# Supplementary material for: Phages are unrecognized players in the ecology of the oral pathogen Porphyromonas gingivalis
Source: Microbiome. 2023 Jul 25;11:161. doi: 10.1186/s40168-023-01607-w (PMC10367356; doi:10.1186/s40168-023-01607-w)
Supplement: Supplementary file 19 — Additional file 18: Supplementary Data 03. vConTACT2, VirClust, and VICTOR analyses. [file 40168_2023_1607_MOESM18_ESM.xlsx]

## Sheet: readme
sheet_name	description_of_sheet_contents
1.vcontact2_ViPTreeRefs_VCs	Results of vConTACT2 clustering of Pg phages identified in this study with 4,912 phages in the ViPTree 2023-04-03 version 3.5 Version of Virus-Host DB: RefSeq release 217 (vConTACT2 genome_by_genome_overview.csv output file).
2.vcontact2_VipTreeRefs_intrxns	Results of vConTACT2 clustering in sheet "1.vcontact2_ViPTreeRefs_VCs" (vConTACT2 c1.ntw output file), providing the interaction strength edge values used in the Cytoscape network visualization.
3.vcontact2_imgvr1138_VCs	Abbreviated results of vConTACT2 clustering of Pg phages identified in this study with 1,138 UViGs predicted to have hosts in the Porphyromonadaceae in IMG/VRv4 (based on the vConTACT2 genome_by_genome_overview.csv output file); the abbreviation is such that the only UViGs shown are those that were found to occur in clusters with Pg phages identified in this study, all of which were confirmed to …
4.genomes_virclust_victor	Results of VirClust clustering based on Protein Super Clusters (Branch "B" on webserver, based on 3B_cluster_stats.tsv output file), as well as results of VICTOR clustering based on proteins called by VirClust and using the d6 distance formula (based on VICTOR_master_table.tsv output table).

## Sheet: 1.vcontact2_w_ViPTreeRefs
	Genome	Order	Family	Genus	VC	VC Status	Size	VC Subcluster	VC Subcluster Size	Quality	Adj P-value	Topology Confidence Score	Genera in VC	Families in VC	Orders in VC	Genus Confidence Score
0	AB626963	Unassigned	Unassigned	Unassigned	203_0	Clustered	20	VC_203_0	20	0.8722	1	0.8722	0	0	0	1
1	AB757801	Unassigned	Unassigned	Unassigned	408_0	Clustered	4	VC_408_0	4	0.9945	0.89848	0.8936	0	0	0	1
2	AF323671	Unassigned	Unassigned	Unassigned	437_0	Clustered	2	VC_437_0	2	0.7616	0.5	0.3808	0	0	0	1
3	AF323673	Unassigned	Unassigned	Unassigned	437_0	Clustered	2	VC_437_0	2	0.7616	0.5	0.3808	0	0	0	1
4	AF527608	Unassigned	Unassigned	Unassigned	55_0	Clustered	17	VC_55_0	17	0.5463	1	0.5463	0	0	0	1
5	AJ536073	Unassigned	Unassigned	Unassigned	409_0	Clustered	4	VC_409_0	4	0.7951	0.966293	0.7683	0	0	0	1
6	AJ748296	Unassigned	Unassigned	Unassigned	313_0	Clustered	12	VC_313_0	12	0.813	1	0.813	0	0	0	1
7	AP004402	Unassigned	Unassigned	Unassigned	58_0	Clustered	27	VC_58_0	27	0.7181	1	0.7181	0	0	0	0.9544
8	AP018714	Unassigned	Unassigned	Unassigned	192_0	Clustered	11	VC_192_0	11	0.4253	1	0.4253	0	0	0	1
9	AP018715	Unassigned	Unassigned	Unassigned	192_0	Clustered	11	VC_192_0	11	0.4253	1	0.4253	0	0	0	1
10	AY441783	Unassigned	Unassigned	Unassigned	382_0	Clustered	7	VC_382_0	7	0.9903	1	0.9903	0	0	0	1
11	AY526908	Unassigned	Unassigned	Unassigned	326_0	Clustered	3	VC_326_0	3	0.7449	0.997652	0.7431	0	0	0	1
12	AY526909	Unassigned	Unassigned	Unassigned	326_0	Clustered	3	VC_326_0	3	0.7449	0.997652	0.7431	0	0	0	1
13	AY848684	Unassigned	Unassigned	Unassigned	382_0	Clustered	7	VC_382_0	7	0.9903	1	0.9903	0	0	0	1
14	AY848685	Unassigned	Unassigned	Unassigned	382_0	Clustered	7	VC_382_0	7	0.9903	1	0.9903	0	0	0	1
15	AY848687	Unassigned	Unassigned	Unassigned	382_0	Clustered	7	VC_382_0	7	0.9903	1	0.9903	0	0	0	1
16	AY848688	Unassigned	Unassigned	Unassigned	382_0	Clustered	7	VC_382_0	7	0.9903	1	0.9903	0	0	0	1
17	CP008753	Unassigned	Unassigned	Unassigned	59_0	Clustered	21	VC_59_0	21	0.5294	1	0.5294	0	0	0	1
18	DQ113772	Unassigned	Unassigned	Unassigned	129_0	Clustered	7	VC_129_0	7	0.4198	1	0.4198	0	0	0	1
19	DQ222851	Unassigned	Unassigned	Unassigned	247_0	Clustered	5	VC_247_0	5	0.5338	1	0.5338	0	0	0	1
20	DQ289556	Unassigned	Unassigned	Unassigned	247_0	Clustered	5	VC_247_0	5	0.5338	1	0.5338	0	0	0	1
21	DQ394806	Unassigned	Unassigned	Unassigned	148_0	Clustered	9	VC_148_0	9	0.3567	1	0.3567	0	0	0	1
22	DQ394807	Unassigned	Unassigned	Unassigned	156_0	Clustered	6	VC_156_0	6	0.42	1	0.42	0	0	0	1
23	DQ394808	Unassigned	Unassigned	Unassigned	156_0	Clustered	6	VC_156_0	6	0.42	1	0.42	0	0	0	1
24	DQ394809	Unassigned	Unassigned	Unassigned	156_0	Clustered	6	VC_156_0	6	0.42	1	0.42	0	0	0	1
25	DQ394810	Unassigned	Unassigned	Unassigned	156_0	Clustered	6	VC_156_0	6	0.42	1	0.42	0	0	0	1
26	DQ426905	Unassigned	Unassigned	Unassigned	82_0	Clustered	5	VC_82_0	5	0.208	1	0.208	0	0	0	1
27	DQ838728	Unassigned	Unassigned	Unassigned	148_0	Clustered	9	VC_148_0	9	0.3567	1	0.3567	0	0	0	1
28	EU568876	Unassigned	Unassigned	Unassigned	266_0	Clustered	25	VC_266_0	25	0.9975	1	0.9975	0	0	0	1
29	EU676000	Unassigned	Unassigned	Unassigned	259_0	Clustered	9	VC_259_0	9	0.5668	1	0.5668	0	0	0	1
30	FJ168660	Unassigned	Unassigned	Unassigned	259_0	Clustered	9	VC_259_0	9	0.5668	1	0.5668	0	0	0	1
31	FJ174694	Unassigned	Unassigned	Unassigned	68_0	Clustered	51	VC_68_0	51	0.9563	1	0.9563	0	0	0	1
32	FQ482084	Unassigned	Unassigned	Unassigned	198_0	Clustered	24	VC_198_0	24	0.7246	1	0.7246	0	0	0	1
33	GQ303261	Unassigned	Unassigned	Unassigned	266_0	Clustered	25	VC_266_0	25	0.9975	1	0.9975	0	0	0	1
34	GQ303262	Unassigned	Unassigned	Unassigned	164_0	Clustered	36	VC_164_0	36	0.8643	1	0.8643	0	0	0	1
35	GQ303264	Unassigned	Unassigned	Unassigned	68_0	Clustered	51	VC_68_0	51	0.9563	1	0.9563	0	0	0	1
36	GQ478082	Unassigned	Unassigned	Unassigned	307_0	Clustered	7	VC_307_0	7	0.8065	1	0.8065	0	0	0	1
37	GQ478083	Unassigned	Unassigned	Unassigned	307_0	Clustered	7	VC_307_0	7	0.8065	1	0.8065	0	0	0	1
38	GQ478085	Unassigned	Unassigned	Unassigned	307_0	Clustered	7	VC_307_0	7	0.8065	1	0.8065	0	0	0	1
39	GQ478087	Unassigned	Unassigned	Unassigned	307_0	Clustered	7	VC_307_0	7	0.8065	1	0.8065	0	0	0	1
40	GU169904	Unassigned	Unassigned	Unassigned	43_1	Clustered/Singleton	1	VC_43_1	1	0	1	0	0	0	0	1
41	GU196281	Unassigned	Unassigned	Unassigned	165_0	Clustered	25	VC_165_0	25	0.8971	1	0.8971	0	0	0	1
42	GU247133	Unassigned	Unassigned	Unassigned	68_0	Clustered	51	VC_68_0	51	0.9563	1	0.9563	0	0	0	1
43	GU247134	Unassigned	Unassigned	Unassigned	68_0	Clustered	51	VC_68_0	51	0.9563	1	0.9563	0	0	0	1
44	HE858210	Unassigned	Unassigned	Unassigned	103_1	Clustered	12	VC_103_1	12	0.3417	1	0.3417	0	0	0	1
45	HE981739	Unassigned	Unassigned	Unassigned	103_1	Clustered	12	VC_103_1	12	0.3417	1	0.3417	0	0	0	1
46	HE983844	Unassigned	Unassigned	Unassigned	243_0	Clustered	13	VC_243_0	13	0.8014	1	0.8014	0	0	0	1
47	HG428758	Unassigned	Unassigned	Unassigned	308_0	Clustered	8	VC_308_0	8	0.9556	1	0.9556	0	0	0	1
48	HG796219	Unassigned	Unassigned	Unassigned	106_0	Clustered	29	VC_106_0	29	0.7113	1	0.7113	0	0	0	1
49	HG796220	Unassigned	Unassigned	Unassigned	106_0	Clustered	29	VC_106_0	29	0.7113	1	0.7113	0	0	0	1
50	HG796221	Unassigned	Unassigned	Unassigned	106_0	Clustered	29	VC_106_0	29	0.7113	1	0.7113	0	0	0	1
51	HM137666	Unassigned	Unassigned	Unassigned	8_1	Clustered	7	VC_8_1	7	0.0302	0.99999	0.0302	0	0	0	1
52	HM152765	Unassigned	Unassigned	Unassigned	83_1	Clustered	5	VC_83_1	5	0.1516	1	0.1516	0	0	0	1
53	HM152766	Unassigned	Unassigned	Unassigned	60_0	Clustered	32	VC_60_0	32	0.7104	1	0.7104	0	0	0	1
54	HQ316603	Unassigned	Unassigned	Unassigned	30_18	Clustered	2	VC_30_18	2	0.0092	0.954286	0.0088	0	0	0	1
55	HQ317290	Unassigned	Unassigned	Unassigned	30_10	Clustered	3	VC_30_10	3	0.0153	0.992512	0.0151	0	0	0	1
56	HQ317291	Unassigned	Unassigned	Unassigned	30_10	Clustered	3	VC_30_10	3	0.0153	0.992512	0.0151	0	0	0	1
57	HQ317385	Unassigned	Unassigned	Unassigned	30_9	Clustered	6	VC_30_9	6	0.0438	1	0.0438	0	0	0	1
58	HQ634152	Unassigned	Unassigned	Unassigned	255_0	Clustered	20	VC_255_0	20	0.8021	1	0.8021	0	0	0	1
59	HQ634176	Unassigned	Unassigned	Unassigned	30_14	Clustered	3	VC_30_14	3	0.0209	0.998288	0.0208	0	0	0	1
60	HQ634190	Unassigned	Unassigned	Unassigned	30_2	Clustered	2	VC_30_2	2	0.0083	0.941025	0.0078	0	0	0	1
61	HQ634191	Unassigned	Unassigned	Unassigned	30_7	Clustered	2	VC_30_7	2	0.0085	0.941617	0.008	0	0	0	1
62	HQ641341	Unassigned	Unassigned	Unassigned	14_0	Clustered	7	VC_14_0	7	0.2452	1	0.2452	0	0	0	1
63	HQ641343	Unassigned	Unassigned	Unassigned	14_0	Clustered	7	VC_14_0	7	0.2452	1	0.2452	0	0	0	1
64	HQ641344	Unassigned	Unassigned	Unassigned	14_0	Clustered	7	VC_14_0	7	0.2452	1	0.2452	0	0	0	1
65	HQ641346	Unassigned	Unassigned	Unassigned	327_0	Clustered	4	VC_327_0	4	0.8935	0.999957	0.8934	0	0	0	1
66	HQ641348	Unassigned	Unassigned	Unassigned	309_0	Clustered	8	VC_309_0	8	0.7324	1	0.7324	0	0	0	1
67	HQ641349	Unassigned	Unassigned	Unassigned	309_0	Clustered	8	VC_309_0	8	0.7324	1	0.7324	0	0	0	1
68	HQ641350	Unassigned	Unassigned	Unassigned	309_0	Clustered	8	VC_309_0	8	0.7324	1	0.7324	0	0	0	1
69	HQ641351	Unassigned	Unassigned	Unassigned	309_0	Clustered	8	VC_309_0	8	0.7324	1	0.7324	0	0	0	1
70	HQ641352	Unassigned	Unassigned	Unassigned	309_0	Clustered	8	VC_309_0	8	0.7324	1	0.7324	0	0	0	1
71	HQ641353	Unassigned	Unassigned	Unassigned	309_0	Clustered	8	VC_309_0	8	0.7324	1	0.7324	0	0	0	1
72	HQ641354	Unassigned	Unassigned	Unassigned	309_0	Clustered	8	VC_309_0	8	0.7324	1	0.7324	0	0	0	1
73	JF461087	Unassigned	Unassigned	Unassigned	43_0	Clustered	27	VC_43_0	27	0.8529	1	0.8529	0	0	0	1
74	JF713456	Unassigned	Unassigned	Unassigned	208_0	Clustered	2	VC_208_0	2	0.6006	0.89435	0.5372	0	0	0	1
75	JF767210	Unassigned	Unassigned	Unassigned	410_0	Clustered	5	VC_410_0	5	1	1	1	0	0	0	1
76	JF773396	Unassigned	Unassigned	Unassigned	383_0	Clustered	3	VC_383_0	3	0.9765	0.990653	0.9674	0	0	0	1
77	JF792674	Unassigned	Unassigned	Unassigned	60_0	Clustered	32	VC_60_0	32	0.7104	1	0.7104	0	0	0	1
78	JF937092	Unassigned	Unassigned	Unassigned	7_4	Clustered	16	VC_7_4	16	0.2667	1	0.2667	0	0	0	0.9667
79	JF937095	Unassigned	Unassigned	Unassigned	68_0	Clustered	51	VC_68_0	51	0.9563	1	0.9563	0	0	0	1
80	JF937096	Unassigned	Unassigned	Unassigned	194_0	Clustered	30	VC_194_0	30	0.9965	1	0.9965	0	0	0	1
81	JF937097	Unassigned	Unassigned	Unassigned	68_0	Clustered	51	VC_68_0	51	0.9563	1	0.9563	0	0	0	1
82	JF937107	Unassigned	Unassigned	Unassigned	259_0	Clustered	9	VC_259_0	9	0.5668	1	0.5668	0	0	0	1
83	JF937109	Unassigned	Unassigned	Unassigned	68_0	Clustered	51	VC_68_0	51	0.9563	1	0.9563	0	0	0	1
84	JF957056	Unassigned	Unassigned	Unassigned	68_0	Clustered	51	VC_68_0	51	0.9563	1	0.9563	0	0	0	1
85	JF974289	Unassigned	Unassigned	Unassigned	30_9	Clustered	6	VC_30_9	6	0.0438	1	0.0438	0	0	0	1
86	JF974292	Unassigned	Unassigned	Unassigned	30_1	Clustered	2	VC_30_1	2	0.0087	0.957006	0.0084	0	0	0	1
87	JF974293	Unassigned	Unassigned	Unassigned	30_9	Clustered	6	VC_30_9	6	0.0438	1	0.0438	0	0	0	1
88	JN006062	Unassigned	Unassigned	Unassigned	194_0	Clustered	30	VC_194_0	30	0.9965	1	0.9965	0	0	0	1
89	JN006063	Unassigned	Unassigned	Unassigned	68_0	Clustered	51	VC_68_0	51	0.9563	1	0.9563	0	0	0	1
90	JN083853	Unassigned	Unassigned	Unassigned	244_0	Clustered	18	VC_244_0	18	0.773	1	0.773	0	0	0	1
91	JN175269	Unassigned	Unassigned	Unassigned	133_0	Clustered/Singleton	1	VC_133_0	1	0	1	0	0	0	0	1
92	JN243856	Unassigned	Unassigned	Unassigned	60_0	Clustered	32	VC_60_0	32	0.7104	1	0.7104	0	0	0	1
93	JN254801	Unassigned	Unassigned	Unassigned	243_0	Clustered	13	VC_243_0	13	0.8014	1	0.8014	0	0	0	1
94	JN255163	Unassigned	Unassigned	Unassigned	82_0	Clustered	5	VC_82_0	5	0.208	1	0.208	0	0	0	1
95	JN391441	Unassigned	Unassigned	Unassigned	194_0	Clustered	30	VC_194_0	30	0.9965	1	0.9965	0	0	0	1
96	JN561150	Unassigned	Unassigned	Unassigned	60_0	Clustered	32	VC_60_0	32	0.7104	1	0.7104	0	0	0	1
97	JN600672	Unassigned	Unassigned	Unassigned	139_0	Clustered	25	VC_139_0	25	0.9451	1	0.9451	0	0	0	0.9633
98	JN618996	Unassigned	Unassigned	Unassigned	50_0	Clustered	8	VC_50_0	8	0.3495	1	0.3495	0	0	0	1
99	JN638752	Unassigned	Unassigned	Unassigned	68_0	Clustered	51	VC_68_0	51	0.9563	1	0.9563	0	0	0	1
100	JN638753	Unassigned	Unassigned	Unassigned	68_0	Clustered	51	VC_68_0	51	0.9563	1	0.9563	0	0	0	1
101	JN698990	Unassigned	Unassigned	Unassigned	68_0	Clustered	51	VC_68_0	51	0.9563	1	0.9563	0	0	0	1
102	JN698991	Unassigned	Unassigned	Unassigned	50_0	Clustered	8	VC_50_0	8	0.3495	1	0.3495	0	0	0	1
103	JN699002	Unassigned	Unassigned	Unassigned	266_0	Clustered	25	VC_266_0	25	0.9975	1	0.9975	0	0	0	1
104	JN699004	Unassigned	Unassigned	Unassigned	50_0	Clustered	8	VC_50_0	8	0.3495	1	0.3495	0	0	0	1
105	JN699009	Unassigned	Unassigned	Unassigned	68_0	Clustered	51	VC_68_0	51	0.9563	1	0.9563	0	0	0	1
106	JN699010	Unassigned	Unassigned	Unassigned	68_0	Clustered	51	VC_68_0	51	0.9563	1	0.9563	0	0	0	1
107	JN699013	Unassigned	Unassigned	Unassigned	164_0	Clustered	36	VC_164_0	36	0.8643	1	0.8643	0	0	0	1
108	JN699014	Unassigned	Unassigned	Unassigned	259_0	Clustered	9	VC_259_0	9	0.5668	1	0.5668	0	0	0	1
109	JN699018	Unassigned	Unassigned	Unassigned	118_0	Clustered	12	VC_118_0	12	0.5281	1	0.5281	0	0	0	1
110	JN699625	Unassigned	Unassigned	Unassigned	164_0	Clustered	36	VC_164_0	36	0.8643	1	0.8643	0	0	0	1
111	JN849462	Unassigned	Unassigned	Unassigned	33_0	Clustered	2	VC_33_0	2	0.0723	0.952801	0.0689	0	0	0	1
112	JQ067083	Unassigned	Unassigned	Unassigned	123_0	Clustered	40	VC_123_0	40	0.8487	1	0.8487	0	0	0	1
113	JQ067085	Unassigned	Unassigned	Unassigned	166_0	Clustered	27	VC_166_0	27	0.9004	1	0.9004	0	0	0	1
114	JQ691610	Unassigned	Unassigned	Unassigned	252_0	Clustered	9	VC_252_0	9	0.8411	1	0.8411	0	0	0	1
115	JQ740790	Unassigned	Unassigned	Unassigned	20_0	Clustered	124	VC_20_0	124	0.9912	1	0.9912	0	0	0	0.9996
116	JQ740791	Unassigned	Unassigned	Unassigned	20_0	Clustered	124	VC_20_0	124	0.9912	1	0.9912	0	0	0	0.9996
117	JQ740792	Unassigned	Unassigned	Unassigned	20_0	Clustered	124	VC_20_0	124	0.9912	1	0.9912	0	0	0	0.9996
118	JQ740793	Unassigned	Unassigned	Unassigned	20_0	Clustered	124	VC_20_0	124	0.9912	1	0.9912	0	0	0	0.9996
119	JQ740794	Unassigned	Unassigned	Unassigned	20_0	Clustered	124	VC_20_0	124	0.9912	1	0.9912	0	0	0	0.9996
120	JQ740795	Unassigned	Unassigned	Unassigned	20_0	Clustered	124	VC_20_0	124	0.9912	1	0.9912	0	0	0	0.9996
121	JQ740796	Unassigned	Unassigned	Unassigned	20_0	Clustered	124	VC_20_0	124	0.9912	1	0.9912	0	0	0	0.9996
122	JQ740797	Unassigned	Unassigned	Unassigned	20_0	Clustered	124	VC_20_0	124	0.9912	1	0.9912	0	0	0	0.9996
123	JQ740798	Unassigned	Unassigned	Unassigned	20_0	Clustered	124	VC_20_0	124	0.9912	1	0.9912	0	0	0	0.9996
124	JQ740799	Unassigned	Unassigned	Unassigned	20_0	Clustered	124	VC_20_0	124	0.9912	1	0.9912	0	0	0	0.9996
125	JQ740800	Unassigned	Unassigned	Unassigned	20_0	Clustered	124	VC_20_0	124	0.9912	1	0.9912	0	0	0	0.9996
126	JQ740801	Unassigned	Unassigned	Unassigned	20_0	Clustered	124	VC_20_0	124	0.9912	1	0.9912	0	0	0	0.9996
127	JQ740802	Unassigned	Unassigned	Unassigned	20_0	Clustered	124	VC_20_0	124	0.9912	1	0.9912	0	0	0	0.9996
128	JQ740803	Unassigned	Unassigned	Unassigned	20_0	Clustered	124	VC_20_0	124	0.9912	1	0.9912	0	0	0	0.9996
129	JQ740805	Unassigned	Unassigned	Unassigned	20_0	Clustered	124	VC_20_0	124	0.9912	1	0.9912	0	0	0	0.9996
130	JQ740806	Unassigned	Unassigned	Unassigned	20_0	Clustered	124	VC_20_0	124	0.9912	1	0.9912	0	0	0	0.9996
131	JQ740807	Unassigned	Unassigned	Unassigned	20_0	Clustered	124	VC_20_0	124	0.9912	1	0.9912	0	0	0	0.9996
132	JQ740808	Unassigned	Unassigned	Unassigned	20_0	Clustered	124	VC_20_0	124	0.9912	1	0.9912	0	0	0	0.9996
133	JQ740809	Unassigned	Unassigned	Unassigned	20_0	Clustered	124	VC_20_0	124	0.9912	1	0.9912	0	0	0	0.9996
134	JQ740810	Unassigned	Unassigned	Unassigned	20_0	Clustered	124	VC_20_0	124	0.9912	1	0.9912	0	0	0	0.9996
135	JQ740811	Unassigned	Unassigned	Unassigned	20_0	Clustered	124	VC_20_0	124	0.9912	1	0.9912	0	0	0	0.9996
136	JQ740812	Unassigned	Unassigned	Unassigned	20_0	Clustered	124	VC_20_0	124	0.9912	1	0.9912	0	0	0	0.9996
137	JQ740814	Unassigned	Unassigned	Unassigned	20_0	Clustered	124	VC_20_0	124	0.9912	1	0.9912	0	0	0	0.9996
138	JQ780163	Unassigned	Unassigned	Unassigned	14_0	Clustered	7	VC_14_0	7	0.2452	1	0.2452	0	0	0	1
139	JQ809701	Unassigned	Unassigned	Unassigned	60_0	Clustered	32	VC_60_0	32	0.7104	1	0.7104	0	0	0	1
140	JQ911768	Unassigned	Unassigned	Unassigned	164_0	Clustered	36	VC_164_0	36	0.8643	1	0.8643	0	0	0	1
141	JQ957925	Unassigned	Unassigned	Unassigned	17_0	Clustered	44	VC_17_0	44	0.6282	1	0.6282	0	0	0	1
142	JQ965701	Unassigned	Unassigned	Unassigned	17_0	Clustered	44	VC_17_0	44	0.6282	1	0.6282	0	0	0	1
143	JX000007	Unassigned	Unassigned	Unassigned	17_0	Clustered	44	VC_17_0	44	0.6282	1	0.6282	0	0	0	1
144	JX042578	Unassigned	Unassigned	Unassigned	244_0	Clustered	18	VC_244_0	18	0.773	1	0.773	0	0	0	1
145	JX274647	Unassigned	Unassigned	Unassigned	27_0	Clustered	22	VC_27_0	22	0.3526	1	0.3526	0	0	0	0.9784
146	JX307703	Unassigned	Unassigned	Unassigned	60_0	Clustered	32	VC_60_0	32	0.7104	1	0.7104	0	0	0	1
147	JX403939	Unassigned	Unassigned	Unassigned	303_0	Clustered	3	VC_303_0	3	0.4143	0.99786	0.4134	0	0	0	1
148	JX409894	Unassigned	Unassigned	Unassigned	175_0	Clustered	4	VC_175_0	4	0.1841	0.999979	0.1841	0	0	0	1
149	JX409895	Unassigned	Unassigned	Unassigned	175_0	Clustered	4	VC_175_0	4	0.1841	0.999979	0.1841	0	0	0	1
150	JX483875	Unassigned	Unassigned	Unassigned	193_0	Clustered	4	VC_193_0	4	0.4819	0.999982	0.4819	0	0	0	1
151	JX483877	Unassigned	Unassigned	Unassigned	248_0	Clustered	3	VC_248_0	3	0.5818	0.998248	0.5808	0	0	0	1
152	JX570703	Unassigned	Unassigned	Unassigned	69_0	Clustered	81	VC_69_0	81	1	1	1	0	0	0	1
153	JX570707	Unassigned	Unassigned	Unassigned	69_0	Clustered	81	VC_69_0	81	1	1	1	0	0	0	1
154	JX570708	Unassigned	Unassigned	Unassigned	69_0	Clustered	81	VC_69_0	81	1	1	1	0	0	0	1
155	JX570711	Unassigned	Unassigned	Unassigned	69_0	Clustered	81	VC_69_0	81	1	1	1	0	0	0	1
156	JX649096	Unassigned	Unassigned	Unassigned	68_0	Clustered	51	VC_68_0	51	0.9563	1	0.9563	0	0	0	1
157	JX649097	Unassigned	Unassigned	Unassigned	68_0	Clustered	51	VC_68_0	51	0.9563	1	0.9563	0	0	0	1
158	JX649098	Unassigned	Unassigned	Unassigned	68_0	Clustered	51	VC_68_0	51	0.9563	1	0.9563	0	0	0	1
159	JX649099	Unassigned	Unassigned	Unassigned	68_0	Clustered	51	VC_68_0	51	0.9563	1	0.9563	0	0	0	1
160	JX649100	Unassigned	Unassigned	Unassigned	68_0	Clustered	51	VC_68_0	51	0.9563	1	0.9563	0	0	0	1
161	JX681814	Unassigned	Unassigned	Unassigned	59_0	Clustered	21	VC_59_0	21	0.5294	1	0.5294	0	0	0	1
162	KC139514	Unassigned	Unassigned	Unassigned	74_0	Clustered	40	VC_74_0	40	0.6929	1	0.6929	0	0	0	1
163	KC139515	Unassigned	Unassigned	Unassigned	74_0	Clustered	40	VC_74_0	40	0.6929	1	0.6929	0	0	0	1
164	KC182543	Unassigned	Unassigned	Unassigned	20_0	Clustered	124	VC_20_0	124	0.9912	1	0.9912	0	0	0	0.9996
165	KC182548	Unassigned	Unassigned	Unassigned	20_0	Clustered	124	VC_20_0	124	0.9912	1	0.9912	0	0	0	0.9996
166	KC330681	Unassigned	Unassigned	Unassigned	374_0	Clustered	9	VC_374_0	9	1	1	1	0	0	0	1
167	KC348598	Unassigned	Unassigned	Unassigned	144_0	Clustered	11	VC_144_0	11	0.4644	1	0.4644	0	0	0	0.9818
168	KC348599	Unassigned	Unassigned	Unassigned	175_0	Clustered	4	VC_175_0	4	0.1841	0.999979	0.1841	0	0	0	1
169	KC348600	Unassigned	Unassigned	Unassigned	144_0	Clustered	11	VC_144_0	11	0.4644	1	0.4644	0	0	0	0.9818
170	KC348601	Unassigned	Unassigned	Unassigned	144_0	Clustered	11	VC_144_0	11	0.4644	1	0.4644	0	0	0	0.9818
171	KC348602	Unassigned	Unassigned	Unassigned	144_0	Clustered	11	VC_144_0	11	0.4644	1	0.4644	0	0	0	0.9818
172	KC413988	Unassigned	Unassigned	Unassigned	129_0	Clustered	7	VC_129_0	7	0.4198	1	0.4198	0	0	0	1
173	KC556893	Unassigned	Unassigned	Unassigned	308_0	Clustered	8	VC_308_0	8	0.9556	1	0.9556	0	0	0	1
174	KC556894	Unassigned	Unassigned	Unassigned	308_0	Clustered	8	VC_308_0	8	0.9556	1	0.9556	0	0	0	1
175	KC556895	Unassigned	Unassigned	Unassigned	308_0	Clustered	8	VC_308_0	8	0.9556	1	0.9556	0	0	0	1
176	KC556896	Unassigned	Unassigned	Unassigned	308_0	Clustered	8	VC_308_0	8	0.9556	1	0.9556	0	0	0	1
177	KC556898	Unassigned	Unassigned	Unassigned	308_0	Clustered	8	VC_308_0	8	0.9556	1	0.9556	0	0	0	1
178	KC661271	Unassigned	Unassigned	Unassigned	60_0	Clustered	32	VC_60_0	32	0.7104	1	0.7104	0	0	0	1
179	KC661272	Unassigned	Unassigned	Unassigned	9_0	Clustered	25	VC_9_0	25	0.5937	1	0.5937	0	0	0	0.83
180	KC661274	Unassigned	Unassigned	Unassigned	68_0	Clustered	51	VC_68_0	51	0.9563	1	0.9563	0	0	0	1
181	KC661276	Unassigned	Unassigned	Unassigned	139_0	Clustered	25	VC_139_0	25	0.9451	1	0.9451	0	0	0	0.9633
182	KC691254	Unassigned	Unassigned	Unassigned	139_0	Clustered	25	VC_139_0	25	0.9451	1	0.9451	0	0	0	0.9633
183	KC787107	Unassigned	Unassigned	Unassigned	266_0	Clustered	25	VC_266_0	25	0.9975	1	0.9975	0	0	0	1
184	KC787108	Unassigned	Unassigned	Unassigned	266_0	Clustered	25	VC_266_0	25	0.9975	1	0.9975	0	0	0	1
185	KC821610	Unassigned	Unassigned	Unassigned	390_0	Clustered	5	VC_390_0	5	0.8775	0.999918	0.8774	0	0	0	1
186	KC821612	Unassigned	Unassigned	Unassigned	369_0	Clustered	3	VC_369_0	3	0.86	0.997075	0.8574	0	0	0	1
187	KC821615	Unassigned	Unassigned	Unassigned	384_0	Clustered	5	VC_384_0	5	0.9387	0.999983	0.9387	0	0	0	1
188	KC821621	Unassigned	Unassigned	Unassigned	438_0	Clustered	3	VC_438_0	3	1	0	0	0	0	0	1
189	KC821625	Unassigned	Unassigned	Unassigned	438_0	Clustered	3	VC_438_0	3	1	0	0	0	0	0	1
190	KC821627	Unassigned	Unassigned	Unassigned	384_0	Clustered	5	VC_384_0	5	0.9387	0.999983	0.9387	0	0	0	1
191	KC821629	Unassigned	Unassigned	Unassigned	390_0	Clustered	5	VC_390_0	5	0.8775	0.999918	0.8774	0	0	0	1
192	KC821630	Unassigned	Unassigned	Unassigned	390_0	Clustered	5	VC_390_0	5	0.8775	0.999918	0.8774	0	0	0	1
193	KC821634	Unassigned	Unassigned	Unassigned	390_0	Clustered	5	VC_390_0	5	0.8775	0.999918	0.8774	0	0	0	1
194	KC862296	Unassigned	Unassigned	Unassigned	195_0	Clustered	12	VC_195_0	12	0.5592	1	0.5592	0	0	0	1
195	KC911856	Unassigned	Unassigned	Unassigned	252_0	Clustered	9	VC_252_0	9	0.8411	1	0.8411	0	0	0	1
196	KC911857	Unassigned	Unassigned	Unassigned	252_0	Clustered	9	VC_252_0	9	0.8411	1	0.8411	0	0	0	1
197	KC960489	Unassigned	Unassigned	Unassigned	452_0	Clustered	2	VC_452_0	2	1	1	1	0	0	0	1
198	KC969441	Unassigned	Unassigned	Unassigned	268_0	Clustered	18	VC_268_0	18	0.8606	1	0.8606	0	0	0	1
199	KF005318	Unassigned	Unassigned	Unassigned	412_0	Clustered	4	VC_412_0	4	0.9941	0.997129	0.9913	0	0	0	1
200	KF005319	Unassigned	Unassigned	Unassigned	412_0	Clustered	4	VC_412_0	4	0.9941	0.997129	0.9913	0	0	0	1
201	KF005320	Unassigned	Unassigned	Unassigned	412_0	Clustered	4	VC_412_0	4	0.9941	0.997129	0.9913	0	0	0	1
202	KF017927	Unassigned	Unassigned	Unassigned	7_2	Clustered	9	VC_7_2	9	0.1021	1	0.1021	0	0	0	1
203	KF024733	Unassigned	Unassigned	Unassigned	60_0	Clustered	32	VC_60_0	32	0.7104	1	0.7104	0	0	0	1
204	KF024734	Unassigned	Unassigned	Unassigned	164_0	Clustered	36	VC_164_0	36	0.8643	1	0.8643	0	0	0	1
205	KF114876	Unassigned	Unassigned	Unassigned	413_1	Clustered	2	VC_413_1	2	0.2891	0.89435	0.2586	0	0	0	1
206	KF114877	Unassigned	Unassigned	Unassigned	413_1	Clustered	2	VC_413_1	2	0.2891	0.89435	0.2586	0	0	0	1
207	KF114879	Unassigned	Unassigned	Unassigned	413_0	Clustered	2	VC_413_0	2	0.4413	0.89435	0.3947	0	0	0	1
208	KF114880	Unassigned	Unassigned	Unassigned	413_0	Clustered	2	VC_413_0	2	0.4413	0.89435	0.3947	0	0	0	1
209	KF148616	Unassigned	Unassigned	Unassigned	354_0	Clustered	7	VC_354_0	7	0.8795	1	0.8795	0	0	0	1
210	KF156339	Unassigned	Unassigned	Unassigned	30_20	Clustered	2	VC_30_20	2	0.0072	0.944593	0.0068	0	0	0	1
211	KF188414	Unassigned	Unassigned	Unassigned	194_0	Clustered	30	VC_194_0	30	0.9965	1	0.9965	0	0	0	1
212	KF279413	Unassigned	Unassigned	Unassigned	39_0	Clustered	13	VC_39_0	13	0.388	1	0.388	0	0	0	1
213	KF279416	Unassigned	Unassigned	Unassigned	21_10	Clustered	42	VC_21_10	42	0.2298	1	0.2298	0	0	0	0.6202
214	KF302034	Unassigned	Unassigned	Unassigned	104_0	Clustered/Singleton	1	VC_104_0	1	0	1	0	0	0	0	1
215	KF302036	Unassigned	Unassigned	Unassigned	375_0	Clustered	2	VC_375_0	2	0.3741	0.931679	0.3485	0	0	0	1
216	KF493883	Unassigned	Unassigned	Unassigned	194_0	Clustered	30	VC_194_0	30	0.9965	1	0.9965	0	0	0	1
217	KF669657	Unassigned	Unassigned	Unassigned	385_0	Clustered	7	VC_385_0	7	0.9956	0.998958	0.9946	0	0	0	1
218	KF676640	Unassigned	Unassigned	Unassigned	20_0	Clustered	124	VC_20_0	124	0.9912	1	0.9912	0	0	0	0.9996
219	KF751793	Unassigned	Unassigned	Unassigned	414_0	Clustered	5	VC_414_0	5	1	1	1	0	0	0	1
220	KF751794	Unassigned	Unassigned	Unassigned	414_0	Clustered	5	VC_414_0	5	1	1	1	0	0	0	1
221	KF751795	Unassigned	Unassigned	Unassigned	414_0	Clustered	5	VC_414_0	5	1	1	1	0	0	0	1
222	KF751796	Unassigned	Unassigned	Unassigned	414_0	Clustered	5	VC_414_0	5	1	1	1	0	0	0	1
223	KF751797	Unassigned	Unassigned	Unassigned	414_0	Clustered	5	VC_414_0	5	1	1	1	0	0	0	1
224	KF771236	Unassigned	Unassigned	Unassigned	52_0	Clustered	20	VC_52_0	20	0.7998	1	0.7998	0	0	0	1
225	KF787094	Unassigned	Unassigned	Unassigned	94_0	Clustered	12	VC_94_0	12	0.3	1	0.3	0	0	0	1
226	KF841476	Unassigned	Unassigned	Unassigned	60_0	Clustered	32	VC_60_0	32	0.7104	1	0.7104	0	0	0	1
227	KF981875	Unassigned	Unassigned	Unassigned	123_0	Clustered	40	VC_123_0	40	0.8487	1	0.8487	0	0	0	1
228	KF981876	Unassigned	Unassigned	Unassigned	452_0	Clustered	2	VC_452_0	2	1	1	1	0	0	0	1
229	KJ019026	Unassigned	Unassigned	Unassigned	30_19	Clustered	25	VC_30_19	25	0.2428	1	0.2428	0	0	0	1
230	KJ019030	Unassigned	Unassigned	Unassigned	30_19	Clustered	25	VC_30_19	25	0.2428	1	0.2428	0	0	0	1
231	KJ019033	Unassigned	Unassigned	Unassigned	30_19	Clustered	25	VC_30_19	25	0.2428	1	0.2428	0	0	0	1
232	KJ019038	Unassigned	Unassigned	Unassigned	30_19	Clustered	25	VC_30_19	25	0.2428	1	0.2428	0	0	0	1
233	KJ019039	Unassigned	Unassigned	Unassigned	30_19	Clustered	25	VC_30_19	25	0.2428	1	0.2428	0	0	0	1
234	KJ019055	Unassigned	Unassigned	Unassigned	30_19	Clustered	25	VC_30_19	25	0.2428	1	0.2428	0	0	0	1
235	KJ019065	Unassigned	Unassigned	Unassigned	30_19	Clustered	25	VC_30_19	25	0.2428	1	0.2428	0	0	0	1
236	KJ019067	Unassigned	Unassigned	Unassigned	30_19	Clustered	25	VC_30_19	25	0.2428	1	0.2428	0	0	0	1
237	KJ019068	Unassigned	Unassigned	Unassigned	30_19	Clustered	25	VC_30_19	25	0.2428	1	0.2428	0	0	0	1
238	KJ019076	Unassigned	Unassigned	Unassigned	30_19	Clustered	25	VC_30_19	25	0.2428	1	0.2428	0	0	0	1
239	KJ019081	Unassigned	Unassigned	Unassigned	30_19	Clustered	25	VC_30_19	25	0.2428	1	0.2428	0	0	0	1
240	KJ019084	Unassigned	Unassigned	Unassigned	30_19	Clustered	25	VC_30_19	25	0.2428	1	0.2428	0	0	0	1
241	KJ019087	Unassigned	Unassigned	Unassigned	30_19	Clustered	25	VC_30_19	25	0.2428	1	0.2428	0	0	0	1
242	KJ019088	Unassigned	Unassigned	Unassigned	30_19	Clustered	25	VC_30_19	25	0.2428	1	0.2428	0	0	0	1
243	KJ019114	Unassigned	Unassigned	Unassigned	30_19	Clustered	25	VC_30_19	25	0.2428	1	0.2428	0	0	0	1
244	KJ019116	Unassigned	Unassigned	Unassigned	30_19	Clustered	25	VC_30_19	25	0.2428	1	0.2428	0	0	0	1
245	KJ019122	Unassigned	Unassigned	Unassigned	30_19	Clustered	25	VC_30_19	25	0.2428	1	0.2428	0	0	0	1
246	KJ019135	Unassigned	Unassigned	Unassigned	30_19	Clustered	25	VC_30_19	25	0.2428	1	0.2428	0	0	0	1
247	KJ019137	Unassigned	Unassigned	Unassigned	30_19	Clustered	25	VC_30_19	25	0.2428	1	0.2428	0	0	0	1
248	KJ019138	Unassigned	Unassigned	Unassigned	30_19	Clustered	25	VC_30_19	25	0.2428	1	0.2428	0	0	0	1
249	KJ019153	Unassigned	Unassigned	Unassigned	30_19	Clustered	25	VC_30_19	25	0.2428	1	0.2428	0	0	0	1
250	KJ019157	Unassigned	Unassigned	Unassigned	30_19	Clustered	25	VC_30_19	25	0.2428	1	0.2428	0	0	0	1
251	KJ019158	Unassigned	Unassigned	Unassigned	30_19	Clustered	25	VC_30_19	25	0.2428	1	0.2428	0	0	0	1
252	KJ019163	Unassigned	Unassigned	Unassigned	30_19	Clustered	25	VC_30_19	25	0.2428	1	0.2428	0	0	0	1
253	KJ021043	Unassigned	Unassigned	Unassigned	291_1	Clustered	7	VC_291_1	7	0.5925	1	0.5925	0	0	0	1
254	KJ194581	Unassigned	Unassigned	Unassigned	118_0	Clustered	12	VC_118_0	12	0.5281	1	0.5281	0	0	0	1
255	KJ194583	Unassigned	Unassigned	Unassigned	68_0	Clustered	51	VC_68_0	51	0.9563	1	0.9563	0	0	0	1
256	KJ194584	Unassigned	Unassigned	Unassigned	118_0	Clustered	12	VC_118_0	12	0.5281	1	0.5281	0	0	0	1
257	KJ417497	Unassigned	Unassigned	Unassigned	210_0	Clustered	11	VC_210_0	11	0.6503	1	0.6503	0	0	0	1
258	KJ477684	Unassigned	Unassigned	Unassigned	8_1	Clustered	7	VC_8_1	7	0.0302	0.99999	0.0302	0	0	0	1
259	KJ477685	Unassigned	Unassigned	Unassigned	8_1	Clustered	7	VC_8_1	7	0.0302	0.99999	0.0302	0	0	0	1
260	KJ477686	Unassigned	Unassigned	Unassigned	8_1	Clustered	7	VC_8_1	7	0.0302	0.99999	0.0302	0	0	0	1
261	KJ538722	Unassigned	Unassigned	Unassigned	235_0	Clustered	2	VC_235_0	2	0.4015	0.953606	0.3829	0	0	0	1
262	KJ538723	Unassigned	Unassigned	Unassigned	68_0	Clustered	51	VC_68_0	51	0.9563	1	0.9563	0	0	0	1
263	KJ545483	Unassigned	Unassigned	Unassigned	239_0	Clustered	2	VC_239_0	2	0.4667	0.930857	0.4344	0	0	0	1
264	KJ567044	Unassigned	Unassigned	Unassigned	68_0	Clustered	51	VC_68_0	51	0.9563	1	0.9563	0	0	0	1
265	KJ567045	Unassigned	Unassigned	Unassigned	78_2	Clustered	46	VC_78_2	46	0.7148	1	0.7148	0	0	0	0.7913
266	KJ572844	Unassigned	Unassigned	Unassigned	291_0	Clustered	3	VC_291_0	3	0.316	0.997815	0.3153	0	0	0	1
267	KJ578763	Unassigned	Unassigned	Unassigned	69_0	Clustered	81	VC_69_0	81	1	1	1	0	0	0	1
268	KJ578764	Unassigned	Unassigned	Unassigned	69_0	Clustered	81	VC_69_0	81	1	1	1	0	0	0	1
269	KJ578766	Unassigned	Unassigned	Unassigned	69_0	Clustered	81	VC_69_0	81	1	1	1	0	0	0	1
270	KJ578768	Unassigned	Unassigned	Unassigned	69_0	Clustered	81	VC_69_0	81	1	1	1	0	0	0	1
271	KJ578769	Unassigned	Unassigned	Unassigned	69_0	Clustered	81	VC_69_0	81	1	1	1	0	0	0	1
272	KJ578771	Unassigned	Unassigned	Unassigned	69_0	Clustered	81	VC_69_0	81	1	1	1	0	0	0	1
273	KJ578775	Unassigned	Unassigned	Unassigned	69_0	Clustered	81	VC_69_0	81	1	1	1	0	0	0	1
274	KJ578777	Unassigned	Unassigned	Unassigned	69_0	Clustered	81	VC_69_0	81	1	1	1	0	0	0	1
275	KJ595575	Unassigned	Unassigned	Unassigned	164_0	Clustered	36	VC_164_0	36	0.8643	1	0.8643	0	0	0	1
276	KJ617393	Unassigned	Unassigned	Unassigned	439_0	Clustered	3	VC_439_0	3	1	1	1	0	0	0	1
277	KJ725374	Unassigned	Unassigned	Unassigned	266_0	Clustered	25	VC_266_0	25	0.9975	1	0.9975	0	0	0	1
278	KJ803031	Unassigned	Unassigned	Unassigned	126_0	Clustered	10	VC_126_0	10	0.5066	1	0.5066	0	0	0	1
279	KJ829260	Unassigned	Unassigned	Unassigned	207_0	Clustered	6	VC_207_0	6	0.9104	1	0.9104	0	0	0	1
280	KJ909655	Unassigned	Unassigned	Unassigned	58_0	Clustered	27	VC_58_0	27	0.7181	1	0.7181	0	0	0	0.9544
281	KM091443	Unassigned	Unassigned	Unassigned	20_0	Clustered	124	VC_20_0	124	0.9912	1	0.9912	0	0	0	0.9996
282	KM224878	Unassigned	Unassigned	Unassigned	327_0	Clustered	4	VC_327_0	4	0.8935	0.999957	0.8934	0	0	0	1
283	KM233455	Unassigned	Unassigned	Unassigned	9_0	Clustered	25	VC_9_0	25	0.5937	1	0.5937	0	0	0	0.83
284	KM347890	Unassigned	Unassigned	Unassigned	68_0	Clustered	51	VC_68_0	51	0.9563	1	0.9563	0	0	0	1
285	KM363597	Unassigned	Unassigned	Unassigned	68_0	Clustered	51	VC_68_0	51	0.9563	1	0.9563	0	0	0	1
286	KM408320	Unassigned	Unassigned	Unassigned	68_0	Clustered	51	VC_68_0	51	0.9563	1	0.9563	0	0	0	1
287	KM411958	Unassigned	Unassigned	Unassigned	167_0	Clustered	11	VC_167_0	11	0.6417	1	0.6417	0	0	0	1
288	KM411960	Unassigned	Unassigned	Unassigned	167_0	Clustered	11	VC_167_0	11	0.6417	1	0.6417	0	0	0	1
289	KM463009	Unassigned	Unassigned	Unassigned	7_1	Clustered	26	VC_7_1	26	0.3818	1	0.3818	0	0	0	1
290	KM591905	Unassigned	Unassigned	Unassigned	101_0	Clustered	3	VC_101_0	3	0.7722	0.998016	0.7707	0	0	0	1
291	KM592966	Unassigned	Unassigned	Unassigned	9_0	Clustered	25	VC_9_0	25	0.5937	1	0.5937	0	0	0	0.83
292	KM606995	Unassigned	Unassigned	Unassigned	8_55	Clustered	6	VC_8_55	6	0.0252	0.99967	0.0252	0	0	0	1
293	KM606996	Unassigned	Unassigned	Unassigned	8_55	Clustered	6	VC_8_55	6	0.0252	0.99967	0.0252	0	0	0	1
294	KM606997	Unassigned	Unassigned	Unassigned	8_55	Clustered	6	VC_8_55	6	0.0252	0.99967	0.0252	0	0	0	1
295	KM606998	Unassigned	Unassigned	Unassigned	8_55	Clustered	6	VC_8_55	6	0.0252	0.99967	0.0252	0	0	0	1
296	KM606999	Unassigned	Unassigned	Unassigned	8_55	Clustered	6	VC_8_55	6	0.0252	0.99967	0.0252	0	0	0	1
297	KM607001	Unassigned	Unassigned	Unassigned	8_33	Clustered	2	VC_8_33	2	0.0049	0.803962	0.004	0	0	0	1
298	KM607002	Unassigned	Unassigned	Unassigned	8_1	Clustered	7	VC_8_1	7	0.0302	0.99999	0.0302	0	0	0	1
299	KM607003	Unassigned	Unassigned	Unassigned	8_1	Clustered	7	VC_8_1	7	0.0302	0.99999	0.0302	0	0	0	1
300	KM612260	Unassigned	Unassigned	Unassigned	371_0	Clustered	10	VC_371_0	10	1	1	1	0	0	0	1
301	KM612261	Unassigned	Unassigned	Unassigned	371_0	Clustered	10	VC_371_0	10	1	1	1	0	0	0	1
302	KM612262	Unassigned	Unassigned	Unassigned	371_0	Clustered	10	VC_371_0	10	1	1	1	0	0	0	1
303	KM612263	Unassigned	Unassigned	Unassigned	371_0	Clustered	10	VC_371_0	10	1	1	1	0	0	0	1
304	KM612265	Unassigned	Unassigned	Unassigned	371_0	Clustered	10	VC_371_0	10	1	1	1	0	0	0	1
305	KM923970	Unassigned	Unassigned	Unassigned	266_0	Clustered	25	VC_266_0	25	0.9975	1	0.9975	0	0	0	1
306	KP017310	Unassigned	Unassigned	Unassigned	9_0	Clustered	25	VC_9_0	25	0.5937	1	0.5937	0	0	0	0.83
307	KP017311	Unassigned	Unassigned	Unassigned	9_0	Clustered	25	VC_9_0	25	0.5937	1	0.5937	0	0	0	0.83
308	KP027195	Unassigned	Unassigned	Unassigned	122_0	Clustered	2	VC_122_0	2	0.2608	0.954012	0.2488	0	0	0	1
309	KP027197	Unassigned	Unassigned	Unassigned	68_0	Clustered	51	VC_68_0	51	0.9563	1	0.9563	0	0	0	1
310	KP027198	Unassigned	Unassigned	Unassigned	60_0	Clustered	32	VC_60_0	32	0.7104	1	0.7104	0	0	0	1
311	KP027202	Unassigned	Unassigned	Unassigned	9_0	Clustered	25	VC_9_0	25	0.5937	1	0.5937	0	0	0	0.83
312	KP027203	Unassigned	Unassigned	Unassigned	21_10	Clustered	42	VC_21_10	42	0.2298	1	0.2298	0	0	0	0.6202
313	KP027204	Unassigned	Unassigned	Unassigned	21_1	Clustered	6	VC_21_1	6	0.0281	0.999996	0.0281	0	0	0	0.6
314	KP027207	Unassigned	Unassigned	Unassigned	118_0	Clustered	12	VC_118_0	12	0.5281	1	0.5281	0	0	0	1
315	KP027208	Unassigned	Unassigned	Unassigned	68_0	Clustered	51	VC_68_0	51	0.9563	1	0.9563	0	0	0	1
316	KP027209	Unassigned	Unassigned	Unassigned	68_0	Clustered	51	VC_68_0	51	0.9563	1	0.9563	0	0	0	1
317	KP057620	Unassigned	Unassigned	Unassigned	60_0	Clustered	32	VC_60_0	32	0.7104	1	0.7104	0	0	0	1
318	KP209285	Unassigned	Unassigned	Unassigned	28_0	Clustered	29	VC_28_0	29	0.4156	1	0.4156	0	0	0	0.9951
319	KP296794	Unassigned	Unassigned	Unassigned	245_0	Clustered	21	VC_245_0	21	0.864	1	0.864	0	0	0	1
320	KP791807	Unassigned	Unassigned	Unassigned	17_0	Clustered	44	VC_17_0	44	0.6282	1	0.6282	0	0	0	1
321	KP869103	Unassigned	Unassigned	Unassigned	90_2	Clustered	9	VC_90_2	9	0.3854	1	0.3854	0	0	0	1
322	KP869108	Unassigned	Unassigned	Unassigned	252_0	Clustered	9	VC_252_0	9	0.8411	1	0.8411	0	0	0	1
323	KP869109	Unassigned	Unassigned	Unassigned	43_0	Clustered	27	VC_43_0	27	0.8529	1	0.8529	0	0	0	1
324	KP869110	Unassigned	Unassigned	Unassigned	43_0	Clustered	27	VC_43_0	27	0.8529	1	0.8529	0	0	0	1
325	KR131710	Unassigned	Unassigned	Unassigned	376_0	Clustered	5	VC_376_0	5	0.4357	0.810392	0.3531	0	0	0	1
326	KY303907	Unassigned	Unassigned	Unassigned	292_0	Clustered	16	VC_292_0	16	0.9529	1	0.9529	0	0	0	1
327	KY472224	Unassigned	Unassigned	Unassigned	292_0	Clustered	16	VC_292_0	16	0.9529	1	0.9529	0	0	0	1
328	LN610575	Unassigned	Unassigned	Unassigned	187_0	Clustered	18	VC_187_0	18	0.6854	1	0.6854	0	0	0	1
329	LN610576	Unassigned	Unassigned	Unassigned	195_0	Clustered	12	VC_195_0	12	0.5592	1	0.5592	0	0	0	1
330	LN610581	Unassigned	Unassigned	Unassigned	195_0	Clustered	12	VC_195_0	12	0.5592	1	0.5592	0	0	0	1
331	LN610582	Unassigned	Unassigned	Unassigned	195_0	Clustered	12	VC_195_0	12	0.5592	1	0.5592	0	0	0	1
332	LN610583	Unassigned	Unassigned	Unassigned	195_0	Clustered	12	VC_195_0	12	0.5592	1	0.5592	0	0	0	1
333	LN610585	Unassigned	Unassigned	Unassigned	223_0	Clustered	6	VC_223_0	6	0.398	1	0.398	0	0	0	1
334	LN610586	Unassigned	Unassigned	Unassigned	187_0	Clustered	18	VC_187_0	18	0.6854	1	0.6854	0	0	0	1
335	LN610587	Unassigned	Unassigned	Unassigned	187_0	Clustered	18	VC_187_0	18	0.6854	1	0.6854	0	0	0	1
336	LN610588	Unassigned	Unassigned	Unassigned	123_0	Clustered	40	VC_123_0	40	0.8487	1	0.8487	0	0	0	1
337	LR031359	Unassigned	Unassigned	Unassigned	192_0	Clustered	11	VC_192_0	11	0.4253	1	0.4253	0	0	0	1
338	MG264739	Unassigned	Unassigned	Unassigned	249_0	Clustered	27	VC_249_0	27	0.8747	1	0.8747	0	0	0	1
339	MH355583	Unassigned	Unassigned	Unassigned	249_0	Clustered	27	VC_249_0	27	0.8747	1	0.8747	0	0	0	1
340	MH375074	Unassigned	Unassigned	Unassigned	249_0	Clustered	27	VC_249_0	27	0.8747	1	0.8747	0	0	0	1
341	MH618488	Unassigned	Unassigned	Unassigned	292_0	Clustered	16	VC_292_0	16	0.9529	1	0.9529	0	0	0	1
342	MH791397	Unassigned	Unassigned	Unassigned	192_1	Clustered	6	VC_192_1	6	0.1927	1	0.1927	0	0	0	1
343	MK125140	Unassigned	Unassigned	Unassigned	249_0	Clustered	27	VC_249_0	27	0.8747	1	0.8747	0	0	0	1
344	MK268686	Unassigned	Unassigned	Unassigned	192_0	Clustered	11	VC_192_0	11	0.4253	1	0.4253	0	0	0	1
345	MK360024	Unassigned	Unassigned	Unassigned	249_0	Clustered	27	VC_249_0	27	0.8747	1	0.8747	0	0	0	1
346	MK570225	Unassigned	Unassigned	Unassigned	292_0	Clustered	16	VC_292_0	16	0.9529	1	0.9529	0	0	0	1
347	MK693030	Unassigned	Unassigned	Unassigned	192_0	Clustered	11	VC_192_0	11	0.4253	1	0.4253	0	0	0	1
348	MK721186	Unassigned	Unassigned	Unassigned	249_0	Clustered	27	VC_249_0	27	0.8747	1	0.8747	0	0	0	1
349	MK721187	Unassigned	Unassigned	Unassigned	249_0	Clustered	27	VC_249_0	27	0.8747	1	0.8747	0	0	0	1
350	MK721189	Unassigned	Unassigned	Unassigned	292_0	Clustered	16	VC_292_0	16	0.9529	1	0.9529	0	0	0	1
351	MK721190	Unassigned	Unassigned	Unassigned	249_0	Clustered	27	VC_249_0	27	0.8747	1	0.8747	0	0	0	1
352	MK721191	Unassigned	Unassigned	Unassigned	249_0	Clustered	27	VC_249_0	27	0.8747	1	0.8747	0	0	0	1
353	MK721192	Unassigned	Unassigned	Unassigned	192_0	Clustered	11	VC_192_0	11	0.4253	1	0.4253	0	0	0	1
354	MK721194	Unassigned	Unassigned	Unassigned	292_0	Clustered	16	VC_292_0	16	0.9529	1	0.9529	0	0	0	1
355	MK721197	Unassigned	Unassigned	Unassigned	202_0	Clustered	13	VC_202_0	13	0.7769	1	0.7769	0	0	0	1
356	MK721199	Unassigned	Unassigned	Unassigned	249_0	Clustered	27	VC_249_0	27	0.8747	1	0.8747	0	0	0	1
357	MK721200	Unassigned	Unassigned	Unassigned	249_0	Clustered	27	VC_249_0	27	0.8747	1	0.8747	0	0	0	1
358	MK800154	Unassigned	Unassigned	Unassigned	292_0	Clustered	16	VC_292_0	16	0.9529	1	0.9529	0	0	0	1
359	MK982307	Unassigned	Unassigned	Unassigned	249_0	Clustered	27	VC_249_0	27	0.8747	1	0.8747	0	0	0	1
360	MN027503	Unassigned	Unassigned	Unassigned	192_1	Clustered	6	VC_192_1	6	0.1927	1	0.1927	0	0	0	1
361	MN103542	Unassigned	Unassigned	Unassigned	292_0	Clustered	16	VC_292_0	16	0.9529	1	0.9529	0	0	0	1
362	MN241318	Unassigned	Unassigned	Unassigned	192_1	Clustered	6	VC_192_1	6	0.1927	1	0.1927	0	0	0	1
363	MN854830	Unassigned	Unassigned	Unassigned	192_0	Clustered	11	VC_192_0	11	0.4253	1	0.4253	0	0	0	1
364	MN871443	Unassigned	Unassigned	Unassigned	292_0	Clustered	16	VC_292_0	16	0.9529	1	0.9529	0	0	0	1
365	MN995824	Unassigned	Unassigned	Unassigned	130_0	Clustered	5	VC_130_0	5	0.2848	0.998828	0.2845	0	0	0	1
366	MT119359	Unassigned	Unassigned	Unassigned	249_0	Clustered	27	VC_249_0	27	0.8747	1	0.8747	0	0	0	1
367	MT350292	Unassigned	Unassigned	Unassigned	36_0	Clustered	22	VC_36_0	22	0.7189	1	0.7189	0	0	0	1
368	MT350293	Unassigned	Unassigned	Unassigned	17_0	Clustered	44	VC_17_0	44	0.6282	1	0.6282	0	0	0	1
369	NC_000866	Unassigned	Unassigned	Unassigned	8_1	Clustered	7	VC_8_1	7	0.0302	0.99999	0.0302	0	0	0	1
370	NC_000867	Unassigned	Unassigned	Unassigned	453_0	Clustered	2	VC_453_0	2	1	1	1	0	0	0	1
371	NC_000871	Unassigned	Unassigned	Unassigned	102_0	Clustered	15	VC_102_0	15	0.5869	1	0.5869	0	0	0	1
372	NC_000872	Unassigned	Unassigned	Unassigned	102_0	Clustered	15	VC_102_0	15	0.5869	1	0.5869	0	0	0	1
373	NC_000902	Unassigned	Unassigned	Unassigned	58_0	Clustered	27	VC_58_0	27	0.7181	1	0.7181	0	0	0	0.9544
374	NC_000924	Unassigned	Unassigned	Unassigned	58_0	Clustered	27	VC_58_0	27	0.7181	1	0.7181	0	0	0	0.9544
375	NC_000929	Unassigned	Unassigned	Unassigned	179_0	Clustered	3	VC_179_0	3	0.549	0.998153	0.548	0	0	0	1
376	NC_000935	Unassigned	Unassigned	Unassigned	220_0	Clustered	2	VC_220_0	2	0.1184	0.953619	0.1129	0	0	0	1
377	NC_001271	Unassigned	Unassigned	Unassigned	17_0	Clustered	44	VC_17_0	44	0.6282	1	0.6282	0	0	0	1
378	NC_001317	Unassigned	Unassigned	Unassigned	71_0	Clustered	27	VC_71_0	27	0.6258	1	0.6258	0	0	0	1
379	NC_001335	Unassigned	Unassigned	Unassigned	7_2	Clustered	9	VC_7_2	9	0.1021	1	0.1021	0	0	0	1
380	NC_001338	Unassigned	Unassigned	Unassigned	372_0	Clustered	9	VC_372_0	9	0.8848	0.999995	0.8848	0	0	0	1
381	NC_001416	Unassigned	Unassigned	Unassigned	40_0	Clustered	13	VC_40_0	13	0.3326	1	0.3326	0	0	0	0.9872
382	NC_001421	Unassigned	Unassigned	Unassigned	382_0	Clustered	7	VC_382_0	7	0.9903	1	0.9903	0	0	0	1
383	NC_001423	Unassigned	Unassigned	Unassigned	225_0	Clustered	8	VC_225_0	8	0.4262	1	0.4262	0	0	0	1
384	NC_001604	Unassigned	Unassigned	Unassigned	17_0	Clustered	44	VC_17_0	44	0.6282	1	0.6282	0	0	0	1
385	NC_001629	Unassigned	Unassigned	Unassigned	119_0	Clustered	36	VC_119_0	36	0.9907	1	0.9907	0	0	0	1
386	NC_001697	Unassigned	Unassigned	Unassigned	169_0	Clustered	20	VC_169_0	20	0.9633	1	0.9633	0	0	0	1
387	NC_001706	Unassigned	Unassigned	Unassigned	119_0	Clustered	36	VC_119_0	36	0.9907	1	0.9907	0	0	0	1
388	NC_001825	Unassigned	Unassigned	Unassigned	439_0	Clustered	3	VC_439_0	3	1	1	1	0	0	0	1
389	NC_001835	Unassigned	Unassigned	Unassigned	20_0	Clustered	124	VC_20_0	124	0.9912	1	0.9912	0	0	0	0.9996
390	NC_001884	Unassigned	Unassigned	Unassigned	172_0	Clustered/Singleton	1	VC_172_0	1	0	1	0	0	0	0	1
391	NC_001895	Unassigned	Unassigned	Unassigned	71_0	Clustered	27	VC_71_0	27	0.6258	1	0.6258	0	0	0	1
392	NC_001900	Unassigned	Unassigned	Unassigned	7_2	Clustered	9	VC_7_2	9	0.1021	1	0.1021	0	0	0	1
393	NC_001902	Unassigned	Unassigned	Unassigned	454_0	Clustered	2	VC_454_0	2	1	1	1	0	0	0	1
394	NC_001909	Unassigned	Unassigned	Unassigned	20_0	Clustered	124	VC_20_0	124	0.9912	1	0.9912	0	0	0	0.9996
395	NC_001978	Unassigned	Unassigned	Unassigned	335_0	Clustered	5	VC_335_0	5	0.7222	0.999999	0.7222	0	0	0	1
396	NC_002072	Unassigned	Unassigned	Unassigned	102_0	Clustered	15	VC_102_0	15	0.5869	1	0.5869	0	0	0	1
397	NC_002166	Unassigned	Unassigned	Unassigned	42_0	Clustered	14	VC_42_0	14	0.4296	1	0.4296	0	0	0	1
398	NC_002167	Unassigned	Unassigned	Unassigned	42_0	Clustered	14	VC_42_0	14	0.4296	1	0.4296	0	0	0	1
399	NC_002185	Unassigned	Unassigned	Unassigned	102_0	Clustered	15	VC_102_0	15	0.5869	1	0.5869	0	0	0	1
400	NC_002214	Unassigned	Unassigned	Unassigned	102_0	Clustered	15	VC_102_0	15	0.5869	1	0.5869	0	0	0	1
401	NC_002321	Unassigned	Unassigned	Unassigned	26_0	Clustered	11	VC_26_0	11	0.2328	1	0.2328	0	0	0	1
402	NC_002371	Unassigned	Unassigned	Unassigned	55_0	Clustered	17	VC_55_0	17	0.5463	1	0.5463	0	0	0	1
403	NC_002486	Unassigned	Unassigned	Unassigned	26_0	Clustered	11	VC_26_0	11	0.2328	1	0.2328	0	0	0	1
404	NC_002519	Unassigned	Unassigned	Unassigned	320_0	Clustered	3	VC_320_0	3	0.583	0.997603	0.5816	0	0	0	1
405	NC_002628	Unassigned	Unassigned	Unassigned	454_0	Clustered	2	VC_454_0	2	1	1	1	0	0	0	1
406	NC_002656	Unassigned	Unassigned	Unassigned	21_10	Clustered	42	VC_21_10	42	0.2298	1	0.2298	0	0	0	0.6202
407	NC_002661	Unassigned	Unassigned	Unassigned	25_0	Clustered	24	VC_25_0	24	0.6874	1	0.6874	0	0	0	1
408	NC_002667	Unassigned	Unassigned	Unassigned	163_0	Clustered	4	VC_163_0	4	0.2036	0.999983	0.2036	0	0	0	1
409	NC_002703	Unassigned	Unassigned	Unassigned	148_0	Clustered	9	VC_148_0	9	0.3567	1	0.3567	0	0	0	1
410	NC_002747	Unassigned	Unassigned	Unassigned	148_0	Clustered	9	VC_148_0	9	0.3567	1	0.3567	0	0	0	1
411	NC_002796	Unassigned	Unassigned	Unassigned	163_0	Clustered	4	VC_163_0	4	0.2036	0.999983	0.2036	0	0	0	1
412	NC_003050	Unassigned	Unassigned	Unassigned	129_0	Clustered	7	VC_129_0	7	0.4198	1	0.4198	0	0	0	1
413	NC_003214	Unassigned	Unassigned	Unassigned	359_0	Clustered	6	VC_359_0	6	0.9486	0.999998	0.9486	0	0	0	1
414	NC_003216	Unassigned	Unassigned	Unassigned	264_0	Clustered	4	VC_264_0	4	0.4688	0.999974	0.4688	0	0	0	1
415	NC_003278	Unassigned	Unassigned	Unassigned	59_0	Clustered	21	VC_59_0	21	0.5294	1	0.5294	0	0	0	1
416	NC_003288	Unassigned	Unassigned	Unassigned	28_0	Clustered	29	VC_28_0	29	0.4156	1	0.4156	0	0	0	0.9951
417	NC_003291	Unassigned	Unassigned	Unassigned	49_0	Clustered	5	VC_49_0	5	0.4771	1	0.4771	0	0	0	1
418	NC_003298	Unassigned	Unassigned	Unassigned	17_0	Clustered	44	VC_17_0	44	0.6282	1	0.6282	0	0	0	1
419	NC_003309	Unassigned	Unassigned	Unassigned	91_0	Clustered	3	VC_91_0	3	0.3181	0.998294	0.3176	0	0	0	1
420	NC_003313	Unassigned	Unassigned	Unassigned	169_0	Clustered	20	VC_169_0	20	0.9633	1	0.9633	0	0	0	1
421	NC_003315	Unassigned	Unassigned	Unassigned	169_0	Clustered	20	VC_169_0	20	0.9633	1	0.9633	0	0	0	1
422	NC_003345	Unassigned	Unassigned	Unassigned	322_0	Clustered	8	VC_322_0	8	0.7606	1	0.7606	0	0	0	1
423	NC_003356	Unassigned	Unassigned	Unassigned	54_0	Clustered	6	VC_54_0	6	0.5105	1	0.5105	0	0	0	1
424	NC_003387	Unassigned	Unassigned	Unassigned	78_1	Clustered	5	VC_78_1	5	0.0971	1	0.0971	0	0	0	1
425	NC_003444	Unassigned	Unassigned	Unassigned	54_0	Clustered	6	VC_54_0	6	0.5105	1	0.5105	0	0	0	1
426	NC_003524	Unassigned	Unassigned	Unassigned	284_0	Clustered	3	VC_284_0	3	0.1942	0.99734	0.1937	0	0	0	1
427	NC_004066	Unassigned	Unassigned	Unassigned	148_0	Clustered	9	VC_148_0	9	0.3567	1	0.3567	0	0	0	1
428	NC_004084	Unassigned	Unassigned	Unassigned	401_0	Clustered	3	VC_401_0	3	0.7306	0.990548	0.7237	0	0	0	1
429	NC_004086	Unassigned	Unassigned	Unassigned	313_0	Clustered	12	VC_313_0	12	0.813	1	0.813	0	0	0	1
430	NC_004087	Unassigned	Unassigned	Unassigned	313_0	Clustered	12	VC_313_0	12	0.813	1	0.813	0	0	0	1
431	NC_004112	Unassigned	Unassigned	Unassigned	151_0	Clustered	11	VC_151_0	11	0.6291	1	0.6291	0	0	0	0.6909
432	NC_004165	Unassigned	Unassigned	Unassigned	225_0	Clustered	8	VC_225_0	8	0.4262	1	0.4262	0	0	0	1
433	NC_004167	Unassigned	Unassigned	Unassigned	353_0	Clustered	2	VC_353_0	2	0.7583	0.941899	0.7143	0	0	0	1
434	NC_004302	Unassigned	Unassigned	Unassigned	144_0	Clustered	11	VC_144_0	11	0.4644	1	0.4644	0	0	0	0.9818
435	NC_004303	Unassigned	Unassigned	Unassigned	102_0	Clustered	15	VC_102_0	15	0.5869	1	0.5869	0	0	0	1
436	NC_004313	Unassigned	Unassigned	Unassigned	54_0	Clustered	6	VC_54_0	6	0.5105	1	0.5105	0	0	0	1
437	NC_004333	Unassigned	Unassigned	Unassigned	250_0	Clustered	12	VC_250_0	12	0.8362	1	0.8362	0	0	0	1
438	NC_004348	Unassigned	Unassigned	Unassigned	55_0	Clustered	17	VC_55_0	17	0.5463	1	0.5463	0	0	0	1
439	NC_004456	Unassigned	Unassigned	Unassigned	296_0	Clustered	3	VC_296_0	3	0.4317	0.997937	0.4308	0	0	0	1
440	NC_004462	Unassigned	Unassigned	Unassigned	455_0	Clustered	2	VC_455_0	2	1	1	1	0	0	0	1
441	NC_004466	Unassigned	Unassigned	Unassigned	243_0	Clustered	13	VC_243_0	13	0.8014	1	0.8014	0	0	0	1
442	NC_004584	Unassigned	Unassigned	Unassigned	263_0	Clustered	2	VC_263_0	2	0.2303	0.951862	0.2192	0	0	0	1
443	NC_004585	Unassigned	Unassigned	Unassigned	175_0	Clustered	4	VC_175_0	4	0.1841	0.999979	0.1841	0	0	0	1
444	NC_004586	Unassigned	Unassigned	Unassigned	144_0	Clustered	11	VC_144_0	11	0.4644	1	0.4644	0	0	0	0.9818
445	NC_004588	Unassigned	Unassigned	Unassigned	173_0	Clustered	2	VC_173_0	2	0.1172	0.954444	0.1118	0	0	0	1
446	NC_004589	Unassigned	Unassigned	Unassigned	109_0	Clustered	2	VC_109_0	2	0.1782	0.955537	0.1703	0	0	0	1
447	NC_004615	Unassigned	Unassigned	Unassigned	27_0	Clustered	22	VC_27_0	22	0.3526	1	0.3526	0	0	0	0.9784
448	NC_004616	Unassigned	Unassigned	Unassigned	25_0	Clustered	24	VC_25_0	24	0.6874	1	0.6874	0	0	0	1
449	NC_004617	Unassigned	Unassigned	Unassigned	26_0	Clustered	11	VC_26_0	11	0.2328	1	0.2328	0	0	0	1
450	NC_004629	Unassigned	Unassigned	Unassigned	134_0	Clustered	3	VC_134_0	3	0.1372	0.998029	0.1369	0	0	0	1
451	NC_004664	Unassigned	Unassigned	Unassigned	335_0	Clustered	5	VC_335_0	5	0.7222	0.999999	0.7222	0	0	0	1
452	NC_004665	Unassigned	Unassigned	Unassigned	41_0	Clustered	19	VC_41_0	19	0.7095	1	0.7095	0	0	0	1
453	NC_004678	Unassigned	Unassigned	Unassigned	203_0	Clustered	20	VC_203_0	20	0.8722	1	0.8722	0	0	0	1
454	NC_004679	Unassigned	Unassigned	Unassigned	203_0	Clustered	20	VC_203_0	20	0.8722	1	0.8722	0	0	0	1
455	NC_004680	Unassigned	Unassigned	Unassigned	4_46	Clustered/Singleton	1	VC_4_46	1	0	1	0	0	0	0	1
456	NC_004681	Unassigned	Unassigned	Unassigned	194_0	Clustered	30	VC_194_0	30	0.9965	1	0.9965	0	0	0	1
457	NC_004682	Unassigned	Unassigned	Unassigned	9_0	Clustered	25	VC_9_0	25	0.5937	1	0.5937	0	0	0	0.83
458	NC_004683	Unassigned	Unassigned	Unassigned	83_0	Clustered	2	VC_83_0	2	0.0524	0.955871	0.05	0	0	0	1
459	NC_004684	Unassigned	Unassigned	Unassigned	50_0	Clustered	8	VC_50_0	8	0.3495	1	0.3495	0	0	0	1
460	NC_004685	Unassigned	Unassigned	Unassigned	207_0	Clustered	6	VC_207_0	6	0.9104	1	0.9104	0	0	0	1
461	NC_004687	Unassigned	Unassigned	Unassigned	164_0	Clustered	36	VC_164_0	36	0.8643	1	0.8643	0	0	0	1
462	NC_004688	Unassigned	Unassigned	Unassigned	16_4	Clustered	2	VC_16_4	2	0.0441	0.946643	0.0418	0	0	0	1
463	NC_004689	Unassigned	Unassigned	Unassigned	260_0	Clustered	2	VC_260_0	2	0.1219	0.952574	0.1161	0	0	0	1
464	NC_004740	Unassigned	Unassigned	Unassigned	26_1	Clustered	17	VC_26_1	17	0.3496	1	0.3496	0	0	0	1
465	NC_004745	Unassigned	Unassigned	Unassigned	71_0	Clustered	27	VC_71_0	27	0.6258	1	0.6258	0	0	0	1
466	NC_004746	Unassigned	Unassigned	Unassigned	163_0	Clustered	4	VC_163_0	4	0.2036	0.999983	0.2036	0	0	0	1
467	NC_004775	Unassigned	Unassigned	Unassigned	252_0	Clustered	9	VC_252_0	9	0.8411	1	0.8411	0	0	0	1
468	NC_004777	Unassigned	Unassigned	Unassigned	17_0	Clustered	44	VC_17_0	44	0.6282	1	0.6282	0	0	0	1
469	NC_004813	Unassigned	Unassigned	Unassigned	40_1	Clustered	7	VC_40_1	7	0.1741	1	0.1741	0	0	0	1
470	NC_004820	Unassigned	Unassigned	Unassigned	232_0	Clustered	4	VC_232_0	4	0.0808	0.729762	0.059	0	0	0	0.8333
471	NC_004827	Unassigned	Unassigned	Unassigned	331_0	Clustered	2	VC_331_0	2	0.3969	0.945201	0.3751	0	0	0	1
472	NC_004831	Unassigned	Unassigned	Unassigned	198_0	Clustered	24	VC_198_0	24	0.7246	1	0.7246	0	0	0	1
473	NC_004902	Unassigned	Unassigned	Unassigned	206_0	Clustered	5	VC_206_0	5	0.3626	1	0.3626	0	0	0	1
474	NC_004913	Unassigned	Unassigned	Unassigned	58_0	Clustered	27	VC_58_0	27	0.7181	1	0.7181	0	0	0	0.9544
475	NC_004914	Unassigned	Unassigned	Unassigned	58_0	Clustered	27	VC_58_0	27	0.7181	1	0.7181	0	0	0	0.9544
476	NC_004927	Unassigned	Unassigned	Unassigned	322_0	Clustered	8	VC_322_0	8	0.7606	1	0.7606	0	0	0	1
477	NC_004928	Unassigned	Unassigned	Unassigned	2_0	Clustered	18	VC_2_0	18	0.2321	1	0.2321	0	0	0	0.9804
478	NC_004996	Unassigned	Unassigned	Unassigned	144_0	Clustered	11	VC_144_0	11	0.4644	1	0.4644	0	0	0	0.9818
479	NC_005045	Unassigned	Unassigned	Unassigned	268_0	Clustered	18	VC_268_0	18	0.8606	1	0.8606	0	0	0	1
480	NC_005056	Unassigned	Unassigned	Unassigned	71_0	Clustered	27	VC_71_0	27	0.6258	1	0.6258	0	0	0	1
481	NC_005066	Unassigned	Unassigned	Unassigned	12_0	Clustered	6	VC_12_0	6	0.1864	1	0.1864	0	0	0	1
482	NC_005069	Unassigned	Unassigned	Unassigned	227_0	Clustered	2	VC_227_0	2	0.1973	0.940567	0.1856	0	0	0	1
483	NC_005083	Unassigned	Unassigned	Unassigned	33_0	Clustered	2	VC_33_0	2	0.0723	0.952801	0.0689	0	0	0	1
484	NC_005135	Unassigned	Unassigned	Unassigned	13_0	Clustered	2	VC_13_0	2	0.0279	0.946094	0.0264	0	0	0	1
485	NC_005178	Unassigned	Unassigned	Unassigned	166_0	Clustered	27	VC_166_0	27	0.9004	1	0.9004	0	0	0	1
486	NC_005258	Unassigned	Unassigned	Unassigned	409_0	Clustered	4	VC_409_0	4	0.7951	0.966293	0.7683	0	0	0	1
487	NC_005259	Unassigned	Unassigned	Unassigned	68_0	Clustered	51	VC_68_0	51	0.9563	1	0.9563	0	0	0	1
488	NC_005262	Unassigned	Unassigned	Unassigned	286_0	Clustered	12	VC_286_0	12	0.7989	1	0.7989	0	0	0	0.7727
489	NC_005263	Unassigned	Unassigned	Unassigned	250_0	Clustered	12	VC_250_0	12	0.8362	1	0.8362	0	0	0	1
490	NC_005265	Unassigned	Unassigned	Unassigned	372_0	Clustered	9	VC_372_0	9	0.8848	0.999995	0.8848	0	0	0	1
491	NC_005282	Unassigned	Unassigned	Unassigned	43_0	Clustered	27	VC_43_0	27	0.8529	1	0.8529	0	0	0	1
492	NC_005284	Unassigned	Unassigned	Unassigned	91_0	Clustered	3	VC_91_0	3	0.3181	0.998294	0.3176	0	0	0	1
493	NC_005340	Unassigned	Unassigned	Unassigned	71_0	Clustered	27	VC_71_0	27	0.6258	1	0.6258	0	0	0	1
494	NC_005342	Unassigned	Unassigned	Unassigned	250_0	Clustered	12	VC_250_0	12	0.8362	1	0.8362	0	0	0	1
495	NC_005356	Unassigned	Unassigned	Unassigned	26_1	Clustered	17	VC_26_1	17	0.3496	1	0.3496	0	0	0	1
496	NC_005357	Unassigned	Unassigned	Unassigned	326_0	Clustered	3	VC_326_0	3	0.7449	0.997652	0.7431	0	0	0	1
497	NC_005360	Unassigned	Unassigned	Unassigned	372_0	Clustered	9	VC_372_0	9	0.8848	0.999995	0.8848	0	0	0	1
498	NC_005361	Unassigned	Unassigned	Unassigned	372_0	Clustered	9	VC_372_0	9	0.8848	0.999995	0.8848	0	0	0	1
499	NC_005822	Unassigned	Unassigned	Unassigned	144_0	Clustered	11	VC_144_0	11	0.4644	1	0.4644	0	0	0	0.9818
500	NC_005833	Unassigned	Unassigned	Unassigned	29_0	Clustered	16	VC_29_0	16	0.5031	1	0.5031	0	0	0	1
501	NC_005841	Unassigned	Unassigned	Unassigned	55_0	Clustered	17	VC_55_0	17	0.5463	1	0.5463	0	0	0	1
502	NC_005856	Unassigned	Unassigned	Unassigned	361_0	Clustered	5	VC_361_0	5	0.9935	0.999777	0.9932	0	0	0	1
503	NC_005857	Unassigned	Unassigned	Unassigned	227_0	Clustered	2	VC_227_0	2	0.1973	0.940567	0.1856	0	0	0	1
504	NC_005859	Unassigned	Unassigned	Unassigned	66_0	Clustered	31	VC_66_0	31	0.6224	1	0.6224	0	0	0	0.9677
505	NC_005872	Unassigned	Unassigned	Unassigned	456_0	Clustered	2	VC_456_0	2	1	1	1	0	0	0	1
506	NC_005879	Unassigned	Unassigned	Unassigned	371_0	Clustered	10	VC_371_0	10	1	1	1	0	0	0	1
507	NC_005880	Unassigned	Unassigned	Unassigned	196_1	Clustered	26	VC_196_1	26	0.6384	1	0.6384	0	0	0	1
508	NC_005882	Unassigned	Unassigned	Unassigned	373_0	Clustered	2	VC_373_0	2	0.3309	0.937107	0.3101	0	0	0	1
509	NC_005884	Unassigned	Unassigned	Unassigned	440_0	Clustered	3	VC_440_0	3	1	1	1	0	0	0	1
510	NC_005887	Unassigned	Unassigned	Unassigned	293_0	Clustered	2	VC_293_0	2	0.2218	0.947717	0.2102	0	0	0	1
511	NC_005891	Unassigned	Unassigned	Unassigned	371_0	Clustered	10	VC_371_0	10	1	1	1	0	0	0	1
512	NC_005892	Unassigned	Unassigned	Unassigned	457_0	Clustered	2	VC_457_0	2	1	1	1	0	0	0	1
513	NC_006268	Unassigned	Unassigned	Unassigned	458_0	Clustered	2	VC_458_0	2	1	1	1	0	0	0	1
514	NC_006548	Unassigned	Unassigned	Unassigned	140_0	Clustered	5	VC_140_0	5	0.2668	1	0.2668	0	0	0	1
515	NC_006552	Unassigned	Unassigned	Unassigned	400_0	Clustered	2	VC_400_0	2	0.6556	0.904785	0.5931	0	0	0	1
516	NC_006556	Unassigned	Unassigned	Unassigned	456_0	Clustered	2	VC_456_0	2	1	1	1	0	0	0	1
517	NC_006565	Unassigned	Unassigned	Unassigned	146_2	Clustered/Singleton	1	VC_146_2	1	0	1	0	0	0	0	1
518	NC_006820	Unassigned	Unassigned	Unassigned	22_2	Clustered/Singleton	1	VC_22_2	1	0	1	0	0	0	0	1
519	NC_006882	Unassigned	Unassigned	Unassigned	255_0	Clustered	20	VC_255_0	20	0.8021	1	0.8021	0	0	0	1
520	NC_006884	Unassigned	Unassigned	Unassigned	30_14	Clustered	3	VC_30_14	3	0.0209	0.998288	0.0208	0	0	0	1
521	NC_006940	Unassigned	Unassigned	Unassigned	165_0	Clustered	25	VC_165_0	25	0.8971	1	0.8971	0	0	0	1
522	NC_006945	Unassigned	Unassigned	Unassigned	409_0	Clustered	4	VC_409_0	4	0.7951	0.966293	0.7683	0	0	0	1
523	NC_006949	Unassigned	Unassigned	Unassigned	32_2	Clustered	3	VC_32_2	3	0.0773	0.998538	0.0772	0	0	0	1
524	NC_006953	Unassigned	Unassigned	Unassigned	314_0	Clustered	2	VC_314_0	2	0.4733	0.939668	0.4448	0	0	0	1
525	NC_007019	Unassigned	Unassigned	Unassigned	102_0	Clustered	15	VC_102_0	15	0.5869	1	0.5869	0	0	0	1
526	NC_007021	Unassigned	Unassigned	Unassigned	196_4	Clustered/Singleton	1	VC_196_4	1	0	1	0	0	0	0	1
527	NC_007022	Unassigned	Unassigned	Unassigned	13_0	Clustered	2	VC_13_0	2	0.0279	0.946094	0.0264	0	0	0	1
528	NC_007023	Unassigned	Unassigned	Unassigned	103_1	Clustered	12	VC_103_1	12	0.3417	1	0.3417	0	0	0	1
529	NC_007046	Unassigned	Unassigned	Unassigned	203_0	Clustered	20	VC_203_0	20	0.8722	1	0.8722	0	0	0	1
530	NC_007047	Unassigned	Unassigned	Unassigned	27_0	Clustered	22	VC_27_0	22	0.3526	1	0.3526	0	0	0	0.9784
531	NC_007048	Unassigned	Unassigned	Unassigned	27_0	Clustered	22	VC_27_0	22	0.3526	1	0.3526	0	0	0	0.9784
532	NC_007049	Unassigned	Unassigned	Unassigned	27_0	Clustered	22	VC_27_0	22	0.3526	1	0.3526	0	0	0	0.9784
533	NC_007050	Unassigned	Unassigned	Unassigned	27_0	Clustered	22	VC_27_0	22	0.3526	1	0.3526	0	0	0	0.9784
534	NC_007053	Unassigned	Unassigned	Unassigned	25_0	Clustered	24	VC_25_0	24	0.6874	1	0.6874	0	0	0	1
535	NC_007054	Unassigned	Unassigned	Unassigned	25_0	Clustered	24	VC_25_0	24	0.6874	1	0.6874	0	0	0	1
536	NC_007057	Unassigned	Unassigned	Unassigned	28_0	Clustered	29	VC_28_0	29	0.4156	1	0.4156	0	0	0	0.9951
537	NC_007058	Unassigned	Unassigned	Unassigned	28_0	Clustered	29	VC_28_0	29	0.4156	1	0.4156	0	0	0	0.9951
538	NC_007059	Unassigned	Unassigned	Unassigned	28_0	Clustered	29	VC_28_0	29	0.4156	1	0.4156	0	0	0	0.9951
539	NC_007060	Unassigned	Unassigned	Unassigned	28_0	Clustered	29	VC_28_0	29	0.4156	1	0.4156	0	0	0	0.9951
540	NC_007061	Unassigned	Unassigned	Unassigned	28_0	Clustered	29	VC_28_0	29	0.4156	1	0.4156	0	0	0	0.9951
541	NC_007062	Unassigned	Unassigned	Unassigned	28_0	Clustered	29	VC_28_0	29	0.4156	1	0.4156	0	0	0	0.9951
542	NC_007063	Unassigned	Unassigned	Unassigned	28_0	Clustered	29	VC_28_0	29	0.4156	1	0.4156	0	0	0	0.9951
543	NC_007064	Unassigned	Unassigned	Unassigned	28_0	Clustered	29	VC_28_0	29	0.4156	1	0.4156	0	0	0	0.9951
544	NC_007065	Unassigned	Unassigned	Unassigned	28_0	Clustered	29	VC_28_0	29	0.4156	1	0.4156	0	0	0	0.9951
545	NC_007066	Unassigned	Unassigned	Unassigned	196_1	Clustered	26	VC_196_1	26	0.6384	1	0.6384	0	0	0	1
546	NC_007145	Unassigned	Unassigned	Unassigned	59_0	Clustered	21	VC_59_0	21	0.5294	1	0.5294	0	0	0	1
547	NC_007149	Unassigned	Unassigned	Unassigned	14_0	Clustered	7	VC_14_0	7	0.2452	1	0.2452	0	0	0	1
548	NC_007217	Unassigned	Unassigned	Unassigned	427_0	Clustered	4	VC_427_0	4	1	1	1	0	0	0	1
549	NC_007291	Unassigned	Unassigned	Unassigned	52_0	Clustered	20	VC_52_0	20	0.7998	1	0.7998	0	0	0	1
550	NC_007451	Unassigned	Unassigned	Unassigned	382_0	Clustered	7	VC_382_0	7	0.9903	1	0.9903	0	0	0	1
551	NC_007456	Unassigned	Unassigned	Unassigned	36_0	Clustered	22	VC_36_0	22	0.7189	1	0.7189	0	0	0	1
552	NC_007458	Unassigned	Unassigned	Unassigned	247_0	Clustered	5	VC_247_0	5	0.5338	1	0.5338	0	0	0	1
553	NC_007603	Unassigned	Unassigned	Unassigned	52_0	Clustered	20	VC_52_0	20	0.7998	1	0.7998	0	0	0	1
554	NC_007610	Unassigned	Unassigned	Unassigned	177_0	Clustered	15	VC_177_0	15	0.6911	1	0.6911	0	0	0	1
555	NC_007623	Unassigned	Unassigned	Unassigned	176_1	Clustered	2	VC_176_1	2	0.0626	0.954108	0.0597	0	0	0	1
556	NC_007636	Unassigned	Unassigned	Unassigned	36_0	Clustered	22	VC_36_0	22	0.7189	1	0.7189	0	0	0	1
557	NC_007637	Unassigned	Unassigned	Unassigned	198_0	Clustered	24	VC_198_0	24	0.7246	1	0.7246	0	0	0	1
558	NC_007709	Unassigned	Unassigned	Unassigned	206_0	Clustered	5	VC_206_0	5	0.3626	1	0.3626	0	0	0	1
559	NC_007710	Unassigned	Unassigned	Unassigned	250_0	Clustered	12	VC_250_0	12	0.8362	1	0.8362	0	0	0	1
560	NC_007734	Unassigned	Unassigned	Unassigned	247_0	Clustered	5	VC_247_0	5	0.5338	1	0.5338	0	0	0	1
561	NC_007804	Unassigned	Unassigned	Unassigned	252_0	Clustered	9	VC_252_0	9	0.8411	1	0.8411	0	0	0	1
562	NC_007805	Unassigned	Unassigned	Unassigned	348_0	Clustered	3	VC_348_0	3	0.7949	0.995122	0.791	0	0	0	1
563	NC_007806	Unassigned	Unassigned	Unassigned	143_0	Clustered	12	VC_143_0	12	0.6459	1	0.6459	0	0	0	1
564	NC_007807	Unassigned	Unassigned	Unassigned	440_0	Clustered	3	VC_440_0	3	1	1	1	0	0	0	1
565	NC_007808	Unassigned	Unassigned	Unassigned	221_0	Clustered	4	VC_221_0	4	0.4904	0.999974	0.4904	0	0	0	1
566	NC_007809	Unassigned	Unassigned	Unassigned	152_0	Clustered	9	VC_152_0	9	0.5367	1	0.5367	0	0	0	1
567	NC_007810	Unassigned	Unassigned	Unassigned	123_0	Clustered	40	VC_123_0	40	0.8487	1	0.8487	0	0	0	1
568	NC_007814	Unassigned	Unassigned	Unassigned	247_0	Clustered	5	VC_247_0	5	0.5338	1	0.5338	0	0	0	1
569	NC_007917	Unassigned	Unassigned	Unassigned	213_0	Clustered	2	VC_213_0	2	0.1061	0.950928	0.1009	0	0	0	1
570	NC_007924	Unassigned	Unassigned	Unassigned	185_0	Clustered	3	VC_185_0	3	0.577	0.997562	0.5755	0	0	0	1
571	NC_008152	Unassigned	Unassigned	Unassigned	198_0	Clustered	24	VC_198_0	24	0.7246	1	0.7246	0	0	0	1
572	NC_008193	Unassigned	Unassigned	Unassigned	169_0	Clustered	20	VC_169_0	20	0.9633	1	0.9633	0	0	0	1
573	NC_008194	Unassigned	Unassigned	Unassigned	194_0	Clustered	30	VC_194_0	30	0.9965	1	0.9965	0	0	0	1
574	NC_008195	Unassigned	Unassigned	Unassigned	39_0	Clustered	13	VC_39_0	13	0.388	1	0.388	0	0	0	1
575	NC_008196	Unassigned	Unassigned	Unassigned	4_67	Clustered	2	VC_4_67	2	0.0105	0.957426	0.01	0	0	0	1
576	NC_008197	Unassigned	Unassigned	Unassigned	68_0	Clustered	51	VC_68_0	51	0.9563	1	0.9563	0	0	0	1
577	NC_008198	Unassigned	Unassigned	Unassigned	259_0	Clustered	9	VC_259_0	9	0.5668	1	0.5668	0	0	0	1
578	NC_008199	Unassigned	Unassigned	Unassigned	118_0	Clustered	12	VC_118_0	12	0.5281	1	0.5281	0	0	0	1
579	NC_008200	Unassigned	Unassigned	Unassigned	259_0	Clustered	9	VC_259_0	9	0.5668	1	0.5668	0	0	0	1
580	NC_008201	Unassigned	Unassigned	Unassigned	82_0	Clustered	5	VC_82_0	5	0.208	1	0.208	0	0	0	1
581	NC_008202	Unassigned	Unassigned	Unassigned	266_0	Clustered	25	VC_266_0	25	0.9975	1	0.9975	0	0	0	1
582	NC_008203	Unassigned	Unassigned	Unassigned	7_2	Clustered	9	VC_7_2	9	0.1021	1	0.1021	0	0	0	1
583	NC_008204	Unassigned	Unassigned	Unassigned	50_0	Clustered	8	VC_50_0	8	0.3495	1	0.3495	0	0	0	1
584	NC_008205	Unassigned	Unassigned	Unassigned	4_64	Clustered	2	VC_4_64	2	0.01	0.957438	0.0095	0	0	0	1
585	NC_008206	Unassigned	Unassigned	Unassigned	122_0	Clustered	2	VC_122_0	2	0.2608	0.954012	0.2488	0	0	0	1
586	NC_008207	Unassigned	Unassigned	Unassigned	164_0	Clustered	36	VC_164_0	36	0.8643	1	0.8643	0	0	0	1
587	NC_008208	Unassigned	Unassigned	Unassigned	13_1	Clustered	8	VC_13_1	8	0.239	1	0.239	0	0	0	1
588	NC_008265	Unassigned	Unassigned	Unassigned	284_0	Clustered	3	VC_284_0	3	0.1942	0.99734	0.1937	0	0	0	1
589	NC_008296	Unassigned	Unassigned	Unassigned	30_7	Clustered	2	VC_30_7	2	0.0085	0.941617	0.008	0	0	0	1
590	NC_008363	Unassigned	Unassigned	Unassigned	20_0	Clustered	124	VC_20_0	124	0.9912	1	0.9912	0	0	0	0.9996
591	NC_008370	Unassigned	Unassigned	Unassigned	20_0	Clustered	124	VC_20_0	124	0.9912	1	0.9912	0	0	0	0.9996
592	NC_008371	Unassigned	Unassigned	Unassigned	20_0	Clustered	124	VC_20_0	124	0.9912	1	0.9912	0	0	0	0.9996
593	NC_008376	Unassigned	Unassigned	Unassigned	287_0	Clustered	2	VC_287_0	2	0.4239	0.942136	0.3994	0	0	0	1
594	NC_008464	Unassigned	Unassigned	Unassigned	58_0	Clustered	27	VC_58_0	27	0.7181	1	0.7181	0	0	0	0.9544
595	NC_008515	Unassigned	Unassigned	Unassigned	8_33	Clustered	2	VC_8_33	2	0.0049	0.803962	0.004	0	0	0	1
596	NC_008562	Unassigned	Unassigned	Unassigned	459_0	Clustered	2	VC_459_0	2	1	1	1	0	0	0	1
597	NC_008583	Unassigned	Unassigned	Unassigned	27_0	Clustered	22	VC_27_0	22	0.3526	1	0.3526	0	0	0	0.9784
598	NC_008584	Unassigned	Unassigned	Unassigned	460_0	Clustered	2	VC_460_0	2	1	1	1	0	0	0	1
599	NC_008617	Unassigned	Unassigned	Unassigned	26_1	Clustered	17	VC_26_1	17	0.3496	1	0.3496	0	0	0	1
600	NC_008689	Unassigned	Unassigned	Unassigned	26_0	Clustered	11	VC_26_0	11	0.2328	1	0.2328	0	0	0	1
601	NC_008695	Unassigned	Unassigned	Unassigned	415_0	Clustered	2	VC_415_0	2	0.763	0.89435	0.6824	0	0	0	1
602	NC_008717	Unassigned	Unassigned	Unassigned	166_0	Clustered	27	VC_166_0	27	0.9004	1	0.9004	0	0	0	1
603	NC_008720	Unassigned	Unassigned	Unassigned	94_1	Clustered	13	VC_94_1	13	0.3522	1	0.3522	0	0	0	0.8077
604	NC_008798	Unassigned	Unassigned	Unassigned	27_0	Clustered	22	VC_27_0	22	0.3526	1	0.3526	0	0	0	0.9784
605	NC_008799	Unassigned	Unassigned	Unassigned	28_0	Clustered	29	VC_28_0	29	0.4156	1	0.4156	0	0	0	0.9951
606	NC_009014	Unassigned	Unassigned	Unassigned	198_0	Clustered	24	VC_198_0	24	0.7246	1	0.7246	0	0	0	1
607	NC_009018	Unassigned	Unassigned	Unassigned	263_0	Clustered	2	VC_263_0	2	0.2303	0.951862	0.2192	0	0	0	1
608	NC_009231	Unassigned	Unassigned	Unassigned	213_2	Clustered	4	VC_213_2	4	0.2783	0.99998	0.2783	0	0	0	1
609	NC_009232	Unassigned	Unassigned	Unassigned	165_0	Clustered	25	VC_165_0	25	0.8971	1	0.8971	0	0	0	1
610	NC_009234	Unassigned	Unassigned	Unassigned	59_0	Clustered	21	VC_59_0	21	0.5294	1	0.5294	0	0	0	1
611	NC_009235	Unassigned	Unassigned	Unassigned	91_0	Clustered	3	VC_91_0	3	0.3181	0.998294	0.3176	0	0	0	1
612	NC_009236	Unassigned	Unassigned	Unassigned	59_0	Clustered	21	VC_59_0	21	0.5294	1	0.5294	0	0	0	1
613	NC_009237	Unassigned	Unassigned	Unassigned	373_0	Clustered	2	VC_373_0	2	0.3309	0.937107	0.3101	0	0	0	1
614	NC_009382	Unassigned	Unassigned	Unassigned	59_0	Clustered	21	VC_59_0	21	0.5294	1	0.5294	0	0	0	1
615	NC_009452	Unassigned	Unassigned	Unassigned	442_0	Clustered	3	VC_442_0	3	1	1	1	0	0	0	1
616	NC_009526	Unassigned	Unassigned	Unassigned	27_0	Clustered	22	VC_27_0	22	0.3526	1	0.3526	0	0	0	0.9784
617	NC_009540	Unassigned	Unassigned	Unassigned	51_0	Clustered	9	VC_51_0	9	0.1749	1	0.1749	0	0	0	1
618	NC_009541	Unassigned	Unassigned	Unassigned	69_0	Clustered	81	VC_69_0	81	1	1	1	0	0	0	1
619	NC_009542	Unassigned	Unassigned	Unassigned	169_0	Clustered	20	VC_169_0	20	0.9633	1	0.9633	0	0	0	1
620	NC_009543	Unassigned	Unassigned	Unassigned	206_0	Clustered	5	VC_206_0	5	0.3626	1	0.3626	0	0	0	1
621	NC_009551	Unassigned	Unassigned	Unassigned	428_0	Clustered	2	VC_428_0	2	0.5799	0.868224	0.5035	0	0	0	1
622	NC_009552	Unassigned	Unassigned	Unassigned	258_0	Clustered	2	VC_258_0	2	0.2561	0.948262	0.2428	0	0	0	1
623	NC_009554	Unassigned	Unassigned	Unassigned	186_0	Clustered	2	VC_186_0	2	0.281	0.948892	0.2666	0	0	0	1
624	NC_009604	Unassigned	Unassigned	Unassigned	250_0	Clustered	12	VC_250_0	12	0.8362	1	0.8362	0	0	0	1
625	NC_009737	Unassigned	Unassigned	Unassigned	287_0	Clustered	2	VC_287_0	2	0.4239	0.942136	0.3994	0	0	0	1
626	NC_009760	Unassigned	Unassigned	Unassigned	443_0	Clustered/Singleton	1	VC_443_0	1	0	1	0	0	0	0	1
627	NC_009761	Unassigned	Unassigned	Unassigned	26_0	Clustered	11	VC_26_0	11	0.2328	1	0.2328	0	0	0	1
628	NC_009762	Unassigned	Unassigned	Unassigned	25_0	Clustered	24	VC_25_0	24	0.6874	1	0.6874	0	0	0	1
629	NC_009763	Unassigned	Unassigned	Unassigned	26_0	Clustered	11	VC_26_0	11	0.2328	1	0.2328	0	0	0	1
630	NC_009799	Unassigned	Unassigned	Unassigned	363_0	Clustered	3	VC_363_0	3	0.7609	0.995712	0.7576	0	0	0	1
631	NC_009803	Unassigned	Unassigned	Unassigned	461_0	Clustered	2	VC_461_0	2	1	1	1	0	0	0	1
632	NC_009804	Unassigned	Unassigned	Unassigned	461_0	Clustered	2	VC_461_0	2	1	1	1	0	0	0	1
633	NC_009810	Unassigned	Unassigned	Unassigned	264_0	Clustered	4	VC_264_0	4	0.4688	0.999974	0.4688	0	0	0	1
634	NC_009811	Unassigned	Unassigned	Unassigned	177_0	Clustered	15	VC_177_0	15	0.6911	1	0.6911	0	0	0	1
635	NC_009812	Unassigned	Unassigned	Unassigned	49_0	Clustered	5	VC_49_0	5	0.4771	1	0.4771	0	0	0	1
636	NC_009814	Unassigned	Unassigned	Unassigned	130_0	Clustered	5	VC_130_0	5	0.2848	0.998828	0.2845	0	0	0	1
637	NC_009818	Unassigned	Unassigned	Unassigned	166_0	Clustered	27	VC_166_0	27	0.9004	1	0.9004	0	0	0	1
638	NC_009819	Unassigned	Unassigned	Unassigned	109_0	Clustered	2	VC_109_0	2	0.1782	0.955537	0.1703	0	0	0	1
639	NC_009820	Unassigned	Unassigned	Unassigned	4_14	Clustered	2	VC_4_14	2	0.0077	0.956454	0.0074	0	0	0	1
640	NC_009821	Unassigned	Unassigned	Unassigned	12_0	Clustered	6	VC_12_0	6	0.1864	1	0.1864	0	0	0	1
641	NC_009875	Unassigned	Unassigned	Unassigned	203_0	Clustered	20	VC_203_0	20	0.8722	1	0.8722	0	0	0	1
642	NC_009877	Unassigned	Unassigned	Unassigned	21_2	Clustered	6	VC_21_2	6	0.033	1	0.033	0	0	0	1
643	NC_009878	Unassigned	Unassigned	Unassigned	21_3	Clustered	37	VC_21_3	37	0.1967	1	0.1967	0	0	0	0.6682
644	NC_009904	Unassigned	Unassigned	Unassigned	192_0	Clustered	11	VC_192_0	11	0.4253	1	0.4253	0	0	0	1
645	NC_009935	Unassigned	Unassigned	Unassigned	268_0	Clustered	18	VC_268_0	18	0.8606	1	0.8606	0	0	0	1
646	NC_009986	Unassigned	Unassigned	Unassigned	372_0	Clustered	9	VC_372_0	9	0.8848	0.999995	0.8848	0	0	0	1
647	NC_009990	Unassigned	Unassigned	Unassigned	294_0	Clustered	2	VC_294_0	2	0.5659	0.89435	0.5061	0	0	0	1
648	NC_009993	Unassigned	Unassigned	Unassigned	235_0	Clustered	2	VC_235_0	2	0.4015	0.953606	0.3829	0	0	0	1
649	NC_010105	Unassigned	Unassigned	Unassigned	1_18	Clustered	12	VC_1_18	12	0.1395	1	0.1395	0	0	0	0.8939
650	NC_010106	Unassigned	Unassigned	Unassigned	340_0	Clustered	11	VC_340_0	11	0.8516	1	0.8516	0	0	0	1
651	NC_010116	Unassigned	Unassigned	Unassigned	152_0	Clustered	9	VC_152_0	9	0.5367	1	0.5367	0	0	0	1
652	NC_010147	Unassigned	Unassigned	Unassigned	28_0	Clustered	29	VC_28_0	29	0.4156	1	0.4156	0	0	0	0.9951
653	NC_010152	Unassigned	Unassigned	Unassigned	359_0	Clustered	6	VC_359_0	6	0.9486	0.999998	0.9486	0	0	0	1
654	NC_010153	Unassigned	Unassigned	Unassigned	359_0	Clustered	6	VC_359_0	6	0.9486	0.999998	0.9486	0	0	0	1
655	NC_010154	Unassigned	Unassigned	Unassigned	359_0	Clustered	6	VC_359_0	6	0.9486	0.999998	0.9486	0	0	0	1
656	NC_010155	Unassigned	Unassigned	Unassigned	359_0	Clustered	6	VC_359_0	6	0.9486	0.999998	0.9486	0	0	0	1
657	NC_010179	Unassigned	Unassigned	Unassigned	185_0	Clustered	3	VC_185_0	3	0.577	0.997562	0.5755	0	0	0	1
658	NC_010237	Unassigned	Unassigned	Unassigned	58_0	Clustered	27	VC_58_0	27	0.7181	1	0.7181	0	0	0	0.9544
659	NC_010275	Unassigned	Unassigned	Unassigned	169_0	Clustered	20	VC_169_0	20	0.9633	1	0.9633	0	0	0	1
660	NC_010324	Unassigned	Unassigned	Unassigned	237_0	Clustered	7	VC_237_0	7	0.7512	1	0.7512	0	0	0	1
661	NC_010325	Unassigned	Unassigned	Unassigned	243_0	Clustered	13	VC_243_0	13	0.8014	1	0.8014	0	0	0	1
662	NC_010326	Unassigned	Unassigned	Unassigned	268_0	Clustered	18	VC_268_0	18	0.8606	1	0.8606	0	0	0	1
663	NC_010353	Unassigned	Unassigned	Unassigned	102_0	Clustered	15	VC_102_0	15	0.5869	1	0.5869	0	0	0	1
664	NC_010495	Unassigned	Unassigned	Unassigned	132_0	Clustered	24	VC_132_0	24	0.9279	1	0.9279	0	0	0	0.9529
665	NC_010537	Unassigned	Unassigned	Unassigned	359_0	Clustered	6	VC_359_0	6	0.9486	0.999998	0.9486	0	0	0	1
666	NC_010583	Unassigned	Unassigned	Unassigned	65_0	Clustered	33	VC_65_0	33	0.6436	1	0.6436	0	0	0	1
667	NC_010807	Unassigned	Unassigned	Unassigned	17_0	Clustered	44	VC_17_0	44	0.6282	1	0.6282	0	0	0	1
668	NC_010808	Unassigned	Unassigned	Unassigned	27_0	Clustered	22	VC_27_0	22	0.3526	1	0.3526	0	0	0	0.9784
669	NC_010811	Unassigned	Unassigned	Unassigned	280_1	Clustered/Singleton	1	VC_280_1	1	0	1	0	0	0	0	1
670	NC_010821	Unassigned	Unassigned	Unassigned	134_1	Clustered	2	VC_134_1	2	0.0694	0.95484	0.0662	0	0	0	1
671	NC_011019	Unassigned	Unassigned	Unassigned	21_3	Clustered	37	VC_21_3	37	0.1967	1	0.1967	0	0	0	0.6682
672	NC_011020	Unassigned	Unassigned	Unassigned	21_0	Clustered	3	VC_21_0	3	0.0148	0.998422	0.0148	0	0	0	1
673	NC_011021	Unassigned	Unassigned	Unassigned	21_6	Clustered	2	VC_21_6	2	0.0102	0.957082	0.0098	0	0	0	1
674	NC_011022	Unassigned	Unassigned	Unassigned	21_6	Clustered	2	VC_21_6	2	0.0102	0.957082	0.0098	0	0	0	1
675	NC_011023	Unassigned	Unassigned	Unassigned	7_0	Clustered	4	VC_7_0	4	0.047	0.999987	0.047	0	0	0	1
676	NC_011039	Unassigned	Unassigned	Unassigned	260_1	Clustered	4	VC_260_1	4	0.2814	0.999979	0.2814	0	0	0	1
677	NC_011041	Unassigned	Unassigned	Unassigned	90_2	Clustered	9	VC_90_2	9	0.3854	1	0.3854	0	0	0	1
678	NC_011042	Unassigned	Unassigned	Unassigned	36_0	Clustered	22	VC_36_0	22	0.7189	1	0.7189	0	0	0	1
679	NC_011043	Unassigned	Unassigned	Unassigned	45_0	Clustered	29	VC_45_0	29	0.8784	1	0.8784	0	0	0	1
680	NC_011044	Unassigned	Unassigned	Unassigned	39_0	Clustered	13	VC_39_0	13	0.388	1	0.388	0	0	0	1
681	NC_011045	Unassigned	Unassigned	Unassigned	17_0	Clustered	44	VC_17_0	44	0.6282	1	0.6282	0	0	0	1
682	NC_011046	Unassigned	Unassigned	Unassigned	20_0	Clustered	124	VC_20_0	124	0.9912	1	0.9912	0	0	0	0.9996
683	NC_011048	Unassigned	Unassigned	Unassigned	225_0	Clustered	8	VC_225_0	8	0.4262	1	0.4262	0	0	0	1
684	NC_011054	Unassigned	Unassigned	Unassigned	4_64	Clustered	2	VC_4_64	2	0.01	0.957438	0.0095	0	0	0	1
685	NC_011055	Unassigned	Unassigned	Unassigned	194_0	Clustered	30	VC_194_0	30	0.9965	1	0.9965	0	0	0	1
686	NC_011056	Unassigned	Unassigned	Unassigned	194_0	Clustered	30	VC_194_0	30	0.9965	1	0.9965	0	0	0	1
687	NC_011057	Unassigned	Unassigned	Unassigned	118_0	Clustered	12	VC_118_0	12	0.5281	1	0.5281	0	0	0	1
688	NC_011085	Unassigned	Unassigned	Unassigned	17_0	Clustered	44	VC_17_0	44	0.6282	1	0.6282	0	0	0	1
689	NC_011103	Unassigned	Unassigned	Unassigned	462_0	Clustered	2	VC_462_0	2	1	1	1	0	0	0	1
690	NC_011104	Unassigned	Unassigned	Unassigned	151_0	Clustered	11	VC_151_0	11	0.6291	1	0.6291	0	0	0	0.6909
691	NC_011105	Unassigned	Unassigned	Unassigned	268_0	Clustered	18	VC_268_0	18	0.8606	1	0.8606	0	0	0	1
692	NC_011107	Unassigned	Unassigned	Unassigned	268_0	Clustered	18	VC_268_0	18	0.8606	1	0.8606	0	0	0	1
693	NC_011165	Unassigned	Unassigned	Unassigned	123_0	Clustered	40	VC_123_0	40	0.8487	1	0.8487	0	0	0	1
694	NC_011166	Unassigned	Unassigned	Unassigned	123_0	Clustered	40	VC_123_0	40	0.8487	1	0.8487	0	0	0	1
695	NC_011201	Unassigned	Unassigned	Unassigned	106_0	Clustered	29	VC_106_0	29	0.7113	1	0.7113	0	0	0	1
696	NC_011217	Unassigned	Unassigned	Unassigned	372_0	Clustered	9	VC_372_0	9	0.8848	0.999995	0.8848	0	0	0	1
697	NC_011222	Unassigned	Unassigned	Unassigned	128_0	Clustered	2	VC_128_0	2	0.4681	0.94584	0.4427	0	0	0	1
698	NC_011267	Unassigned	Unassigned	Unassigned	21_10	Clustered	42	VC_21_10	42	0.2298	1	0.2298	0	0	0	0.6202
699	NC_011269	Unassigned	Unassigned	Unassigned	164_0	Clustered	36	VC_164_0	36	0.8643	1	0.8643	0	0	0	1
700	NC_011270	Unassigned	Unassigned	Unassigned	164_0	Clustered	36	VC_164_0	36	0.8643	1	0.8643	0	0	0	1
701	NC_011271	Unassigned	Unassigned	Unassigned	164_0	Clustered	36	VC_164_0	36	0.8643	1	0.8643	0	0	0	1
702	NC_011272	Unassigned	Unassigned	Unassigned	164_0	Clustered	36	VC_164_0	36	0.8643	1	0.8643	0	0	0	1
703	NC_011273	Unassigned	Unassigned	Unassigned	117_0	Clustered	2	VC_117_0	2	0.0247	0.954641	0.0236	0	0	0	1
704	NC_011285	Unassigned	Unassigned	Unassigned	259_0	Clustered	9	VC_259_0	9	0.5668	1	0.5668	0	0	0	1
705	NC_011287	Unassigned	Unassigned	Unassigned	4_42	Clustered/Singleton	1	VC_4_42	1	0	1	0	0	0	0	1
706	NC_011288	Unassigned	Unassigned	Unassigned	4_17	Clustered	9	VC_4_17	9	0.0798	1	0.0798	0	0	0	0.8889
707	NC_011289	Unassigned	Unassigned	Unassigned	4_72	Clustered/Singleton	1	VC_4_72	1	0	1	0	0	0	0	1
708	NC_011290	Unassigned	Unassigned	Unassigned	259_0	Clustered	9	VC_259_0	9	0.5668	1	0.5668	0	0	0	1
709	NC_011291	Unassigned	Unassigned	Unassigned	83_1	Clustered	5	VC_83_1	5	0.1516	1	0.1516	0	0	0	1
710	NC_011292	Unassigned	Unassigned	Unassigned	260_1	Clustered	4	VC_260_1	4	0.2814	0.999979	0.2814	0	0	0	1
711	NC_011308	Unassigned	Unassigned	Unassigned	130_0	Clustered	5	VC_130_0	5	0.2848	0.998828	0.2845	0	0	0	1
712	NC_011318	Unassigned	Unassigned	Unassigned	410_0	Clustered	5	VC_410_0	5	1	1	1	0	0	0	1
713	NC_011344	Unassigned	Unassigned	Unassigned	25_0	Clustered	24	VC_25_0	24	0.6874	1	0.6874	0	0	0	1
714	NC_011356	Unassigned	Unassigned	Unassigned	40_1	Clustered	7	VC_40_1	7	0.1741	1	0.1741	0	0	0	1
715	NC_011357	Unassigned	Unassigned	Unassigned	40_1	Clustered	7	VC_40_1	7	0.1741	1	0.1741	0	0	0	1
716	NC_011373	Unassigned	Unassigned	Unassigned	184_0	Clustered/Singleton	1	VC_184_0	1	0	1	0	0	0	0	1
717	NC_011398	Unassigned	Unassigned	Unassigned	213_1	Clustered	5	VC_213_1	5	0.3681	1	0.3681	0	0	0	1
718	NC_011421	Unassigned	Unassigned	Unassigned	159_0	Clustered	2	VC_159_0	2	0.2398	0.954678	0.2289	0	0	0	1
719	NC_011523	Unassigned	Unassigned	Unassigned	409_0	Clustered	4	VC_409_0	4	0.7951	0.966293	0.7683	0	0	0	1
720	NC_011551	Unassigned	Unassigned	Unassigned	220_0	Clustered	2	VC_220_0	2	0.1184	0.953619	0.1129	0	0	0	1
721	NC_011589	Unassigned	Unassigned	Unassigned	444_0	Clustered	2	VC_444_0	2	0.7685	0.5	0.3843	0	0	0	1
722	NC_011611	Unassigned	Unassigned	Unassigned	166_0	Clustered	27	VC_166_0	27	0.9004	1	0.9004	0	0	0	1
723	NC_011612	Unassigned	Unassigned	Unassigned	25_0	Clustered	24	VC_25_0	24	0.6874	1	0.6874	0	0	0	1
724	NC_011613	Unassigned	Unassigned	Unassigned	166_0	Clustered	27	VC_166_0	27	0.9004	1	0.9004	0	0	0	1
725	NC_011614	Unassigned	Unassigned	Unassigned	27_0	Clustered	22	VC_27_0	22	0.3526	1	0.3526	0	0	0	0.9784
726	NC_011645	Unassigned	Unassigned	Unassigned	285_0	Clustered	2	VC_285_0	2	0.7756	0.855578	0.6636	0	0	0	1
727	NC_011703	Unassigned	Unassigned	Unassigned	123_0	Clustered	40	VC_123_0	40	0.8487	1	0.8487	0	0	0	1
728	NC_011756	Unassigned	Unassigned	Unassigned	123_0	Clustered	40	VC_123_0	40	0.8487	1	0.8487	0	0	0	1
729	NC_011802	Unassigned	Unassigned	Unassigned	55_0	Clustered	17	VC_55_0	17	0.5463	1	0.5463	0	0	0	1
730	NC_011810	Unassigned	Unassigned	Unassigned	123_0	Clustered	40	VC_123_0	40	0.8487	1	0.8487	0	0	0	1
731	NC_011811	Unassigned	Unassigned	Unassigned	242_0	Clustered	3	VC_242_0	3	0.0789	0.998263	0.0788	0	0	0	1
732	NC_011976	Unassigned	Unassigned	Unassigned	55_0	Clustered	17	VC_55_0	17	0.5463	1	0.5463	0	0	0	1
733	NC_012027	Unassigned	Unassigned	Unassigned	118_0	Clustered	12	VC_118_0	12	0.5281	1	0.5281	0	0	0	1
734	NC_012223	Unassigned	Unassigned	Unassigned	149_0	Clustered	10	VC_149_0	10	0.7675	1	0.7675	0	0	0	1
735	NC_012418	Unassigned	Unassigned	Unassigned	268_0	Clustered	18	VC_268_0	18	0.8606	1	0.8606	0	0	0	1
736	NC_012635	Unassigned	Unassigned	Unassigned	8_38	Clustered	2	VC_8_38	2	0.0048	0.798785	0.0039	0	0	0	1
737	NC_012638	Unassigned	Unassigned	Unassigned	8_78	Clustered/Singleton	1	VC_8_78	1	0	1	0	0	0	0	1
738	NC_012662	Unassigned	Unassigned	Unassigned	147_0	Clustered	4	VC_147_0	4	0.2077	0.999984	0.2077	0	0	0	1
739	NC_012663	Unassigned	Unassigned	Unassigned	416_0	Clustered	5	VC_416_0	5	1	1	1	0	0	0	1
740	NC_012696	Unassigned	Unassigned	Unassigned	126_0	Clustered	10	VC_126_0	10	0.5066	1	0.5066	0	0	0	1
741	NC_012697	Unassigned	Unassigned	Unassigned	126_0	Clustered	10	VC_126_0	10	0.5066	1	0.5066	0	0	0	1
742	NC_012740	Unassigned	Unassigned	Unassigned	12_0	Clustered	6	VC_12_0	6	0.1864	1	0.1864	0	0	0	1
743	NC_012741	Unassigned	Unassigned	Unassigned	1_18	Clustered	12	VC_1_18	12	0.1395	1	0.1395	0	0	0	0.8939
744	NC_012742	Unassigned	Unassigned	Unassigned	206_0	Clustered	5	VC_206_0	5	0.3626	1	0.3626	0	0	0	1
745	NC_012743	Unassigned	Unassigned	Unassigned	286_0	Clustered	12	VC_286_0	12	0.7989	1	0.7989	0	0	0	0.7727
746	NC_012749	Unassigned	Unassigned	Unassigned	43_0	Clustered	27	VC_43_0	27	0.8529	1	0.8529	0	0	0	1
747	NC_012756	Unassigned	Unassigned	Unassigned	265_0	Clustered	4	VC_265_0	4	0.331	0.999961	0.331	0	0	0	1
748	NC_012784	Unassigned	Unassigned	Unassigned	26_0	Clustered	11	VC_26_0	11	0.2328	1	0.2328	0	0	0	1
749	NC_012788	Unassigned	Unassigned	Unassigned	266_0	Clustered	25	VC_266_0	25	0.9975	1	0.9975	0	0	0	1
750	NC_012884	Unassigned	Unassigned	Unassigned	240_0	Clustered	3	VC_240_0	3	0.3929	0.998255	0.3922	0	0	0	1
751	NC_013021	Unassigned	Unassigned	Unassigned	445_0	Clustered	2	VC_445_0	2	0.9503	0.5	0.4751	0	0	0	1
752	NC_013059	Unassigned	Unassigned	Unassigned	55_0	Clustered	17	VC_55_0	17	0.5463	1	0.5463	0	0	0	1
753	NC_013085	Unassigned	Unassigned	Unassigned	22_4	Clustered	2	VC_22_4	2	0.0174	0.946671	0.0165	0	0	0	0
754	NC_013152	Unassigned	Unassigned	Unassigned	20_0	Clustered	124	VC_20_0	124	0.9912	1	0.9912	0	0	0	0.9996
755	NC_013153	Unassigned	Unassigned	Unassigned	20_0	Clustered	124	VC_20_0	124	0.9912	1	0.9912	0	0	0	0.9996
756	NC_013154	Unassigned	Unassigned	Unassigned	20_0	Clustered	124	VC_20_0	124	0.9912	1	0.9912	0	0	0	0.9996
757	NC_013155	Unassigned	Unassigned	Unassigned	20_0	Clustered	124	VC_20_0	124	0.9912	1	0.9912	0	0	0	0.9996
758	NC_013195	Unassigned	Unassigned	Unassigned	26_1	Clustered	17	VC_26_1	17	0.3496	1	0.3496	0	0	0	1
759	NC_013197	Unassigned	Unassigned	Unassigned	455_0	Clustered	2	VC_455_0	2	1	1	1	0	0	0	1
760	NC_013585	Unassigned	Unassigned	Unassigned	372_0	Clustered	9	VC_372_0	9	0.8848	0.999995	0.8848	0	0	0	1
761	NC_013587	Unassigned	Unassigned	Unassigned	372_0	Clustered	9	VC_372_0	9	0.8848	0.999995	0.8848	0	0	0	1
762	NC_013588	Unassigned	Unassigned	Unassigned	372_0	Clustered	9	VC_372_0	9	0.8848	0.999995	0.8848	0	0	0	1
763	NC_013594	Unassigned	Unassigned	Unassigned	179_0	Clustered	3	VC_179_0	3	0.549	0.998153	0.548	0	0	0	1
764	NC_013597	Unassigned	Unassigned	Unassigned	331_0	Clustered	2	VC_331_0	2	0.3969	0.945201	0.3751	0	0	0	1
765	NC_013598	Unassigned	Unassigned	Unassigned	102_0	Clustered	15	VC_102_0	15	0.5869	1	0.5869	0	0	0	1
766	NC_013600	Unassigned	Unassigned	Unassigned	149_0	Clustered	10	VC_149_0	10	0.7675	1	0.7675	0	0	0	1
767	NC_013643	Unassigned	Unassigned	Unassigned	307_0	Clustered	7	VC_307_0	7	0.8065	1	0.8065	0	0	0	1
768	NC_013644	Unassigned	Unassigned	Unassigned	130_0	Clustered	5	VC_130_0	5	0.2848	0.998828	0.2845	0	0	0	1
769	NC_013645	Unassigned	Unassigned	Unassigned	102_0	Clustered	15	VC_102_0	15	0.5869	1	0.5869	0	0	0	1
770	NC_013646	Unassigned	Unassigned	Unassigned	307_0	Clustered	7	VC_307_0	7	0.8065	1	0.8065	0	0	0	1
771	NC_013647	Unassigned	Unassigned	Unassigned	45_0	Clustered	29	VC_45_0	29	0.8784	1	0.8784	0	0	0	1
772	NC_013648	Unassigned	Unassigned	Unassigned	307_0	Clustered	7	VC_307_0	7	0.8065	1	0.8065	0	0	0	1
773	NC_013649	Unassigned	Unassigned	Unassigned	137_0	Clustered	20	VC_137_0	20	0.7156	1	0.7156	0	0	0	1
774	NC_013650	Unassigned	Unassigned	Unassigned	164_0	Clustered	36	VC_164_0	36	0.8643	1	0.8643	0	0	0	1
775	NC_013651	Unassigned	Unassigned	Unassigned	14_0	Clustered	7	VC_14_0	7	0.2452	1	0.2452	0	0	0	1
776	NC_013692	Unassigned	Unassigned	Unassigned	167_0	Clustered	11	VC_167_0	11	0.6417	1	0.6417	0	0	0	1
777	NC_013693	Unassigned	Unassigned	Unassigned	86_4	Clustered	7	VC_86_4	7	0.0533	0.98477	0.0525	0	0	0	1
778	NC_013694	Unassigned	Unassigned	Unassigned	60_0	Clustered	32	VC_60_0	32	0.7104	1	0.7104	0	0	0	1
779	NC_013696	Unassigned	Unassigned	Unassigned	182_0	Clustered	3	VC_182_0	3	0.2282	0.998277	0.2278	0	0	0	1
780	NC_013698	Unassigned	Unassigned	Unassigned	403_0	Clustered	3	VC_403_0	3	0.6057	0.988673	0.5989	0	0	0	1
781	NC_013936	Unassigned	Unassigned	Unassigned	4_17	Clustered	9	VC_4_17	9	0.0798	1	0.0798	0	0	0	0.8889
782	NC_014036	Unassigned	Unassigned	Unassigned	103_0	Clustered	7	VC_103_0	7	0.1622	1	0.1622	0	0	0	1
783	NC_014099	Unassigned	Unassigned	Unassigned	457_0	Clustered	2	VC_457_0	2	1	1	1	0	0	0	1
784	NC_014260	Unassigned	Unassigned	Unassigned	1_18	Clustered	12	VC_1_18	12	0.1395	1	0.1395	0	0	0	0.8939
785	NC_014457	Unassigned	Unassigned	Unassigned	347_0	Clustered	2	VC_347_0	2	0.3961	0.923575	0.3658	0	0	0	1
786	NC_014458	Unassigned	Unassigned	Unassigned	78_2	Clustered	46	VC_78_2	46	0.7148	1	0.7148	0	0	0	0.7913
787	NC_014459	Unassigned	Unassigned	Unassigned	78_2	Clustered	46	VC_78_2	46	0.7148	1	0.7148	0	0	0	0.7913
788	NC_014460	Unassigned	Unassigned	Unassigned	27_0	Clustered	22	VC_27_0	22	0.3526	1	0.3526	0	0	0	0.9784
789	NC_014461	Unassigned	Unassigned	Unassigned	139_0	Clustered	25	VC_139_0	25	0.9451	1	0.9451	0	0	0	0.9633
790	NC_014467	Unassigned	Unassigned	Unassigned	103_1	Clustered	12	VC_103_1	12	0.3417	1	0.3417	0	0	0	1
791	NC_014595	Unassigned	Unassigned	Unassigned	1_17	Clustered	5	VC_1_17	5	0.0444	1	0.0444	0	0	0	0.7
792	NC_014635	Unassigned	Unassigned	Unassigned	13_1	Clustered	8	VC_13_1	8	0.239	1	0.239	0	0	0	1
793	NC_014660	Unassigned	Unassigned	Unassigned	1_15	Clustered/Singleton	1	VC_1_15	1	0	1	0	0	0	0	1
794	NC_014661	Unassigned	Unassigned	Unassigned	1_0	Clustered/Singleton	1	VC_1_0	1	0	1	0	0	0	0	1
795	NC_014662	Unassigned	Unassigned	Unassigned	1_9	Clustered	4	VC_1_9	4	0.0371	0.999987	0.0371	0	0	0	1
796	NC_014663	Unassigned	Unassigned	Unassigned	1_11	Clustered/Singleton	1	VC_1_11	1	0	1	0	0	0	0	1
797	NC_014792	Unassigned	Unassigned	Unassigned	1_17	Clustered	5	VC_1_17	5	0.0444	1	0.0444	0	0	0	0.7
798	NC_014900	Unassigned	Unassigned	Unassigned	55_0	Clustered	17	VC_55_0	17	0.5463	1	0.5463	0	0	0	1
799	NC_014901	Unassigned	Unassigned	Unassigned	4_15	Clustered	3	VC_4_15	3	0.0289	0.998586	0.0289	0	0	0	1
800	NC_015157	Unassigned	Unassigned	Unassigned	309_0	Clustered	8	VC_309_0	8	0.7324	1	0.7324	0	0	0	1
801	NC_015158	Unassigned	Unassigned	Unassigned	327_0	Clustered	4	VC_327_0	4	0.8935	0.999957	0.8934	0	0	0	1
802	NC_015159	Unassigned	Unassigned	Unassigned	14_0	Clustered	7	VC_14_0	7	0.2452	1	0.2452	0	0	0	1
803	NC_015208	Unassigned	Unassigned	Unassigned	41_0	Clustered	19	VC_41_0	19	0.7095	1	0.7095	0	0	0	1
804	NC_015250	Unassigned	Unassigned	Unassigned	1_16	Clustered/Singleton	1	VC_1_16	1	0	1	0	0	0	0	1
805	NC_015263	Unassigned	Unassigned	Unassigned	301_0	Clustered	7	VC_301_0	7	0.8667	1	0.8667	0	0	0	1
806	NC_015264	Unassigned	Unassigned	Unassigned	41_0	Clustered	19	VC_41_0	19	0.7095	1	0.7095	0	0	0	1
807	NC_015265	Unassigned	Unassigned	Unassigned	59_0	Clustered	21	VC_59_0	21	0.5294	1	0.5294	0	0	0	1
808	NC_015266	Unassigned	Unassigned	Unassigned	59_0	Clustered	21	VC_59_0	21	0.5294	1	0.5294	0	0	0	1
809	NC_015269	Unassigned	Unassigned	Unassigned	66_0	Clustered	31	VC_66_0	31	0.6224	1	0.6224	0	0	0	0.9677
810	NC_015271	Unassigned	Unassigned	Unassigned	17_0	Clustered	44	VC_17_0	44	0.6282	1	0.6282	0	0	0	1
811	NC_015272	Unassigned	Unassigned	Unassigned	195_0	Clustered	12	VC_195_0	12	0.5592	1	0.5592	0	0	0	1
812	NC_015273	Unassigned	Unassigned	Unassigned	59_0	Clustered	21	VC_59_0	21	0.5294	1	0.5294	0	0	0	1
813	NC_015274	Unassigned	Unassigned	Unassigned	347_0	Clustered	2	VC_347_0	2	0.3961	0.923575	0.3658	0	0	0	1
814	NC_015281	Unassigned	Unassigned	Unassigned	30_1	Clustered	2	VC_30_1	2	0.0087	0.957006	0.0084	0	0	0	1
815	NC_015282	Unassigned	Unassigned	Unassigned	30_5	Clustered/Singleton	1	VC_30_5	1	0	1	0	0	0	0	1
816	NC_015283	Unassigned	Unassigned	Unassigned	30_13	Clustered	2	VC_30_13	2	0.0094	0.949529	0.0089	0	0	0	1
817	NC_015285	Unassigned	Unassigned	Unassigned	30_22	Clustered	4	VC_30_22	4	0.0221	0.999897	0.0221	0	0	0	1
818	NC_015286	Unassigned	Unassigned	Unassigned	30_2	Clustered	2	VC_30_2	2	0.0083	0.941025	0.0078	0	0	0	1
819	NC_015288	Unassigned	Unassigned	Unassigned	22_1	Clustered	2	VC_22_1	2	0.016	0.951542	0.0153	0	0	0	1
820	NC_015289	Unassigned	Unassigned	Unassigned	30_6	Clustered/Singleton	1	VC_30_6	1	0	1	0	0	0	0	1
821	NC_015290	Unassigned	Unassigned	Unassigned	30_16	Clustered/Singleton	1	VC_30_16	1	0	1	0	0	0	0	1
822	NC_015292	Unassigned	Unassigned	Unassigned	242_0	Clustered	3	VC_242_0	3	0.0789	0.998263	0.0788	0	0	0	1
823	NC_015293	Unassigned	Unassigned	Unassigned	392_0	Clustered	3	VC_392_0	3	0.7641	0.99423	0.7597	0	0	0	1
824	NC_015294	Unassigned	Unassigned	Unassigned	187_0	Clustered	18	VC_187_0	18	0.6854	1	0.6854	0	0	0	1
825	NC_015296	Unassigned	Unassigned	Unassigned	86_3	Clustered	40	VC_86_3	40	0.4882	1	0.4882	0	0	0	1
826	NC_015453	Unassigned	Unassigned	Unassigned	69_0	Clustered	81	VC_69_0	81	1	1	1	0	0	0	1
827	NC_015454	Unassigned	Unassigned	Unassigned	69_0	Clustered	81	VC_69_0	81	1	1	1	0	0	0	1
828	NC_015456	Unassigned	Unassigned	Unassigned	29_0	Clustered	16	VC_29_0	16	0.5031	1	0.5031	0	0	0	1
829	NC_015457	Unassigned	Unassigned	Unassigned	8_27	Clustered/Singleton	1	VC_8_27	1	0	1	0	0	0	0	1
830	NC_015463	Unassigned	Unassigned	Unassigned	445_0	Clustered	2	VC_445_0	2	0.9503	0.5	0.4751	0	0	0	1
831	NC_015464	Unassigned	Unassigned	Unassigned	354_0	Clustered	7	VC_354_0	7	0.8795	1	0.8795	0	0	0	1
832	NC_015465	Unassigned	Unassigned	Unassigned	417_0	Clustered	2	VC_417_0	2	0.8879	0.814453	0.7231	0	0	0	1
833	NC_015466	Unassigned	Unassigned	Unassigned	212_0	Clustered	2	VC_212_0	2	0.3979	0.949477	0.3778	0	0	0	1
834	NC_015568	Unassigned	Unassigned	Unassigned	315_0	Clustered	3	VC_315_0	3	0.5151	0.997664	0.5139	0	0	0	1
835	NC_015584	Unassigned	Unassigned	Unassigned	139_0	Clustered	25	VC_139_0	25	0.9451	1	0.9451	0	0	0	0.9633
836	NC_015585	Unassigned	Unassigned	Unassigned	110_0	Clustered	3	VC_110_0	3	0.2512	0.998433	0.2508	0	0	0	1
837	NC_015719	Unassigned	Unassigned	Unassigned	45_0	Clustered	29	VC_45_0	29	0.8784	1	0.8784	0	0	0	1
838	NC_015720	Unassigned	Unassigned	Unassigned	323_0	Clustered	4	VC_323_0	4	0.7141	0.999942	0.7141	0	0	0	1
839	NC_015933	Unassigned	Unassigned	Unassigned	94_1	Clustered	13	VC_94_1	13	0.3522	1	0.3522	0	0	0	0.8077
840	NC_015937	Unassigned	Unassigned	Unassigned	460_0	Clustered	2	VC_460_0	2	1	1	1	0	0	0	1
841	NC_015938	Unassigned	Unassigned	Unassigned	238_1	Clustered	2	VC_238_1	2	0.0784	0.953199	0.0748	0	0	0	1
842	NC_016071	Unassigned	Unassigned	Unassigned	90_5	Clustered	2	VC_90_5	2	0.0289	0.92361	0.0267	0	0	0	1
843	NC_016073	Unassigned	Unassigned	Unassigned	86_3	Clustered	40	VC_86_3	40	0.4882	1	0.4882	0	0	0	1
844	NC_016160	Unassigned	Unassigned	Unassigned	42_0	Clustered	14	VC_42_0	14	0.4296	1	0.4296	0	0	0	1
845	NC_016161	Unassigned	Unassigned	Unassigned	346_0	Clustered	2	VC_346_0	2	0.5105	0.934114	0.4769	0	0	0	1
846	NC_016164	Unassigned	Unassigned	Unassigned	417_0	Clustered	2	VC_417_0	2	0.8879	0.814453	0.7231	0	0	0	1
847	NC_016166	Unassigned	Unassigned	Unassigned	275_2	Clustered	2	VC_275_2	2	0.0526	0.95203	0.0501	0	0	0	1
848	NC_016434	Unassigned	Unassigned	Unassigned	267_0	Clustered	20	VC_267_0	20	0.9492	1	0.9492	0	0	0	1
849	NC_016435	Unassigned	Unassigned	Unassigned	267_0	Clustered	20	VC_267_0	20	0.9492	1	0.9492	0	0	0	1
850	NC_016562	Unassigned	Unassigned	Unassigned	354_0	Clustered	7	VC_354_0	7	0.8795	1	0.8795	0	0	0	1
851	NC_016563	Unassigned	Unassigned	Unassigned	127_0	Clustered	16	VC_127_0	16	0.4604	1	0.4604	0	0	0	0.8417
852	NC_016565	Unassigned	Unassigned	Unassigned	203_0	Clustered	20	VC_203_0	20	0.8722	1	0.8722	0	0	0	1
853	NC_016566	Unassigned	Unassigned	Unassigned	149_0	Clustered	10	VC_149_0	10	0.7675	1	0.7675	0	0	0	1
854	NC_016567	Unassigned	Unassigned	Unassigned	208_0	Clustered	2	VC_208_0	2	0.6006	0.89435	0.5372	0	0	0	1
855	NC_016568	Unassigned	Unassigned	Unassigned	430_0	Clustered	4	VC_430_0	4	1	1	1	0	0	0	1
856	NC_016570	Unassigned	Unassigned	Unassigned	86_3	Clustered	40	VC_86_3	40	0.4882	1	0.4882	0	0	0	1
857	NC_016571	Unassigned	Unassigned	Unassigned	176_0	Clustered	2	VC_176_0	2	0.1085	0.953722	0.1034	0	0	0	1
858	NC_016650	Unassigned	Unassigned	Unassigned	34_0	Clustered	6	VC_34_0	6	0.2397	1	0.2397	0	0	0	1
859	NC_016652	Unassigned	Unassigned	Unassigned	189_0	Clustered	2	VC_189_0	2	0.1053	0.953184	0.1004	0	0	0	1
860	NC_016653	Unassigned	Unassigned	Unassigned	34_0	Clustered	6	VC_34_0	6	0.2397	1	0.2397	0	0	0	1
861	NC_016656	Unassigned	Unassigned	Unassigned	255_0	Clustered	20	VC_255_0	20	0.8021	1	0.8021	0	0	0	1
862	NC_016657	Unassigned	Unassigned	Unassigned	255_0	Clustered	20	VC_255_0	20	0.8021	1	0.8021	0	0	0	1
863	NC_016658	Unassigned	Unassigned	Unassigned	255_0	Clustered	20	VC_255_0	20	0.8021	1	0.8021	0	0	0	1
864	NC_016659	Unassigned	Unassigned	Unassigned	255_0	Clustered	20	VC_255_0	20	0.8021	1	0.8021	0	0	0	1
865	NC_016761	Unassigned	Unassigned	Unassigned	252_0	Clustered	9	VC_252_0	9	0.8411	1	0.8411	0	0	0	1
866	NC_016762	Unassigned	Unassigned	Unassigned	303_0	Clustered	3	VC_303_0	3	0.4143	0.99786	0.4134	0	0	0	1
867	NC_016763	Unassigned	Unassigned	Unassigned	165_0	Clustered	25	VC_165_0	25	0.8971	1	0.8971	0	0	0	1
868	NC_016764	Unassigned	Unassigned	Unassigned	106_0	Clustered	29	VC_106_0	29	0.7113	1	0.7113	0	0	0	1
869	NC_016767	Unassigned	Unassigned	Unassigned	316_0	Clustered	4	VC_316_0	4	0.2784	0.999964	0.2784	0	0	0	1
870	NC_016770	Unassigned	Unassigned	Unassigned	128_0	Clustered	2	VC_128_0	2	0.4681	0.94584	0.4427	0	0	0	1
871	NC_016989	Unassigned	Unassigned	Unassigned	427_0	Clustered	4	VC_427_0	4	1	1	1	0	0	0	1
872	NC_017674	Unassigned	Unassigned	Unassigned	123_0	Clustered	40	VC_123_0	40	0.8487	1	0.8487	0	0	0	1
873	NC_017688	Unassigned	Unassigned	Unassigned	20_0	Clustered	124	VC_20_0	124	0.9912	1	0.9912	0	0	0	0.9996
874	NC_017695	Unassigned	Unassigned	Unassigned	20_0	Clustered	124	VC_20_0	124	0.9912	1	0.9912	0	0	0	0.9996
875	NC_017696	Unassigned	Unassigned	Unassigned	20_0	Clustered	124	VC_20_0	124	0.9912	1	0.9912	0	0	0	0.9996
876	NC_017698	Unassigned	Unassigned	Unassigned	20_0	Clustered	124	VC_20_0	124	0.9912	1	0.9912	0	0	0	0.9996
877	NC_017702	Unassigned	Unassigned	Unassigned	20_0	Clustered	124	VC_20_0	124	0.9912	1	0.9912	0	0	0	0.9996
878	NC_017864	Unassigned	Unassigned	Unassigned	143_0	Clustered	12	VC_143_0	12	0.6459	1	0.6459	0	0	0	1
879	NC_017865	Unassigned	Unassigned	Unassigned	268_0	Clustered	18	VC_268_0	18	0.8606	1	0.8606	0	0	0	1
880	NC_017968	Unassigned	Unassigned	Unassigned	27_0	Clustered	22	VC_27_0	22	0.3526	1	0.3526	0	0	0	0.9784
881	NC_017969	Unassigned	Unassigned	Unassigned	66_0	Clustered	31	VC_66_0	31	0.6224	1	0.6224	0	0	0	0.9677
882	NC_017972	Unassigned	Unassigned	Unassigned	279_0	Clustered/Singleton	1	VC_279_0	1	0	1	0	0	0	0	1
883	NC_017973	Unassigned	Unassigned	Unassigned	7_2	Clustered	9	VC_7_2	9	0.1021	1	0.1021	0	0	0	1
884	NC_017974	Unassigned	Unassigned	Unassigned	90_0	Clustered	4	VC_90_0	4	0.1754	0.999965	0.1754	0	0	0	1
885	NC_017976	Unassigned	Unassigned	Unassigned	145_0	Clustered	3	VC_145_0	3	0.4226	0.998405	0.4219	0	0	0	1
886	NC_017978	Unassigned	Unassigned	Unassigned	284_0	Clustered	3	VC_284_0	3	0.1942	0.99734	0.1937	0	0	0	1
887	NC_017980	Unassigned	Unassigned	Unassigned	379_0	Clustered	4	VC_379_0	4	0.5987	0.999855	0.5986	0	0	0	1
888	NC_017981	Unassigned	Unassigned	Unassigned	161_0	Clustered	3	VC_161_0	3	0.6718	0.998175	0.6706	0	0	0	1
889	NC_017984	Unassigned	Unassigned	Unassigned	269_0	Clustered	9	VC_269_0	9	0.8111	1	0.8111	0	0	0	1
890	NC_017985	Unassigned	Unassigned	Unassigned	55_0	Clustered	17	VC_55_0	17	0.5463	1	0.5463	0	0	0	1
891	NC_018083	Unassigned	Unassigned	Unassigned	379_0	Clustered	4	VC_379_0	4	0.5987	0.999855	0.5986	0	0	0	1
892	NC_018084	Unassigned	Unassigned	Unassigned	379_0	Clustered	4	VC_379_0	4	0.5987	0.999855	0.5986	0	0	0	1
893	NC_018085	Unassigned	Unassigned	Unassigned	241_1	Clustered	5	VC_241_1	5	0.3256	0.999997	0.3256	0	0	0	0.8
894	NC_018086	Unassigned	Unassigned	Unassigned	292_0	Clustered	16	VC_292_0	16	0.9529	1	0.9529	0	0	0	1
895	NC_018087	Unassigned	Unassigned	Unassigned	1_14	Clustered/Singleton	1	VC_1_14	1	0	1	0	0	0	0	1
896	NC_018269	Unassigned	Unassigned	Unassigned	107_0	Clustered	3	VC_107_0	3	0.4114	0.97376	0.4006	0	0	0	1
897	NC_018271	Unassigned	Unassigned	Unassigned	463_0	Clustered	2	VC_463_0	2	1	1	1	0	0	0	1
898	NC_018272	Unassigned	Unassigned	Unassigned	463_0	Clustered	2	VC_463_0	2	1	1	1	0	0	0	1
899	NC_018273	Unassigned	Unassigned	Unassigned	324_0	Clustered	8	VC_324_0	8	0.6156	1	0.6156	0	0	0	1
900	NC_018274	Unassigned	Unassigned	Unassigned	166_0	Clustered	27	VC_166_0	27	0.9004	1	0.9004	0	0	0	1
901	NC_018275	Unassigned	Unassigned	Unassigned	55_0	Clustered	17	VC_55_0	17	0.5463	1	0.5463	0	0	0	1
902	NC_018277	Unassigned	Unassigned	Unassigned	241_1	Clustered	5	VC_241_1	5	0.3256	0.999997	0.3256	0	0	0	0.8
903	NC_018278	Unassigned	Unassigned	Unassigned	143_0	Clustered	12	VC_143_0	12	0.6459	1	0.6459	0	0	0	1
904	NC_018279	Unassigned	Unassigned	Unassigned	32_2	Clustered	3	VC_32_2	3	0.0773	0.998538	0.0772	0	0	0	1
905	NC_018280	Unassigned	Unassigned	Unassigned	320_0	Clustered	3	VC_320_0	3	0.583	0.997603	0.5816	0	0	0	1
906	NC_018282	Unassigned	Unassigned	Unassigned	152_0	Clustered	9	VC_152_0	9	0.5367	1	0.5367	0	0	0	1
907	NC_018285	Unassigned	Unassigned	Unassigned	102_0	Clustered	15	VC_102_0	15	0.5869	1	0.5869	0	0	0	1
908	NC_018452	Unassigned	Unassigned	Unassigned	286_0	Clustered	12	VC_286_0	12	0.7989	1	0.7989	0	0	0	0.7727
909	NC_018831	Unassigned	Unassigned	Unassigned	256_0	Clustered	5	VC_256_0	5	0.6969	1	0.6969	0	0	0	1
910	NC_018832	Unassigned	Unassigned	Unassigned	74_0	Clustered	40	VC_74_0	40	0.6929	1	0.6929	0	0	0	1
911	NC_018834	Unassigned	Unassigned	Unassigned	69_0	Clustered	81	VC_69_0	81	1	1	1	0	0	0	1
912	NC_018835	Unassigned	Unassigned	Unassigned	237_0	Clustered	7	VC_237_0	7	0.7512	1	0.7512	0	0	0	1
913	NC_018836	Unassigned	Unassigned	Unassigned	160_0	Clustered	42	VC_160_0	42	0.9966	1	0.9966	0	0	0	1
914	NC_018837	Unassigned	Unassigned	Unassigned	67_1	Clustered/Singleton	1	VC_67_1	1	0	1	0	0	0	0	1
915	NC_018838	Unassigned	Unassigned	Unassigned	69_0	Clustered	81	VC_69_0	81	1	1	1	0	0	0	1
916	NC_018839	Unassigned	Unassigned	Unassigned	69_0	Clustered	81	VC_69_0	81	1	1	1	0	0	0	1
917	NC_018840	Unassigned	Unassigned	Unassigned	69_0	Clustered	81	VC_69_0	81	1	1	1	0	0	0	1
918	NC_018841	Unassigned	Unassigned	Unassigned	69_0	Clustered	81	VC_69_0	81	1	1	1	0	0	0	1
919	NC_018842	Unassigned	Unassigned	Unassigned	69_0	Clustered	81	VC_69_0	81	1	1	1	0	0	0	1
920	NC_018843	Unassigned	Unassigned	Unassigned	421_0	Clustered	2	VC_421_0	2	0.3333	0.638163	0.2127	0	0	0	1
921	NC_018845	Unassigned	Unassigned	Unassigned	69_0	Clustered	81	VC_69_0	81	1	1	1	0	0	0	1
922	NC_018846	Unassigned	Unassigned	Unassigned	58_0	Clustered	27	VC_58_0	27	0.7181	1	0.7181	0	0	0	0.9544
923	NC_018847	Unassigned	Unassigned	Unassigned	69_0	Clustered	81	VC_69_0	81	1	1	1	0	0	0	1
924	NC_018848	Unassigned	Unassigned	Unassigned	342_0	Clustered	7	VC_342_0	7	0.8654	1	0.8654	0	0	0	1
925	NC_018849	Unassigned	Unassigned	Unassigned	69_0	Clustered	81	VC_69_0	81	1	1	1	0	0	0	1
926	NC_018850	Unassigned	Unassigned	Unassigned	243_0	Clustered	13	VC_243_0	13	0.8014	1	0.8014	0	0	0	1
927	NC_018851	Unassigned	Unassigned	Unassigned	69_0	Clustered	81	VC_69_0	81	1	1	1	0	0	0	1
928	NC_018852	Unassigned	Unassigned	Unassigned	69_0	Clustered	81	VC_69_0	81	1	1	1	0	0	0	1
929	NC_018853	Unassigned	Unassigned	Unassigned	335_0	Clustered	5	VC_335_0	5	0.7222	0.999999	0.7222	0	0	0	1
930	NC_018854	Unassigned	Unassigned	Unassigned	94_1	Clustered	13	VC_94_1	13	0.3522	1	0.3522	0	0	0	0.8077
931	NC_018855	Unassigned	Unassigned	Unassigned	2_0	Clustered	18	VC_2_0	18	0.2321	1	0.2321	0	0	0	0.9804
932	NC_018857	Unassigned	Unassigned	Unassigned	127_0	Clustered	16	VC_127_0	16	0.4604	1	0.4604	0	0	0	0.8417
933	NC_018859	Unassigned	Unassigned	Unassigned	237_0	Clustered	7	VC_237_0	7	0.7512	1	0.7512	0	0	0	1
934	NC_018861	Unassigned	Unassigned	Unassigned	354_0	Clustered	7	VC_354_0	7	0.8795	1	0.8795	0	0	0	1
935	NC_019398	Unassigned	Unassigned	Unassigned	103_1	Clustered	12	VC_103_1	12	0.3417	1	0.3417	0	0	0	1
936	NC_019399	Unassigned	Unassigned	Unassigned	8_54	Clustered/Singleton	1	VC_8_54	1	0	1	0	0	0	0	1
937	NC_019400	Unassigned	Unassigned	Unassigned	90_6	Clustered	2	VC_90_6	2	0.0302	0.921403	0.0278	0	0	0	1
938	NC_019401	Unassigned	Unassigned	Unassigned	318_0	Clustered/Singleton	1	VC_318_0	1	0	1	0	0	0	0	1
939	NC_019402	Unassigned	Unassigned	Unassigned	238_1	Clustered	2	VC_238_1	2	0.0784	0.953199	0.0748	0	0	0	1
940	NC_019403	Unassigned	Unassigned	Unassigned	198_0	Clustered	24	VC_198_0	24	0.7246	1	0.7246	0	0	0	1
941	NC_019404	Unassigned	Unassigned	Unassigned	52_0	Clustered	20	VC_52_0	20	0.7998	1	0.7998	0	0	0	1
942	NC_019405	Unassigned	Unassigned	Unassigned	350_2	Clustered	4	VC_350_2	4	0.2997	0.998339	0.2992	0	0	0	1
943	NC_019406	Unassigned	Unassigned	Unassigned	350_0	Clustered	2	VC_350_0	2	0.1303	0.939655	0.1225	0	0	0	1
944	NC_019407	Unassigned	Unassigned	Unassigned	350_2	Clustered	4	VC_350_2	4	0.2997	0.998339	0.2992	0	0	0	1
945	NC_019408	Unassigned	Unassigned	Unassigned	350_1	Clustered	2	VC_350_1	2	0.0824	0.827899	0.0683	0	0	0	1
946	NC_019410	Unassigned	Unassigned	Unassigned	350_2	Clustered	4	VC_350_2	4	0.2997	0.998339	0.2992	0	0	0	1
947	NC_019411	Unassigned	Unassigned	Unassigned	350_2	Clustered	4	VC_350_2	4	0.2997	0.998339	0.2992	0	0	0	1
948	NC_019414	Unassigned	Unassigned	Unassigned	160_0	Clustered	42	VC_160_0	42	0.9966	1	0.9966	0	0	0	1
949	NC_019416	Unassigned	Unassigned	Unassigned	17_0	Clustered	44	VC_17_0	44	0.6282	1	0.6282	0	0	0	1
950	NC_019417	Unassigned	Unassigned	Unassigned	74_0	Clustered	40	VC_74_0	40	0.6929	1	0.6929	0	0	0	1
951	NC_019418	Unassigned	Unassigned	Unassigned	129_0	Clustered	7	VC_129_0	7	0.4198	1	0.4198	0	0	0	1
952	NC_019419	Unassigned	Unassigned	Unassigned	149_0	Clustered	10	VC_149_0	10	0.7675	1	0.7675	0	0	0	1
953	NC_019420	Unassigned	Unassigned	Unassigned	408_0	Clustered	4	VC_408_0	4	0.9945	0.89848	0.8936	0	0	0	1
954	NC_019421	Unassigned	Unassigned	Unassigned	213_1	Clustered	5	VC_213_1	5	0.3681	1	0.3681	0	0	0	1
955	NC_019422	Unassigned	Unassigned	Unassigned	257_0	Clustered	6	VC_257_0	6	0.6304	1	0.6304	0	0	0	1
956	NC_019423	Unassigned	Unassigned	Unassigned	94_1	Clustered	13	VC_94_1	13	0.3522	1	0.3522	0	0	0	0.8077
957	NC_019442	Unassigned	Unassigned	Unassigned	58_0	Clustered	27	VC_58_0	27	0.7181	1	0.7181	0	0	0	0.9544
958	NC_019443	Unassigned	Unassigned	Unassigned	30_15	Clustered	2	VC_30_15	2	0.0099	0.954105	0.0094	0	0	0	1
959	NC_019444	Unassigned	Unassigned	Unassigned	30_20	Clustered	2	VC_30_20	2	0.0072	0.944593	0.0068	0	0	0	1
960	NC_019445	Unassigned	Unassigned	Unassigned	252_0	Clustered	9	VC_252_0	9	0.8411	1	0.8411	0	0	0	1
961	NC_019446	Unassigned	Unassigned	Unassigned	308_0	Clustered	8	VC_308_0	8	0.9556	1	0.9556	0	0	0	1
962	NC_019447	Unassigned	Unassigned	Unassigned	308_0	Clustered	8	VC_308_0	8	0.9556	1	0.9556	0	0	0	1
963	NC_019448	Unassigned	Unassigned	Unassigned	196_1	Clustered	26	VC_196_1	26	0.6384	1	0.6384	0	0	0	1
964	NC_019449	Unassigned	Unassigned	Unassigned	405_0	Clustered	6	VC_405_0	6	1	1	1	0	0	0	1
965	NC_019450	Unassigned	Unassigned	Unassigned	187_0	Clustered	18	VC_187_0	18	0.6854	1	0.6854	0	0	0	1
966	NC_019451	Unassigned	Unassigned	Unassigned	123_0	Clustered	40	VC_123_0	40	0.8487	1	0.8487	0	0	0	1
967	NC_019452	Unassigned	Unassigned	Unassigned	86_3	Clustered	40	VC_86_3	40	0.4882	1	0.4882	0	0	0	1
968	NC_019457	Unassigned	Unassigned	Unassigned	291_0	Clustered	3	VC_291_0	3	0.316	0.997815	0.3153	0	0	0	1
969	NC_019486	Unassigned	Unassigned	Unassigned	329_0	Clustered	2	VC_329_0	2	0.1272	0.945201	0.1202	0	0	0	1
970	NC_019496	Unassigned	Unassigned	Unassigned	410_0	Clustered	5	VC_410_0	5	1	1	1	0	0	0	1
971	NC_019500	Unassigned	Unassigned	Unassigned	1_18	Clustered	12	VC_1_18	12	0.1395	1	0.1395	0	0	0	0.8939
972	NC_019501	Unassigned	Unassigned	Unassigned	55_0	Clustered	17	VC_55_0	17	0.5463	1	0.5463	0	0	0	1
973	NC_019502	Unassigned	Unassigned	Unassigned	241_1	Clustered	5	VC_241_1	5	0.3256	0.999997	0.3256	0	0	0	0.8
974	NC_019503	Unassigned	Unassigned	Unassigned	8_68	Clustered/Singleton	1	VC_8_68	1	0	1	0	0	0	0	1
975	NC_019504	Unassigned	Unassigned	Unassigned	340_0	Clustered	11	VC_340_0	11	0.8516	1	0.8516	0	0	0	1
976	NC_019505	Unassigned	Unassigned	Unassigned	8_39	Clustered/Singleton	1	VC_8_39	1	0	1	0	0	0	0	1
977	NC_019506	Unassigned	Unassigned	Unassigned	410_0	Clustered	5	VC_410_0	5	1	1	1	0	0	0	1
978	NC_019507	Unassigned	Unassigned	Unassigned	330_0	Clustered	3	VC_330_0	3	0.3199	0.99761	0.3192	0	0	0	1
979	NC_019508	Unassigned	Unassigned	Unassigned	410_0	Clustered	5	VC_410_0	5	1	1	1	0	0	0	1
980	NC_019511	Unassigned	Unassigned	Unassigned	196_3	Clustered	4	VC_196_3	4	0.0617	0.999982	0.0617	0	0	0	1
981	NC_019512	Unassigned	Unassigned	Unassigned	430_0	Clustered	4	VC_430_0	4	1	1	1	0	0	0	1
982	NC_019513	Unassigned	Unassigned	Unassigned	25_0	Clustered	24	VC_25_0	24	0.6874	1	0.6874	0	0	0	1
983	NC_019515	Unassigned	Unassigned	Unassigned	386_0	Clustered	2	VC_386_0	2	0.4021	0.89435	0.3596	0	0	0	0
984	NC_019516	Unassigned	Unassigned	Unassigned	35_0	Clustered/Singleton	1	VC_35_0	1	0	1	0	0	0	0	1
985	NC_019517	Unassigned	Unassigned	Unassigned	90_2	Clustered	9	VC_90_2	9	0.3854	1	0.3854	0	0	0	1
986	NC_019518	Unassigned	Unassigned	Unassigned	291_0	Clustered	3	VC_291_0	3	0.316	0.997815	0.3153	0	0	0	1
987	NC_019520	Unassigned	Unassigned	Unassigned	106_0	Clustered	29	VC_106_0	29	0.7113	1	0.7113	0	0	0	1
988	NC_019521	Unassigned	Unassigned	Unassigned	448_1	Clustered/Singleton	1	VC_448_1	1	0	1	0	0	0	0	1
989	NC_019524	Unassigned	Unassigned	Unassigned	74_0	Clustered	40	VC_74_0	40	0.6929	1	0.6929	0	0	0	1
990	NC_019525	Unassigned	Unassigned	Unassigned	99_0	Clustered	3	VC_99_0	3	0.1145	0.936829	0.1073	0	0	0	1
991	NC_019526	Unassigned	Unassigned	Unassigned	318_4	Clustered	2	VC_318_4	2	0.0779	0.855578	0.0666	0	0	0	1
992	NC_019527	Unassigned	Unassigned	Unassigned	270_0	Clustered	3	VC_270_0	3	0.3305	0.998179	0.3299	0	0	0	1
993	NC_019528	Unassigned	Unassigned	Unassigned	138_0	Clustered	14	VC_138_0	14	0.6752	1	0.6752	0	0	0	1
994	NC_019529	Unassigned	Unassigned	Unassigned	282_1	Clustered	14	VC_282_1	14	0.7315	1	0.7315	0	0	0	1
995	NC_019530	Unassigned	Unassigned	Unassigned	86_3	Clustered	40	VC_86_3	40	0.4882	1	0.4882	0	0	0	1
996	NC_019539	Unassigned	Unassigned	Unassigned	165_0	Clustered	25	VC_165_0	25	0.8971	1	0.8971	0	0	0	1
997	NC_019540	Unassigned	Unassigned	Unassigned	221_0	Clustered	4	VC_221_0	4	0.4904	0.999974	0.4904	0	0	0	1
998	NC_019541	Unassigned	Unassigned	Unassigned	349_0	Clustered	2	VC_349_0	2	0.5851	0.904785	0.5294	0	0	0	1
999	NC_019542	Unassigned	Unassigned	Unassigned	198_0	Clustered	24	VC_198_0	24	0.7246	1	0.7246	0	0	0	1
1000	NC_019543	Unassigned	Unassigned	Unassigned	13_1	Clustered	8	VC_13_1	8	0.239	1	0.239	0	0	0	1
1001	NC_019544	Unassigned	Unassigned	Unassigned	258_0	Clustered	2	VC_258_0	2	0.2561	0.948262	0.2428	0	0	0	1
1002	NC_019545	Unassigned	Unassigned	Unassigned	32_2	Clustered	3	VC_32_2	3	0.0773	0.998538	0.0772	0	0	0	1
1003	NC_019549	Unassigned	Unassigned	Unassigned	383_0	Clustered	3	VC_383_0	3	0.9765	0.990653	0.9674	0	0	0	1
1004	NC_019550	Unassigned	Unassigned	Unassigned	383_0	Clustered	3	VC_383_0	3	0.9765	0.990653	0.9674	0	0	0	1
1005	NC_019705	Unassigned	Unassigned	Unassigned	42_0	Clustered	14	VC_42_0	14	0.4296	1	0.4296	0	0	0	1
1006	NC_019706	Unassigned	Unassigned	Unassigned	53_0	Clustered	2	VC_53_0	2	0.0528	0.956396	0.0505	0	0	0	1
1007	NC_019708	Unassigned	Unassigned	Unassigned	42_0	Clustered	14	VC_42_0	14	0.4296	1	0.4296	0	0	0	1
1008	NC_019709	Unassigned	Unassigned	Unassigned	42_0	Clustered	14	VC_42_0	14	0.4296	1	0.4296	0	0	0	1
1009	NC_019710	Unassigned	Unassigned	Unassigned	42_0	Clustered	14	VC_42_0	14	0.4296	1	0.4296	0	0	0	1
1010	NC_019711	Unassigned	Unassigned	Unassigned	40_0	Clustered	13	VC_40_0	13	0.3326	1	0.3326	0	0	0	0.9872
1011	NC_019713	Unassigned	Unassigned	Unassigned	339_0	Clustered	2	VC_339_0	2	0.8377	0.946474	0.7929	0	0	0	1
1012	NC_019714	Unassigned	Unassigned	Unassigned	42_0	Clustered	14	VC_42_0	14	0.4296	1	0.4296	0	0	0	1
1013	NC_019715	Unassigned	Unassigned	Unassigned	42_0	Clustered	14	VC_42_0	14	0.4296	1	0.4296	0	0	0	1
1014	NC_019718	Unassigned	Unassigned	Unassigned	52_0	Clustered	20	VC_52_0	20	0.7998	1	0.7998	0	0	0	1
1015	NC_019719	Unassigned	Unassigned	Unassigned	42_0	Clustered	14	VC_42_0	14	0.4296	1	0.4296	0	0	0	1
1016	NC_019720	Unassigned	Unassigned	Unassigned	53_0	Clustered	2	VC_53_0	2	0.0528	0.956396	0.0505	0	0	0	1
1017	NC_019722	Unassigned	Unassigned	Unassigned	296_0	Clustered	3	VC_296_0	3	0.4317	0.997937	0.4308	0	0	0	1
1018	NC_019723	Unassigned	Unassigned	Unassigned	40_0	Clustered	13	VC_40_0	13	0.3326	1	0.3326	0	0	0	0.9872
1019	NC_019724	Unassigned	Unassigned	Unassigned	149_0	Clustered	10	VC_149_0	10	0.7675	1	0.7675	0	0	0	1
1020	NC_019725	Unassigned	Unassigned	Unassigned	29_0	Clustered	16	VC_29_0	16	0.5031	1	0.5031	0	0	0	1
1021	NC_019726	Unassigned	Unassigned	Unassigned	196_1	Clustered	26	VC_196_1	26	0.6384	1	0.6384	0	0	0	1
1022	NC_019767	Unassigned	Unassigned	Unassigned	42_0	Clustered	14	VC_42_0	14	0.4296	1	0.4296	0	0	0	1
1023	NC_019768	Unassigned	Unassigned	Unassigned	42_0	Clustered	14	VC_42_0	14	0.4296	1	0.4296	0	0	0	1
1024	NC_019769	Unassigned	Unassigned	Unassigned	42_0	Clustered	14	VC_42_0	14	0.4296	1	0.4296	0	0	0	1
1025	NC_019813	Unassigned	Unassigned	Unassigned	243_0	Clustered	13	VC_243_0	13	0.8014	1	0.8014	0	0	0	1
1026	NC_019909	Unassigned	Unassigned	Unassigned	1_6	Clustered	3	VC_1_6	3	0.0314	0.998601	0.0313	0	0	0	1
1027	NC_019910	Unassigned	Unassigned	Unassigned	86_4	Clustered	7	VC_86_4	7	0.0533	0.98477	0.0525	0	0	0	1
1028	NC_019911	Unassigned	Unassigned	Unassigned	138_0	Clustered	14	VC_138_0	14	0.6752	1	0.6752	0	0	0	1
1029	NC_019912	Unassigned	Unassigned	Unassigned	285_0	Clustered	2	VC_285_0	2	0.7756	0.855578	0.6636	0	0	0	1
1030	NC_019913	Unassigned	Unassigned	Unassigned	187_0	Clustered	18	VC_187_0	18	0.6854	1	0.6854	0	0	0	1
1031	NC_019915	Unassigned	Unassigned	Unassigned	38_0	Clustered	4	VC_38_0	4	0.07	0.999944	0.07	0	0	0	0.8333
1032	NC_019916	Unassigned	Unassigned	Unassigned	346_0	Clustered	2	VC_346_0	2	0.5105	0.934114	0.4769	0	0	0	1
1033	NC_019917	Unassigned	Unassigned	Unassigned	286_0	Clustered	12	VC_286_0	12	0.7989	1	0.7989	0	0	0	0.7727
1034	NC_019918	Unassigned	Unassigned	Unassigned	187_0	Clustered	18	VC_187_0	18	0.6854	1	0.6854	0	0	0	1
1035	NC_019919	Unassigned	Unassigned	Unassigned	65_3	Clustered/Singleton	1	VC_65_3	1	0	1	0	0	0	0	1
1036	NC_019921	Unassigned	Unassigned	Unassigned	26_1	Clustered	17	VC_26_1	17	0.3496	1	0.3496	0	0	0	1
1037	NC_019925	Unassigned	Unassigned	Unassigned	86_4	Clustered	7	VC_86_4	7	0.0533	0.98477	0.0525	0	0	0	1
1038	NC_019926	Unassigned	Unassigned	Unassigned	198_0	Clustered	24	VC_198_0	24	0.7246	1	0.7246	0	0	0	1
1039	NC_019928	Unassigned	Unassigned	Unassigned	430_0	Clustered	4	VC_430_0	4	1	1	1	0	0	0	1
1040	NC_019929	Unassigned	Unassigned	Unassigned	190_2	Clustered	3	VC_190_2	3	0.0931	0.988296	0.092	0	0	0	1
1041	NC_019931	Unassigned	Unassigned	Unassigned	430_0	Clustered	4	VC_430_0	4	1	1	1	0	0	0	1
1042	NC_019933	Unassigned	Unassigned	Unassigned	206_0	Clustered	5	VC_206_0	5	0.3626	1	0.3626	0	0	0	1
1043	NC_019935	Unassigned	Unassigned	Unassigned	123_0	Clustered	40	VC_123_0	40	0.8487	1	0.8487	0	0	0	1
1044	NC_020077	Unassigned	Unassigned	Unassigned	458_0	Clustered	2	VC_458_0	2	1	1	1	0	0	0	1
1045	NC_020078	Unassigned	Unassigned	Unassigned	138_0	Clustered	14	VC_138_0	14	0.6752	1	0.6752	0	0	0	1
1046	NC_020079	Unassigned	Unassigned	Unassigned	158_1	Clustered	13	VC_158_1	13	0.4828	1	0.4828	0	0	0	1
1047	NC_020080	Unassigned	Unassigned	Unassigned	103_0	Clustered	7	VC_103_0	7	0.1622	1	0.1622	0	0	0	1
1048	NC_020082	Unassigned	Unassigned	Unassigned	291_1	Clustered	7	VC_291_1	7	0.5925	1	0.5925	0	0	0	1
1049	NC_020083	Unassigned	Unassigned	Unassigned	86_1	Clustered	2	VC_86_1	2	0.0094	0.955932	0.009	0	0	0	1
1050	NC_020158	Unassigned	Unassigned	Unassigned	336_0	Clustered	3	VC_336_0	3	0.8397	0.996714	0.8369	0	0	0	1
1051	NC_020159	Unassigned	Unassigned	Unassigned	337_0	Clustered	2	VC_337_0	2	0.1389	0.944617	0.1312	0	0	0	1
1052	NC_020197	Unassigned	Unassigned	Unassigned	102_0	Clustered	15	VC_102_0	15	0.5869	1	0.5869	0	0	0	1
1053	NC_020198	Unassigned	Unassigned	Unassigned	166_0	Clustered	27	VC_166_0	27	0.9004	1	0.9004	0	0	0	1
1054	NC_020199	Unassigned	Unassigned	Unassigned	25_0	Clustered	24	VC_25_0	24	0.6874	1	0.6874	0	0	0	1
1055	NC_020200	Unassigned	Unassigned	Unassigned	166_0	Clustered	27	VC_166_0	27	0.9004	1	0.9004	0	0	0	1
1056	NC_020201	Unassigned	Unassigned	Unassigned	90_1	Clustered/Singleton	1	VC_90_1	1	0	1	0	0	0	0	1
1057	NC_020202	Unassigned	Unassigned	Unassigned	166_0	Clustered	27	VC_166_0	27	0.9004	1	0.9004	0	0	0	1
1058	NC_020203	Unassigned	Unassigned	Unassigned	166_0	Clustered	27	VC_166_0	27	0.9004	1	0.9004	0	0	0	1
1059	NC_020204	Unassigned	Unassigned	Unassigned	291_1	Clustered	7	VC_291_1	7	0.5925	1	0.5925	0	0	0	1
1060	NC_020414	Unassigned	Unassigned	Unassigned	198_0	Clustered	24	VC_198_0	24	0.7246	1	0.7246	0	0	0	1
1061	NC_020416	Unassigned	Unassigned	Unassigned	1_12	Clustered	5	VC_1_12	5	0.0479	1	0.0479	0	0	0	0.9
1062	NC_020477	Unassigned	Unassigned	Unassigned	374_0	Clustered	9	VC_374_0	9	1	1	1	0	0	0	1
1063	NC_020478	Unassigned	Unassigned	Unassigned	374_0	Clustered	9	VC_374_0	9	1	1	1	0	0	0	1
1064	NC_020479	Unassigned	Unassigned	Unassigned	374_0	Clustered	9	VC_374_0	9	1	1	1	0	0	0	1
1065	NC_020480	Unassigned	Unassigned	Unassigned	374_0	Clustered	9	VC_374_0	9	1	1	1	0	0	0	1
1066	NC_020486	Unassigned	Unassigned	Unassigned	30_9	Clustered	6	VC_30_9	6	0.0438	1	0.0438	0	0	0	1
1067	NC_020488	Unassigned	Unassigned	Unassigned	294_0	Clustered	2	VC_294_0	2	0.5659	0.89435	0.5061	0	0	0	1
1068	NC_020835	Unassigned	Unassigned	Unassigned	255_0	Clustered	20	VC_255_0	20	0.8021	1	0.8021	0	0	0	1
1069	NC_020837	Unassigned	Unassigned	Unassigned	22_0	Clustered	2	VC_22_0	2	0.018	0.95707	0.0173	0	0	0	1
1070	NC_020838	Unassigned	Unassigned	Unassigned	255_0	Clustered	20	VC_255_0	20	0.8021	1	0.8021	0	0	0	1
1071	NC_020839	Unassigned	Unassigned	Unassigned	180_0	Clustered	2	VC_180_0	2	0.5256	0.930857	0.4893	0	0	0	1
1072	NC_020841	Unassigned	Unassigned	Unassigned	99_0	Clustered	3	VC_99_0	3	0.1145	0.936829	0.1073	0	0	0	1
1073	NC_020842	Unassigned	Unassigned	Unassigned	438_0	Clustered	3	VC_438_0	3	1	0	0	0	0	0	1
1074	NC_020843	Unassigned	Unassigned	Unassigned	302_1	Clustered/Singleton	1	VC_302_1	1	0	1	0	0	0	0	1
1075	NC_020847	Unassigned	Unassigned	Unassigned	218_0	Clustered	2	VC_218_0	2	0.8083	0.729854	0.59	0	0	0	1
1076	NC_020848	Unassigned	Unassigned	Unassigned	80_1	Clustered	3	VC_80_1	3	0.2148	0.998391	0.2145	0	0	0	1
1077	NC_020849	Unassigned	Unassigned	Unassigned	80_1	Clustered	3	VC_80_1	3	0.2148	0.998391	0.2145	0	0	0	1
1078	NC_020850	Unassigned	Unassigned	Unassigned	99_0	Clustered	3	VC_99_0	3	0.1145	0.936829	0.1073	0	0	0	1
1079	NC_020856	Unassigned	Unassigned	Unassigned	360_0	Clustered	3	VC_360_0	3	0.9057	0.997159	0.9031	0	0	0	1
1080	NC_020857	Unassigned	Unassigned	Unassigned	218_0	Clustered	2	VC_218_0	2	0.8083	0.729854	0.59	0	0	0	1
1081	NC_020858	Unassigned	Unassigned	Unassigned	360_0	Clustered	3	VC_360_0	3	0.9057	0.997159	0.9031	0	0	0	1
1082	NC_020859	Unassigned	Unassigned	Unassigned	30_10	Clustered	3	VC_30_10	3	0.0153	0.992512	0.0151	0	0	0	1
1083	NC_020860	Unassigned	Unassigned	Unassigned	390_0	Clustered	5	VC_390_0	5	0.8775	0.999918	0.8774	0	0	0	1
1084	NC_020862	Unassigned	Unassigned	Unassigned	126_0	Clustered	10	VC_126_0	10	0.5066	1	0.5066	0	0	0	1
1085	NC_020865	Unassigned	Unassigned	Unassigned	255_0	Clustered	20	VC_255_0	20	0.8021	1	0.8021	0	0	0	1
1086	NC_020866	Unassigned	Unassigned	Unassigned	180_0	Clustered	2	VC_180_0	2	0.5256	0.930857	0.4893	0	0	0	1
1087	NC_020867	Unassigned	Unassigned	Unassigned	255_0	Clustered	20	VC_255_0	20	0.8021	1	0.8021	0	0	0	1
1088	NC_020868	Unassigned	Unassigned	Unassigned	80_1	Clustered	3	VC_80_1	3	0.2148	0.998391	0.2145	0	0	0	1
1089	NC_020870	Unassigned	Unassigned	Unassigned	324_0	Clustered	8	VC_324_0	8	0.6156	1	0.6156	0	0	0	1
1090	NC_020871	Unassigned	Unassigned	Unassigned	177_0	Clustered	15	VC_177_0	15	0.6911	1	0.6911	0	0	0	1
1091	NC_020872	Unassigned	Unassigned	Unassigned	255_0	Clustered	20	VC_255_0	20	0.8021	1	0.8021	0	0	0	1
1092	NC_020874	Unassigned	Unassigned	Unassigned	255_0	Clustered	20	VC_255_0	20	0.8021	1	0.8021	0	0	0	1
1093	NC_020875	Unassigned	Unassigned	Unassigned	30_18	Clustered	2	VC_30_18	2	0.0092	0.954286	0.0088	0	0	0	1
1094	NC_020876	Unassigned	Unassigned	Unassigned	7_1	Clustered	26	VC_7_1	26	0.3818	1	0.3818	0	0	0	1
1095	NC_020877	Unassigned	Unassigned	Unassigned	196_3	Clustered	4	VC_196_3	4	0.0617	0.999982	0.0617	0	0	0	1
1096	NC_020878	Unassigned	Unassigned	Unassigned	255_0	Clustered	20	VC_255_0	20	0.8021	1	0.8021	0	0	0	1
1097	NC_020879	Unassigned	Unassigned	Unassigned	13_1	Clustered	8	VC_13_1	8	0.239	1	0.239	0	0	0	1
1098	NC_020880	Unassigned	Unassigned	Unassigned	324_0	Clustered	8	VC_324_0	8	0.6156	1	0.6156	0	0	0	1
1099	NC_020883	Unassigned	Unassigned	Unassigned	168_0	Clustered	3	VC_168_0	3	0.3655	0.937247	0.3426	0	0	0	0.6667
1100	NC_020998	Unassigned	Unassigned	Unassigned	427_0	Clustered	4	VC_427_0	4	1	1	1	0	0	0	1
1101	NC_021061	Unassigned	Unassigned	Unassigned	100_0	Clustered	19	VC_100_0	19	0.7686	1	0.7686	0	0	0	1
1102	NC_021062	Unassigned	Unassigned	Unassigned	41_0	Clustered	19	VC_41_0	19	0.7095	1	0.7095	0	0	0	1
1103	NC_021063	Unassigned	Unassigned	Unassigned	89_0	Clustered	2	VC_89_0	2	0.2717	0.955883	0.2597	0	0	0	1
1104	NC_021067	Unassigned	Unassigned	Unassigned	302_0	Clustered	2	VC_302_0	2	0.1638	0.948594	0.1554	0	0	0	1
1105	NC_021071	Unassigned	Unassigned	Unassigned	30_15	Clustered	2	VC_30_15	2	0.0099	0.954105	0.0094	0	0	0	1
1106	NC_021072	Unassigned	Unassigned	Unassigned	30_4	Clustered	2	VC_30_4	2	0.0085	0.9455	0.008	0	0	0	1
1107	NC_021297	Unassigned	Unassigned	Unassigned	21_3	Clustered	37	VC_21_3	37	0.1967	1	0.1967	0	0	0	0.6682
1108	NC_021298	Unassigned	Unassigned	Unassigned	160_0	Clustered	42	VC_160_0	42	0.9966	1	0.9966	0	0	0	1
1109	NC_021299	Unassigned	Unassigned	Unassigned	150_1	Clustered	3	VC_150_1	3	0.1963	0.998387	0.196	0	0	0	1
1110	NC_021300	Unassigned	Unassigned	Unassigned	328_0	Clustered	2	VC_328_0	2	0.5347	0.946195	0.5059	0	0	0	1
1111	NC_021301	Unassigned	Unassigned	Unassigned	4_38	Clustered	4	VC_4_38	4	0.0238	0.999986	0.0238	0	0	0	0.6667
1112	NC_021302	Unassigned	Unassigned	Unassigned	92_0	Clustered	19	VC_92_0	19	0.6322	1	0.6322	0	0	0	1
1113	NC_021304	Unassigned	Unassigned	Unassigned	160_0	Clustered	42	VC_160_0	42	0.9966	1	0.9966	0	0	0	1
1114	NC_021305	Unassigned	Unassigned	Unassigned	194_0	Clustered	30	VC_194_0	30	0.9965	1	0.9965	0	0	0	1
1115	NC_021306	Unassigned	Unassigned	Unassigned	194_0	Clustered	30	VC_194_0	30	0.9965	1	0.9965	0	0	0	1
1116	NC_021309	Unassigned	Unassigned	Unassigned	194_0	Clustered	30	VC_194_0	30	0.9965	1	0.9965	0	0	0	1
1117	NC_021310	Unassigned	Unassigned	Unassigned	68_0	Clustered	51	VC_68_0	51	0.9563	1	0.9563	0	0	0	1
1118	NC_021311	Unassigned	Unassigned	Unassigned	194_0	Clustered	30	VC_194_0	30	0.9965	1	0.9965	0	0	0	1
1119	NC_021315	Unassigned	Unassigned	Unassigned	74_0	Clustered	40	VC_74_0	40	0.6929	1	0.6929	0	0	0	1
1120	NC_021316	Unassigned	Unassigned	Unassigned	278_0	Clustered	22	VC_278_0	22	0.8633	1	0.8633	0	0	0	1
1121	NC_021318	Unassigned	Unassigned	Unassigned	7_2	Clustered	9	VC_7_2	9	0.1021	1	0.1021	0	0	0	1
1122	NC_021319	Unassigned	Unassigned	Unassigned	431_0	Clustered	2	VC_431_0	2	0.4804	0.855578	0.411	0	0	0	1
1123	NC_021320	Unassigned	Unassigned	Unassigned	322_0	Clustered	8	VC_322_0	8	0.7606	1	0.7606	0	0	0	1
1124	NC_021321	Unassigned	Unassigned	Unassigned	322_0	Clustered	8	VC_322_0	8	0.7606	1	0.7606	0	0	0	1
1125	NC_021323	Unassigned	Unassigned	Unassigned	25_0	Clustered	24	VC_25_0	24	0.6874	1	0.6874	0	0	0	1
1126	NC_021324	Unassigned	Unassigned	Unassigned	21_10	Clustered	42	VC_21_10	42	0.2298	1	0.2298	0	0	0	0.6202
1127	NC_021326	Unassigned	Unassigned	Unassigned	28_0	Clustered	29	VC_28_0	29	0.4156	1	0.4156	0	0	0	0.9951
1128	NC_021327	Unassigned	Unassigned	Unassigned	336_0	Clustered	3	VC_336_0	3	0.8397	0.996714	0.8369	0	0	0	1
1129	NC_021328	Unassigned	Unassigned	Unassigned	338_0	Clustered	2	VC_338_0	2	0.1387	0.943282	0.1308	0	0	0	1
1130	NC_021329	Unassigned	Unassigned	Unassigned	402_0	Clustered	3	VC_402_0	3	0.8747	0.990683	0.8666	0	0	0	1
1131	NC_021330	Unassigned	Unassigned	Unassigned	336_0	Clustered	3	VC_336_0	3	0.8397	0.996714	0.8369	0	0	0	1
1132	NC_021331	Unassigned	Unassigned	Unassigned	51_1	Clustered	30	VC_51_1	30	0.6115	1	0.6115	0	0	0	1
1133	NC_021332	Unassigned	Unassigned	Unassigned	28_0	Clustered	29	VC_28_0	29	0.4156	1	0.4156	0	0	0	0.9951
1134	NC_021334	Unassigned	Unassigned	Unassigned	4_68	Clustered/Singleton	1	VC_4_68	1	0	1	0	0	0	0	1
1135	NC_021335	Unassigned	Unassigned	Unassigned	337_0	Clustered	2	VC_337_0	2	0.1389	0.944617	0.1312	0	0	0	1
1136	NC_021336	Unassigned	Unassigned	Unassigned	226_0	Clustered	15	VC_226_0	15	0.7992	1	0.7992	0	0	0	1
1137	NC_021338	Unassigned	Unassigned	Unassigned	7_2	Clustered	9	VC_7_2	9	0.1021	1	0.1021	0	0	0	1
1138	NC_021339	Unassigned	Unassigned	Unassigned	160_0	Clustered	42	VC_160_0	42	0.9966	1	0.9966	0	0	0	1
1139	NC_021340	Unassigned	Unassigned	Unassigned	431_0	Clustered	2	VC_431_0	2	0.4804	0.855578	0.411	0	0	0	1
1140	NC_021342	Unassigned	Unassigned	Unassigned	291_1	Clustered	7	VC_291_1	7	0.5925	1	0.5925	0	0	0	1
1141	NC_021343	Unassigned	Unassigned	Unassigned	59_0	Clustered	21	VC_59_0	21	0.5294	1	0.5294	0	0	0	1
1142	NC_021344	Unassigned	Unassigned	Unassigned	103_1	Clustered	12	VC_103_1	12	0.3417	1	0.3417	0	0	0	1
1143	NC_021346	Unassigned	Unassigned	Unassigned	164_0	Clustered	36	VC_164_0	36	0.8643	1	0.8643	0	0	0	1
1144	NC_021347	Unassigned	Unassigned	Unassigned	117_4	Clustered/Singleton	1	VC_117_4	1	0	1	0	0	0	0	1
1145	NC_021348	Unassigned	Unassigned	Unassigned	164_0	Clustered	36	VC_164_0	36	0.8643	1	0.8643	0	0	0	1
1146	NC_021349	Unassigned	Unassigned	Unassigned	164_0	Clustered	36	VC_164_0	36	0.8643	1	0.8643	0	0	0	1
1147	NC_021471	Unassigned	Unassigned	Unassigned	422_0	Clustered	2	VC_422_0	2	0.1305	0.638163	0.0833	0	0	0	1
1148	NC_021529	Unassigned	Unassigned	Unassigned	33_1	Clustered	3	VC_33_1	3	0.1539	0.998258	0.1536	0	0	0	0.6667
1149	NC_021530	Unassigned	Unassigned	Unassigned	30_23	Clustered/Singleton	1	VC_30_23	1	0	1	0	0	0	0	1
1150	NC_021531	Unassigned	Unassigned	Unassigned	190_0	Clustered	4	VC_190_0	4	0.1536	0.999983	0.1536	0	0	0	1
1151	NC_021532	Unassigned	Unassigned	Unassigned	412_0	Clustered	4	VC_412_0	4	0.9941	0.997129	0.9913	0	0	0	1
1152	NC_021533	Unassigned	Unassigned	Unassigned	9_0	Clustered	25	VC_9_0	25	0.5937	1	0.5937	0	0	0	0.83
1153	NC_021534	Unassigned	Unassigned	Unassigned	132_0	Clustered	24	VC_132_0	24	0.9279	1	0.9279	0	0	0	0.9529
1154	NC_021535	Unassigned	Unassigned	Unassigned	9_0	Clustered	25	VC_9_0	25	0.5937	1	0.5937	0	0	0	0.83
1155	NC_021536	Unassigned	Unassigned	Unassigned	30_12	Clustered/Singleton	1	VC_30_12	1	0	1	0	0	0	0	1
1156	NC_021537	Unassigned	Unassigned	Unassigned	415_0	Clustered	2	VC_415_0	2	0.763	0.89435	0.6824	0	0	0	1
1157	NC_021538	Unassigned	Unassigned	Unassigned	4_73	Clustered/Singleton	1	VC_4_73	1	0	1	0	0	0	0	1
1158	NC_021539	Unassigned	Unassigned	Unassigned	49_0	Clustered	5	VC_49_0	5	0.4771	1	0.4771	0	0	0	1
1159	NC_021540	Unassigned	Unassigned	Unassigned	81_0	Clustered	4	VC_81_0	4	0.4029	0.999983	0.4029	0	0	0	1
1160	NC_021556	Unassigned	Unassigned	Unassigned	266_0	Clustered	25	VC_266_0	25	0.9975	1	0.9975	0	0	0	1
1161	NC_021558	Unassigned	Unassigned	Unassigned	441_0	Clustered	2	VC_441_0	2	0.668	0.5	0.334	0	0	0	1
1162	NC_021559	Unassigned	Unassigned	Unassigned	30_14	Clustered	3	VC_30_14	3	0.0209	0.998288	0.0208	0	0	0	1
1163	NC_021560	Unassigned	Unassigned	Unassigned	205_0	Clustered	2	VC_205_0	2	0.6761	0.5	0.3381	0	0	0	1
1164	NC_021561	Unassigned	Unassigned	Unassigned	314_0	Clustered	2	VC_314_0	2	0.4733	0.939668	0.4448	0	0	0	1
1165	NC_021772	Unassigned	Unassigned	Unassigned	62_0	Clustered	6	VC_62_0	6	0.3584	1	0.3584	0	0	0	1
1166	NC_021773	Unassigned	Unassigned	Unassigned	26_0	Clustered	11	VC_26_0	11	0.2328	1	0.2328	0	0	0	1
1167	NC_021774	Unassigned	Unassigned	Unassigned	71_0	Clustered	27	VC_71_0	27	0.6258	1	0.6258	0	0	0	1
1168	NC_021775	Unassigned	Unassigned	Unassigned	165_0	Clustered	25	VC_165_0	25	0.8971	1	0.8971	0	0	0	1
1169	NC_021776	Unassigned	Unassigned	Unassigned	408_0	Clustered	4	VC_408_0	4	0.9945	0.89848	0.8936	0	0	0	1
1170	NC_021777	Unassigned	Unassigned	Unassigned	165_0	Clustered	25	VC_165_0	25	0.8971	1	0.8971	0	0	0	1
1171	NC_021779	Unassigned	Unassigned	Unassigned	74_0	Clustered	40	VC_74_0	40	0.6929	1	0.6929	0	0	0	1
1172	NC_021780	Unassigned	Unassigned	Unassigned	74_0	Clustered	40	VC_74_0	40	0.6929	1	0.6929	0	0	0	1
1173	NC_021781	Unassigned	Unassigned	Unassigned	177_0	Clustered	15	VC_177_0	15	0.6911	1	0.6911	0	0	0	1
1174	NC_021782	Unassigned	Unassigned	Unassigned	62_0	Clustered	6	VC_62_0	6	0.3584	1	0.3584	0	0	0	1
1175	NC_021783	Unassigned	Unassigned	Unassigned	74_0	Clustered	40	VC_74_0	40	0.6929	1	0.6929	0	0	0	1
1176	NC_021785	Unassigned	Unassigned	Unassigned	256_0	Clustered	5	VC_256_0	5	0.6969	1	0.6969	0	0	0	1
1177	NC_021787	Unassigned	Unassigned	Unassigned	256_0	Clustered	5	VC_256_0	5	0.6969	1	0.6969	0	0	0	1
1178	NC_021788	Unassigned	Unassigned	Unassigned	397_0	Clustered	2	VC_397_0	2	0.9205	0.912378	0.8398	0	0	0	1
1179	NC_021789	Unassigned	Unassigned	Unassigned	334_0	Clustered	4	VC_334_0	4	0.9092	0.999853	0.909	0	0	0	1
1180	NC_021790	Unassigned	Unassigned	Unassigned	384_0	Clustered	5	VC_384_0	5	0.9387	0.999983	0.9387	0	0	0	1
1181	NC_021791	Unassigned	Unassigned	Unassigned	384_0	Clustered	5	VC_384_0	5	0.9387	0.999983	0.9387	0	0	0	1
1182	NC_021792	Unassigned	Unassigned	Unassigned	334_0	Clustered	4	VC_334_0	4	0.9092	0.999853	0.909	0	0	0	1
1183	NC_021794	Unassigned	Unassigned	Unassigned	334_0	Clustered	4	VC_334_0	4	0.9092	0.999853	0.909	0	0	0	1
1184	NC_021795	Unassigned	Unassigned	Unassigned	384_0	Clustered	5	VC_384_0	5	0.9387	0.999983	0.9387	0	0	0	1
1185	NC_021796	Unassigned	Unassigned	Unassigned	369_0	Clustered	3	VC_369_0	3	0.86	0.997075	0.8574	0	0	0	1
1186	NC_021798	Unassigned	Unassigned	Unassigned	397_0	Clustered	2	VC_397_0	2	0.9205	0.912378	0.8398	0	0	0	1
1187	NC_021799	Unassigned	Unassigned	Unassigned	305_0	Clustered	3	VC_305_0	3	0.6487	0.997172	0.6469	0	0	0	1
1188	NC_021801	Unassigned	Unassigned	Unassigned	27_0	Clustered	22	VC_27_0	22	0.3526	1	0.3526	0	0	0	0.9784
1189	NC_021802	Unassigned	Unassigned	Unassigned	305_0	Clustered	3	VC_305_0	3	0.6487	0.997172	0.6469	0	0	0	1
1190	NC_021803	Unassigned	Unassigned	Unassigned	334_0	Clustered	4	VC_334_0	4	0.9092	0.999853	0.909	0	0	0	1
1191	NC_021852	Unassigned	Unassigned	Unassigned	20_0	Clustered	124	VC_20_0	124	0.9912	1	0.9912	0	0	0	0.9996
1192	NC_021853	Unassigned	Unassigned	Unassigned	20_0	Clustered	124	VC_20_0	124	0.9912	1	0.9912	0	0	0	0.9996
1193	NC_021854	Unassigned	Unassigned	Unassigned	20_0	Clustered	124	VC_20_0	124	0.9912	1	0.9912	0	0	0	0.9996
1194	NC_021855	Unassigned	Unassigned	Unassigned	20_0	Clustered	124	VC_20_0	124	0.9912	1	0.9912	0	0	0	0.9996
1195	NC_021857	Unassigned	Unassigned	Unassigned	54_0	Clustered	6	VC_54_0	6	0.5105	1	0.5105	0	0	0	1
1196	NC_021860	Unassigned	Unassigned	Unassigned	20_0	Clustered	124	VC_20_0	124	0.9912	1	0.9912	0	0	0	0.9996
1197	NC_021861	Unassigned	Unassigned	Unassigned	251_0	Clustered	5	VC_251_0	5	0.4051	1	0.4051	0	0	0	1
1198	NC_021863	Unassigned	Unassigned	Unassigned	28_0	Clustered	29	VC_28_0	29	0.4156	1	0.4156	0	0	0	0.9951
1199	NC_021864	Unassigned	Unassigned	Unassigned	449_0	Clustered	2	VC_449_0	2	0.5245	0.5	0.2623	0	0	0	1
1200	NC_021865	Unassigned	Unassigned	Unassigned	245_0	Clustered	21	VC_245_0	21	0.864	1	0.864	0	0	0	1
1201	NC_021867	Unassigned	Unassigned	Unassigned	398_0	Clustered	3	VC_398_0	3	0.6263	0.985907	0.6174	0	0	0	1
1202	NC_021868	Unassigned	Unassigned	Unassigned	292_0	Clustered	16	VC_292_0	16	0.9529	1	0.9529	0	0	0	1
1203	NC_022052	Unassigned	Unassigned	Unassigned	139_0	Clustered	25	VC_139_0	25	0.9451	1	0.9451	0	0	0	0.9633
1204	NC_022053	Unassigned	Unassigned	Unassigned	261_0	Clustered	2	VC_261_0	2	0.12	0.952574	0.1143	0	0	0	1
1205	NC_022054	Unassigned	Unassigned	Unassigned	89_0	Clustered	2	VC_89_0	2	0.2717	0.955883	0.2597	0	0	0	1
1206	NC_022055	Unassigned	Unassigned	Unassigned	4_44	Clustered	2	VC_4_44	2	0.0109	0.957454	0.0105	0	0	0	1
1207	NC_022056	Unassigned	Unassigned	Unassigned	4_13	Clustered	2	VC_4_13	2	0.0085	0.957444	0.0081	0	0	0	1
1208	NC_022057	Unassigned	Unassigned	Unassigned	207_0	Clustered	6	VC_207_0	6	0.9104	1	0.9104	0	0	0	1
1209	NC_022058	Unassigned	Unassigned	Unassigned	7_2	Clustered	9	VC_7_2	9	0.1021	1	0.1021	0	0	0	1
1210	NC_022059	Unassigned	Unassigned	Unassigned	194_0	Clustered	30	VC_194_0	30	0.9965	1	0.9965	0	0	0	1
1211	NC_022060	Unassigned	Unassigned	Unassigned	4_33	Clustered	4	VC_4_33	4	0.0444	0.999988	0.0444	0	0	0	1
1212	NC_022061	Unassigned	Unassigned	Unassigned	39_2	Clustered	4	VC_39_2	4	0.0966	0.999987	0.0966	0	0	0	1
1213	NC_022062	Unassigned	Unassigned	Unassigned	21_10	Clustered	42	VC_21_10	42	0.2298	1	0.2298	0	0	0	0.6202
1214	NC_022063	Unassigned	Unassigned	Unassigned	39_1	Clustered	6	VC_39_1	6	0.1211	1	0.1211	0	0	0	1
1215	NC_022064	Unassigned	Unassigned	Unassigned	39_1	Clustered	6	VC_39_1	6	0.1211	1	0.1211	0	0	0	1
1216	NC_022065	Unassigned	Unassigned	Unassigned	194_0	Clustered	30	VC_194_0	30	0.9965	1	0.9965	0	0	0	1
1217	NC_022066	Unassigned	Unassigned	Unassigned	16_1	Clustered/Singleton	1	VC_16_1	1	0	1	0	0	0	0	1
1218	NC_022067	Unassigned	Unassigned	Unassigned	16_0	Clustered	4	VC_16_0	4	0.1581	0.999942	0.1581	0	0	0	0.8333
1219	NC_022068	Unassigned	Unassigned	Unassigned	4_41	Clustered	11	VC_4_41	11	0.1018	1	0.1018	0	0	0	0.9455
1220	NC_022070	Unassigned	Unassigned	Unassigned	21_10	Clustered	42	VC_21_10	42	0.2298	1	0.2298	0	0	0	0.6202
1221	NC_022071	Unassigned	Unassigned	Unassigned	139_0	Clustered	25	VC_139_0	25	0.9451	1	0.9451	0	0	0	0.9633
1222	NC_022085	Unassigned	Unassigned	Unassigned	194_0	Clustered	30	VC_194_0	30	0.9965	1	0.9965	0	0	0	1
1223	NC_022086	Unassigned	Unassigned	Unassigned	244_0	Clustered	18	VC_244_0	18	0.773	1	0.773	0	0	0	1
1224	NC_022087	Unassigned	Unassigned	Unassigned	7_1	Clustered	26	VC_7_1	26	0.3818	1	0.3818	0	0	0	1
1225	NC_022090	Unassigned	Unassigned	Unassigned	196_3	Clustered	4	VC_196_3	4	0.0617	0.999982	0.0617	0	0	0	1
1226	NC_022091	Unassigned	Unassigned	Unassigned	268_0	Clustered	18	VC_268_0	18	0.8606	1	0.8606	0	0	0	1
1227	NC_022096	Unassigned	Unassigned	Unassigned	279_1	Clustered/Singleton	1	VC_279_1	1	0	1	0	0	0	0	1
1228	NC_022323	Unassigned	Unassigned	Unassigned	90_2	Clustered	9	VC_90_2	9	0.3854	1	0.3854	0	0	0	1
1229	NC_022324	Unassigned	Unassigned	Unassigned	21_1	Clustered	6	VC_21_1	6	0.0281	0.999996	0.0281	0	0	0	0.6
1230	NC_022325	Unassigned	Unassigned	Unassigned	207_0	Clustered	6	VC_207_0	6	0.9104	1	0.9104	0	0	0	1
1231	NC_022328	Unassigned	Unassigned	Unassigned	39_0	Clustered	13	VC_39_0	13	0.388	1	0.388	0	0	0	1
1232	NC_022329	Unassigned	Unassigned	Unassigned	21_10	Clustered	42	VC_21_10	42	0.2298	1	0.2298	0	0	0	0.6202
1233	NC_022330	Unassigned	Unassigned	Unassigned	194_0	Clustered	30	VC_194_0	30	0.9965	1	0.9965	0	0	0	1
1234	NC_022331	Unassigned	Unassigned	Unassigned	39_0	Clustered	13	VC_39_0	13	0.388	1	0.388	0	0	0	1
1235	NC_022334	Unassigned	Unassigned	Unassigned	69_0	Clustered	81	VC_69_0	81	1	1	1	0	0	0	1
1236	NC_022335	Unassigned	Unassigned	Unassigned	69_0	Clustered	81	VC_69_0	81	1	1	1	0	0	0	1
1237	NC_022336	Unassigned	Unassigned	Unassigned	69_0	Clustered	81	VC_69_0	81	1	1	1	0	0	0	1
1238	NC_022337	Unassigned	Unassigned	Unassigned	69_0	Clustered	81	VC_69_0	81	1	1	1	0	0	0	1
1239	NC_022338	Unassigned	Unassigned	Unassigned	69_0	Clustered	81	VC_69_0	81	1	1	1	0	0	0	1
1240	NC_022339	Unassigned	Unassigned	Unassigned	69_0	Clustered	81	VC_69_0	81	1	1	1	0	0	0	1
1241	NC_022340	Unassigned	Unassigned	Unassigned	69_0	Clustered	81	VC_69_0	81	1	1	1	0	0	0	1
1242	NC_022341	Unassigned	Unassigned	Unassigned	69_0	Clustered	81	VC_69_0	81	1	1	1	0	0	0	1
1243	NC_022342	Unassigned	Unassigned	Unassigned	69_0	Clustered	81	VC_69_0	81	1	1	1	0	0	0	1
1244	NC_022343	Unassigned	Unassigned	Unassigned	86_2	Clustered	8	VC_86_2	8	0.0625	0.994184	0.0622	0	0	0	1
1245	NC_022746	Unassigned	Unassigned	Unassigned	268_0	Clustered	18	VC_268_0	18	0.8606	1	0.8606	0	0	0	1
1246	NC_022747	Unassigned	Unassigned	Unassigned	169_0	Clustered	20	VC_169_0	20	0.9633	1	0.9633	0	0	0	1
1247	NC_022749	Unassigned	Unassigned	Unassigned	54_0	Clustered	6	VC_54_0	6	0.5105	1	0.5105	0	0	0	1
1248	NC_022750	Unassigned	Unassigned	Unassigned	71_0	Clustered	27	VC_71_0	27	0.6258	1	0.6258	0	0	0	1
1249	NC_022751	Unassigned	Unassigned	Unassigned	428_0	Clustered	2	VC_428_0	2	0.5799	0.868224	0.5035	0	0	0	1
1250	NC_022752	Unassigned	Unassigned	Unassigned	165_0	Clustered	25	VC_165_0	25	0.8971	1	0.8971	0	0	0	1
1251	NC_022754	Unassigned	Unassigned	Unassigned	165_0	Clustered	25	VC_165_0	25	0.8971	1	0.8971	0	0	0	1
1252	NC_022756	Unassigned	Unassigned	Unassigned	151_0	Clustered	11	VC_151_0	11	0.6291	1	0.6291	0	0	0	0.6909
1253	NC_022757	Unassigned	Unassigned	Unassigned	151_0	Clustered	11	VC_151_0	11	0.6291	1	0.6291	0	0	0	0.6909
1254	NC_022758	Unassigned	Unassigned	Unassigned	25_0	Clustered	24	VC_25_0	24	0.6874	1	0.6874	0	0	0	1
1255	NC_022761	Unassigned	Unassigned	Unassigned	159_0	Clustered	2	VC_159_0	2	0.2398	0.954678	0.2289	0	0	0	1
1256	NC_022762	Unassigned	Unassigned	Unassigned	405_0	Clustered	6	VC_405_0	6	1	1	1	0	0	0	1
1257	NC_022764	Unassigned	Unassigned	Unassigned	385_0	Clustered	7	VC_385_0	7	0.9956	0.998958	0.9946	0	0	0	1
1258	NC_022765	Unassigned	Unassigned	Unassigned	374_0	Clustered	9	VC_374_0	9	1	1	1	0	0	0	1
1259	NC_022766	Unassigned	Unassigned	Unassigned	374_0	Clustered	9	VC_374_0	9	1	1	1	0	0	0	1
1260	NC_022767	Unassigned	Unassigned	Unassigned	407_0	Clustered	4	VC_407_0	4	0.8425	0.992893	0.8365	0	0	0	1
1261	NC_022768	Unassigned	Unassigned	Unassigned	86_3	Clustered	40	VC_86_3	40	0.4882	1	0.4882	0	0	0	1
1262	NC_022770	Unassigned	Unassigned	Unassigned	385_0	Clustered	7	VC_385_0	7	0.9956	0.998958	0.9946	0	0	0	1
1263	NC_022772	Unassigned	Unassigned	Unassigned	86_3	Clustered	40	VC_86_3	40	0.4882	1	0.4882	0	0	0	1
1264	NC_022773	Unassigned	Unassigned	Unassigned	374_0	Clustered	9	VC_374_0	9	1	1	1	0	0	0	1
1265	NC_022774	Unassigned	Unassigned	Unassigned	407_0	Clustered	4	VC_407_0	4	0.8425	0.992893	0.8365	0	0	0	1
1266	NC_022775	Unassigned	Unassigned	Unassigned	186_0	Clustered	2	VC_186_0	2	0.281	0.948892	0.2666	0	0	0	1
1267	NC_022776	Unassigned	Unassigned	Unassigned	102_0	Clustered	15	VC_102_0	15	0.5869	1	0.5869	0	0	0	1
1268	NC_022791	Unassigned	Unassigned	Unassigned	129_0	Clustered	7	VC_129_0	7	0.4198	1	0.4198	0	0	0	1
1269	NC_022914	Unassigned	Unassigned	Unassigned	38_0	Clustered	4	VC_38_0	4	0.07	0.999944	0.07	0	0	0	0.8333
1270	NC_022915	Unassigned	Unassigned	Unassigned	364_0	Clustered	2	VC_364_0	2	0.5675	0.938558	0.5326	0	0	0	1
1271	NC_022916	Unassigned	Unassigned	Unassigned	106_0	Clustered	29	VC_106_0	29	0.7113	1	0.7113	0	0	0	1
1272	NC_022917	Unassigned	Unassigned	Unassigned	157_0	Clustered	2	VC_157_0	2	0.08	0.954789	0.0763	0	0	0	1
1273	NC_022918	Unassigned	Unassigned	Unassigned	196_1	Clustered	26	VC_196_1	26	0.6384	1	0.6384	0	0	0	1
1274	NC_022920	Unassigned	Unassigned	Unassigned	196_1	Clustered	26	VC_196_1	26	0.6384	1	0.6384	0	0	0	1
1275	NC_022965	Unassigned	Unassigned	Unassigned	7_4	Clustered	16	VC_7_4	16	0.2667	1	0.2667	0	0	0	0.9667
1276	NC_022966	Unassigned	Unassigned	Unassigned	195_0	Clustered	12	VC_195_0	12	0.5592	1	0.5592	0	0	0	1
1277	NC_022967	Unassigned	Unassigned	Unassigned	187_0	Clustered	18	VC_187_0	18	0.6854	1	0.6854	0	0	0	1
1278	NC_022968	Unassigned	Unassigned	Unassigned	90_6	Clustered	2	VC_90_6	2	0.0302	0.921403	0.0278	0	0	0	1
1279	NC_022969	Unassigned	Unassigned	Unassigned	194_0	Clustered	30	VC_194_0	30	0.9965	1	0.9965	0	0	0	1
1280	NC_022970	Unassigned	Unassigned	Unassigned	195_0	Clustered	12	VC_195_0	12	0.5592	1	0.5592	0	0	0	1
1281	NC_022971	Unassigned	Unassigned	Unassigned	243_0	Clustered	13	VC_243_0	13	0.8014	1	0.8014	0	0	0	1
1282	NC_022972	Unassigned	Unassigned	Unassigned	365_0	Clustered	2	VC_365_0	2	0.1183	0.933768	0.1105	0	0	0	1
1283	NC_022973	Unassigned	Unassigned	Unassigned	244_0	Clustered	18	VC_244_0	18	0.773	1	0.773	0	0	0	1
1284	NC_022974	Unassigned	Unassigned	Unassigned	195_0	Clustered	12	VC_195_0	12	0.5592	1	0.5592	0	0	0	1
1285	NC_022975	Unassigned	Unassigned	Unassigned	21_3	Clustered	37	VC_21_3	37	0.1967	1	0.1967	0	0	0	0.6682
1286	NC_022976	Unassigned	Unassigned	Unassigned	194_0	Clustered	30	VC_194_0	30	0.9965	1	0.9965	0	0	0	1
1287	NC_022977	Unassigned	Unassigned	Unassigned	7_4	Clustered	16	VC_7_4	16	0.2667	1	0.2667	0	0	0	0.9667
1288	NC_022979	Unassigned	Unassigned	Unassigned	21_5	Clustered	3	VC_21_5	3	0.011	0.994652	0.011	0	0	0	1
1289	NC_022980	Unassigned	Unassigned	Unassigned	297_0	Clustered	5	VC_297_0	5	0.7525	1	0.7525	0	0	0	1
1290	NC_022981	Unassigned	Unassigned	Unassigned	194_0	Clustered	30	VC_194_0	30	0.9965	1	0.9965	0	0	0	1
1291	NC_022982	Unassigned	Unassigned	Unassigned	106_0	Clustered	29	VC_106_0	29	0.7113	1	0.7113	0	0	0	1
1292	NC_022983	Unassigned	Unassigned	Unassigned	118_0	Clustered	12	VC_118_0	12	0.5281	1	0.5281	0	0	0	1
1293	NC_022984	Unassigned	Unassigned	Unassigned	244_0	Clustered	18	VC_244_0	18	0.773	1	0.773	0	0	0	1
1294	NC_022985	Unassigned	Unassigned	Unassigned	7_4	Clustered	16	VC_7_4	16	0.2667	1	0.2667	0	0	0	0.9667
1295	NC_022986	Unassigned	Unassigned	Unassigned	187_0	Clustered	18	VC_187_0	18	0.6854	1	0.6854	0	0	0	1
1296	NC_022987	Unassigned	Unassigned	Unassigned	106_0	Clustered	29	VC_106_0	29	0.7113	1	0.7113	0	0	0	1
1297	NC_022988	Unassigned	Unassigned	Unassigned	194_0	Clustered	30	VC_194_0	30	0.9965	1	0.9965	0	0	0	1
1298	NC_022989	Unassigned	Unassigned	Unassigned	405_0	Clustered	6	VC_405_0	6	1	1	1	0	0	0	1
1299	NC_023005	Unassigned	Unassigned	Unassigned	41_0	Clustered	19	VC_41_0	19	0.7095	1	0.7095	0	0	0	1
1300	NC_023006	Unassigned	Unassigned	Unassigned	230_0	Clustered	13	VC_230_0	13	0.849	1	0.849	0	0	0	1
1301	NC_023007	Unassigned	Unassigned	Unassigned	172_3	Clustered/Singleton	1	VC_172_3	1	0	1	0	0	0	0	1
1302	NC_023009	Unassigned	Unassigned	Unassigned	196_1	Clustered	26	VC_196_1	26	0.6384	1	0.6384	0	0	0	1
1303	NC_023498	Unassigned	Unassigned	Unassigned	78_2	Clustered	46	VC_78_2	46	0.7148	1	0.7148	0	0	0	0.7913
1304	NC_023499	Unassigned	Unassigned	Unassigned	26_1	Clustered	17	VC_26_1	17	0.3496	1	0.3496	0	0	0	1
1305	NC_023500	Unassigned	Unassigned	Unassigned	28_0	Clustered	29	VC_28_0	29	0.4156	1	0.4156	0	0	0	0.9951
1306	NC_023501	Unassigned	Unassigned	Unassigned	127_0	Clustered	16	VC_127_0	16	0.4604	1	0.4604	0	0	0	0.8417
1307	NC_023503	Unassigned	Unassigned	Unassigned	102_0	Clustered	15	VC_102_0	15	0.5869	1	0.5869	0	0	0	1
1308	NC_023548	Unassigned	Unassigned	Unassigned	36_0	Clustered	22	VC_36_0	22	0.7189	1	0.7189	0	0	0	1
1309	NC_023549	Unassigned	Unassigned	Unassigned	403_0	Clustered	3	VC_403_0	3	0.6057	0.988673	0.5989	0	0	0	1
1310	NC_023550	Unassigned	Unassigned	Unassigned	203_0	Clustered	20	VC_203_0	20	0.8722	1	0.8722	0	0	0	1
1311	NC_023551	Unassigned	Unassigned	Unassigned	249_0	Clustered	27	VC_249_0	27	0.8747	1	0.8747	0	0	0	1
1312	NC_023552	Unassigned	Unassigned	Unassigned	92_0	Clustered	19	VC_92_0	19	0.6322	1	0.6322	0	0	0	1
1313	NC_023553	Unassigned	Unassigned	Unassigned	7_1	Clustered	26	VC_7_1	26	0.3818	1	0.3818	0	0	0	1
1314	NC_023554	Unassigned	Unassigned	Unassigned	39_0	Clustered	13	VC_39_0	13	0.388	1	0.388	0	0	0	1
1315	NC_023555	Unassigned	Unassigned	Unassigned	183_0	Clustered	2	VC_183_0	2	0.14	0.954344	0.1336	0	0	0	1
1316	NC_023556	Unassigned	Unassigned	Unassigned	94_0	Clustered	12	VC_94_0	12	0.3	1	0.3	0	0	0	1
1317	NC_023557	Unassigned	Unassigned	Unassigned	136_0	Clustered	6	VC_136_0	6	0.4506	1	0.4506	0	0	0	1
1318	NC_023558	Unassigned	Unassigned	Unassigned	36_0	Clustered	22	VC_36_0	22	0.7189	1	0.7189	0	0	0	1
1319	NC_023559	Unassigned	Unassigned	Unassigned	229_0	Clustered	3	VC_229_0	3	0.554	0.996941	0.5523	0	0	0	1
1320	NC_023560	Unassigned	Unassigned	Unassigned	229_0	Clustered	3	VC_229_0	3	0.554	0.996941	0.5523	0	0	0	1
1321	NC_023561	Unassigned	Unassigned	Unassigned	1_9	Clustered	4	VC_1_9	4	0.0371	0.999987	0.0371	0	0	0	1
1322	NC_023562	Unassigned	Unassigned	Unassigned	60_0	Clustered	32	VC_60_0	32	0.7104	1	0.7104	0	0	0	1
1323	NC_023563	Unassigned	Unassigned	Unassigned	68_0	Clustered	51	VC_68_0	51	0.9563	1	0.9563	0	0	0	1
1324	NC_023564	Unassigned	Unassigned	Unassigned	7_4	Clustered	16	VC_7_4	16	0.2667	1	0.2667	0	0	0	0.9667
1325	NC_023565	Unassigned	Unassigned	Unassigned	60_0	Clustered	32	VC_60_0	32	0.7104	1	0.7104	0	0	0	1
1326	NC_023567	Unassigned	Unassigned	Unassigned	137_0	Clustered	20	VC_137_0	20	0.7156	1	0.7156	0	0	0	1
1327	NC_023568	Unassigned	Unassigned	Unassigned	33_1	Clustered	3	VC_33_1	3	0.1539	0.998258	0.1536	0	0	0	0.6667
1328	NC_023571	Unassigned	Unassigned	Unassigned	229_0	Clustered	3	VC_229_0	3	0.554	0.996941	0.5523	0	0	0	1
1329	NC_023572	Unassigned	Unassigned	Unassigned	100_0	Clustered	19	VC_100_0	19	0.7686	1	0.7686	0	0	0	1
1330	NC_023573	Unassigned	Unassigned	Unassigned	196_1	Clustered	26	VC_196_1	26	0.6384	1	0.6384	0	0	0	1
1331	NC_023574	Unassigned	Unassigned	Unassigned	301_0	Clustered	7	VC_301_0	7	0.8667	1	0.8667	0	0	0	1
1332	NC_023576	Unassigned	Unassigned	Unassigned	36_0	Clustered	22	VC_36_0	22	0.7189	1	0.7189	0	0	0	1
1333	NC_023577	Unassigned	Unassigned	Unassigned	60_0	Clustered	32	VC_60_0	32	0.7104	1	0.7104	0	0	0	1
1334	NC_023578	Unassigned	Unassigned	Unassigned	260_1	Clustered	4	VC_260_1	4	0.2814	0.999979	0.2814	0	0	0	1
1335	NC_023579	Unassigned	Unassigned	Unassigned	94_1	Clustered	13	VC_94_1	13	0.3522	1	0.3522	0	0	0	0.8077
1336	NC_023580	Unassigned	Unassigned	Unassigned	4_31	Clustered	6	VC_4_31	6	0.0512	1	0.0512	0	0	0	0.8667
1337	NC_023582	Unassigned	Unassigned	Unassigned	141_0	Clustered	2	VC_141_0	2	0.3454	0.954508	0.3296	0	0	0	1
1338	NC_023583	Unassigned	Unassigned	Unassigned	243_0	Clustered	13	VC_243_0	13	0.8014	1	0.8014	0	0	0	1
1339	NC_023584	Unassigned	Unassigned	Unassigned	30_19	Clustered	25	VC_30_19	25	0.2428	1	0.2428	0	0	0	1
1340	NC_023585	Unassigned	Unassigned	Unassigned	394_0	Clustered	4	VC_394_0	4	0.7972	0.999455	0.7968	0	0	0	1
1341	NC_023587	Unassigned	Unassigned	Unassigned	22_6	Clustered/Singleton	1	VC_22_6	1	0	1	0	0	0	0	1
1342	NC_023588	Unassigned	Unassigned	Unassigned	59_0	Clustered	21	VC_59_0	21	0.5294	1	0.5294	0	0	0	1
1343	NC_023589	Unassigned	Unassigned	Unassigned	94_1	Clustered	13	VC_94_1	13	0.3522	1	0.3522	0	0	0	0.8077
1344	NC_023590	Unassigned	Unassigned	Unassigned	143_0	Clustered	12	VC_143_0	12	0.6459	1	0.6459	0	0	0	1
1345	NC_023593	Unassigned	Unassigned	Unassigned	237_0	Clustered	7	VC_237_0	7	0.7512	1	0.7512	0	0	0	1
1346	NC_023594	Unassigned	Unassigned	Unassigned	341_0	Clustered	3	VC_341_0	3	0.2343	0.997505	0.2337	0	0	0	1
1347	NC_023595	Unassigned	Unassigned	Unassigned	249_0	Clustered	27	VC_249_0	27	0.8747	1	0.8747	0	0	0	1
1348	NC_023597	Unassigned	Unassigned	Unassigned	7_1	Clustered	26	VC_7_1	26	0.3818	1	0.3818	0	0	0	1
1349	NC_023599	Unassigned	Unassigned	Unassigned	241_1	Clustered	5	VC_241_1	5	0.3256	0.999997	0.3256	0	0	0	0.8
1350	NC_023600	Unassigned	Unassigned	Unassigned	39_2	Clustered	4	VC_39_2	4	0.0966	0.999987	0.0966	0	0	0	1
1351	NC_023601	Unassigned	Unassigned	Unassigned	201_1	Clustered	2	VC_201_1	2	0.048	0.954015	0.0458	0	0	0	1
1352	NC_023602	Unassigned	Unassigned	Unassigned	171_0	Clustered	2	VC_171_0	2	0.3741	0.953809	0.3568	0	0	0	1
1353	NC_023603	Unassigned	Unassigned	Unassigned	39_2	Clustered	4	VC_39_2	4	0.0966	0.999987	0.0966	0	0	0	1
1354	NC_023604	Unassigned	Unassigned	Unassigned	266_0	Clustered	25	VC_266_0	25	0.9975	1	0.9975	0	0	0	1
1355	NC_023606	Unassigned	Unassigned	Unassigned	7_1	Clustered	26	VC_7_1	26	0.3818	1	0.3818	0	0	0	1
1356	NC_023607	Unassigned	Unassigned	Unassigned	7_4	Clustered	16	VC_7_4	16	0.2667	1	0.2667	0	0	0	0.9667
1357	NC_023608	Unassigned	Unassigned	Unassigned	165_0	Clustered	25	VC_165_0	25	0.8971	1	0.8971	0	0	0	1
1358	NC_023610	Unassigned	Unassigned	Unassigned	135_2	Clustered/Singleton	1	VC_135_2	1	0	1	0	0	0	0	1
1359	NC_023612	Unassigned	Unassigned	Unassigned	168_0	Clustered	3	VC_168_0	3	0.3655	0.937247	0.3426	0	0	0	0.6667
1360	NC_023686	Unassigned	Unassigned	Unassigned	118_0	Clustered	12	VC_118_0	12	0.5281	1	0.5281	0	0	0	1
1361	NC_023687	Unassigned	Unassigned	Unassigned	21_0	Clustered	3	VC_21_0	3	0.0148	0.998422	0.0148	0	0	0	1
1362	NC_023689	Unassigned	Unassigned	Unassigned	194_0	Clustered	30	VC_194_0	30	0.9965	1	0.9965	0	0	0	1
1363	NC_023690	Unassigned	Unassigned	Unassigned	16_3	Clustered	3	VC_16_3	3	0.1006	0.997052	0.1003	0	0	0	1
1364	NC_023692	Unassigned	Unassigned	Unassigned	92_0	Clustered	19	VC_92_0	19	0.6322	1	0.6322	0	0	0	1
1365	NC_023693	Unassigned	Unassigned	Unassigned	158_0	Clustered	6	VC_158_0	6	0.1559	0.999995	0.1559	0	0	0	1
1366	NC_023694	Unassigned	Unassigned	Unassigned	271_0	Clustered	12	VC_271_0	12	0.6371	1	0.6371	0	0	0	0.9848
1367	NC_023695	Unassigned	Unassigned	Unassigned	21_3	Clustered	37	VC_21_3	37	0.1967	1	0.1967	0	0	0	0.6682
1368	NC_023696	Unassigned	Unassigned	Unassigned	164_0	Clustered	36	VC_164_0	36	0.8643	1	0.8643	0	0	0	1
1369	NC_023697	Unassigned	Unassigned	Unassigned	83_1	Clustered	5	VC_83_1	5	0.1516	1	0.1516	0	0	0	1
1370	NC_023699	Unassigned	Unassigned	Unassigned	4_10	Clustered/Singleton	1	VC_4_10	1	0	1	0	0	0	0	1
1371	NC_023700	Unassigned	Unassigned	Unassigned	166_0	Clustered	27	VC_166_0	27	0.9004	1	0.9004	0	0	0	1
1372	NC_023701	Unassigned	Unassigned	Unassigned	39_1	Clustered	6	VC_39_1	6	0.1211	1	0.1211	0	0	0	1
1373	NC_023702	Unassigned	Unassigned	Unassigned	21_10	Clustered	42	VC_21_10	42	0.2298	1	0.2298	0	0	0	0.6202
1374	NC_023704	Unassigned	Unassigned	Unassigned	21_10	Clustered	42	VC_21_10	42	0.2298	1	0.2298	0	0	0	0.6202
1375	NC_023705	Unassigned	Unassigned	Unassigned	266_0	Clustered	25	VC_266_0	25	0.9975	1	0.9975	0	0	0	1
1376	NC_023707	Unassigned	Unassigned	Unassigned	7_1	Clustered	26	VC_7_1	26	0.3818	1	0.3818	0	0	0	1
1377	NC_023708	Unassigned	Unassigned	Unassigned	21_0	Clustered	3	VC_21_0	3	0.0148	0.998422	0.0148	0	0	0	1
1378	NC_023709	Unassigned	Unassigned	Unassigned	60_0	Clustered	32	VC_60_0	32	0.7104	1	0.7104	0	0	0	1
1379	NC_023710	Unassigned	Unassigned	Unassigned	21_9	Clustered	4	VC_21_9	4	0.0159	0.999251	0.0159	0	0	0	0.6667
1380	NC_023711	Unassigned	Unassigned	Unassigned	68_0	Clustered	51	VC_68_0	51	0.9563	1	0.9563	0	0	0	1
1381	NC_023712	Unassigned	Unassigned	Unassigned	207_0	Clustered	6	VC_207_0	6	0.9104	1	0.9104	0	0	0	1
1382	NC_023713	Unassigned	Unassigned	Unassigned	7_4	Clustered	16	VC_7_4	16	0.2667	1	0.2667	0	0	0	0.9667
1383	NC_023714	Unassigned	Unassigned	Unassigned	164_0	Clustered	36	VC_164_0	36	0.8643	1	0.8643	0	0	0	1
1384	NC_023716	Unassigned	Unassigned	Unassigned	7_6	Clustered	9	VC_7_6	9	0.1086	1	0.1086	0	0	0	0.8333
1385	NC_023717	Unassigned	Unassigned	Unassigned	90_0	Clustered	4	VC_90_0	4	0.1754	0.999965	0.1754	0	0	0	1
1386	NC_023719	Unassigned	Unassigned	Unassigned	432_0	Clustered/Singleton	1	VC_432_0	1	0	1	0	0	0	0	1
1387	NC_023720	Unassigned	Unassigned	Unassigned	21_10	Clustered	42	VC_21_10	42	0.2298	1	0.2298	0	0	0	0.6202
1388	NC_023721	Unassigned	Unassigned	Unassigned	4_65	Clustered	2	VC_4_65	2	0.0121	0.957424	0.0116	0	0	0	1
1389	NC_023723	Unassigned	Unassigned	Unassigned	21_10	Clustered	42	VC_21_10	42	0.2298	1	0.2298	0	0	0	0.6202
1390	NC_023724	Unassigned	Unassigned	Unassigned	78_0	Clustered	10	VC_78_0	10	0.2069	1	0.2069	0	0	0	1
1391	NC_023725	Unassigned	Unassigned	Unassigned	164_0	Clustered	36	VC_164_0	36	0.8643	1	0.8643	0	0	0	1
1392	NC_023726	Unassigned	Unassigned	Unassigned	21_3	Clustered	37	VC_21_3	37	0.1967	1	0.1967	0	0	0	0.6682
1393	NC_023727	Unassigned	Unassigned	Unassigned	68_0	Clustered	51	VC_68_0	51	0.9563	1	0.9563	0	0	0	1
1394	NC_023728	Unassigned	Unassigned	Unassigned	4_15	Clustered	3	VC_4_15	3	0.0289	0.998586	0.0289	0	0	0	1
1395	NC_023729	Unassigned	Unassigned	Unassigned	100_0	Clustered	19	VC_100_0	19	0.7686	1	0.7686	0	0	0	1
1396	NC_023730	Unassigned	Unassigned	Unassigned	100_0	Clustered	19	VC_100_0	19	0.7686	1	0.7686	0	0	0	1
1397	NC_023731	Unassigned	Unassigned	Unassigned	7_1	Clustered	26	VC_7_1	26	0.3818	1	0.3818	0	0	0	1
1398	NC_023732	Unassigned	Unassigned	Unassigned	139_0	Clustered	25	VC_139_0	25	0.9451	1	0.9451	0	0	0	0.9633
1399	NC_023733	Unassigned	Unassigned	Unassigned	164_0	Clustered	36	VC_164_0	36	0.8643	1	0.8643	0	0	0	1
1400	NC_023735	Unassigned	Unassigned	Unassigned	271_0	Clustered	12	VC_271_0	12	0.6371	1	0.6371	0	0	0	0.9848
1401	NC_023737	Unassigned	Unassigned	Unassigned	164_0	Clustered	36	VC_164_0	36	0.8643	1	0.8643	0	0	0	1
1402	NC_023738	Unassigned	Unassigned	Unassigned	16_2	Clustered/Singleton	1	VC_16_2	1	0	1	0	0	0	0	1
1403	NC_023739	Unassigned	Unassigned	Unassigned	21_4	Clustered/Singleton	1	VC_21_4	1	0	1	0	0	0	0	1
1404	NC_023740	Unassigned	Unassigned	Unassigned	68_0	Clustered	51	VC_68_0	51	0.9563	1	0.9563	0	0	0	1
1405	NC_023741	Unassigned	Unassigned	Unassigned	39_0	Clustered	13	VC_39_0	13	0.388	1	0.388	0	0	0	1
1406	NC_023742	Unassigned	Unassigned	Unassigned	118_0	Clustered	12	VC_118_0	12	0.5281	1	0.5281	0	0	0	1
1407	NC_023743	Unassigned	Unassigned	Unassigned	52_0	Clustered	20	VC_52_0	20	0.7998	1	0.7998	0	0	0	1
1408	NC_023745	Unassigned	Unassigned	Unassigned	60_0	Clustered	32	VC_60_0	32	0.7104	1	0.7104	0	0	0	1
1409	NC_023746	Unassigned	Unassigned	Unassigned	4_38	Clustered	4	VC_4_38	4	0.0238	0.999986	0.0238	0	0	0	0.6667
1410	NC_023747	Unassigned	Unassigned	Unassigned	78_2	Clustered	46	VC_78_2	46	0.7148	1	0.7148	0	0	0	0.7913
1411	NC_023748	Unassigned	Unassigned	Unassigned	21_7	Clustered	3	VC_21_7	3	0.0126	0.99856	0.0125	0	0	0	1
1412	NC_023856	Unassigned	Unassigned	Unassigned	86_3	Clustered	40	VC_86_3	40	0.4882	1	0.4882	0	0	0	1
1413	NC_023859	Unassigned	Unassigned	Unassigned	403_0	Clustered	3	VC_403_0	3	0.6057	0.988673	0.5989	0	0	0	1
1414	NC_023862	Unassigned	Unassigned	Unassigned	21_11	Clustered	8	VC_21_11	8	0.0381	1	0.0381	0	0	0	0.75
1415	NC_023863	Unassigned	Unassigned	Unassigned	449_0	Clustered	2	VC_449_0	2	0.5245	0.5	0.2623	0	0	0	1
1416	NC_023865	Unassigned	Unassigned	Unassigned	340_0	Clustered	11	VC_340_0	11	0.8516	1	0.8516	0	0	0	1
1417	NC_024122	Unassigned	Unassigned	Unassigned	86_3	Clustered	40	VC_86_3	40	0.4882	1	0.4882	0	0	0	1
1418	NC_024123	Unassigned	Unassigned	Unassigned	464_0	Clustered	2	VC_464_0	2	1	1	1	0	0	0	1
1419	NC_024124	Unassigned	Unassigned	Unassigned	2_0	Clustered	18	VC_2_0	18	0.2321	1	0.2321	0	0	0	0.9804
1420	NC_024125	Unassigned	Unassigned	Unassigned	8_2	Clustered/Singleton	1	VC_8_2	1	0	1	0	0	0	0	1
1421	NC_024134	Unassigned	Unassigned	Unassigned	90_2	Clustered	9	VC_90_2	9	0.3854	1	0.3854	0	0	0	1
1422	NC_024135	Unassigned	Unassigned	Unassigned	101_0	Clustered	3	VC_101_0	3	0.7722	0.998016	0.7707	0	0	0	1
1423	NC_024136	Unassigned	Unassigned	Unassigned	21_2	Clustered	6	VC_21_2	6	0.033	1	0.033	0	0	0	1
1424	NC_024138	Unassigned	Unassigned	Unassigned	211_0	Clustered	2	VC_211_0	2	0.7242	0.953552	0.6905	0	0	0	1
1425	NC_024139	Unassigned	Unassigned	Unassigned	66_0	Clustered	31	VC_66_0	31	0.6224	1	0.6224	0	0	0	0.9677
1426	NC_024140	Unassigned	Unassigned	Unassigned	167_0	Clustered	11	VC_167_0	11	0.6417	1	0.6417	0	0	0	1
1427	NC_024141	Unassigned	Unassigned	Unassigned	60_0	Clustered	32	VC_60_0	32	0.7104	1	0.7104	0	0	0	1
1428	NC_024142	Unassigned	Unassigned	Unassigned	94_1	Clustered	13	VC_94_1	13	0.3522	1	0.3522	0	0	0	0.8077
1429	NC_024143	Unassigned	Unassigned	Unassigned	21_10	Clustered	42	VC_21_10	42	0.2298	1	0.2298	0	0	0	0.6202
1430	NC_024144	Unassigned	Unassigned	Unassigned	213_2	Clustered	4	VC_213_2	4	0.2783	0.99998	0.2783	0	0	0	1
1431	NC_024145	Unassigned	Unassigned	Unassigned	39_2	Clustered	4	VC_39_2	4	0.0966	0.999987	0.0966	0	0	0	1
1432	NC_024146	Unassigned	Unassigned	Unassigned	115_1	Clustered	5	VC_115_1	5	0.4299	1	0.4299	0	0	0	1
1433	NC_024147	Unassigned	Unassigned	Unassigned	78_1	Clustered	5	VC_78_1	5	0.0971	1	0.0971	0	0	0	1
1434	NC_024148	Unassigned	Unassigned	Unassigned	9_0	Clustered	25	VC_9_0	25	0.5937	1	0.5937	0	0	0	0.83
1435	NC_024203	Unassigned	Unassigned	Unassigned	272_0	Clustered	4	VC_272_0	4	0.3928	0.999978	0.3928	0	0	0	1
1436	NC_024204	Unassigned	Unassigned	Unassigned	165_0	Clustered	25	VC_165_0	25	0.8971	1	0.8971	0	0	0	1
1437	NC_024206	Unassigned	Unassigned	Unassigned	185_0	Clustered	3	VC_185_0	3	0.577	0.997562	0.5755	0	0	0	1
1438	NC_024208	Unassigned	Unassigned	Unassigned	272_0	Clustered	4	VC_272_0	4	0.3928	0.999978	0.3928	0	0	0	1
1439	NC_024209	Unassigned	Unassigned	Unassigned	259_0	Clustered	9	VC_259_0	9	0.5668	1	0.5668	0	0	0	1
1440	NC_024210	Unassigned	Unassigned	Unassigned	52_0	Clustered	20	VC_52_0	20	0.7998	1	0.7998	0	0	0	1
1441	NC_024211	Unassigned	Unassigned	Unassigned	127_0	Clustered	16	VC_127_0	16	0.4604	1	0.4604	0	0	0	0.8417
1442	NC_024212	Unassigned	Unassigned	Unassigned	292_0	Clustered	16	VC_292_0	16	0.9529	1	0.9529	0	0	0	1
1443	NC_024213	Unassigned	Unassigned	Unassigned	127_0	Clustered	16	VC_127_0	16	0.4604	1	0.4604	0	0	0	0.8417
1444	NC_024214	Unassigned	Unassigned	Unassigned	272_0	Clustered	4	VC_272_0	4	0.3928	0.999978	0.3928	0	0	0	1
1445	NC_024215	Unassigned	Unassigned	Unassigned	272_0	Clustered	4	VC_272_0	4	0.3928	0.999978	0.3928	0	0	0	1
1446	NC_024330	Unassigned	Unassigned	Unassigned	166_0	Clustered	27	VC_166_0	27	0.9004	1	0.9004	0	0	0	1
1447	NC_024354	Unassigned	Unassigned	Unassigned	90_0	Clustered	4	VC_90_0	4	0.1754	0.999965	0.1754	0	0	0	1
1448	NC_024355	Unassigned	Unassigned	Unassigned	141_0	Clustered	2	VC_141_0	2	0.3454	0.954508	0.3296	0	0	0	1
1449	NC_024357	Unassigned	Unassigned	Unassigned	210_0	Clustered	11	VC_210_0	11	0.6503	1	0.6503	0	0	0	1
1450	NC_024359	Unassigned	Unassigned	Unassigned	177_0	Clustered	15	VC_177_0	15	0.6911	1	0.6911	0	0	0	1
1451	NC_024360	Unassigned	Unassigned	Unassigned	177_0	Clustered	15	VC_177_0	15	0.6911	1	0.6911	0	0	0	1
1452	NC_024361	Unassigned	Unassigned	Unassigned	210_0	Clustered	11	VC_210_0	11	0.6503	1	0.6503	0	0	0	1
1453	NC_024362	Unassigned	Unassigned	Unassigned	41_0	Clustered	19	VC_41_0	19	0.7095	1	0.7095	0	0	0	1
1454	NC_024363	Unassigned	Unassigned	Unassigned	68_0	Clustered	51	VC_68_0	51	0.9563	1	0.9563	0	0	0	1
1455	NC_024364	Unassigned	Unassigned	Unassigned	177_0	Clustered	15	VC_177_0	15	0.6911	1	0.6911	0	0	0	1
1456	NC_024366	Unassigned	Unassigned	Unassigned	78_0	Clustered	10	VC_78_0	10	0.2069	1	0.2069	0	0	0	1
1457	NC_024367	Unassigned	Unassigned	Unassigned	126_0	Clustered	10	VC_126_0	10	0.5066	1	0.5066	0	0	0	1
1458	NC_024368	Unassigned	Unassigned	Unassigned	21_3	Clustered	37	VC_21_3	37	0.1967	1	0.1967	0	0	0	0.6682
1459	NC_024369	Unassigned	Unassigned	Unassigned	239_0	Clustered	2	VC_239_0	2	0.4667	0.930857	0.4344	0	0	0	1
1460	NC_024370	Unassigned	Unassigned	Unassigned	210_0	Clustered	11	VC_210_0	11	0.6503	1	0.6503	0	0	0	1
1461	NC_024371	Unassigned	Unassigned	Unassigned	260_1	Clustered	4	VC_260_1	4	0.2814	0.999979	0.2814	0	0	0	1
1462	NC_024375	Unassigned	Unassigned	Unassigned	256_0	Clustered	5	VC_256_0	5	0.6969	1	0.6969	0	0	0	1
1463	NC_024378	Unassigned	Unassigned	Unassigned	325_0	Clustered	8	VC_325_0	8	0.5993	1	0.5993	0	0	0	1
1464	NC_024379	Unassigned	Unassigned	Unassigned	36_0	Clustered	22	VC_36_0	22	0.7189	1	0.7189	0	0	0	1
1465	NC_024380	Unassigned	Unassigned	Unassigned	324_0	Clustered	8	VC_324_0	8	0.6156	1	0.6156	0	0	0	1
1466	NC_024381	Unassigned	Unassigned	Unassigned	143_0	Clustered	12	VC_143_0	12	0.6459	1	0.6459	0	0	0	1
1467	NC_024383	Unassigned	Unassigned	Unassigned	177_0	Clustered	15	VC_177_0	15	0.6911	1	0.6911	0	0	0	1
1468	NC_024384	Unassigned	Unassigned	Unassigned	264_0	Clustered	4	VC_264_0	4	0.4688	0.999974	0.4688	0	0	0	1
1469	NC_024385	Unassigned	Unassigned	Unassigned	324_0	Clustered	8	VC_324_0	8	0.6156	1	0.6156	0	0	0	1
1470	NC_024386	Unassigned	Unassigned	Unassigned	325_0	Clustered	8	VC_325_0	8	0.5993	1	0.5993	0	0	0	1
1471	NC_024387	Unassigned	Unassigned	Unassigned	49_0	Clustered	5	VC_49_0	5	0.4771	1	0.4771	0	0	0	1
1472	NC_024388	Unassigned	Unassigned	Unassigned	325_0	Clustered	8	VC_325_0	8	0.5993	1	0.5993	0	0	0	1
1473	NC_024389	Unassigned	Unassigned	Unassigned	325_0	Clustered	8	VC_325_0	8	0.5993	1	0.5993	0	0	0	1
1474	NC_024390	Unassigned	Unassigned	Unassigned	324_0	Clustered	8	VC_324_0	8	0.6156	1	0.6156	0	0	0	1
1475	NC_024391	Unassigned	Unassigned	Unassigned	28_0	Clustered	29	VC_28_0	29	0.4156	1	0.4156	0	0	0	0.9951
1476	NC_024392	Unassigned	Unassigned	Unassigned	256_0	Clustered	5	VC_256_0	5	0.6969	1	0.6969	0	0	0	1
1477	NC_024782	Unassigned	Unassigned	Unassigned	166_0	Clustered	27	VC_166_0	27	0.9004	1	0.9004	0	0	0	1
1478	NC_024783	Unassigned	Unassigned	Unassigned	149_0	Clustered	10	VC_149_0	10	0.7675	1	0.7675	0	0	0	1
1479	NC_024784	Unassigned	Unassigned	Unassigned	52_0	Clustered	20	VC_52_0	20	0.7998	1	0.7998	0	0	0	1
1480	NC_024785	Unassigned	Unassigned	Unassigned	269_0	Clustered	9	VC_269_0	9	0.8111	1	0.8111	0	0	0	1
1481	NC_024786	Unassigned	Unassigned	Unassigned	94_1	Clustered	13	VC_94_1	13	0.3522	1	0.3522	0	0	0	0.8077
1482	NC_024787	Unassigned	Unassigned	Unassigned	177_0	Clustered	15	VC_177_0	15	0.6911	1	0.6911	0	0	0	1
1483	NC_024789	Unassigned	Unassigned	Unassigned	52_0	Clustered	20	VC_52_0	20	0.7998	1	0.7998	0	0	0	1
1484	NC_024790	Unassigned	Unassigned	Unassigned	94_1	Clustered	13	VC_94_1	13	0.3522	1	0.3522	0	0	0	0.8077
1485	NC_024791	Unassigned	Unassigned	Unassigned	327_0	Clustered	4	VC_327_0	4	0.8935	0.999957	0.8934	0	0	0	1
1486	NC_024793	Unassigned	Unassigned	Unassigned	52_0	Clustered	20	VC_52_0	20	0.7998	1	0.7998	0	0	0	1
1487	NC_024794	Unassigned	Unassigned	Unassigned	2_0	Clustered	18	VC_2_0	18	0.2321	1	0.2321	0	0	0	0.9804
1488	NC_025115	Unassigned	Unassigned	Unassigned	59_0	Clustered	21	VC_59_0	21	0.5294	1	0.5294	0	0	0	1
1489	NC_025414	Unassigned	Unassigned	Unassigned	103_1	Clustered	12	VC_103_1	12	0.3417	1	0.3417	0	0	0	1
1490	NC_025415	Unassigned	Unassigned	Unassigned	405_0	Clustered	6	VC_405_0	6	1	1	1	0	0	0	1
1491	NC_025416	Unassigned	Unassigned	Unassigned	196_1	Clustered	26	VC_196_1	26	0.6384	1	0.6384	0	0	0	1
1492	NC_025417	Unassigned	Unassigned	Unassigned	196_1	Clustered	26	VC_196_1	26	0.6384	1	0.6384	0	0	0	1
1493	NC_025418	Unassigned	Unassigned	Unassigned	137_0	Clustered	20	VC_137_0	20	0.7156	1	0.7156	0	0	0	1
1494	NC_025419	Unassigned	Unassigned	Unassigned	8_55	Clustered	6	VC_8_55	6	0.0252	0.99967	0.0252	0	0	0	1
1495	NC_025420	Unassigned	Unassigned	Unassigned	405_0	Clustered	6	VC_405_0	6	1	1	1	0	0	0	1
1496	NC_025421	Unassigned	Unassigned	Unassigned	405_0	Clustered	6	VC_405_0	6	1	1	1	0	0	0	1
1497	NC_025423	Unassigned	Unassigned	Unassigned	159_1	Clustered	3	VC_159_1	3	0.5619	0.994377	0.5587	0	0	0	1
1498	NC_025424	Unassigned	Unassigned	Unassigned	241_0	Clustered	3	VC_241_0	3	0.3027	0.996779	0.3018	0	0	0	1
1499	NC_025425	Unassigned	Unassigned	Unassigned	12_0	Clustered	6	VC_12_0	6	0.1864	1	0.1864	0	0	0	1
1500	NC_025426	Unassigned	Unassigned	Unassigned	196_1	Clustered	26	VC_196_1	26	0.6384	1	0.6384	0	0	0	1
1501	NC_025427	Unassigned	Unassigned	Unassigned	205_0	Clustered	2	VC_205_0	2	0.6761	0.5	0.3381	0	0	0	1
1502	NC_025429	Unassigned	Unassigned	Unassigned	231_0	Clustered	2	VC_231_0	2	0.3594	0.952125	0.3422	0	0	0	1
1503	NC_025430	Unassigned	Unassigned	Unassigned	230_0	Clustered	13	VC_230_0	13	0.849	1	0.849	0	0	0	1
1504	NC_025433	Unassigned	Unassigned	Unassigned	4_15	Clustered	3	VC_4_15	3	0.0289	0.998586	0.0289	0	0	0	1
1505	NC_025434	Unassigned	Unassigned	Unassigned	58_0	Clustered	27	VC_58_0	27	0.7181	1	0.7181	0	0	0	0.9544
1506	NC_025436	Unassigned	Unassigned	Unassigned	310_0	Clustered	2	VC_310_0	2	0.2405	0.948277	0.2281	0	0	0	1
1507	NC_025437	Unassigned	Unassigned	Unassigned	2_0	Clustered	18	VC_2_0	18	0.2321	1	0.2321	0	0	0	0.9804
1508	NC_025438	Unassigned	Unassigned	Unassigned	68_0	Clustered	51	VC_68_0	51	0.9563	1	0.9563	0	0	0	1
1509	NC_025439	Unassigned	Unassigned	Unassigned	107_0	Clustered	3	VC_107_0	3	0.4114	0.97376	0.4006	0	0	0	1
1510	NC_025440	Unassigned	Unassigned	Unassigned	177_0	Clustered	15	VC_177_0	15	0.6911	1	0.6911	0	0	0	1
1511	NC_025441	Unassigned	Unassigned	Unassigned	124_0	Clustered	4	VC_124_0	4	0.1119	0.999985	0.1119	0	0	0	1
1512	NC_025442	Unassigned	Unassigned	Unassigned	74_0	Clustered	40	VC_74_0	40	0.6929	1	0.6929	0	0	0	1
1513	NC_025443	Unassigned	Unassigned	Unassigned	321_0	Clustered	2	VC_321_0	2	0.7698	0.945442	0.7278	0	0	0	1
1514	NC_025444	Unassigned	Unassigned	Unassigned	7_1	Clustered	26	VC_7_1	26	0.3818	1	0.3818	0	0	0	1
1515	NC_025445	Unassigned	Unassigned	Unassigned	110_0	Clustered	3	VC_110_0	3	0.2512	0.998433	0.2508	0	0	0	1
1516	NC_025446	Unassigned	Unassigned	Unassigned	86_3	Clustered	40	VC_86_3	40	0.4882	1	0.4882	0	0	0	1
1517	NC_025447	Unassigned	Unassigned	Unassigned	318_5	Clustered	2	VC_318_5	2	0.0797	0.91766	0.0731	0	0	0	1
1518	NC_025448	Unassigned	Unassigned	Unassigned	8_0	Clustered/Singleton	1	VC_8_0	1	0	1	0	0	0	0	1
1519	NC_025449	Unassigned	Unassigned	Unassigned	8_44	Clustered/Singleton	1	VC_8_44	1	0	1	0	0	0	0	1
1520	NC_025450	Unassigned	Unassigned	Unassigned	198_0	Clustered	24	VC_198_0	24	0.7246	1	0.7246	0	0	0	1
1521	NC_025451	Unassigned	Unassigned	Unassigned	17_0	Clustered	44	VC_17_0	44	0.6282	1	0.6282	0	0	0	1
1522	NC_025452	Unassigned	Unassigned	Unassigned	86_4	Clustered	7	VC_86_4	7	0.0533	0.98477	0.0525	0	0	0	1
1523	NC_025453	Unassigned	Unassigned	Unassigned	182_0	Clustered	3	VC_182_0	3	0.2282	0.998277	0.2278	0	0	0	1
1524	NC_025456	Unassigned	Unassigned	Unassigned	255_0	Clustered	20	VC_255_0	20	0.8021	1	0.8021	0	0	0	1
1525	NC_025459	Unassigned	Unassigned	Unassigned	341_0	Clustered	3	VC_341_0	3	0.2343	0.997505	0.2337	0	0	0	1
1526	NC_025460	Unassigned	Unassigned	Unassigned	26_1	Clustered	17	VC_26_1	17	0.3496	1	0.3496	0	0	0	1
1527	NC_025461	Unassigned	Unassigned	Unassigned	255_0	Clustered	20	VC_255_0	20	0.8021	1	0.8021	0	0	0	1
1528	NC_025462	Unassigned	Unassigned	Unassigned	188_1	Clustered/Singleton	1	VC_188_1	1	0	1	0	0	0	0	1
1529	NC_025463	Unassigned	Unassigned	Unassigned	444_0	Clustered	2	VC_444_0	2	0.7685	0.5	0.3843	0	0	0	1
1530	NC_025464	Unassigned	Unassigned	Unassigned	255_0	Clustered	20	VC_255_0	20	0.8021	1	0.8021	0	0	0	1
1531	NC_025465	Unassigned	Unassigned	Unassigned	249_0	Clustered	27	VC_249_0	27	0.8747	1	0.8747	0	0	0	1
1532	NC_025467	Unassigned	Unassigned	Unassigned	202_0	Clustered	13	VC_202_0	13	0.7769	1	0.7769	0	0	0	1
1533	NC_025470	Unassigned	Unassigned	Unassigned	310_0	Clustered	2	VC_310_0	2	0.2405	0.948277	0.2281	0	0	0	1
1534	NC_025829	Unassigned	Unassigned	Unassigned	8_70	Clustered	2	VC_8_70	2	0.0049	0.81626	0.004	0	0	0	1
1535	NC_025830	Unassigned	Unassigned	Unassigned	90_7	Clustered/Singleton	1	VC_90_7	1	0	1	0	0	0	0	1
1536	NC_026010	Unassigned	Unassigned	Unassigned	29_0	Clustered	16	VC_29_0	16	0.5031	1	0.5031	0	0	0	1
1537	NC_026014	Unassigned	Unassigned	Unassigned	76_0	Clustered	10	VC_76_0	10	0.1993	1	0.1993	0	0	0	1
1538	NC_026016	Unassigned	Unassigned	Unassigned	26_1	Clustered	17	VC_26_1	17	0.3496	1	0.3496	0	0	0	1
1539	NC_026017	Unassigned	Unassigned	Unassigned	165_0	Clustered	25	VC_165_0	25	0.8971	1	0.8971	0	0	0	1
1540	NC_026583	Unassigned	Unassigned	Unassigned	21_10	Clustered	42	VC_21_10	42	0.2298	1	0.2298	0	0	0	0.6202
1541	NC_026584	Unassigned	Unassigned	Unassigned	16_0	Clustered	4	VC_16_0	4	0.1581	0.999942	0.1581	0	0	0	0.8333
1542	NC_026585	Unassigned	Unassigned	Unassigned	4_58	Clustered/Singleton	1	VC_4_58	1	0	1	0	0	0	0	1
1543	NC_026586	Unassigned	Unassigned	Unassigned	123_0	Clustered	40	VC_123_0	40	0.8487	1	0.8487	0	0	0	1
1544	NC_026587	Unassigned	Unassigned	Unassigned	195_0	Clustered	12	VC_195_0	12	0.5592	1	0.5592	0	0	0	1
1545	NC_026589	Unassigned	Unassigned	Unassigned	83_0	Clustered	2	VC_83_0	2	0.0524	0.955871	0.05	0	0	0	1
1546	NC_026593	Unassigned	Unassigned	Unassigned	4_70	Clustered/Singleton	1	VC_4_70	1	0	1	0	0	0	0	1
1547	NC_026594	Unassigned	Unassigned	Unassigned	223_0	Clustered	6	VC_223_0	6	0.398	1	0.398	0	0	0	1
1548	NC_026595	Unassigned	Unassigned	Unassigned	4_60	Clustered/Singleton	1	VC_4_60	1	0	1	0	0	0	0	1
1549	NC_026596	Unassigned	Unassigned	Unassigned	4_41	Clustered	11	VC_4_41	11	0.1018	1	0.1018	0	0	0	0.9455
1550	NC_026598	Unassigned	Unassigned	Unassigned	78_1	Clustered	5	VC_78_1	5	0.0971	1	0.0971	0	0	0	1
1551	NC_026599	Unassigned	Unassigned	Unassigned	243_0	Clustered	13	VC_243_0	13	0.8014	1	0.8014	0	0	0	1
1552	NC_026600	Unassigned	Unassigned	Unassigned	123_0	Clustered	40	VC_123_0	40	0.8487	1	0.8487	0	0	0	1
1553	NC_026601	Unassigned	Unassigned	Unassigned	166_0	Clustered	27	VC_166_0	27	0.9004	1	0.9004	0	0	0	1
1554	NC_026602	Unassigned	Unassigned	Unassigned	268_0	Clustered	18	VC_268_0	18	0.8606	1	0.8606	0	0	0	1
1555	NC_026603	Unassigned	Unassigned	Unassigned	78_2	Clustered	46	VC_78_2	46	0.7148	1	0.7148	0	0	0	0.7913
1556	NC_026604	Unassigned	Unassigned	Unassigned	4_33	Clustered	4	VC_4_33	4	0.0444	0.999988	0.0444	0	0	0	1
1557	NC_026605	Unassigned	Unassigned	Unassigned	92_0	Clustered	19	VC_92_0	19	0.6322	1	0.6322	0	0	0	1
1558	NC_026606	Unassigned	Unassigned	Unassigned	311_0	Clustered	6	VC_311_0	6	0.6166	1	0.6166	0	0	0	1
1559	NC_026607	Unassigned	Unassigned	Unassigned	1_12	Clustered	5	VC_1_12	5	0.0479	1	0.0479	0	0	0	0.9
1560	NC_026609	Unassigned	Unassigned	Unassigned	317_0	Clustered	2	VC_317_0	2	0.1972	0.947077	0.1867	0	0	0	1
1561	NC_026611	Unassigned	Unassigned	Unassigned	98_0	Clustered	2	VC_98_0	2	0.1628	0.955812	0.1556	0	0	0	1
1562	NC_026923	Unassigned	Unassigned	Unassigned	30_17	Clustered	2	VC_30_17	2	0.0077	0.949962	0.0074	0	0	0	1
1563	NC_026924	Unassigned	Unassigned	Unassigned	30_21	Clustered	4	VC_30_21	4	0.0222	0.999854	0.0222	0	0	0	1
1564	NC_026926	Unassigned	Unassigned	Unassigned	22_5	Clustered	6	VC_22_5	6	0.0859	1	0.0859	0	0	0	1
1565	NC_026928	Unassigned	Unassigned	Unassigned	22_5	Clustered	6	VC_22_5	6	0.0859	1	0.0859	0	0	0	1
1566	NC_027118	Unassigned	Unassigned	Unassigned	371_0	Clustered	10	VC_371_0	10	1	1	1	0	0	0	1
1567	NC_027119	Unassigned	Unassigned	Unassigned	86_3	Clustered	40	VC_86_3	40	0.4882	1	0.4882	0	0	0	1
1568	NC_027120	Unassigned	Unassigned	Unassigned	130_0	Clustered	5	VC_130_0	5	0.2848	0.998828	0.2845	0	0	0	1
1569	NC_027125	Unassigned	Unassigned	Unassigned	391_0	Clustered	2	VC_391_0	2	0.3831	0.926419	0.3549	0	0	0	1
1570	NC_027130	Unassigned	Unassigned	Unassigned	30_21	Clustered	4	VC_30_21	4	0.0222	0.999854	0.0222	0	0	0	1
1571	NC_027132	Unassigned	Unassigned	Unassigned	22_5	Clustered	6	VC_22_5	6	0.0859	1	0.0859	0	0	0	1
1572	NC_027204	Unassigned	Unassigned	Unassigned	23_0	Clustered	3	VC_23_0	3	0.3209	0.998524	0.3205	0	0	0	1
1573	NC_027292	Unassigned	Unassigned	Unassigned	41_0	Clustered	19	VC_41_0	19	0.7095	1	0.7095	0	0	0	1
1574	NC_027293	Unassigned	Unassigned	Unassigned	43_0	Clustered	27	VC_43_0	27	0.8529	1	0.8529	0	0	0	1
1575	NC_027294	Unassigned	Unassigned	Unassigned	69_0	Clustered	81	VC_69_0	81	1	1	1	0	0	0	1
1576	NC_027295	Unassigned	Unassigned	Unassigned	69_0	Clustered	81	VC_69_0	81	1	1	1	0	0	0	1
1577	NC_027296	Unassigned	Unassigned	Unassigned	248_0	Clustered	3	VC_248_0	3	0.5818	0.998248	0.5808	0	0	0	1
1578	NC_027297	Unassigned	Unassigned	Unassigned	65_0	Clustered	33	VC_65_0	33	0.6436	1	0.6436	0	0	0	1
1579	NC_027298	Unassigned	Unassigned	Unassigned	166_0	Clustered	27	VC_166_0	27	0.9004	1	0.9004	0	0	0	1
1580	NC_027299	Unassigned	Unassigned	Unassigned	360_0	Clustered	3	VC_360_0	3	0.9057	0.997159	0.9031	0	0	0	1
1581	NC_027329	Unassigned	Unassigned	Unassigned	43_0	Clustered	27	VC_43_0	27	0.8529	1	0.8529	0	0	0	1
1582	NC_027330	Unassigned	Unassigned	Unassigned	199_0	Clustered	2	VC_199_0	2	0.0469	0.954015	0.0447	0	0	0	1
1583	NC_027331	Unassigned	Unassigned	Unassigned	1_10	Clustered	3	VC_1_10	3	0.023	0.998186	0.0229	0	0	0	1
1584	NC_027333	Unassigned	Unassigned	Unassigned	69_0	Clustered	81	VC_69_0	81	1	1	1	0	0	0	1
1585	NC_027335	Unassigned	Unassigned	Unassigned	192_0	Clustered	11	VC_192_0	11	0.4253	1	0.4253	0	0	0	1
1586	NC_027336	Unassigned	Unassigned	Unassigned	69_0	Clustered	81	VC_69_0	81	1	1	1	0	0	0	1
1587	NC_027337	Unassigned	Unassigned	Unassigned	43_0	Clustered	27	VC_43_0	27	0.8529	1	0.8529	0	0	0	1
1588	NC_027340	Unassigned	Unassigned	Unassigned	86_0	Clustered	2	VC_86_0	2	0.0106	0.955932	0.0102	0	0	0	1
1589	NC_027341	Unassigned	Unassigned	Unassigned	301_0	Clustered	7	VC_301_0	7	0.8667	1	0.8667	0	0	0	1
1590	NC_027342	Unassigned	Unassigned	Unassigned	155_0	Clustered	3	VC_155_0	3	0.094	0.998398	0.0938	0	0	0	1
1591	NC_027344	Unassigned	Unassigned	Unassigned	1_12	Clustered	5	VC_1_12	5	0.0479	1	0.0479	0	0	0	0.9
1592	NC_027345	Unassigned	Unassigned	Unassigned	167_0	Clustered	11	VC_167_0	11	0.6417	1	0.6417	0	0	0	1
1593	NC_027346	Unassigned	Unassigned	Unassigned	69_0	Clustered	81	VC_69_0	81	1	1	1	0	0	0	1
1594	NC_027347	Unassigned	Unassigned	Unassigned	69_0	Clustered	81	VC_69_0	81	1	1	1	0	0	0	1
1595	NC_027349	Unassigned	Unassigned	Unassigned	8_71	Clustered/Singleton	1	VC_8_71	1	0	1	0	0	0	0	1
1596	NC_027350	Unassigned	Unassigned	Unassigned	51_0	Clustered	9	VC_51_0	9	0.1749	1	0.1749	0	0	0	1
1597	NC_027351	Unassigned	Unassigned	Unassigned	90_5	Clustered	2	VC_90_5	2	0.0289	0.92361	0.0267	0	0	0	1
1598	NC_027353	Unassigned	Unassigned	Unassigned	8_7	Clustered/Singleton	1	VC_8_7	1	0	1	0	0	0	0	1
1599	NC_027354	Unassigned	Unassigned	Unassigned	69_0	Clustered	81	VC_69_0	81	1	1	1	0	0	0	1
1600	NC_027356	Unassigned	Unassigned	Unassigned	66_0	Clustered	31	VC_66_0	31	0.6224	1	0.6224	0	0	0	0.9677
1601	NC_027357	Unassigned	Unassigned	Unassigned	69_0	Clustered	81	VC_69_0	81	1	1	1	0	0	0	1
1602	NC_027358	Unassigned	Unassigned	Unassigned	325_0	Clustered	8	VC_325_0	8	0.5993	1	0.5993	0	0	0	1
1603	NC_027360	Unassigned	Unassigned	Unassigned	43_0	Clustered	27	VC_43_0	27	0.8529	1	0.8529	0	0	0	1
1604	NC_027361	Unassigned	Unassigned	Unassigned	69_0	Clustered	81	VC_69_0	81	1	1	1	0	0	0	1
1605	NC_027362	Unassigned	Unassigned	Unassigned	69_0	Clustered	81	VC_69_0	81	1	1	1	0	0	0	1
1606	NC_027363	Unassigned	Unassigned	Unassigned	155_0	Clustered	3	VC_155_0	3	0.094	0.998398	0.0938	0	0	0	1
1607	NC_027364	Unassigned	Unassigned	Unassigned	318_5	Clustered	2	VC_318_5	2	0.0797	0.91766	0.0731	0	0	0	1
1608	NC_027365	Unassigned	Unassigned	Unassigned	85_0	Clustered	6	VC_85_0	6	0.1551	1	0.1551	0	0	0	1
1609	NC_027367	Unassigned	Unassigned	Unassigned	69_0	Clustered	81	VC_69_0	81	1	1	1	0	0	0	1
1610	NC_027368	Unassigned	Unassigned	Unassigned	169_0	Clustered	20	VC_169_0	20	0.9633	1	0.9633	0	0	0	1
1611	NC_027369	Unassigned	Unassigned	Unassigned	43_0	Clustered	27	VC_43_0	27	0.8529	1	0.8529	0	0	0	1
1612	NC_027370	Unassigned	Unassigned	Unassigned	69_0	Clustered	81	VC_69_0	81	1	1	1	0	0	0	1
1613	NC_027371	Unassigned	Unassigned	Unassigned	69_0	Clustered	81	VC_69_0	81	1	1	1	0	0	0	1
1614	NC_027372	Unassigned	Unassigned	Unassigned	385_0	Clustered	7	VC_385_0	7	0.9956	0.998958	0.9946	0	0	0	1
1615	NC_027373	Unassigned	Unassigned	Unassigned	69_0	Clustered	81	VC_69_0	81	1	1	1	0	0	0	1
1616	NC_027375	Unassigned	Unassigned	Unassigned	268_0	Clustered	18	VC_268_0	18	0.8606	1	0.8606	0	0	0	1
1617	NC_027376	Unassigned	Unassigned	Unassigned	69_0	Clustered	81	VC_69_0	81	1	1	1	0	0	0	1
1618	NC_027377	Unassigned	Unassigned	Unassigned	325_0	Clustered	8	VC_325_0	8	0.5993	1	0.5993	0	0	0	1
1619	NC_027378	Unassigned	Unassigned	Unassigned	115_0	Clustered	3	VC_115_0	3	0.2364	0.998281	0.236	0	0	0	1
1620	NC_027379	Unassigned	Unassigned	Unassigned	198_0	Clustered	24	VC_198_0	24	0.7246	1	0.7246	0	0	0	1
1621	NC_027380	Unassigned	Unassigned	Unassigned	69_0	Clustered	81	VC_69_0	81	1	1	1	0	0	0	1
1622	NC_027381	Unassigned	Unassigned	Unassigned	62_0	Clustered	6	VC_62_0	6	0.3584	1	0.3584	0	0	0	1
1623	NC_027382	Unassigned	Unassigned	Unassigned	179_0	Clustered	3	VC_179_0	3	0.549	0.998153	0.548	0	0	0	1
1624	NC_027383	Unassigned	Unassigned	Unassigned	149_0	Clustered	10	VC_149_0	10	0.7675	1	0.7675	0	0	0	1
1625	NC_027384	Unassigned	Unassigned	Unassigned	166_0	Clustered	27	VC_166_0	27	0.9004	1	0.9004	0	0	0	1
1626	NC_027385	Unassigned	Unassigned	Unassigned	69_0	Clustered	81	VC_69_0	81	1	1	1	0	0	0	1
1627	NC_027386	Unassigned	Unassigned	Unassigned	69_0	Clustered	81	VC_69_0	81	1	1	1	0	0	0	1
1628	NC_027387	Unassigned	Unassigned	Unassigned	17_0	Clustered	44	VC_17_0	44	0.6282	1	0.6282	0	0	0	1
1629	NC_027388	Unassigned	Unassigned	Unassigned	167_0	Clustered	11	VC_167_0	11	0.6417	1	0.6417	0	0	0	1
1630	NC_027389	Unassigned	Unassigned	Unassigned	69_0	Clustered	81	VC_69_0	81	1	1	1	0	0	0	1
1631	NC_027390	Unassigned	Unassigned	Unassigned	198_0	Clustered	24	VC_198_0	24	0.7246	1	0.7246	0	0	0	1
1632	NC_027391	Unassigned	Unassigned	Unassigned	69_0	Clustered	81	VC_69_0	81	1	1	1	0	0	0	1
1633	NC_027392	Unassigned	Unassigned	Unassigned	69_0	Clustered	81	VC_69_0	81	1	1	1	0	0	0	1
1634	NC_027393	Unassigned	Unassigned	Unassigned	371_0	Clustered	10	VC_371_0	10	1	1	1	0	0	0	1
1635	NC_027394	Unassigned	Unassigned	Unassigned	385_0	Clustered	7	VC_385_0	7	0.9956	0.998958	0.9946	0	0	0	1
1636	NC_027395	Unassigned	Unassigned	Unassigned	237_0	Clustered	7	VC_237_0	7	0.7512	1	0.7512	0	0	0	1
1637	NC_027396	Unassigned	Unassigned	Unassigned	265_0	Clustered	4	VC_265_0	4	0.331	0.999961	0.331	0	0	0	1
1638	NC_027397	Unassigned	Unassigned	Unassigned	371_0	Clustered	10	VC_371_0	10	1	1	1	0	0	0	1
1639	NC_027399	Unassigned	Unassigned	Unassigned	318_4	Clustered	2	VC_318_4	2	0.0779	0.855578	0.0666	0	0	0	1
1640	NC_027400	Unassigned	Unassigned	Unassigned	69_0	Clustered	81	VC_69_0	81	1	1	1	0	0	0	1
1641	NC_027401	Unassigned	Unassigned	Unassigned	69_0	Clustered	81	VC_69_0	81	1	1	1	0	0	0	1
1642	NC_027402	Unassigned	Unassigned	Unassigned	190_2	Clustered	3	VC_190_2	3	0.0931	0.988296	0.092	0	0	0	1
1643	NC_027403	Unassigned	Unassigned	Unassigned	69_0	Clustered	81	VC_69_0	81	1	1	1	0	0	0	1
1644	NC_027404	Unassigned	Unassigned	Unassigned	8_66	Clustered/Singleton	1	VC_8_66	1	0	1	0	0	0	0	1
1645	NC_027405	Unassigned	Unassigned	Unassigned	69_0	Clustered	81	VC_69_0	81	1	1	1	0	0	0	1
1646	NC_027620	Unassigned	Unassigned	Unassigned	69_0	Clustered	81	VC_69_0	81	1	1	1	0	0	0	1
1647	NC_027621	Unassigned	Unassigned	Unassigned	69_0	Clustered	81	VC_69_0	81	1	1	1	0	0	0	1
1648	NC_027622	Unassigned	Unassigned	Unassigned	69_0	Clustered	81	VC_69_0	81	1	1	1	0	0	0	1
1649	NC_027623	Unassigned	Unassigned	Unassigned	69_0	Clustered	81	VC_69_0	81	1	1	1	0	0	0	1
1650	NC_027624	Unassigned	Unassigned	Unassigned	69_0	Clustered	81	VC_69_0	81	1	1	1	0	0	0	1
1651	NC_027625	Unassigned	Unassigned	Unassigned	69_0	Clustered	81	VC_69_0	81	1	1	1	0	0	0	1
1652	NC_027626	Unassigned	Unassigned	Unassigned	69_0	Clustered	81	VC_69_0	81	1	1	1	0	0	0	1
1653	NC_027627	Unassigned	Unassigned	Unassigned	69_0	Clustered	81	VC_69_0	81	1	1	1	0	0	0	1
1654	NC_027628	Unassigned	Unassigned	Unassigned	69_0	Clustered	81	VC_69_0	81	1	1	1	0	0	0	1
1655	NC_027629	Unassigned	Unassigned	Unassigned	69_0	Clustered	81	VC_69_0	81	1	1	1	0	0	0	1
1656	NC_027630	Unassigned	Unassigned	Unassigned	69_0	Clustered	81	VC_69_0	81	1	1	1	0	0	0	1
1657	NC_027979	Unassigned	Unassigned	Unassigned	8_38	Clustered	2	VC_8_38	2	0.0048	0.798785	0.0039	0	0	0	1
1658	NC_027981	Unassigned	Unassigned	Unassigned	296_0	Clustered	3	VC_296_0	3	0.4317	0.997937	0.4308	0	0	0	1
1659	NC_027982	Unassigned	Unassigned	Unassigned	329_0	Clustered	2	VC_329_0	2	0.1272	0.945201	0.1202	0	0	0	1
1660	NC_027983	Unassigned	Unassigned	Unassigned	8_40	Clustered/Singleton	1	VC_8_40	1	0	1	0	0	0	0	1
1661	NC_027984	Unassigned	Unassigned	Unassigned	58_0	Clustered	27	VC_58_0	27	0.7181	1	0.7181	0	0	0	0.9544
1662	NC_027985	Unassigned	Unassigned	Unassigned	68_0	Clustered	51	VC_68_0	51	0.9563	1	0.9563	0	0	0	1
1663	NC_027986	Unassigned	Unassigned	Unassigned	140_0	Clustered	5	VC_140_0	5	0.2668	1	0.2668	0	0	0	1
1664	NC_027987	Unassigned	Unassigned	Unassigned	325_0	Clustered	8	VC_325_0	8	0.5993	1	0.5993	0	0	0	1
1665	NC_027988	Unassigned	Unassigned	Unassigned	221_0	Clustered	4	VC_221_0	4	0.4904	0.999974	0.4904	0	0	0	1
1666	NC_027992	Unassigned	Unassigned	Unassigned	140_0	Clustered	5	VC_140_0	5	0.2668	1	0.2668	0	0	0	1
1667	NC_027993	Unassigned	Unassigned	Unassigned	165_0	Clustered	25	VC_165_0	25	0.8971	1	0.8971	0	0	0	1
1668	NC_027994	Unassigned	Unassigned	Unassigned	165_0	Clustered	25	VC_165_0	25	0.8971	1	0.8971	0	0	0	1
1669	NC_027995	Unassigned	Unassigned	Unassigned	230_0	Clustered	13	VC_230_0	13	0.849	1	0.849	0	0	0	1
1670	NC_027996	Unassigned	Unassigned	Unassigned	330_0	Clustered	3	VC_330_0	3	0.3199	0.99761	0.3192	0	0	0	1
1671	NC_027997	Unassigned	Unassigned	Unassigned	330_0	Clustered	3	VC_330_0	3	0.3199	0.99761	0.3192	0	0	0	1
1672	NC_028247	Unassigned	Unassigned	Unassigned	43_0	Clustered	27	VC_43_0	27	0.8529	1	0.8529	0	0	0	1
1673	NC_028248	Unassigned	Unassigned	Unassigned	90_2	Clustered	9	VC_90_2	9	0.3854	1	0.3854	0	0	0	1
1674	NC_028448	Unassigned	Unassigned	Unassigned	8_5	Clustered	2	VC_8_5	2	0.0048	0.803964	0.0039	0	0	0	1
1675	NC_028449	Unassigned	Unassigned	Unassigned	58_0	Clustered	27	VC_58_0	27	0.7181	1	0.7181	0	0	0	0.9544
1676	NC_028652	Unassigned	Unassigned	Unassigned	187_0	Clustered	18	VC_187_0	18	0.6854	1	0.6854	0	0	0	1
1677	NC_028653	Unassigned	Unassigned	Unassigned	267_0	Clustered	20	VC_267_0	20	0.9492	1	0.9492	0	0	0	1
1678	NC_028654	Unassigned	Unassigned	Unassigned	4_56	Clustered	2	VC_4_56	2	0.0171	0.957415	0.0164	0	0	0	1
1679	NC_028656	Unassigned	Unassigned	Unassigned	58_0	Clustered	27	VC_58_0	27	0.7181	1	0.7181	0	0	0	0.9544
1680	NC_028658	Unassigned	Unassigned	Unassigned	68_0	Clustered	51	VC_68_0	51	0.9563	1	0.9563	0	0	0	1
1681	NC_028659	Unassigned	Unassigned	Unassigned	90_4	Clustered	6	VC_90_4	6	0.1771	1	0.1771	0	0	0	0.9333
1682	NC_028660	Unassigned	Unassigned	Unassigned	58_0	Clustered	27	VC_58_0	27	0.7181	1	0.7181	0	0	0	0.9544
1683	NC_028661	Unassigned	Unassigned	Unassigned	41_0	Clustered	19	VC_41_0	19	0.7095	1	0.7095	0	0	0	1
1684	NC_028663	Unassigned	Unassigned	Unassigned	30_0	Clustered/Singleton	1	VC_30_0	1	0	1	0	0	0	0	1
1685	NC_028664	Unassigned	Unassigned	Unassigned	137_0	Clustered	20	VC_137_0	20	0.7156	1	0.7156	0	0	0	1
1686	NC_028665	Unassigned	Unassigned	Unassigned	111_0	Clustered	3	VC_111_0	3	0.0782	0.998346	0.078	0	0	0	1
1687	NC_028666	Unassigned	Unassigned	Unassigned	144_0	Clustered	11	VC_144_0	11	0.4644	1	0.4644	0	0	0	0.9818
1688	NC_028667	Unassigned	Unassigned	Unassigned	140_0	Clustered	5	VC_140_0	5	0.2668	1	0.2668	0	0	0	1
1689	NC_028668	Unassigned	Unassigned	Unassigned	276_0	Clustered	5	VC_276_0	5	0.3339	1	0.3339	0	0	0	1
1690	NC_028669	Unassigned	Unassigned	Unassigned	28_0	Clustered	29	VC_28_0	29	0.4156	1	0.4156	0	0	0	0.9951
1691	NC_028670	Unassigned	Unassigned	Unassigned	137_0	Clustered	20	VC_137_0	20	0.7156	1	0.7156	0	0	0	1
1692	NC_028671	Unassigned	Unassigned	Unassigned	182_0	Clustered	3	VC_182_0	3	0.2282	0.998277	0.2278	0	0	0	1
1693	NC_028672	Unassigned	Unassigned	Unassigned	90_0	Clustered	4	VC_90_0	4	0.1754	0.999965	0.1754	0	0	0	1
1694	NC_028673	Unassigned	Unassigned	Unassigned	275_2	Clustered	2	VC_275_2	2	0.0526	0.95203	0.0501	0	0	0	1
1695	NC_028674	Unassigned	Unassigned	Unassigned	68_0	Clustered	51	VC_68_0	51	0.9563	1	0.9563	0	0	0	1
1696	NC_028675	Unassigned	Unassigned	Unassigned	278_0	Clustered	22	VC_278_0	22	0.8633	1	0.8633	0	0	0	1
1697	NC_028676	Unassigned	Unassigned	Unassigned	231_0	Clustered	2	VC_231_0	2	0.3594	0.952125	0.3422	0	0	0	1
1698	NC_028677	Unassigned	Unassigned	Unassigned	34_0	Clustered	6	VC_34_0	6	0.2397	1	0.2397	0	0	0	1
1699	NC_028678	Unassigned	Unassigned	Unassigned	4_30	Clustered	6	VC_4_30	6	0.052	1	0.052	0	0	0	0.9333
1700	NC_028679	Unassigned	Unassigned	Unassigned	278_0	Clustered	22	VC_278_0	22	0.8633	1	0.8633	0	0	0	1
1701	NC_028680	Unassigned	Unassigned	Unassigned	21_7	Clustered	3	VC_21_7	3	0.0126	0.99856	0.0125	0	0	0	1
1702	NC_028681	Unassigned	Unassigned	Unassigned	68_0	Clustered	51	VC_68_0	51	0.9563	1	0.9563	0	0	0	1
1703	NC_028682	Unassigned	Unassigned	Unassigned	68_0	Clustered	51	VC_68_0	51	0.9563	1	0.9563	0	0	0	1
1704	NC_028683	Unassigned	Unassigned	Unassigned	1_3	Clustered/Singleton	1	VC_1_3	1	0	1	0	0	0	0	1
1705	NC_028684	Unassigned	Unassigned	Unassigned	278_0	Clustered	22	VC_278_0	22	0.8633	1	0.8633	0	0	0	1
1706	NC_028685	Unassigned	Unassigned	Unassigned	58_0	Clustered	27	VC_58_0	27	0.7181	1	0.7181	0	0	0	0.9544
1707	NC_028686	Unassigned	Unassigned	Unassigned	1_7	Clustered	6	VC_1_7	6	0.0709	1	0.0709	0	0	0	1
1708	NC_028687	Unassigned	Unassigned	Unassigned	60_0	Clustered	32	VC_60_0	32	0.7104	1	0.7104	0	0	0	1
1709	NC_028688	Unassigned	Unassigned	Unassigned	45_0	Clustered	29	VC_45_0	29	0.8784	1	0.8784	0	0	0	1
1710	NC_028689	Unassigned	Unassigned	Unassigned	68_0	Clustered	51	VC_68_0	51	0.9563	1	0.9563	0	0	0	1
1711	NC_028690	Unassigned	Unassigned	Unassigned	68_0	Clustered	51	VC_68_0	51	0.9563	1	0.9563	0	0	0	1
1712	NC_028691	Unassigned	Unassigned	Unassigned	68_0	Clustered	51	VC_68_0	51	0.9563	1	0.9563	0	0	0	1
1713	NC_028693	Unassigned	Unassigned	Unassigned	202_0	Clustered	13	VC_202_0	13	0.7769	1	0.7769	0	0	0	1
1714	NC_028694	Unassigned	Unassigned	Unassigned	69_0	Clustered	81	VC_69_0	81	1	1	1	0	0	0	1
1715	NC_028695	Unassigned	Unassigned	Unassigned	165_0	Clustered	25	VC_165_0	25	0.8971	1	0.8971	0	0	0	1
1716	NC_028696	Unassigned	Unassigned	Unassigned	55_0	Clustered	17	VC_55_0	17	0.5463	1	0.5463	0	0	0	1
1717	NC_028697	Unassigned	Unassigned	Unassigned	129_0	Clustered	7	VC_129_0	7	0.4198	1	0.4198	0	0	0	1
1718	NC_028698	Unassigned	Unassigned	Unassigned	165_0	Clustered	25	VC_165_0	25	0.8971	1	0.8971	0	0	0	1
1719	NC_028700	Unassigned	Unassigned	Unassigned	173_0	Clustered	2	VC_173_0	2	0.1172	0.954444	0.1118	0	0	0	1
1720	NC_028701	Unassigned	Unassigned	Unassigned	76_0	Clustered	10	VC_76_0	10	0.1993	1	0.1993	0	0	0	1
1721	NC_028742	Unassigned	Unassigned	Unassigned	39_1	Clustered	6	VC_39_1	6	0.1211	1	0.1211	0	0	0	1
1722	NC_028743	Unassigned	Unassigned	Unassigned	32_0	Clustered	3	VC_32_0	3	0.2349	0.998434	0.2345	0	0	0	0.6667
1723	NC_028744	Unassigned	Unassigned	Unassigned	7_1	Clustered	26	VC_7_1	26	0.3818	1	0.3818	0	0	0	1
1724	NC_028745	Unassigned	Unassigned	Unassigned	123_0	Clustered	40	VC_123_0	40	0.8487	1	0.8487	0	0	0	1
1725	NC_028747	Unassigned	Unassigned	Unassigned	92_0	Clustered	19	VC_92_0	19	0.6322	1	0.6322	0	0	0	1
1726	NC_028748	Unassigned	Unassigned	Unassigned	241_0	Clustered	3	VC_241_0	3	0.3027	0.996779	0.3018	0	0	0	1
1727	NC_028749	Unassigned	Unassigned	Unassigned	172_4	Clustered/Singleton	1	VC_172_4	1	0	1	0	0	0	0	1
1728	NC_028750	Unassigned	Unassigned	Unassigned	103_0	Clustered	7	VC_103_0	7	0.1622	1	0.1622	0	0	0	1
1729	NC_028751	Unassigned	Unassigned	Unassigned	4_59	Clustered	2	VC_4_59	2	0.014	0.957409	0.0134	0	0	0	1
1730	NC_028754	Unassigned	Unassigned	Unassigned	66_1	Clustered	3	VC_66_1	3	0.0251	0.997268	0.0251	0	0	0	0.6667
1731	NC_028755	Unassigned	Unassigned	Unassigned	103_1	Clustered	12	VC_103_1	12	0.3417	1	0.3417	0	0	0	1
1732	NC_028757	Unassigned	Unassigned	Unassigned	9_0	Clustered	25	VC_9_0	25	0.5937	1	0.5937	0	0	0	0.83
1733	NC_028758	Unassigned	Unassigned	Unassigned	245_0	Clustered	21	VC_245_0	21	0.864	1	0.864	0	0	0	1
1734	NC_028759	Unassigned	Unassigned	Unassigned	78_1	Clustered	5	VC_78_1	5	0.0971	1	0.0971	0	0	0	1
1735	NC_028760	Unassigned	Unassigned	Unassigned	131_0	Clustered	34	VC_131_0	34	0.936	1	0.936	0	0	0	1
1736	NC_028762	Unassigned	Unassigned	Unassigned	0_0	Clustered	3	VC_0_0	3	0.0401	0.998605	0.0401	0	0	0	0.6667
1737	NC_028763	Unassigned	Unassigned	Unassigned	450_0	Clustered	2	VC_450_0	2	0.9946	0.5	0.4973	0	0	0	1
1738	NC_028764	Unassigned	Unassigned	Unassigned	213_1	Clustered	5	VC_213_1	5	0.3681	1	0.3681	0	0	0	1
1739	NC_028765	Unassigned	Unassigned	Unassigned	196_1	Clustered	26	VC_196_1	26	0.6384	1	0.6384	0	0	0	1
1740	NC_028768	Unassigned	Unassigned	Unassigned	153_0	Clustered	2	VC_153_0	2	0.2172	0.954237	0.2073	0	0	0	1
1741	NC_028770	Unassigned	Unassigned	Unassigned	223_0	Clustered	6	VC_223_0	6	0.398	1	0.398	0	0	0	1
1742	NC_028774	Unassigned	Unassigned	Unassigned	131_0	Clustered	34	VC_131_0	34	0.936	1	0.936	0	0	0	1
1743	NC_028775	Unassigned	Unassigned	Unassigned	26_1	Clustered	17	VC_26_1	17	0.3496	1	0.3496	0	0	0	1
1744	NC_028776	Unassigned	Unassigned	Unassigned	115_0	Clustered	3	VC_115_0	3	0.2364	0.998281	0.236	0	0	0	1
1745	NC_028777	Unassigned	Unassigned	Unassigned	407_0	Clustered	4	VC_407_0	4	0.8425	0.992893	0.8365	0	0	0	1
1746	NC_028778	Unassigned	Unassigned	Unassigned	139_0	Clustered	25	VC_139_0	25	0.9451	1	0.9451	0	0	0	0.9633
1747	NC_028779	Unassigned	Unassigned	Unassigned	100_0	Clustered	19	VC_100_0	19	0.7686	1	0.7686	0	0	0	1
1748	NC_028780	Unassigned	Unassigned	Unassigned	8_19	Clustered/Singleton	1	VC_8_19	1	0	1	0	0	0	0	1
1749	NC_028782	Unassigned	Unassigned	Unassigned	385_0	Clustered	7	VC_385_0	7	0.9956	0.998958	0.9946	0	0	0	1
1750	NC_028783	Unassigned	Unassigned	Unassigned	151_0	Clustered	11	VC_151_0	11	0.6291	1	0.6291	0	0	0	0.6909
1751	NC_028784	Unassigned	Unassigned	Unassigned	21_10	Clustered	42	VC_21_10	42	0.2298	1	0.2298	0	0	0	0.6202
1752	NC_028785	Unassigned	Unassigned	Unassigned	194_0	Clustered	30	VC_194_0	30	0.9965	1	0.9965	0	0	0	1
1753	NC_028786	Unassigned	Unassigned	Unassigned	131_0	Clustered	34	VC_131_0	34	0.936	1	0.936	0	0	0	1
1754	NC_028787	Unassigned	Unassigned	Unassigned	442_0	Clustered	3	VC_442_0	3	1	1	1	0	0	0	1
1755	NC_028788	Unassigned	Unassigned	Unassigned	245_0	Clustered	21	VC_245_0	21	0.864	1	0.864	0	0	0	1
1756	NC_028789	Unassigned	Unassigned	Unassigned	215_0	Clustered	3	VC_215_0	3	0.1118	0.998315	0.1116	0	0	0	1
1757	NC_028791	Unassigned	Unassigned	Unassigned	266_0	Clustered	25	VC_266_0	25	0.9975	1	0.9975	0	0	0	1
1758	NC_028792	Unassigned	Unassigned	Unassigned	4_0	Clustered	2	VC_4_0	2	0.0118	0.957413	0.0113	0	0	0	1
1759	NC_028794	Unassigned	Unassigned	Unassigned	7_1	Clustered	26	VC_7_1	26	0.3818	1	0.3818	0	0	0	1
1760	NC_028795	Unassigned	Unassigned	Unassigned	17_0	Clustered	44	VC_17_0	44	0.6282	1	0.6282	0	0	0	1
1761	NC_028798	Unassigned	Unassigned	Unassigned	9_0	Clustered	25	VC_9_0	25	0.5937	1	0.5937	0	0	0	0.83
1762	NC_028799	Unassigned	Unassigned	Unassigned	81_0	Clustered	4	VC_81_0	4	0.4029	0.999983	0.4029	0	0	0	1
1763	NC_028800	Unassigned	Unassigned	Unassigned	45_0	Clustered	29	VC_45_0	29	0.8784	1	0.8784	0	0	0	1
1764	NC_028801	Unassigned	Unassigned	Unassigned	68_0	Clustered	51	VC_68_0	51	0.9563	1	0.9563	0	0	0	1
1765	NC_028802	Unassigned	Unassigned	Unassigned	244_0	Clustered	18	VC_244_0	18	0.773	1	0.773	0	0	0	1
1766	NC_028803	Unassigned	Unassigned	Unassigned	68_0	Clustered	51	VC_68_0	51	0.9563	1	0.9563	0	0	0	1
1767	NC_028804	Unassigned	Unassigned	Unassigned	21_1	Clustered	6	VC_21_1	6	0.0281	0.999996	0.0281	0	0	0	0.6
1768	NC_028805	Unassigned	Unassigned	Unassigned	443_1	Clustered/Singleton	1	VC_443_1	1	0	1	0	0	0	0	1
1769	NC_028808	Unassigned	Unassigned	Unassigned	43_0	Clustered	27	VC_43_0	27	0.8529	1	0.8529	0	0	0	1
1770	NC_028809	Unassigned	Unassigned	Unassigned	246_0	Clustered	4	VC_246_0	4	0.2808	0.99998	0.2808	0	0	0	1
1771	NC_028810	Unassigned	Unassigned	Unassigned	21_11	Clustered	8	VC_21_11	8	0.0381	1	0.0381	0	0	0	0.75
1772	NC_028812	Unassigned	Unassigned	Unassigned	77_0	Clustered	6	VC_77_0	6	0.1159	1	0.1159	0	0	0	1
1773	NC_028813	Unassigned	Unassigned	Unassigned	4_22	Clustered/Singleton	1	VC_4_22	1	0	1	0	0	0	0	1
1774	NC_028815	Unassigned	Unassigned	Unassigned	21_1	Clustered	6	VC_21_1	6	0.0281	0.999996	0.0281	0	0	0	0.6
1775	NC_028816	Unassigned	Unassigned	Unassigned	137_0	Clustered	20	VC_137_0	20	0.7156	1	0.7156	0	0	0	1
1776	NC_028817	Unassigned	Unassigned	Unassigned	187_0	Clustered	18	VC_187_0	18	0.6854	1	0.6854	0	0	0	1
1777	NC_028818	Unassigned	Unassigned	Unassigned	411_0	Clustered	3	VC_411_0	3	0.9827	0.974085	0.9572	0	0	0	1
1778	NC_028820	Unassigned	Unassigned	Unassigned	1_6	Clustered	3	VC_1_6	3	0.0314	0.998601	0.0313	0	0	0	1
1779	NC_028821	Unassigned	Unassigned	Unassigned	38_0	Clustered	4	VC_38_0	4	0.07	0.999944	0.07	0	0	0	0.8333
1780	NC_028823	Unassigned	Unassigned	Unassigned	4_24	Clustered/Singleton	1	VC_4_24	1	0	1	0	0	0	0	1
1781	NC_028825	Unassigned	Unassigned	Unassigned	43_0	Clustered	27	VC_43_0	27	0.8529	1	0.8529	0	0	0	1
1782	NC_028827	Unassigned	Unassigned	Unassigned	160_0	Clustered	42	VC_160_0	42	0.9966	1	0.9966	0	0	0	1
1783	NC_028828	Unassigned	Unassigned	Unassigned	21_10	Clustered	42	VC_21_10	42	0.2298	1	0.2298	0	0	0	0.6202
1784	NC_028829	Unassigned	Unassigned	Unassigned	33_1	Clustered	3	VC_33_1	3	0.1539	0.998258	0.1536	0	0	0	0.6667
1785	NC_028830	Unassigned	Unassigned	Unassigned	290_0	Clustered	2	VC_290_0	2	0.3516	0.942615	0.3314	0	0	0	1
1786	NC_028831	Unassigned	Unassigned	Unassigned	115_0	Clustered	3	VC_115_0	3	0.2364	0.998281	0.236	0	0	0	1
1787	NC_028832	Unassigned	Unassigned	Unassigned	78_0	Clustered	10	VC_78_0	10	0.2069	1	0.2069	0	0	0	1
1788	NC_028834	Unassigned	Unassigned	Unassigned	153_0	Clustered	2	VC_153_0	2	0.2172	0.954237	0.2073	0	0	0	1
1789	NC_028835	Unassigned	Unassigned	Unassigned	151_0	Clustered	11	VC_151_0	11	0.6291	1	0.6291	0	0	0	0.6909
1790	NC_028836	Unassigned	Unassigned	Unassigned	268_0	Clustered	18	VC_268_0	18	0.8606	1	0.8606	0	0	0	1
1791	NC_028837	Unassigned	Unassigned	Unassigned	245_0	Clustered	21	VC_245_0	21	0.864	1	0.864	0	0	0	1
1792	NC_028838	Unassigned	Unassigned	Unassigned	257_0	Clustered	6	VC_257_0	6	0.6304	1	0.6304	0	0	0	1
1793	NC_028840	Unassigned	Unassigned	Unassigned	66_0	Clustered	31	VC_66_0	31	0.6224	1	0.6224	0	0	0	0.9677
1794	NC_028842	Unassigned	Unassigned	Unassigned	4_9	Clustered	2	VC_4_9	2	0.0108	0.957412	0.0103	0	0	0	1
1795	NC_028843	Unassigned	Unassigned	Unassigned	139_0	Clustered	25	VC_139_0	25	0.9451	1	0.9451	0	0	0	0.9633
1796	NC_028844	Unassigned	Unassigned	Unassigned	4_67	Clustered	2	VC_4_67	2	0.0105	0.957426	0.01	0	0	0	1
1797	NC_028846	Unassigned	Unassigned	Unassigned	78_2	Clustered	46	VC_78_2	46	0.7148	1	0.7148	0	0	0	0.7913
1798	NC_028847	Unassigned	Unassigned	Unassigned	1_18	Clustered	12	VC_1_18	12	0.1395	1	0.1395	0	0	0	0.8939
1799	NC_028848	Unassigned	Unassigned	Unassigned	278_0	Clustered	22	VC_278_0	22	0.8633	1	0.8633	0	0	0	1
1800	NC_028849	Unassigned	Unassigned	Unassigned	7_5	Clustered	3	VC_7_5	3	0.0395	0.998535	0.0394	0	0	0	1
1801	NC_028850	Unassigned	Unassigned	Unassigned	138_0	Clustered	14	VC_138_0	14	0.6752	1	0.6752	0	0	0	1
1802	NC_028851	Unassigned	Unassigned	Unassigned	245_0	Clustered	21	VC_245_0	21	0.864	1	0.864	0	0	0	1
1803	NC_028852	Unassigned	Unassigned	Unassigned	7_1	Clustered	26	VC_7_1	26	0.3818	1	0.3818	0	0	0	1
1804	NC_028853	Unassigned	Unassigned	Unassigned	32_0	Clustered	3	VC_32_0	3	0.2349	0.998434	0.2345	0	0	0	0.6667
1805	NC_028854	Unassigned	Unassigned	Unassigned	245_0	Clustered	21	VC_245_0	21	0.864	1	0.864	0	0	0	1
1806	NC_028855	Unassigned	Unassigned	Unassigned	269_0	Clustered	9	VC_269_0	9	0.8111	1	0.8111	0	0	0	1
1807	NC_028856	Unassigned	Unassigned	Unassigned	407_0	Clustered	4	VC_407_0	4	0.8425	0.992893	0.8365	0	0	0	1
1808	NC_028857	Unassigned	Unassigned	Unassigned	1_10	Clustered	3	VC_1_10	3	0.023	0.998186	0.0229	0	0	0	1
1809	NC_028859	Unassigned	Unassigned	Unassigned	28_0	Clustered	29	VC_28_0	29	0.4156	1	0.4156	0	0	0	0.9951
1810	NC_028861	Unassigned	Unassigned	Unassigned	266_0	Clustered	25	VC_266_0	25	0.9975	1	0.9975	0	0	0	1
1811	NC_028862	Unassigned	Unassigned	Unassigned	25_0	Clustered	24	VC_25_0	24	0.6874	1	0.6874	0	0	0	1
1812	NC_028864	Unassigned	Unassigned	Unassigned	28_0	Clustered	29	VC_28_0	29	0.4156	1	0.4156	0	0	0	0.9951
1813	NC_028865	Unassigned	Unassigned	Unassigned	275_1	Clustered	3	VC_275_1	3	0.1062	0.998184	0.106	0	0	0	1
1814	NC_028869	Unassigned	Unassigned	Unassigned	164_0	Clustered	36	VC_164_0	36	0.8643	1	0.8643	0	0	0	1
1815	NC_028870	Unassigned	Unassigned	Unassigned	137_0	Clustered	20	VC_137_0	20	0.7156	1	0.7156	0	0	0	1
1816	NC_028872	Unassigned	Unassigned	Unassigned	43_0	Clustered	27	VC_43_0	27	0.8529	1	0.8529	0	0	0	1
1817	NC_028874	Unassigned	Unassigned	Unassigned	21_3	Clustered	37	VC_21_3	37	0.1967	1	0.1967	0	0	0	0.6682
1818	NC_028876	Unassigned	Unassigned	Unassigned	16_3	Clustered	3	VC_16_3	3	0.1006	0.997052	0.1003	0	0	0	1
1819	NC_028877	Unassigned	Unassigned	Unassigned	7_1	Clustered	26	VC_7_1	26	0.3818	1	0.3818	0	0	0	1
1820	NC_028878	Unassigned	Unassigned	Unassigned	139_0	Clustered	25	VC_139_0	25	0.9451	1	0.9451	0	0	0	0.9633
1821	NC_028879	Unassigned	Unassigned	Unassigned	143_0	Clustered	12	VC_143_0	12	0.6459	1	0.6459	0	0	0	1
1822	NC_028880	Unassigned	Unassigned	Unassigned	17_0	Clustered	44	VC_17_0	44	0.6282	1	0.6282	0	0	0	1
1823	NC_028881	Unassigned	Unassigned	Unassigned	1_18	Clustered	12	VC_1_18	12	0.1395	1	0.1395	0	0	0	0.8939
1824	NC_028882	Unassigned	Unassigned	Unassigned	195_0	Clustered	12	VC_195_0	12	0.5592	1	0.5592	0	0	0	1
1825	NC_028883	Unassigned	Unassigned	Unassigned	213_2	Clustered	4	VC_213_2	4	0.2783	0.99998	0.2783	0	0	0	1
1826	NC_028885	Unassigned	Unassigned	Unassigned	167_0	Clustered	11	VC_167_0	11	0.6417	1	0.6417	0	0	0	1
1827	NC_028888	Unassigned	Unassigned	Unassigned	151_0	Clustered	11	VC_151_0	11	0.6291	1	0.6291	0	0	0	0.6909
1828	NC_028889	Unassigned	Unassigned	Unassigned	4_59	Clustered	2	VC_4_59	2	0.014	0.957409	0.0134	0	0	0	1
1829	NC_028892	Unassigned	Unassigned	Unassigned	160_0	Clustered	42	VC_160_0	42	0.9966	1	0.9966	0	0	0	1
1830	NC_028894	Unassigned	Unassigned	Unassigned	1_17	Clustered	5	VC_1_17	5	0.0444	1	0.0444	0	0	0	0.7
1831	NC_028895	Unassigned	Unassigned	Unassigned	282_0	Clustered	3	VC_282_0	3	0.1017	0.998088	0.1015	0	0	0	1
1832	NC_028896	Unassigned	Unassigned	Unassigned	71_0	Clustered	27	VC_71_0	27	0.6258	1	0.6258	0	0	0	1
1833	NC_028897	Unassigned	Unassigned	Unassigned	244_0	Clustered	18	VC_244_0	18	0.773	1	0.773	0	0	0	1
1834	NC_028898	Unassigned	Unassigned	Unassigned	82_0	Clustered	5	VC_82_0	5	0.208	1	0.208	0	0	0	1
1835	NC_028900	Unassigned	Unassigned	Unassigned	20_0	Clustered	124	VC_20_0	124	0.9912	1	0.9912	0	0	0	0.9996
1836	NC_028901	Unassigned	Unassigned	Unassigned	149_0	Clustered	10	VC_149_0	10	0.7675	1	0.7675	0	0	0	1
1837	NC_028903	Unassigned	Unassigned	Unassigned	237_0	Clustered	7	VC_237_0	7	0.7512	1	0.7512	0	0	0	1
1838	NC_028904	Unassigned	Unassigned	Unassigned	160_0	Clustered	42	VC_160_0	42	0.9966	1	0.9966	0	0	0	1
1839	NC_028905	Unassigned	Unassigned	Unassigned	315_0	Clustered	3	VC_315_0	3	0.5151	0.997664	0.5139	0	0	0	1
1840	NC_028906	Unassigned	Unassigned	Unassigned	194_0	Clustered	30	VC_194_0	30	0.9965	1	0.9965	0	0	0	1
1841	NC_028907	Unassigned	Unassigned	Unassigned	68_0	Clustered	51	VC_68_0	51	0.9563	1	0.9563	0	0	0	1
1842	NC_028908	Unassigned	Unassigned	Unassigned	94_0	Clustered	12	VC_94_0	12	0.3	1	0.3	0	0	0	1
1843	NC_028910	Unassigned	Unassigned	Unassigned	4_17	Clustered	9	VC_4_17	9	0.0798	1	0.0798	0	0	0	0.8889
1844	NC_028911	Unassigned	Unassigned	Unassigned	151_0	Clustered	11	VC_151_0	11	0.6291	1	0.6291	0	0	0	0.6909
1845	NC_028912	Unassigned	Unassigned	Unassigned	244_0	Clustered	18	VC_244_0	18	0.773	1	0.773	0	0	0	1
1846	NC_028913	Unassigned	Unassigned	Unassigned	27_0	Clustered	22	VC_27_0	22	0.3526	1	0.3526	0	0	0	0.9784
1847	NC_028915	Unassigned	Unassigned	Unassigned	28_0	Clustered	29	VC_28_0	29	0.4156	1	0.4156	0	0	0	0.9951
1848	NC_028916	Unassigned	Unassigned	Unassigned	198_0	Clustered	24	VC_198_0	24	0.7246	1	0.7246	0	0	0	1
1849	NC_028917	Unassigned	Unassigned	Unassigned	28_0	Clustered	29	VC_28_0	29	0.4156	1	0.4156	0	0	0	0.9951
1850	NC_028919	Unassigned	Unassigned	Unassigned	243_0	Clustered	13	VC_243_0	13	0.8014	1	0.8014	0	0	0	1
1851	NC_028920	Unassigned	Unassigned	Unassigned	21_10	Clustered	42	VC_21_10	42	0.2298	1	0.2298	0	0	0	0.6202
1852	NC_028922	Unassigned	Unassigned	Unassigned	266_0	Clustered	25	VC_266_0	25	0.9975	1	0.9975	0	0	0	1
1853	NC_028923	Unassigned	Unassigned	Unassigned	4_50	Clustered	3	VC_4_50	3	0.0347	0.998587	0.0346	0	0	0	1
1854	NC_028924	Unassigned	Unassigned	Unassigned	450_0	Clustered	2	VC_450_0	2	0.9946	0.5	0.4973	0	0	0	1
1855	NC_028925	Unassigned	Unassigned	Unassigned	1_17	Clustered	5	VC_1_17	5	0.0444	1	0.0444	0	0	0	0.7
1856	NC_028926	Unassigned	Unassigned	Unassigned	385_0	Clustered	7	VC_385_0	7	0.9956	0.998958	0.9946	0	0	0	1
1857	NC_028927	Unassigned	Unassigned	Unassigned	8_8	Clustered	2	VC_8_8	2	0.0049	0.801413	0.0039	0	0	0	1
1858	NC_028928	Unassigned	Unassigned	Unassigned	21_10	Clustered	42	VC_21_10	42	0.2298	1	0.2298	0	0	0	0.6202
1859	NC_028929	Unassigned	Unassigned	Unassigned	264_0	Clustered	4	VC_264_0	4	0.4688	0.999974	0.4688	0	0	0	1
1860	NC_028930	Unassigned	Unassigned	Unassigned	357_0	Clustered	5	VC_357_0	5	0.9699	0.999938	0.9698	0	0	0	1
1861	NC_028931	Unassigned	Unassigned	Unassigned	246_0	Clustered	4	VC_246_0	4	0.2808	0.99998	0.2808	0	0	0	1
1862	NC_028932	Unassigned	Unassigned	Unassigned	7_2	Clustered	9	VC_7_2	9	0.1021	1	0.1021	0	0	0	1
1863	NC_028933	Unassigned	Unassigned	Unassigned	243_0	Clustered	13	VC_243_0	13	0.8014	1	0.8014	0	0	0	1
1864	NC_028934	Unassigned	Unassigned	Unassigned	39_0	Clustered	13	VC_39_0	13	0.388	1	0.388	0	0	0	1
1865	NC_028935	Unassigned	Unassigned	Unassigned	43_0	Clustered	27	VC_43_0	27	0.8529	1	0.8529	0	0	0	1
1866	NC_028936	Unassigned	Unassigned	Unassigned	78_2	Clustered	46	VC_78_2	46	0.7148	1	0.7148	0	0	0	0.7913
1867	NC_028937	Unassigned	Unassigned	Unassigned	4_20	Clustered/Singleton	1	VC_4_20	1	0	1	0	0	0	0	1
1868	NC_028938	Unassigned	Unassigned	Unassigned	442_0	Clustered	3	VC_442_0	3	1	1	1	0	0	0	1
1869	NC_028939	Unassigned	Unassigned	Unassigned	123_0	Clustered	40	VC_123_0	40	0.8487	1	0.8487	0	0	0	1
1870	NC_028940	Unassigned	Unassigned	Unassigned	1_5	Clustered/Singleton	1	VC_1_5	1	0	1	0	0	0	0	1
1871	NC_028941	Unassigned	Unassigned	Unassigned	21_3	Clustered	37	VC_21_3	37	0.1967	1	0.1967	0	0	0	0.6682
1872	NC_028942	Unassigned	Unassigned	Unassigned	68_0	Clustered	51	VC_68_0	51	0.9563	1	0.9563	0	0	0	1
1873	NC_028943	Unassigned	Unassigned	Unassigned	71_0	Clustered	27	VC_71_0	27	0.6258	1	0.6258	0	0	0	1
1874	NC_028944	Unassigned	Unassigned	Unassigned	127_0	Clustered	16	VC_127_0	16	0.4604	1	0.4604	0	0	0	0.8417
1875	NC_028945	Unassigned	Unassigned	Unassigned	23_0	Clustered	3	VC_23_0	3	0.3209	0.998524	0.3205	0	0	0	1
1876	NC_028946	Unassigned	Unassigned	Unassigned	4_5	Clustered/Singleton	1	VC_4_5	1	0	1	0	0	0	0	1
1877	NC_028947	Unassigned	Unassigned	Unassigned	78_0	Clustered	10	VC_78_0	10	0.2069	1	0.2069	0	0	0	1
1878	NC_028951	Unassigned	Unassigned	Unassigned	257_0	Clustered	6	VC_257_0	6	0.6304	1	0.6304	0	0	0	1
1879	NC_028953	Unassigned	Unassigned	Unassigned	16_3	Clustered	3	VC_16_3	3	0.1006	0.997052	0.1003	0	0	0	1
1880	NC_028954	Unassigned	Unassigned	Unassigned	418_0	Clustered	2	VC_418_0	2	0.9149	0.89435	0.8182	0	0	0	1
1881	NC_028956	Unassigned	Unassigned	Unassigned	32_0	Clustered	3	VC_32_0	3	0.2349	0.998434	0.2345	0	0	0	0.6667
1882	NC_028957	Unassigned	Unassigned	Unassigned	1_17	Clustered	5	VC_1_17	5	0.0444	1	0.0444	0	0	0	0.7
1883	NC_028958	Unassigned	Unassigned	Unassigned	315_0	Clustered	3	VC_315_0	3	0.5151	0.997664	0.5139	0	0	0	1
1884	NC_028959	Unassigned	Unassigned	Unassigned	213_2	Clustered	4	VC_213_2	4	0.2783	0.99998	0.2783	0	0	0	1
1885	NC_028960	Unassigned	Unassigned	Unassigned	244_0	Clustered	18	VC_244_0	18	0.773	1	0.773	0	0	0	1
1886	NC_028961	Unassigned	Unassigned	Unassigned	4_16	Clustered	2	VC_4_16	2	0.0163	0.957416	0.0156	0	0	0	1
1887	NC_028962	Unassigned	Unassigned	Unassigned	196_2	Clustered	2	VC_196_2	2	0.0193	0.954128	0.0184	0	0	0	1
1888	NC_028965	Unassigned	Unassigned	Unassigned	7_6	Clustered	9	VC_7_6	9	0.1086	1	0.1086	0	0	0	0.8333
1889	NC_028966	Unassigned	Unassigned	Unassigned	275_1	Clustered	3	VC_275_1	3	0.1062	0.998184	0.106	0	0	0	1
1890	NC_028967	Unassigned	Unassigned	Unassigned	69_0	Clustered	81	VC_69_0	81	1	1	1	0	0	0	1
1891	NC_028968	Unassigned	Unassigned	Unassigned	39_0	Clustered	13	VC_39_0	13	0.388	1	0.388	0	0	0	1
1892	NC_028969	Unassigned	Unassigned	Unassigned	297_0	Clustered	5	VC_297_0	5	0.7525	1	0.7525	0	0	0	1
1893	NC_028971	Unassigned	Unassigned	Unassigned	123_0	Clustered	40	VC_123_0	40	0.8487	1	0.8487	0	0	0	1
1894	NC_028972	Unassigned	Unassigned	Unassigned	276_0	Clustered	5	VC_276_0	5	0.3339	1	0.3339	0	0	0	1
1895	NC_028974	Unassigned	Unassigned	Unassigned	411_0	Clustered	3	VC_411_0	3	0.9827	0.974085	0.9572	0	0	0	1
1896	NC_028976	Unassigned	Unassigned	Unassigned	160_0	Clustered	42	VC_160_0	42	0.9966	1	0.9966	0	0	0	1
1897	NC_028977	Unassigned	Unassigned	Unassigned	45_0	Clustered	29	VC_45_0	29	0.8784	1	0.8784	0	0	0	1
1898	NC_028978	Unassigned	Unassigned	Unassigned	78_2	Clustered	46	VC_78_2	46	0.7148	1	0.7148	0	0	0	0.7913
1899	NC_028979	Unassigned	Unassigned	Unassigned	85_0	Clustered	6	VC_85_0	6	0.1551	1	0.1551	0	0	0	1
1900	NC_028980	Unassigned	Unassigned	Unassigned	152_0	Clustered	9	VC_152_0	9	0.5367	1	0.5367	0	0	0	1
1901	NC_028982	Unassigned	Unassigned	Unassigned	159_1	Clustered	3	VC_159_1	3	0.5619	0.994377	0.5587	0	0	0	1
1902	NC_028983	Unassigned	Unassigned	Unassigned	159_1	Clustered	3	VC_159_1	3	0.5619	0.994377	0.5587	0	0	0	1
1903	NC_028984	Unassigned	Unassigned	Unassigned	240_0	Clustered	3	VC_240_0	3	0.3929	0.998255	0.3922	0	0	0	1
1904	NC_028986	Unassigned	Unassigned	Unassigned	164_0	Clustered	36	VC_164_0	36	0.8643	1	0.8643	0	0	0	1
1905	NC_028987	Unassigned	Unassigned	Unassigned	278_0	Clustered	22	VC_278_0	22	0.8633	1	0.8633	0	0	0	1
1906	NC_028988	Unassigned	Unassigned	Unassigned	106_0	Clustered	29	VC_106_0	29	0.7113	1	0.7113	0	0	0	1
1907	NC_028990	Unassigned	Unassigned	Unassigned	249_0	Clustered	27	VC_249_0	27	0.8747	1	0.8747	0	0	0	1
1908	NC_028992	Unassigned	Unassigned	Unassigned	393_0	Clustered	2	VC_393_0	2	0.6349	0.912378	0.5792	0	0	0	1
1909	NC_028996	Unassigned	Unassigned	Unassigned	213_0	Clustered	2	VC_213_0	2	0.1061	0.950928	0.1009	0	0	0	1
1910	NC_028997	Unassigned	Unassigned	Unassigned	115_1	Clustered	5	VC_115_1	5	0.4299	1	0.4299	0	0	0	1
1911	NC_028998	Unassigned	Unassigned	Unassigned	465_0	Clustered	2	VC_465_0	2	1	1	1	0	0	0	1
1912	NC_028999	Unassigned	Unassigned	Unassigned	134_2	Clustered/Singleton	1	VC_134_2	1	0	1	0	0	0	0	1
1913	NC_029000	Unassigned	Unassigned	Unassigned	13_1	Clustered	8	VC_13_1	8	0.239	1	0.239	0	0	0	1
1914	NC_029001	Unassigned	Unassigned	Unassigned	257_0	Clustered	6	VC_257_0	6	0.6304	1	0.6304	0	0	0	1
1915	NC_029002	Unassigned	Unassigned	Unassigned	459_0	Clustered	2	VC_459_0	2	1	1	1	0	0	0	1
1916	NC_029003	Unassigned	Unassigned	Unassigned	71_0	Clustered	27	VC_71_0	27	0.6258	1	0.6258	0	0	0	1
1917	NC_029005	Unassigned	Unassigned	Unassigned	411_0	Clustered	3	VC_411_0	3	0.9827	0.974085	0.9572	0	0	0	1
1918	NC_029007	Unassigned	Unassigned	Unassigned	106_0	Clustered	29	VC_106_0	29	0.7113	1	0.7113	0	0	0	1
1919	NC_029008	Unassigned	Unassigned	Unassigned	241_0	Clustered	3	VC_241_0	3	0.3027	0.996779	0.3018	0	0	0	1
1920	NC_029009	Unassigned	Unassigned	Unassigned	192_1	Clustered	6	VC_192_1	6	0.1927	1	0.1927	0	0	0	1
1921	NC_029010	Unassigned	Unassigned	Unassigned	27_0	Clustered	22	VC_27_0	22	0.3526	1	0.3526	0	0	0	0.9784
1922	NC_029011	Unassigned	Unassigned	Unassigned	394_0	Clustered	4	VC_394_0	4	0.7972	0.999455	0.7968	0	0	0	1
1923	NC_029013	Unassigned	Unassigned	Unassigned	103_1	Clustered	12	VC_103_1	12	0.3417	1	0.3417	0	0	0	1
1924	NC_029015	Unassigned	Unassigned	Unassigned	76_0	Clustered	10	VC_76_0	10	0.1993	1	0.1993	0	0	0	1
1925	NC_029016	Unassigned	Unassigned	Unassigned	292_0	Clustered	16	VC_292_0	16	0.9529	1	0.9529	0	0	0	1
1926	NC_029018	Unassigned	Unassigned	Unassigned	9_0	Clustered	25	VC_9_0	25	0.5937	1	0.5937	0	0	0	0.83
1927	NC_029019	Unassigned	Unassigned	Unassigned	143_0	Clustered	12	VC_143_0	12	0.6459	1	0.6459	0	0	0	1
1928	NC_029020	Unassigned	Unassigned	Unassigned	394_0	Clustered	4	VC_394_0	4	0.7972	0.999455	0.7968	0	0	0	1
1929	NC_029021	Unassigned	Unassigned	Unassigned	115_1	Clustered	5	VC_115_1	5	0.4299	1	0.4299	0	0	0	1
1930	NC_029023	Unassigned	Unassigned	Unassigned	43_0	Clustered	27	VC_43_0	27	0.8529	1	0.8529	0	0	0	1
1931	NC_029025	Unassigned	Unassigned	Unassigned	38_0	Clustered	4	VC_38_0	4	0.07	0.999944	0.07	0	0	0	0.8333
1932	NC_029026	Unassigned	Unassigned	Unassigned	192_0	Clustered	11	VC_192_0	11	0.4253	1	0.4253	0	0	0	1
1933	NC_029027	Unassigned	Unassigned	Unassigned	393_0	Clustered	2	VC_393_0	2	0.6349	0.912378	0.5792	0	0	0	1
1934	NC_029028	Unassigned	Unassigned	Unassigned	115_1	Clustered	5	VC_115_1	5	0.4299	1	0.4299	0	0	0	1
1935	NC_029029	Unassigned	Unassigned	Unassigned	297_0	Clustered	5	VC_297_0	5	0.7525	1	0.7525	0	0	0	1
1936	NC_029030	Unassigned	Unassigned	Unassigned	240_0	Clustered	3	VC_240_0	3	0.3929	0.998255	0.3922	0	0	0	1
1937	NC_029032	Unassigned	Unassigned	Unassigned	465_0	Clustered	2	VC_465_0	2	1	1	1	0	0	0	1
1938	NC_029042	Unassigned	Unassigned	Unassigned	86_3	Clustered	40	VC_86_3	40	0.4882	1	0.4882	0	0	0	1
1939	NC_029043	Unassigned	Unassigned	Unassigned	7_1	Clustered	26	VC_7_1	26	0.3818	1	0.3818	0	0	0	1
1940	NC_029044	Unassigned	Unassigned	Unassigned	164_0	Clustered	36	VC_164_0	36	0.8643	1	0.8643	0	0	0	1
1941	NC_029045	Unassigned	Unassigned	Unassigned	74_0	Clustered	40	VC_74_0	40	0.6929	1	0.6929	0	0	0	1
1942	NC_029059	Unassigned	Unassigned	Unassigned	21_10	Clustered	42	VC_21_10	42	0.2298	1	0.2298	0	0	0	0.6202
1943	NC_029060	Unassigned	Unassigned	Unassigned	276_0	Clustered	5	VC_276_0	5	0.3339	1	0.3339	0	0	0	1
1944	NC_029065	Unassigned	Unassigned	Unassigned	201_1	Clustered	2	VC_201_1	2	0.048	0.954015	0.0458	0	0	0	1
1945	NC_029067	Unassigned	Unassigned	Unassigned	302_0	Clustered	2	VC_302_0	2	0.1638	0.948594	0.1554	0	0	0	1
1946	NC_029070	Unassigned	Unassigned	Unassigned	138_0	Clustered	14	VC_138_0	14	0.6752	1	0.6752	0	0	0	1
1947	NC_029073	Unassigned	Unassigned	Unassigned	172_2	Clustered/Singleton	1	VC_172_2	1	0	1	0	0	0	0	1
1948	NC_029074	Unassigned	Unassigned	Unassigned	276_0	Clustered	5	VC_276_0	5	0.3339	1	0.3339	0	0	0	1
1949	NC_029075	Unassigned	Unassigned	Unassigned	466_0	Clustered	2	VC_466_0	2	1	1	1	0	0	0	1
1950	NC_029077	Unassigned	Unassigned	Unassigned	7_4	Clustered	16	VC_7_4	16	0.2667	1	0.2667	0	0	0	0.9667
1951	NC_029079	Unassigned	Unassigned	Unassigned	194_0	Clustered	30	VC_194_0	30	0.9965	1	0.9965	0	0	0	1
1952	NC_029080	Unassigned	Unassigned	Unassigned	196_1	Clustered	26	VC_196_1	26	0.6384	1	0.6384	0	0	0	1
1953	NC_029081	Unassigned	Unassigned	Unassigned	87_0	Clustered	16	VC_87_0	16	0.7383	1	0.7383	0	0	0	1
1954	NC_029083	Unassigned	Unassigned	Unassigned	187_0	Clustered	18	VC_187_0	18	0.6854	1	0.6854	0	0	0	1
1955	NC_029084	Unassigned	Unassigned	Unassigned	245_0	Clustered	21	VC_245_0	21	0.864	1	0.864	0	0	0	1
1956	NC_029091	Unassigned	Unassigned	Unassigned	2_0	Clustered	18	VC_2_0	18	0.2321	1	0.2321	0	0	0	0.9804
1957	NC_029092	Unassigned	Unassigned	Unassigned	106_0	Clustered	29	VC_106_0	29	0.7113	1	0.7113	0	0	0	1
1958	NC_029093	Unassigned	Unassigned	Unassigned	194_0	Clustered	30	VC_194_0	30	0.9965	1	0.9965	0	0	0	1
1959	NC_029094	Unassigned	Unassigned	Unassigned	104_2	Clustered/Singleton	1	VC_104_2	1	0	1	0	0	0	0	1
1960	NC_029097	Unassigned	Unassigned	Unassigned	143_0	Clustered	12	VC_143_0	12	0.6459	1	0.6459	0	0	0	1
1961	NC_029098	Unassigned	Unassigned	Unassigned	283_4	Clustered	11	VC_283_4	11	0.4126	1	0.4126	0	0	0	0.9455
1962	NC_029099	Unassigned	Unassigned	Unassigned	131_0	Clustered	34	VC_131_0	34	0.936	1	0.936	0	0	0	1
1963	NC_029100	Unassigned	Unassigned	Unassigned	107_0	Clustered	3	VC_107_0	3	0.4114	0.97376	0.4006	0	0	0	1
1964	NC_029101	Unassigned	Unassigned	Unassigned	167_0	Clustered	11	VC_167_0	11	0.6417	1	0.6417	0	0	0	1
1965	NC_029102	Unassigned	Unassigned	Unassigned	17_0	Clustered	44	VC_17_0	44	0.6282	1	0.6282	0	0	0	1
1966	NC_029103	Unassigned	Unassigned	Unassigned	394_0	Clustered	4	VC_394_0	4	0.7972	0.999455	0.7968	0	0	0	1
1967	NC_029104	Unassigned	Unassigned	Unassigned	297_0	Clustered	5	VC_297_0	5	0.7525	1	0.7525	0	0	0	1
1968	NC_029116	Unassigned	Unassigned	Unassigned	257_0	Clustered	6	VC_257_0	6	0.6304	1	0.6304	0	0	0	1
1969	NC_029119	Unassigned	Unassigned	Unassigned	172_1	Clustered/Singleton	1	VC_172_1	1	0	1	0	0	0	0	1
1970	NC_029120	Unassigned	Unassigned	Unassigned	58_0	Clustered	27	VC_58_0	27	0.7181	1	0.7181	0	0	0	0.9544
1971	NC_030652	Unassigned	Unassigned	Unassigned	28_0	Clustered	29	VC_28_0	29	0.4156	1	0.4156	0	0	0	0.9951
1972	NC_030694	Unassigned	Unassigned	Unassigned	37_0	Clustered	7	VC_37_0	7	0.2667	1	0.2667	0	0	0	1
1973	NC_030695	Unassigned	Unassigned	Unassigned	37_0	Clustered	7	VC_37_0	7	0.2667	1	0.2667	0	0	0	1
1974	NC_030696	Unassigned	Unassigned	Unassigned	312_0	Clustered	4	VC_312_0	4	0.4026	0.999867	0.4026	0	0	0	1
1975	NC_030698	Unassigned	Unassigned	Unassigned	37_0	Clustered	7	VC_37_0	7	0.2667	1	0.2667	0	0	0	1
1976	NC_030848	Unassigned	Unassigned	Unassigned	427_0	Clustered	4	VC_427_0	4	1	1	1	0	0	0	1
1977	NC_030884	Unassigned	Unassigned	Unassigned	313_0	Clustered	12	VC_313_0	12	0.813	1	0.813	0	0	0	1
1978	NC_030901	Unassigned	Unassigned	Unassigned	312_0	Clustered	4	VC_312_0	4	0.4026	0.999867	0.4026	0	0	0	1
1979	NC_030905	Unassigned	Unassigned	Unassigned	275_3	Clustered	12	VC_275_3	12	0.5401	1	0.5401	0	0	0	1
1980	NC_030907	Unassigned	Unassigned	Unassigned	419_0	Clustered	3	VC_419_0	3	0.5764	0.986234	0.5685	0	0	0	1
1981	NC_030908	Unassigned	Unassigned	Unassigned	166_0	Clustered	27	VC_166_0	27	0.9004	1	0.9004	0	0	0	1
1982	NC_030909	Unassigned	Unassigned	Unassigned	303_0	Clustered	3	VC_303_0	3	0.4143	0.99786	0.4134	0	0	0	1
1983	NC_030910	Unassigned	Unassigned	Unassigned	187_0	Clustered	18	VC_187_0	18	0.6854	1	0.6854	0	0	0	1
1984	NC_030911	Unassigned	Unassigned	Unassigned	299_0	Clustered	8	VC_299_0	8	0.9498	1	0.9498	0	0	0	1
1985	NC_030912	Unassigned	Unassigned	Unassigned	419_0	Clustered	3	VC_419_0	3	0.5764	0.986234	0.5685	0	0	0	1
1986	NC_030913	Unassigned	Unassigned	Unassigned	105_0	Clustered	19	VC_105_0	19	0.9051	1	0.9051	0	0	0	1
1987	NC_030914	Unassigned	Unassigned	Unassigned	275_0	Clustered	3	VC_275_0	3	0.1139	0.998177	0.1136	0	0	0	1
1988	NC_030917	Unassigned	Unassigned	Unassigned	312_1	Clustered	2	VC_312_1	2	0.1158	0.947525	0.1097	0	0	0	1
1989	NC_030918	Unassigned	Unassigned	Unassigned	166_0	Clustered	27	VC_166_0	27	0.9004	1	0.9004	0	0	0	1
1990	NC_030919	Unassigned	Unassigned	Unassigned	55_0	Clustered	17	VC_55_0	17	0.5463	1	0.5463	0	0	0	1
1991	NC_030921	Unassigned	Unassigned	Unassigned	114_0	Clustered	16	VC_114_0	16	0.8453	1	0.8453	0	0	0	1
1992	NC_030924	Unassigned	Unassigned	Unassigned	275_3	Clustered	12	VC_275_3	12	0.5401	1	0.5401	0	0	0	1
1993	NC_030927	Unassigned	Unassigned	Unassigned	299_0	Clustered	8	VC_299_0	8	0.9498	1	0.9498	0	0	0	1
1994	NC_030928	Unassigned	Unassigned	Unassigned	106_0	Clustered	29	VC_106_0	29	0.7113	1	0.7113	0	0	0	1
1995	NC_030930	Unassigned	Unassigned	Unassigned	97_0	Clustered	3	VC_97_0	3	0.2199	0.998423	0.2196	0	0	0	1
1996	NC_030931	Unassigned	Unassigned	Unassigned	348_0	Clustered	3	VC_348_0	3	0.7949	0.995122	0.791	0	0	0	1
1997	NC_030932	Unassigned	Unassigned	Unassigned	299_0	Clustered	8	VC_299_0	8	0.9498	1	0.9498	0	0	0	1
1998	NC_030933	Unassigned	Unassigned	Unassigned	196_3	Clustered	4	VC_196_3	4	0.0617	0.999982	0.0617	0	0	0	1
[truncated: 2,948 more rows]

## Sheet: 2.vcontact2_VipTreeRefs_intrxns
source	target	vcontact_val
MK721197	AB626963	3.30467
NC_004678	AB626963	55.9285
NC_004679	AB626963	61.0693
NC_004814	AB626963	6.53192
NC_007046	AB626963	60.2242
NC_009875	AB626963	55.9285
NC_016565	AB626963	65.5134
NC_023550	AB626963	61.0693
NC_024149	AB626963	6.72146
NC_025467	AB626963	3.44112
NC_028693	AB626963	3.44112
NC_031008	AB626963	49.8469
NC_031046	AB626963	60.2242
NC_047788	AB626963	55.9285
NC_047813	AB626963	32.8733
NC_047814	AB626963	33.2413
NC_047855	AB626963	56.7524
NC_047919	AB626963	62.0693
NC_048107	AB626963	61.0693
NC_048159	AB626963	51.7333
NC_049930	AB626963	6.92924
NC_049931	AB626963	6.92924
NC_049932	AB626963	3.44112
NC_049933	AB626963	3.44112
NC_049934	AB626963	3.17819
NC_049935	AB626963	3.51361
NC_049936	AB626963	3.30467
NC_049937	AB626963	3.58927
NC_049938	AB626963	3.51361
NC_049939	AB626963	3.30467
NC_049940	AB626963	3.51361
NC_055802	AB626963	62.0693
NC_055814	AB626963	57.7301
NC_055866	AB626963	3.37155
NC_055906	AB626963	60.2242
NC_055916	AB626963	51.7333
NC_021776	AB746912	2.59115
NC_019420	AB757801	154.179
NC_021776	AB757801	67.5986
NC_031908	AB757801	59.9225
AF323673	AF323671	12.3288
NC_031016	AF323671	3.85938
NC_049809	AF323672	2.06392
AF323671	AF323673	12.3288
CP000711	AF527608	56.6581
JF314845	AF527608	3.13714
NC_000935	AF527608	18.6752
NC_001416	AF527608	4.11037
NC_002166	AF527608	8.52096
NC_002167	AF527608	13.8899
NC_002371	AF527608	221.06
NC_002730	AF527608	33.5359
NC_004348	AF527608	103.452
NC_005344	AF527608	41.5982
NC_005841	AF527608	94.3894
NC_006949	AF527608	33.9078
NC_007902	AF527608	16.0341
NC_011357	AF527608	1.10803
NC_011551	AF527608	15.5162
NC_011802	AF527608	93.2854
NC_011976	AF527608	69.6857
NC_013059	AF527608	54.8454
NC_014900	AF527608	89.7185
NC_016160	AF527608	4.38615
NC_017985	AF527608	77.0436
NC_018275	AF527608	86.1923
NC_018279	AF527608	25.5911
NC_019501	AF527608	63.8551
NC_019705	AF527608	16.1989
NC_019706	AF527608	15.9538
NC_019708	AF527608	11.5249
NC_019709	AF527608	1.83796
NC_019710	AF527608	13.1589
NC_019711	AF527608	6.24351
NC_019714	AF527608	29.9308
NC_019715	AF527608	13.9703
NC_019719	AF527608	11.0407
NC_019720	AF527608	20.7754
NC_019723	AF527608	6.39372
NC_019767	AF527608	29.9308
NC_019768	AF527608	16.1989
NC_019769	AF527608	11.7525
NC_019927	AF527608	14.889
NC_026611	AF527608	5.58791
NC_027339	AF527608	6.60644
NC_027398	AF527608	68.0291
NC_028660	AF527608	1.08345
NC_028696	AF527608	60.3334
NC_030919	AF527608	89.3828
NC_031019	AF527608	189.912
NC_031946	AF527608	86.5212
NC_042057	AF527608	2.25971
NC_042346	AF527608	96.0043
NC_047875	AF527608	90.9902
NC_048112	AF527608	1.945
NC_048197	AF527608	5.70807
NC_048198	AF527608	3.49326
NC_049926	AF527608	11.31
NC_049943	AF527608	1.31564
NC_049944	AF527608	3.42558
NC_049945	AF527608	1.39902
NC_049948	AF527608	1.54565
NC_049952	AF527608	1.90873
NC_049954	AF527608	1.87305
NC_049955	AF527608	1.945
NC_054464	AF527608	1.57622
NC_005258	AJ536073	88.2738
NC_006945	AJ536073	56.816
NC_011523	AJ536073	30.1381
NC_022094	AJ536073	9.468
NC_003214	AJ748296	4.5917
NC_004086	AJ748296	135.487
NC_004087	AJ748296	141.217
NC_005830	AJ748296	1.20296
NC_009965	AJ748296	45.0965
NC_019413	AJ748296	30.5089
NC_025375	AJ748296	69.2622
NC_030884	AJ748296	121.815
NC_034619	AJ748296	81.7252
NC_034620	AJ748296	76.0165
NC_034621	AJ748296	80.0108
NC_034623	AJ748296	75.156
NC_034624	AJ748296	78.6656
NC_034625	AJ748296	82.8819
NC_034627	AJ748296	80.3352
NC_034628	AJ748296	73.5784
KF030445	AP004402	10.268
KJ909655	AP004402	207.204
KP869108	AP004402	6.04951
NC_000902	AP004402	197.124
NC_000924	AP004402	266.439
NC_001416	AP004402	27.4454
NC_002166	AP004402	1.1329
NC_002167	AP004402	1.38229
NC_002730	AP004402	1.53908
NC_003356	AP004402	3.29664
NC_004813	AP004402	100.987
NC_004913	AP004402	194.513
NC_004914	AP004402	204.604
NC_005344	AP004402	1.34482
NC_007804	AP004402	6.11197
NC_008464	AP004402	164.085
NC_009514	AP004402	1.53908
NC_010237	AP004402	226.401
NC_011356	AP004402	73.7964
NC_011357	AP004402	53.7321
NC_011802	AP004402	1.20123
NC_014900	AP004402	1.20123
NC_018279	AP004402	4.92809
NC_018454	AP004402	3.71374
NC_018846	AP004402	85.5646
NC_019442	AP004402	103.958
NC_019710	AP004402	1.03436
NC_019711	AP004402	3.21248
NC_019716	AP004402	1.49879
NC_019720	AP004402	1.03436
NC_019723	AP004402	17.179
NC_019768	AP004402	1.27182
NC_021068	AP004402	16.2526
NC_021190	AP004402	3.21248
NC_025434	AP004402	99.8808
NC_027339	AP004402	25.3064
NC_027398	AP004402	1.49879
NC_027984	AP004402	178.223
NC_028449	AP004402	108.323
NC_028656	AP004402	107.662
NC_028660	AP004402	80.0556
NC_028685	AP004402	90.5643
NC_028699	AP004402	8.01548
NC_029120	AP004402	113.56
NC_041935	AP004402	175.936
NC_042057	AP004402	23.3023
NC_047875	AP004402	2.97544
NC_049917	AP004402	87.5969
NC_049918	AP004402	99.5508
NC_049919	AP004402	149.106
NC_049920	AP004402	181.686
NC_049921	AP004402	198.151
NC_049922	AP004402	231.19
NC_049923	AP004402	200.248
NC_049924	AP004402	207.204
NC_049925	AP004402	198.543
NC_049941	AP004402	21.4026
NC_049942	AP004402	85.0795
NC_049943	AP004402	55.0498
NC_049944	AP004402	61.0598
NC_049945	AP004402	38.7453
NC_049946	AP004402	16.9094
NC_049947	AP004402	40.5299
NC_049948	AP004402	39.4464
NC_049949	AP004402	29.9838
NC_049951	AP004402	34.1131
NC_049952	AP004402	35.5896
NC_049953	AP004402	24.8125
NC_049954	AP004402	35.434
NC_049955	AP004402	32.9838
AP018715	AP018714	300
LR031359	AP018714	300
MH791397	AP018714	189.651
MK268686	AP018714	300
MK693030	AP018714	300
MK721192	AP018714	300
MN027503	AP018714	198.919
MN241318	AP018714	193.149
MN854830	AP018714	300
NC_007610	AP018714	46.1493
NC_009811	AP018714	44.5412
NC_009904	AP018714	300
NC_012530	AP018714	41.9741
NC_015253	AP018714	34.7903
NC_020871	AP018714	45.9711
NC_021781	AP018714	45.1125
NC_023574	AP018714	3.58773
NC_024359	AP018714	45.7951
NC_024360	AP018714	46.7624
NC_024364	AP018714	45.6213
NC_024383	AP018714	45.0294
NC_024787	AP018714	47.1867
NC_025440	AP018714	45.28
NC_027335	AP018714	300
NC_029009	AP018714	189.366
NC_029026	AP018714	300
NC_029058	AP018714	2.35268
NC_041862	AP018714	45.1125
NC_042048	AP018714	46.7624
NC_047745	AP018714	45.0294
NC_047796	AP018714	201.246
NC_047853	AP018714	300
NC_047871	AP018714	43.9924
NC_047872	AP018714	46.5961
NC_048087	AP018714	198.35
NC_048752	AP018714	36.0982
NC_048754	AP018714	34.6814
AP018714	AP018715	300
LR031359	AP018715	300
MH791397	AP018715	201.551
MK268686	AP018715	300
MK693030	AP018715	300
MK721192	AP018715	300
MN027503	AP018715	210.9
MN241318	AP018715	199.191
MN854830	AP018715	300
NC_007610	AP018715	46.2253
NC_009811	AP018715	44.6171
NC_009904	AP018715	300
NC_012530	AP018715	42.0474
NC_015253	AP018715	32.8412
NC_020871	AP018715	46.0471
NC_021781	AP018715	45.1884
NC_024359	AP018715	45.8711
NC_024360	AP018715	44.778
NC_024364	AP018715	45.6973
NC_024383	AP018715	45.1054
NC_024787	AP018715	47.2652
NC_025440	AP018715	45.356
NC_027335	AP018715	300
NC_029009	AP018715	198.322
NC_029026	AP018715	300
NC_029058	AP018715	3.94536
NC_041862	AP018715	45.1884
NC_042048	AP018715	44.778
NC_047745	AP018715	45.1054
NC_047796	AP018715	201.521
NC_047853	AP018715	300
NC_047871	AP018715	42.0474
NC_047872	AP018715	44.6171
NC_047926	AP018715	1.00367
NC_048087	AP018715	210.296
NC_048752	AP018715	36.164
NC_048754	AP018715	34.7447
AY848684	AY441783	89.0106
AY848685	AY441783	89.0106
AY848687	AY441783	89.0106
AY848688	AY441783	89.0106
NC_001421	AY441783	89.0106
NC_007451	AY441783	89.0106
NC_042083	AY441783	2.60725
AY526909	AY526908	176.664
KP869108	AY526908	2.92466
NC_000935	AY526908	3.57692
NC_005357	AY526908	176.664
NC_005887	AY526908	13.2451
NC_007804	AY526908	2.96839
NC_011551	AY526908	3.40793
NC_013599	AY526908	3.25124
NC_019445	AY526908	2.67945
NC_019549	AY526908	1.16687
NC_019923	AY526908	9.65918
NC_020205	AY526908	10.2181
NC_023575	AY526908	4.57518
NC_031077	AY526908	2.83978
AY526908	AY526909	176.664
KP869108	AY526909	2.92466
NC_000935	AY526909	3.57692
NC_005357	AY526909	176.664
NC_005887	AY526909	13.2451
NC_007804	AY526909	2.96839
NC_011551	AY526909	3.40793
NC_013599	AY526909	3.25124
NC_019445	AY526909	2.67945
NC_019549	AY526909	1.16687
NC_019923	AY526909	9.65918
NC_020205	AY526909	10.2181
NC_023575	AY526909	4.57518
NC_031077	AY526909	2.83978
AY441783	AY848684	89.0106
AY848685	AY848684	89.0106
AY848687	AY848684	89.0106
AY848688	AY848684	89.0106
NC_001421	AY848684	89.0106
NC_007451	AY848684	89.0106
NC_042083	AY848684	2.60725
AY441783	AY848685	89.0106
AY848684	AY848685	89.0106
AY848687	AY848685	89.0106
AY848688	AY848685	89.0106
NC_001421	AY848685	89.0106
NC_007451	AY848685	89.0106
NC_042083	AY848685	2.60725
AY441783	AY848687	89.0106
AY848684	AY848687	89.0106
AY848685	AY848687	89.0106
AY848688	AY848687	89.0106
NC_001421	AY848687	89.0106
NC_007451	AY848687	89.0106
NC_042083	AY848687	2.60725
AY441783	AY848688	89.0106
AY848684	AY848688	89.0106
AY848685	AY848688	89.0106
AY848687	AY848688	89.0106
NC_001421	AY848688	89.0106
NC_007451	AY848688	89.0106
NC_042083	AY848688	2.60725
NC_022758	AY954948	1.73076
AF527608	CP000711	56.6581
NC_000935	CP000711	13.4091
NC_001416	CP000711	4.27914
NC_002166	CP000711	29.6695
NC_002167	CP000711	33.4586
NC_002371	CP000711	56.6581
NC_002730	CP000711	55.8965
NC_004348	CP000711	38.2971
NC_005344	CP000711	51.551
NC_005841	CP000711	39.0616
NC_006949	CP000711	3.83929
NC_007902	CP000711	11.3009
NC_011356	CP000711	1.56664
NC_011357	CP000711	5.45212
NC_011551	CP000711	13.0867
NC_011802	CP000711	24.3459
NC_011976	CP000711	35.9466
NC_013059	CP000711	28.0964
NC_014900	CP000711	29.9123
NC_015295	CP000711	1.48211
NC_016160	CP000711	25.2604
NC_017985	CP000711	42.2426
NC_018275	CP000711	38.5944
NC_018279	CP000711	8.33294
NC_018454	CP000711	2.3572
NC_019501	CP000711	71.5634
NC_019705	CP000711	27.3398
NC_019706	CP000711	32.6317
NC_019708	CP000711	22.3613
NC_019709	CP000711	13.8007
NC_019710	CP000711	26.5565
NC_019711	CP000711	21.5365
NC_019714	CP000711	36.247
NC_019715	CP000711	22.2513
NC_019719	CP000711	38.5944
NC_019720	CP000711	32.1282
NC_019723	CP000711	6.59245
NC_019767	CP000711	42.2426
NC_019768	CP000711	24.5619
NC_019769	CP000711	25.5125
NC_019927	CP000711	1.48211
NC_027339	CP000711	2.19706
NC_027398	CP000711	79.4937
NC_028696	CP000711	33.3141
NC_030919	CP000711	44.4236
NC_031019	CP000711	57.0754
NC_031946	CP000711	41.7356
NC_041935	CP000711	3.40102
NC_042057	CP000711	7.09427
NC_042346	CP000711	36.7208
NC_047742	CP000711	4.2359
NC_047862	CP000711	6.69696
NC_047875	CP000711	31.889
NC_048067	CP000711	6.80523
NC_048112	CP000711	11.5011
NC_048113	CP000711	6.75061
NC_048178	CP000711	9.0391
NC_048197	CP000711	5.90655
NC_048198	CP000711	1.53809
NC_049925	CP000711	1.4008
NC_049926	CP000711	27.5823
NC_049943	CP000711	5.74731
NC_049944	CP000711	5.78634
NC_049945	CP000711	8.14192
NC_049948	CP000711	1.6848
NC_049949	CP000711	2.01236
NC_049953	CP000711	4.27914
NC_049955	CP000711	2.08434
DQ426905	CP008753	10.5745
JN255163	CP008753	10.4989
JX681814	CP008753	158.372
NC_003278	CP008753	31.5879
NC_004745	CP008753	1.08471
NC_007145	CP008753	157.151
NC_008201	CP008753	10.5745
NC_009234	CP008753	132.713
NC_009236	CP008753	74.5577
NC_009382	CP008753	45.4297
NC_010463	CP008753	11.1554
NC_015265	CP008753	82.5101
NC_015266	CP008753	94.8318
NC_015273	CP008753	59.4493
NC_019488	CP008753	11.247
NC_019932	CP008753	8.80449
NC_021343	CP008753	40.3708
NC_021774	CP008753	1.03913
NC_023588	CP008753	41.2458
NC_025115	CP008753	46.7123
NC_026014	CP008753	7.90824
NC_027334	CP008753	9.3633
NC_028701	CP008753	11.0662
NC_028898	CP008753	10.425
NC_028943	CP008753	1.03913
NC_029003	CP008753	1.03913
NC_029015	CP008753	11.0662
NC_047750	CP008753	10.2818
NC_047752	CP008753	71.9462
NC_047753	CP008753	10.8944
NC_047817	CP008753	8.17845
NC_047818	CP008753	11.0662
NC_048109	CP008753	34.0001
NC_049341	CP008753	7.97356
NC_049342	CP008753	10.2818
NC_049343	CP008753	8.63539
NC_049344	CP008753	10.2123
NC_049389	CP008753	1.08471
NC_049391	CP008753	7.90824
NC_049429	CP008753	8.71875
NC_049432	CP008753	42.0296
NC_049448	CP008753	10.4989
NC_049450	CP008753	11.3411
NC_049451	CP008753	1.08471
NC_049452	CP008753	11.247
NC_049453	CP008753	10.7307
NC_049454	CP008753	10.8944
NC_055722	CP008753	62.7342
NC_055793	CP008753	31.5879
NC_055844	CP008753	1.03913
NC_055846	CP008753	1.08471
NC_055863	CP008753	73.5198
NC_055911	CP008753	113.774
NC_070906	CP008753	1.03913
Y13918	CP008753	31.5879
KC413988	DQ113772	76.1722
KJ417497	DQ113772	7.05447
NC_002185	DQ113772	5.63147
NC_003050	DQ113772	183.169
NC_003157	DQ113772	28.0858
NC_003216	DQ113772	2.3025
NC_004303	DQ113772	2.63012
NC_004305	DQ113772	2.3025
NC_004587	DQ113772	28.3075
NC_004588	DQ113772	4.75683
NC_004996	DQ113772	7.42418
NC_006557	DQ113772	15.3433
NC_009018	DQ113772	4.84563
NC_009554	DQ113772	2.75145
NC_009810	DQ113772	2.44198
NC_010945	DQ113772	23.2582
NC_012753	DQ113772	32.6945
NC_012884	DQ113772	1.05008
NC_013645	DQ113772	5.69343
NC_018285	DQ113772	4.98483
NC_019418	DQ113772	62.2088
NC_020197	DQ113772	7.31384
NC_022775	DQ113772	3.06438
NC_022791	DQ113772	150.877
NC_023503	DQ113772	14.3482
NC_024357	DQ113772	7.15556
NC_024361	DQ113772	9.45614
NC_024370	DQ113772	9.45614
NC_024384	DQ113772	2.0481
NC_027396	DQ113772	2.97023
NC_028697	DQ113772	50.0857
NC_028700	DQ113772	4.71355
NC_028929	DQ113772	2.10893
NC_028984	DQ113772	1.0969
NC_029030	DQ113772	1.05008
NC_030946	DQ113772	5.69343
NC_031901	DQ113772	4.42935
NC_031907	DQ113772	45.4198
NC_031910	DQ113772	14.2804
NC_031913	DQ113772	9.45614
NC_031915	DQ113772	138.412
NC_031920	DQ113772	14.3482
NC_031923	DQ113772	19.812
NC_031929	DQ113772	11.7881
NC_031941	DQ113772	5.13196
NC_031942	DQ113772	9.23766
DQ289556	DQ222851	183.238
NC_003524	DQ222851	10.2094
NC_004167	DQ222851	2.58729
NC_004820	DQ222851	18.0216
NC_007458	DQ222851	183.238
NC_007734	DQ222851	159.566
NC_007814	DQ222851	152.119
NC_008265	DQ222851	4.93286
NC_009552	DQ222851	7.14611
NC_011167	DQ222851	4.05281
NC_017978	DQ222851	5.57945
NC_018085	DQ222851	37.7019
NC_018277	DQ222851	2.25971
NC_019502	DQ222851	62.6273
NC_023599	DQ222851	39.0367
NC_028886	DQ222851	4.79367
NC_029004	DQ222851	4.53596
NC_029006	DQ222851	4.74889
NC_029008	DQ222851	4.6616
NC_029024	DQ222851	1.62202
NC_031055	DQ222851	16.7913
NC_048628	DQ222851	2.25971
NC_048631	DQ222851	2.7086
NC_048633	DQ222851	22.6257
NC_048640	DQ222851	2.00534
NC_048641	DQ222851	16.8666
NC_048762	DQ222851	2.16075
NC_054984	DQ222851	4.88562
NC_054985	DQ222851	4.45548
DQ222851	DQ289556	183.238
NC_003524	DQ289556	10.0719
NC_004167	DQ289556	2.5041
NC_004820	DQ289556	17.8062
NC_004821	DQ289556	2.71024
NC_007458	DQ289556	192.866
NC_007734	DQ289556	167.806
NC_007814	DQ289556	160.47
NC_008265	DQ289556	4.83195
NC_009552	DQ289556	7.02714
NC_011167	DQ289556	3.95208
NC_017978	DQ289556	5.47845
NC_018085	DQ289556	37.3541
NC_018277	DQ289556	2.1766
NC_019502	DQ289556	62.0644
NC_023599	DQ289556	38.6888
NC_028886	DQ289556	4.69279
NC_029004	DQ289556	4.43513
NC_029006	DQ289556	4.64802
NC_029008	DQ289556	4.56074
NC_029024	DQ289556	1.53908
NC_031055	DQ289556	16.596
NC_048628	DQ289556	2.1766
NC_048631	DQ289556	2.6254
NC_048633	DQ289556	22.3894
NC_048640	DQ289556	1.92229
NC_048641	DQ289556	16.6712
NC_048762	DQ289556	2.07766
NC_054984	DQ289556	4.78472
NC_054985	DQ289556	4.35466
DQ394807	DQ394806	70.5322
DQ394808	DQ394806	67.0501
DQ394809	DQ394806	53.8256
DQ394810	DQ394806	26.1618
DQ838728	DQ394806	51.0496
NC_002666	DQ394806	33.5975
NC_002667	DQ394806	17.0465
NC_002668	DQ394806	14.4204
NC_002703	DQ394806	63.6133
NC_002747	DQ394806	56.109
NC_002796	DQ394806	4.90801
NC_004066	DQ394806	192.19
NC_004302	DQ394806	9.91112
NC_004746	DQ394806	20.4923
NC_005354	DQ394806	17.2342
NC_005822	DQ394806	15.2381
NC_006557	DQ394806	2.35235
NC_013696	DQ394806	24.5639
NC_015252	DQ394806	20.151
NC_021861	DQ394806	31.1095
NC_025453	DQ394806	14.258
NC_028671	DQ394806	24.0469
NC_029068	DQ394806	2.75484
NC_031013	DQ394806	17.6334
NC_031016	DQ394806	8.75486
NC_031017	DQ394806	9.83562
NC_031023	DQ394806	35.6005
NC_031040	DQ394806	15.1392
NC_031064	DQ394806	20.042
NC_031069	DQ394806	38.9092
NC_031094	DQ394806	35.7953
NC_031101	DQ394806	2.2723
NC_047763	DQ394806	35.9955
NC_048701	DQ394806	4.3671
NC_049809	DQ394806	22.9264
NC_049810	DQ394806	26.1618
NC_049811	DQ394806	28.7752
NC_049812	DQ394806	28.7752
NC_056724	DQ394806	4.90801
DQ394806	DQ394807	70.5322
DQ394808	DQ394807	139.182
DQ394809	DQ394807	139.995
DQ394810	DQ394807	100.971
DQ838728	DQ394807	10.5021
NC_002666	DQ394807	29.0224
NC_002667	DQ394807	23.4761
NC_002668	DQ394807	9.93961
NC_002703	DQ394807	26.9898
NC_002747	DQ394807	12.6751
NC_002796	DQ394807	15.7968
NC_004066	DQ394807	63.3773
NC_004302	DQ394807	13.1646
NC_004746	DQ394807	24.3137
NC_005822	DQ394807	24.5781
NC_012884	DQ394807	1.05008
NC_021861	DQ394807	23.5884
NC_028984	DQ394807	1.0969
NC_029030	DQ394807	1.05008
NC_031013	DQ394807	84.7334
NC_031016	DQ394807	6.90893
NC_031017	DQ394807	15.7968
NC_031040	DQ394807	21.5362
NC_031064	DQ394807	91.2125
NC_049809	DQ394807	26.8568
NC_049810	DQ394807	21.4172
NC_049811	DQ394807	24.0614
NC_049812	DQ394807	24.0614
NC_056724	DQ394807	15.7968
DQ394806	DQ394808	67.0501
DQ394807	DQ394808	139.182
DQ394809	DQ394808	135.244
DQ394810	DQ394808	96.9219
DQ838728	DQ394808	5.39748
NC_002666	DQ394808	38.0367
NC_002667	DQ394808	32.2565
NC_002668	DQ394808	17.885
NC_002703	DQ394808	21.1871
NC_002747	DQ394808	12.6751
NC_002796	DQ394808	18.5774
NC_004066	DQ394808	77.3478
NC_004302	DQ394808	15.8936
NC_004746	DQ394808	21.4172
NC_005822	DQ394808	10.5793
NC_021861	DQ394808	26.4744
NC_031013	DQ394808	92.4829
NC_031016	DQ394808	4.54734
NC_031017	DQ394808	10.4266
NC_031040	DQ394808	10.5021
NC_031064	DQ394808	95.1075
NC_049809	DQ394808	39.0367
NC_049810	DQ394808	24.3137
NC_049811	DQ394808	26.9898
NC_049812	DQ394808	26.9898
NC_056724	DQ394808	18.5774
DQ394806	DQ394809	53.8256
DQ394807	DQ394809	139.995
DQ394808	DQ394809	135.244
DQ394810	DQ394809	127.436
NC_002666	DQ394809	20.5677
NC_002667	DQ394809	23.6009
NC_002668	DQ394809	17.988
NC_002703	DQ394809	7.78169
NC_002747	DQ394809	10.1442
NC_002796	DQ394809	13.161
NC_004066	DQ394809	47.1458
NC_004302	DQ394809	7.97356
NC_004746	DQ394809	27.4011
NC_005822	DQ394809	13.3349
NC_021861	DQ394809	12.6815
NC_031013	DQ394809	88.9946
NC_031016	DQ394809	2.31267
NC_031017	DQ394809	5.39522
NC_031040	DQ394809	13.247
NC_031064	DQ394809	103.583
NC_049809	DQ394809	18.3712
NC_049810	DQ394809	10.4989
NC_049811	DQ394809	12.9945
NC_049812	DQ394809	12.9945
NC_056724	DQ394809	13.161
DQ394806	DQ394810	26.1618
DQ394807	DQ394810	100.971
DQ394808	DQ394810	96.9219
DQ394809	DQ394810	127.436
NC_002666	DQ394810	4.99838
NC_002667	DQ394810	10.0859
NC_002668	DQ394810	18.0933
NC_002747	DQ394810	10.2181
NC_002796	DQ394810	10.5729
NC_004066	DQ394810	20.399
NC_004302	DQ394810	10.6484
NC_004746	DQ394810	18.7858
NC_005822	DQ394810	10.7256
NC_021861	DQ394810	5.14015
NC_031013	DQ394810	114.092
NC_031017	DQ394810	3.01302
NC_031040	DQ394810	10.6484
NC_031064	DQ394810	96.0452
NC_047909	DQ394810	1.53821
NC_049809	DQ394810	7.78428
NC_049810	DQ394810	3.01302
NC_049811	DQ394810	5.34215
NC_049812	DQ394810	5.34215
NC_056724	DQ394810	10.5729
CP008753	DQ426905	10.5745
JN255163	DQ426905	171.699
JX681814	DQ426905	10.724
NC_001317	DQ426905	17.0413
NC_001895	DQ426905	16.8086
NC_003278	DQ426905	22.6636
NC_004745	DQ426905	17.2873
NC_005056	DQ426905	16.8086
NC_005340	DQ426905	17.0413
NC_007145	DQ426905	10.6484
NC_008201	DQ426905	173.398
NC_009234	DQ426905	11.1287
NC_009236	DQ426905	13.4171
NC_009382	DQ426905	21.3159
NC_010463	DQ426905	19.833
NC_015265	DQ426905	13.5051
NC_015266	DQ426905	10.8802
NC_015273	DQ426905	14.2915
NC_019488	DQ426905	19.9648
NC_019932	DQ426905	23.416
NC_021343	DQ426905	13.5951
NC_021774	DQ426905	17.1626
NC_022750	DQ426905	16.8086
NC_023006	DQ426905	2.4703
NC_023588	DQ426905	19.7049
NC_025115	DQ426905	22.0072
NC_026014	DQ426905	13.3311
NC_028701	DQ426905	16.8086
NC_028896	DQ426905	16.9234
NC_028898	DQ426905	142.591
NC_028943	DQ426905	17.1626
NC_029003	DQ426905	17.1626
NC_029015	DQ426905	16.8086
NC_041848	DQ426905	16.8086
NC_047750	DQ426905	136.178
NC_047752	DQ426905	16.4815
NC_047753	DQ426905	19.4585
NC_047817	DQ426905	19.34
NC_047818	DQ426905	19.7049
NC_047833	DQ426905	16.8086
NC_048109	DQ426905	22.132
NC_049341	DQ426905	13.4171
NC_049342	DQ426905	21.4249
NC_049343	DQ426905	14.2915
NC_049344	DQ426905	13.005
NC_049385	DQ426905	17.0413
NC_049386	DQ426905	16.9234
NC_049387	DQ426905	17.0413
NC_049388	DQ426905	17.0413
NC_049389	DQ426905	17.2873
NC_049390	DQ426905	16.9234
NC_049391	DQ426905	13.3311
NC_049429	DQ426905	20.2398
NC_049432	DQ426905	21.2092
NC_049448	DQ426905	18.8935
NC_049450	DQ426905	17.1626
NC_049451	DQ426905	14.402
NC_049452	DQ426905	19.9648
NC_049453	DQ426905	19.2244
NC_049454	DQ426905	19.4585
NC_049457	DQ426905	16.5878
NC_049459	DQ426905	16.8086
NC_049461	DQ426905	16.9234
NC_055722	DQ426905	14.184
NC_055793	DQ426905	22.6636
NC_055844	DQ426905	17.1626
NC_055845	DQ426905	17.0413
NC_055846	DQ426905	17.2873
NC_055863	DQ426905	15.8936
NC_055911	DQ426905	11.1287
NC_070904	DQ426905	16.6968
NC_070905	DQ426905	16.9234
NC_070906	DQ426905	17.1626
Y13918	DQ426905	22.6636
DQ394806	DQ838728	51.0496
DQ394807	DQ838728	10.5021
DQ394808	DQ838728	5.39748
NC_002666	DQ838728	12.6324
NC_002667	DQ838728	10.1614
NC_002668	DQ838728	2.76398
NC_002703	DQ838728	66.9316
NC_002747	DQ838728	66.0758
NC_002796	DQ838728	8.0375
NC_004066	DQ838728	54.1521
NC_004302	DQ838728	10.724
NC_005354	DQ838728	7.73052
NC_005822	DQ838728	22.0072
NC_013696	DQ838728	14.9881
NC_015252	DQ838728	24.3223
NC_021861	DQ838728	12.8516
NC_025453	DQ838728	12.6324
NC_028671	DQ838728	12.0404
NC_028783	DQ838728	2.76398
NC_029068	DQ838728	3.24703
NC_031013	DQ838728	7.97356
NC_031016	DQ838728	2.40275
NC_031017	DQ838728	16.0808
NC_031023	DQ838728	37.5159
NC_031040	DQ838728	21.8854
NC_031069	DQ838728	34.5115
NC_031094	DQ838728	34.5115
NC_031101	DQ838728	5.14733
NC_031125	DQ838728	2.725
NC_047763	DQ838728	34.6969
NC_048701	DQ838728	4.9633
NC_049809	DQ838728	10.4312
NC_049810	DQ838728	13.3311
NC_049811	DQ838728	13.1646
NC_049812	DQ838728	13.1646
NC_056724	DQ838728	8.0375
GQ303261	EU568876	208.467
JN699002	EU568876	205.596
KC787107	EU568876	186.538
KC787108	EU568876	186.538
KJ725374	EU568876	189.247
KM923970	EU568876	199.33
NC_008202	EU568876	194.975
NC_012788	EU568876	205.596
NC_021556	EU568876	190.717
NC_023604	EU568876	110.97
NC_023705	EU568876	194.975
NC_028791	EU568876	94.3544
NC_028861	EU568876	88.5046
NC_028922	EU568876	91.0779
NC_031102	EU568876	168.161
NC_054433	EU568876	5.63318
NC_054439	EU568876	154.43
NC_054440	EU568876	164.531
NC_054441	EU568876	168.161
NC_054442	EU568876	182.606
NC_054443	EU568876	87.8226
NC_054444	EU568876	91.0779
NC_054445	EU568876	114.413
NC_054446	EU568876	102.481
NC_054447	EU568876	90.7422
FJ168660	EU676000	258.1
JF937107	EU676000	244.206
JN699014	EU676000	244.206
NC_004689	EU676000	26.9565
NC_008198	EU676000	253.623
NC_008200	EU676000	249.676
NC_011039	EU676000	32.7543
NC_011285	EU676000	246.551
NC_011290	EU676000	244.206
NC_011292	EU676000	33.4829
NC_022053	EU676000	35.5846
NC_023578	EU676000	33.268
NC_023691	EU676000	31.9039
NC_024209	EU676000	165.572
NC_024371	EU676000	33.5925
NC_031001	EU676000	35.477
NC_042033	EU676000	35.3709
NC_047986	EU676000	23.7323
NC_047990	EU676000	35.9154
NC_048696	EU676000	34.5655
NC_048734	EU676000	39.39
NC_048743	EU676000	27.0371
NC_048812	EU676000	43.5483
NC_048813	EU676000	43.6746
NC_048814	EU676000	44.0634
NC_048815	EU676000	43.8025
NC_048824	EU676000	34.3754
NC_048826	EU676000	43.6746
EU676000	FJ168660	258.1
JF937107	FJ168660	244.206
JN699014	FJ168660	244.206
NC_004689	FJ168660	26.9565
NC_008198	FJ168660	253.623
NC_008200	FJ168660	249.676
NC_011039	FJ168660	32.7543
NC_011285	FJ168660	246.551
NC_011290	FJ168660	244.206
NC_011292	FJ168660	33.4829
NC_022053	FJ168660	35.5846
NC_023578	FJ168660	33.268
NC_023691	FJ168660	31.9039
NC_024209	FJ168660	165.572
NC_024371	FJ168660	33.5925
NC_031001	FJ168660	35.477
NC_042033	FJ168660	35.3709
NC_047986	FJ168660	23.7323
NC_047990	FJ168660	35.9154
NC_048696	FJ168660	34.5655
NC_048734	FJ168660	39.39
NC_048743	FJ168660	27.0371
NC_048812	FJ168660	43.5483
NC_048813	FJ168660	43.6746
NC_048814	FJ168660	44.0634
NC_048815	FJ168660	43.8025
NC_048824	FJ168660	34.3754
NC_048826	FJ168660	43.6746
GQ303264	FJ174694	284.961
GU247133	FJ174694	286.57
GU247134	FJ174694	300
JF937095	FJ174694	282.479
JF937097	FJ174694	291.942
JF937109	FJ174694	294.967
JF957056	FJ174694	294.61
JN006063	FJ174694	297.477
JN638752	FJ174694	287.779
JN638753	FJ174694	287.779
JN698990	FJ174694	296.184
JN699009	FJ174694	300
JN699010	FJ174694	277.308
JX649096	FJ174694	300
JX649097	FJ174694	300
JX649098	FJ174694	300
JX649099	FJ174694	286.332
JX649100	FJ174694	300
KC661274	FJ174694	274.463
KF279413	FJ174694	2.20619
KJ194583	FJ174694	298.861
KJ538723	FJ174694	283.683
KJ567044	FJ174694	287.779
KM347890	FJ174694	269.274
KM363597	FJ174694	276.224
KM408320	FJ174694	291.942
KP027197	FJ174694	294.967
KP027208	FJ174694	287.779
KP027209	FJ174694	300
NC_005259	FJ174694	300
NC_008195	FJ174694	1.915
NC_008197	FJ174694	300
NC_011044	FJ174694	1.97063
NC_021310	FJ174694	296.11
NC_022061	FJ174694	12.2259
NC_022063	FJ174694	18.8202
NC_022064	FJ174694	21.1383
NC_022328	FJ174694	3.81154
NC_022331	FJ174694	2.20619
NC_023554	FJ174694	1.97063
NC_023563	FJ174694	284.961
NC_023600	FJ174694	14.2495
NC_023603	FJ174694	13.9676
NC_023701	FJ174694	16.5427
NC_023711	FJ174694	274.192
NC_023727	FJ174694	287.779
NC_023740	FJ174694	300
NC_023741	FJ174694	1.97063
NC_024145	FJ174694	16.5427
NC_024363	FJ174694	280.249
NC_025438	FJ174694	280.919
NC_027985	FJ174694	289.062
NC_028658	FJ174694	296.184
NC_028674	FJ174694	283.683
NC_028681	FJ174694	294.61
NC_028682	FJ174694	300
NC_028689	FJ174694	282.479
NC_028690	FJ174694	279.645
NC_028691	FJ174694	291.942
NC_028742	FJ174694	14.4867
NC_028801	FJ174694	278.445
NC_028803	FJ174694	275.188
NC_028907	FJ174694	296.184
NC_028934	FJ174694	7.75845
NC_028942	FJ174694	284.961
NC_028968	FJ174694	1.9989
NC_042034	FJ174694	1.915
NC_042035	FJ174694	1.9989
NC_051580	FJ174694	13.5974
NC_051581	FJ174694	50.3966
NC_051582	FJ174694	14.0785
NC_051583	FJ174694	23.9083
NC_051584	FJ174694	9.88071
NC_051585	FJ174694	7.71699
NC_051586	FJ174694	20.4988
NC_051587	FJ174694	12.1716
NC_055714	FJ174694	2.0275
NC_055750	FJ174694	251.411
NC_055860	FJ174694	2.20619
NC_004831	FQ482084	49.1376
NC_007637	FQ482084	46.8819
NC_008152	FQ482084	49.1376
NC_009014	FQ482084	163.587
NC_019403	FQ482084	48.0413
NC_019542	FQ482084	47.8374
NC_019926	FQ482084	167.925
NC_020414	FQ482084	48.6828
NC_025450	FQ482084	55.1038
NC_025822	FQ482084	31.1149
NC_027330	FQ482084	41.1116
NC_027379	FQ482084	52.4769
NC_027390	FQ482084	55.3508
NC_028916	FQ482084	52.2319
NC_031271	FQ482084	56.1321
NC_047737	FQ482084	30.939
NC_047746	FQ482084	27.2745
NC_047769	FQ482084	48.6828
NC_047802	FQ482084	35.5855
NC_047803	FQ482084	30.601
NC_047806	FQ482084	47.8374
NC_047807	FQ482084	47.2519
NC_047809	FQ482084	43.243
NC_047821	FQ482084	30.601
NC_047836	FQ482084	29.9741
NC_047858	FQ482084	48.6828
NC_047889	FQ482084	47.6379
NC_047894	FQ482084	24.7334
NC_047899	FQ482084	47.6379
NC_047903	FQ482084	26.7237
NC_047917	FQ482084	130.671
NC_047920	FQ482084	48.0413
NC_047954	FQ482084	24.1917
NC_047955	FQ482084	24.593
NC_047956	FQ482084	24.1917
NC_047957	FQ482084	24.456
NC_048064	FQ482084	55.1038
EU568876	GQ303261	208.467
JN699002	GQ303261	205.596
KC787107	GQ303261	186.538
KC787108	GQ303261	186.538
KJ725374	GQ303261	189.247
KM923970	GQ303261	199.33
NC_008202	GQ303261	194.975
NC_012788	GQ303261	205.596
NC_021556	GQ303261	190.717
NC_023604	GQ303261	110.97
NC_023705	GQ303261	194.975
NC_028791	GQ303261	94.3544
NC_028861	GQ303261	88.5046
NC_028922	GQ303261	91.0779
NC_031102	GQ303261	168.161
NC_054433	GQ303261	5.63318
NC_054439	GQ303261	154.43
NC_054440	GQ303261	164.531
NC_054441	GQ303261	168.161
NC_054442	GQ303261	182.606
NC_054443	GQ303261	87.8226
NC_054444	GQ303261	91.0779
NC_054445	GQ303261	114.413
NC_054446	GQ303261	102.481
NC_054447	GQ303261	90.7422
JN699013	GQ303262	300
JN699625	GQ303262	300
JQ911768	GQ303262	300
KF024734	GQ303262	300
KJ595575	GQ303262	300
NC_004687	GQ303262	300
NC_008207	GQ303262	300
NC_011269	GQ303262	300
NC_011270	GQ303262	300
NC_011271	GQ303262	300
NC_011272	GQ303262	300
NC_011273	GQ303262	146.912
NC_013650	GQ303262	300
NC_021346	GQ303262	300
NC_021347	GQ303262	81.5543
NC_021348	GQ303262	300
NC_021349	GQ303262	300
NC_023696	GQ303262	300
NC_023714	GQ303262	300
NC_023725	GQ303262	300
NC_023733	GQ303262	300
NC_023737	GQ303262	300
NC_028869	GQ303262	300
NC_028986	GQ303262	300
NC_029044	GQ303262	300
NC_031080	GQ303262	300
NC_041901	GQ303262	300
NC_041993	GQ303262	300
NC_054714	GQ303262	144.192
NC_054715	GQ303262	300
NC_054716	GQ303262	300
NC_054717	GQ303262	300
NC_054718	GQ303262	300
NC_054719	GQ303262	300
NC_054720	GQ303262	300
NC_054721	GQ303262	300
NC_054722	GQ303262	300
NC_054723	GQ303262	94.8298
NC_054724	GQ303262	77.5517
NC_054725	GQ303262	89.7475
NC_054726	GQ303262	78.7093
NC_054727	GQ303262	99.0411
NC_067270	GQ303262	300
FJ174694	GQ303264	284.961
GU247133	GQ303264	300
GU247134	GQ303264	283.873
JF937095	GQ303264	280.728
JF937097	GQ303264	274.463
JF937109	GQ303264	293.747
JF957056	GQ303264	292.929
JN006063	GQ303264	284.961
JN638752	GQ303264	291.646
JN638753	GQ303264	291.646
JN698990	GQ303264	273.472
JN699009	GQ303264	289.291
JN699010	GQ303264	280.728
JX649096	GQ303264	290.438
JX649097	GQ303264	290.438
JX649098	GQ303264	284.961
JX649099	GQ303264	289.957
JX649100	GQ303264	289.291
KC661274	GQ303264	288.586
KF279413	GQ303264	4.25152
KJ194583	GQ303264	280.728
KJ538723	GQ303264	281.866
KJ567044	GQ303264	275.496
KM347890	GQ303264	272.518
KM363597	GQ303264	274.463
KM408320	GQ303264	296.11
KP027197	GQ303264	293.747
KP027208	GQ303264	291.646
KP027209	GQ303264	284.961
NC_005259	GQ303264	289.291
NC_008195	GQ303264	3.9091
NC_008197	GQ303264	289.291
NC_011044	GQ303264	3.9745
NC_021310	GQ303264	288.586
NC_022061	GQ303264	10.2158
NC_022063	GQ303264	19.0246
NC_022064	GQ303264	21.3586
NC_022328	GQ303264	5.88783
NC_022331	GQ303264	4.25152
NC_023554	GQ303264	3.9745
NC_023563	GQ303264	272.489
NC_023600	GQ303264	12.2223
NC_023603	GQ303264	11.9655
NC_023701	GQ303264	16.7312
NC_023711	GQ303264	277.612
NC_023727	GQ303264	291.646
NC_023740	GQ303264	284.961
NC_023741	GQ303264	3.9745
NC_024145	GQ303264	12.2754
NC_024363	GQ303264	268.45
NC_025438	GQ303264	295.801
NC_027985	GQ303264	292.929
NC_028658	GQ303264	294.897
NC_028674	GQ303264	276.575
NC_028681	GQ303264	276.575
NC_028682	GQ303264	278.608
NC_028689	GQ303264	270.387
NC_028690	GQ303264	277.708
NC_028691	GQ303264	269.4
NC_028742	GQ303264	14.6596
NC_028801	GQ303264	281.866
NC_028803	GQ303264	278.608
NC_028907	GQ303264	273.472
NC_028934	GQ303264	7.88559
NC_028942	GQ303264	300
NC_028968	GQ303264	4.00775
NC_042034	GQ303264	3.9091
NC_042035	GQ303264	4.00775
NC_051580	GQ303264	13.7701
NC_051581	GQ303264	42.8821
NC_051582	GQ303264	16.4812
NC_051583	GQ303264	21.7435
NC_051584	GQ303264	10.0229
NC_051585	GQ303264	7.84412
NC_051586	GQ303264	18.4313
NC_051587	GQ303264	14.5396
NC_055714	GQ303264	4.04138
NC_055750	GQ303264	258.947
NC_055860	GQ303264	4.25152
GQ478083	GQ478082	201.654
GQ478085	GQ478082	151.471
GQ478087	GQ478082	82.3987
NC_004589	GQ478082	14.7454
NC_006936	GQ478082	2.61296
NC_009819	GQ478082	16.9044
NC_013643	GQ478082	152.351
NC_013646	GQ478082	210.583
NC_013648	GQ478082	82.3987
NC_013696	GQ478082	11.1697
NC_016161	GQ478082	4.28575
NC_019916	GQ478082	4.24023
NC_025453	GQ478082	2.05346
NC_028671	GQ478082	13.2978
GQ478082	GQ478083	201.654
GQ478085	GQ478083	146.067
GQ478087	GQ478083	79.6495
NC_004589	GQ478083	14.0815
NC_006936	GQ478083	2.29452
NC_009819	GQ478083	16.1681
NC_013643	GQ478083	146.726
NC_013646	GQ478083	201.121
NC_013648	GQ478083	79.6495
NC_013696	GQ478083	10.5777
NC_016161	GQ478083	3.9009
NC_019916	GQ478083	3.85542
NC_025453	GQ478083	1.73552
NC_028671	GQ478083	12.6346
GQ478082	GQ478085	151.471
GQ478083	GQ478085	146.067
GQ478087	GQ478085	80.5067
MN995824	GQ478085	4.79367
NC_004589	GQ478085	15.1201
NC_006936	GQ478085	2.79182
NC_009819	GQ478085	17.3204
NC_013643	GQ478085	179.89
NC_013644	GQ478085	4.84563
NC_013646	GQ478085	148.945
NC_013648	GQ478085	80.5067
NC_013696	GQ478085	9.04117
NC_016161	GQ478085	4.50213
NC_019916	GQ478085	4.45659
NC_028671	GQ478085	8.76153
NC_028783	GQ478085	2.30924
NC_031125	GQ478085	2.2703
GQ478082	GQ478087	82.3987
GQ478083	GQ478087	79.6495
GQ478085	GQ478087	80.5067
NC_005355	GQ478087	19.7007
NC_009813	GQ478087	3.52778
NC_013643	GQ478087	72.2165
NC_013646	GQ478087	83.3431
NC_013648	GQ478087	214.884
NC_013696	GQ478087	8.69137
NC_015254	GQ478087	24.1375
NC_023559	GQ478087	19.5918
NC_023560	GQ478087	19.7007
NC_023571	GQ478087	19.3806
NC_028671	GQ478087	6.10044
NC_028783	GQ478087	2.09659
NC_031016	GQ478087	23.6116
NC_031125	GQ478087	2.05767
JF461087	GU169904	284.083
KC139514	GU169904	167.305
KC139515	GU169904	156.001
KP869109	GU169904	300
KP869110	GU169904	300
NC_005091	GU169904	30.9794
NC_005282	GU169904	290.542
NC_011811	GU169904	110.154
NC_012749	GU169904	300
NC_015292	GU169904	112.896
NC_018283	GU169904	19.1308
NC_018832	GU169904	118.53
NC_019417	GU169904	148.783
NC_019524	GU169904	130.546
NC_021315	GU169904	170.071
NC_021779	GU169904	167.305
NC_021780	GU169904	156.001
NC_021783	GU169904	159.698
NC_025428	GU169904	1.73331
NC_025442	GU169904	168.981
NC_027293	GU169904	300
NC_027329	GU169904	289.456
NC_027337	GU169904	300
NC_027360	GU169904	300
NC_027369	GU169904	288.902
NC_028247	GU169904	298.11
NC_028808	GU169904	300
NC_028812	GU169904	52.0579
NC_028825	GU169904	300
NC_028872	GU169904	300
NC_028935	GU169904	300
NC_029023	GU169904	295.298
NC_029045	GU169904	131.911
NC_029106	GU169904	16.7931
NC_031082	GU169904	297.168
NC_031228	GU169904	151.502
NC_031930	GU169904	146.068
NC_031939	GU169904	300
NC_041922	GU169904	272.903
NC_041923	GU169904	299.322
NC_041977	GU169904	291.536
NC_041978	GU169904	113.189
NC_041979	GU169904	300
NC_042017	GU169904	292.633
NC_042075	GU169904	281.526
NC_042076	GU169904	295.205
NC_042096	GU169904	279.689
NC_042097	GU169904	293.464
NC_042344	GU169904	7.42676
NC_042345	GU169904	7.86891
NC_048632	GU169904	123.825
NC_048648	GU169904	155.093
NC_048655	GU169904	155.093
NC_048666	GU169904	164.542
NC_048670	GU169904	69.1865
NC_048683	GU169904	153.267
NC_048727	GU169904	164.542
NC_048732	GU169904	68.9177
NC_048805	GU169904	68.3937
NC_052970	GU169904	1.73331
NC_052971	GU169904	1.73331
NC_052972	GU169904	1.73331
NC_052973	GU169904	9.72051
NC_052974	GU169904	1.99536
NC_052978	GU169904	52.9214
NC_052979	GU169904	56.2587
NC_052980	GU169904	53.9001
NC_052981	GU169904	53.9001
NC_052983	GU169904	52.0579
NC_052984	GU169904	26.0398
NC_052985	GU169904	26.0398
NC_052986	GU169904	25.7898
NC_052987	GU169904	69.1865
NC_052988	GU169904	69.1865
NC_052989	GU169904	86.2708
NC_052990	GU169904	164.542
NC_052991	GU169904	135.13
NC_052992	GU169904	164.542
NC_052993	GU169904	163.464
NC_052994	GU169904	155.093
NC_052995	GU169904	157.825
NC_052996	GU169904	167.305
NC_052997	GU169904	154.224
NC_052998	GU169904	156.001
NC_052999	GU169904	164.226
NC_053000	GU169904	168.981
NC_053001	GU169904	167.952
NC_053002	GU169904	159.698
NC_053003	GU169904	156.954
NC_053004	GU169904	158.739
NC_053005	GU169904	159.698
NC_053006	GU169904	156.954
NC_053007	GU169904	156.001
NC_053008	GU169904	124.378
NC_053009	GU169904	120.589
NC_053010	GU169904	120.037
NC_053011	GU169904	66.5385
NC_053012	GU169904	62.254
NC_053013	GU169904	31.6992
NC_053014	GU169904	36.8668
NC_053015	GU169904	36.2551
NC_055839	GU169904	24.9709
NC_006940	GU196281	104.316
NC_009232	GU196281	110.945
NC_012223	GU196281	4.02996
NC_013600	GU196281	4.25764
NC_016566	GU196281	4.25764
NC_016763	GU196281	117.651
NC_019419	GU196281	4.21047
NC_019539	GU196281	106.599
NC_019724	GU196281	4.3057
NC_021317	GU196281	57.9084
NC_021563	GU196281	31.8492
NC_021775	GU196281	91.2692
NC_021777	GU196281	118.109
NC_022752	GU196281	108.887
NC_022754	GU196281	114.288
NC_023555	GU196281	1.99124
NC_023608	GU196281	115.471
NC_024204	GU196281	113.299
NC_024783	GU196281	4.11863
NC_025466	GU196281	28.4789
NC_026017	GU196281	141.065
NC_027383	GU196281	4.07392
NC_027993	GU196281	211.843
NC_027994	GU196281	190.064
NC_028695	GU196281	75.0381
NC_028698	GU196281	108.508
NC_028901	GU196281	4.21047
NC_031021	GU196281	117.74
NC_031081	GU196281	4.11863
NC_031113	GU196281	4.16414
NC_031925	GU196281	114.739
NC_041897	GU196281	179.566
NC_041898	GU196281	229.15
NC_041991	GU196281	108.508
NC_041992	GU196281	118.109
NC_042029	GU196281	1.99124
NC_042065	GU196281	124.585
NC_042084	GU196281	139.919
NC_048181	GU196281	141.806
FJ174694	GU247133	286.57
GQ303264	GU247133	300
GU247134	GU247133	296.184
JF937095	GU247133	277.308
JF937097	GU247133	281.337
JF937109	GU247133	300
JF957056	GU247133	289.062
JN006063	GU247133	291.942
JN638752	GU247133	287.779
JN638753	GU247133	298.861
JN698990	GU247133	285.424
JN699009	GU247133	300
JN699010	GU247133	287.779
JX649096	GU247133	286.57
JX649097	GU247133	286.57
JX649098	GU247133	297.477
JX649099	GU247133	286.332
JX649100	GU247133	285.424
KC661274	GU247133	284.961
KF279413	GU247133	4.15385
KJ194583	GU247133	277.308
KJ538723	GU247133	278.445
KJ567044	GU247133	282.479
KM347890	GU247133	284.331
KM363597	GU247133	276.224
KM408320	GU247133	291.942
KP027197	GU247133	300
KP027208	GU247133	287.779
KP027209	GU247133	297.477
NC_005259	GU247133	300
NC_008195	GU247133	3.81154
NC_008197	GU247133	300
NC_011044	GU247133	3.87692
NC_021310	GU247133	284.961
NC_022061	GU247133	10.0736
NC_022063	GU247133	18.8202
NC_022064	GU247133	21.1383
NC_022328	GU247133	5.77556
NC_022331	GU247133	4.15385
NC_023554	GU247133	3.87692
NC_023563	GU247133	279.645
NC_023600	GU247133	12.0649
NC_023603	GU247133	11.8081
NC_023701	GU247133	16.5427
NC_023703	GU247133	1.9989
NC_023711	GU247133	279.207
NC_023727	GU247133	287.779
NC_023740	GU247133	297.477
NC_023741	GU247133	3.87692
NC_024145	GU247133	12.1179
NC_024363	GU247133	280.249
NC_025438	GU247133	291.934
NC_027985	GU247133	289.062
NC_028658	GU247133	300
NC_028674	GU247133	283.683
NC_028681	GU247133	273.331
NC_028682	GU247133	290.729
NC_028689	GU247133	277.308
NC_028690	GU247133	284.961
NC_028691	GU247133	276.224
NC_028742	GU247133	14.4867
NC_028801	GU247133	289.062
NC_028803	GU247133	280.249
NC_028907	GU247133	285.424
NC_028934	GU247133	7.75845
NC_028942	GU247133	296.11
NC_028968	GU247133	3.91016
NC_042034	GU247133	3.81154
NC_042035	GU247133	3.91016
NC_051580	GU247133	13.5974
NC_051581	GU247133	42.5083
NC_051582	GU247133	14.0785
NC_051583	GU247133	23.9083
NC_051584	GU247133	12.0124
NC_051585	GU247133	9.78746
NC_051586	GU247133	20.4988
NC_051587	GU247133	14.3667
NC_055714	GU247133	3.94378
NC_055750	GU247133	266.561
NC_055860	GU247133	4.15385
FJ174694	GU247134	300
GQ303264	GU247134	283.873
GU247133	GU247134	296.184
JF937095	GU247134	276.271
JF937097	GU247134	296.184
JF937109	GU247134	300
JF957056	GU247134	287.916
JN006063	GU247134	300
JN638752	GU247134	286.633
JN638753	GU247134	297.569
JN698990	GU247134	300
JN699009	GU247134	300
JN699010	GU247134	286.633
JX649096	GU247134	300
JX649097	GU247134	300
JX649098	GU247134	300
JX649099	GU247134	279.882
JX649100	GU247134	300
KC661274	GU247134	268.45
KF279413	GU247134	6.13295
KJ194583	GU247134	292.017
KJ538723	GU247134	277.408
KJ567044	GU247134	292.017
KM347890	GU247134	288.365
KM363597	GU247134	270.228
KM408320	GU247134	290.729
KP027197	GU247134	300
KP027208	GU247134	286.633
KP027209	GU247134	300
NC_005259	GU247134	300
NC_008195	GU247134	5.73894
NC_008197	GU247134	300
NC_011044	GU247134	5.81418
NC_021310	GU247134	294.897
NC_022061	GU247134	10.0272
NC_022063	GU247134	23.4181
NC_022064	GU247134	25.8067
NC_022328	GU247134	7.7589
NC_022331	GU247134	6.13295
NC_023554	GU247134	5.81418
NC_023563	GU247134	300
NC_023600	GU247134	12.0135
NC_023603	GU247134	11.7568
NC_023701	GU247134	18.7536
NC_023703	GU247134	1.97182
NC_023711	GU247134	273.155
NC_023727	GU247134	286.633
NC_023740	GU247134	300
NC_023741	GU247134	5.81418
NC_024145	GU247134	14.2514
NC_024363	GU247134	300
NC_025438	GU247134	279.882
NC_027985	GU247134	287.916
NC_028658	GU247134	300
NC_028674	GU247134	293.397
NC_028681	GU247134	287.916
NC_028682	GU247134	300
NC_028689	GU247134	292.017
NC_028690	GU247134	289.291
NC_028691	GU247134	285.424
NC_028742	GU247134	16.6763
NC_028801	GU247134	287.916
NC_028803	GU247134	274.151
NC_028907	GU247134	300
NC_028934	GU247134	11.9091
NC_028942	GU247134	278.608
NC_028968	GU247134	5.85244
NC_042034	GU247134	5.73894
NC_042035	GU247134	5.85244
NC_051580	GU247134	15.7069
NC_051581	GU247134	47.6054
NC_051582	GU247134	14.0222
NC_051583	GU247134	23.8312
NC_051584	GU247134	11.961
NC_051585	GU247134	9.74109
NC_051586	GU247134	20.4271
NC_051587	GU247134	16.5455
NC_055714	GU247134	5.89112
NC_055750	GU247134	260.538
NC_055860	GU247134	6.13295
HE981739	HE858210	300
JN849462	HE858210	10.9298
NC_005066	HE858210	62.1829
NC_005083	HE858210	10.8631
NC_005135	HE858210	30.1988
NC_005260	HE858210	28.0435
NC_007022	HE858210	30.305
NC_007023	HE858210	300
NC_008208	HE858210	29.923
NC_009821	HE858210	64.4743
NC_012740	HE858210	55.9689
NC_014036	HE858210	300
NC_014467	HE858210	300
NC_014635	HE858210	30.2518
NC_014636	HE858210	23.5189
NC_015251	HE858210	22.2186
NC_019398	HE858210	300
NC_019538	HE858210	20.5643
NC_019543	HE858210	29.8659
NC_020080	HE858210	300
NC_020879	HE858210	27.8837
NC_021344	HE858210	300
NC_021529	HE858210	9.29302
NC_023568	HE858210	12.2635
NC_023688	HE858210	31.5698
NC_024121	HE858210	19.8064
NC_025414	HE858210	300
NC_025425	HE858210	64.0376
NC_028750	HE858210	300
NC_028755	HE858210	300
NC_028762	HE858210	12.8337
NC_028773	HE858210	69.7464
NC_028829	HE858210	12.123
NC_029000	HE858210	31.3614
NC_029013	HE858210	300
NC_031020	HE858210	13.8703
NC_031057	HE858210	300
NC_041936	HE858210	60.1718
NC_041980	HE858210	300
NC_041981	HE858210	300
NC_042019	HE858210	27.7771
NC_042138	HE858210	300
NC_048645	HE858210	300
NC_048646	HE858210	300
NC_048673	HE858210	20.9963
NC_048674	HE858210	18.1292
NC_049464	HE858210	18.6143
NC_055712	HE858210	300
NC_055727	HE858210	11.1228
NC_055733	HE858210	23.6666
NC_055737	HE858210	15.0056
NC_055746	HE858210	27.8837
NC_055747	HE858210	27.5667
NC_055757	HE858210	57.8597
HE858210	HE981739	300
JN849462	HE981739	10.9298
NC_005066	HE981739	62.1829
NC_005083	HE981739	10.8631
NC_005135	HE981739	30.1988
NC_005260	HE981739	28.0435
NC_007022	HE981739	30.305
NC_007023	HE981739	300
NC_008208	HE981739	29.923
NC_009821	HE981739	64.4743
NC_012740	HE981739	55.9689
NC_014036	HE981739	300
NC_014467	HE981739	300
NC_014635	HE981739	30.2518
NC_014636	HE981739	23.5189
NC_015251	HE981739	22.2186
NC_019398	HE981739	300
NC_019538	HE981739	20.5643
NC_019543	HE981739	29.8659
NC_020080	HE981739	300
NC_020879	HE981739	27.8837
NC_021344	HE981739	300
NC_021529	HE981739	9.29302
NC_023568	HE981739	12.2635
NC_023688	HE981739	31.5698
NC_024121	HE981739	19.8064
NC_025414	HE981739	300
NC_025425	HE981739	64.0376
NC_028750	HE981739	300
NC_028755	HE981739	300
NC_028762	HE981739	12.8337
NC_028773	HE981739	69.7464
NC_028829	HE981739	12.123
NC_029000	HE981739	31.3614
NC_029013	HE981739	300
NC_031020	HE981739	13.8703
NC_031057	HE981739	300
NC_041936	HE981739	60.1718
NC_041980	HE981739	300
NC_041981	HE981739	300
NC_042019	HE981739	27.7771
NC_042138	HE981739	300
NC_048645	HE981739	300
NC_048646	HE981739	300
NC_048673	HE981739	20.9963
NC_048674	HE981739	18.1292
NC_049464	HE981739	18.6143
NC_055712	HE981739	300
NC_055727	HE981739	11.1228
NC_055733	HE981739	23.6666
NC_055737	HE981739	15.0056
NC_055746	HE981739	27.8837
NC_055747	HE981739	27.5667
NC_055757	HE981739	57.8597
JN254801	HE983844	226.244
KJ936628	HE983844	20.7815
NC_004466	HE983844	227.348
NC_010324	HE983844	2.10684
NC_010325	HE983844	168.935
NC_015938	HE983844	5.27379
NC_017971	HE983844	90.0018
NC_018835	HE983844	1.96266
NC_018850	HE983844	114.298
NC_018859	HE983844	2.19305
NC_019402	HE983844	6.40011
NC_019813	HE983844	213.429
NC_022971	HE983844	210.533
NC_023583	HE983844	168.21
NC_023593	HE983844	2.10684
NC_026599	HE983844	173.43
NC_027395	HE983844	2.12812
NC_028903	HE983844	2.02345
NC_028919	HE983844	193.52
NC_028933	HE983844	214.767
NC_042103	HE983844	76.756
NC_042107	HE983844	110.252
NC_042343	HE983844	186.521
NC_048664	HE983844	5.63477
NC_048773	HE983844	5.46153
NC_048774	HE983844	5.48575
NC_048775	HE983844	5.60947
NC_048776	HE983844	3.66506
NC_048861	HE983844	5.68593
NC_070989	HE983844	2.08573
KC556893	HG428758	173.159
KC556894	HG428758	194.294
KC556895	HG428758	173.159
KC556896	HG428758	173.159
KC556898	HG428758	173.159
NC_006953	HG428758	4.64125
NC_019446	HG428758	194.294
NC_019447	HG428758	173.159
NC_020846	HG428758	1.82605
NC_020856	HG428758	1.73552
NC_020858	HG428758	1.76528
NC_025471	HG428758	2.19513
NC_027299	HG428758	4.04801
NC_028819	HG428758	1.70618
NC_054636	HG428758	3.76174
NC_054637	HG428758	3.56618
NC_054652	HG428758	3.86539
HG796220	HG796219	165.159
HG796221	HG796219	154.125
JX483875	HG796219	5.25199
NC_004902	HG796219	14.8698
NC_007709	HG796219	15.3947
NC_009543	HG796219	14.941
NC_011201	HG796219	59.8768
NC_012742	HG796219	12.3803
NC_016764	HG796219	28.5778
NC_019520	HG796219	22.0072
NC_019528	HG796219	7.73945
NC_019911	HG796219	7.91635
NC_019933	HG796219	10.439
NC_020078	HG796219	8.37454
NC_022916	HG796219	54.4805
NC_022982	HG796219	33.9876
NC_022987	HG796219	30.8816
NC_028850	HG796219	8.30467
NC_028988	HG796219	44.4733
NC_029007	HG796219	45.3361
NC_029070	HG796219	8.30467
NC_029092	HG796219	30.8816
NC_030928	HG796219	30.4384
NC_030937	HG796219	30.2973
NC_031014	HG796219	25.6643
NC_041885	HG796219	31.3575
NC_041912	HG796219	33.9876
NC_042104	HG796219	28.2669
NC_047741	HG796219	8.1696
NC_047743	HG796219	170.124
NC_047762	HG796219	30.7304
NC_047768	HG796219	7.85622
NC_047778	HG796219	8.23638
NC_047804	HG796219	65.5104
NC_047805	HG796219	7.91635
NC_047816	HG796219	140.235
NC_047834	HG796219	19.0038
NC_047840	HG796219	30.4384
NC_047845	HG796219	5.35103
NC_047846	HG796219	3.06053
NC_047860	HG796219	33.5087
NC_047865	HG796219	8.30467
NC_047866	HG796219	8.30467
NC_047868	HG796219	5.20385
NC_047869	HG796219	5.40202
NC_047870	HG796219	5.25199
NC_047890	HG796219	22.0072
NC_047930	HG796219	54.7545
NC_047941	HG796219	8.30467
NC_047951	HG796219	8.30467
NC_047966	HG796219	8.04032
NC_048029	HG796219	33.8242
NC_048055	HG796219	44.95
NC_048111	HG796219	8.23638
NC_048123	HG796219	13.0155
NC_048133	HG796219	9.68067
NC_054891	HG796219	66.9671
HG796219	HG796220	165.159
HG796221	HG796220	149.957
JX483875	HG796220	5.30978
NC_004902	HG796220	14.971
NC_007709	HG796220	15.496
NC_009543	HG796220	15.0422
NC_011201	HG796220	60.1776
NC_012742	HG796220	12.4703
NC_016764	HG796220	28.7274
NC_019520	HG796220	22.132
NC_019528	HG796220	7.8077
NC_019911	HG796220	7.98462
NC_019933	HG796220	10.518
NC_020078	HG796220	8.44283
NC_022916	HG796220	54.7466
NC_022982	HG796220	34.1635
NC_022987	HG796220	31.0441
NC_028850	HG796220	8.37296
NC_028988	HG796220	44.7072
NC_029007	HG796220	45.5701
NC_029070	HG796220	8.37296
NC_029092	HG796220	31.0441
NC_030928	HG796220	30.601
NC_030937	HG796220	30.4598
NC_031014	HG796220	25.8014
NC_041885	HG796220	31.5201
NC_041912	HG796220	34.1635
NC_042104	HG796220	28.4165
NC_047741	HG796220	8.23789
NC_047743	HG796220	165.159
NC_047762	HG796220	30.893
NC_047768	HG796220	7.92449
NC_047778	HG796220	8.30467
NC_047804	HG796220	65.8298
NC_047805	HG796220	7.98462
NC_047816	HG796220	141.217
NC_047834	HG796220	19.1166
NC_047840	HG796220	30.601
NC_047845	HG796220	5.40883
NC_047846	HG796220	3.10812
NC_047860	HG796220	33.6846
NC_047865	HG796220	8.37296
NC_047866	HG796220	8.37296
NC_047868	HG796220	5.26164
NC_047869	HG796220	5.45982
NC_047870	HG796220	5.30978
NC_047890	HG796220	22.132
NC_047930	HG796220	55.0207
NC_047941	HG796220	8.37296
NC_047951	HG796220	8.37296
NC_047966	HG796220	8.1086
NC_048029	HG796220	34.0001
NC_048055	HG796220	45.1687
NC_048111	HG796220	8.30467
NC_048123	HG796220	13.1054
NC_048133	HG796220	9.74903
NC_054891	HG796220	67.3058
HG796219	HG796221	154.125
HG796220	HG796221	149.957
JX483875	HG796221	5.08599
NC_004902	HG796221	14.5797
NC_007709	HG796221	15.1045
NC_009543	HG796221	14.6508
NC_011201	HG796221	59.0247
NC_012742	HG796221	12.1224
NC_016764	HG796221	28.15
NC_019520	HG796221	21.65
NC_019528	HG796221	7.54349
NC_019911	HG796221	7.72035
NC_019933	HG796221	10.2123
NC_020078	HG796221	8.17845
NC_022916	HG796221	53.725
NC_022982	HG796221	33.4853
NC_022987	HG796221	30.4171
NC_028850	HG796221	8.1086
NC_028988	HG796221	43.8081
NC_029007	HG796221	44.6708
NC_029070	HG796221	8.1086
NC_029092	HG796221	30.4171
NC_030928	HG796221	29.9741
NC_030937	HG796221	29.8329
NC_031014	HG796221	25.2723
NC_041885	HG796221	30.893
NC_041912	HG796221	33.4853
NC_042104	HG796221	27.8392
NC_047741	HG796221	7.97356
NC_047743	HG796221	154.125
NC_047762	HG796221	30.266
NC_047768	HG796221	7.66024
NC_047778	HG796221	8.04032
NC_047804	HG796221	64.607
NC_047805	HG796221	7.72035
NC_047816	HG796221	132.866
NC_047834	HG796221	18.6804
NC_047840	HG796221	29.9741
NC_047845	HG796221	5.18501
NC_047846	HG796221	2.92375
NC_047860	HG796221	33.0065
NC_047865	HG796221	8.1086
NC_047866	HG796221	8.1086
NC_047868	HG796221	5.03787
NC_047869	HG796221	5.23598
NC_047870	HG796221	5.08599
NC_047890	HG796221	21.65
NC_047930	HG796221	53.999
NC_047941	HG796221	8.1086
NC_047951	HG796221	8.1086
NC_047966	HG796221	7.8443
NC_048029	HG796221	33.322
NC_048055	HG796221	44.3272
NC_048111	HG796221	8.04032
NC_048123	HG796221	12.7574
NC_048133	HG796221	9.4844
NC_054891	HG796221	66.0106
KJ477684	HM137666	300
KJ477685	HM137666	300
KJ477686	HM137666	300
KM606995	HM137666	300
KM606996	HM137666	300
KM606997	HM137666	300
KM606998	HM137666	300
KM606999	HM137666	300
KM607001	HM137666	300
KM607002	HM137666	300
KM607003	HM137666	300
NC_000866	HM137666	300
NC_004928	HM137666	35.6928
NC_008515	HM137666	300
NC_010105	HM137666	23.03
NC_012635	HM137666	300
NC_012638	HM137666	300
NC_012741	HM137666	24.8833
NC_014260	HM137666	31.5575
NC_014595	HM137666	34.4544
NC_014660	HM137666	11.9039
NC_014662	HM137666	29.9694
NC_014792	HM137666	37.8528
NC_015250	HM137666	8.98667
NC_015457	HM137666	300
NC_018855	HM137666	53.7605
NC_019399	HM137666	300
NC_019500	HM137666	27.0595
NC_019503	HM137666	284.841
NC_019505	HM137666	300
NC_019909	HM137666	17.322
NC_020416	HM137666	52.5358
NC_023561	HM137666	29.215
NC_024121	HM137666	20.4618
NC_024124	HM137666	44.2604
NC_024125	HM137666	300
NC_024794	HM137666	37.628
NC_025419	HM137666	300
NC_025437	HM137666	35.4139
NC_025448	HM137666	300
NC_025449	HM137666	300
NC_025829	HM137666	288.726
NC_026607	HM137666	49.0514
NC_027331	HM137666	40.7953
NC_027344	HM137666	40.2225
NC_027349	HM137666	300
NC_027353	HM137666	300
NC_027404	HM137666	300
NC_027979	HM137666	300
NC_027983	HM137666	300
NC_028448	HM137666	300
NC_028683	HM137666	11.7984
NC_028686	HM137666	19.0493
NC_028762	HM137666	13.3444
NC_028773	HM137666	2.17335
NC_028780	HM137666	300
NC_028820	HM137666	17.6469
NC_028847	HM137666	28.4401
NC_028857	HM137666	35.1471
NC_028881	HM137666	26.6915
NC_028894	HM137666	32.4568
NC_028925	HM137666	37.7438
NC_028927	HM137666	300
NC_028940	HM137666	15.3139
NC_028957	HM137666	32.7026
NC_029091	HM137666	40.8965
NC_030953	HM137666	300
NC_031011	HM137666	300
NC_031020	HM137666	11.4874
NC_031030	HM137666	300
NC_031047	HM137666	300
NC_031065	HM137666	36.2681
NC_031085	HM137666	300
NC_031087	HM137666	19.0873
NC_031090	HM137666	51.7982
NC_031095	HM137666	22.4206
NC_031103	HM137666	300
NC_031928	HM137666	26.9201
NC_031934	HM137666	35.806
NC_041863	HM137666	37.3942
NC_041864	HM137666	36.7462
NC_041919	HM137666	300
NC_041920	HM137666	42.5113
NC_041990	HM137666	44.3893
NC_041996	HM137666	14.1539
NC_042039	HM137666	300
NC_042044	HM137666	47.1791
NC_042067	HM137666	40.4082
NC_042077	HM137666	300
NC_042078	HM137666	300
NC_042129	HM137666	300
NC_042130	HM137666	300
NC_048694	HM137666	19.6732
NC_048798	HM137666	22.0462
NC_048849	HM137666	16.3805
NC_049464	HM137666	24.0418
NC_054899	HM137666	300
NC_054900	HM137666	300
NC_054901	HM137666	300
NC_054902	HM137666	300
NC_054903	HM137666	300
NC_054904	HM137666	300
NC_054905	HM137666	300
NC_054906	HM137666	300
NC_054907	HM137666	300
NC_054908	HM137666	300
NC_054909	HM137666	300
NC_054910	HM137666	292.264
NC_054911	HM137666	300
NC_054912	HM137666	300
NC_054913	HM137666	58.2186
NC_054914	HM137666	300
NC_054915	HM137666	300
NC_054916	HM137666	300
NC_054917	HM137666	300
NC_054918	HM137666	300
NC_054919	HM137666	300
NC_054920	HM137666	300
NC_054921	HM137666	300
NC_054922	HM137666	300
NC_054923	HM137666	300
NC_054924	HM137666	300
NC_054925	HM137666	300
NC_054926	HM137666	300
NC_054927	HM137666	300
NC_054928	HM137666	300
NC_054929	HM137666	300
NC_054930	HM137666	300
NC_054931	HM137666	300
NC_054932	HM137666	300
NC_054933	HM137666	300
NC_054934	HM137666	300
NC_054935	HM137666	300
NC_054936	HM137666	300
NC_054937	HM137666	300
NC_054938	HM137666	300
NC_054939	HM137666	300
NC_054940	HM137666	47.9964
NC_054941	HM137666	300
NC_054942	HM137666	300
NC_054943	HM137666	300
NC_054944	HM137666	300
NC_054945	HM137666	286.457
NC_055708	HM137666	40.7741
NC_055709	HM137666	19.0917
NC_055713	HM137666	290.002
NC_055715	HM137666	17.675
NC_055716	HM137666	17.2163
NC_055718	HM137666	35.0328
NC_055720	HM137666	34.4592
NC_055721	HM137666	17.9747
[truncated: 291,601+ more rows]

## Sheet: 3.vcontact2_imgvr1138_VCs
phage_name	vConTACT2_cluster	insertion_group	seq_source	env_source_long	env_source_short	host_group	host_strain	phage_genus_VIRIDIC	phage_species_VIRIDIC	conjoined_contig?	flipped_in_clinker?	IMG/VRv4 UViG ID Link	IMG/VRv4 Genome Name Link	IMG/VRv4 Is Public	IMG/VRv4 Release Date
phage033a_KCOM2799	VC_227_0	tRNA_proline	isolate	human subgingival plaque	human oral cavity	Porphyromonas gingivalis	KCOM2799	-	-			.	.	.	.
IMGVR_UViG_2858656345_000002	VC_227_0	tRNA_proline	isolate	human periodontal pocket	human oral cavity	Porphyromonas gingivalis	ATCC49417	-	-		yes	https://img.jgi.doe.gov/cgi-bin/vr/main.cgi?section=ViralBrowse&page=uviginfo&uvig_id=IMGVR_UViG_2858656345_000002	Porphyromonas gingivalis ATCC 49417	yes	2020-02-15
IMGVR_UViG_2600255045_000002	VC_227_0	tRNA_proline	isolate	human subgingival plaque	human oral cavity	Porphyromonas gingivalis	F0568	-	-		yes	https://img.jgi.doe.gov/cgi-bin/vr/main.cgi?section=ViralBrowse&page=uviginfo&uvig_id=IMGVR_UViG_2600255045_000002	Porphyromonas gingivalis F0568	yes	2015-01-18
IMGVR_UViG_2600255047_000001	VC_227_0	tRNA_proline	isolate	human subgingival plaque	human oral cavity	Porphyromonas gingivalis	F0570	-	-			https://img.jgi.doe.gov/cgi-bin/vr/main.cgi?section=ViralBrowse&page=uviginfo&uvig_id=IMGVR_UViG_2600255047_000001	Porphyromonas gingivalis F0570	yes	2015-01-18
IMGVR_UViG_2531839003_000001	VC_227_0	tRNA_proline	isolate	biofilm hospital sink drain	industrial biofilm	Porphyromonas gingivalis	JCVISC001	-	-		yes	https://img.jgi.doe.gov/cgi-bin/vr/main.cgi?section=ViralBrowse&page=uviginfo&uvig_id=IMGVR_UViG_2531839003_000001	Porphyromonas gingivalis JCVI SC001 (unscreened)	yes	2013-08-23
IMGVR_UViG_2846829876_000002	VC_227_0	tRNA_proline	isolate	human subgingival plaque	human oral cavity	Porphyromonas gingivalis	KCOM2799	-	-			https://img.jgi.doe.gov/cgi-bin/vr/main.cgi?section=ViralBrowse&page=uviginfo&uvig_id=IMGVR_UViG_2846829876_000002	Porphyromonas gingivalis KCOM 2799	yes	2019-12-17
IMGVR_UViG_2841427693_000001	VC_227_0	tRNA_proline	isolate	human subgingival plaque	human oral cavity	Porphyromonas gingivalis	KCOM2801	-	-			https://img.jgi.doe.gov/cgi-bin/vr/main.cgi?section=ViralBrowse&page=uviginfo&uvig_id=IMGVR_UViG_2841427693_000001	Porphyromonas gingivalis KCOM 2801	yes	2019-10-04
IMGVR_UViG_2846820306_000001	VC_227_0	tRNA_proline	isolate	human subgingival plaque	human oral cavity	Porphyromonas gingivalis	KCOM2802	-	-			https://img.jgi.doe.gov/cgi-bin/vr/main.cgi?section=ViralBrowse&page=uviginfo&uvig_id=IMGVR_UViG_2846820306_000001	Porphyromonas gingivalis KCOM 2802	yes	2019-12-17
IMGVR_UViG_2846822444_000001	VC_227_0	tRNA_proline	isolate	human subgingival plaque	human oral cavity	Porphyromonas gingivalis	KCOM2803	-	-		yes	https://img.jgi.doe.gov/cgi-bin/vr/main.cgi?section=ViralBrowse&page=uviginfo&uvig_id=IMGVR_UViG_2846822444_000001	Porphyromonas gingivalis KCOM 2803	yes	2019-12-17
IMGVR_UViG_2571042235_000001	VC_227_0	tRNA_proline	isolate	human subgingival plaque	human oral cavity	Porphyromonas gingivalis	SJD2	-	-			https://img.jgi.doe.gov/cgi-bin/vr/main.cgi?section=ViralBrowse&page=uviginfo&uvig_id=IMGVR_UViG_2571042235_000001	Porphyromonas gingivalis SJD2	yes	2014-05-26
IMGVR_UViG_2858652038_000001	VC_227_0	tRNA_proline	isolate	human subgingival plaque	human oral cavity	Porphyromonas gingivalis	WW2866	-	-		yes	https://img.jgi.doe.gov/cgi-bin/vr/main.cgi?section=ViralBrowse&page=uviginfo&uvig_id=IMGVR_UViG_2858652038_000001	Porphyromonas gingivalis WW2866	yes	2020-02-15
IMGVR_UViG_2855585092_000002	VC_227_0	tRNA_proline	isolate	human subgingival plaque	human oral cavity	Porphyromonas gingivalis	WW2931	-	-			https://img.jgi.doe.gov/cgi-bin/vr/main.cgi?section=ViralBrowse&page=uviginfo&uvig_id=IMGVR_UViG_2855585092_000002	Porphyromonas gingivalis WW2931	yes	2020-01-27
phage016a_WW2866	VC_227_0	tRNA_proline	isolate	human subgingival plaque	human oral cavity	Porphyromonas gingivalis	WW2866	C	10			.	.	.	.
phage017a_JCVISC001	VC_227_0	tRNA_proline	isolate	biofilm hospital sink drain	industrial biofilm	Porphyromonas gingivalis	JCVISC001	C	11			.	.	.	.
phage018a_AFR5B1	VC_227_0	tRNA_proline	isolate	human subgingival plaque	human oral cavity	Porphyromonas gingivalis	AFR5B1	C	12	yes		.	.	.	.
phage019a_ATCC49417	VC_227_0	tRNA_proline	isolate	human periodontal pocket	human oral cavity	Porphyromonas gingivalis	ATCC49417	C	13			.	.	.	.
phage019b_ATCC49417	VC_227_0	tRNA_proline	isolate	human periodontal pocket	human oral cavity	Porphyromonas gingivalis	ATCC49417	C	13			.	.	.	.
phage026a_KCOM2802	VC_227_0	tRNA_proline	isolate	human subgingival plaque	human oral cavity	Porphyromonas gingivalis	KCOM2802	D	14			.	.	.	.
IMGVR_UViG_3300045988_183125	VC_227_0	tRNA_proline	metagenome	human large intestine	human large intestine	Porphyromonas	-	E	36			https://img.jgi.doe.gov/cgi-bin/vr/main.cgi?section=ViralBrowse&page=uviginfo&uvig_id=IMGVR_UViG_3300045988_183125	Combined Assembly of pooled viral contigs from multiple samples	yes	2021-06-30
phage020a_SJD2	VC_227_0	tRNA_proline	isolate	human subgingival plaque	human oral cavity	Porphyromonas gingivalis	SJD2	E	18			.	.	.	.
phage021a_SJD5	VC_227_0	tRNA_proline	isolate	human subgingival plaque	human oral cavity	Porphyromonas gingivalis	SJD5	E	18			.	.	.	.
phage022a_WW2931	VC_227_0	tRNA_proline	isolate	human subgingival plaque	human oral cavity	Porphyromonas gingivalis	WW2931	E	17			.	.	.	.
phage023a_KCOM2797	VC_227_0	tRNA_proline	isolate	human subgingival plaque	human oral cavity	Porphyromonas gingivalis	KCOM2797	E	16			.	.	.	.
phage024a_F0570	VC_227_0	tRNA_proline	isolate	human subgingival plaque	human oral cavity	Porphyromonas gingivalis	F0570	E	15			.	.	.	.
phage025a_SJD11	VC_227_0	tRNA_proline	isolate	human subgingival plaque	human oral cavity	Porphyromonas gingivalis	SJD11	F	19			.	.	.	.
phage031a_D83T3	VC_227_0	tRNA_proline	isolate	human dental biofilm	human oral cavity	Porphyromonas gingivalis	D83T3	F	21			.	.	.	.
phage027a_F0568	VC_227_0	tRNA_proline	isolate	human subgingival plaque	human oral cavity	Porphyromonas gingivalis	F0568	F	21			.	.	.	.
phage028a_KCOM2799	VC_227_0	tRNA_proline	isolate	human subgingival plaque	human oral cavity	Porphyromonas gingivalis	KCOM2799	F	20			.	.	.	.
phage029a_Kyudai3	VC_227_0	tRNA_proline	isolate	human dental biofilm	human oral cavity	Porphyromonas gingivalis	Kyudai3	F	22			.	.	.	.
phage030a_KCOM2803	VC_227_0	tRNA_proline	isolate	human subgingival plaque	human oral cavity	Porphyromonas gingivalis	KCOM2803	F	23			.	.	.	.
phage032a_KCOM2801	VC_227_0	tRNA_proline	isolate	human subgingival plaque	human oral cavity	Porphyromonas gingivalis	KCOM2801	G	24			.	.	.	.
IMGVR_UViG_2639763162_000001	VC_227_0	tRNA_proline	isolate	canine oral cavity	canine oral cavity	Porphyromonas gulae	78865_COT.052	H	26			https://img.jgi.doe.gov/cgi-bin/vr/main.cgi?section=ViralBrowse&page=uviginfo&uvig_id=IMGVR_UViG_2639763162_000001	Porphyromonas gulae 78865_COT.052	yes	2015-11-06
IMGVR_UViG_2869004880_000001	VC_323_0	mu_like	isolate	human subgingival plaque	human oral cavity	Porphyromonas gingivalis	WW2885	-	-			https://img.jgi.doe.gov/cgi-bin/vr/main.cgi?section=ViralBrowse&page=uviginfo&uvig_id=IMGVR_UViG_2869004880_000001	Porphyromonas gingivalis WW2885	yes	2020-04-23
IMGVR_UViG_2858645892_000002	VC_323_0	mu_like	isolate	human subgingival plaque	human oral cavity	Porphyromonas gingivalis	WW2952	-	-			https://img.jgi.doe.gov/cgi-bin/vr/main.cgi?section=ViralBrowse&page=uviginfo&uvig_id=IMGVR_UViG_2858645892_000002	Porphyromonas gingivalis WW2952	yes	2020-02-15
IMGVR_UViG_2627853778_000001	VC_323_0	mu_like	isolate	canine oral cavity	canine oral cavity	Porphyromonas gulae	78859	A	25		yes	https://img.jgi.doe.gov/cgi-bin/vr/main.cgi?section=ViralBrowse&page=uviginfo&uvig_id=IMGVR_UViG_2627853778_000001	Porphyromonas gulae 78859	yes	2015-09-04
phage006a_EM3	VC_323_0	mu_like	isolate	human dental biofilm	human oral cavity	Porphyromonas gingivalis	EM3	A	4			.	.	.	.
phage007a_Bg4	VC_323_0	mu_like	isolate	human subgingival plaque	human oral cavity	Porphyromonas gingivalis	Bg4	A	2			.	.	.	.
phage008a_KCOM2797	VC_323_0	mu_like	isolate	human subgingival plaque	human oral cavity	Porphyromonas gingivalis	KCOM2797	A	3			.	.	.	.
phage009a_Kyudai3	VC_323_0	mu_like	isolate	human dental biofilm	human oral cavity	Porphyromonas gingivalis	Kyudai3	A	3			.	.	.	.
phage010a_HG1691old	VC_323_0	mu_like	isolate	human subgingival plaque	human oral cavity	Porphyromonas gingivalis	HG1691old	A	5			.	.	.	.
phage011a_WW2952	VC_323_0	mu_like	isolate	human subgingival plaque	human oral cavity	Porphyromonas gingivalis	WW2952	A	1	yes		.	.	.	.
phage012a_381OKJP	VC_323_0	mu_like	isolate	human subgingival plaque	human oral cavity	Porphyromonas gingivalis	381OKJP	A	6			.	.	.	.
phage013a_WW2885	VC_323_0	mu_like	isolate	human subgingival plaque	human oral cavity	Porphyromonas gingivalis	WW2885	A	7			.	.	.	.
phage014a_Kyudai4	VC_323_0	mu_like	isolate	human dental biofilm	human oral cavity	Porphyromonas gingivalis	Kyudai4	A	8			.	.	.	.
phage015a_SRR9217400mag3	VC_323_0	mu_like	metagenome	human oral cavity	human oral cavity	Porphyromonas gingivalis	SRR9217400mag3	A	8			.	.	.	.
phage002a_W4087	VC_84_0	tRNA_serine	isolate	human oral cavity	human oral cavity	Porphyromonas gingivalis	W4087	-	-			.	.	.	.
phage003a_WW2952	VC_84_0	tRNA_serine	isolate	human subgingival plaque	human oral cavity	Porphyromonas gingivalis	WW2952	-	-			.	.	.	.
phage001a_WW5019	VC_84_0	tRNA_serine	isolate	human subgingival plaque	human oral cavity	Porphyromonas gingivalis	WW5019	-	-			.	.	.	.
phage004a_F0185	VC_84_0	tRNA_serine	isolate	human oral cavity	human oral cavity	Porphyromonas gingivalis	F0185	-	-			.	.	.	.
IMGVR_UViG_2858656345_000001	VC_84_0	tRNA_serine	isolate	human periodontal pocket	human oral cavity	Porphyromonas gingivalis	ATCC49417	-	-			https://img.jgi.doe.gov/cgi-bin/vr/main.cgi?section=ViralBrowse&page=uviginfo&uvig_id=IMGVR_UViG_2858656345_000001	Porphyromonas gingivalis ATCC 49417	yes	2020-02-15
IMGVR_UViG_2600255241_000001	VC_84_0	tRNA_serine	isolate	human subgingival plaque	human oral cavity	Porphyromonas gingivalis	W4087	-	-			https://img.jgi.doe.gov/cgi-bin/vr/main.cgi?section=ViralBrowse&page=uviginfo&uvig_id=IMGVR_UViG_2600255241_000001	Porphyromonas gingivalis W4087	yes	2015-01-18
IMGVR_UViG_2858645892_000003	VC_84_0	tRNA_serine	isolate	human subgingival plaque	human oral cavity	Porphyromonas gingivalis	WW2952	-	-			https://img.jgi.doe.gov/cgi-bin/vr/main.cgi?section=ViralBrowse&page=uviginfo&uvig_id=IMGVR_UViG_2858645892_000003	Porphyromonas gingivalis WW2952	yes	2020-02-15
IMGVR_UViG_2858641143_000002	VC_84_0	tRNA_serine	isolate	human subgingival plaque	human oral cavity	Porphyromonas gingivalis	WW5019	-	-			https://img.jgi.doe.gov/cgi-bin/vr/main.cgi?section=ViralBrowse&page=uviginfo&uvig_id=IMGVR_UViG_2858641143_000002	Porphyromonas gingivalis WW5019	yes	2020-02-15
phage005a_ATCC49417	VC_84_0	tRNA_serine	isolate	human periodontal pocket	human oral cavity	Porphyromonas gingivalis	ATCC49417	B	9			.	.	.	.
phage005b_ATCC49417	VC_84_0	tRNA_serine	isolate	human periodontal pocket	human oral cavity	Porphyromonas gingivalis	ATCC49417	B	9			.	.	.	.
IMGVR_UViG_3300007566_000023	VC_84_0	tRNA_serine	metagenome	human tongue dorsum	human oral cavity	Porphyromonas	-	I	27			https://img.jgi.doe.gov/cgi-bin/vr/main.cgi?section=ViralBrowse&page=uviginfo&uvig_id=IMGVR_UViG_3300007566_000023	Human tongue dorsum microbial communities from NIH, USA - visit 1, subject 763840445 reassembly	yes	2018-05-18
IMGVR_UViG_3300008279_000026	VC_84_0	tRNA_serine	metagenome	human tongue dorsum	human oral cavity	Porphyromonas	-	I	29		yes	https://img.jgi.doe.gov/cgi-bin/vr/main.cgi?section=ViralBrowse&page=uviginfo&uvig_id=IMGVR_UViG_3300008279_000026	Human tongue dorsum microbial communities from NIH, USA - visit 1, subject 338793263 reassembly	yes	2018-05-18
IMGVR_UViG_3300045988_068629	VC_84_0	tRNA_serine	metagenome	human large intestine	human large intestine	Porphyromonas	-	I	32			https://img.jgi.doe.gov/cgi-bin/vr/main.cgi?section=ViralBrowse&page=uviginfo&uvig_id=IMGVR_UViG_3300045988_068629	Combined Assembly of pooled viral contigs from multiple samples	yes	2021-06-30
IMGVR_UViG_3300045988_076103	VC_84_0	tRNA_serine	metagenome	human large intestine	human large intestine	Porphyromonas	-	I	33			https://img.jgi.doe.gov/cgi-bin/vr/main.cgi?section=ViralBrowse&page=uviginfo&uvig_id=IMGVR_UViG_3300045988_076103	Combined Assembly of pooled viral contigs from multiple samples	yes	2021-06-30
IMGVR_UViG_3300045988_108662	VC_84_0	tRNA_serine	metagenome	human large intestine	human large intestine	Porphyromonas	-	I	34			https://img.jgi.doe.gov/cgi-bin/vr/main.cgi?section=ViralBrowse&page=uviginfo&uvig_id=IMGVR_UViG_3300045988_108662	Combined Assembly of pooled viral contigs from multiple samples	yes	2021-06-30
IMGVR_UViG_3300007791_000008	VC_84_0	tRNA_serine	metagenome	human oral cavity	human oral cavity	Porphyromonas	-	J	28		yes	https://img.jgi.doe.gov/cgi-bin/vr/main.cgi?section=ViralBrowse&page=uviginfo&uvig_id=IMGVR_UViG_3300007791_000008	Human supragingival plaque microbial communities from NIH, USA - visit 1, subject 159268001 reassembly	yes	2018-05-18
IMGVR_UViG_3300008346_000021	VC_84_0	tRNA_serine	metagenome	human supragingival plaque	human oral cavity	Porphyromonas	-	J	30		yes	https://img.jgi.doe.gov/cgi-bin/vr/main.cgi?section=ViralBrowse&page=uviginfo&uvig_id=IMGVR_UViG_3300008346_000021	Human supragingival plaque microbial communities from NIH, USA - visit 2, subject 159268001 reassembly	yes	2018-05-18
IMGVR_UViG_7000000708_000048	VC_84_0	tRNA_serine	metagenome	human supragingival plaque	human oral cavity	Porphyromonas	-	J	30		yes	https://img.jgi.doe.gov/cgi-bin/vr/main.cgi?section=ViralBrowse&page=uviginfo&uvig_id=IMGVR_UViG_7000000708_000048	Human supragingival plaque microbial communities from NIH, USA - visit 2, subject 159268001	yes	2011-04-29
IMGVR_UViG_3300045988_042223	VC_84_0	tRNA_serine	metagenome	human large intestine	human large intestine	Porphyromonas	-	K	31		yes	https://img.jgi.doe.gov/cgi-bin/vr/main.cgi?section=ViralBrowse&page=uviginfo&uvig_id=IMGVR_UViG_3300045988_042223	Combined Assembly of pooled viral contigs from multiple samples	yes	2021-06-30
IMGVR_UViG_3300045988_113215	VC_84_0	tRNA_serine	metagenome	human large intestine	human large intestine	Porphyromonas	-	L	35		yes	https://img.jgi.doe.gov/cgi-bin/vr/main.cgi?section=ViralBrowse&page=uviginfo&uvig_id=IMGVR_UViG_3300045988_113215	Combined Assembly of pooled viral contigs from multiple samples	yes	2021-06-30
IMGVR_UViG_7000000315_000049	VC_84_0	tRNA_serine	metagenome	human supragingival plaque	human oral cavity	Porphyromonas	-	M	37		yes	https://img.jgi.doe.gov/cgi-bin/vr/main.cgi?section=ViralBrowse&page=uviginfo&uvig_id=IMGVR_UViG_7000000315_000049	Human supragingival plaque microbial communities from NIH, USA - visit 1, subject 159268001	yes	2011-04-29
IMGVR_UViG_7000000565_000036	VC_84_0	tRNA_serine	metagenome	human tongue dorsum	human oral cavity	Porphyromonas	-	M	38			https://img.jgi.doe.gov/cgi-bin/vr/main.cgi?section=ViralBrowse&page=uviginfo&uvig_id=IMGVR_UViG_7000000565_000036	Human tongue dorsum microbial communities from NIH, USA - visit 1, subject 338793263	yes	2011-04-29

## Sheet: 4.genomes_virclust_victor
genome_name	length_bp	VirClust_3B_PSCs.gene_count	VirClust_3B_PSCs.Proteins_shared	VirClust_3B_PSCs.Single_Proteins	VirClust_3B_PSCs.Proteins_shared_inOwn_GC	VirClust_3B_PSCs.Proteins_shared_only_In_Own_GC	VirClust_3B_PSCs.Proteins_shared_also_Out_Own_GC	VirClust_3B_PSCs.Proteins_shared_only_Out_Own_GC	VirClust_3B_PSCs.silhouette_neighbour	VirClust_3B_PSCs.silhouette_width	VirClust_3B_PSCs.genome_cluster_ID	VICTOR_amino_acids_D6.subfamily_(best_equivalent_to_ICTV_family)
AP013511.1_Uncultured_Mediterranean_phage_uvMED_DNA,_complete_genome,_group_G21,_isolate__uvMED_CGR_C117A_MedDCM_OCT_S32_C49	35735	52	22	30	19	10	12	3	7	0.24	1	9
IMGVR_UViG_3300006459_000016_3300006459_Ga0100222_100241	35728	51	47	4	47	31	16	0	2	0.32	1	9
IMGVR_UViG_3300006742_000150_3300006742_Ga0101805_100074_5490_38941	33452	49	39	10	38	24	15	1	2	0.3	1	9
IMGVR_UViG_3300007093_000011_3300007093_Ga0104055_1000085	33301	46	46	0	46	30	16	0	2	0.33	1	9
IMGVR_UViG_3300007126_000084_3300007126_Ga0102717_100371	33973	48	44	4	43	29	15	1	2	0.31	1	9
IMGVR_UViG_3300007713_000082_3300007713_Ga0105659_1000065	33090	47	45	2	45	30	15	0	2	0.34	1	9
IMGVR_UViG_3300008130_000180_3300008130_Ga0114850_100310_15654_45282	29629	46	41	5	41	28	13	0	2	0.34	1	9
IMGVR_UViG_3300010054_000046_3300010054_Ga0098069_100157	38681	53	38	15	35	21	17	3	2	0.22	1	9
IMGVR_UViG_3300012252_000041_3300012252_Ga0122200_100146_5821_36544	30724	44	33	11	33	22	11	0	2	0.32	1	9
IMGVR_UViG_3300014204_000533_3300014204_Ga0172381_10001225	30708	39	24	15	21	10	14	3	2	0.14	1	9
IMGVR_UViG_3300019758_000278_3300019758_Ga0193951_1000082_3289_37938	34650	55	38	17	37	22	16	1	2	0.25	1	9
MK764442.1_Flavobacterium_phage_FPSV_S1,_complete_genome	35187	47	47	0	47	30	17	0	5	0.44	1	9
MN812204.1_Flavobacterium_phage_vB_FspM_lotta8_2,_complete_genome	34627	49	49	0	49	34	15	0	5	0.39	1	9
MN850656.1_Flavobacterium_phage_fF4,_complete_genome	31958	46	33	13	33	17	16	0	2	0.22	1	9
MW421581.1_UNVERIFIED__Flavobacterium_phage_FPSV_S4,_complete_genome	35187	47	47	0	47	30	17	0	5	0.44	1	9
MW421582.1_UNVERIFIED__Flavobacterium_phage_FPSV_S8,_complete_genome	35187	47	47	0	47	30	17	0	5	0.44	1	9
MW421583.1_UNVERIFIED__Flavobacterium_phage_FPSV_F8,_complete_genome	35187	47	47	0	47	30	17	0	5	0.44	1	removed bc duplicate of MW421582.1_UNVERIFIED__Flavobacterium_phage_FPSV_S8
MW421584.1_UNVERIFIED__Flavobacterium_phage_FPSV_D3,_complete_genome	35195	47	47	0	47	30	17	0	5	0.44	1	9
NC_048829.1_Flavobacterium_phage_vB_FspM_lotta8_1,_complete_genome	34751	49	48	1	48	33	15	0	5	0.39	1	9
NC_048830.1_Flavobacterium_phage_vB_FspM_pippi8_1,_complete_genome	34711	49	48	1	48	33	15	0	5	0.39	1	9
NC_062754.1_Winogradskyella_phage_Peternella_1,_complete_genome	39649	62	37	25	37	22	15	0	2	0.21	1	9
BK010646.1_TPA_exp__Bacteroides_phage_p00,_complete_sequence	42831	42	26	16	18	3	23	8	1	0.31	2	8
IMGVR_UViG_2627853778_000001_2627853778_2627888195_41303_74577	33275	37	36	1	35	18	18	1	1	0.83	2	8
phage006a_EM3	35219	39	39	0	39	18	21	0	1	0.86	2	8
phage007a_Bg4	35050	38	38	0	38	17	21	0	1	0.86	2	8
phage008a_KCOM2797	34571	36	36	0	36	16	20	0	1	0.87	2	8
phage009a_Kyudai3	34569	36	36	0	36	16	20	0	1	0.87	2	8
phage010a_HG1691old	33222	36	36	0	36	18	18	0	1	0.86	2	8
phage011a_WW2952	35194	41	39	2	39	18	21	0	1	0.83	2	8
phage012a_381OKJP	34265	38	38	0	38	21	17	0	1	0.83	2	8
phage013a_WW2885	33490	37	37	0	36	19	18	1	1	0.81	2	8
phage014a_Kyudai4	33565	37	37	0	37	18	19	0	1	0.87	2	8
phage015a_SRR9217400mag3	33225	37	37	0	37	18	19	0	1	0.87	2	8
IMGVR_UViG_2639763162_000001_2639763162_2639848518_21614_75019	53406	56	51	5	51	45	6	0	4	0.74	3	10
IMGVR_UViG_3300045988_183125_3300045988_Ga0495776_172817	43617	45	45	0	45	38	7	0	4	0.77	3	10
phage016a_WW2866	49563	57	55	2	54	49	6	1	4	0.74	3	10
phage017a_JCVISC001	47852	53	53	0	53	48	5	0	4	0.75	3	10
phage018a_AFR5B1	47762	54	54	0	54	49	5	0	4	0.76	3	10
phage019a_ATCC49417	48192	53	53	0	53	49	4	0	4	0.74	3	10
phage020a_SJD2	43493	49	49	0	49	41	8	0	4	0.8	3	10
phage021a_SJD5	43474	49	49	0	49	41	8	0	4	0.8	3	10
phage022a_WW2931	44472	51	48	3	48	40	8	0	4	0.78	3	10
phage023a_KCOM2797	44903	44	44	0	44	39	5	0	4	0.76	3	10
phage024a_F0570	45105	52	50	2	50	44	6	0	4	0.75	3	10
phage025a_SJD11	44366	46	46	0	46	39	7	0	4	0.77	3	10
phage026a_KCOM2802	42164	45	44	1	44	36	8	0	4	0.75	3	10
phage027a_F0568	44137	51	51	0	51	44	7	0	4	0.8	3	10
phage028a_KCOM2799	46535	57	56	1	55	48	8	1	4	0.78	3	10
phage029a_Kyudai3	44414	50	50	0	50	42	8	0	4	0.81	3	10
phage030a_KCOM2803	44695	50	50	0	50	41	9	0	4	0.8	3	10
phage031a_D83T3	44137	51	51	0	51	44	7	0	4	0.8	3	removed bc duplicate of phage027a_F0568
phage032a_KCOM2801	41939	45	44	1	44	36	8	0	4	0.77	3	10
IMGVR_UViG_3300007566_000023_3300007566_Ga0104970_1000236	47034	62	61	1	61	47	14	0	2	0.71	4	11
IMGVR_UViG_3300007791_000008_3300007791_Ga0105806_1000151	45423	57	56	1	55	41	15	1	6	0.68	4	11
IMGVR_UViG_3300008279_000026_3300008279_Ga0114263_1000096	51240	66	63	3	63	49	14	0	2	0.7	4	11
IMGVR_UViG_3300045988_076103_3300045988_Ga0495776_165318	48184	65	62	3	62	48	14	0	2	0.7	4	11
IMGVR_UViG_3300045988_108662_3300045988_Ga0495776_077523	53618	70	61	9	61	47	14	0	2	0.66	4	11
NC_019490.1_Riemerella_phage_RAP44,_complete_genome	49329	78	27	51	19	13	14	8	3	0.19	4	11
phage005a_ATCC49417	48717	62	46	16	38	28	18	8	2	0.47	4	11
KC821615.1_Cellulophaga_phage_phi12_3,_complete_genome	39151	55	55	0	55	42	13	0	1	0.68	5	2
KC821627.1_Cellulophaga_phage_phi18_2,_complete_genome	38476	58	57	1	57	42	15	0	7	0.68	5	2
NC_006356.2_Flavobacterium_phage_11b,_complete_genome	36012	65	12	53	9	8	4	3	6	0.12	5	1
NC_021790.1_Cellulophaga_phage_phi18_1,_complete_genome	39189	58	58	0	58	43	15	0	7	0.68	5	2
NC_021791.1_Cellulophaga_phage_phi12_1,_complete_genome	39148	55	55	0	55	42	13	0	1	0.68	5	removed bc duplicate of KC821615.1_Cellulophaga_phage_phi12_3
NC_021795.1_Cellulophaga_phage_phi17_1,_complete_genome	38776	55	50	5	49	37	13	1	7	0.64	5	2
KJ018210.1_Flavobacterium_sp._phage_1_32,_complete_genome	42252	60	30	30	24	20	10	6	4	0.23	6	5
NC_011222.1_Bacteroides_phage_B40_8,_complete_genome	44929	59	54	5	54	47	7	0	4	0.21	6	4
NC_016770.1_Bacteroides_phage_B124_14,_complete_genome	47159	63	52	11	52	46	6	0	4	0.21	6	4
NC_018276.1_Croceibacter_phage_P2559S,_complete_genome	44988	61	30	31	26	22	8	4	5	0.19	6	4
NC_023614.1_Croceibacter_phage_P2559Y,_complete_genome	43153	46	26	20	17	13	13	9	5	0.13	6	4
NC_031905.1_Flavobacterium_phage_Fpv7,_complete_genome	42894	59	59	0	59	53	6	0	4	0.59	6	5
NC_031919.1_Flavobacterium_phage_Fpv8,_complete_genome	42696	59	59	0	59	53	6	0	4	0.59	6	5
NC_031921.1_Flavobacterium_phage_Fpv5,_complete_genome	42696	59	59	0	59	53	6	0	4	0.59	6	removed bc duplicate of NC_031919.1_Flavobacterium_phage_Fpv8
NC_031932.1_Flavobacterium_phage_Fpv10,_complete_genome	42702	59	59	0	59	53	6	0	4	0.59	6	5
NC_031938.1_Flavobacterium_phage_Fpv6,_complete_genome	42820	59	59	0	59	53	6	0	4	0.59	6	5
NC_031945.1_Flavobacterium_phage_Fpv11,_complete_genome	42696	59	59	0	59	53	6	0	4	0.59	6	5
NC_048843.1_Flavobacterium_phage_vB_FspS_tant8_1,_complete_genome	40542	52	37	15	35	32	5	2	4	0.39	6	5
NC_021800.1_Cellulophaga_phage_phi46_1,_complete_genome	34844	47	11	36	11	0	11	0	5	0	7	3
NC_055706.1_Azobacteroides_phage_ProJPt_Bp1_DNA,_complete_sequence	99517	65	13	52	13	12	1	0	6	0.17	8	6
NC_062765.1_Uncultured_phage_cr30_1,_complete_genome	99984	98	82	16	82	72	10	0	4	0.53	8	7
NC_062767.1_Uncultured_phage_cr149_1,_complete_genome	100971	99	87	12	86	80	7	1	4	0.55	8	7
NC_062772.1_Uncultured_phage_cr77_1,_complete_genome	99704	99	77	22	76	70	7	1	4	0.52	8	7
