# Supplementary material for: Phages are unrecognized players in the ecology of the oral pathogen Porphyromonas gingivalis
Source: Microbiome. 2023 Jul 25;11:161. doi: 10.1186/s40168-023-01607-w (PMC10367356; doi:10.1186/s40168-023-01607-w)
Supplement: Supplementary file 20 — Additional file 19: Supplementary Data 04. Phage protein coding gene annotations. [file 40168_2023_1607_MOESM19_ESM.xlsx]

## Sheet: readme
sheet_name	description_of_sheet_contents
SUMMARY.phage.annos	Summary of available annotations for each phage protein coding gene.
DEEPACR.PHROGS.highqual	Mapping of deepAcr sequences to PHROGs using mmseqs.
SPANINS.SELECT	Annotation of select genes as spanins using TAMU CPT Galaxy server.
PHROGS.EACH	ations were performed on PHANOTATE89 derived gene calls as described above. Phage proteins were annotated for predicted function by comparison to the PHROGS91 v4 database (https://phrogs.lmge.uca.fr/index.php) using 3 iterations of HHblits92 [hhblits -i $file -d $phrogsHHsuiteDIR/phrogs -n 3 -o $file\_VS_phrogs.out -blasttab $file.HHBLITS.tsv_file -cpu $threadsHHblits] and allowing automatic assi…
HHPRED.SELECT	Annotation by HHpred for select genes of interest.
INTERPROSCAN.EACH	Annotation by InterProScan, for each protein coding gene.
JACKHMMER.SELECT	Annotation by Jackhmmer for select genes of interest.
SIGNALP.ALL	Annotation by SignalP6.0, for each protein coding gene.
CDSEARCH.REPS.FULL	Annotation by CD-Search, for representatives of protein coding gene families (mmseqsIDs).
VIRFAM.ALL	Annotation by Virfam, for each protein coding gene.
PACRISPR.ALL	Annotation by PaCRISPR, for each protein coding gene.
CENOTE.ALL	Annotation by Cenote-Taker2, for each protein coding gene.
BAKTA.REPS	Annotation by Bakta, for each protein coding gene.
EGGNOGMAPPER.REPS	Annotation by eggnomapper, for representative of protein coding gene families (mmseqsIDs).
PHYRE.REPS.main	Annotation by Phyre2, top hits for representatives of protein coding gene families (mmseqsIDs).
PHYRE.REPS.extra	Annotation by Phyre2, all hits for representatives of protein coding gene families (mmseqsIDs).

## Sheet: SUMMARY.phage.annos
Column name:	protID	protNumInPhage	mmseqID [prefix mmseq.010239.22272]	protLength.aa	likely_framshift_error-Identified?	start	stop	strand	anno.short	annotation.category	anno.note	phage.group	phage.name.short	phage.name.long	bax.name	anno.SELECT.cptGalaxySpanins	anno.ALL.signalP6.0	anno.ALL.phrogs.ANNO	anno.ALL.phrogs.CATEGORY	anno.ALL.phrogs.PHROGS	anno.ALL.phrogs.BITSCORE	anno.ALL.cenote	anno.MMSEQclusterREP.virfam	anno.MMSEQclusterREP.cd-search	acr.called_by_both_deepacr_and_pacrispr	anno.deepacr2phrog.predictedTargetSystem	anno.EACH.pacrispr	anno.MMSEQclusterREP.phyre	anno.MMSEQclusterREP.eggnogmapper	anno.MMSEQclusterREP.bakta	anno.MMSEQclusterrep.hhpred	anno.MMSEQclusterrep.jackhmmer	prot.sequence	prot.sequence.header	% AT-rich Amino Acids	% Acidic Amino Acids	% Basic Amino Acids	% Charged Amino Acids	% GC-rich Amino Acids	% Hydrophobic Amino Acids	% Polar Uncharged Amino Acids	Isoelectric Point	Molecular Weight (kDa)	Charge at pH 7
Descriptor:	Phage protein ID.	Position of protein in the phage genome.	Abbreviated name of the phage protein coding gene family.	Protein length in amino acids.	Note if a frame shift error was identified during analyses.	Start of gene.	End of gene.	Strand on which the gene is encoded.	Concise annotation. Automatically assigned to PHROG function and category where bitscore of >30 and not superceded by another annotation.	Annotation categories, based on PHROGS framework but including additional categories.	Notes on annotations.	Phage clade based on host genome insertion site used.	Abbreviated phage name.	Full length phage name.	Name of bacterial strain encoding phage.	Spanin annotations based on CPT Galaxy spanin annotation tool.	Signal peptide annotation based on SignalP6.0.	Functional annotation based on searches against the PHROGS database.	Category annotation based on searches against the PHROGS database.	Best hit PHROG.	Score of best hit PHROG.	Functional annotation based on Cenote-Taker2.	Functional annotation based on VIRFAM.	Functiional annotation based on CD-Search.	Annotation as candidate anti-CRISPR based on being identified as such by both deepAcr and PaCRISPR annotations.	Annotation as candidate anti-CRISPR based on similarity of deepAcr anti-CRISPR to the same PHROG as the phage gene.	Annotation as a candidate anti-CRISPR based on PaCRISPR.	Functional annotation based on Phyre2 annotation of gene family representative.	Functional annotation based on eggnogmapper.	Functional annotation based on Bakta run separately on phage genomes with provide Cenote-Taker2/Phanotate open reading frames.	Functional annotations of select gene families by HJpred analysis of select representatives.	Functional annotations of select gene families by jackhmmer analysis of select representatives.	Protein sequence.	Protein sequence with header.	Percent of AT-rich amino acids (calculated by Geneious Prime)..	Percent of acidic amino acids (calculated by Geneious Prime).	Percent of basic amino acids (calculated by Geneious Prime)..	Percent of charged amino acids (calculated by Geneious Prime)..	Percent of GC-rich amino acids (calculated by Geneious Prime).	Percent of hydrophobic amino acids (calculated by Geneious Prime).	Percent of polar uncharged amino acids (calculated by Geneious Prime).	Isoelectric point (calculated by Geneious Prime).	Molecular weight kDa (calculated by Geneious Prime).	Charge of protein at pH 7 (calculated by Geneious Prime).
.	phage002a_W4087_31	31	x075	138		16974	17390	+	tail completion	tail		tRNA-Ser	phage002a	phage002a_W4087	W4087	.	no_SP / 1.000055	tail terminator	connector	347	22.7	hypothetical_protein	Tc1	.	.	.	.	.	-	hypothetical protein	#N/A	#N/A	MNTSFDIDSIVRKLLVQAGIETKISGRICYQNDRPDNSDKEDIAINTIAMTQDYLPQIATSNVNVYVPDMTVRIDGKEQKKPNHKRLAELSRLVLGVLRSANIEGMKLIPENQSVLAGTNVSQHFCNIRISWNIQTGK	>phage002a_W4087_31@MNTSFDIDSIVRKLLVQAGIETKISGRICYQNDRPDNSDKEDIAINTIAMTQDYLPQIATSNVNVYVPDMTVRIDGKEQKKPNHKRLAELSRLVLGVLRSANIEGMKLIPENQSVLAGTNVSQHFCNIRISWNIQTGK	0.2971	0.1087	0.1377	0.2464	0.1957	0.442	0.3188	8.3419	15.4837	1.98045
.	phage006a_EM3_30	30	x158	141		14639	15064	-	adaptor	connector		Mu-like	phage006a	phage006a_EM3	EM3	.	no_SP / 1.000071	head-tail adaptor	connector	195	235.3	head_to_tail_adaptor	Ad1	DUF1320 superfamily	.	.	.	gene product j;	Protein of unknown function (DUF1320)	DUF1320 domain-containing protein	#N/A	#N/A	MAFLTPQELETHLYKEHIDVISRDDTTILSAAIDAAVSEAKGYLAAFDRERIFAATGGQRNALLLIFVKDIAVWHFVNLCNAGTDLSLRQDRYDRAIAWLKAVQKGDVSPDLPRLDADGDGQADMAGAVQFGSNPKRTQHY	>phage006a_EM3_30@MAFLTPQELETHLYKEHIDVISRDDTTILSAAIDAAVSEAKGYLAAFDRERIFAATGGQRNALLLIFVKDIAVWHFVNLCNAGTDLSLRQDRYDRAIAWLKAVQKGDVSPDLPRLDADGDGQADMAGAVQFGSNPKRTQHY	0.1986	0.1418	0.1348	0.2766	0.2979	0.5177	0.2199	5.00756	15.5765	-4.75287
.	phage007a_Bg4_26	26	x158	141		14479	14904	-	adaptor	connector		Mu-like	phage007a	phage007a_Bg4	Bg4	.	no_SP / 1.000038	head-tail adaptor	connector	195	235.2	head_to_tail_adaptor	Ad1	DUF1320 superfamily	.	.	.	gene product j;	Protein of unknown function (DUF1320)	DUF1320 domain-containing protein	#N/A	#N/A	MAFLTPQELETHLYKEHIEVISREDTTILSAAIDAAVSEAKGYLAAFDRDRIFTATGGQRNALLLIFVKDIAVWHFVNLCNAGTDLSLRQDRYDRAIAWLKAVQKGDVSPDLPRLDADGDGQADMAGAVQFGSNPKRIQHF	>phage007a_Bg4_26@MAFLTPQELETHLYKEHIEVISREDTTILSAAIDAAVSEAKGYLAAFDRDRIFTATGGQRNALLLIFVKDIAVWHFVNLCNAGTDLSLRQDRYDRAIAWLKAVQKGDVSPDLPRLDADGDGQADMAGAVQFGSNPKRIQHF	0.2057	0.1418	0.1348	0.2766	0.2908	0.5248	0.2128	5.02775	15.6167	-4.75118
.	phage008a_KCOM2797_27	27	x158	141		13978	14403	-	adaptor	connector		Mu-like	phage008a	phage008a_KCOM2797	KCOM2797	.	no_SP / 1.000071	head-tail adaptor	connector	195	235.3	head_to_tail_adaptor	Ad1	DUF1320 superfamily	.	.	.	gene product j;	Protein of unknown function (DUF1320)	DUF1320 domain-containing protein	#N/A	#N/A	MAFLTPQELETHLYKEHIDVISRDDTTILSAAIDAAVSEAKGYLAAFDRERIFAATGGQRNALLLIFVKDIAVWHFVNLCNAGTDLSLRQDRYDRAIAWLKAVQKGDVSPDLPQLDADGDGQADMAGAVQFGSNPKRTQHY	>phage008a_KCOM2797_27@MAFLTPQELETHLYKEHIDVISRDDTTILSAAIDAAVSEAKGYLAAFDRERIFAATGGQRNALLLIFVKDIAVWHFVNLCNAGTDLSLRQDRYDRAIAWLKAVQKGDVSPDLPQLDADGDGQADMAGAVQFGSNPKRTQHY	0.1986	0.1418	0.1277	0.2695	0.2908	0.5177	0.227	4.76692	15.5485	-5.75286
.	phage009a_Kyudai3_24	24	x158	141		13978	14403	-	adaptor	connector		Mu-like	phage009a	phage009a_Kyudai3	Kyudai3	.	no_SP / 1.000071	head-tail adaptor	connector	195	235.3	head_to_tail_adaptor	Ad1	DUF1320 superfamily	.	.	.	gene product j;	Protein of unknown function (DUF1320)	DUF1320 domain-containing protein	#N/A	#N/A	MAFLTPQELETHLYKEHIDVISRDDTTILSAAIDAAVSEAKGYLAAFDRERIFAATGGQRNALLLIFVKDIAVWHFVNLCNAGTDLSLRQDRYDRAIAWLKAVQKGDVSPDLPQLDADGDGQADMAGAVQFGSNPKRTQHY	>phage009a_Kyudai3_24@MAFLTPQELETHLYKEHIDVISRDDTTILSAAIDAAVSEAKGYLAAFDRERIFAATGGQRNALLLIFVKDIAVWHFVNLCNAGTDLSLRQDRYDRAIAWLKAVQKGDVSPDLPQLDADGDGQADMAGAVQFGSNPKRTQHY	0.1986	0.1418	0.1277	0.2695	0.2908	0.5177	0.227	4.76692	15.5485	-5.75286
.	phage010a_HG1691old_30	30	x158	141		14570	14995	-	adaptor	connector		Mu-like	phage010a	phage010a_HG1691old	HG1691old	.	no_SP / 1.000071	head-tail adaptor	connector	195	235.3	head_to_tail_adaptor	Ad1	DUF1320 superfamily	.	.	.	gene product j;	Protein of unknown function (DUF1320)	DUF1320 domain-containing protein	#N/A	#N/A	MAFLTPQELETHLYKEHIDVISRDDTTILSAAIDAAVSEAKGYLAAFDRERIFAATGGQRNALLLIFVKDIAVWHFVNLCNAGTDLSLRQDRYDRAIAWLKAVQKGDVSPDLPRLDADGDGQADMAGAVQFGSNPKRTQHY	>phage010a_HG1691old_30@MAFLTPQELETHLYKEHIDVISRDDTTILSAAIDAAVSEAKGYLAAFDRERIFAATGGQRNALLLIFVKDIAVWHFVNLCNAGTDLSLRQDRYDRAIAWLKAVQKGDVSPDLPRLDADGDGQADMAGAVQFGSNPKRTQHY	0.1986	0.1418	0.1348	0.2766	0.2979	0.5177	0.2199	5.00756	15.5765	-4.75287
.	phage011a_WW2952_25	25	x158	141		14555	14980	-	adaptor	connector		Mu-like	phage011a	phage011a_WW2952	WW2952	.	no_SP / 1.000071	head-tail adaptor	connector	195	114.6	head_to_tail_adaptor	Ad1	DUF1320 superfamily	.	.	.	gene product j;	Protein of unknown function (DUF1320)	DUF1320 domain-containing protein	#N/A	#N/A	MAFLTPQELETHLYKEHIDVISRDDTTILSAAIDAAVSEAKGYLAAFDRERIFAATGGQRNALLLIFVKDIAVWHFVNLCNAGTDLSLRQDRYDRAIAWLKAVQKGDVSPDLPRLDADGDGQADMAGAVQFGSNPKRTQHY	>phage011a_WW2952_25@MAFLTPQELETHLYKEHIDVISRDDTTILSAAIDAAVSEAKGYLAAFDRERIFAATGGQRNALLLIFVKDIAVWHFVNLCNAGTDLSLRQDRYDRAIAWLKAVQKGDVSPDLPRLDADGDGQADMAGAVQFGSNPKRTQHY	0.1986	0.1418	0.1348	0.2766	0.2979	0.5177	0.2199	5.00756	15.5765	-4.75287
.	phage012a_381OKJP_27	27	x158	141		14749	15174	-	adaptor	connector		Mu-like	phage012a	phage012a_381OKJP	381OKJP	.	no_SP / 1.000054	head-tail adaptor	connector	195	235.4	head_to_tail_adaptor	Ad1	DUF1320 superfamily	.	.	.	gene product j;	Protein of unknown function (DUF1320)	DUF1320 domain-containing protein	#N/A	#N/A	MAFLTPQELETHLYKEHIEVISREDTTILSAAIDAAVSEAKGYLAAFDRERIFTATGGQRNALLLIFVKDIAVWHFVNLCNAGTDLSLRQDRYDRAIAWLKAVQKGDVSPDLPRLDADGDGQADMAGAVQFGSNPKRVQHF	>phage012a_381OKJP_27@MAFLTPQELETHLYKEHIEVISREDTTILSAAIDAAVSEAKGYLAAFDRERIFTATGGQRNALLLIFVKDIAVWHFVNLCNAGTDLSLRQDRYDRAIAWLKAVQKGDVSPDLPRLDADGDGQADMAGAVQFGSNPKRVQHF	0.1986	0.1418	0.1348	0.2766	0.2908	0.5248	0.2128	5.04692	15.6167	-4.75028
.	phage013a_WW2885_24	24	x158	141		14026	14451	-	adaptor	connector		Mu-like	phage013a	phage013a_WW2885	WW2885	.	no_SP / 1.000038	head-tail adaptor	connector	195	235.4	head_to_tail_adaptor	Ad1	DUF1320 superfamily	.	.	.	gene product j;	Protein of unknown function (DUF1320)	DUF1320 domain-containing protein	#N/A	#N/A	MAFLTPQELETHLYKEHIEVISREDTTILSAAIDAAVSEAKGYLAAFDRDRIFTATGGQRNALLLIFVKDIAVWHFVNLCNAGTDLSLRQDRYDRAIAWLKAVQKGDVSPDLPQLDADGDGQADMAGAVQFGSNPKRVQHF	>phage013a_WW2885_24@MAFLTPQELETHLYKEHIEVISREDTTILSAAIDAAVSEAKGYLAAFDRDRIFTATGGQRNALLLIFVKDIAVWHFVNLCNAGTDLSLRQDRYDRAIAWLKAVQKGDVSPDLPQLDADGDGQADMAGAVQFGSNPKRVQHF	0.1986	0.1418	0.1277	0.2695	0.2837	0.5248	0.2199	4.78988	15.5746	-5.75117
.	phage014a_Kyudai4_29	29	x158	141		14060	14485	-	adaptor	connector		Mu-like	phage014a	phage014a_Kyudai4	Kyudai4	.	no_SP / 1.000054	head-tail adaptor	connector	195	235.4	head_to_tail_adaptor	Ad1	DUF1320 superfamily	.	.	.	gene product j;	Protein of unknown function (DUF1320)	DUF1320 domain-containing protein	#N/A	#N/A	MAFLTPQELETHLYKEHIEVISREDTTILSAAIDAAVSEAKGYLAAFDRERIFTATGGQRNALLLIFVKDIAVWHFVNLCNAGTDLSLRQDRYDRAIAWLKAVQKGDVSPDLPRLDADGDGQADMAGAVQFGSNPKRVQHF	>phage014a_Kyudai4_29@MAFLTPQELETHLYKEHIEVISREDTTILSAAIDAAVSEAKGYLAAFDRERIFTATGGQRNALLLIFVKDIAVWHFVNLCNAGTDLSLRQDRYDRAIAWLKAVQKGDVSPDLPRLDADGDGQADMAGAVQFGSNPKRVQHF	0.1986	0.1418	0.1348	0.2766	0.2908	0.5248	0.2128	5.04692	15.6167	-4.75028
.	phage015a_SRR9217400mag3_26	26	x158	141		13720	14145	-	adaptor	connector		Mu-like	phage015a	phage015a_SRR9217400mag3	SRR9217400mag3	.	no_SP / 1.000054	head-tail adaptor	connector	195	235.4	head_to_tail_adaptor	Ad1	DUF1320 superfamily	.	.	.	gene product j;	Protein of unknown function (DUF1320)	DUF1320 domain-containing protein	#N/A	#N/A	MAFLTPQELETHLYKEHIEVISREDTTILSAAIDAAVSEAKGYLAAFDRERIFTATGGQRNALLLIFVKDIAVWHFVNLCNAGTDLSLRQDRYDRAIAWLKAVQKGDVSPDLPRLDADGDGQADMAGAVQFGSNPKRVQHF	>phage015a_SRR9217400mag3_26@MAFLTPQELETHLYKEHIEVISREDTTILSAAIDAAVSEAKGYLAAFDRERIFTATGGQRNALLLIFVKDIAVWHFVNLCNAGTDLSLRQDRYDRAIAWLKAVQKGDVSPDLPRLDADGDGQADMAGAVQFGSNPKRVQHF	0.1986	0.1418	0.1348	0.2766	0.2908	0.5248	0.2128	5.04692	15.6167	-4.75028
.	phage026a_KCOM2802_6	6	x301	46		1618	1758	+	unknown	unknown	phrogs bitscore <30	tRNA-Pro	phage026a	phage026a_KCOM2802	KCOM2802	.	no_SP / 1.00001	head-tail connector protein	connector	6879	19.6	hypothetical_protein	.	.	.	.	.	.	.	hypothetical protein	no good hits	no good hits	MGISPDTAGAVVESICMTVNEYRRQGITPDPELVRMKIEIEREIVG	>phage026a_KCOM2802_6@MGISPDTAGAVVESICMTVNEYRRQGITPDPELVRMKIEIEREIVG	0.1957	0.1739	0.1087	0.2826	0.2826	0.5217	0.1957	4.28942	5.1049	-3.14988
.	phage001a_WW5019_15	15	x019	31		10175	10270	-	unknown	unknown	phrogs bitscore <30	tRNA-Ser	phage001a	phage001a_WW5019	WW5019	.	no_SP / 0.999388	HTH DNA binding protein	DNA, RNA and nucleotide metabolism	13172	18.7	hypothetical_protein	.	.	.	.	.	.	.	hypothetical protein	#N/A	#N/A	MFVCKIYFSSLQCKEITNKTSRAQDENTAQQ	>phage001a_WW5019_15@MFVCKIYFSSLQCKEITNKTSRAQDENTAQQ	0.3226	0.0968	0.129	0.2258	0.0968	0.2903	0.4839	7.78531	3.61309	0.776008
.	phage001a_WW5019_23	23	x009	97		12892	13185	+	DnaD-like helicase loader	DNA/RNA/nucleotide metabolism		tRNA-Ser	phage001a	phage001a_WW5019	WW5019	.	no_SP / 1.000057	DnaD-like helicase loader	DNA, RNA and nucleotide metabolism	2514	70.5	hypothetical_protein	.	.	.	.	.	.	.	hypothetical protein	#N/A	#N/A	MTNESTKQSRLITICNWEGYQQIEECADKEADKQLTNDRQTTDKRLTTNKNDKNVRIKEDIGYIGAKRTAFVPPTPEKTKSLFSSHSRVEALARIRV	>phage001a_WW5019_23@MTNESTKQSRLITICNWEGYQQIEECADKEADKQLTNDRQTTDKRLTTNKNDKNVRIKEDIGYIGAKRTAFVPPTPEKTKSLFSSHSRVEALARIRV	0.2784	0.1443	0.1959	0.3402	0.2062	0.3299	0.3402	9.52446	11.1576	3.8835
.	phage002a_W4087_15	15	x019	31		10175	10270	-	unknown	unknown	phrogs bitscore <30	tRNA-Ser	phage002a	phage002a_W4087	W4087	.	no_SP / 0.999388	HTH DNA binding protein	DNA, RNA and nucleotide metabolism	13172	18.7	hypothetical_protein	.	.	.	.	.	.	.	hypothetical protein	#N/A	#N/A	MFVCKIYFSSLQCKEITNKTSRAQDENTAQQ	>phage002a_W4087_15@MFVCKIYFSSLQCKEITNKTSRAQDENTAQQ	0.3226	0.0968	0.129	0.2258	0.0968	0.2903	0.4839	7.78531	3.61309	0.776008
.	phage002a_W4087_23	23	x009	97		12892	13185	+	DnaD-like helicase loader	DNA/RNA/nucleotide metabolism		tRNA-Ser	phage002a	phage002a_W4087	W4087	.	no_SP / 1.000057	DnaD-like helicase loader	DNA, RNA and nucleotide metabolism	2514	70.5	hypothetical_protein	.	.	.	.	.	.	.	hypothetical protein	#N/A	#N/A	MTNESTKQSRLITICNWEGYQQIEECADKEADKQLTNDRQTTDKRLTTNKNDKNVRIKEDIGYIGAKRTAFVPPTPEKTKSLFSSHSRVEALARIRV	>phage002a_W4087_23@MTNESTKQSRLITICNWEGYQQIEECADKEADKQLTNDRQTTDKRLTTNKNDKNVRIKEDIGYIGAKRTAFVPPTPEKTKSLFSSHSRVEALARIRV	0.2784	0.1443	0.1959	0.3402	0.2062	0.3299	0.3402	9.52446	11.1576	3.8835
.	phage003a_WW2952_15	15	x019	31		10173	10268	-	unknown	unknown	phrogs bitscore <30	tRNA-Ser	phage003a	phage003a_WW2952	WW2952	.	no_SP / 0.996826	HTH DNA binding protein	DNA, RNA and nucleotide metabolism	13172	17.8	hypothetical_protein	.	.	.	.	.	.	.	hypothetical protein	#N/A	#N/A	MFVCKIYFLSLQCKEITNKTSRAQDENTAQQ	>phage003a_WW2952_15@MFVCKIYFLSLQCKEITNKTSRAQDENTAQQ	0.3226	0.0968	0.129	0.2258	0.0968	0.3226	0.4516	7.78531	3.63917	0.776008
.	phage003a_WW2952_23	23	x009	97		12890	13183	+	DnaD-like helicase loader	DNA/RNA/nucleotide metabolism		tRNA-Ser	phage003a	phage003a_WW2952	WW2952	.	no_SP / 1.000057	DnaD-like helicase loader	DNA, RNA and nucleotide metabolism	2514	70.5	hypothetical_protein	.	.	.	.	.	.	.	hypothetical protein	#N/A	#N/A	MTNESTKQSRLITICNWEGYQQIEECADKEADKQLTNDRQTTDKRLTTNKNDKNVRIKEDIGYIGAKRTAFVPPTPEKTKSLFSSHSRVEALARIRV	>phage003a_WW2952_23@MTNESTKQSRLITICNWEGYQQIEECADKEADKQLTNDRQTTDKRLTTNKNDKNVRIKEDIGYIGAKRTAFVPPTPEKTKSLFSSHSRVEALARIRV	0.2784	0.1443	0.1959	0.3402	0.2062	0.3299	0.3402	9.52446	11.1576	3.8835
.	phage004a_F0185_4	4	x053	218		1739	2395	-	repressor	transcription regulation		tRNA-Ser	phage004a	phage004a_F0185	F0185	.	no_SP / 1.000054	UmuD-like protein	DNA, RNA and nucleotide metabolism	811	158.8	Predicted_transcriptional_regulator_	.	COG2932 superfamily	.	.	.	lexa repressor;	Transcriptional regulator	helix-turn-helix transcriptional regulator	#N/A	#N/A	MERKIDRFDKFLKHKGINDNQATKLLGFSTGTISKSREKGRDLSDRNAEKALNFFQDLSRVWLLTGVGEMINNPNQPAEAKDNDSTDDVAMVPLLPIAALAGSLSDFAVSVMYSDCEQVVSPIRGADLAITVSGESMTPEYPNGSQIFIKRINEKAFIEWGRVYVLDTVNGSVVKRVFPSDDENRIKCVSTNPEYPPFEINMQDVNGIYRVLLCMSVK	>phage004a_F0185_4@MERKIDRFDKFLKHKGINDNQATKLLGFSTGTISKSREKGRDLSDRNAEKALNFFQDLSRVWLLTGVGEMINNPNQPAEAKDNDSTDDVAMVPLLPIAALAGSLSDFAVSVMYSDCEQVVSPIRGADLAITVSGESMTPEYPNGSQIFIKRINEKAFIEWGRVYVLDTVNGSVVKRVFPSDDENRIKCVSTNPEYPPFEINMQDVNGIYRVLLCMSVK	0.2661	0.1376	0.1239	0.2615	0.2248	0.4817	0.2661	4.89034	24.3167	-4.17463
.	phage005a_ATCC49417_4	4	x053	218		1739	2395	-	repressor	transcription regulation		tRNA-Ser	phage005a	phage005a_ATCC49417	ATCC49417	.	no_SP / 1.000054	UmuD-like protein	DNA, RNA and nucleotide metabolism	811	158.8	Predicted_transcriptional_regulator_	.	COG2932 superfamily	.	.	.	lexa repressor;	Transcriptional regulator	helix-turn-helix transcriptional regulator	#N/A	#N/A	MERKIDRFDKFLKHKGINDNQATKLLGFSTGTISKSREKGRDLSDRNAEKALNFFQDLSRVWLLTGVGEMINNPNQPAEAKDNDSTDDVAMVPLLPIAALAGSLSDFAVSVMYSDCEQVVSPIRGADLAITVSGESMTPEYPNGSQIFIKRINEKAFIEWGRVYVLDTVNGSVVKRVFPSDDENRIKCVSTNPEYPPFEINMQDVNGIYRVLLCMSVK	>phage005a_ATCC49417_4@MERKIDRFDKFLKHKGINDNQATKLLGFSTGTISKSREKGRDLSDRNAEKALNFFQDLSRVWLLTGVGEMINNPNQPAEAKDNDSTDDVAMVPLLPIAALAGSLSDFAVSVMYSDCEQVVSPIRGADLAITVSGESMTPEYPNGSQIFIKRINEKAFIEWGRVYVLDTVNGSVVKRVFPSDDENRIKCVSTNPEYPPFEINMQDVNGIYRVLLCMSVK	0.2661	0.1376	0.1239	0.2615	0.2248	0.4817	0.2661	4.89034	24.3167	-4.17463
.	phage005a_ATCC49417_8	8	x065	94		2924	3208	+	unknown	unknown	phrogs bitscore <30	tRNA-Ser	phage005a	phage005a_ATCC49417	ATCC49417	.	no_SP / 1.000049	DNA binding protein	DNA, RNA and nucleotide metabolism	756	21.7	Protein_of_unknown_function_(DUF3853)	.	DUF3853 superfamily	.	.	.	.	Protein of unknown function (DUF3853)	DUF3853 domain-containing protein	#N/A	#N/A	MIAVDKRVIDMTAGEFADVLVDVFRRLSMGEQEAPTPRRYVYGIAGIAQLFNCSTTTANRIKASGKIDKAISQCGRMITVDADLALQLMKRNNN	>phage005a_ATCC49417_8@MIAVDKRVIDMTAGEFADVLVDVFRRLSMGEQEAPTPRRYVYGIAGIAQLFNCSTTTANRIKASGKIDKAISQCGRMITVDADLALQLMKRNNN	0.2447	0.1064	0.1383	0.2447	0.2872	0.5106	0.2447	9.06047	10.366	2.77922
.	phage005a_ATCC49417_10	10	x031	661		3896	5881	+	palindrome specific endonuclease, SbcC-like	DNA/RNA/nucleotide metabolism		tRNA-Ser	phage005a	phage005a_ATCC49417	ATCC49417	.	no_SP / 1.00005	SbcC-like subunit of palindrome specific endonuclease	DNA, RNA and nucleotide metabolism	77	379.6	Chromosome_partition_protein_Smc	.	Smc superfamily	.	.	.	structural maintenance of chromosomes protein 2,structural	P-loop containing region of AAA domain	AAA family ATPase	#N/A	#N/A	MKKVTLKSLTLTNFRGEQSRTTVFDPLSTMIAGDNGLGKSRHFDAFIWLLFGKDKEGRDNFEVKTRIDGEELHNVECSVVGVLDIDGEEITLKRELSEKWVKPRGQVESVLKGNETLCWVNDVPMKVGEYQQRVKSIIDETVFKLITNPAFFFTLKWQDQRDILFQLAGTVDDNEIASTNPAFAELLDRLSGKSLADFKKELSARKKRLKADLEEIQPRIDQTHKLMPESTDFDVIEAEIAGIDKEIADIERAISDVAERTRQQYEAVQKKQGEINSLKSRQQKILFDAQSASKEEAHKANSKRNDLLARIRTLTAETEGGEVRALYLKKSNLNAEVEKLNTEVGALRKKWYEVNTTEYTGETTCAHCGQELPDSMKSEALNVFKAHKQGELDVINEKG…	>phage005a_ATCC49417_10@MKKVTLKSLTLTNFRGEQSRTTVFDPLSTMIAGDNGLGKSRHFDAFIWLLFGKDKEGRDNFEVKTRIDGEELHNVECSVVGVLDIDGEEITLKRELSEKWVKPRGQVESVLKGNETLCWVNDVPMKVGEYQQRVKSIIDETVFKLITNPAFFFTLKWQDQRDILFQLAGTVDDNEIASTNPAFAELLDRLSGKSLADFKKELSARKKRLKADLEEIQPRIDQTHKLMPESTDFDVIEAEIAGIDKEIADIERAISDVAERTRQQYEAVQKKQGEINSLKSRQQKILFDAQSASKEEAHKANSKRNDLLARIRTLTAETEGGEVRALYLKKSNLNAEVEKLNTEVGALRKKWYEVNTTEYTGETTCAHCGQELPDS…	0.2678	0.18	0.1573	0.3374	0.1967	0.4206	0.2496	4.84607	74.8236	-22.7351
.	phage005a_ATCC49417_11	11	x032	302		5888	6796	+	recombinase, RecT-like	DNA/RNA/nucleotide metabolism		tRNA-Ser	phage005a	phage005a_ATCC49417	ATCC49417	.	no_SP / 1.00005	RecT-like ssDNA annealing protein	DNA, RNA and nucleotide metabolism	148	295.2	RecT_protein	.	RecT superfamily	.	.	.	.	RecT family	recombinase RecT	#N/A	#N/A	MGSNLQQFNRAITDPKTQAYLEQVLSGKKNAFVNNIVALVSNNTTLQACEPMSVMFAGLKATALDLPLDPNLGFAYVIPYKNNRENKTEAQFQIGYRGFIQLAIRSGQFKTINVTEVREGELETFDLLTGEMRFTAVPKRTERPVIGYAAFFRLSNGFEKTLYMTKEEVDVHAKKYSQTYSSKYEKVQQNSKWATDFDAMAKKTAIKLLLSKYAPLSVDMINAVNSDQAVITETGSKYVDNQQDIADVVAEEIDENANKTIIGLDLAAPGKDKTAEMVVDAQTGELFEGDPQEQQAAQAPGF	>phage005a_ATCC49417_11@MGSNLQQFNRAITDPKTQAYLEQVLSGKKNAFVNNIVALVSNNTTLQACEPMSVMFAGLKATALDLPLDPNLGFAYVIPYKNNRENKTEAQFQIGYRGFIQLAIRSGQFKTINVTEVREGELETFDLLTGEMRFTAVPKRTERPVIGYAAFFRLSNGFEKTLYMTKEEVDVHAKKYSQTYSSKYEKVQQNSKWATDFDAMAKKTAIKLLLSKYAPLSVDMINAVNSDQAVITETGSKYVDNQQDIADVVAEEIDENANKTIIGLDLAAPGKDKTAEMVVDAQTGELFEGDPQEQQAAQAPGF	0.2748	0.1291	0.1093	0.2384	0.2285	0.4735	0.2914	4.73333	33.5159	-7.03349
.	phage005a_ATCC49417_17	17	x037	236		9614	10324	+	replication initiation protein	DNA/RNA/nucleotide metabolism		tRNA-Ser	phage005a	phage005a_ATCC49417	ATCC49417	.	no_SP / 1.000051	replication initiation protein	DNA, RNA and nucleotide metabolism	2562	177.4	Domain_of_unknown_function_(DUF4373)	.	DUF4373 superfamily	.	.	.	.	-	DUF4373 domain-containing protein	#N/A	#N/A	MKDTLYFPHDYNARRDPKLIRLMQKHGLSGIGAYWCIIELLYERDGKIPTDEYSCISFELHEERELIESVVLDFGLFENDGNFFWSNSVNARLDKRKEISDKRKSAIATRWERTTKTYRKKETNTNVLQTDTKNKDKDKDKEYISTSNEVEYIGAKRTAFVPPTTEEVKAYILEKGYAVDAERFIDFYTSKGWMVGKNKMKDWKAAVRTWSKGNNTVHSPRPQGTNSANSINDEWL	>phage005a_ATCC49417_17@MKDTLYFPHDYNARRDPKLIRLMQKHGLSGIGAYWCIIELLYERDGKIPTDEYSCISFELHEERELIESVVLDFGLFENDGNFFWSNSVNARLDKRKEISDKRKSAIATRWERTTKTYRKKETNTNVLQTDTKNKDKDKDKEYISTSNEVEYIGAKRTAFVPPTTEEVKAYILEKGYAVDAERFIDFYTSKGWMVGKNKMKDWKAAVRTWSKGNNTVHSPRPQGTNSANSINDEWL	0.3136	0.1568	0.1864	0.3432	0.1992	0.3856	0.3008	8.66805	27.576	3.1921
.	phage005a_ATCC49417_18	18	x038	246		10315	11055	+	DnaC-like helicase loader	DNA/RNA/nucleotide metabolism		tRNA-Ser	phage005a	phage005a_ATCC49417	ATCC49417	.	no_SP / 1.000063	DnaC-like helicase loader	DNA, RNA and nucleotide metabolism	50	126.2	Replicative_helicase,_DNA_primase	.	P-loop_NTPase superfamily	.	.	.	putative primosome component;	DNA-dependent DNA replication	hypothetical protein	#N/A	#N/A	MVMSQILKIEDVLEFVKANRLYAGIERVPVTDYDMGNALEVVTAIGRIRNRDFAIDEENRFAYENFIRWCHADPAMQAIDPITGKVVQGDINRGIYIAGNTGSGKSWCLDVMLTYSRAWGFQVGLSEARAERSIVNLFWVTSRADAICQEYASTGDIAKFRSVPILGIQDLGQEPREILYMGNRQNVLQQLLEYRGDCDGKLTLITSNLRISSERLRNDYGDRVQSRLCEMCNYLEIKGKDRRKKV	>phage005a_ATCC49417_18@MVMSQILKIEDVLEFVKANRLYAGIERVPVTDYDMGNALEVVTAIGRIRNRDFAIDEENRFAYENFIRWCHADPAMQAIDPITGKVVQGDINRGIYIAGNTGSGKSWCLDVMLTYSRAWGFQVGLSEARAERSIVNLFWVTSRADAICQEYASTGDIAKFRSVPILGIQDLGQEPREILYMGNRQNVLQQLLEYRGDCDGKLTLITSNLRISSERLRNDYGDRVQSRLCEMCNYLEIKGKDRRKKV	0.248	0.1341	0.1382	0.2724	0.2602	0.4756	0.2683	6.68023	28.033	-0.376244
.	phage005a_ATCC49417_28	28	x071	165		14755	15252	+	Holliday junction resolvase	DNA/RNA/nucleotide metabolism		tRNA-Ser	phage005a	phage005a_ATCC49417	ATCC49417	.	no_SP / 1.000064	Holliday junction resolvase	DNA, RNA and nucleotide metabolism	1770	124.8	RuvC_resolvase_junction_resolvases_(HJRs)	.	.	.	.	.	crossover junction endodeoxyribonuclease ruvc;	-	hypothetical protein	#N/A	#N/A	MKRYDNIIAIDPDVSRSGVAFLKPATGLLEVSNLTFPQVIDYLQQANRSNGTETLIVLVEASWLIQGNWHLSSWERRQRAASKGYDVGRNHETGRKIAEMCRHLGIEVLEHAPLRKCWRGKDGKITHEELVSFTGIKGRTNQDARDAALLAWVFSGLPIRVGRNK	>phage005a_ATCC49417_28@MKRYDNIIAIDPDVSRSGVAFLKPATGLLEVSNLTFPQVIDYLQQANRSNGTETLIVLVEASWLIQGNWHLSSWERRQRAASKGYDVGRNHETGRKIAEMCRHLGIEVLEHAPLRKCWRGKDGKITHEELVSFTGIKGRTNQDARDAALLAWVFSGLPIRVGRNK	0.2121	0.1091	0.1758	0.2848	0.2848	0.4909	0.2545	10.0012	18.6053	6.28196
.	phage005a_ATCC49417_29	29	x072	285		15363	16220	+	ParB-like partition protein	DNA/RNA/nucleotide metabolism		tRNA-Ser	phage005a	phage005a_ATCC49417	ATCC49417	.	no_SP / 1.000035	ParB-like partition protein	DNA, RNA and nucleotide metabolism	620	167.5	ParB_protein	.	ParB_N_Srx superfamily	.	.	.	.	.	hypothetical protein	#N/A	#N/A	MKAKDADIKTVSIDQLIPDDKNFNKGTEFGSHLMDESLRKFGLGRSILIDKNNRIIAGNKTAEKAGELGFDKVVVVETDGNTLVAVKRKDVDLDSQKGRELALADNATGKANLAWDEEVIAQCVEQFDFDPEDWGVAMKEIEDGLDSSTGGKESETKRLSELAFTGMYYEPKIIPSLQLQDCYDVEKFNAKLRVIEESSLSEEQKRAMRMFAYRFIKINFEAAANYYSFNATEEEKAVMERLRMVLVDGSIDGFIEDDLIRVREEVMSTDLGWQTDKVSGYDYED	>phage005a_ATCC49417_29@MKAKDADIKTVSIDQLIPDDKNFNKGTEFGSHLMDESLRKFGLGRSILIDKNNRIIAGNKTAEKAGELGFDKVVVVETDGNTLVAVKRKDVDLDSQKGRELALADNATGKANLAWDEEVIAQCVEQFDFDPEDWGVAMKEIEDGLDSSTGGKESETKRLSELAFTGMYYEPKIIPSLQLQDCYDVEKFNAKLRVIEESSLSEEQKRAMRMFAYRFIKINFEAAANYYSFNATEEEKAVMERLRMVLVDGSIDGFIEDDLIRVREEVMSTDLGWQTDKVSGYDYED	0.2596	0.207	0.1368	0.3439	0.207	0.4491	0.2175	4.24381	32.2142	-21.0815
.	phage005a_ATCC49417_43	43	x019	31		27536	27631	-	unknown	unknown	phrogs bitscore <30	tRNA-Ser	phage005a	phage005a_ATCC49417	ATCC49417	.	no_SP / 0.996826	HTH DNA binding protein	DNA, RNA and nucleotide metabolism	13172	17.8	hypothetical_protein	.	.	.	.	.	.	.	hypothetical protein	#N/A	#N/A	MFVCKIYFLSLQCKEITNKTSRAQDENTAQQ	>phage005a_ATCC49417_43@MFVCKIYFLSLQCKEITNKTSRAQDENTAQQ	0.3226	0.0968	0.129	0.2258	0.0968	0.3226	0.4516	7.78531	3.63917	0.776008
.	phage005b_ATCC49417_4	4	x053	218		1739	2395	-	repressor	transcription regulation		tRNA-Ser	phage005b	phage005b_ATCC49417	ATCC49417	.	no_SP / 1.000054	UmuD-like protein	DNA, RNA and nucleotide metabolism	811	158.8	Predicted_transcriptional_regulator_	.	COG2932 superfamily	.	.	.	lexa repressor;	Transcriptional regulator	helix-turn-helix transcriptional regulator	#N/A	#N/A	MERKIDRFDKFLKHKGINDNQATKLLGFSTGTISKSREKGRDLSDRNAEKALNFFQDLSRVWLLTGVGEMINNPNQPAEAKDNDSTDDVAMVPLLPIAALAGSLSDFAVSVMYSDCEQVVSPIRGADLAITVSGESMTPEYPNGSQIFIKRINEKAFIEWGRVYVLDTVNGSVVKRVFPSDDENRIKCVSTNPEYPPFEINMQDVNGIYRVLLCMSVK	>phage005b_ATCC49417_4@MERKIDRFDKFLKHKGINDNQATKLLGFSTGTISKSREKGRDLSDRNAEKALNFFQDLSRVWLLTGVGEMINNPNQPAEAKDNDSTDDVAMVPLLPIAALAGSLSDFAVSVMYSDCEQVVSPIRGADLAITVSGESMTPEYPNGSQIFIKRINEKAFIEWGRVYVLDTVNGSVVKRVFPSDDENRIKCVSTNPEYPPFEINMQDVNGIYRVLLCMSVK	0.2661	0.1376	0.1239	0.2615	0.2248	0.4817	0.2661	4.89034	24.3167	-4.17463
.	phage005b_ATCC49417_8	8	x065	94		2924	3208	+	unknown	unknown	phrogs bitscore <30	tRNA-Ser	phage005b	phage005b_ATCC49417	ATCC49417	.	no_SP / 1.000049	DNA binding protein	DNA, RNA and nucleotide metabolism	756	21.7	Protein_of_unknown_function_(DUF3853)	.	DUF3853 superfamily	.	.	.	.	Protein of unknown function (DUF3853)	DUF3853 domain-containing protein	#N/A	#N/A	MIAVDKRVIDMTAGEFADVLVDVFRRLSMGEQEAPTPRRYVYGIAGIAQLFNCSTTTANRIKASGKIDKAISQCGRMITVDADLALQLMKRNNN	>phage005b_ATCC49417_8@MIAVDKRVIDMTAGEFADVLVDVFRRLSMGEQEAPTPRRYVYGIAGIAQLFNCSTTTANRIKASGKIDKAISQCGRMITVDADLALQLMKRNNN	0.2447	0.1064	0.1383	0.2447	0.2872	0.5106	0.2447	9.06047	10.366	2.77922
.	phage005b_ATCC49417_10	10	x031	661		3896	5881	+	palindrome specific endonuclease, SbcC-like	DNA/RNA/nucleotide metabolism		tRNA-Ser	phage005b	phage005b_ATCC49417	ATCC49417	.	no_SP / 1.00005	SbcC-like subunit of palindrome specific endonuclease	DNA, RNA and nucleotide metabolism	77	379.6	Chromosome_partition_protein_Smc	.	Smc superfamily	.	.	.	structural maintenance of chromosomes protein 2,structural	P-loop containing region of AAA domain	AAA family ATPase	#N/A	#N/A	MKKVTLKSLTLTNFRGEQSRTTVFDPLSTMIAGDNGLGKSRHFDAFIWLLFGKDKEGRDNFEVKTRIDGEELHNVECSVVGVLDIDGEEITLKRELSEKWVKPRGQVESVLKGNETLCWVNDVPMKVGEYQQRVKSIIDETVFKLITNPAFFFTLKWQDQRDILFQLAGTVDDNEIASTNPAFAELLDRLSGKSLADFKKELSARKKRLKADLEEIQPRIDQTHKLMPESTDFDVIEAEIAGIDKEIADIERAISDVAERTRQQYEAVQKKQGEINSLKSRQQKILFDAQSASKEEAHKANSKRNDLLARIRTLTAETEGGEVRALYLKKSNLNAEVEKLNTEVGALRKKWYEVNTTEYTGETTCAHCGQELPDSMKSEALNVFKAHKQGELDVINEKG…	>phage005b_ATCC49417_10@MKKVTLKSLTLTNFRGEQSRTTVFDPLSTMIAGDNGLGKSRHFDAFIWLLFGKDKEGRDNFEVKTRIDGEELHNVECSVVGVLDIDGEEITLKRELSEKWVKPRGQVESVLKGNETLCWVNDVPMKVGEYQQRVKSIIDETVFKLITNPAFFFTLKWQDQRDILFQLAGTVDDNEIASTNPAFAELLDRLSGKSLADFKKELSARKKRLKADLEEIQPRIDQTHKLMPESTDFDVIEAEIAGIDKEIADIERAISDVAERTRQQYEAVQKKQGEINSLKSRQQKILFDAQSASKEEAHKANSKRNDLLARIRTLTAETEGGEVRALYLKKSNLNAEVEKLNTEVGALRKKWYEVNTTEYTGETTCAHCGQELPDS…	0.2678	0.18	0.1573	0.3374	0.1967	0.4206	0.2496	4.84607	74.8236	-22.7351
.	phage005b_ATCC49417_11	11	x032	302		5888	6796	+	recombinase, RecT-like	DNA/RNA/nucleotide metabolism		tRNA-Ser	phage005b	phage005b_ATCC49417	ATCC49417	.	no_SP / 1.00005	RecT-like ssDNA annealing protein	DNA, RNA and nucleotide metabolism	148	295.2	RecT_protein	.	RecT superfamily	.	.	.	.	RecT family	recombinase RecT	#N/A	#N/A	MGSNLQQFNRAITDPKTQAYLEQVLSGKKNAFVNNIVALVSNNTTLQACEPMSVMFAGLKATALDLPLDPNLGFAYVIPYKNNRENKTEAQFQIGYRGFIQLAIRSGQFKTINVTEVREGELETFDLLTGEMRFTAVPKRTERPVIGYAAFFRLSNGFEKTLYMTKEEVDVHAKKYSQTYSSKYEKVQQNSKWATDFDAMAKKTAIKLLLSKYAPLSVDMINAVNSDQAVITETGSKYVDNQQDIADVVAEEIDENANKTIIGLDLAAPGKDKTAEMVVDAQTGELFEGDPQEQQAAQAPGF	>phage005b_ATCC49417_11@MGSNLQQFNRAITDPKTQAYLEQVLSGKKNAFVNNIVALVSNNTTLQACEPMSVMFAGLKATALDLPLDPNLGFAYVIPYKNNRENKTEAQFQIGYRGFIQLAIRSGQFKTINVTEVREGELETFDLLTGEMRFTAVPKRTERPVIGYAAFFRLSNGFEKTLYMTKEEVDVHAKKYSQTYSSKYEKVQQNSKWATDFDAMAKKTAIKLLLSKYAPLSVDMINAVNSDQAVITETGSKYVDNQQDIADVVAEEIDENANKTIIGLDLAAPGKDKTAEMVVDAQTGELFEGDPQEQQAAQAPGF	0.2748	0.1291	0.1093	0.2384	0.2285	0.4735	0.2914	4.73333	33.5159	-7.03349
.	phage005b_ATCC49417_17	17	x037	236		9614	10324	+	replication initiation protein	DNA/RNA/nucleotide metabolism		tRNA-Ser	phage005b	phage005b_ATCC49417	ATCC49417	.	no_SP / 1.000051	replication initiation protein	DNA, RNA and nucleotide metabolism	2562	177.4	Domain_of_unknown_function_(DUF4373)	.	DUF4373 superfamily	.	.	.	.	-	DUF4373 domain-containing protein	#N/A	#N/A	MKDTLYFPHDYNARRDPKLIRLMQKHGLSGIGAYWCIIELLYERDGKIPTDEYSCISFELHEERELIESVVLDFGLFENDGNFFWSNSVNARLDKRKEISDKRKSAIATRWERTTKTYRKKETNTNVLQTDTKNKDKDKDKEYISTSNEVEYIGAKRTAFVPPTTEEVKAYILEKGYAVDAERFIDFYTSKGWMVGKNKMKDWKAAVRTWSKGNNTVHSPRPQGTNSANSINDEWL	>phage005b_ATCC49417_17@MKDTLYFPHDYNARRDPKLIRLMQKHGLSGIGAYWCIIELLYERDGKIPTDEYSCISFELHEERELIESVVLDFGLFENDGNFFWSNSVNARLDKRKEISDKRKSAIATRWERTTKTYRKKETNTNVLQTDTKNKDKDKDKEYISTSNEVEYIGAKRTAFVPPTTEEVKAYILEKGYAVDAERFIDFYTSKGWMVGKNKMKDWKAAVRTWSKGNNTVHSPRPQGTNSANSINDEWL	0.3136	0.1568	0.1864	0.3432	0.1992	0.3856	0.3008	8.66805	27.576	3.1921
.	phage005b_ATCC49417_18	18	x038	246		10315	11055	+	DnaC-like helicase loader	DNA/RNA/nucleotide metabolism		tRNA-Ser	phage005b	phage005b_ATCC49417	ATCC49417	.	no_SP / 1.000063	DnaC-like helicase loader	DNA, RNA and nucleotide metabolism	50	126.2	Replicative_helicase,_DNA_primase	.	P-loop_NTPase superfamily	.	.	.	putative primosome component;	DNA-dependent DNA replication	hypothetical protein	#N/A	#N/A	MVMSQILKIEDVLEFVKANRLYAGIERVPVTDYDMGNALEVVTAIGRIRNRDFAIDEENRFAYENFIRWCHADPAMQAIDPITGKVVQGDINRGIYIAGNTGSGKSWCLDVMLTYSRAWGFQVGLSEARAERSIVNLFWVTSRADAICQEYASTGDIAKFRSVPILGIQDLGQEPREILYMGNRQNVLQQLLEYRGDCDGKLTLITSNLRISSERLRNDYGDRVQSRLCEMCNYLEIKGKDRRKKV	>phage005b_ATCC49417_18@MVMSQILKIEDVLEFVKANRLYAGIERVPVTDYDMGNALEVVTAIGRIRNRDFAIDEENRFAYENFIRWCHADPAMQAIDPITGKVVQGDINRGIYIAGNTGSGKSWCLDVMLTYSRAWGFQVGLSEARAERSIVNLFWVTSRADAICQEYASTGDIAKFRSVPILGIQDLGQEPREILYMGNRQNVLQQLLEYRGDCDGKLTLITSNLRISSERLRNDYGDRVQSRLCEMCNYLEIKGKDRRKKV	0.248	0.1341	0.1382	0.2724	0.2602	0.4756	0.2683	6.68023	28.033	-0.376244
.	phage005b_ATCC49417_28	28	x071	165		14719	15216	+	Holliday junction resolvase	DNA/RNA/nucleotide metabolism		tRNA-Ser	phage005b	phage005b_ATCC49417	ATCC49417	.	no_SP / 1.000064	Holliday junction resolvase	DNA, RNA and nucleotide metabolism	1770	124.8	RuvC_resolvase_junction_resolvases_(HJRs)	.	.	.	.	.	crossover junction endodeoxyribonuclease ruvc;	-	hypothetical protein	#N/A	#N/A	MKRYDNIIAIDPDVSRSGVAFLKPATGLLEVSNLTFPQVIDYLQQANRSNGTETLIVLVEASWLIQGNWHLSSWERRQRAASKGYDVGRNHETGRKIAEMCRHLGIEVLEHAPLRKCWRGKDGKITHEELVSFTGIKGRTNQDARDAALLAWVFSGLPIRVGRNK	>phage005b_ATCC49417_28@MKRYDNIIAIDPDVSRSGVAFLKPATGLLEVSNLTFPQVIDYLQQANRSNGTETLIVLVEASWLIQGNWHLSSWERRQRAASKGYDVGRNHETGRKIAEMCRHLGIEVLEHAPLRKCWRGKDGKITHEELVSFTGIKGRTNQDARDAALLAWVFSGLPIRVGRNK	0.2121	0.1091	0.1758	0.2848	0.2848	0.4909	0.2545	10.0012	18.6053	6.28196
.	phage005b_ATCC49417_29	29	x072	285		15327	16184	+	ParB-like partition protein	DNA/RNA/nucleotide metabolism		tRNA-Ser	phage005b	phage005b_ATCC49417	ATCC49417	.	no_SP / 1.000035	ParB-like partition protein	DNA, RNA and nucleotide metabolism	620	166.7	ParB_protein	.	ParB_N_Srx superfamily	.	.	.	.	.	hypothetical protein	#N/A	#N/A	MKAKDADIKTVSIDQLIPDDKNFNKGTEFGSHLMDESLRKFGLGRSILIDKNNRIIAGNKTAEKAGELGFDKVVVVETDGNTLVAVKRKDVDLDSQKGRELALADNATGKANLAWDEEVIAQCVEQFDFDPEDWGVAMKEIEDGLDSSTGGKESETKRLSELAFTGMYYEPKIIPSLQLQDCYDVEKFNAKLRVIEESSLSEEQKRAMRMFAYRFIKINFEAAANYYSFNATEEEKAVMERLRMVLVDGSIDGFIEDDLIRVREEVMSTDLGWQTDKVSGYDYED	>phage005b_ATCC49417_29@MKAKDADIKTVSIDQLIPDDKNFNKGTEFGSHLMDESLRKFGLGRSILIDKNNRIIAGNKTAEKAGELGFDKVVVVETDGNTLVAVKRKDVDLDSQKGRELALADNATGKANLAWDEEVIAQCVEQFDFDPEDWGVAMKEIEDGLDSSTGGKESETKRLSELAFTGMYYEPKIIPSLQLQDCYDVEKFNAKLRVIEESSLSEEQKRAMRMFAYRFIKINFEAAANYYSFNATEEEKAVMERLRMVLVDGSIDGFIEDDLIRVREEVMSTDLGWQTDKVSGYDYED	0.2596	0.207	0.1368	0.3439	0.207	0.4491	0.2175	4.24381	32.2142	-21.0815
.	phage005b_ATCC49417_43	43	x019	31		27500	27595	-	unknown	unknown	phrogs bitscore <30	tRNA-Ser	phage005b	phage005b_ATCC49417	ATCC49417	.	no_SP / 0.996826	HTH DNA binding protein	DNA, RNA and nucleotide metabolism	13172	17.8	hypothetical_protein	.	.	.	.	.	.	.	hypothetical protein	#N/A	#N/A	MFVCKIYFLSLQCKEITNKTSRAQDENTAQQ	>phage005b_ATCC49417_43@MFVCKIYFLSLQCKEITNKTSRAQDENTAQQ	0.3226	0.0968	0.129	0.2258	0.0968	0.3226	0.4516	7.78531	3.63917	0.776008
.	phage006a_EM3_7	7	x145	271		1222	2037	-	repressor	transcription regulation		Mu-like	phage006a	phage006a_EM3	EM3	.	no_SP / 1.000046	UmuD-like protein	DNA, RNA and nucleotide metabolism	811	140.9	Peptidase_S24-like	.	Peptidase_S24,COG2932 superfamily	.	.	.	lexa repressor;	Peptidase S24-like	helix-turn-helix transcriptional regulator	#N/A	#N/A	MRPRLSFKFISLARISLLIRCKLTRDFSTMQENIQEKSRIKRNISLFLREMGVSEYRFYRETGIARGILSQNNGISEDNLMRFLAAYPQVSASWLLTGEGNMLKGDAAKVADSAAKYGVSVIHTPKYTEAIRDQQVVYLYDIEATAGLRAIMDNKSQNIIDTIRIPNLPKCDGAIHVVGDSMYPILKSGDIVLYKEVTNMADIFWGEMYLLSIAVDDEEYITVKYLQRSDEGKDYVRLVSHNQHHSPKDIPTSSITALAIVKASVRLNTIR	>phage006a_EM3_7@MRPRLSFKFISLARISLLIRCKLTRDFSTMQENIQEKSRIKRNISLFLREMGVSEYRFYRETGIARGILSQNNGISEDNLMRFLAAYPQVSASWLLTGEGNMLKGDAAKVADSAAKYGVSVIHTPKYTEAIRDQQVVYLYDIEATAGLRAIMDNKSQNIIDTIRIPNLPKCDGAIHVVGDSMYPILKSGDIVLYKEVTNMADIFWGEMYLLSIAVDDEEYITVKYLQRSDEGKDYVRLVSHNQHHSPKDIPTSSITALAIVKASVRLNTIR	0.2768	0.1144	0.1476	0.262	0.2251	0.4723	0.2731	9.0092	30.6904	4.28276
.	phage006a_EM3_21	21	x133	173		8729	9250	+	Mu Gam-like, Ku ortholog; host nuclease inhibitor	DNA/RNA/nucleotide metabolism	override phrogs category of "DNA, RNA and nucleotide metabolism"; review of lit suggests indicates it is necessary for mu replication thus revert to phrogs category	Mu-like	phage006a	phage006a_EM3	EM3	.	no_SP / 1.000039	Mu Gam-like end protection	DNA, RNA and nucleotide metabolism	491	231.9	Bacteriophage_Mu_Gam_like_protein	.	Phage_Mu_Gam	.	.	.	host-nuclease inhibitor protein gam, putative;	Bacteriophage Mu Gam like protein	host-nuclease inhibitor Gam family protein	#N/A	#N/A	MATRKKKTIVQGVTREECERAFSDFAVADAKHRKISAQMDEKIAKIREKYQSELADLKDEKDAAFEVMQAWAMENRDEYFSKKKSLESAHGTMGFRLGTPKLKTLKGFTWGAVTKLLEEFMPQFVRTTTEPAKDLLLASREDEEVAANFSRVGIMVAQDETFFVECKVEEVAV	>phage006a_EM3_21@MATRKKKTIVQGVTREECERAFSDFAVADAKHRKISAQMDEKIAKIREKYQSELADLKDEKDAAFEVMQAWAMENRDEYFSKKKSLESAHGTMGFRLGTPKLKTLKGFTWGAVTKLLEEFMPQFVRTTTEPAKDLLLASREDEEVAANFSRVGIMVAQDETFFVECKVEEVAV	0.2254	0.1792	0.1792	0.3584	0.2312	0.4566	0.1965	5.71562	19.7126	-1.99924
.	phage006a_EM3_32	32	x161	149		16619	17068	-	terminase SSU	head/packaging	jackhmmer + cenote ATPase annotation by cenote + positional	Mu-like	phage006a	phage006a_EM3	EM3	.	no_SP / 1.000057	DNA binding protein	DNA, RNA and nucleotide metabolism	756	160.4	Protein_of_unknown_function_(DUF1804)	.	DeoR superfamily,DUF1804 superfamily	.	.	.	sorbitol operon regulator;	-	helix-turn-helix domain-containing protein	repressor (PARTIAL HIT ONLY)	terminase SSU	MGKDLTIKQKKDWAKVLYTKERLTQAEIAERTGVSRVTINKWINNERWEELRTSITITREEQLKSLYRQLAALNDTINSREEGERFPTASEADTISKMAGAIKKMETDVGLSDIISVFSDLITWLRQHDLAEAKRITTILDAYVKHKLD	>phage006a_EM3_32@MGKDLTIKQKKDWAKVLYTKERLTQAEIAERTGVSRVTINKWINNERWEELRTSITITREEQLKSLYRQLAALNDTINSREEGERFPTASEADTISKMAGAIKKMETDVGLSDIISVFSDLITWLRQHDLAEAKRITTILDAYVKHKLD	0.255	0.1611	0.1812	0.3423	0.1946	0.4094	0.2752	8.59221	17.1956	1.12626
.	phage007a_Bg4_16	16	x133	173		8227	8748	+	Mu Gam-like, Ku ortholog; host nuclease inhibitor	DNA/RNA/nucleotide metabolism	override phrogs category of "DNA, RNA and nucleotide metabolism"; review of lit suggests indicates it is necessary for mu replication thus revert to phrogs category	Mu-like	phage007a	phage007a_Bg4	Bg4	.	no_SP / 1.000054	Mu Gam-like end protection	DNA, RNA and nucleotide metabolism	491	232	Bacteriophage_Mu_Gam_like_protein	.	Phage_Mu_Gam	.	.	.	host-nuclease inhibitor protein gam, putative;	Bacteriophage Mu Gam like protein	host-nuclease inhibitor Gam family protein	#N/A	#N/A	MATRKKKTIVQGVTREECEQAFSDFAVADAKHRKISAQMDEKIAKIREKYQSELADLKDEKDAAFEVMQAWAMENRDEYFSKKKSIESAHGTMGFRLGTPKLKTLKGFTWGAVTKLLEEFMPQFVRTTTEPAKDLLLASREDEEIAANFSRVGIMVAQDETFFVECKVEEVAV	>phage007a_Bg4_16@MATRKKKTIVQGVTREECEQAFSDFAVADAKHRKISAQMDEKIAKIREKYQSELADLKDEKDAAFEVMQAWAMENRDEYFSKKKSIESAHGTMGFRLGTPKLKTLKGFTWGAVTKLLEEFMPQFVRTTTEPAKDLLLASREDEEIAANFSRVGIMVAQDETFFVECKVEEVAV	0.237	0.1792	0.1734	0.3526	0.2254	0.4566	0.2023	5.38466	19.6986	-2.99923
.	phage007a_Bg4_28	28	x161	149		16457	16906	-	terminase SSU	head/packaging	jackhmmer + cenote ATPase annotation by cenote + positional	Mu-like	phage007a	phage007a_Bg4	Bg4	.	no_SP / 1.000041	DNA binding protein	DNA, RNA and nucleotide metabolism	756	164.1	Protein_of_unknown_function_(DUF1804)	.	DeoR superfamily,DUF1804 superfamily	.	.	.	sorbitol operon regulator;	-	helix-turn-helix domain-containing protein	repressor (PARTIAL HIT ONLY)	terminase SSU	MGKDLTIKQKKDWAKVLYTKERLTQAEIAERTGVSRVTINKWINTERWEELRTSITITREEQLKSLYRQLAALNDTINSREEGERFPTTAEADTIAKMAGAIKKMETDVGLSDIISVFSDLISWLRQHDLTEAKRLTAVLDAYVKHKLD	>phage007a_Bg4_28@MGKDLTIKQKKDWAKVLYTKERLTQAEIAERTGVSRVTINKWINTERWEELRTSITITREEQLKSLYRQLAALNDTINSREEGERFPTTAEADTIAKMAGAIKKMETDVGLSDIISVFSDLISWLRQHDLTEAKRLTAVLDAYVKHKLD	0.2349	0.1611	0.1812	0.3423	0.2013	0.4161	0.2685	8.59221	17.1526	1.12626
.	phage008a_KCOM2797_6	6	x123	236		705	1415	-	repressor	transcription regulation		Mu-like	phage008a	phage008a_KCOM2797	KCOM2797	.	no_SP / 1.000054	UmuD-like protein	DNA, RNA and nucleotide metabolism	811	146.2	Peptidase_S24-like	.	Peptidase_S24	.	.	.	lexa repressor;	Peptidase S24-like	S24 family peptidase	#N/A	#N/A	MKAIDRIKQYMEDKNLGFAEAERLFGFSNGYLNKQYKRSADLGEGMLVKVLENCPDISPAWLLTGQGNMIRDTKVSESAAEYGVSVIHTPKHTEAIRDQQVVYLYDIEATAGLRAIMDNKSQNIIDTIRIPNLPKCDGAIHVVGDSMYPILKSGDIVLYKEVTDLANIFWGEMYLLSIAVDDEEYITVKYLQRSDEGKDYVRLVSHNQHHSPKDIPTSSITALALVKASIRLNTIR	>phage008a_KCOM2797_6@MKAIDRIKQYMEDKNLGFAEAERLFGFSNGYLNKQYKRSADLGEGMLVKVLENCPDISPAWLLTGQGNMIRDTKVSESAAEYGVSVIHTPKHTEAIRDQQVVYLYDIEATAGLRAIMDNKSQNIIDTIRIPNLPKCDGAIHVVGDSMYPILKSGDIVLYKEVTDLANIFWGEMYLLSIAVDDEEYITVKYLQRSDEGKDYVRLVSHNQHHSPKDIPTSSITALALVKASIRLNTIR	0.2754	0.1356	0.1398	0.2754	0.2119	0.4703	0.2627	5.62397	26.5544	-4.61706
.	phage008a_KCOM2797_18	18	x133	173		8072	8593	+	Mu Gam-like, Ku ortholog; host nuclease inhibitor	DNA/RNA/nucleotide metabolism	override phrogs category of "DNA, RNA and nucleotide metabolism"; review of lit suggests indicates it is necessary for mu replication thus revert to phrogs category	Mu-like	phage008a	phage008a_KCOM2797	KCOM2797	.	no_SP / 1.000046	Mu Gam-like end protection	DNA, RNA and nucleotide metabolism	491	231.9	Bacteriophage_Mu_Gam_like_protein	.	Phage_Mu_Gam	.	.	.	host-nuclease inhibitor protein gam, putative;	Bacteriophage Mu Gam like protein	host-nuclease inhibitor Gam family protein	#N/A	#N/A	MATRKKKTIVQGVTREECEQAFSDFAVADAKHRKISAQMDEKIAKIREKYQSELAELKDEKDAAFDVMQAWAIENRDEYFSKKKSIESAHGVMGFRLGTPKLKTLKGFTWGAVTKLLEEFMPQFVRTTTEPAKDLLLASREDEAIAANFSRVGIMVAQDETFFVECKVEEVAV	>phage008a_KCOM2797_18@MATRKKKTIVQGVTREECEQAFSDFAVADAKHRKISAQMDEKIAKIREKYQSELAELKDEKDAAFDVMQAWAIENRDEYFSKKKSIESAHGVMGFRLGTPKLKTLKGFTWGAVTKLLEEFMPQFVRTTTEPAKDLLLASREDEAIAANFSRVGIMVAQDETFFVECKVEEVAV	0.2428	0.1734	0.1734	0.3468	0.2312	0.4682	0.1965	5.70488	19.6205	-2.00064
.	phage008a_KCOM2797_29	29	x161	149		15958	16407	-	terminase SSU	head/packaging	jackhmmer + cenote ATPase annotation by cenote + positional	Mu-like	phage008a	phage008a_KCOM2797	KCOM2797	.	no_SP / 1.000056	DNA binding protein	DNA, RNA and nucleotide metabolism	756	160.1	Protein_of_unknown_function_(DUF1804)	.	DeoR superfamily,DUF1804 superfamily	.	.	.	sorbitol operon regulator;	-	helix-turn-helix domain-containing protein	repressor (PARTIAL HIT ONLY)	terminase SSU	MGKDLTIKQKKDWAKVLYTKERLTQSEIAERTGVSRVTINKWINNERWEELRTSITITREEQLKSLYRQLAALNDTINSREEGERFPTASEADTISKMAGAIKKMETDVGLSDIISVFSDLIAWLRQHDLAEAKRLTAILDAYVKHKLD	>phage008a_KCOM2797_29@MGKDLTIKQKKDWAKVLYTKERLTQSEIAERTGVSRVTINKWINNERWEELRTSITITREEQLKSLYRQLAALNDTINSREEGERFPTASEADTISKMAGAIKKMETDVGLSDIISVFSDLIAWLRQHDLAEAKRLTAILDAYVKHKLD	0.2483	0.1611	0.1812	0.3423	0.2013	0.4161	0.2685	8.59221	17.1516	1.12626
.	phage009a_Kyudai3_3	3	x123	236		705	1415	-	repressor	transcription regulation		Mu-like	phage009a	phage009a_Kyudai3	Kyudai3	.	no_SP / 1.000054	UmuD-like protein	DNA, RNA and nucleotide metabolism	811	146.2	Peptidase_S24-like	.	Peptidase_S24	.	.	.	lexa repressor;	Peptidase S24-like	S24 family peptidase	#N/A	#N/A	MKAIDRIKQYMEDKNLGFAEAERLFGFSNGYLNKQYKRSADLGEGMLVKVLENCPDISPAWLLTGQGNMIRDTKVSESAAEYGVSVIHTPKHTEAIRDQQVVYLYDIEATAGLRAIMDNKSQNIIDTIRIPNLPKCDGAIHVVGDSMYPILKSGDIVLYKEVTDLANIFWGEMYLLSIAVDDEEYITVKYLQRSDEGKDYVRLVSHNQHHSPKDIPTSSITALALVKASIRLNTIR	>phage009a_Kyudai3_3@MKAIDRIKQYMEDKNLGFAEAERLFGFSNGYLNKQYKRSADLGEGMLVKVLENCPDISPAWLLTGQGNMIRDTKVSESAAEYGVSVIHTPKHTEAIRDQQVVYLYDIEATAGLRAIMDNKSQNIIDTIRIPNLPKCDGAIHVVGDSMYPILKSGDIVLYKEVTDLANIFWGEMYLLSIAVDDEEYITVKYLQRSDEGKDYVRLVSHNQHHSPKDIPTSSITALALVKASIRLNTIR	0.2754	0.1356	0.1398	0.2754	0.2119	0.4703	0.2627	5.62397	26.5544	-4.61706
.	phage009a_Kyudai3_15	15	x133	173		8072	8593	+	Mu Gam-like, Ku ortholog; host nuclease inhibitor	DNA/RNA/nucleotide metabolism	override phrogs category of "DNA, RNA and nucleotide metabolism"; review of lit suggests indicates it is necessary for mu replication thus revert to phrogs category	Mu-like	phage009a	phage009a_Kyudai3	Kyudai3	.	no_SP / 1.000046	Mu Gam-like end protection	DNA, RNA and nucleotide metabolism	491	231.9	Bacteriophage_Mu_Gam_like_protein	.	Phage_Mu_Gam	.	.	.	host-nuclease inhibitor protein gam, putative;	Bacteriophage Mu Gam like protein	host-nuclease inhibitor Gam family protein	#N/A	#N/A	MATRKKKTIVQGVTREECEQAFSDFAVADAKHRKISAQMDEKIAKIREKYQSELAELKDEKDAAFDVMQAWAIENRDEYFSKKKSIESAHGVMGFRLGTPKLKTLKGFTWGAVTKLLEEFMPQFVRTTTEPAKDLLLASREDEAIAANFSRVGIMVAQDETFFVECKVEEVAV	>phage009a_Kyudai3_15@MATRKKKTIVQGVTREECEQAFSDFAVADAKHRKISAQMDEKIAKIREKYQSELAELKDEKDAAFDVMQAWAIENRDEYFSKKKSIESAHGVMGFRLGTPKLKTLKGFTWGAVTKLLEEFMPQFVRTTTEPAKDLLLASREDEAIAANFSRVGIMVAQDETFFVECKVEEVAV	0.2428	0.1734	0.1734	0.3468	0.2312	0.4682	0.1965	5.70488	19.6205	-2.00064
.	phage009a_Kyudai3_26	26	x161	149		15958	16407	-	terminase SSU	head/packaging	jackhmmer + cenote ATPase annotation by cenote + positional	Mu-like	phage009a	phage009a_Kyudai3	Kyudai3	.	no_SP / 1.000056	DNA binding protein	DNA, RNA and nucleotide metabolism	756	160.1	Protein_of_unknown_function_(DUF1804)	.	DeoR superfamily,DUF1804 superfamily	.	.	.	sorbitol operon regulator;	-	helix-turn-helix domain-containing protein	repressor (PARTIAL HIT ONLY)	terminase SSU	MGKDLTIKQKKDWAKVLYTKERLTQSEIAERTGVSRVTINKWINNERWEELRTSITITREEQLKSLYRQLAALNDTINSREEGERFPTASEADTISKMAGAIKKMETDVGLSDIISVFSDLIAWLRQHDLAEAKRLTAILDAYVKHKLD	>phage009a_Kyudai3_26@MGKDLTIKQKKDWAKVLYTKERLTQSEIAERTGVSRVTINKWINNERWEELRTSITITREEQLKSLYRQLAALNDTINSREEGERFPTASEADTISKMAGAIKKMETDVGLSDIISVFSDLIAWLRQHDLAEAKRLTAILDAYVKHKLD	0.2483	0.1611	0.1812	0.3423	0.2013	0.4161	0.2685	8.59221	17.1516	1.12626
.	phage010a_HG1691old_21	21	x133	173		8657	9178	+	Mu Gam-like, Ku ortholog; host nuclease inhibitor	DNA/RNA/nucleotide metabolism	override phrogs category of "DNA, RNA and nucleotide metabolism"; review of lit suggests indicates it is necessary for mu replication thus revert to phrogs category	Mu-like	phage010a	phage010a_HG1691old	HG1691old	.	no_SP / 1.000054	Mu Gam-like end protection	DNA, RNA and nucleotide metabolism	491	232	Bacteriophage_Mu_Gam_like_protein	.	Phage_Mu_Gam	.	.	.	host-nuclease inhibitor protein gam, putative;	Bacteriophage Mu Gam like protein	host-nuclease inhibitor Gam family protein	#N/A	#N/A	MATRKKKTIVQGVTREECEQAFSDFAVADAKHRKISAQMDEKIAKIREKYQSELADLKDEKDAAFEVMQAWAMENRDEYFSKKKSLESAHGTMGFRLGTPKLKTLKGFTWGAVTKLLEEFMPQFVRTTTEPAKDLLLASREDEEVAANFSRVGIMVAQDETFFVECKVEEVAV	>phage010a_HG1691old_21@MATRKKKTIVQGVTREECEQAFSDFAVADAKHRKISAQMDEKIAKIREKYQSELADLKDEKDAAFEVMQAWAMENRDEYFSKKKSLESAHGTMGFRLGTPKLKTLKGFTWGAVTKLLEEFMPQFVRTTTEPAKDLLLASREDEEVAANFSRVGIMVAQDETFFVECKVEEVAV	0.2254	0.1792	0.1734	0.3526	0.2254	0.4566	0.2023	5.38466	19.6845	-2.99923
.	phage010a_HG1691old_33	33	x161	119		16641	17000	-	terminase SSU (partial)	head/packaging	jackhmmer + cenote ATPase annotation by cenote + positional	Mu-like	phage010a	phage010a_HG1691old	HG1691old	.	no_SP / 1.000057	DNA binding protein	DNA, RNA and nucleotide metabolism	4151	111.4	terminase_ATPase_subunit	.	DeoR superfamily,DUF1804 superfamily	.	.	.	sorbitol operon regulator;	-	helix-turn-helix domain-containing protein	repressor (PARTIAL HIT ONLY)	terminase SSU	MGKDLTIKQKKDWAKVLYTKERLTQAEIAERTGVSRVTINKWINNERWEELRTSITITREEQLKSLYRQLAALNDTINSREEGERFPTASEADTISKMAGAIKKSGDGRRPVRHHIGIQ	>phage010a_HG1691old_33@MGKDLTIKQKKDWAKVLYTKERLTQAEIAERTGVSRVTINKWINNERWEELRTSITITREEQLKSLYRQLAALNDTINSREEGERFPTASEADTISKMAGAIKKSGDGRRPVRHHIGIQ	0.2521	0.1429	0.2101	0.3529	0.2521	0.395	0.2773	10.3435	13.7086	6.1223
.	phage011a_WW2952_2	2	x123	236		363	1073	-	repressor	transcription regulation		Mu-like	phage011a	phage011a_WW2952	WW2952	.	no_SP / 1.000054	UmuD-like protein	DNA, RNA and nucleotide metabolism	811	146.2	Peptidase_S24-like	.	Peptidase_S24	.	.	.	lexa repressor;	Peptidase S24-like	S24 family peptidase	#N/A	#N/A	MKAIDRIKQYMEDKNLGFAEAERLFGFSNGYLNKQYKRSADLGEGMLVKVLENCPDISPAWLLTGQGNMIRDTKVSESAAEYGVSVIHTPKHTEAIRDQQVVYLYDIEATAGLRAIMDNKSQNIIDTIRIPNLPKCDGAIHVVGDSMYPILKSGDIVLYKEVTDLANIFWGEMYLLSIAVDDEEYITVKYLQRSDEGKDYVRLVSHNQHHSPKDIPTSSITALALVKASIRLNTIR	>phage011a_WW2952_2@MKAIDRIKQYMEDKNLGFAEAERLFGFSNGYLNKQYKRSADLGEGMLVKVLENCPDISPAWLLTGQGNMIRDTKVSESAAEYGVSVIHTPKHTEAIRDQQVVYLYDIEATAGLRAIMDNKSQNIIDTIRIPNLPKCDGAIHVVGDSMYPILKSGDIVLYKEVTDLANIFWGEMYLLSIAVDDEEYITVKYLQRSDEGKDYVRLVSHNQHHSPKDIPTSSITALALVKASIRLNTIR	0.2754	0.1356	0.1398	0.2754	0.2119	0.4703	0.2627	5.62397	26.5544	-4.61706
.	phage011a_WW2952_15	15	x133	173		8472	8993	+	Mu Gam-like, Ku ortholog; host nuclease inhibitor	DNA/RNA/nucleotide metabolism	override phrogs category of "DNA, RNA and nucleotide metabolism"; review of lit suggests indicates it is necessary for mu replication thus revert to phrogs category	Mu-like	phage011a	phage011a_WW2952	WW2952	.	no_SP / 1.000058	Mu Gam-like end protection	DNA, RNA and nucleotide metabolism	491	232	Bacteriophage_Mu_Gam_like_protein	.	Phage_Mu_Gam	.	.	.	host-nuclease inhibitor protein gam, putative;	Bacteriophage Mu Gam like protein	host-nuclease inhibitor Gam family protein	#N/A	#N/A	MATRKKKTIVQGVTREECEQAFSDFAAADAKHRKISAQMDEKIAKIREKYQSELADLKDEKDAAFEVMQAWAMENRDEYFSKKKSIESTHGTMGFRLGTPKLKTLKGFTWGAVTKLLEEFMPQFVRTTTEPAKDLLLASREDEEVAANFSRVGIMVAQDETFFVECKVEEVAV	>phage011a_WW2952_15@MATRKKKTIVQGVTREECEQAFSDFAAADAKHRKISAQMDEKIAKIREKYQSELADLKDEKDAAFEVMQAWAMENRDEYFSKKKSIESTHGTMGFRLGTPKLKTLKGFTWGAVTKLLEEFMPQFVRTTTEPAKDLLLASREDEEVAANFSRVGIMVAQDETFFVECKVEEVAV	0.2312	0.1792	0.1734	0.3526	0.2254	0.4509	0.2081	5.38466	19.6865	-2.99923
.	phage011a_WW2952_27	27	x161	149		16535	16984	-	terminase SSU	head/packaging	jackhmmer + cenote ATPase annotation by cenote + positional	Mu-like	phage011a	phage011a_WW2952	WW2952	.	no_SP / 1.000057	DNA binding protein	DNA, RNA and nucleotide metabolism	756	161	Protein_of_unknown_function_(DUF1804)	.	DeoR superfamily,DUF1804 superfamily	.	.	.	sorbitol operon regulator;	-	helix-turn-helix domain-containing protein	repressor (PARTIAL HIT ONLY)	terminase SSU	MGKDLTIKQKKDWAKVLYTKERLTQAEIAERTGVSRVTINKWINNERWEELRTSITITREEQLKSLYRQLAALNDTINSREEGERFPTASEADTISKMAGAIKKMETDVGLSDIISVFSDLIAWLRQHDLAEAKRITAILDAYVKHKLD	>phage011a_WW2952_27@MGKDLTIKQKKDWAKVLYTKERLTQAEIAERTGVSRVTINKWINNERWEELRTSITITREEQLKSLYRQLAALNDTINSREEGERFPTASEADTISKMAGAIKKMETDVGLSDIISVFSDLIAWLRQHDLAEAKRITAILDAYVKHKLD	0.255	0.1611	0.1812	0.3423	0.2081	0.4228	0.2617	8.59221	17.1356	1.12626
.	phage012a_381OKJP_17	17	x133	173		8495	9016	+	Mu Gam-like, Ku ortholog; host nuclease inhibitor	DNA/RNA/nucleotide metabolism	override phrogs category of "DNA, RNA and nucleotide metabolism"; review of lit suggests indicates it is necessary for mu replication thus revert to phrogs category	Mu-like	phage012a	phage012a_381OKJP	381OKJP	.	no_SP / 1.000054	Mu Gam-like end protection	DNA, RNA and nucleotide metabolism	491	231.8	Bacteriophage_Mu_Gam_like_protein	.	Phage_Mu_Gam	.	.	.	host-nuclease inhibitor protein gam, putative;	Bacteriophage Mu Gam like protein	host-nuclease inhibitor Gam family protein	#N/A	#N/A	MATRKKKTIVQGVTREECEQAFSDFAVADAKHRKISAQIDEKIAKIREKYQSELADLKDEKDAAFEVMQAWAMENRDEYFSKKKSIESAHGTMGFRLGTPKLKTLKGFTWGAVTKLLEEFMPQFVRTTTEPAKDLLLASREDEEIAANFSRVGIMVAQDETFFVECKVEEVAV	>phage012a_381OKJP_17@MATRKKKTIVQGVTREECEQAFSDFAVADAKHRKISAQIDEKIAKIREKYQSELADLKDEKDAAFEVMQAWAMENRDEYFSKKKSIESAHGTMGFRLGTPKLKTLKGFTWGAVTKLLEEFMPQFVRTTTEPAKDLLLASREDEEIAANFSRVGIMVAQDETFFVECKVEEVAV	0.2428	0.1792	0.1734	0.3526	0.2254	0.4566	0.2023	5.38466	19.6805	-2.99923
.	phage012a_381OKJP_29	29	x161	149		16727	17176	-	terminase SSU	head/packaging	jackhmmer + cenote ATPase annotation by cenote + positional	Mu-like	phage012a	phage012a_381OKJP	381OKJP	.	no_SP / 1.000057	DNA binding protein	DNA, RNA and nucleotide metabolism	756	161	Protein_of_unknown_function_(DUF1804)	.	DeoR superfamily,DUF1804 superfamily	.	.	.	sorbitol operon regulator;	-	helix-turn-helix domain-containing protein	repressor (PARTIAL HIT ONLY)	terminase SSU	MGKDLTIKQKKDWAKVLYTKERLTQAEIAERTGVSRVTINKWINNERWEELRTSITITREEQLKSLYRQLAALNDTINSREEGERFPNASEADTISKMAGAIKKMETDVGLSDIISVFSDLIAWLRQHDLAEAKRLTAILDAYVKHKLE	>phage012a_381OKJP_29@MGKDLTIKQKKDWAKVLYTKERLTQAEIAERTGVSRVTINKWINNERWEELRTSITITREEQLKSLYRQLAALNDTINSREEGERFPNASEADTISKMAGAIKKMETDVGLSDIISVFSDLIAWLRQHDLAEAKRLTAILDAYVKHKLE	0.255	0.1611	0.1812	0.3423	0.2081	0.4228	0.2617	8.59227	17.1626	1.12715
.	phage013a_WW2885_15	15	x133	173		8118	8639	+	Mu Gam-like, Ku ortholog; host nuclease inhibitor	DNA/RNA/nucleotide metabolism	override phrogs category of "DNA, RNA and nucleotide metabolism"; review of lit suggests indicates it is necessary for mu replication thus revert to phrogs category	Mu-like	phage013a	phage013a_WW2885	WW2885	.	no_SP / 1.000046	Mu Gam-like end protection	DNA, RNA and nucleotide metabolism	491	231.9	Bacteriophage_Mu_Gam_like_protein	.	Phage_Mu_Gam	.	.	.	host-nuclease inhibitor protein gam, putative;	Bacteriophage Mu Gam like protein	host-nuclease inhibitor Gam family protein	#N/A	#N/A	MATRKKKTIVQGVTREECEQAFSDFAVADAKHRKISAQMDEKIAKIREKYQSELAELKDEKDAAFDVMQAWAIENRDEYFSKKKSIESAHGVMGFRLGTPKLKTLKGFTWGAVTKLLEEFMPQFVRTTTEPAKDLLLASREDEAIAANFSRVGIMVAQDETFFVECKVEEVAV	>phage013a_WW2885_15@MATRKKKTIVQGVTREECEQAFSDFAVADAKHRKISAQMDEKIAKIREKYQSELAELKDEKDAAFDVMQAWAIENRDEYFSKKKSIESAHGVMGFRLGTPKLKTLKGFTWGAVTKLLEEFMPQFVRTTTEPAKDLLLASREDEAIAANFSRVGIMVAQDETFFVECKVEEVAV	0.2428	0.1734	0.1734	0.3468	0.2312	0.4682	0.1965	5.70488	19.6205	-2.00064
.	phage013a_WW2885_26	26	x161	149		16004	16453	-	terminase SSU	head/packaging	jackhmmer + cenote ATPase annotation by cenote + positional	Mu-like	phage013a	phage013a_WW2885	WW2885	.	no_SP / 1.000056	DNA binding protein	DNA, RNA and nucleotide metabolism	756	160.1	Protein_of_unknown_function_(DUF1804)	.	DeoR superfamily,DUF1804 superfamily	.	.	.	sorbitol operon regulator;	-	helix-turn-helix domain-containing protein	repressor (PARTIAL HIT ONLY)	terminase SSU	MGKDLTIKQKKDWAKVLYTKERLTQSEIAERTGVSRVTINKWINNERWEELRTSITITREEQLKSLYRQLAALNDTINSREEGERFPTASEADTISKMAGAIKKMETDVGLSDIISVFSDLIAWLRQHDLAEAKRLTAILDAYVKHKLD	>phage013a_WW2885_26@MGKDLTIKQKKDWAKVLYTKERLTQSEIAERTGVSRVTINKWINNERWEELRTSITITREEQLKSLYRQLAALNDTINSREEGERFPTASEADTISKMAGAIKKMETDVGLSDIISVFSDLIAWLRQHDLAEAKRLTAILDAYVKHKLD	0.2483	0.1611	0.1812	0.3423	0.2013	0.4161	0.2685	8.59221	17.1516	1.12626
.	phage014a_Kyudai4_5	5	x123	236		704	1414	-	repressor	transcription regulation		Mu-like	phage014a	phage014a_Kyudai4	Kyudai4	.	no_SP / 1.000054	UmuD-like protein	DNA, RNA and nucleotide metabolism	811	146.2	Peptidase_S24-like	.	Peptidase_S24	.	.	.	lexa repressor;	Peptidase S24-like	S24 family peptidase	#N/A	#N/A	MKAIDRIKQYMEDKNLGFAEAERLFGFSNGYLNKQYKRSADLGEGMLVKVLENCPDISPAWLLTGQGNMIRDTKVSESAAEYGVSVIHTPKHTEAIRDQQVVYLYDIEATAGLRAIMDNKSQNIIDTIRIPNLPKCDGAIHVVGDSMYPILKSGDIVLYKEVTDLANIFWGEMYLLSIAVDDEEYITVKYLQRSDEGKDYVRLVSHNQHHSPKDIPTSSITALALVKASIRLNTIR	>phage014a_Kyudai4_5@MKAIDRIKQYMEDKNLGFAEAERLFGFSNGYLNKQYKRSADLGEGMLVKVLENCPDISPAWLLTGQGNMIRDTKVSESAAEYGVSVIHTPKHTEAIRDQQVVYLYDIEATAGLRAIMDNKSQNIIDTIRIPNLPKCDGAIHVVGDSMYPILKSGDIVLYKEVTDLANIFWGEMYLLSIAVDDEEYITVKYLQRSDEGKDYVRLVSHNQHHSPKDIPTSSITALALVKASIRLNTIR	0.2754	0.1356	0.1398	0.2754	0.2119	0.4703	0.2627	5.62397	26.5544	-4.61706
.	phage014a_Kyudai4_19	19	x133	173		7806	8327	+	Mu Gam-like, Ku ortholog; host nuclease inhibitor	DNA/RNA/nucleotide metabolism	override phrogs category of "DNA, RNA and nucleotide metabolism"; review of lit suggests indicates it is necessary for mu replication thus revert to phrogs category	Mu-like	phage014a	phage014a_Kyudai4	Kyudai4	.	no_SP / 1.000054	Mu Gam-like end protection	DNA, RNA and nucleotide metabolism	491	231.8	Bacteriophage_Mu_Gam_like_protein	.	Phage_Mu_Gam	.	.	.	host-nuclease inhibitor protein gam, putative;	Bacteriophage Mu Gam like protein	host-nuclease inhibitor Gam family protein	#N/A	#N/A	MATRKKKTIVQGVTREECEQAFSDFAVADAKHRKISAQIDEKIAKIREKYQSELADLKDEKDAAFEVMQAWAMENRDEYFSKKKSIESAHGTMGFRLGTPKLKTLKGFTWGAVTKLLEEFMPQFVRTTTEPAKDLLLASREDEEIAANFSRVGIMVAQDETFFVECKVEEVAV	>phage014a_Kyudai4_19@MATRKKKTIVQGVTREECEQAFSDFAVADAKHRKISAQIDEKIAKIREKYQSELADLKDEKDAAFEVMQAWAMENRDEYFSKKKSIESAHGTMGFRLGTPKLKTLKGFTWGAVTKLLEEFMPQFVRTTTEPAKDLLLASREDEEIAANFSRVGIMVAQDETFFVECKVEEVAV	0.2428	0.1792	0.1734	0.3526	0.2254	0.4566	0.2023	5.38466	19.6805	-2.99923
.	phage014a_Kyudai4_31	31	x161	149		16038	16487	-	terminase SSU	head/packaging	jackhmmer + cenote ATPase annotation by cenote + positional	Mu-like	phage014a	phage014a_Kyudai4	Kyudai4	.	no_SP / 1.000056	DNA binding protein	DNA, RNA and nucleotide metabolism	756	160.1	Protein_of_unknown_function_(DUF1804)	.	DeoR superfamily,DUF1804 superfamily	.	.	.	sorbitol operon regulator;	-	helix-turn-helix domain-containing protein	repressor (PARTIAL HIT ONLY)	terminase SSU	MGKDLTIKQKKDWAKVLYTKERLTQSEIAERTGVSRVTINKWINNERWEELRTSITITREEQLKSLYRQLAALNDTINSREEGERFPTASEADTISKMAGAIKKMETDVGLSDIISVFSDLIAWLRQHDLAEAKRLTAILDAYVKHKLD	>phage014a_Kyudai4_31@MGKDLTIKQKKDWAKVLYTKERLTQSEIAERTGVSRVTINKWINNERWEELRTSITITREEQLKSLYRQLAALNDTINSREEGERFPTASEADTISKMAGAIKKMETDVGLSDIISVFSDLIAWLRQHDLAEAKRLTAILDAYVKHKLD	0.2483	0.1611	0.1812	0.3423	0.2013	0.4161	0.2685	8.59221	17.1516	1.12626
.	phage015a_SRR9217400mag3_2	2	x123	236		364	1074	-	repressor	transcription regulation		Mu-like	phage015a	phage015a_SRR9217400mag3	SRR9217400mag3	.	no_SP / 1.000054	UmuD-like protein	DNA, RNA and nucleotide metabolism	811	146.2	Peptidase_S24-like	.	Peptidase_S24	.	.	.	lexa repressor;	Peptidase S24-like	S24 family peptidase	#N/A	#N/A	MKAIDRIKQYMEDKNLGFAEAERLFGFSNGYLNKQYKRSADLGEGMLVKVLENCPDISPAWLLTGQGNMIRDTKVSESAAEYGVSVIHTPKHTEAIRDQQVVYLYDIEATAGLRAIMDNKSQNIIDTIRIPNLPKCDGAIHVVGDSMYPILKSGDIVLYKEVTDLANIFWGEMYLLSIAVDDEEYITVKYLQRSDEGKDYVRLVSHNQHHSPKDIPTSSITALALVKASIRLNTIR	>phage015a_SRR9217400mag3_2@MKAIDRIKQYMEDKNLGFAEAERLFGFSNGYLNKQYKRSADLGEGMLVKVLENCPDISPAWLLTGQGNMIRDTKVSESAAEYGVSVIHTPKHTEAIRDQQVVYLYDIEATAGLRAIMDNKSQNIIDTIRIPNLPKCDGAIHVVGDSMYPILKSGDIVLYKEVTDLANIFWGEMYLLSIAVDDEEYITVKYLQRSDEGKDYVRLVSHNQHHSPKDIPTSSITALALVKASIRLNTIR	0.2754	0.1356	0.1398	0.2754	0.2119	0.4703	0.2627	5.62397	26.5544	-4.61706
.	phage015a_SRR9217400mag3_16	16	x133	173		7466	7987	+	Mu Gam-like, Ku ortholog; host nuclease inhibitor	DNA/RNA/nucleotide metabolism	override phrogs category of "DNA, RNA and nucleotide metabolism"; review of lit suggests indicates it is necessary for mu replication thus revert to phrogs category	Mu-like	phage015a	phage015a_SRR9217400mag3	SRR9217400mag3	.	no_SP / 1.000054	Mu Gam-like end protection	DNA, RNA and nucleotide metabolism	491	231.8	Bacteriophage_Mu_Gam_like_protein	.	Phage_Mu_Gam	.	.	.	host-nuclease inhibitor protein gam, putative;	Bacteriophage Mu Gam like protein	host-nuclease inhibitor Gam family protein	#N/A	#N/A	MATRKKKTIVQGVTREECEQAFSDFAVADAKHRKISAQIDEKIAKIREKYQSELADLKDEKDAAFEVMQAWAMENRDEYFSKKKSIESAHGTMGFRLGTPKLKTLKGFTWGAVTKLLEEFMPQFVRTTTEPAKDLLLASREDEEIAANFSRVGIMVAQDETFFVECKVEEVAV	>phage015a_SRR9217400mag3_16@MATRKKKTIVQGVTREECEQAFSDFAVADAKHRKISAQIDEKIAKIREKYQSELADLKDEKDAAFEVMQAWAMENRDEYFSKKKSIESAHGTMGFRLGTPKLKTLKGFTWGAVTKLLEEFMPQFVRTTTEPAKDLLLASREDEEIAANFSRVGIMVAQDETFFVECKVEEVAV	0.2428	0.1792	0.1734	0.3526	0.2254	0.4566	0.2023	5.38466	19.6805	-2.99923
.	phage015a_SRR9217400mag3_28	28	x161	149		15698	16147	-	terminase SSU	head/packaging	jackhmmer + cenote ATPase annotation by cenote + positional	Mu-like	phage015a	phage015a_SRR9217400mag3	SRR9217400mag3	.	no_SP / 1.000056	DNA binding protein	DNA, RNA and nucleotide metabolism	756	160.1	Protein_of_unknown_function_(DUF1804)	.	DeoR superfamily,DUF1804 superfamily	.	.	.	sorbitol operon regulator;	-	helix-turn-helix domain-containing protein	repressor (PARTIAL HIT ONLY)	terminase SSU	MGKDLTIKQKKDWAKVLYTKERLTQSEIAERTGVSRVTINKWINNERWEELRTSITITREEQLKSLYRQLAALNDTINSREEGERFPTASEADTISKMAGAIKKMETDVGLSDIISVFSDLIAWLRQHDLAEAKRLTAILDAYVKHKLD	>phage015a_SRR9217400mag3_28@MGKDLTIKQKKDWAKVLYTKERLTQSEIAERTGVSRVTINKWINNERWEELRTSITITREEQLKSLYRQLAALNDTINSREEGERFPTASEADTISKMAGAIKKMETDVGLSDIISVFSDLIAWLRQHDLAEAKRLTAILDAYVKHKLD	0.2483	0.1611	0.1812	0.3423	0.2013	0.4161	0.2685	8.59221	17.1516	1.12626
.	phage016a_WW2866_15	15	x244	49		4532	4681	+	unknown	unknown	phrogs bitscore <30	tRNA-Pro	phage016a	phage016a_WW2866	WW2866	.	no_SP / 1.000011	clamp loader of DNA polymerase	DNA, RNA and nucleotide metabolism	26477	21.6	Clip-domain_serine_protease_homolog_Scarface	.	.	.	deepAcr_unknown	.	.	.	Putative lipoprotein	#N/A	#N/A	MDGSKYIPVSGSIGTCCRTPHTTESGNIYLLSFQQLCERNRRIAESMKK	>phage016a_WW2866_15@MDGSKYIPVSGSIGTCCRTPHTTESGNIYLLSFQQLCERNRRIAESMKK	0.2449	0.0816	0.1633	0.2449	0.2245	0.3673	0.3878	8.54233	5.50832	2.80786
.	phage016a_WW2866_46	46	x260	356		27252	28322	+	endonuclease	DNA/RNA/nucleotide metabolism		tRNA-Pro	phage016a	phage016a_WW2866	WW2866	.	no_SP / 1.000034	endonuclease	DNA, RNA and nucleotide metabolism	4225	679.8	Uncharacterized_conserved_protein_	.	COG4748 superfamily	.	.	.	.	Type I restriction enzyme R protein N terminus (HSDR_N)	type I restriction endonuclease	#N/A	#N/A	MDFRDILKQLSERIEKLKDNLQTEEATKNALIMPFMQAMGYDVFNPLEVVPEYTCDIGTKKGEKIDYAIMRNNEPIILIECKHWKDPLTLADNQLLRYFHVSSAKFGVLTNGVVYRFYTDLDQANKMDEKPFLEVNMLDLREHQIEELKQFHKSYFDVEKILSTASELKYMKELKDLILSEMNEPSEQLVRLFAKQVYDGIITAKIFEQFKELTQKSFKSVINDLITARFKTVMDKTKESDADEQAQESDAVETSAVVTTEEEQEAYMIVKGILRKYISIDRVASRDTQSYFGVLLDDNNRKPICRFYFNTANKYLATFEEGKKEVKVLLSSLDDIYIHEDAIAKSLALLIEQTES	>phage016a_WW2866_46@MDFRDILKQLSERIEKLKDNLQTEEATKNALIMPFMQAMGYDVFNPLEVVPEYTCDIGTKKGEKIDYAIMRNNEPIILIECKHWKDPLTLADNQLLRYFHVSSAKFGVLTNGVVYRFYTDLDQANKMDEKPFLEVNMLDLREHQIEELKQFHKSYFDVEKILSTASELKYMKELKDLILSEMNEPSEQLVRLFAKQVYDGIITAKIFEQFKELTQKSFKSVINDLITARFKTVMDKTKESDADEQAQESDAVETSAVVTTEEEQEAYMIVKGILRKYISIDRVASRDTQSYFGVLLDDNNRKPICRFYFNTANKYLATFEEGKKEVKVLLSSLDDIYIHEDAIAKSLALLIEQTES	0.3034	0.177	0.1461	0.323	0.1461	0.427	0.2528	4.66224	41.3603	-15.754
.	phage016a_WW2866_49	49	x263	84		28908	29162	+	unknown	unknown	phrogs bitscore <30	tRNA-Pro	phage016a	phage016a_WW2866	WW2866	.	no_SP / 1.000064	replication initiation protein	DNA, RNA and nucleotide metabolism	27843	21.1	hypothetical_protein	.	fliH superfamily	.	.	.	.	.	hypothetical protein	#N/A	#N/A	MRTTNSFFFMSSSDKSAKDFFRTCLEEMLATLPDDSSNVELHLNIEVCSRVNAKGETVLDICSDVDDSTISYSAPLTKTEGGQL	>phage016a_WW2866_49@MRTTNSFFFMSSSDKSAKDFFRTCLEEMLATLPDDSSNVELHLNIEVCSRVNAKGETVLDICSDVDDSTISYSAPLTKTEGGQL	0.2024	0.1667	0.0952	0.2619	0.1429	0.3929	0.3452	4.04263	9.26232	-7.18373
.	phage016a_WW2866_60	60	x241	206		42398	43018	+	spanin	lysis	phrogs bitscore <30; called spanin on the basis of being near endolysin, having lipoprotein signal peptide, and being otherwise unknown -> changed from unknown	tRNA-Pro	phage016a	phage016a_WW2866	WW2866	.	lipoprotein_signal_peptide (Sec/SPII) / 0.739678	endonuclease	DNA, RNA and nucleotide metabolism	452	19.1	hypothetical_protein	.	.	.	.	.	.	.	hypothetical protein	#N/A	#N/A	MKRTRCNRPAICCFVAVLIAMSAALLQIGCRVKSKYSHSIDAQRTETVISDAARAETAVQKTNVQRSTTSTAAAAVEAWLSGSVDIELETKQYGRDSLGSYLAAESILKRKEHNESGYRSELTMSIVDSLLHVRIDSALSAERTRMQLSAQSQLKSKESTSRRASGFPFDFLLSCFITIFLLSLFARLSRGFLINIYNKLCAKKKM	>phage016a_WW2866_60@MKRTRCNRPAICCFVAVLIAMSAALLQIGCRVKSKYSHSIDAQRTETVISDAARAETAVQKTNVQRSTTSTAAAAVEAWLSGSVDIELETKQYGRDSLGSYLAAESILKRKEHNESGYRSELTMSIVDSLLHVRIDSALSAERTRMQLSAQSQLKSKESTSRRASGFPFDFLLSCFITIFLLSLFARLSRGFLINIYNKLCAKKKM	0.2136	0.0874	0.1602	0.2476	0.2379	0.4417	0.3155	10.0575	22.8724	11.8126
.	phage017a_JCVISC001_44	44	x263	84		27479	27733	+	unknown	unknown	phrogs bitscore <30	tRNA-Pro	phage017a	phage017a_JCVISC001	JCVISC001	.	no_SP / 1.000061	replication initiation protein	DNA, RNA and nucleotide metabolism	27843	22.5	hypothetical_protein	.	fliH superfamily	.	.	.	.	.	hypothetical protein	#N/A	#N/A	MRTTNSFFFMSSSDKSAKDFFRTCLEEMLATLPDDSLNVELHLNIEVCSRVNAKGETVLDICSDVDDSTISFAAPLTKTEGGQL	>phage017a_JCVISC001_44@MRTTNSFFFMSSSDKSAKDFFRTCLEEMLATLPDDSLNVELHLNIEVCSRVNAKGETVLDICSDVDDSTISFAAPLTKTEGGQL	0.2024	0.1667	0.0952	0.2619	0.1548	0.4286	0.3095	4.04263	9.2564	-7.18293
.	phage017a_JCVISC001_55	55	x241	206		40969	41589	+	spanin	lysis	phrogs bitscore <30; called spanin on the basis of being near endolysin, having lipoprotein signal peptide, and being otherwise unknown -> changed from unknown	tRNA-Pro	phage017a	phage017a_JCVISC001	JCVISC001	.	lipoprotein_signal_peptide (Sec/SPII) / 0.869329	endonuclease	DNA, RNA and nucleotide metabolism	452	19.4	hypothetical_protein	.	.	.	.	.	.	.	hypothetical protein	#N/A	#N/A	MKRTRCNRPAICYFVAVLIALSAALLQIGCRVKSKHSYSIDAQRTETVVSDAARAETAVQKTNVQRSTTSTAAAAVESWLSGSVDLELVTKQYGRDSLGSYLAAESILKRKEHNELGYRSELTMSVVDSLLHVRIDSALSAERTRMQLSAQSQLKSKESTSRRASGFPFDFVLSCFIAIFLLSLFARLLRGILPKLYNKLCSKKKM	>phage017a_JCVISC001_55@MKRTRCNRPAICYFVAVLIALSAALLQIGCRVKSKHSYSIDAQRTETVVSDAARAETAVQKTNVQRSTTSTAAAAVESWLSGSVDLELVTKQYGRDSLGSYLAAESILKRKEHNELGYRSELTMSVVDSLLHVRIDSALSAERTRMQLSAQSQLKSKESTSRRASGFPFDFVLSCFIAIFLLSLFARLLRGILPKLYNKLCSKKKM	0.1942	0.0825	0.165	0.2476	0.2379	0.4515	0.3058	10.2915	22.8605	13.8777
.	phage018a_AFR5B1_15	15	x288	40		3807	3929	+	serine protease	other	phrogs has weak ParB-like, all in mmseq are serine protease by cenote, unify to that	tRNA-Pro	phage018a	phage018a_AFR5B1	AFR5B1	.	no_SP / 0.999995	ParB-like partition protein	DNA, RNA and nucleotide metabolism	6392	31.2	Clip-domain_serine_protease_homolog_Scarface	.	.	.	.	.	.	.	hypothetical protein	#N/A	#N/A	MDGSKYIPVSGSIGTCCRTPHTPESGNIYLMSFRQLCERN	>phage018a_AFR5B1_15@MDGSKYIPVSGSIGTCCRTPHTPESGNIYLMSFRQLCERN	0.225	0.075	0.125	0.2	0.25	0.4	0.4	7.63598	4.45007	0.806889
.	phage018a_AFR5B1_18	18	x225	204		8776	9390	+	unknown	unknown	phrogs bitscore <30	tRNA-Pro	phage018a	phage018a_AFR5B1	AFR5B1	.	no_SP / 1.000052	exonuclease	DNA, RNA and nucleotide metabolism	21388	17.5	hypothetical_protein	.	.	.	.	.	.	.	hypothetical protein	#N/A	#N/A	MKDLFQDMEPDGKTELSSQQGSLVSHSPSPGEEQERMMTAISGRRLCGLLQRSDPLGLLAKMLLESSQWYNPLVSLRWKAERMRSERYTTRIRSAASSSQSESVKTLRVSDIPSSRLLFRLVPSEHPTAEIGFGLLPTPTASGEENYSTRARRRGHKNAMSYLQAHLQYQTGSTSQLSPLFVAEMMGFPLNWLVSPFQRGDGNL	>phage018a_AFR5B1_18@MKDLFQDMEPDGKTELSSQQGSLVSHSPSPGEEQERMMTAISGRRLCGLLQRSDPLGLLAKMLLESSQWYNPLVSLRWKAERMRSERYTTRIRSAASSSQSESVKTLRVSDIPSSRLLFRLVPSEHPTAEIGFGLLPTPTASGEENYSTRARRRGHKNAMSYLQAHLQYQTGSTSQLSPLFVAEMMGFPLNWLVSPFQRGDGNL	0.1275	0.098	0.1373	0.2353	0.2745	0.4559	0.3235	9.69253	22.8639	4.25435
.	phage018a_AFR5B1_45	45	x260	354		26622	27686	+	endonuclease	DNA/RNA/nucleotide metabolism		tRNA-Pro	phage018a	phage018a_AFR5B1	AFR5B1	.	no_SP / 1.000034	endonuclease	DNA, RNA and nucleotide metabolism	4225	676.6	Uncharacterized_conserved_protein_	.	COG4748 superfamily	.	.	.	.	Type I restriction enzyme R protein N terminus (HSDR_N)	type I restriction endonuclease	#N/A	#N/A	MDFRDILKQLSERIEKLKDNLQTEEATKNALIMPFMQAMGYDVFNPLEVVPEYTCDIGTKKGEKIDYAIMRNNEPIILIECKHWKDTLTLADNQLLRYFHVSSAKFGVLTNGIVYRFYTDLDQANKMDEKPFLEVNMLDLREHQIEELKQFHKSYFDVEKILSTASELKYMKELKDLILSEMNEPSEQLVRLFAKQVYDGIITAKIFEQFKDLTQKSFKSVINDLITARFKTVMDKTKETEGQDQESDAVETSAVVTTEEEQEAYMIVKGILRKYISIDRVASRDTQSYFGVLLDDNNRKPICRFYFNTANKYLATFEEGKKEVKVLLSSLDDIYIHEDAIAKSLALLIEQTES	>phage018a_AFR5B1_45@MDFRDILKQLSERIEKLKDNLQTEEATKNALIMPFMQAMGYDVFNPLEVVPEYTCDIGTKKGEKIDYAIMRNNEPIILIECKHWKDTLTLADNQLLRYFHVSSAKFGVLTNGIVYRFYTDLDQANKMDEKPFLEVNMLDLREHQIEELKQFHKSYFDVEKILSTASELKYMKELKDLILSEMNEPSEQLVRLFAKQVYDGIITAKIFEQFKDLTQKSFKSVINDLITARFKTVMDKTKETEGQDQESDAVETSAVVTTEEEQEAYMIVKGILRKYISIDRVASRDTQSYFGVLLDDNNRKPICRFYFNTANKYLATFEEGKKEVKVLLSSLDDIYIHEDAIAKSLALLIEQTES	0.3079	0.1751	0.1469	0.322	0.1412	0.4237	0.2571	4.70032	41.1781	-14.7554
.	phage019a_ATCC49417_10	10	x256	146		2284	2724	+	repressor	transcription regulation	unified all "repressor" to be in category "transcriptional regulation"	tRNA-Pro	phage019a	phage019a_ATCC49417	ATCC49417	.	no_SP / 1.000057	DNA binding protein	DNA, RNA and nucleotide metabolism	664	119	Helix-turn-helix_domain	.	.	.	.	pacrispr_hit score: 0.541339993	repressor;	-	hypothetical protein	#N/A	#N/A	MMTLPWLKSEEDFLKENLGSMPMSELVRRLKRSETAIRLKTHRMRITIRAVVPDRENPLLSIVRGKFNGHPEYFTPSEDFYARTGISRNLFWKMYRGEVRASVDVCKRVAEELGLTGVELIGALQQSLFDNPDFISEENPQTNNNR	>phage019a_ATCC49417_10@MMTLPWLKSEEDFLKENLGSMPMSELVRRLKRSETAIRLKTHRMRITIRAVVPDRENPLLSIVRGKFNGHPEYFTPSEDFYARTGISRNLFWKMYRGEVRASVDVCKRVAEELGLTGVELIGALQQSLFDNPDFISEENPQTNNNR	0.226	0.137	0.1644	0.3014	0.2534	0.4658	0.2466	8.86512	16.9454	2.05812
.	phage019a_ATCC49417_14	14	x244	49		3811	3960	+	ParB-like partition protein	DNA/RNA/nucleotide metabolism		tRNA-Pro	phage019a	phage019a_ATCC49417	ATCC49417	.	no_SP / 0.999999	ParB-like partition protein	DNA, RNA and nucleotide metabolism	6392	31.1	Domain_of_unknown_function_(DUF4462)	.	.	.	.	.	.	.	Putative lipoprotein	#N/A	#N/A	MDGTKYVPVAGSIGTGCRTPHTPESGNIYLMSFRQLCERNRRIAESMKK	>phage019a_ATCC49417_14@MDGTKYVPVAGSIGTGCRTPHTPESGNIYLMSFRQLCERNRRIAESMKK	0.2245	0.0816	0.1837	0.2653	0.3061	0.4286	0.3061	9.80484	5.48834	3.87541
.	phage019a_ATCC49417_18	18	x247	78		9060	9296	+	unknown	unknown	phrogs bitscore <30	tRNA-Pro	phage019a	phage019a_ATCC49417	ATCC49417	.	no_SP / 1.00003	HTH DNA binding protein	DNA, RNA and nucleotide metabolism	15148	17.8	hypothetical_protein	.	.	.	.	.	.	.	hypothetical protein	#N/A	#N/A	MRQQPPRSFDEGEPRPLERRGFSLAQSDFFPRRQCRRQSHFFPALAGSEGGHFFPSLRRETNGIPRTPYDKKRRLNGI	>phage019a_ATCC49417_18@MRQQPPRSFDEGEPRPLERRGFSLAQSDFFPRRQCRRQSHFFPALAGSEGGHFFPSLRRETNGIPRTPYDKKRRLNGI	0.1923	0.1026	0.2308	0.3333	0.4231	0.4487	0.2179	11.5807	9.17334	8.04655
.	phage019a_ATCC49417_41	41	x260	356		25965	27035	+	endonuclease	DNA/RNA/nucleotide metabolism		tRNA-Pro	phage019a	phage019a_ATCC49417	ATCC49417	.	no_SP / 1.000034	endonuclease	DNA, RNA and nucleotide metabolism	4225	679.8	Uncharacterized_conserved_protein_	.	COG4748 superfamily	.	.	.	.	Type I restriction enzyme R protein N terminus (HSDR_N)	type I restriction endonuclease	#N/A	#N/A	MDFRDILKQLSERIEKLKDNLQTEEATKNALIMPFMQAMGYDVFNPLEVVPEYTCDIGTKKGEKIDYAIMRNNEPIILIECKHWKDPLTLADNQLLRYFHVSSAKFGVLTNGVVYRFYTDLDQANKMDEKPFLEVNMLDLREHQIEELKQFHKSYFDVEKILSTASELKYMKELKDLILSEMNEPSEQLVRLFAKQVYDGIITAKIFEQFKELTQKSFKSVINDLITARFKTVMDKTKESDADEQAQESDAVETSAVVTTEEEQEAYMIVKGILRKYISIDRVASRDTQSYFGVLLDDNNRKPICRFYFNTANKYLATFEEGKKEVKVLLSSLDDIYIHEDAIAKSLALLIEQTES	>phage019a_ATCC49417_41@MDFRDILKQLSERIEKLKDNLQTEEATKNALIMPFMQAMGYDVFNPLEVVPEYTCDIGTKKGEKIDYAIMRNNEPIILIECKHWKDPLTLADNQLLRYFHVSSAKFGVLTNGVVYRFYTDLDQANKMDEKPFLEVNMLDLREHQIEELKQFHKSYFDVEKILSTASELKYMKELKDLILSEMNEPSEQLVRLFAKQVYDGIITAKIFEQFKELTQKSFKSVINDLITARFKTVMDKTKESDADEQAQESDAVETSAVVTTEEEQEAYMIVKGILRKYISIDRVASRDTQSYFGVLLDDNNRKPICRFYFNTANKYLATFEEGKKEVKVLLSSLDDIYIHEDAIAKSLALLIEQTES	0.3034	0.177	0.1461	0.323	0.1461	0.427	0.2528	4.66224	41.3603	-15.754
.	phage019a_ATCC49417_44	44	x263	84		27620	27874	+	unknown	unknown	phrogs bitscore <30	tRNA-Pro	phage019a	phage019a_ATCC49417	ATCC49417	.	no_SP / 1.000064	replication initiation protein	DNA, RNA and nucleotide metabolism	27843	21.1	hypothetical_protein	.	fliH superfamily	.	.	.	.	.	hypothetical protein	#N/A	#N/A	MRTTNSFFFMSSSDKSAKDFFRTCLEEMLATLPDDSSNVELHLNIEVCSRVNAKGETVLDICSDVDDSTISYSAPLTKTEGGQL	>phage019a_ATCC49417_44@MRTTNSFFFMSSSDKSAKDFFRTCLEEMLATLPDDSSNVELHLNIEVCSRVNAKGETVLDICSDVDDSTISYSAPLTKTEGGQL	0.2024	0.1667	0.0952	0.2619	0.1429	0.3929	0.3452	4.04263	9.26232	-7.18373
.	phage019a_ATCC49417_56	56	x241	206		41309	41929	+	spanin	lysis	phrogs bitscore <30; called spanin on the basis of being near endolysin, having lipoprotein signal peptide, and being otherwise unknown -> changed from unknown	tRNA-Pro	phage019a	phage019a_ATCC49417	ATCC49417	.	lipoprotein_signal_peptide (Sec/SPII) / 0.858328	endonuclease	DNA, RNA and nucleotide metabolism	452	16.2	hypothetical_protein	.	.	.	.	.	.	.	hypothetical protein	#N/A	#N/A	MKRTRCNRPAICYFVAVLIAMSAALLQIGCRVKSKHSYSIDAQRTETVVSDAARAETAVQKTNVQRSTTSTAAAAVESWLSGSVDIELITKQYERDGLGSYLAAESILKRKEHNELVHRSELTMSIVDSLLHVRIDSALSAERTRMQLSAQSQIKSKESTSRRASGFPFDFLLSCFITIFLFSLALRLSRGFLINIYNKLCAKKKM	>phage019a_ATCC49417_56@MKRTRCNRPAICYFVAVLIAMSAALLQIGCRVKSKHSYSIDAQRTETVVSDAARAETAVQKTNVQRSTTSTAAAAVESWLSGSVDIELITKQYERDGLGSYLAAESILKRKEHNELVHRSELTMSIVDSLLHVRIDSALSAERTRMQLSAQSQIKSKESTSRRASGFPFDFLLSCFITIFLFSLALRLSRGFLINIYNKLCAKKKM	0.2184	0.0874	0.165	0.2524	0.2282	0.4466	0.3058	10.1736	23.0027	11.9789
.	phage019b_ATCC49417_10	10	x256	146		2284	2724	+	repressor	transcription regulation	unified all "repressor" to be in category "transcriptional regulation"	tRNA-Pro	phage019b	phage019b_ATCC49417	ATCC49417	.	no_SP / 1.000057	DNA binding protein	DNA, RNA and nucleotide metabolism	664	119	Helix-turn-helix_domain	.	.	.	.	pacrispr_hit score: 0.541339993	repressor;	-	hypothetical protein	#N/A	#N/A	MMTLPWLKSEEDFLKENLGSMPMSELVRRLKRSETAIRLKTHRMRITIRAVVPDRENPLLSIVRGKFNGHPEYFTPSEDFYARTGISRNLFWKMYRGEVRASVDVCKRVAEELGLTGVELIGALQQSLFDNPDFISEENPQTNNNR	>phage019b_ATCC49417_10@MMTLPWLKSEEDFLKENLGSMPMSELVRRLKRSETAIRLKTHRMRITIRAVVPDRENPLLSIVRGKFNGHPEYFTPSEDFYARTGISRNLFWKMYRGEVRASVDVCKRVAEELGLTGVELIGALQQSLFDNPDFISEENPQTNNNR	0.226	0.137	0.1644	0.3014	0.2534	0.4658	0.2466	8.86512	16.9454	2.05812
.	phage019b_ATCC49417_14	14	x244	49		3811	3960	+	ParB-like partition protein	DNA/RNA/nucleotide metabolism		tRNA-Pro	phage019b	phage019b_ATCC49417	ATCC49417	.	no_SP / 0.999999	ParB-like partition protein	DNA, RNA and nucleotide metabolism	6392	31.1	Domain_of_unknown_function_(DUF4462)	.	.	.	.	.	.	.	Putative lipoprotein	#N/A	#N/A	MDGTKYVPVAGSIGTGCRTPHTPESGNIYLMSFRQLCERNRRIAESMKK	>phage019b_ATCC49417_14@MDGTKYVPVAGSIGTGCRTPHTPESGNIYLMSFRQLCERNRRIAESMKK	0.2245	0.0816	0.1837	0.2653	0.3061	0.4286	0.3061	9.80484	5.48834	3.87541
.	phage019b_ATCC49417_18	18	x247	78		9060	9296	+	unknown	unknown	phrogs bitscore <30	tRNA-Pro	phage019b	phage019b_ATCC49417	ATCC49417	.	no_SP / 1.00003	HTH DNA binding protein	DNA, RNA and nucleotide metabolism	15148	17.8	hypothetical_protein	.	.	.	.	.	.	.	hypothetical protein	#N/A	#N/A	MRQQPPRSFDEGEPRPLERRGFSLAQSDFFPRRQCRRQSHFFPALAGSEGGHFFPSLRRETNGIPRTPYDKKRRLNGI	>phage019b_ATCC49417_18@MRQQPPRSFDEGEPRPLERRGFSLAQSDFFPRRQCRRQSHFFPALAGSEGGHFFPSLRRETNGIPRTPYDKKRRLNGI	0.1923	0.1026	0.2308	0.3333	0.4231	0.4487	0.2179	11.5807	9.17334	8.04655
.	phage019b_ATCC49417_41	41	x260	356		26004	27074	+	endonuclease	DNA/RNA/nucleotide metabolism		tRNA-Pro	phage019b	phage019b_ATCC49417	ATCC49417	.	no_SP / 1.000034	endonuclease	DNA, RNA and nucleotide metabolism	4225	679.8	Uncharacterized_conserved_protein_	.	COG4748 superfamily	.	.	.	.	Type I restriction enzyme R protein N terminus (HSDR_N)	type I restriction endonuclease	#N/A	#N/A	MDFRDILKQLSERIEKLKDNLQTEEATKNALIMPFMQAMGYDVFNPLEVVPEYTCDIGTKKGEKIDYAIMRNNEPIILIECKHWKDPLTLADNQLLRYFHVSSAKFGVLTNGVVYRFYTDLDQANKMDEKPFLEVNMLDLREHQIEELKQFHKSYFDVEKILSTASELKYMKELKDLILSEMNEPSEQLVRLFAKQVYDGIITAKIFEQFKELTQKSFKSVINDLITARFKTVMDKTKESDADEQAQESDAVETSAVVTTEEEQEAYMIVKGILRKYISIDRVASRDTQSYFGVLLDDNNRKPICRFYFNTANKYLATFEEGKKEVKVLLSSLDDIYIHEDAIAKSLALLIEQTES	>phage019b_ATCC49417_41@MDFRDILKQLSERIEKLKDNLQTEEATKNALIMPFMQAMGYDVFNPLEVVPEYTCDIGTKKGEKIDYAIMRNNEPIILIECKHWKDPLTLADNQLLRYFHVSSAKFGVLTNGVVYRFYTDLDQANKMDEKPFLEVNMLDLREHQIEELKQFHKSYFDVEKILSTASELKYMKELKDLILSEMNEPSEQLVRLFAKQVYDGIITAKIFEQFKELTQKSFKSVINDLITARFKTVMDKTKESDADEQAQESDAVETSAVVTTEEEQEAYMIVKGILRKYISIDRVASRDTQSYFGVLLDDNNRKPICRFYFNTANKYLATFEEGKKEVKVLLSSLDDIYIHEDAIAKSLALLIEQTES	0.3034	0.177	0.1461	0.323	0.1461	0.427	0.2528	4.66224	41.3603	-15.754
.	phage019b_ATCC49417_44	44	x263	84		27659	27913	+	unknown	unknown	phrogs bitscore <30	tRNA-Pro	phage019b	phage019b_ATCC49417	ATCC49417	.	no_SP / 1.000064	replication initiation protein	DNA, RNA and nucleotide metabolism	27843	21.1	hypothetical_protein	.	fliH superfamily	.	.	.	.	.	hypothetical protein	#N/A	#N/A	MRTTNSFFFMSSSDKSAKDFFRTCLEEMLATLPDDSSNVELHLNIEVCSRVNAKGETVLDICSDVDDSTISYSAPLTKTEGGQL	>phage019b_ATCC49417_44@MRTTNSFFFMSSSDKSAKDFFRTCLEEMLATLPDDSSNVELHLNIEVCSRVNAKGETVLDICSDVDDSTISYSAPLTKTEGGQL	0.2024	0.1667	0.0952	0.2619	0.1429	0.3929	0.3452	4.04263	9.26232	-7.18373
.	phage019b_ATCC49417_55	55	x241	206		41149	41769	+	spanin	lysis	phrogs bitscore <30; called spanin on the basis of being near endolysin, having lipoprotein signal peptide, and being otherwise unknown -> changed from unknown	tRNA-Pro	phage019b	phage019b_ATCC49417	ATCC49417	.	lipoprotein_signal_peptide (Sec/SPII) / 0.858328	endonuclease	DNA, RNA and nucleotide metabolism	452	16.2	hypothetical_protein	.	.	.	.	.	.	.	hypothetical protein	#N/A	#N/A	MKRTRCNRPAICYFVAVLIAMSAALLQIGCRVKSKHSYSIDAQRTETVVSDAARAETAVQKTNVQRSTTSTAAAAVESWLSGSVDIELITKQYERDGLGSYLAAESILKRKEHNELVHRSELTMSIVDSLLHVRIDSALSAERTRMQLSAQSQIKSKESTSRRASGFPFDFLLSCFITIFLFSLALRLSRGFLINIYNKLCAKKKM	>phage019b_ATCC49417_55@MKRTRCNRPAICYFVAVLIAMSAALLQIGCRVKSKHSYSIDAQRTETVVSDAARAETAVQKTNVQRSTTSTAAAAVESWLSGSVDIELITKQYERDGLGSYLAAESILKRKEHNELVHRSELTMSIVDSLLHVRIDSALSAERTRMQLSAQSQIKSKESTSRRASGFPFDFLLSCFITIFLFSLALRLSRGFLINIYNKLCAKKKM	0.2184	0.0874	0.165	0.2524	0.2282	0.4466	0.3058	10.1736	23.0027	11.9789
.	phage020a_SJD2_2	2	x354	117		344	697	-	HTH DNA binding protein	DNA/RNA/nucleotide metabolism		tRNA-Pro	phage020a	phage020a_SJD2	SJD2	.	no_SP / 1.00009	HTH DNA binding protein	DNA, RNA and nucleotide metabolism	955	100	HTH_XRE	.	HTH_XRE	.	.	.	transcriptional regulator;	Helix-turn-helix XRE-family like proteins	HTH cro/C1-type domain-containing protein	#N/A	#N/A	MDQFNDIRDNIKAIIAARKEKQATVADAAGITQSYLSEILSKKKQLHYEKLLLIANYFNLKVIDLITYPRVFVPRKEDDIPVEAIIQLRVSSDKRDSILRLVLGEDAVEVISDNLNR	>phage020a_SJD2_2@MDQFNDIRDNIKAIIAARKEKQATVADAAGITQSYLSEILSKKKQLHYEKLLLIANYFNLKVIDLITYPRVFVPRKEDDIPVEAIIQLRVSSDKRDSILRLVLGEDAVEVISDNLNR	0.3162	0.1538	0.1624	0.3162	0.1966	0.4701	0.2137	7.04104	13.3835	0.0181665
.	phage021a_SJD5_2	2	x354	117		344	697	-	HTH DNA binding protein	DNA/RNA/nucleotide metabolism		tRNA-Pro	phage021a	phage021a_SJD5	SJD5	.	no_SP / 1.00009	HTH DNA binding protein	DNA, RNA and nucleotide metabolism	955	101.6	HTH_XRE	.	HTH_XRE	.	.	.	transcriptional regulator;	Helix-turn-helix XRE-family like proteins	HTH cro/C1-type domain-containing protein	#N/A	#N/A	MDQFNDIRDNIKAIIAARKEKQATVADAAGITQSYLSEILSKKKQLHYEKLLLIANYFNLKVIDLITYPRVFVPRKEDDIPVEAIIQLRVSSDKRDSILRLVLGEDAVEVISDNLNR	>phage021a_SJD5_2@MDQFNDIRDNIKAIIAARKEKQATVADAAGITQSYLSEILSKKKQLHYEKLLLIANYFNLKVIDLITYPRVFVPRKEDDIPVEAIIQLRVSSDKRDSILRLVLGEDAVEVISDNLNR	0.3162	0.1538	0.1624	0.3162	0.1966	0.4701	0.2137	7.04104	13.3835	0.0181665
.	phage022a_WW2931_2	2	x354	117		343	696	-	HTH DNA binding protein	DNA/RNA/nucleotide metabolism		tRNA-Pro	phage022a	phage022a_WW2931	WW2931	.	no_SP / 1.00009	HTH DNA binding protein	DNA, RNA and nucleotide metabolism	955	100	HTH_XRE	.	HTH_XRE	.	.	.	transcriptional regulator;	Helix-turn-helix XRE-family like proteins	HTH cro/C1-type domain-containing protein	#N/A	#N/A	MDQFNDIRDNIKAIIAARKEKQATVADAAGITQSYLSEILSKKKQLHYEKLLLIANYFNLKVIDLITYPRVFVPRKEDDIPVEAIIQLRVSSDKRDSILRLVLGEDAVEVISDNLNR	>phage022a_WW2931_2@MDQFNDIRDNIKAIIAARKEKQATVADAAGITQSYLSEILSKKKQLHYEKLLLIANYFNLKVIDLITYPRVFVPRKEDDIPVEAIIQLRVSSDKRDSILRLVLGEDAVEVISDNLNR	0.3162	0.1538	0.1624	0.3162	0.1966	0.4701	0.2137	7.04104	13.3835	0.0181665
.	phage022a_WW2931_7	7	x349	34		1994	2098	-	unknown	unknown	phrogs bitscore <30	tRNA-Pro	phage022a	phage022a_WW2931	WW2931	.	no_SP / 0.999995	DNA polymerase	DNA, RNA and nucleotide metabolism	30466	21.9	hypothetical_protein	.	.	.	.	.	.	.	hypothetical protein	#N/A	#N/A	MSKDGGVHPIDVSAKLLLAHFGCEFVDVREARRE	>phage022a_WW2931_7@MSKDGGVHPIDVSAKLLLAHFGCEFVDVREARRE	0.1471	0.1765	0.2059	0.3824	0.2941	0.5294	0.0882	6.06628	3.78334	-0.955389
.	phage022a_WW2931_15	15	x289	163		8098	8589	+	unknown	unknown	phrogs bitscore <30	tRNA-Pro	phage022a	phage022a_WW2931	WW2931	.	no_SP / 0.999778	exonuclease	DNA, RNA and nucleotide metabolism	1227	21.4	hypothetical_protein	.	.	.	.	pacrispr_hit score: 0.638025761	.	.	hypothetical protein	#N/A	#N/A	MIIRAKEGTALEEKLRELYERVSNEKARAFARAAEIFGAEPRSLTYCWVFGFSYMYMISHPATFESELENPPIYVKDLGNKNYCLSRRYKVARQIIKAFEDDFHGIKPKLEDFGINTISNSRYCDWEVLQEKTGRFVFCASEWSFSGSSREQYDEIANSDVTL	>phage022a_WW2931_15@MIIRAKEGTALEEKLRELYERVSNEKARAFARAAEIFGAEPRSLTYCWVFGFSYMYMISHPATFESELENPPIYVKDLGNKNYCLSRRYKVARQIIKAFEDDFHGIKPKLEDFGINTISNSRYCDWEVLQEKTGRFVFCASEWSFSGSSREQYDEIANSDVTL	0.2945	0.1534	0.1472	0.3006	0.2331	0.4356	0.2822	5.31577	18.9754	-3.14376
.	phage023a_KCOM2797_3	3	x306	34		728	832	-	unknown	unknown	phrogs bitscore <30	tRNA-Pro	phage023a	phage023a_KCOM2797	KCOM2797	.	no_SP / 0.999908	endonuclease	DNA, RNA and nucleotide metabolism	1872	23.3	hypothetical_protein	.	.	.	.	.	.	.	hypothetical protein	#N/A	#N/A	MRFPRETHCKYRTCCENPQHFGANFRKHGAKAVW	>phage023a_KCOM2797_3@MRFPRETHCKYRTCCENPQHFGANFRKHGAKAVW	0.2647	0.0588	0.2941	0.3529	0.3235	0.3824	0.2941	10.0272	4.10772	5.00436
.	phage023a_KCOM2797_65	65	x319	79		42407	42646	-	unknown	unknown	phrogs bitscore <30	tRNA-Pro	phage023a	phage023a_KCOM2797	KCOM2797	.	no_SP / 1.000069	endonuclease	DNA, RNA and nucleotide metabolism	93	19.7	hypothetical_protein	.	.	.	.	.	.	.	hypothetical protein	#N/A	#N/A	MTGSPPLCLCAEGVSLLIEYKKTPSRRSRGCTGFDRYVSGYYPCSARCRVAMSSIRSTRQGREDALQRNQIPAERKLTR	>phage023a_KCOM2797_65@MTGSPPLCLCAEGVSLLIEYKKTPSRRSRGCTGFDRYVSGYYPCSARCRVAMSSIRSTRQGREDALQRNQIPAERKLTR	0.1519	0.0759	0.1899	0.2658	0.3544	0.3924	0.3418	10.178	8.88823	8.57422
.	phage024a_F0570_9	9	x256	141		2256	2681	+	repressor	transcription regulation	unified all "repressor" to be in category "transcriptional regulation"	tRNA-Pro	phage024a	phage024a_F0570	F0570	.	no_SP / 1.000051	DNA binding protein	DNA, RNA and nucleotide metabolism	664	121.2	Helix-turn-helix_domain	.	.	.	.	pacrispr_hit score: 0.590716422	repressor;	-	hypothetical protein	#N/A	#N/A	MMTLPWLKSEEDFLKENLGSMPMSELVRRLKRSETAIRLKIHRMRITIRAVVPDRENPLLSIVRGKFNGHPEYFTPSEDFYARTGISRNLFWKMYRGEVRASVDVCKKVAEELGLTGVELIGALQQSLFDNPDFIKQEEAI	>phage024a_F0570_9@MMTLPWLKSEEDFLKENLGSMPMSELVRRLKRSETAIRLKIHRMRITIRAVVPDRENPLLSIVRGKFNGHPEYFTPSEDFYARTGISRNLFWKMYRGEVRASVDVCKKVAEELGLTGVELIGALQQSLFDNPDFIKQEEAI	0.234	0.1418	0.1702	0.3121	0.2482	0.4965	0.2057	8.84124	16.344	2.05771
.	phage025a_SJD11_2	2	x354	117		367	720	-	HTH DNA binding protein	DNA/RNA/nucleotide metabolism		tRNA-Pro	phage025a	phage025a_SJD11	SJD11	.	no_SP / 1.00009	HTH DNA binding protein	DNA, RNA and nucleotide metabolism	955	101.2	HTH_XRE	.	HTH_XRE	.	.	.	transcriptional regulator;	Helix-turn-helix XRE-family like proteins	HTH cro/C1-type domain-containing protein	#N/A	#N/A	MDQFNDIRDNIKAIIAARKEKQATVADAAGITQSYLSEILSKKKQLHYEKLLLIANYFNLKVIDLITYPRVFVPRKEDDIPVEAIIQLRVSSDKRDSILRLVLGEDAVEVISDNLNR	>phage025a_SJD11_2@MDQFNDIRDNIKAIIAARKEKQATVADAAGITQSYLSEILSKKKQLHYEKLLLIANYFNLKVIDLITYPRVFVPRKEDDIPVEAIIQLRVSSDKRDSILRLVLGEDAVEVISDNLNR	0.3162	0.1538	0.1624	0.3162	0.1966	0.4701	0.2137	7.04104	13.3835	0.0181665
.	phage025a_SJD11_36	36	x374	30		21530	21622	+	unknown	unknown	phrogs bitscore <30	tRNA-Pro	phage025a	phage025a_SJD11	SJD11	.	no_SP / 0.999995	HNH endonuclease	DNA, RNA and nucleotide metabolism	3404	22.4	hypothetical_protein	.	.	.	.	.	vacuolar protein-sorting-associated protein 60;	.	hypothetical protein	#N/A	#N/A	MKSKKYIGRSFSHPALDSLEGAMRPLGREM	>phage025a_SJD11_36@MKSKKYIGRSFSHPALDSLEGAMRPLGREM	0.2	0.1	0.2333	0.3333	0.3333	0.5	0.1667	10.5019	3.39399	3.0099
.	phage025a_SJD11_40	40	x377	296		24328	25218	+	unknown	unknown	phrogs bitscore <30	tRNA-Pro	phage025a	phage025a_SJD11	SJD11	.	no_SP / 1.000059	HTH DNA binding protein	DNA, RNA and nucleotide metabolism	517	29	hypothetical_protein	.	.	.	.	.	.	.	hypothetical protein	no good hits	no known function	MNASVITFSTPGGEYAIPNRWQTLEEEHFLPTFSLLERWVGGKLSPIELQTLYVCTVLGVDHRKVFDAGGGENLYTIAGTIDFLLSYDSSEDRYQIRQPLFARQFLPRIRLCGEELVGYTVCTAGGMLSTDLQSIRFIDALDLLAAGTPDSLLSLTLTLYAGGVYSAESVHRRAGAMQARLTEDEARLVRAVAFQFGAFASYIFSLPRYELLKGRDRSSAEKSEYALGLEHTLYSLCSDGLGTASEVEGMPVLRFLETMRAKLIEGIRSMHEAGVKIFDIEEKTGVDVATISQIIH	>phage025a_SJD11_40@MNASVITFSTPGGEYAIPNRWQTLEEEHFLPTFSLLERWVGGKLSPIELQTLYVCTVLGVDHRKVFDAGGGENLYTIAGTIDFLLSYDSSEDRYQIRQPLFARQFLPRIRLCGEELVGYTVCTAGGMLSTDLQSIRFIDALDLLAAGTPDSLLSLTLTLYAGGVYSAESVHRRAGAMQARLTEDEARLVRAVAFQFGAFASYIFSLPRYELLKGRDRSSAEKSEYALGLEHTLYSLCSDGLGTASEVEGMPVLRFLETMRAKLIEGIRSMHEAGVKIFDIEEKTGVDVATISQIIH	0.1791	0.1284	0.1115	0.2399	0.2703	0.5203	0.2466	4.81189	32.7263	-10.7383
.	phage025a_SJD11_61	61	x359	85		42376	42633	+	unknown	unknown	phrogs bitscore <30	tRNA-Pro	phage025a	phage025a_SJD11	SJD11	.	no_SP / 1.000054	clamp loader of DNA polymerase	DNA, RNA and nucleotide metabolism	5846	29	hypothetical_protein	.	.	.	.	pacrispr_hit score: 0.501335263	.	.	hypothetical protein	#N/A	#N/A	MLKSWPRWISSNKFFTPIKKCGKTCIVRKFVLYLWCDKKQVSMKLTEKEEELIRAIRNYRKSYPNGHPQLLYYASQLFDELIEVF	>phage025a_SJD11_61@MLKSWPRWISSNKFFTPIKKCGKTCIVRKFVLYLWCDKKQVSMKLTEKEEELIRAIRNYRKSYPNGHPQLLYYASQLFDELIEVF	0.3529	0.0941	0.2	0.2941	0.1529	0.4353	0.3059	9.97905	10.3242	7.80851
.	phage026a_KCOM2802_8	8	x349	76		2007	2237	-	unknown	unknown	phrogs bitscore <30	tRNA-Pro	phage026a	phage026a_KCOM2802	KCOM2802	.	no_SP / 0.982246	helicase	DNA, RNA and nucleotide metabolism	19755	24.4	hypothetical_protein	.	.	.	.	.	.	.	hypothetical protein	#N/A	#N/A	MFYLVIEISAMALCEEHPENGYKSFSRLWCAPAIDVERHVGRMAKDGGVHPIYISAKLLLAHFGCEFVDVREARRE	>phage026a_KCOM2802_8@MFYLVIEISAMALCEEHPENGYKSFSRLWCAPAIDVERHVGRMAKDGGVHPIYISAKLLLAHFGCEFVDVREARRE	0.2105	0.1447	0.1711	0.3158	0.2895	0.5395	0.1579	6.07109	8.68106	-1.88843
.	phage026a_KCOM2802_33	33	x374	30		19740	19832	+	unknown	unknown	phrogs bitscore <30	tRNA-Pro	phage026a	phage026a_KCOM2802	KCOM2802	.	no_SP / 0.999996	HNH endonuclease	DNA, RNA and nucleotide metabolism	3404	21.8	hypothetical_protein	.	.	.	.	.	vacuolar protein-sorting-associated protein 60;	.	hypothetical protein	#N/A	#N/A	MKSKKYIGRSFSRPALDSLEGAMRPLGREM	>phage026a_KCOM2802_33@MKSKKYIGRSFSRPALDSLEGAMRPLGREM	0.2	0.1	0.2333	0.3333	0.3667	0.5	0.1667	10.9052	3.41303	3.91108
.	phage026a_KCOM2802_37	37	x377	296		22539	23429	+	unknown	unknown	phrogs bitscore <30	tRNA-Pro	phage026a	phage026a_KCOM2802	KCOM2802	.	no_SP / 1.000059	HTH DNA binding protein	DNA, RNA and nucleotide metabolism	517	29	hypothetical_protein	.	.	.	.	.	.	.	hypothetical protein	no good hits	no known function	MNASVITFSTPGGEYAIPNRWQTLEEEHFLPTFSLLERWVGGKLSPIELQTLYVCTVLGVDHRKVFDAGGGENLYTIAGTIDFLLSYDSSEDRYQIRQPLFARQFLPRIRLCGEELVGYTVCTAGGMLSTDLQSIRFIDALDLLAAGTPDSLLSLTLTLYAGGVYSAESVHRRAGAMQARLTEDEARLVRAVAFQFGAFASYIFSLPRYELLKGRDRSSAEKSEYALGLEHTLYSLCSDGLGTASEVEGMPVLRFLETMRAKLIEGIRSMHEAGVKIFDIEEKTGVDVATISQIIH	>phage026a_KCOM2802_37@MNASVITFSTPGGEYAIPNRWQTLEEEHFLPTFSLLERWVGGKLSPIELQTLYVCTVLGVDHRKVFDAGGGENLYTIAGTIDFLLSYDSSEDRYQIRQPLFARQFLPRIRLCGEELVGYTVCTAGGMLSTDLQSIRFIDALDLLAAGTPDSLLSLTLTLYAGGVYSAESVHRRAGAMQARLTEDEARLVRAVAFQFGAFASYIFSLPRYELLKGRDRSSAEKSEYALGLEHTLYSLCSDGLGTASEVEGMPVLRFLETMRAKLIEGIRSMHEAGVKIFDIEEKTGVDVATISQIIH	0.1791	0.1284	0.1115	0.2399	0.2703	0.5203	0.2466	4.81189	32.7263	-10.7383
.	phage027a_F0568_2	2	x393	117		368	721	-	HTH DNA binding protein	DNA/RNA/nucleotide metabolism		tRNA-Pro	phage027a	phage027a_F0568	F0568	.	no_SP / 1.000056	HTH DNA binding protein	DNA, RNA and nucleotide metabolism	955	111.1	Helix-turn-helix_domain	.	HTH_XRE	.	.	pacrispr_hit score: 0.537169695	csp231i c protein;	Helix-turn-helix XRE-family like proteins	helix-turn-helix domain-containing protein	#N/A	#N/A	MAQFNDIRDNIKTLIAVRKVKQESVAQAAGIKQSYMSEILSKKKELHYEKLLLIAKFFDIDIIDLITYPKVYVPRAEDDIPVEAIIQLKVSSDKRDRLLQLVLGEEAVEVISNNLNK	>phage027a_F0568_2@MAQFNDIRDNIKTLIAVRKVKQESVAQAAGIKQSYMSEILSKKKELHYEKLLLIAKFFDIDIIDLITYPKVYVPRAEDDIPVEAIIQLKVSSDKRDRLLQLVLGEEAVEVISNNLNK	0.3333	0.1538	0.1624	0.3162	0.1624	0.4786	0.2051	7.04318	13.3997	0.019345
.	phage027a_F0568_3	3	x397	113		679	1020	-	unknown	unknown	phrogs bitscore <30	tRNA-Pro	phage027a	phage027a_F0568	F0568	.	no_SP / 1.000052	HNH endonuclease	DNA, RNA and nucleotide metabolism	7426	18.9	hypothetical_protein	.	.	.	deepAcr_unknown	.	.	.	hypothetical protein	#N/A	#N/A	MSTTSLQSHLANGYSLLAILLESESSVDELHRNSEQFANSDFLRVVYQYSNHLFFSFIHGFTQKPHCKYIANSEENKRFRRKIIANNQFTVFNHSNNFQPWLNSTTSETTSRL	>phage027a_F0568_3@MSTTSLQSHLANGYSLLAILLESESSVDELHRNSEQFANSDFLRVVYQYSNHLFFSFIHGFTQKPHCKYIANSEENKRFRRKIIANNQFTVFNHSNNFQPWLNSTTSETTSRL	0.3097	0.0796	0.1416	0.2212	0.1327	0.3628	0.4248	8.07642	13.1806	1.44137
.	phage027a_F0568_40	40	x402	138		24562	24978	+	bacterial toxin-antitoxin, HicB-like	toxin-antitoxin		tRNA-Pro	phage027a	phage027a_F0568	F0568	.	no_SP / 1.000059	HTH DNA binding protein	DNA, RNA and nucleotide metabolism	4441	23.2	Antitoxin_HicB_binding,_helix-turn-helix,_HTH,_ANTITOXIN	.	HTH_XRE	.	.	.	antitoxin hicb;	PFAM Uncharacterised protein family UPF0150	HTH cro/C1-type domain-containing protein	#N/A	#N/A	MEGMKRKVKAFIERGVDGSYGVYFKEDLPVGFFGEGASSEEAIKDFELSFEDMKEEVSGADLELLNSIEFEYHHDVPSILSYFSGIFTLAGLSRLTGINQRQLGHYLSGHRHPSEATTRKIEESLHRLSEDLGKVHLV	>phage027a_F0568_40@MEGMKRKVKAFIERGVDGSYGVYFKEDLPVGFFGEGASSEEAIKDFELSFEDMKEEVSGADLELLNSIEFEYHHDVPSILSYFSGIFTLAGLSRLTGINQRQLGHYLSGHRHPSEATTRKIEESLHRLSEDLGKVHLV	0.2246	0.1739	0.1594	0.3333	0.2174	0.471	0.1957	4.97974	15.5384	-8.37726
.	phage028a_KCOM2799_2	2	x354	117		350	703	-	HTH DNA binding protein	DNA/RNA/nucleotide metabolism		tRNA-Pro	phage028a	phage028a_KCOM2799	KCOM2799	.	no_SP / 1.00009	HTH DNA binding protein	DNA, RNA and nucleotide metabolism	955	100.7	HTH_XRE	.	HTH_XRE	.	.	.	transcriptional regulator;	Helix-turn-helix XRE-family like proteins	HTH cro/C1-type domain-containing protein	#N/A	#N/A	MDQFNDIRDNIKAIIAARKEKQATVADAAGITQSYLSEILSKKKQLHYEKLLLIANYFNLKVIDLITYPRVFVPRKEDDIPVEAIIQLRVSSDKRDSILRLVLGEDAVEVISDNLNR	>phage028a_KCOM2799_2@MDQFNDIRDNIKAIIAARKEKQATVADAAGITQSYLSEILSKKKQLHYEKLLLIANYFNLKVIDLITYPRVFVPRKEDDIPVEAIIQLRVSSDKRDSILRLVLGEDAVEVISDNLNR	0.3162	0.1538	0.1624	0.3162	0.1966	0.4701	0.2137	7.04104	13.3835	0.0181665
.	phage028a_KCOM2799_18	18	x462	475		4664	6091	+	DNA primase	DNA/RNA/nucleotide metabolism		tRNA-Pro	phage028a	phage028a_KCOM2799	KCOM2799	.	no_SP / 1.000046	DNA primase	DNA, RNA and nucleotide metabolism	6444	198.3	DNA_primase	.	dnaG superfamily	.	.	.	.	zinc finger	DNA primase	#N/A	#N/A	MAVPLPTGRIVGFTGRSIEENPTAKYLNSPDTPLFSKGKVLFGLWQAKKEIIRKEMVYLVEGQFDVLRMASIGVENVVCGSGTALTEDQARLLLRFTENVTLIYDADAAGIKATRRNAGMLMSVGMNVRAIALPEGSDPDSYFRDMKQEDVQRVLSSARDIITYLWNKSDTDKQDALQQAQTIEGLTDLIAAVPNSVTAGQLIKTLAVLSKTSAEDIKESVQRKRKNRPAAELPGTIENGFVGMQELREMADGRRVTVELTWTAEDFAEGWGSKEVLLVCGRPSPSDLQDLRLIASSIRTRLDISIGEDLQEPDSVLTLRDMARSGFDITVIREEKRIDYDKDEDGEERSFMHSTLRELGWTEFVVGLYEGFGDSSETIRNTILRRCCEDISYADDTTR…	>phage028a_KCOM2799_18@MAVPLPTGRIVGFTGRSIEENPTAKYLNSPDTPLFSKGKVLFGLWQAKKEIIRKEMVYLVEGQFDVLRMASIGVENVVCGSGTALTEDQARLLLRFTENVTLIYDADAAGIKATRRNAGMLMSVGMNVRAIALPEGSDPDSYFRDMKQEDVQRVLSSARDIITYLWNKSDTDKQDALQQAQTIEGLTDLIAAVPNSVTAGQLIKTLAVLSKTSAEDIKESVQRKRKNRPAAELPGTIENGFVGMQELREMADGRRVTVELTWTAEDFAEGWGSKEVLLVCGRPSPSDLQDLRLIASSIRTRLDISIGEDLQEPDSVLTLRDMARSGFDITVIREEKRIDYDKDEDGEERSFMHSTLRELGWTEFVVGLYEGFGDSS…	0.1937	0.1663	0.1305	0.2968	0.2611	0.4758	0.2379	4.53754	53.2074	-18.1989
.	phage028a_KCOM2799_19	19	x462	645		6124	8061	+	DNA primase	DNA/RNA/nucleotide metabolism		tRNA-Pro	phage028a	phage028a_KCOM2799	KCOM2799	.	no_SP / 1.00008	DNA primase	DNA, RNA and nucleotide metabolism	1139	340.8	Domain_of_unknown_function_(DUF927)	.	dnaG superfamily	.	.	.	.	zinc finger	DNA primase	#N/A	#N/A	MFKDKGRSGLVRVGNFWLEPLIHIKSDESQKNRRIVELSVANRAGKSFMEFVSKEMLTLNTFEAKMWERGGYCFSNGSQDRLRAIIYSMADRFRECTELSVLGHSDLGFFAFSNGLYHEVDGEYRFDSVDDIGLVEHNGEGYYLPTFSRIYLEKNDDTEADHQSKYLKFVPGKHADVTFSEWADLMNEVYKINDNGKWAIIYAIMCAFRSDIFAFDRLFTALFFVGPTNSGKSKIAYSTRAIYMPEEAPYFNLNLGTYPALASLLERYCNVPVMLDEYNDMDIQDVIFQSLKAAVYDGEGRQKRRSADSKDVETTKVNAPIILLGQETPQRDDNSLANRCVICDVPLRGEWTEEEKEIFNRLKGIEAQGLHHLLLQILDIRPKIRDNYRSTQQACVKEL…	>phage028a_KCOM2799_19@MFKDKGRSGLVRVGNFWLEPLIHIKSDESQKNRRIVELSVANRAGKSFMEFVSKEMLTLNTFEAKMWERGGYCFSNGSQDRLRAIIYSMADRFRECTELSVLGHSDLGFFAFSNGLYHEVDGEYRFDSVDDIGLVEHNGEGYYLPTFSRIYLEKNDDTEADHQSKYLKFVPGKHADVTFSEWADLMNEVYKINDNGKWAIIYAIMCAFRSDIFAFDRLFTALFFVGPTNSGKSKIAYSTRAIYMPEEAPYFNLNLGTYPALASLLERYCNVPVMLDEYNDMDIQDVIFQSLKAAVYDGEGRQKRRSADSKDVETTKVNAPIILLGQETPQRDDNSLANRCVICDVPLRGEWTEEEKEIFNRLKGIEAQGLHHLLLQ…	0.2543	0.1411	0.1395	0.2806	0.2233	0.4558	0.2729	5.40368	73.6515	-13.3527
.	phage028a_KCOM2799_45	45	x402	138		26094	26510	+	bacterial toxin-antitoxin, HicB-like	toxin-antitoxin		tRNA-Pro	phage028a	phage028a_KCOM2799	KCOM2799	.	no_SP / 1.000059	HTH DNA binding protein	DNA, RNA and nucleotide metabolism	4441	23.2	Antitoxin_HicB_binding,_helix-turn-helix,_HTH,_ANTITOXIN	.	HTH_XRE	.	.	.	antitoxin hicb;	PFAM Uncharacterised protein family UPF0150	HTH cro/C1-type domain-containing protein	#N/A	#N/A	MEGMKRKVKAFIERGVDGSYGVYFKEDLPVGFFGEGASSEEAIKDFELSFEDMKEEVSGADLELLNSIEFEYHHDVPSILSYFSGIFTLAGLSRLTGINQRQLGHYLSGHRHPSEATTRKIEESLHRLSEDLGKVHLV	>phage028a_KCOM2799_45@MEGMKRKVKAFIERGVDGSYGVYFKEDLPVGFFGEGASSEEAIKDFELSFEDMKEEVSGADLELLNSIEFEYHHDVPSILSYFSGIFTLAGLSRLTGINQRQLGHYLSGHRHPSEATTRKIEESLHRLSEDLGKVHLV	0.2246	0.1739	0.1594	0.3333	0.2174	0.471	0.1957	4.97974	15.5384	-8.37726
.	phage028a_KCOM2799_67	67	x358	46		42349	42489	-	unknown	unknown	phrogs bitscore <30	tRNA-Pro	phage028a	phage028a_KCOM2799	KCOM2799	.	no_SP / 0.999705	ParB-like partition protein	DNA, RNA and nucleotide metabolism	33277	19.4	hypothetical_protein	.	.	.	.	.	.	.	hypothetical protein	#N/A	#N/A	MFVTFLYCKGNTKINSAKFFGQKFHFYVTSTAKPVTQKAKTLYLQT	>phage028a_KCOM2799_67@MFVTFLYCKGNTKINSAKFFGQKFHFYVTSTAKPVTQKAKTLYLQT	0.413	0	0.1739	0.1739	0.1304	0.4348	0.3913	10.5072	5.32828	6.9366
.	phage028a_KCOM2799_72	72	x359	85		44553	44810	+	clamp loader of DNA polymerase	DNA/RNA/nucleotide metabolism		tRNA-Pro	phage028a	phage028a_KCOM2799	KCOM2799	.	no_SP / 1.000035	clamp loader of DNA polymerase	DNA, RNA and nucleotide metabolism	5846	30.7	hypothetical_protein	.	.	.	.	.	.	.	hypothetical protein	#N/A	#N/A	MLKSWPRWISSNKFFTPIKKCGKTCIVRKLVLYLWCDKKQVSMKLTEKEEELIRAIRNYRKSYPNGHPQLLYYASQLFDELIEVF	>phage028a_KCOM2799_72@MLKSWPRWISSNKFFTPIKKCGKTCIVRKLVLYLWCDKKQVSMKLTEKEEELIRAIRNYRKSYPNGHPQLLYYASQLFDELIEVF	0.3412	0.0941	0.2	0.2941	0.1529	0.4353	0.3059	9.97905	10.2902	7.80851
.	phage029a_Kyudai3_2	2	x393	117		368	721	-	HTH DNA binding protein	DNA/RNA/nucleotide metabolism		tRNA-Pro	phage029a	phage029a_Kyudai3	Kyudai3	.	no_SP / 1.000066	HTH DNA binding protein	DNA, RNA and nucleotide metabolism	955	94.5	HTH_XRE	.	HTH_XRE	.	.	.	csp231i c protein;	Helix-turn-helix XRE-family like proteins	helix-turn-helix domain-containing protein	#N/A	#N/A	MNQFNDIRDNIKTLIAIRNVKQETVADAAGISQSYMSEILSKKKQLHYEKLLLIANFFDIDIVNLITYPKIYVPRPEDDIPVEAIIQLRVSSDKRDSILRLVLGEDAVEVISNNLNK	>phage029a_Kyudai3_2@MNQFNDIRDNIKTLIAIRNVKQETVADAAGISQSYMSEILSKKKQLHYEKLLLIANFFDIDIVNLITYPKIYVPRPEDDIPVEAIIQLRVSSDKRDSILRLVLGEDAVEVISNNLNK	0.3504	0.1453	0.1368	0.2821	0.1624	0.4701	0.2479	5.10124	13.3855	-1.98212
.	phage030a_KCOM2803_2	2	x393	117		368	721	-	HTH DNA binding protein	DNA/RNA/nucleotide metabolism		tRNA-Pro	phage030a	phage030a_KCOM2803	KCOM2803	.	no_SP / 1.000056	HTH DNA binding protein	DNA, RNA and nucleotide metabolism	955	111.1	Helix-turn-helix_domain	.	HTH_XRE	.	.	pacrispr_hit score: 0.537169695	csp231i c protein;	Helix-turn-helix XRE-family like proteins	helix-turn-helix domain-containing protein	#N/A	#N/A	MAQFNDIRDNIKTLIAVRKVKQESVAQAAGIKQSYMSEILSKKKELHYEKLLLIAKFFDIDIIDLITYPKVYVPRAEDDIPVEAIIQLKVSSDKRDRLLQLVLGEEAVEVISNNLNK	>phage030a_KCOM2803_2@MAQFNDIRDNIKTLIAVRKVKQESVAQAAGIKQSYMSEILSKKKELHYEKLLLIAKFFDIDIIDLITYPKVYVPRAEDDIPVEAIIQLKVSSDKRDRLLQLVLGEEAVEVISNNLNK	0.3333	0.1538	0.1624	0.3162	0.1624	0.4786	0.2051	7.04318	13.3997	0.019345
.	phage031a_D83T3_2	2	x393	117		368	721	-	HTH DNA binding protein	DNA/RNA/nucleotide metabolism		tRNA-Pro	phage031a	phage031a_D83T3	D83T3	.	no_SP / 1.000056	HTH DNA binding protein	DNA, RNA and nucleotide metabolism	955	111.1	Helix-turn-helix_domain	.	HTH_XRE	.	.	pacrispr_hit score: 0.537169695	csp231i c protein;	Helix-turn-helix XRE-family like proteins	helix-turn-helix domain-containing protein	#N/A	#N/A	MAQFNDIRDNIKTLIAVRKVKQESVAQAAGIKQSYMSEILSKKKELHYEKLLLIAKFFDIDIIDLITYPKVYVPRAEDDIPVEAIIQLKVSSDKRDRLLQLVLGEEAVEVISNNLNK	>phage031a_D83T3_2@MAQFNDIRDNIKTLIAVRKVKQESVAQAAGIKQSYMSEILSKKKELHYEKLLLIAKFFDIDIIDLITYPKVYVPRAEDDIPVEAIIQLKVSSDKRDRLLQLVLGEEAVEVISNNLNK	0.3333	0.1538	0.1624	0.3162	0.1624	0.4786	0.2051	7.04318	13.3997	0.019345
.	phage031a_D83T3_3	3	x397	113		679	1020	-	unknown	unknown	phrogs bitscore <30	tRNA-Pro	phage031a	phage031a_D83T3	D83T3	.	no_SP / 1.000052	HNH endonuclease	DNA, RNA and nucleotide metabolism	7426	18.9	hypothetical_protein	.	.	.	deepAcr_unknown	.	.	.	hypothetical protein	#N/A	#N/A	MSTTSLQSHLANGYSLLAILLESESSVDELHRNSEQFANSDFLRVVYQYSNHLFFSFIHGFTQKPHCKYIANSEENKRFRRKIIANNQFTVFNHSNNFQPWLNSTTSETTSRL	>phage031a_D83T3_3@MSTTSLQSHLANGYSLLAILLESESSVDELHRNSEQFANSDFLRVVYQYSNHLFFSFIHGFTQKPHCKYIANSEENKRFRRKIIANNQFTVFNHSNNFQPWLNSTTSETTSRL	0.3097	0.0796	0.1416	0.2212	0.1327	0.3628	0.4248	8.07642	13.1806	1.44137
.	phage031a_D83T3_40	40	x402	138		24562	24978	+	bacterial toxin-antitoxin, HicB-like	toxin-antitoxin		tRNA-Pro	phage031a	phage031a_D83T3	D83T3	.	no_SP / 1.000059	HTH DNA binding protein	DNA, RNA and nucleotide metabolism	4441	23.2	Antitoxin_HicB_binding,_helix-turn-helix,_HTH,_ANTITOXIN	.	HTH_XRE	.	.	.	antitoxin hicb;	PFAM Uncharacterised protein family UPF0150	HTH cro/C1-type domain-containing protein	#N/A	#N/A	MEGMKRKVKAFIERGVDGSYGVYFKEDLPVGFFGEGASSEEAIKDFELSFEDMKEEVSGADLELLNSIEFEYHHDVPSILSYFSGIFTLAGLSRLTGINQRQLGHYLSGHRHPSEATTRKIEESLHRLSEDLGKVHLV	>phage031a_D83T3_40@MEGMKRKVKAFIERGVDGSYGVYFKEDLPVGFFGEGASSEEAIKDFELSFEDMKEEVSGADLELLNSIEFEYHHDVPSILSYFSGIFTLAGLSRLTGINQRQLGHYLSGHRHPSEATTRKIEESLHRLSEDLGKVHLV	0.2246	0.1739	0.1594	0.3333	0.2174	0.471	0.1957	4.97974	15.5384	-8.37726
.	phage032a_KCOM2801_2	2	x393	117		368	721	-	HTH DNA binding protein	DNA/RNA/nucleotide metabolism		tRNA-Pro	phage032a	phage032a_KCOM2801	KCOM2801	.	no_SP / 1.000056	HTH DNA binding protein	DNA, RNA and nucleotide metabolism	955	111.1	Helix-turn-helix_domain	.	HTH_XRE	.	.	pacrispr_hit score: 0.537169695	csp231i c protein;	Helix-turn-helix XRE-family like proteins	helix-turn-helix domain-containing protein	#N/A	#N/A	MAQFNDIRDNIKTLIAVRKVKQESVAQAAGIKQSYMSEILSKKKELHYEKLLLIAKFFDIDIIDLITYPKVYVPRAEDDIPVEAIIQLKVSSDKRDRLLQLVLGEEAVEVISNNLNK	>phage032a_KCOM2801_2@MAQFNDIRDNIKTLIAVRKVKQESVAQAAGIKQSYMSEILSKKKELHYEKLLLIAKFFDIDIIDLITYPKVYVPRAEDDIPVEAIIQLKVSSDKRDRLLQLVLGEEAVEVISNNLNK	0.3333	0.1538	0.1624	0.3162	0.1624	0.4786	0.2051	7.04318	13.3997	0.019345
.	phage033a_KCOM2799_2	2	x354	117		343	696	-	HTH DNA binding protein	DNA/RNA/nucleotide metabolism		tRNA-Pro	phage033a	phage033a_KCOM2799	KCOM2799	.	no_SP / 1.00009	HTH DNA binding protein	DNA, RNA and nucleotide metabolism	955	102.4	HTH_XRE	.	HTH_XRE	.	.	.	transcriptional regulator;	Helix-turn-helix XRE-family like proteins	HTH cro/C1-type domain-containing protein	#N/A	#N/A	MDQFNDIRDNIKAIIAARKEKQATVADAAGITQSYLSEILSKKKQLHYEKLLLIANYFNLKVIDLITYPRVFVPRKEDDIPVEAIIQLRVSSDKRDSILRLVLGEDAVEVISDNLNR	>phage033a_KCOM2799_2@MDQFNDIRDNIKAIIAARKEKQATVADAAGITQSYLSEILSKKKQLHYEKLLLIANYFNLKVIDLITYPRVFVPRKEDDIPVEAIIQLRVSSDKRDSILRLVLGEDAVEVISDNLNR	0.3162	0.1538	0.1624	0.3162	0.1966	0.4701	0.2137	7.04104	13.3835	0.0181665
.	phage033a_KCOM2799_9	9	x480	90		2305	2577	+	unknown	unknown	phrogs bitscore <30	tRNA-Pro	phage033a	phage033a_KCOM2799	KCOM2799	.	no_SP / 1.000079	DNA binding protein	DNA, RNA and nucleotide metabolism	9759	23.6	hypothetical_protein	.	.	.	.	.	.	.	hypothetical protein	#N/A	#N/A	MAKRLKRPPNAIRQKIHRMRLTPRKCVMDNPLFALIKGKYNGHPEYFTPRWDSSTALASTRISSGAYTEAKSVHLQRAVSAWPRSSEYLQ	>phage033a_KCOM2799_9@MAKRLKRPPNAIRQKIHRMRLTPRKCVMDNPLFALIKGKYNGHPEYFTPRWDSSTALASTRISSGAYTEAKSVHLQRAVSAWPRSSEYLQ	0.2222	0.0556	0.2222	0.2778	0.3222	0.4444	0.3	11.1606	10.371	12.1386
.	phage033a_KCOM2799_35	35	x293	91		17531	17806	+	unknown	unknown	phrogs bitscore <30	tRNA-Pro	phage033a	phage033a_KCOM2799	KCOM2799	.	no_SP / 1.000064	nucleotidyltransferase	DNA, RNA and nucleotide metabolism	21127	23.2	hypothetical_protein	.	.	.	.	.	.	.	hypothetical protein	no good hits	#N/A	MFREILLYFAKFSSRDGVLKNFSTGRSTIDGYAELRDQLEAIDYLDVVHEFIFSPHLDKVRSRVSGILSVPYLFVDYGEITHEAAVPSVSR	>phage033a_KCOM2799_35@MFREILLYFAKFSSRDGVLKNFSTGRSTIDGYAELRDQLEAIDYLDVVHEFIFSPHLDKVRSRVSGILSVPYLFVDYGEITHEAAVPSVSR	0.2418	0.1429	0.1429	0.2857	0.2198	0.4945	0.2198	5.35353	10.4028	-2.78696
.	phage033a_KCOM2799_39	39	x402	86		18562	18822	+	bacterial toxin-antitoxin, HicB-like (partial)	toxin-antitoxin	phrogs bitscore <30; updated based on review of alignments with other HicB proteins	tRNA-Pro	phage033a	phage033a_KCOM2799	KCOM2799	.	no_SP / 1.000026	HTH DNA binding protein	DNA, RNA and nucleotide metabolism	4441	24.6	Bacterial_regulatory_proteins,_lacI_family	.	HTH_XRE	.	.	.	antitoxin hicb;	PFAM Uncharacterised protein family UPF0150	HTH cro/C1-type domain-containing protein	#N/A	#N/A	MKEEVSGADLELLNSIEFEYHHDVPSILSYFSGIFTLAGLSRLTGINQRQLGHYLSGHRHPSEATTRKIEESLHRLSEDLGKVHLV	>phage033a_KCOM2799_39@MKEEVSGADLELLNSIEFEYHHDVPSILSYFSGIFTLAGLSRLTGINQRQLGHYLSGHRHPSEATTRKIEESLHRLSEDLGKVHLV	0.186	0.1395	0.1744	0.314	0.1977	0.4419	0.2442	5.95258	9.71292	-3.38792
.	phage033a_KCOM2799_59	59	x358	46		34658	34798	-	unknown	unknown	phrogs bitscore <30	tRNA-Pro	phage033a	phage033a_KCOM2799	KCOM2799	.	no_SP / 0.999705	ParB-like partition protein	DNA, RNA and nucleotide metabolism	33277	19.4	hypothetical_protein	.	.	.	.	.	.	.	hypothetical protein	#N/A	#N/A	MFVTFLYCKGNTKINSAKFFGQKFHFYVTSTAKPVTQKAKTLYLQT	>phage033a_KCOM2799_59@MFVTFLYCKGNTKINSAKFFGQKFHFYVTSTAKPVTQKAKTLYLQT	0.413	0	0.1739	0.1739	0.1304	0.4348	0.3913	10.5072	5.32828	6.9366
.	phage033a_KCOM2799_64	64	x359	85		36862	37119	+	clamp loader of DNA polymerase	DNA/RNA/nucleotide metabolism		tRNA-Pro	phage033a	phage033a_KCOM2799	KCOM2799	.	no_SP / 1.000035	clamp loader of DNA polymerase	DNA, RNA and nucleotide metabolism	5846	30.7	hypothetical_protein	.	.	.	.	.	.	.	hypothetical protein	#N/A	#N/A	MLKSWPRWISSNKFFTPIKKCGKTCIVRKLVLYLWCDKKQVSMKLTEKEEELIRAIRNYRKSYPNGHPQLLYYASQLFDELIEVF	>phage033a_KCOM2799_64@MLKSWPRWISSNKFFTPIKKCGKTCIVRKLVLYLWCDKKQVSMKLTEKEEELIRAIRNYRKSYPNGHPQLLYYASQLFDELIEVF	0.3412	0.0941	0.2	0.2941	0.1529	0.4353	0.3059	9.97905	10.2902	7.80851
.	phage001a_WW5019_3	3	x002	165		512	1009	+	terminase SSU	head/packaging		tRNA-Ser	phage001a	phage001a_WW5019	WW5019	.	no_SP / 1.000053	terminase small subunit	head and packaging	309	191.2	terminase_small_subunit	.	transpos_IS481 superfamily	.	.	.	gene 1 protein;	Helix-turn-helix of insertion element transposase	phBC6A51 family helix-turn-helix protein	#N/A	#N/A	MAKYSKKIASKIVELIKSDTYTIAEVCRQVGISHTTYHKWKAEYEEFALSIEEAHEARMQLFVQEAKKSLMKKIQGYDVTETKVVTVPNKNDPNRPTIKEQTTTKKHFQPDTAAIIFTLTNGDPTRWRNRQTTEVTGKDGKELFRQMSDEDLDKEISDLEKKLDQ	>phage001a_WW5019_3@MAKYSKKIASKIVELIKSDTYTIAEVCRQVGISHTTYHKWKAEYEEFALSIEEAHEARMQLFVQEAKKSLMKKIQGYDVTETKVVTVPNKNDPNRPTIKEQTTTKKHFQPDTAAIIFTLTNGDPTRWRNRQTTEVTGKDGKELFRQMSDEDLDKEISDLEKKLDQ	0.2848	0.1636	0.1939	0.3576	0.1636	0.3636	0.2909	8.02868	19.1127	1.25661
.	phage001a_WW5019_4	4	x047	815		1011	3458	+	terminase LSU	head/packaging		tRNA-Ser	phage001a	phage001a_WW5019	WW5019	.	no_SP / 1.000045	terminase large subunit	head and packaging	36964	447.8	DNA_packaging_protein	TermL	COG5410 superfamily,COG5362 superfamily,Hom_end_hint superfamily,Hint superfamily	.	.	.	.	intein-mediated protein splicing	phage terminase large subunit	#N/A	#N/A	MTRGDKVRYMQALRERLVRQSRTDLLRFTLSTMPTFDPADFHKWYYGVLTKFANKEIKKLMVFLPPQHGKQISDNQVITTPTGVRRHGDLGVGDYVFGRDGSPVMVQWVSPKTQSEYVVTFSDGSQIECHGNHEWVVLDRSQHKERRLETKYIASQAIESGIPNKRGHRYRFQIDSNVCVQFTEREVEIDPYTLGAWLGDGKSSDPVLHVGCGDLQIVDKIPYPTREGKGTTDRIFYIHGQRSKFARYNLLNNKHIPDDYIFNSVEVRKQLIAGLIDTDGYVYPKNGRVTISNTDKDIIDKAAFVLRSLGQNAVISKFEPKTSSSGIEGKKVCYQLCFNPTTDFPTAVPRKKIVRLVKNKRRAIVSIERKGGLGWGNCIQVEGGIYLVGDTFIPTHNSE…	>phage001a_WW5019_4@MTRGDKVRYMQALRERLVRQSRTDLLRFTLSTMPTFDPADFHKWYYGVLTKFANKEIKKLMVFLPPQHGKQISDNQVITTPTGVRRHGDLGVGDYVFGRDGSPVMVQWVSPKTQSEYVVTFSDGSQIECHGNHEWVVLDRSQHKERRLETKYIASQAIESGIPNKRGHRYRFQIDSNVCVQFTEREVEIDPYTLGAWLGDGKSSDPVLHVGCGDLQIVDKIPYPTREGKGTTDRIFYIHGQRSKFARYNLLNNKHIPDDYIFNSVEVRKQLIAGLIDTDGYVYPKNGRVTISNTDKDIIDKAAFVLRSLGQNAVISKFEPKTSSSGIEGKKVCYQLCFNPTTDFPTAVPRKKIVRLVKNKRRAIVSIERKGGLGWGNCI…	0.2405	0.1239	0.1571	0.281	0.2503	0.4528	0.2822	7.96902	92.3384	6.39681
.	phage001a_WW5019_5	5	x048	484		3477	4931	+	portal	head/packaging		tRNA-Ser	phage001a	phage001a_WW5019	WW5019	.	no_SP / 1.000051	portal protein	head and packaging	64	222.7	portal_protein	Portal	Phage_prot_Gp6 superfamily	.	.	.	portal protein;	Phage portal protein, SPP1 Gp6-like	phage portal protein	#N/A	#N/A	MPPLDQIIKSQSAGEVIAELKKRPTGQPDLQRAEKALNPKLHDINDPTIRPDKRVKVDTDNGGEKVIDTGADGTTYRIEKVARIAVALQKLIIKRAVSFCFGNPPAYNATPENEKQEIVMKALNRALHDNKTASLNRKIGRRVFGYKECAELWYVQEKSKEHQAYGFPTRFKLRCSLWSPKNGDTLYPYFDETGDMVAFSRAFSRKVEGKKAVEYFETYTDSEHWLWVNGSGGYEVVEGYPREVAIGKIPVAYGRQDEFETEDVDKLIDRLEKLLSNFADTNDYHASPKIVAKGDIRGWSQKGESGAVIEVDENASVDYLSWQNAPESVKLEIETLLKLIYTITQTPDISFDSVKGLGAISGVALKLLFMDAHLKVQDKKEIFDDYLQRRVNIIKAFIG…	>phage001a_WW5019_5@MPPLDQIIKSQSAGEVIAELKKRPTGQPDLQRAEKALNPKLHDINDPTIRPDKRVKVDTDNGGEKVIDTGADGTTYRIEKVARIAVALQKLIIKRAVSFCFGNPPAYNATPENEKQEIVMKALNRALHDNKTASLNRKIGRRVFGYKECAELWYVQEKSKEHQAYGFPTRFKLRCSLWSPKNGDTLYPYFDETGDMVAFSRAFSRKVEGKKAVEYFETYTDSEHWLWVNGSGGYEVVEGYPREVAIGKIPVAYGRQDEFETEDVDKLIDRLEKLLSNFADTNDYHASPKIVAKGDIRGWSQKGESGAVIEVDENASVDYLSWQNAPESVKLEIETLLKLIYTITQTPDISFDSVKGLGAISGVALKLLFMDAHLKVQDK…	0.2769	0.1653	0.1426	0.3079	0.2355	0.4669	0.2397	4.78481	54.4816	-16.6409
.	phage001a_WW5019_7	7	x007	593		5305	7086	+	minor capsid	head/packaging		tRNA-Ser	phage001a	phage001a_WW5019	WW5019	.	no_SP / 1.000048	head morphogenesis	head and packaging	7625	352	Phage_minor_capsid_protein_2	.	.	.	.	.	.	.	hypothetical protein	#N/A	#N/A	MIVAKKQKKKAFSFQGFDLAHYKTTVAYTRAVNALFDKATSEIASVASKQDYDPEKPFSFEDFPKTKAQLQKSLSELTRKMQAVIEAGARQEWLFACRKNDEFLSSIFDTTKLPKSELAKMQDRNLDALKSFQGRKVGNMGLSDRVWKYTQQYKEQIEIGLDVGLGEGRSAQQLSRDLRQNLKDPDRLFRRVRDKRGNLQLSKAAKAFRPGMGVYRSSYKNAMRLARSEINMAYRESDHLRWQQLDFVVGFEVRRSNHEPQFDCKLCNKLVGRYPKTFKFKGWHPQCMCVCIPILEDFYSKERSDDRKERLRAALRGEEPKKYTSKELVTEFPDGFREWVAENTEKQAGWASTPYFIKDNFVGGDLSKGLIYAPSVTPIQPAPQIKVNTEKQKRHLNPF…	>phage001a_WW5019_7@MIVAKKQKKKAFSFQGFDLAHYKTTVAYTRAVNALFDKATSEIASVASKQDYDPEKPFSFEDFPKTKAQLQKSLSELTRKMQAVIEAGARQEWLFACRKNDEFLSSIFDTTKLPKSELAKMQDRNLDALKSFQGRKVGNMGLSDRVWKYTQQYKEQIEIGLDVGLGEGRSAQQLSRDLRQNLKDPDRLFRRVRDKRGNLQLSKAAKAFRPGMGVYRSSYKNAMRLARSEINMAYRESDHLRWQQLDFVVGFEVRRSNHEPQFDCKLCNKLVGRYPKTFKFKGWHPQCMCVCIPILEDFYSKERSDDRKERLRAALRGEEPKKYTSKELVTEFPDGFREWVAENTEKQAGWASTPYFIKDNFVGGDLSKGLIYAPSVTPI…	0.2614	0.145	0.1804	0.3255	0.231	0.425	0.2698	8.97743	68.4416	12.1849
.	phage001a_WW5019_26	26	x012	367		14574	15677	+	major capsid	head/packaging		tRNA-Ser	phage001a	phage001a_WW5019	WW5019	.	no_SP / 1.000055	major head protein	head and packaging	29	234.2	Major_capsid_protein	MCP	Phage_cap_E superfamily	.	.	.	putative capsid protein of prophage;	Phage major capsid protein E	major capsid protein	#N/A	#N/A	MQKTLMVGLNEKDMAAVIHTYDLKDYYYPTLFPLKETNFLTWKMLEAQAGLKIAADLVSRGATIPRKMREAISRIQGDIPKISISREKNEDELTEYDIMVAMSSGNPDLKALIEFWAEDTKFCWDGVAARAEWIALKQISLGKVKFTNSNNAAVVTEYDVDYMIPSEQKMGVATSYTSGTAGKPLSKDIPEALKKGKAIGANYKFMFMNVETFAKFASQEEVIKRCATLIENITGATDTPDLQTVNAYLSRKKELYKGLQIIVIDQDITIELADGTRETSNPFEDDVILFSESKVLGNTYWKRPIDAKPIAGSVAEKVMHGHTLIKKYSEESPVKEVTEGISNLFPAWNLAGRSVLMQVNATSWTKN	>phage001a_WW5019_26@MQKTLMVGLNEKDMAAVIHTYDLKDYYYPTLFPLKETNFLTWKMLEAQAGLKIAADLVSRGATIPRKMREAISRIQGDIPKISISREKNEDELTEYDIMVAMSSGNPDLKALIEFWAEDTKFCWDGVAARAEWIALKQISLGKVKFTNSNNAAVVTEYDVDYMIPSEQKMGVATSYTSGTAGKPLSKDIPEALKKGKAIGANYKFMFMNVETFAKFASQEEVIKRCATLIENITGATDTPDLQTVNAYLSRKKELYKGLQIIVIDQDITIELADGTRETSNPFEDDVILFSESKVLGNTYWKRPIDAKPIAGSVAEKVMHGHTLIKKYSEESPVKEVTEGISNLFPAWNLAGRSVLMQVNATSWTKN	0.2834	0.1335	0.1308	0.2643	0.2153	0.485	0.2698	5.46958	41.0291	-3.89686
.	phage002a_W4087_3	3	x002	165		512	1009	+	terminase SSU	head/packaging		tRNA-Ser	phage002a	phage002a_W4087	W4087	.	no_SP / 1.000053	terminase small subunit	head and packaging	309	191.3	terminase_small_subunit	.	transpos_IS481 superfamily	.	.	.	gene 1 protein;	Helix-turn-helix of insertion element transposase	phBC6A51 family helix-turn-helix protein	#N/A	#N/A	MAKYSKKIASKIVELIKSDTYTIAEVCRQVGISHTTYHKWKAEYEEFALSIEEAHEARMQLFVQEAKKSLMKKIQGYDVTETKVVTVPNKNDPNRPTIKEQTTTKKHFQPDTAAIIFTLTNGDPTRWRNRQTTEVTGKDGKELFRQMSDEDLDKEISDLEKKLDQ	>phage002a_W4087_3@MAKYSKKIASKIVELIKSDTYTIAEVCRQVGISHTTYHKWKAEYEEFALSIEEAHEARMQLFVQEAKKSLMKKIQGYDVTETKVVTVPNKNDPNRPTIKEQTTTKKHFQPDTAAIIFTLTNGDPTRWRNRQTTEVTGKDGKELFRQMSDEDLDKEISDLEKKLDQ	0.2848	0.1636	0.1939	0.3576	0.1636	0.3636	0.2909	8.02868	19.1127	1.25661
.	phage002a_W4087_4	4	x047	815		1011	3458	+	terminase LSU	head/packaging		tRNA-Ser	phage002a	phage002a_W4087	W4087	.	no_SP / 1.000045	terminase large subunit	head and packaging	36964	447.8	DNA_packaging_protein	TermL	COG5410 superfamily,COG5362 superfamily,Hom_end_hint superfamily,Hint superfamily	.	.	.	.	intein-mediated protein splicing	phage terminase large subunit	#N/A	#N/A	MTRGDKVRYMQALRERLVRQSRTDLLRFTLSTMPTFDPADFHKWYYGVLTKFANKEIKKLMVFLPPQHGKQISDNQVITTPTGVRRHGDLGVGDYVFGRDGSPVMVQWVSPKTQSEYVVTFSDGSQIECHGNHEWVVLDRSQHKERRLETKYIASQAIESGIPNKRGHRYRFQIDSNVCVQFTEREVEIDPYTLGAWLGDGKSSDPVLHVGCGDLQIVDKIPYPTREGKGTTDRIFYIHGQRSKFARYNLLNNKHIPDDYIFNSVEVRKQLIAGLIDTDGYVYPKNGRVTISNTDKDIIDKAAFVLRSLGQNAVISKFEPKTSSSGIEGKKVCYQLCFNPTTDFPTAVPRKKIVRLVKNKRRAIVSIERKGGLGWGNCIQVEGGIYLVGDTFIPTHNSE…	>phage002a_W4087_4@MTRGDKVRYMQALRERLVRQSRTDLLRFTLSTMPTFDPADFHKWYYGVLTKFANKEIKKLMVFLPPQHGKQISDNQVITTPTGVRRHGDLGVGDYVFGRDGSPVMVQWVSPKTQSEYVVTFSDGSQIECHGNHEWVVLDRSQHKERRLETKYIASQAIESGIPNKRGHRYRFQIDSNVCVQFTEREVEIDPYTLGAWLGDGKSSDPVLHVGCGDLQIVDKIPYPTREGKGTTDRIFYIHGQRSKFARYNLLNNKHIPDDYIFNSVEVRKQLIAGLIDTDGYVYPKNGRVTISNTDKDIIDKAAFVLRSLGQNAVISKFEPKTSSSGIEGKKVCYQLCFNPTTDFPTAVPRKKIVRLVKNKRRAIVSIERKGGLGWGNCIQ…	0.2405	0.1239	0.1571	0.281	0.2503	0.4528	0.2822	7.96902	92.3384	6.39681
.	phage002a_W4087_5	5	x048	484		3477	4931	+	portal	head/packaging		tRNA-Ser	phage002a	phage002a_W4087	W4087	.	no_SP / 1.000051	portal protein	head and packaging	64	222.7	portal_protein	Portal	Phage_prot_Gp6 superfamily	.	.	.	portal protein;	Phage portal protein, SPP1 Gp6-like	phage portal protein	#N/A	#N/A	MPPLDQIIKSQSAGEVIAELKKRPTGQPDLQRAEKALNPKLHDINDPTIRPDKRVKVDTDNGGEKVIDTGADGTTYRIEKVARIAVALQKLIIKRAVSFCFGNPPAYNATPENEKQEIVMKALNRALHDNKTASLNRKIGRRVFGYKECAELWYVQEKSKEHQAYGFPTRFKLRCSLWSPKNGDTLYPYFDETGDMVAFSRAFSRKVEGKKAVEYFETYTDSEHWLWVNGSGGYEVVEGYPREVAIGKIPVAYGRQDEFETEDVDKLIDRLEKLLSNFADTNDYHASPKIVAKGDIRGWSQKGESGAVIEVDENASVDYLSWQNAPESVKLEIETLLKLIYTITQTPDISFDSVKGLGAISGVALKLLFMDAHLKVQDKKEIFDDYLQRRVNIIKAFIG…	>phage002a_W4087_5@MPPLDQIIKSQSAGEVIAELKKRPTGQPDLQRAEKALNPKLHDINDPTIRPDKRVKVDTDNGGEKVIDTGADGTTYRIEKVARIAVALQKLIIKRAVSFCFGNPPAYNATPENEKQEIVMKALNRALHDNKTASLNRKIGRRVFGYKECAELWYVQEKSKEHQAYGFPTRFKLRCSLWSPKNGDTLYPYFDETGDMVAFSRAFSRKVEGKKAVEYFETYTDSEHWLWVNGSGGYEVVEGYPREVAIGKIPVAYGRQDEFETEDVDKLIDRLEKLLSNFADTNDYHASPKIVAKGDIRGWSQKGESGAVIEVDENASVDYLSWQNAPESVKLEIETLLKLIYTITQTPDISFDSVKGLGAISGVALKLLFMDAHLKVQDKK…	0.2769	0.1653	0.1426	0.3079	0.2355	0.4669	0.2397	4.78481	54.4816	-16.6409
.	phage002a_W4087_7	7	x007	593		5305	7086	+	minor capsid	head/packaging		tRNA-Ser	phage002a	phage002a_W4087	W4087	.	no_SP / 1.000048	head morphogenesis	head and packaging	7625	351.8	Phage_minor_capsid_protein_2	.	.	.	.	.	.	.	hypothetical protein	#N/A	#N/A	MIVAKKQKKKAFSFQGFDLAHYKTTVAYTRAVNALFDKATSEIASVASKQDYDPEKPFSFEDFPKTKAQLQKSLSELTRKMQAVIEAGARQEWLFACRKNDEFLSSIFDTTKLPKSELAKMQDRNLDALKSFQGRKVGNMGLSDRVWKYTQQYKEQIEIGLDVGLGEGRSAQQLSRDLRQNLKDPDRLFRRVRDKRGNLQLSKAAKAFRPGMGVYRSSYKNAMRLARSEINMAYRESDHLRWQQLDFVVGFEVRRSNHEPQFDCKLCNKLVGRYPKTFKFKGWHPQCMCVCIPILEDFYSKERSDDRKERLRAALRGEEPKKYTSKELVTEFPDGFREWVAENTEKQAGWASTPYFIKDNFVGGDLSKGLIYAPSVTPIQPAPQIKVNTEKQKRHLNPF…	>phage002a_W4087_7@MIVAKKQKKKAFSFQGFDLAHYKTTVAYTRAVNALFDKATSEIASVASKQDYDPEKPFSFEDFPKTKAQLQKSLSELTRKMQAVIEAGARQEWLFACRKNDEFLSSIFDTTKLPKSELAKMQDRNLDALKSFQGRKVGNMGLSDRVWKYTQQYKEQIEIGLDVGLGEGRSAQQLSRDLRQNLKDPDRLFRRVRDKRGNLQLSKAAKAFRPGMGVYRSSYKNAMRLARSEINMAYRESDHLRWQQLDFVVGFEVRRSNHEPQFDCKLCNKLVGRYPKTFKFKGWHPQCMCVCIPILEDFYSKERSDDRKERLRAALRGEEPKKYTSKELVTEFPDGFREWVAENTEKQAGWASTPYFIKDNFVGGDLSKGLIYAPSVTPIQ…	0.2614	0.145	0.1804	0.3255	0.231	0.425	0.2698	8.97743	68.4416	12.1849
.	phage002a_W4087_26	26	x012	367		14574	15677	+	major capsid	head/packaging		tRNA-Ser	phage002a	phage002a_W4087	W4087	.	no_SP / 1.000055	major head protein	head and packaging	29	234.2	Major_capsid_protein	MCP	Phage_cap_E superfamily	.	.	.	putative capsid protein of prophage;	Phage major capsid protein E	major capsid protein	#N/A	#N/A	MQKTLMVGLNEKDMAAVIHTYDLKDYYYPTLFPLKETNFLTWKMLEAQAGLKIAADLVSRGATIPRKMREAISRIQGDIPKISISREKNEDELTEYDIMVAMSSGNPDLKALIEFWAEDTKFCWDGVAARAEWIALKQISLGKVKFTNSNNAAVVTEYDVDYMIPSEQKMGVATSYTSGTAGKPLSKDIPEALKKGKAIGANYKFMFMNVETFAKFASQEEVIKRCATLIENITGATDTPDLQTVNAYLSRKKELYKGLQIIVIDQDITIELADGTRETSNPFEDDVILFSESKVLGNTYWKRPIDAKPIAGSVAEKVMHGHTLIKKYSEESPVKEVTEGISNLFPAWNLAGRSVLMQVNATSWTKN	>phage002a_W4087_26@MQKTLMVGLNEKDMAAVIHTYDLKDYYYPTLFPLKETNFLTWKMLEAQAGLKIAADLVSRGATIPRKMREAISRIQGDIPKISISREKNEDELTEYDIMVAMSSGNPDLKALIEFWAEDTKFCWDGVAARAEWIALKQISLGKVKFTNSNNAAVVTEYDVDYMIPSEQKMGVATSYTSGTAGKPLSKDIPEALKKGKAIGANYKFMFMNVETFAKFASQEEVIKRCATLIENITGATDTPDLQTVNAYLSRKKELYKGLQIIVIDQDITIELADGTRETSNPFEDDVILFSESKVLGNTYWKRPIDAKPIAGSVAEKVMHGHTLIKKYSEESPVKEVTEGISNLFPAWNLAGRSVLMQVNATSWTKN	0.2834	0.1335	0.1308	0.2643	0.2153	0.485	0.2698	5.46958	41.0291	-3.89686
.	phage003a_WW2952_3	3	x002	165		512	1009	+	terminase SSU	head/packaging		tRNA-Ser	phage003a	phage003a_WW2952	WW2952	.	no_SP / 1.000053	terminase small subunit	head and packaging	309	191.2	terminase_small_subunit	.	transpos_IS481 superfamily	.	.	.	gene 1 protein;	Helix-turn-helix of insertion element transposase	phBC6A51 family helix-turn-helix protein	#N/A	#N/A	MAKYSKKIASKIVELIKSDTYTIAEVCRQVGISHTTYHKWKAEYEEFALSIEEAHEARMQLFVQEAKKSLMKKIQGYDVTETKVVTVPNKNDPNRPTIKEQTTTKKHFQPDTAAIIFTLTNGDPTRWRNRQTTEVTGKDGKELFRQMSDEDLDKEISDLEKKLDQ	>phage003a_WW2952_3@MAKYSKKIASKIVELIKSDTYTIAEVCRQVGISHTTYHKWKAEYEEFALSIEEAHEARMQLFVQEAKKSLMKKIQGYDVTETKVVTVPNKNDPNRPTIKEQTTTKKHFQPDTAAIIFTLTNGDPTRWRNRQTTEVTGKDGKELFRQMSDEDLDKEISDLEKKLDQ	0.2848	0.1636	0.1939	0.3576	0.1636	0.3636	0.2909	8.02868	19.1127	1.25661
.	phage003a_WW2952_4	4	x047	815		1011	3458	+	terminase LSU	head/packaging		tRNA-Ser	phage003a	phage003a_WW2952	WW2952	.	no_SP / 1.000045	terminase large subunit	head and packaging	36964	447.8	DNA_packaging_protein	TermL	COG5410 superfamily,COG5362 superfamily,Hom_end_hint superfamily,Hint superfamily	.	.	.	.	intein-mediated protein splicing	phage terminase large subunit	#N/A	#N/A	MTRGDKVRYMQALRERLVRQSRTDLLRFTLSTMPTFDPADFHKWYYGVLTKFANKEIKKLMVFLPPQHGKQISDNQVITTPTGVRRHGDLGVGDYVFGRDGSPVMVQWVSPKTQSEYVVTFSDGSQIECHGNHEWVVLDRSQHKERRLETKYIASQAIESGIPNKRGHRYRFQIDSNVCVQFTEREVEIDPYTLGAWLGDGKSSDPVLHVGCGDLQIVDKIPYPTREGKGTTDRIFYIHGQRSKFARYNLLNNKHIPDDYIFNSVEVRKQLIAGLIDTDGYVYPKNGRVTISNTDKDIIDKAAFVLRSLGQNAVISKFEPKTSSSGIEGKKVCYQLCFNPTTDFPTAVPRKKIVRLVKNKRRAIVSIERKGGLGWGNCIQVEGGIYLVGDTFIPTHNSE…	>phage003a_WW2952_4@MTRGDKVRYMQALRERLVRQSRTDLLRFTLSTMPTFDPADFHKWYYGVLTKFANKEIKKLMVFLPPQHGKQISDNQVITTPTGVRRHGDLGVGDYVFGRDGSPVMVQWVSPKTQSEYVVTFSDGSQIECHGNHEWVVLDRSQHKERRLETKYIASQAIESGIPNKRGHRYRFQIDSNVCVQFTEREVEIDPYTLGAWLGDGKSSDPVLHVGCGDLQIVDKIPYPTREGKGTTDRIFYIHGQRSKFARYNLLNNKHIPDDYIFNSVEVRKQLIAGLIDTDGYVYPKNGRVTISNTDKDIIDKAAFVLRSLGQNAVISKFEPKTSSSGIEGKKVCYQLCFNPTTDFPTAVPRKKIVRLVKNKRRAIVSIERKGGLGWGNCI…	0.2405	0.1239	0.1571	0.281	0.2491	0.4515	0.2834	7.96902	92.3685	6.39681
.	phage003a_WW2952_5	5	x048	484		3477	4931	+	portal	head/packaging		tRNA-Ser	phage003a	phage003a_WW2952	WW2952	.	no_SP / 1.000051	portal protein	head and packaging	64	222.7	portal_protein	Portal	Phage_prot_Gp6 superfamily	.	.	.	portal protein;	Phage portal protein, SPP1 Gp6-like	phage portal protein	#N/A	#N/A	MPPLDQIIKSQSAGEVIAELKKRPTGQPDLQRAEKALNPKLHDINDPTIRPDKRVKVDTDNGGEKVIDTGADGTTYRIEKVARIAVALQKLIIKRAVSFCFGNPPAYNATPENEKQEIVMKALNRALHDNKTASLNRKIGRRVFGYKECAELWYVQEKSKEHQAYGFPTRFKLRCSLWSPKNGDTLYPYFDETGDMVAFSRAFSRKVEGKKAVEYFETYTDFEHWLWVNGSGGYEVVEGYPREVAIGKIPVAYGRQDEFETEDVDKLIDRLEKLLSNFADTNDYHASPKIVAKGDIRGWSQKGESGAVIEVDENASVDYLSWQNAPESVKLEIETLLKLIYTITQTPDISFDSVKGLGAISGVALKLLFMDAHLKVQDKKEIFDDYLQRRVNIIKAFIG…	>phage003a_WW2952_5@MPPLDQIIKSQSAGEVIAELKKRPTGQPDLQRAEKALNPKLHDINDPTIRPDKRVKVDTDNGGEKVIDTGADGTTYRIEKVARIAVALQKLIIKRAVSFCFGNPPAYNATPENEKQEIVMKALNRALHDNKTASLNRKIGRRVFGYKECAELWYVQEKSKEHQAYGFPTRFKLRCSLWSPKNGDTLYPYFDETGDMVAFSRAFSRKVEGKKAVEYFETYTDFEHWLWVNGSGGYEVVEGYPREVAIGKIPVAYGRQDEFETEDVDKLIDRLEKLLSNFADTNDYHASPKIVAKGDIRGWSQKGESGAVIEVDENASVDYLSWQNAPESVKLEIETLLKLIYTITQTPDISFDSVKGLGAISGVALKLLFMDAHLKVQDK…	0.2789	0.1653	0.1426	0.3079	0.2355	0.469	0.2376	4.78481	54.5417	-16.6409
.	phage003a_WW2952_7	7	x007	593		5305	7086	+	minor capsid	head/packaging		tRNA-Ser	phage003a	phage003a_WW2952	WW2952	.	no_SP / 1.000048	head morphogenesis	head and packaging	7625	353.5	Phage_minor_capsid_protein_2	.	.	.	.	.	.	.	hypothetical protein	#N/A	#N/A	MIVAKKQKKKAFSFQGFDLAHYKTTVAYTRAVNALFDKATSEIASVASKQDYDPEKPFSFEDFPKTKAQLQKSLSELTRKMQAVIEAGARQEWLFACRKNDEFLSSIFDTTKLPKSELAKMQDRNLDALKSFQGRKVGNMGLSDRVWKYTQQYKEQIEIGLDVGLGEGRSAQQLSRDLRQNLKDPDRLFRRVRDKRGNLQLSKAAKAFRPGMGVYRSSYKNAMRLARSEINMAYRESDHLRWQQLDFVVGFEVRRSNHEPQFDCKLCNKLVGRYPKTFKFKGWHPQCMCVCIPILEDFYSKERSDDRKERLRAALRGEEPKKYTSKELVTEFPDGFREWVAENTEKQAGWASTPYFIKDNFVGGDLSKGLIYAPSVTPIQPAPQIKVNTEKQKRHLNPF…	>phage003a_WW2952_7@MIVAKKQKKKAFSFQGFDLAHYKTTVAYTRAVNALFDKATSEIASVASKQDYDPEKPFSFEDFPKTKAQLQKSLSELTRKMQAVIEAGARQEWLFACRKNDEFLSSIFDTTKLPKSELAKMQDRNLDALKSFQGRKVGNMGLSDRVWKYTQQYKEQIEIGLDVGLGEGRSAQQLSRDLRQNLKDPDRLFRRVRDKRGNLQLSKAAKAFRPGMGVYRSSYKNAMRLARSEINMAYRESDHLRWQQLDFVVGFEVRRSNHEPQFDCKLCNKLVGRYPKTFKFKGWHPQCMCVCIPILEDFYSKERSDDRKERLRAALRGEEPKKYTSKELVTEFPDGFREWVAENTEKQAGWASTPYFIKDNFVGGDLSKGLIYAPSVTPI…	0.2614	0.145	0.1804	0.3255	0.231	0.425	0.2698	8.97743	68.4416	12.1849
.	phage003a_WW2952_26	26	x012	367		14572	15675	+	major capsid	head/packaging		tRNA-Ser	phage003a	phage003a_WW2952	WW2952	.	no_SP / 1.000055	major head protein	head and packaging	29	234.2	Major_capsid_protein	MCP	Phage_cap_E superfamily	.	.	.	putative capsid protein of prophage;	Phage major capsid protein E	major capsid protein	#N/A	#N/A	MQKTLMVGLNEKDMAAVIHTYDLKDYYYPTLFPLKETNFLTWKMLEAQAGLKIAADLVSRGATIPRKMREAISRIQGDIPKISISREKNEDELTEYDIMVAMSSGNPDLKALIEFWAEDTKFCWDGVAARAEWIALKQISLGKVKFTNSNNAAVVTEYDVDYMIPSEQKMGVATSYTSGTAGKPLSKDIPEALKKGKAIGANYKFMFMNVETFAKFASQEEVIKRCATLIENITGATDTPDLQTVNAYLSRKKELYKGLQIIVIDQDITIELADGTRETSNPFEDDVILFSESKVLGNTYWKRPIDAKPIAGSVAEKVMHGHTLIKKYSEESPVKEVTEGISNLFPAWNLAGRSVLMQVNATSWTKN	>phage003a_WW2952_26@MQKTLMVGLNEKDMAAVIHTYDLKDYYYPTLFPLKETNFLTWKMLEAQAGLKIAADLVSRGATIPRKMREAISRIQGDIPKISISREKNEDELTEYDIMVAMSSGNPDLKALIEFWAEDTKFCWDGVAARAEWIALKQISLGKVKFTNSNNAAVVTEYDVDYMIPSEQKMGVATSYTSGTAGKPLSKDIPEALKKGKAIGANYKFMFMNVETFAKFASQEEVIKRCATLIENITGATDTPDLQTVNAYLSRKKELYKGLQIIVIDQDITIELADGTRETSNPFEDDVILFSESKVLGNTYWKRPIDAKPIAGSVAEKVMHGHTLIKKYSEESPVKEVTEGISNLFPAWNLAGRSVLMQVNATSWTKN	0.2834	0.1335	0.1308	0.2643	0.2153	0.485	0.2698	5.46958	41.0291	-3.89686
.	phage004a_F0185_12	12	x012	367		6261	7364	+	major capsid	head/packaging		tRNA-Ser	phage004a	phage004a_F0185	F0185	.	no_SP / 1.000055	major head protein	head and packaging	29	234.2	Major_capsid_protein	MCP	Phage_cap_E superfamily	.	.	.	putative capsid protein of prophage;	Phage major capsid protein E	major capsid protein	#N/A	#N/A	MQKTLMVGLNEKDMAAVIHTYDLKDYYYPTLFPLKETNFLTWKMLEAQAGLKIAADLVSRGATIPRKMREAISRIQGDIPKISISREKNEDELTEYDIMVAMSSGNPDLKALVEFWAEDTEFCWKGVAARAEWIALKQISLGKVKFTNSNNAAVVTEYDVDYMIPSEQKMGVATSYTSGTAGKPLSKDIPEALKKGKAIGANYKFMFMNVETFAKFASQEEVIKRCATLIENITGATDTPDLQTVNAYLSRKKELYKGLQIIVIDQDITIELADGTRTTSNPFEDDVILFSESKVLGNTYWKRPIDAKPIAGSVAEKVMHGHTLIKKYSEESPVKEVTEGISNLFPAWNLAGRSVLMQVNATSWTKN	>phage004a_F0185_12@MQKTLMVGLNEKDMAAVIHTYDLKDYYYPTLFPLKETNFLTWKMLEAQAGLKIAADLVSRGATIPRKMREAISRIQGDIPKISISREKNEDELTEYDIMVAMSSGNPDLKALVEFWAEDTEFCWKGVAARAEWIALKQISLGKVKFTNSNNAAVVTEYDVDYMIPSEQKMGVATSYTSGTAGKPLSKDIPEALKKGKAIGANYKFMFMNVETFAKFASQEEVIKRCATLIENITGATDTPDLQTVNAYLSRKKELYKGLQIIVIDQDITIELADGTRTTSNPFEDDVILFSESKVLGNTYWKRPIDAKPIAGSVAEKVMHGHTLIKKYSEESPVKEVTEGISNLFPAWNLAGRSVLMQVNATSWTKN	0.2807	0.1308	0.1308	0.2616	0.2153	0.485	0.2725	5.70499	41.0011	-2.89737
.	phage005a_ATCC49417_31	31	x002	165		17223	17720	+	terminase SSU	head/packaging		tRNA-Ser	phage005a	phage005a_ATCC49417	ATCC49417	.	no_SP / 1.000076	terminase small subunit	head and packaging	309	191.7	terminase_small_subunit	.	transpos_IS481 superfamily	.	.	.	gene 1 protein;	Helix-turn-helix of insertion element transposase	phBC6A51 family helix-turn-helix protein	#N/A	#N/A	MAKYSKKIASKIVELIKSDTYTIAEVCQRVGISHTTYHKWKAEYEDFALAIEEAHEARMQLFVQEAKKSLMKKIQGYDVTETKVVTVPNKNDPNRPTIKEQTTTKKHFQPDTAAIIFTLTNGDPTRWRNRQTTEVTGKDGKELFRQMSDEDLDKEISDLEKKLDQ	>phage005a_ATCC49417_31@MAKYSKKIASKIVELIKSDTYTIAEVCQRVGISHTTYHKWKAEYEDFALAIEEAHEARMQLFVQEAKKSLMKKIQGYDVTETKVVTVPNKNDPNRPTIKEQTTTKKHFQPDTAAIIFTLTNGDPTRWRNRQTTEVTGKDGKELFRQMSDEDLDKEISDLEKKLDQ	0.2848	0.1636	0.1939	0.3576	0.1697	0.3697	0.2848	8.02862	19.0827	1.25572
.	phage005a_ATCC49417_32	32	x047	815		17722	20169	+	terminase LSU	head/packaging		tRNA-Ser	phage005a	phage005a_ATCC49417	ATCC49417	.	no_SP / 1.000045	terminase large subunit	head and packaging	36964	447.7	DNA_packaging_protein	TermL	COG5410 superfamily,COG5362 superfamily,Hom_end_hint superfamily,Hint superfamily	.	.	.	.	intein-mediated protein splicing	phage terminase large subunit	#N/A	#N/A	MTRGDKVRYMQALRERLVRQSRTDLLRFTLSTMPTFDPADFHKWYYGVLTKFANKEIKKLMVFLPPQHGKQISDNQVITTPTGVRRHGDLGVGDYVFGRDGSPVMVQWVSPKTQSEYVVTFSDGSQIECHGNHEWVVLDRSQHKERRLETKYIASQAIESGIPNKRGHRYRFQIDSNVCVQFTEREVEIDPYTLGAWLGDGKSSDPVLHVGCGDLQIVDKIPYPTREGKGTTDRIFYIHGQRSKFARYNLLNNKHIPDDYIFNSVEVRKQLIAGLIDTDGYVYPKNGRVTISNTDKDIIDKAAFVLRSLGQNAVISKFEPKTSSSGIEGKKVCYQLCFNPTTDFPTAVPRKKIVRLVKNKRRAIVSIERKGGLGWGNCIQVEGGIYLVGDTFIPTHNSE…	>phage005a_ATCC49417_32@MTRGDKVRYMQALRERLVRQSRTDLLRFTLSTMPTFDPADFHKWYYGVLTKFANKEIKKLMVFLPPQHGKQISDNQVITTPTGVRRHGDLGVGDYVFGRDGSPVMVQWVSPKTQSEYVVTFSDGSQIECHGNHEWVVLDRSQHKERRLETKYIASQAIESGIPNKRGHRYRFQIDSNVCVQFTEREVEIDPYTLGAWLGDGKSSDPVLHVGCGDLQIVDKIPYPTREGKGTTDRIFYIHGQRSKFARYNLLNNKHIPDDYIFNSVEVRKQLIAGLIDTDGYVYPKNGRVTISNTDKDIIDKAAFVLRSLGQNAVISKFEPKTSSSGIEGKKVCYQLCFNPTTDFPTAVPRKKIVRLVKNKRRAIVSIERKGGLGW…	0.2405	0.1239	0.1571	0.281	0.2515	0.4528	0.2822	8.08908	92.3575	7.29799
.	phage005a_ATCC49417_33	33	x048	484		20188	21642	+	portal	head/packaging		tRNA-Ser	phage005a	phage005a_ATCC49417	ATCC49417	.	no_SP / 1.000063	portal protein	head and packaging	64	221.5	portal_protein	Portal	Phage_prot_Gp6 superfamily	.	.	.	portal protein;	Phage portal protein, SPP1 Gp6-like	phage portal protein	#N/A	#N/A	MPPLDQIIKSQSAGEVIAELKKRPTRQPDLQRAEKALNPKLHDINDPTIRPDKRVKVDTDNGGEKVIDTGADGTTYRIEKVARIAVALQKLIINRAVSFCFGNPPAYNATPENEKQELVMKALNRVLHDNKTASLNRKIGRRVFGYKECAEVWYVQEKSKEHQAYGFPTRFKLRCALWSPKNGDTLYPYFDETGDMVAFSRAFSRKVEGKKAVEYFETYTDSEHWLWVNGSSGYEVVEGYPREVAIGKIPVAYGRQDEFETEDVDELIDRLEKLLSNFADTNDYHASPKIVAKGDIRGWSQKGESGAVIEVDENASVDYLSWQNAPESVKLEIETLLKLIYTITQTPDISFDSVKGLGAISGVALKLLFMDAHLKVQDKKETFDDYLQRRVNIIKAFIG…	>phage005a_ATCC49417_33@MPPLDQIIKSQSAGEVIAELKKRPTRQPDLQRAEKALNPKLHDINDPTIRPDKRVKVDTDNGGEKVIDTGADGTTYRIEKVARIAVALQKLIINRAVSFCFGNPPAYNATPENEKQELVMKALNRVLHDNKTASLNRKIGRRVFGYKECAEVWYVQEKSKEHQAYGFPTRFKLRCALWSPKNGDTLYPYFDETGDMVAFSRAFSRKVEGKKAVEYFETYTDSEHWLWVNGSSGYEVVEGYPREVAIGKIPVAYGRQDEFETEDVDELIDRLEKLLSNFADTNDYHASPKIVAKGDIRGWSQKGESGAVIEVDENASVDYLSWQNAPESVKLEIETLLKLIYTITQTPDISFDSVKGLGAISGVALKLLFMDAHLK…	0.2707	0.1674	0.1405	0.3079	0.2314	0.4628	0.2438	4.70977	54.6116	-18.639
.	phage005a_ATCC49417_35	35	x007	591		22022	23797	+	minor capsid	head/packaging		tRNA-Ser	phage005a	phage005a_ATCC49417	ATCC49417	.	no_SP / 1.000064	head morphogenesis	head and packaging	7625	351.6	Phage_minor_capsid_protein_2	.	.	.	.	.	.	.	hypothetical protein	#N/A	#N/A	MAKKQKKKAFSFQGFDLAHYKTTVAYTRAVNALFDKATSEIASVAGKQDYDPEKPFSFDDFPMAKAQLQKSVSELTRKMQAVIEAGARQEWLFACRKNDEFLSSIFDMTKLTKDELAKMQDRNLDALKSFQGRKVGNMGLSDRVWKYTQQYKEQIEIGLDVGLGEGRSAQQLSRDLRQNLKDPDRLFRRVRDKRGNLQLSKAAKAFRPGMGVYRSSYKNAMRLARSEINMAYRESDHLRWQQLDFVVGFEVRRSNHEPQFDCKLCNKLVGRYPKTFKFKGWHPQCMCVCIPILEDFYSKERSDDRKERLRAALRGEEPKKYTSKELVTEFPDGFREWVAENTEKQAGWASTPYFIKDNFVGGDLSKGLIYAPSTTPIQPAPQIKVNTEKQKRHLNPFET…	>phage005a_ATCC49417_35@MAKKQKKKAFSFQGFDLAHYKTTVAYTRAVNALFDKATSEIASVAGKQDYDPEKPFSFDDFPMAKAQLQKSVSELTRKMQAVIEAGARQEWLFACRKNDEFLSSIFDMTKLTKDELAKMQDRNLDALKSFQGRKVGNMGLSDRVWKYTQQYKEQIEIGLDVGLGEGRSAQQLSRDLRQNLKDPDRLFRRVRDKRGNLQLSKAAKAFRPGMGVYRSSYKNAMRLARSEINMAYRESDHLRWQQLDFVVGFEVRRSNHEPQFDCKLCNKLVGRYPKTFKFKGWHPQCMCVCIPILEDFYSKERSDDRKERLRAALRGEEPKKYTSKELVTEFPDGFREWVAENTEKQAGWASTPYFIKDNFVGGDLSKGLIYAPSTT…	0.2606	0.1455	0.1777	0.3232	0.2352	0.4315	0.2657	8.71072	68.0351	10.1833
.	phage005a_ATCC49417_53	53	x012	367		31925	33028	+	major capsid	head/packaging		tRNA-Ser	phage005a	phage005a_ATCC49417	ATCC49417	.	no_SP / 1.000055	major head protein	head and packaging	29	234.2	Major_capsid_protein	MCP	Phage_cap_E superfamily	.	.	.	putative capsid protein of prophage;	Phage major capsid protein E	major capsid protein	#N/A	#N/A	MQKTLMVGLNEKDMAAVIHTYDLKDYYYPTLFPLKETNFLTWKMLEAQAGLKIAADLVSRGATIPRKMREAISRIQGDIPKISISREKNEDELTEYDIMVAMSSGNPDLKALIEFWAEDTEFCWKGVAARAEWIALKQISLGKVKFTNSNNAAVVTEYDVDYMIPSEQKMGVATSYTSGTAGKPLSKDIPEALKKGKAIGANYKFMFMNVETFAKFASQEEVIKRCATLIENITGATDTPDLQTVNAYLSRKKELYKGLQIIVIDQDITIELADGTRTTSNPFEDDVILFSESKVLGNTYWKRPIDAKPIAGSVAEKVMHGHTLIKKYSEESPVKEVTEGISNLFPAWNLAGRSVLMQVNATSWTKN	>phage005a_ATCC49417_53@MQKTLMVGLNEKDMAAVIHTYDLKDYYYPTLFPLKETNFLTWKMLEAQAGLKIAADLVSRGATIPRKMREAISRIQGDIPKISISREKNEDELTEYDIMVAMSSGNPDLKALIEFWAEDTEFCWKGVAARAEWIALKQISLGKVKFTNSNNAAVVTEYDVDYMIPSEQKMGVATSYTSGTAGKPLSKDIPEALKKGKAIGANYKFMFMNVETFAKFASQEEVIKRCATLIENITGATDTPDLQTVNAYLSRKKELYKGLQIIVIDQDITIELADGTRTTSNPFEDDVILFSESKVLGNTYWKRPIDAKPIAGSVAEKVMHGHTLIKKYSEESPVKEVTEGISNLFPAWNLAGRSVLMQVNATSWTKN	0.2834	0.1308	0.1308	0.2616	0.2153	0.485	0.2725	5.70499	41.0151	-2.89737
.	phage005b_ATCC49417_31	31	x002	165		17187	17684	+	terminase SSU	head/packaging		tRNA-Ser	phage005b	phage005b_ATCC49417	ATCC49417	.	no_SP / 1.000076	terminase small subunit	head and packaging	309	191.7	terminase_small_subunit	.	transpos_IS481 superfamily	.	.	.	gene 1 protein;	Helix-turn-helix of insertion element transposase	phBC6A51 family helix-turn-helix protein	#N/A	#N/A	MAKYSKKIASKIVELIKSDTYTIAEVCQRVGISHTTYHKWKAEYEDFALAIEEAHEARMQLFVQEAKKSLMKKIQGYDVTETKVVTVPNKNDPNRPTIKEQTTTKKHFQPDTAAIIFTLTNGDPTRWRNRQTTEVTGKDGKELFRQMSDEDLDKEISDLEKKLDQ	>phage005b_ATCC49417_31@MAKYSKKIASKIVELIKSDTYTIAEVCQRVGISHTTYHKWKAEYEDFALAIEEAHEARMQLFVQEAKKSLMKKIQGYDVTETKVVTVPNKNDPNRPTIKEQTTTKKHFQPDTAAIIFTLTNGDPTRWRNRQTTEVTGKDGKELFRQMSDEDLDKEISDLEKKLDQ	0.2848	0.1636	0.1939	0.3576	0.1697	0.3697	0.2848	8.02862	19.0827	1.25572
.	phage005b_ATCC49417_32	32	x047	815		17686	20133	+	terminase LSU	head/packaging		tRNA-Ser	phage005b	phage005b_ATCC49417	ATCC49417	.	no_SP / 1.000045	terminase large subunit	head and packaging	36964	447.7	DNA_packaging_protein	TermL	COG5410 superfamily,COG5362 superfamily,Hom_end_hint superfamily,Hint superfamily	.	.	.	.	intein-mediated protein splicing	phage terminase large subunit	#N/A	#N/A	MTRGDKVRYMQALRERLVRQSRTDLLRFTLSTMPTFDPADFHKWYYGVLTKFANKEIKKLMVFLPPQHGKQISDNQVITTPTGVRRHGDLGVGDYVFGRDGSPVMVQWVSPKTQSEYVVTFSDGSQIECHGNHEWVVLDRSQHKERRLETKYIASQAIESGIPNKRGHRYRFQIDSNVCVQFTEREVEIDPYTLGAWLGDGKSSDPVLHVGCGDLQIVDKIPYPTREGKGTTDRIFYIHGQRSKFARYNLLNNKHIPDDYIFNSVEVRKQLIAGLIDTDGYVYPKNGRVTISNTDKDIIDKAAFVLRSLGQNAVISKFEPKTSSSGIEGKKVCYQLCFNPTTDFPTAVPRKKIVRLVKNKRRAIVSIERKGGLGWGNCIQVEGGIYLVGDTFIPTHNSE…	>phage005b_ATCC49417_32@MTRGDKVRYMQALRERLVRQSRTDLLRFTLSTMPTFDPADFHKWYYGVLTKFANKEIKKLMVFLPPQHGKQISDNQVITTPTGVRRHGDLGVGDYVFGRDGSPVMVQWVSPKTQSEYVVTFSDGSQIECHGNHEWVVLDRSQHKERRLETKYIASQAIESGIPNKRGHRYRFQIDSNVCVQFTEREVEIDPYTLGAWLGDGKSSDPVLHVGCGDLQIVDKIPYPTREGKGTTDRIFYIHGQRSKFARYNLLNNKHIPDDYIFNSVEVRKQLIAGLIDTDGYVYPKNGRVTISNTDKDIIDKAAFVLRSLGQNAVISKFEPKTSSSGIEGKKVCYQLCFNPTTDFPTAVPRKKIVRLVKNKRRAIVSIERKGGLGW…	0.2405	0.1239	0.1571	0.281	0.2515	0.4528	0.2822	8.08908	92.3575	7.29799
.	phage005b_ATCC49417_33	33	x048	484		20152	21606	+	portal	head/packaging		tRNA-Ser	phage005b	phage005b_ATCC49417	ATCC49417	.	no_SP / 1.000063	portal protein	head and packaging	64	221.4	portal_protein	Portal	Phage_prot_Gp6 superfamily	.	.	.	portal protein;	Phage portal protein, SPP1 Gp6-like	phage portal protein	#N/A	#N/A	MPPLDQIIKSQSAGEVIAELKKRPTRQPDLQRAEKALNPKLHDINDPTIRPDKRVKVDTDNGGEKVIDTGADGTTYRIEKVARIAVALQKLIINRAVSFCFGNPPAYNATPENEKQELVMKALNRVLHDNKTASLNRKIGRRVFGYKECAEVWYVQEKSKEHQAYGFPTRFKLRCALWSPKNGDTLYPYFDETGDMVAFSRAFSRKVEGKKAVEYFETYTDSEHWLWVNGSSGYEVVEGYPREVAIGKIPVAYGRQDEFETEDVDELIDRLEKLLSNFADTNDYHASPKIVAKGDIRGWSQKGESGAVIEVDENASVDYLSWQNAPESVKLEIETLLKLIYTITQTPDISFDSVKGLGAISGVALKLLFMDAHLKVQDKKETFDDYLQRRVNIIKAFIG…	>phage005b_ATCC49417_33@MPPLDQIIKSQSAGEVIAELKKRPTRQPDLQRAEKALNPKLHDINDPTIRPDKRVKVDTDNGGEKVIDTGADGTTYRIEKVARIAVALQKLIINRAVSFCFGNPPAYNATPENEKQELVMKALNRVLHDNKTASLNRKIGRRVFGYKECAEVWYVQEKSKEHQAYGFPTRFKLRCALWSPKNGDTLYPYFDETGDMVAFSRAFSRKVEGKKAVEYFETYTDSEHWLWVNGSSGYEVVEGYPREVAIGKIPVAYGRQDEFETEDVDELIDRLEKLLSNFADTNDYHASPKIVAKGDIRGWSQKGESGAVIEVDENASVDYLSWQNAPESVKLEIETLLKLIYTITQTPDISFDSVKGLGAISGVALKLLFMDAHLK…	0.2707	0.1674	0.1405	0.3079	0.2314	0.4628	0.2438	4.70977	54.6116	-18.639
.	phage005b_ATCC49417_35	35	x007	591		21986	23761	+	minor capsid	head/packaging		tRNA-Ser	phage005b	phage005b_ATCC49417	ATCC49417	.	no_SP / 1.000064	head morphogenesis	head and packaging	7625	351.6	Phage_minor_capsid_protein_2	.	.	.	.	.	.	.	hypothetical protein	#N/A	#N/A	MAKKQKKKAFSFQGFDLAHYKTTVAYTRAVNALFDKATSEIASVAGKQDYDPEKPFSFDDFPMAKAQLQKSVSELTRKMQAVIEAGARQEWLFACRKNDEFLSSIFDMTKLTKDELAKMQDRNLDALKSFQGRKVGNMGLSDRVWKYTQQYKEQIEIGLDVGLGEGRSAQQLSRDLRQNLKDPDRLFRRVRDKRGNLQLSKAAKAFRPGMGVYRSSYKNAMRLARSEINMAYRESDHLRWQQLDFVVGFEVRRSNHEPQFDCKLCNKLVGRYPKTFKFKGWHPQCMCVCIPILEDFYSKERSDDRKERLRAALRGEEPKKYTSKELVTEFPDGFREWVAENTEKQAGWASTPYFIKDNFVGGDLSKGLIYAPSTTPIQPAPQIKVNTEKQKRHLNPFET…	>phage005b_ATCC49417_35@MAKKQKKKAFSFQGFDLAHYKTTVAYTRAVNALFDKATSEIASVAGKQDYDPEKPFSFDDFPMAKAQLQKSVSELTRKMQAVIEAGARQEWLFACRKNDEFLSSIFDMTKLTKDELAKMQDRNLDALKSFQGRKVGNMGLSDRVWKYTQQYKEQIEIGLDVGLGEGRSAQQLSRDLRQNLKDPDRLFRRVRDKRGNLQLSKAAKAFRPGMGVYRSSYKNAMRLARSEINMAYRESDHLRWQQLDFVVGFEVRRSNHEPQFDCKLCNKLVGRYPKTFKFKGWHPQCMCVCIPILEDFYSKERSDDRKERLRAALRGEEPKKYTSKELVTEFPDGFREWVAENTEKQAGWASTPYFIKDNFVGGDLSKGLIYAPSTT…	0.2606	0.1455	0.1777	0.3232	0.2352	0.4315	0.2657	8.71072	68.0351	10.1833
.	phage005b_ATCC49417_53	53	x012	367		31889	32992	+	major capsid	head/packaging		tRNA-Ser	phage005b	phage005b_ATCC49417	ATCC49417	.	no_SP / 1.000055	major head protein	head and packaging	29	234.2	Major_capsid_protein	MCP	Phage_cap_E superfamily	.	.	.	putative capsid protein of prophage;	Phage major capsid protein E	major capsid protein	#N/A	#N/A	MQKTLMVGLNEKDMAAVIHTYDLKDYYYPTLFPLKETNFLTWKMLEAQAGLKIAADLVSRGATIPRKMREAISRIQGDIPKISISREKNEDELTEYDIMVAMSSGNPDLKALIEFWAEDTEFCWKGVAARAEWIALKQISLGKVKFTNSNNAAVVTEYDVDYMIPSEQKMGVATSYTSGTAGKPLSKDIPEALKKGKAIGANYKFMFMNVETFAKFASQEEVIKRCATLIENITGATDTPDLQTVNAYLSRKKELYKGLQIIVIDQDITIELADGTRTTSNPFEDDVILFSESKVLGNTYWKRPIDAKPIAGSVAEKVMHGHTLIKKYSEESPVKEVTEGISNLFPAWNLAGRSVLMQVNATSWTKN	>phage005b_ATCC49417_53@MQKTLMVGLNEKDMAAVIHTYDLKDYYYPTLFPLKETNFLTWKMLEAQAGLKIAADLVSRGATIPRKMREAISRIQGDIPKISISREKNEDELTEYDIMVAMSSGNPDLKALIEFWAEDTEFCWKGVAARAEWIALKQISLGKVKFTNSNNAAVVTEYDVDYMIPSEQKMGVATSYTSGTAGKPLSKDIPEALKKGKAIGANYKFMFMNVETFAKFASQEEVIKRCATLIENITGATDTPDLQTVNAYLSRKKELYKGLQIIVIDQDITIELADGTRTTSNPFEDDVILFSESKVLGNTYWKRPIDAKPIAGSVAEKVMHGHTLIKKYSEESPVKEVTEGISNLFPAWNLAGRSVLMQVNATSWTKN	0.2834	0.1308	0.1308	0.2616	0.2153	0.485	0.2725	5.70499	41.0151	-2.89737
.	phage006a_EM3_26	26	x138	144		10887	11321	-	tail completion	tail		Mu-like	phage006a	phage006a_EM3	EM3	.	no_SP / 1.00006	portal protein	head and packaging	490	149.2	PROTEIN_genomics,_Unknown_function,_PSI.39A_	Tc1	.	.	.	.	collar pa0615;	-	hypothetical protein	#N/A	#N/A	MEKQIFMAVCDRLKQVDALRWIDADEGQLQAAERPPVSFPCCLVEMAYPSCEQLSSTDQRVSVRFRLTLAFDDIAPTNIHVPAAVRDKALRRLDVLQQVHETLQWWDNERMFMPMRRVSVSPVRHAQGLKVYEAIYETSYLDTV	>phage006a_EM3_26@MEKQIFMAVCDRLKQVDALRWIDADEGQLQAAERPPVSFPCCLVEMAYPSCEQLSSTDQRVSVRFRLTLAFDDIAPTNIHVPAAVRDKALRRLDVLQQVHETLQWWDNERMFMPMRRVSVSPVRHAQGLKVYEAIYETSYLDTV	0.1389	0.1389	0.1389	0.2778	0.25	0.4861	0.2569	5.45238	16.6992	-3.05034
.	phage006a_EM3_29	29	x157	852		12077	14635	-	portal	head/packaging		Mu-like	phage006a	phage006a_EM3	EM3	.	no_SP / 1.000046	portal protein	head and packaging	2662	314.6	portal	Portal	DUF935 superfamily,Phage_Mu_F superfamily,PBECR2	.	.	.	.	Psort location Cytoplasmic, score 8.96	DUF935 domain-containing protein	#N/A	#N/A	MSKHKKPHTAKQGGEKPAGGVVVNQIIVKAPNRKVLDVGDWRKALKSAEFGRPKQLFDLFDDVLLDGVLGDAVQKRIDAVTNSDLTFQDANGEAVEEMTDLIDSLAFEELLAEIIKAKMWGRSAVEFEFGDAFRVHPIPAKHISLHTRTILVNDTDERGISYEGDPFILVIGKERDFGLILKAAPLAIYKRGGFGDWSQWVELFGMPRRIGKYNVYDPESRKLMEEALARSGSAPYLITPIGTEIQTEQTNPGTGSSYDEFRKACNEEILVTILGQTMTTMQGDKGARSLGEVHKEVEEGKNRSDLRFVQRVLNEHVIPILEARGFPVSGGRFIFPDAAEPLSVADVVQLSDILPIPQSFLHDKYSIPAPKDGEPIARRAPAFDLTPPDDPDDNGDDDP…	>phage006a_EM3_29@MSKHKKPHTAKQGGEKPAGGVVVNQIIVKAPNRKVLDVGDWRKALKSAEFGRPKQLFDLFDDVLLDGVLGDAVQKRIDAVTNSDLTFQDANGEAVEEMTDLIDSLAFEELLAEIIKAKMWGRSAVEFEFGDAFRVHPIPAKHISLHTRTILVNDTDERGISYEGDPFILVIGKERDFGLILKAAPLAIYKRGGFGDWSQWVELFGMPRRIGKYNVYDPESRKLMEEALARSGSAPYLITPIGTEIQTEQTNPGTGSSYDEFRKACNEEILVTILGQTMTTMQGDKGARSLGEVHKEVEEGKNRSDLRFVQRVLNEHVIPILEARGFPVSGGRFIFPDAAEPLSVADVVQLSDILPIPQSFLHDKYSIPAPKDGEPIARRAP…	0.25	0.1514	0.1526	0.304	0.2735	0.4859	0.2265	5.5828	95.9847	-13.8974
.	phage006a_EM3_31	31	x160	516		15066	16616	-	terminase LSU	head/packaging		Mu-like	phage006a	phage006a_EM3	EM3	.	no_SP / 1.000055	terminase large subunit	head and packaging	38	380.6	Large_Terminase	TermL	.	.	.	.	terminase, large subunit;	Psort location Cytoplasmic, score 8.96	hypothetical protein	#N/A	#N/A	MAKRRLSVEDRHALKSWEEIVAAIKESSDINPADTQVEIAVRKKRLEADHEAWFRYYFEAYYSSDPAPFHIRSTKRFFDNRRLYDVRAWSRELSKTSTTMMQVTKAALTGEIRNVLYISNSYDNAEKMVGHIKANMEANQRVTQDYGEQKTIGLWEDGNFVCRCGCAFLALGAGQSPRGTKNKNFRPDCIVFDDIDTDEECRNPDRIKIKWKWIEEATIPAMSVSGSYRIIFNGNIIANDCCIARAIEKAKQIPQIGHYEIINIRDKNGRSVWARNSEEDIDMFLSLISTAAGQKEFFNNPLSEGEVFTEMHWGKCPPLQKLQYLVSYGDPAPSNSKNKATSFKANFLVGFLDGYFYVYTGFLDRVANAEFVNWYYYTREYVGEKQQIRYFIENNTLQD…	>phage006a_EM3_31@MAKRRLSVEDRHALKSWEEIVAAIKESSDINPADTQVEIAVRKKRLEADHEAWFRYYFEAYYSSDPAPFHIRSTKRFFDNRRLYDVRAWSRELSKTSTTMMQVTKAALTGEIRNVLYISNSYDNAEKMVGHIKANMEANQRVTQDYGEQKTIGLWEDGNFVCRCGCAFLALGAGQSPRGTKNKNFRPDCIVFDDIDTDEECRNPDRIKIKWKWIEEATIPAMSVSGSYRIIFNGNIIANDCCIARAIEKAKQIPQIGHYEIINIRDKNGRSVWARNSEEDIDMFLSLISTAAGQKEFFNNPLSEGEVFTEMHWGKCPPLQKLQYLVSYGDPAPSNSKNKATSFKANFLVGFLDGYFYVYTGFLDRVANAEFVNWYYYTREY…	0.3023	0.1357	0.155	0.2907	0.2461	0.4516	0.2771	7.56479	59.6497	2.13834
.	phage006a_EM3_35	35	x142	302		18251	19159	+	major capsid	head/packaging		Mu-like	phage006a	phage006a_EM3	EM3	.	no_SP / 1.000034	major head protein	head and packaging	267	166.3	Major_capsid_protein	MCP	.	.	.	.	major capsid protein 10a;	-	hypothetical protein	#N/A	#N/A	MAIQKEIWLGSVVSHLFADNSFMSKAFNANEYVSQGRTVHIPNAGAASKVVKGRSSLPATVKKRVDSVLSFNLEEFTTDPVLIPHADTVELSYDKRESVLRGDKLALYDAVAKDFVLQWSPSAASQIIKTTGAAIVAHTPSGTGSRKAFTKADVNAAMVKFNTQDIPQEGRYMLVDANMYAQLMESLTDRDAMAFHAQADVANGILGKLYSFNFYMRSTAGVYATDGTPKLYGTMPTGTDNAAAIAWHDQSVCRALGEVKAFEDEGNPSYYGDVYSFLVRAGGRPMRADEKGLLAIVQAATA	>phage006a_EM3_35@MAIQKEIWLGSVVSHLFADNSFMSKAFNANEYVSQGRTVHIPNAGAASKVVKGRSSLPATVKKRVDSVLSFNLEEFTTDPVLIPHADTVELSYDKRESVLRGDKLALYDAVAKDFVLQWSPSAASQIIKTTGAAIVAHTPSGTGSRKAFTKADVNAAMVKFNTQDIPQEGRYMLVDANMYAQLMESLTDRDAMAFHAQADVANGILGKLYSFNFYMRSTAGVYATDGTPKLYGTMPTGTDNAAAIAWHDQSVCRALGEVKAFEDEGNPSYYGDVYSFLVRAGGRPMRADEKGLLAIVQAATA	0.2152	0.106	0.1192	0.2252	0.2881	0.5199	0.2649	6.36567	32.672	-1.55154
.	phage007a_Bg4_22	22	x138	144		10726	11160	-	tail completion	tail		Mu-like	phage007a	phage007a_Bg4	Bg4	.	no_SP / 1.00006	portal protein	head and packaging	490	149.2	PROTEIN_genomics,_Unknown_function,_PSI.39A_	Tc1	.	.	.	.	collar pa0615;	-	hypothetical protein	#N/A	#N/A	MEKQIFMAVCDRLKQVDALRWIDADEGQLQAAERPPVSFPCCLVEMAYPSCEQLSSTDQRVSVRFRLTLAFDDIAPTNIHVPAAVRDKALRRLDVLQQVHETLQWWDNERMFMPMRRVSVSPVRHAQGLKVYEAIYETSYLDTV	>phage007a_Bg4_22@MEKQIFMAVCDRLKQVDALRWIDADEGQLQAAERPPVSFPCCLVEMAYPSCEQLSSTDQRVSVRFRLTLAFDDIAPTNIHVPAAVRDKALRRLDVLQQVHETLQWWDNERMFMPMRRVSVSPVRHAQGLKVYEAIYETSYLDTV	0.1389	0.1389	0.1389	0.2778	0.25	0.4861	0.2569	5.45238	16.6992	-3.05034
.	phage007a_Bg4_25	25	x157	853		11914	14475	-	portal	head/packaging		Mu-like	phage007a	phage007a_Bg4	Bg4	.	no_SP / 1.000046	portal protein	head and packaging	2662	321.4	portal	Portal	DUF935 superfamily,Phage_Mu_F superfamily,PBECR2	.	.	.	.	Psort location Cytoplasmic, score 8.96	DUF935 domain-containing protein	#N/A	#N/A	MSKHKRPQRATQQAGGKAAGGVVVNQIIVKAPNRKVLDVGDWRKALKSAEFGRPKQLFDLFDDVLLDGVLGDAVQKRIDAVTNSDLTFQDANGETVEEMTDLIDSLAFEELLAEIIKAKMWGRSAVEFEFGDAFRVHPIPAKHISLHTRTILVNDTDERGISYEGDPFVLVLGKERDFGLILKAAPLAIYKRGGFGDWSQWVELFGMPRRIGKYNVYDPESRKLMEEALARSGSAPYLITPIGTEIQTEQTNPGTGSSYDEFRKACNEEILVTILGQTMTTMQGDKGARSLGEVHKEVEEGKNRSDLRFVQRVLNEHVIPILEARGFPVSGGRFIFPDAAEPLSVADVVRLSDILPIPQSFLHDKYSIPAPKDGEPIARRSPAFDLTPPDDPDDNGDDD…	>phage007a_Bg4_25@MSKHKRPQRATQQAGGKAAGGVVVNQIIVKAPNRKVLDVGDWRKALKSAEFGRPKQLFDLFDDVLLDGVLGDAVQKRIDAVTNSDLTFQDANGETVEEMTDLIDSLAFEELLAEIIKAKMWGRSAVEFEFGDAFRVHPIPAKHISLHTRTILVNDTDERGISYEGDPFVLVLGKERDFGLILKAAPLAIYKRGGFGDWSQWVELFGMPRRIGKYNVYDPESRKLMEEALARSGSAPYLITPIGTEIQTEQTNPGTGSSYDEFRKACNEEILVTILGQTMTTMQGDKGARSLGEVHKEVEEGKNRSDLRFVQRVLNEHVIPILEARGFPVSGGRFIFPDAAEPLSVADVVRLSDILPIPQSFLHDKYSIPAPKDGEPIARRS…	0.245	0.1489	0.1512	0.3001	0.2755	0.4853	0.2309	5.67359	96.1198	-11.9975
.	phage007a_Bg4_27	27	x160	516		14904	16454	-	terminase LSU	head/packaging		Mu-like	phage007a	phage007a_Bg4	Bg4	.	no_SP / 1.000071	terminase large subunit	head and packaging	38	380.8	Large_Terminase	TermL	.	.	.	.	terminase, large subunit;	Psort location Cytoplasmic, score 8.96	hypothetical protein	#N/A	#N/A	MAKKRLSVEDRHALKSWEEIVAAVRESSDINPSDTQEAIAARKKRLEADHEAWFRYYFEAYYSSDPAPFHVRSTKRFFDNRRLYDVRAWSRELSKTSTTMMQVTKAALTGEIRNVLYISNSYDNAEKMLNHIMANMEANQRITQDYGEQKTIGLWESGDFVCRCGCAFLALGAGQSPRGTRNKNFRPDCIVFDDIDTDEECRNPDRIKIKWKWIEEATIPAMSVSGSYRIIFNGNIIANDCCIARAIEKAKQIPQIGHYEIINIRDKNGRSVWARNSEEDIDMFLSLISTAAGQKEFFNNPLSEGEVFTEMHWGKCPPLQKLQYLVSYGDPAPSNSKNKATSFKANFLVGFLDGYFYVYMGFLDRVANAEFVNWYYYTREYVGEKQQIRYFIENNTLQD…	>phage007a_Bg4_27@MAKKRLSVEDRHALKSWEEIVAAVRESSDINPSDTQEAIAARKKRLEADHEAWFRYYFEAYYSSDPAPFHVRSTKRFFDNRRLYDVRAWSRELSKTSTTMMQVTKAALTGEIRNVLYISNSYDNAEKMLNHIMANMEANQRITQDYGEQKTIGLWESGDFVCRCGCAFLALGAGQSPRGTRNKNFRPDCIVFDDIDTDEECRNPDRIKIKWKWIEEATIPAMSVSGSYRIIFNGNIIANDCCIARAIEKAKQIPQIGHYEIINIRDKNGRSVWARNSEEDIDMFLSLISTAAGQKEFFNNPLSEGEVFTEMHWGKCPPLQKLQYLVSYGDPAPSNSKNKATSFKANFLVGFLDGYFYVYMGFLDRVANAEFVNWYYYTREY…	0.2984	0.1357	0.1531	0.2888	0.2481	0.4516	0.2791	7.32676	59.7008	1.13875
.	phage007a_Bg4_30	30	x142	301		18084	18989	+	major capsid	head/packaging		Mu-like	phage007a	phage007a_Bg4	Bg4	.	no_SP / 1.000042	major head protein	head and packaging	267	168.6	Major_capsid_protein	MCP	.	.	.	.	major capsid protein 10a;	-	hypothetical protein	#N/A	#N/A	MAIQKEIWLSSIVGHLFANNSFLSKSFNADEYVNAGRTVHIPNAGAASRVVKGRSSLPASVQQRTDTVLSFDLDEFTTDPILIPYADTVELSYDKRESVLRGDKLALFDAVAKDFILKWSPEKSSQIIKTTGSAVVAHTPAGTGNRKAFVKSDVNAAMVKFNMQDIPQEGRYMLVDANMYAQLLDSLTDREAQAFFAQADVANGVLGKLYSFNFYMRSTAGVYAAAGTPKLYGTTPTATDDAAAIAWHDQAVCRALGETQAFEKENDPTFYGDIYSFLVRAGGRPMRSDEKGILAIVQAKA	>phage007a_Bg4_30@MAIQKEIWLSSIVGHLFANNSFLSKSFNADEYVNAGRTVHIPNAGAASRVVKGRSSLPASVQQRTDTVLSFDLDEFTTDPILIPYADTVELSYDKRESVLRGDKLALFDAVAKDFILKWSPEKSSQIIKTTGSAVVAHTPAGTGNRKAFVKSDVNAAMVKFNMQDIPQEGRYMLVDANMYAQLLDSLTDREAQAFFAQADVANGVLGKLYSFNFYMRSTAGVYAAAGTPKLYGTTPTATDDAAAIAWHDQAVCRALGETQAFEKENDPTFYGDIYSFLVRAGGRPMRSDEKGILAIVQAKA	0.2326	0.113	0.1163	0.2292	0.2824	0.515	0.2658	5.79039	32.8081	-2.74735
.	phage008a_KCOM2797_23	23	x138	144		10226	10660	-	tail completion	tail		Mu-like	phage008a	phage008a_KCOM2797	KCOM2797	.	no_SP / 1.000075	portal protein	head and packaging	490	157.1	PROTEIN_genomics,_Unknown_function,_PSI.39A_	Tc1	.	.	.	.	collar pa0615;	-	hypothetical protein	#N/A	#N/A	MEKQIFTAVADRLKGVTAIRWIDADEGQLQASERPPVAFPCCLIEMAYTSCTQLSATDQRVTVRLRLVVAFDDVAPTNTHVPVAVRDKALKRLDILQQVHESLQWWDNERMFMPIRRVSVSPVRHALGLKVYEAVYETDYLDTL	>phage008a_KCOM2797_23@MEKQIFTAVADRLKGVTAIRWIDADEGQLQASERPPVAFPCCLIEMAYTSCTQLSATDQRVTVRLRLVVAFDDVAPTNTHVPVAVRDKALKRLDILQQVHESLQWWDNERMFMPIRRVSVSPVRHALGLKVYEAVYETDYLDTL	0.1458	0.1319	0.1389	0.2708	0.25	0.5	0.25	5.86686	16.459	-1.98441
.	phage008a_KCOM2797_26	26	x157	852		11416	13974	-	portal	head/packaging		Mu-like	phage008a	phage008a_KCOM2797	KCOM2797	.	no_SP / 1.000046	portal protein	head and packaging	2662	314.6	portal	Portal	DUF935 superfamily,Phage_Mu_F superfamily,PBECR2	.	.	.	.	Psort location Cytoplasmic, score 8.96	DUF935 domain-containing protein	#N/A	#N/A	MSKHKKPHTAKQGGEKPAGGVVVNQIIVKAPNRKVLDVGDWRKALKSAEFGRPKQLFDLFDDVLLDGVLGDAVQKRIDAVTNSDLTFQDANGEAVEEMTDLIDSLAFEELLAEIIKAKMWGRSAVEFEFGDAFRVHPIPAKHISLHTRTILVNDTDERGISYEGDPFILVIGKERDFGLILKAAPLAIYKRGGFGDWSQWVELFGMPRRIGKYNVYDPESRKLMEEALARSGSAPYLITPIGTEIQTEQTNPGTGSSYDEFRKACNEEILVTILGQTMTTMQGDKGARSLGEVHKEVEEGKNRSDLRFVQRVLNEHVIPILEARGFPVSGGRFIFPDAAEPLSVADVVQLSDILPIPQSFLHDKYSIPAPKDGEPIARRAPAFDLTPPDDPDDNGDDDP…	>phage008a_KCOM2797_26@MSKHKKPHTAKQGGEKPAGGVVVNQIIVKAPNRKVLDVGDWRKALKSAEFGRPKQLFDLFDDVLLDGVLGDAVQKRIDAVTNSDLTFQDANGEAVEEMTDLIDSLAFEELLAEIIKAKMWGRSAVEFEFGDAFRVHPIPAKHISLHTRTILVNDTDERGISYEGDPFILVIGKERDFGLILKAAPLAIYKRGGFGDWSQWVELFGMPRRIGKYNVYDPESRKLMEEALARSGSAPYLITPIGTEIQTEQTNPGTGSSYDEFRKACNEEILVTILGQTMTTMQGDKGARSLGEVHKEVEEGKNRSDLRFVQRVLNEHVIPILEARGFPVSGGRFIFPDAAEPLSVADVVQLSDILPIPQSFLHDKYSIPAPKDGEPI…	0.25	0.1514	0.1526	0.304	0.2735	0.4859	0.2265	5.5828	95.9847	-13.8974
.	phage008a_KCOM2797_28	28	x160	516		14405	15955	-	terminase LSU	head/packaging		Mu-like	phage008a	phage008a_KCOM2797	KCOM2797	.	no_SP / 1.000036	terminase large subunit	head and packaging	38	382.6	Large_Terminase	TermL	.	.	.	.	terminase, large subunit;	Psort location Cytoplasmic, score 8.96	hypothetical protein	#N/A	#N/A	MAKRRLSVEDRHALKTWEEIVVAVKESSDVNPADTQAEIAMRKKRLEADHEAWFRYYFEAYYSSDPAPFHIRSTKRFFDNRRLYDVRAWSRELSKTSTTMMQVTKAALTGEIRNVLYISNSYDNAEKMLNHIMANMEANQRIIQDYGEQKTIGLWESGDFVCRCGCAFLALGAGQSPRGTKNKNFRPDCIVFDDIDTDEECRNPDRIKTKWKWIEEATIPAMSVSGSYRIIFNGNIIANDCCVARAIEKAKQIPQIGHYEIINIRDKNGRSVWARNSEEDIDMFLSLISTAAGQKEFFNNPLSEGEVFTEMHWGKCPPLQKLQYLVSYGDPAPSNSKNKATSFKANFLVGFLDGYFYVYTGFLDRVANAEFVNWYYYTREYVGEKQQIRYFIENNTLQD…	>phage008a_KCOM2797_28@MAKRRLSVEDRHALKTWEEIVVAVKESSDVNPADTQAEIAMRKKRLEADHEAWFRYYFEAYYSSDPAPFHIRSTKRFFDNRRLYDVRAWSRELSKTSTTMMQVTKAALTGEIRNVLYISNSYDNAEKMLNHIMANMEANQRIIQDYGEQKTIGLWESGDFVCRCGCAFLALGAGQSPRGTKNKNFRPDCIVFDDIDTDEECRNPDRIKTKWKWIEEATIPAMSVSGSYRIIFNGNIIANDCCVARAIEKAKQIPQIGHYEIINIRDKNGRSVWARNSEEDIDMFLSLISTAAGQKEFFNNPLSEGEVFTEMHWGKCPPLQKLQYLVSYGDPAPSNSKNKATSFKANFLVGFLDGYFYVYTGFLDRVANAEFVNWYY…	0.2965	0.1357	0.1531	0.2888	0.2442	0.4516	0.2791	7.32666	59.7148	1.13855
.	phage008a_KCOM2797_31	31	x142	301		17585	18490	+	major capsid	head/packaging		Mu-like	phage008a	phage008a_KCOM2797	KCOM2797	.	no_SP / 1.000042	major head protein	head and packaging	267	168.6	Major_capsid_protein	MCP	.	.	.	.	major capsid protein 10a;	-	hypothetical protein	#N/A	#N/A	MAIQKEIWLSSIVGHLFANNSFLSKSFNADEYVNAGRTVHIPNAGAASRVVKGRSSLPASVQQRTDTVLSFDLDEFTTDPILIPYADTVELSYDKRESVLRGDKLALFDAVAKDFILKWSPEKSSQIIKTTGSAVVAHTPAGTGNRKAFVKSDVNAAMVKFNMQDIPQEGRYMLVDANMYAQLLDSLTDREAQAFFAQADVANGVLGKLYSFNFYMRSTAGVYAAAGTPKLYGTTPTATDDAAAIAWHDQAVCRALGETQAFEKENDPTFYGDIYSFLVRAGGRPMRSDEKGILAIVQAKA	>phage008a_KCOM2797_31@MAIQKEIWLSSIVGHLFANNSFLSKSFNADEYVNAGRTVHIPNAGAASRVVKGRSSLPASVQQRTDTVLSFDLDEFTTDPILIPYADTVELSYDKRESVLRGDKLALFDAVAKDFILKWSPEKSSQIIKTTGSAVVAHTPAGTGNRKAFVKSDVNAAMVKFNMQDIPQEGRYMLVDANMYAQLLDSLTDREAQAFFAQADVANGVLGKLYSFNFYMRSTAGVYAAAGTPKLYGTTPTATDDAAAIAWHDQAVCRALGETQAFEKENDPTFYGDIYSFLVRAGGRPMRSDEKGILAIVQAKA	0.2326	0.113	0.1163	0.2292	0.2824	0.515	0.2658	5.79039	32.8081	-2.74735
.	phage009a_Kyudai3_20	20	x138	144		10226	10660	-	tail completion	tail		Mu-like	phage009a	phage009a_Kyudai3	Kyudai3	.	no_SP / 1.000075	portal protein	head and packaging	490	149.3	PROTEIN_genomics,_Unknown_function,_PSI.39A_	Tc1	.	.	.	.	collar pa0615;	-	hypothetical protein	#N/A	#N/A	MEKQIFTAVADRLKGVTAIRWIDADEGQLQASERPPVAFPCCLIEMAYTSCTQLSATDQRVTVRLRLVVAFDDVAPTNTHVPVAVRDKALKRLDILQQVHESLQWWDNERMFMPIRRVSVSPVRHALGLKVYEAVYETDYLDTL	>phage009a_Kyudai3_20@MEKQIFTAVADRLKGVTAIRWIDADEGQLQASERPPVAFPCCLIEMAYTSCTQLSATDQRVTVRLRLVVAFDDVAPTNTHVPVAVRDKALKRLDILQQVHESLQWWDNERMFMPIRRVSVSPVRHALGLKVYEAVYETDYLDTL	0.1458	0.1319	0.1389	0.2708	0.25	0.5	0.25	5.86686	16.459	-1.98441
.	phage009a_Kyudai3_23	23	x157	852		11416	13974	-	portal	head/packaging		Mu-like	phage009a	phage009a_Kyudai3	Kyudai3	.	no_SP / 1.000046	portal protein	head and packaging	2662	314.6	portal	Portal	DUF935 superfamily,Phage_Mu_F superfamily,PBECR2	.	.	.	.	Psort location Cytoplasmic, score 8.96	DUF935 domain-containing protein	#N/A	#N/A	MSKHKKPHTAKQGGEKPAGGVVVNQIIVKAPNRKVLDVGDWRKALKSAEFGRPKQLFDLFDDVLLDGVLGDAVQKRIDAVTNSDLTFQDANGEAVEEMTDLIDSLAFEELLAEIIKAKMWGRSAVEFEFGDAFRVHPIPAKHISLHTRTILVNDTDERGISYEGDPFILVIGKERDFGLILKAAPLAIYKRGGFGDWSQWVELFGMPRRIGKYNVYDPESRKLMEEALARSGSAPYLITPIGTEIQTEQTNPGTGSSYDEFRKACNEEILVTILGQTMTTMQGDKGARSLGEVHKEVEEGKNRSDLRFVQRVLNEHVIPILEARGFPVSGGRFIFPDAAEPLSVADVVQLSDILPIPQSFLHDKYSIPAPKDGEPIARRAPAFDLTPPDDPDDNGDDDP…	>phage009a_Kyudai3_23@MSKHKKPHTAKQGGEKPAGGVVVNQIIVKAPNRKVLDVGDWRKALKSAEFGRPKQLFDLFDDVLLDGVLGDAVQKRIDAVTNSDLTFQDANGEAVEEMTDLIDSLAFEELLAEIIKAKMWGRSAVEFEFGDAFRVHPIPAKHISLHTRTILVNDTDERGISYEGDPFILVIGKERDFGLILKAAPLAIYKRGGFGDWSQWVELFGMPRRIGKYNVYDPESRKLMEEALARSGSAPYLITPIGTEIQTEQTNPGTGSSYDEFRKACNEEILVTILGQTMTTMQGDKGARSLGEVHKEVEEGKNRSDLRFVQRVLNEHVIPILEARGFPVSGGRFIFPDAAEPLSVADVVQLSDILPIPQSFLHDKYSIPAPKDGEPIA…	0.25	0.1514	0.1526	0.304	0.2735	0.4859	0.2265	5.5828	95.9847	-13.8974
.	phage009a_Kyudai3_25	25	x160	516		14405	15955	-	terminase LSU	head/packaging		Mu-like	phage009a	phage009a_Kyudai3	Kyudai3	.	no_SP / 1.000036	terminase large subunit	head and packaging	38	382.6	Large_Terminase	TermL	.	.	.	.	terminase, large subunit;	Psort location Cytoplasmic, score 8.96	hypothetical protein	#N/A	#N/A	MAKRRLSVEDRHALKTWEEIVVAVKESSDVNPADTQAEIAMRKKRLEADHEAWFRYYFEAYYSSDPAPFHIRSTKRFFDNRRLYDVRAWSRELSKTSTTMMQVTKAALTGEIRNVLYISNSYDNAEKMLNHIMANMEANQRIIQDYGEQKTIGLWESGDFVCRCGCAFLALGAGQSPRGTKNKNFRPDCIVFDDIDTDEECRNPDRIKTKWKWIEEATIPAMSVSGSYRIIFNGNIIANDCCVARAIEKAKQIPQIGHYEIINIRDKNGRSVWARNSEEDIDMFLSLISTAAGQKEFFNNPLSEGEVFTEMHWGKCPPLQKLQYLVSYGDPAPSNSKNKATSFKANFLVGFLDGYFYVYTGFLDRVANAEFVNWYYYTREYVGEKQQIRYFIENNTLQD…	>phage009a_Kyudai3_25@MAKRRLSVEDRHALKTWEEIVVAVKESSDVNPADTQAEIAMRKKRLEADHEAWFRYYFEAYYSSDPAPFHIRSTKRFFDNRRLYDVRAWSRELSKTSTTMMQVTKAALTGEIRNVLYISNSYDNAEKMLNHIMANMEANQRIIQDYGEQKTIGLWESGDFVCRCGCAFLALGAGQSPRGTKNKNFRPDCIVFDDIDTDEECRNPDRIKTKWKWIEEATIPAMSVSGSYRIIFNGNIIANDCCVARAIEKAKQIPQIGHYEIINIRDKNGRSVWARNSEEDIDMFLSLISTAAGQKEFFNNPLSEGEVFTEMHWGKCPPLQKLQYLVSYGDPAPSNSKNKATSFKANFLVGFLDGYFYVYTGFLDRVANAEFVNWYYY…	0.2965	0.1357	0.1531	0.2888	0.2442	0.4516	0.2791	7.32666	59.7148	1.13855
.	phage009a_Kyudai3_28	28	x142	301		17585	18490	+	major capsid	head/packaging		Mu-like	phage009a	phage009a_Kyudai3	Kyudai3	.	no_SP / 1.000042	major head protein	head and packaging	267	168.6	Major_capsid_protein	MCP	.	.	.	.	major capsid protein 10a;	-	hypothetical protein	#N/A	#N/A	MAIQKEIWLSSIVGHLFANNSFLSKSFNADEYVNAGRTVHIPNAGAASRVVKGRSSLPASVQQRTDTVLSFDLDEFTTDPILIPYADTVELSYDKRESVLRGDKLALFDAVAKDFILKWSPEKSSQIIKTTGSAVVAHTPAGTGNRKAFVKSDVNAAMVKFNMQDIPQEGRYMLVDANMYAQLLDSLTDREAQAFFAQADVANGVLGKLYSFNFYMRSTAGVYAAAGTPKLYGTTPTATDDAAAIAWHDQAVCRALGETQAFEKENDPTFYGDIYSFLVRAGGRPMRSDEKGILAIVQAKA	>phage009a_Kyudai3_28@MAIQKEIWLSSIVGHLFANNSFLSKSFNADEYVNAGRTVHIPNAGAASRVVKGRSSLPASVQQRTDTVLSFDLDEFTTDPILIPYADTVELSYDKRESVLRGDKLALFDAVAKDFILKWSPEKSSQIIKTTGSAVVAHTPAGTGNRKAFVKSDVNAAMVKFNMQDIPQEGRYMLVDANMYAQLLDSLTDREAQAFFAQADVANGVLGKLYSFNFYMRSTAGVYAAAGTPKLYGTTPTATDDAAAIAWHDQAVCRALGETQAFEKENDPTFYGDIYSFLVRAGGRPMRSDEKGILAIVQAKA	0.2326	0.113	0.1163	0.2292	0.2824	0.515	0.2658	5.79039	32.8081	-2.74735
.	phage010a_HG1691old_29	29	x157	852		12008	14566	-	portal	head/packaging		Mu-like	phage010a	phage010a_HG1691old	HG1691old	.	no_SP / 1.000046	portal protein	head and packaging	2662	312.3	portal	Portal	DUF935 superfamily,Phage_Mu_F superfamily,PBECR2	.	.	.	.	Psort location Cytoplasmic, score 8.96	DUF935 domain-containing protein	#N/A	#N/A	MSKHKKPHTAKQGGEKPAGGVVVNQIIVKAPNRKVLDVGDWRKALKSAEFGRPKQLFDLFDDVLLDGVLGDAVQKRIDAVTNSDLTFQDANGEAVEEMTDLIDSLAFEELLAEIIKAKMWGRSAVEFEFGDAFRVHPIPAKHISLHTRTILVNDTDERGISYEGDPFILVIGKERDFGLILKAAPLAIYKRGGFGDWSQWVELFGMPRRIGKYNVYDPESRKLMEEALARSGSAPYLITPIGTEIQTEQTNPGTGSSYDEFRKACNEEILVTILGQTMTTMQGDKGARSLGEVHKKVEEGKNRSDLRFVQRVLNEHVIPILEARGFPVSGGRFIFPDAAEPLSVADVVQLSDILPIPQSFLHDKYSIPAPKDGEPIARRAPAFDLTPPDDPDDNGDDDP…	>phage010a_HG1691old_29@MSKHKKPHTAKQGGEKPAGGVVVNQIIVKAPNRKVLDVGDWRKALKSAEFGRPKQLFDLFDDVLLDGVLGDAVQKRIDAVTNSDLTFQDANGEAVEEMTDLIDSLAFEELLAEIIKAKMWGRSAVEFEFGDAFRVHPIPAKHISLHTRTILVNDTDERGISYEGDPFILVIGKERDFGLILKAAPLAIYKRGGFGDWSQWVELFGMPRRIGKYNVYDPESRKLMEEALARSGSAPYLITPIGTEIQTEQTNPGTGSSYDEFRKACNEEILVTILGQTMTTMQGDKGARSLGEVHKKVEEGKNRSDLRFVQRVLNEHVIPILEARGFPVSGGRFIFPDAAEPLSVADVVQLSDILPIPQSFLHDKYSIPAPKDGEP…	0.2488	0.1502	0.1526	0.3028	0.2746	0.4847	0.2289	5.65084	96.0066	-12.8985
.	phage010a_HG1691old_31	31	x160	516		14997	16547	-	terminase LSU	head/packaging		Mu-like	phage010a	phage010a_HG1691old	HG1691old	.	no_SP / 1.000055	terminase large subunit	head and packaging	38	380.5	Large_Terminase	TermL	.	.	.	.	terminase, large subunit;	Psort location Cytoplasmic, score 8.96	hypothetical protein	#N/A	#N/A	MAKRRLSVEDRHALKSWEEIVAAIKESSDINPADTQVEIAVRKKRLEADHEAWFRYYFEAYYSSDPAPFHIRSTKRFFDNRRLYDVRAWSRELSKTSTTMMQVTKAALTGEIRNVLYISNSYDNAEKMVGHIKANMEANQRITQDYGEQKTIGLWEDGNFVCRCGCAFLALGAGQSPRGTKNKNFRPDCIVFDDIDTDEECRNPDRIKIKWKWIEEATIPAMSVSGSYRIIFNGNIIANDCCIARAIEKAKQIPQIGHYEIINIRDKNGRSVWARNSEEDIDMFLSLISTAAGQKEFFNNPPSEGEVFTEMHWGKCPPLQKLQYLVSYGDPAPSNSKNKATSFKANFLVGFLDGYFYVYTGFLDRVANAEFVNWYYYTREYVGEKQQIRYFIENNTLQD…	>phage010a_HG1691old_31@MAKRRLSVEDRHALKSWEEIVAAIKESSDINPADTQVEIAVRKKRLEADHEAWFRYYFEAYYSSDPAPFHIRSTKRFFDNRRLYDVRAWSRELSKTSTTMMQVTKAALTGEIRNVLYISNSYDNAEKMVGHIKANMEANQRITQDYGEQKTIGLWEDGNFVCRCGCAFLALGAGQSPRGTKNKNFRPDCIVFDDIDTDEECRNPDRIKIKWKWIEEATIPAMSVSGSYRIIFNGNIIANDCCIARAIEKAKQIPQIGHYEIINIRDKNGRSVWARNSEEDIDMFLSLISTAAGQKEFFNNPPSEGEVFTEMHWGKCPPLQKLQYLVSYGDPAPSNSKNKATSFKANFLVGFLDGYFYVYTGFLDRVANAEFVNWY…	0.3043	0.1357	0.155	0.2907	0.2481	0.4516	0.2771	7.56479	59.6477	2.13834
.	phage010a_HG1691old_36	36	x142	302		18183	19091	+	major capsid	head/packaging		Mu-like	phage010a	phage010a_HG1691old	HG1691old	.	no_SP / 1.000034	major head protein	head and packaging	267	171.8	Major_capsid_protein	MCP	.	.	.	.	major capsid protein 10a;	-	hypothetical protein	#N/A	#N/A	MAIQKEIWLGSVVSHLFADNSFMSKAFNANEYVSQGRTVHIPNAGAASKVVKGRSSLPATVKKRVDSVLSFNLEEFTTDPVLIPHADTVELSYDKRESVLRGDKLALYDAVAKDFVLQWSPSAASQIIKTTGAAIVAHTPSGTGSRKAFTKADVNAAMVKFNTQDIPQEGRYMLVDANMYAQLMESLTDRDAMAFHAQADVANGILGKLYSFNFYMRSTAGVYATDGTPKLYGTMPTGTDNAAAIAWHDQSVCRALGEVKAFEDEGNPSYYGDVYSFLVRAGGRPMRADEKGLLAIVQAATA	>phage010a_HG1691old_36@MAIQKEIWLGSVVSHLFADNSFMSKAFNANEYVSQGRTVHIPNAGAASKVVKGRSSLPATVKKRVDSVLSFNLEEFTTDPVLIPHADTVELSYDKRESVLRGDKLALYDAVAKDFVLQWSPSAASQIIKTTGAAIVAHTPSGTGSRKAFTKADVNAAMVKFNTQDIPQEGRYMLVDANMYAQLMESLTDRDAMAFHAQADVANGILGKLYSFNFYMRSTAGVYATDGTPKLYGTMPTGTDNAAAIAWHDQSVCRALGEVKAFEDEGNPSYYGDVYSFLVRAGGRPMRADEKGLLAIVQAATA	0.2152	0.106	0.1192	0.2252	0.2881	0.5199	0.2649	6.36567	32.672	-1.55154
.	phage011a_WW2952_4	4	x130	128		1548	1934	+	unknown	unknown	phrogs bitscore <30	Mu-like	phage011a	phage011a_WW2952	WW2952	.	no_SP / 1.000051	terminase small subunit	head and packaging	4581	22.9	hypothetical_protein	.	.	.	.	pacrispr_hit score: 0.509118676	.	.	hypothetical protein	#N/A	#N/A	MRIKELVRERRLAELDTIRNYVVFGNRDEMVCVYARGFSRCDECGVLDDAVSAWYLPRCFVDSVSPGDLLAVETTTGNGVRLVVAVSTPFVLTRAEVEENGHPYCAVIKNLGEVTLASGKTTYEVELF	>phage011a_WW2952_4@MRIKELVRERRLAELDTIRNYVVFGNRDEMVCVYARGFSRCDECGVLDDAVSAWYLPRCFVDSVSPGDLLAVETTTGNGVRLVVAVSTPFVLTRAEVEENGHPYCAVIKNLGEVTLASGKTTYEVELF	0.1641	0.1484	0.1172	0.2656	0.2578	0.5	0.2422	4.59095	14.2543	-5.3139
.	phage011a_WW2952_21	21	x138	144		10803	11237	-	tail completion	tail		Mu-like	phage011a	phage011a_WW2952	WW2952	.	no_SP / 1.00006	portal protein	head and packaging	490	149.2	PROTEIN_genomics,_Unknown_function,_PSI.39A_	Tc1	.	.	.	.	collar pa0615;	-	hypothetical protein	#N/A	#N/A	MEKQIFMAVCDRLKQVDALRWIDADEGQLQAAERPPVSFPCCLVEMAYPSCEQLSSTDQRVSVRFRLTLAFDDIAPTNIHVPAAVRDKALRRLDVLQQVHETLQWWDNERMFMPMRRVSVSPVRHAQGLKVYEAIYETSYLDTV	>phage011a_WW2952_21@MEKQIFMAVCDRLKQVDALRWIDADEGQLQAAERPPVSFPCCLVEMAYPSCEQLSSTDQRVSVRFRLTLAFDDIAPTNIHVPAAVRDKALRRLDVLQQVHETLQWWDNERMFMPMRRVSVSPVRHAQGLKVYEAIYETSYLDTV	0.1389	0.1389	0.1389	0.2778	0.25	0.4861	0.2569	5.45238	16.6992	-3.05034
.	phage011a_WW2952_24	24	x157	852		11993	14551	-	portal	head/packaging		Mu-like	phage011a	phage011a_WW2952	WW2952	.	no_SP / 1.000046	portal protein	head and packaging	2662	315.4	portal	Portal	DUF935 superfamily,Phage_Mu_F superfamily,PBECR2	.	.	.	.	Psort location Cytoplasmic, score 8.96	DUF935 domain-containing protein	#N/A	#N/A	MSKHKKPHTAKQGGEKPAGGVVVNQIIVKAPNRKVLDVGDWRKALKSAEFGRPKQLFDLFDDVLLDGVLGDAVQKRIDAVTNSDLTFQDANGEAVEEMTDLIDSLAFEELLAEIIKAKMWGRSAVEFEFGDAFRVHPIPAKHISLHTRTILVNDTDERGISYEGDPFILVIGKERDFGLILKAAPLAIYKRGGFGDWSQWVELFGMPRRIGKYNVYDPESRKLMEEALARSGSAPYLITPIGTEIQTEQTNPGTGSSYDEFRKACNEEILVTILGQTMTTMQGDKGARSLGEVHKEVEEGKNRSDLRFVQRVLNEHVIPILEARGFPVSGGRFIFPDAAEPLSVADVVQLSDILPIPQSFLHDKYSIPAPKDGEPIARRAPAFDLTPPDDPDDNGDDDP…	>phage011a_WW2952_24@MSKHKKPHTAKQGGEKPAGGVVVNQIIVKAPNRKVLDVGDWRKALKSAEFGRPKQLFDLFDDVLLDGVLGDAVQKRIDAVTNSDLTFQDANGEAVEEMTDLIDSLAFEELLAEIIKAKMWGRSAVEFEFGDAFRVHPIPAKHISLHTRTILVNDTDERGISYEGDPFILVIGKERDFGLILKAAPLAIYKRGGFGDWSQWVELFGMPRRIGKYNVYDPESRKLMEEALARSGSAPYLITPIGTEIQTEQTNPGTGSSYDEFRKACNEEILVTILGQTMTTMQGDKGARSLGEVHKEVEEGKNRSDLRFVQRVLNEHVIPILEARGFPVSGGRFIFPDAAEPLSVADVVQLSDILPIPQSFLHDKYSIPAPKDGEPIAR…	0.25	0.1526	0.1526	0.3052	0.2711	0.4836	0.2277	5.51471	96.0447	-14.8969
.	phage011a_WW2952_26	26	x160	516		14982	16532	-	terminase LSU	head/packaging		Mu-like	phage011a	phage011a_WW2952	WW2952	.	no_SP / 1.000055	terminase large subunit	head and packaging	38	380.5	Large_Terminase	TermL	.	.	.	.	terminase, large subunit;	Psort location Cytoplasmic, score 8.96	hypothetical protein	#N/A	#N/A	MAKRRLSVEDRHALKSWEEIVAAIKESSDINPADTQVEIAVRKKRLEADHEAWFRYYFEAYYSSDPAPFHIRSTKRFFDNRRLYDVRAWSRELSKTSTTMMQVTKAALTGEIRNVLYISNSYDNAEKMVGHIKANMEANQRITQDYGEQKTIGLWEDGNFVCRCGCAFLALGAGQSPRGTKNKNFRPDCIVFDDIDTDEECRNPDRIKIKWKWIEEATIPAMSVSGSYRIIFNGNIIANDCCIARAIEKAKQIPQIGHYEIINIRDKNGRSVWARNSEEDIDMFLSLISTAAGQKEFFNNPLSEGEVFTEMHWGKCPPLQKLQYLVSYGDPAPSNSKNKATSFKANFLVGFLDGYFYVYTGFLDRVANAEFVNWYYYTREYVGGKQQIRYFIENNTLQD…	>phage011a_WW2952_26@MAKRRLSVEDRHALKSWEEIVAAIKESSDINPADTQVEIAVRKKRLEADHEAWFRYYFEAYYSSDPAPFHIRSTKRFFDNRRLYDVRAWSRELSKTSTTMMQVTKAALTGEIRNVLYISNSYDNAEKMVGHIKANMEANQRITQDYGEQKTIGLWEDGNFVCRCGCAFLALGAGQSPRGTKNKNFRPDCIVFDDIDTDEECRNPDRIKIKWKWIEEATIPAMSVSGSYRIIFNGNIIANDCCIARAIEKAKQIPQIGHYEIINIRDKNGRSVWARNSEEDIDMFLSLISTAAGQKEFFNNPLSEGEVFTEMHWGKCPPLQKLQYLVSYGDPAPSNSKNKATSFKANFLVGFLDGYFYVYTGFLDRVANAEFVNWYYYT…	0.3043	0.1337	0.157	0.2907	0.25	0.4535	0.2752	7.93057	59.6197	4.13692
.	phage011a_WW2952_30	30	x142	301		18162	19067	+	major capsid	head/packaging		Mu-like	phage011a	phage011a_WW2952	WW2952	.	no_SP / 1.000042	major head protein	head and packaging	267	168.6	Major_capsid_protein	MCP	.	.	.	.	major capsid protein 10a;	-	hypothetical protein	#N/A	#N/A	MAIQKEIWLSSIVGHLFANNSFLSKSFNADEYVNAGRTVHIPNAGAASRVVKGRSSLPASVQQRTDTVLSFDLDEFTTDPILIPYADTVELSYDKRESVLRGDKLALFDAVAKDFILKWSPEKSSQIIKTTGSAVVAHTPAGTGNRKAFVKSDVNAAMVKFNMQDIPQEGRYMLVDANMYAQLLDSLTDREAQAFFAQADVANGVLGKLYSFNFYMRSTAGVYAAAGTPKLYGTTPTATDDAAAIAWHDQAVCRALGETQAFEKENDPTFYGDIYSFLVRAGGRPMRSDEKGILAIVQAKA	>phage011a_WW2952_30@MAIQKEIWLSSIVGHLFANNSFLSKSFNADEYVNAGRTVHIPNAGAASRVVKGRSSLPASVQQRTDTVLSFDLDEFTTDPILIPYADTVELSYDKRESVLRGDKLALFDAVAKDFILKWSPEKSSQIIKTTGSAVVAHTPAGTGNRKAFVKSDVNAAMVKFNMQDIPQEGRYMLVDANMYAQLLDSLTDREAQAFFAQADVANGVLGKLYSFNFYMRSTAGVYAAAGTPKLYGTTPTATDDAAAIAWHDQAVCRALGETQAFEKENDPTFYGDIYSFLVRAGGRPMRSDEKGILAIVQAKA	0.2326	0.113	0.1163	0.2292	0.2824	0.515	0.2658	5.79039	32.8081	-2.74735
.	phage012a_381OKJP_23	23	x138	144		10994	11428	-	tail completion	tail		Mu-like	phage012a	phage012a_381OKJP	381OKJP	.	no_SP / 1.00006	portal protein	head and packaging	490	149.2	PROTEIN_genomics,_Unknown_function,_PSI.39A_	Tc1	.	.	.	.	collar pa0615;	-	hypothetical protein	#N/A	#N/A	MEKQIFMAVCDRLKQVDALRWIDADEGQLQAAERPPVSFPCCLVEMAYPSCEQLSSTDQRVSVRFRLTLAFDDIAPTNIHVPAAVRDKALRRLDVLQQVHETLQWWDNERMFMPMRRVSVSPVRHAQGLKVYEAIYETSYLDTV	>phage012a_381OKJP_23@MEKQIFMAVCDRLKQVDALRWIDADEGQLQAAERPPVSFPCCLVEMAYPSCEQLSSTDQRVSVRFRLTLAFDDIAPTNIHVPAAVRDKALRRLDVLQQVHETLQWWDNERMFMPMRRVSVSPVRHAQGLKVYEAIYETSYLDTV	0.1389	0.1389	0.1389	0.2778	0.25	0.4861	0.2569	5.45238	16.6992	-3.05034
.	phage012a_381OKJP_26	26	x157	853		12184	14745	-	portal	head/packaging		Mu-like	phage012a	phage012a_381OKJP	381OKJP	.	no_SP / 1.000051	portal protein	head and packaging	2662	309.4	portal	Portal	DUF935 superfamily,Phage_Mu_F superfamily,PBECR2	.	.	.	.	Psort location Cytoplasmic, score 8.96	DUF935 domain-containing protein	#N/A	#N/A	MSKHKRPQRATQQAGGKTAGGVVVNQIIVKAPNRKVLDVGDWRKALKSAEFGRPKQLFDLFDDVLLDGVLGDAVQKRIDAVTNSDLTFQDANGETVEEMTDLIDSLAFEELLAEIIKAKMWGRSAVEFEFGDAFRVHPIPAKHISLHTRTILVNDTDERGISYEGDPFVLVLGKERDFGLILKAAPLAIYKRGGFGDWSQWVELFGMPRRIGKYNVYDPESRKLMEEALARSGSAPYLITPIGTEIQTEQTNSGTGSSYDEFRKACNEEILVTILGQTMTTMQGDKGARSLGEVHKEVEEGKNRSDLRFVQRALNEHVIPILEARGFPVSGGRFIFPEAAEPLSVADVVQLSDILPIPQSFLHDKYSIPAPKDGEPIARRSPAFDLTPPDDPDDNGDDD…	>phage012a_381OKJP_26@MSKHKRPQRATQQAGGKTAGGVVVNQIIVKAPNRKVLDVGDWRKALKSAEFGRPKQLFDLFDDVLLDGVLGDAVQKRIDAVTNSDLTFQDANGETVEEMTDLIDSLAFEELLAEIIKAKMWGRSAVEFEFGDAFRVHPIPAKHISLHTRTILVNDTDERGISYEGDPFVLVLGKERDFGLILKAAPLAIYKRGGFGDWSQWVELFGMPRRIGKYNVYDPESRKLMEEALARSGSAPYLITPIGTEIQTEQTNSGTGSSYDEFRKACNEEILVTILGQTMTTMQGDKGARSLGEVHKEVEEGKNRSDLRFVQRALNEHVIPILEARGFPVSGGRFIFPEAAEPLSVADVVQLSDILPIPQSFLHDKYSIPAPKDGEPI…	0.245	0.1489	0.1501	0.2989	0.2743	0.483	0.2345	5.60144	96.0697	-12.9957
.	phage012a_381OKJP_28	28	x160	516		15174	16724	-	terminase LSU	head/packaging		Mu-like	phage012a	phage012a_381OKJP	381OKJP	.	no_SP / 1.000055	terminase large subunit	head and packaging	38	379.5	Large_Terminase	TermL	.	.	.	.	terminase, large subunit;	Psort location Cytoplasmic, score 8.96	hypothetical protein	#N/A	#N/A	MAKRRLSVEDRHALKSWEEIVAAVKESSDINPADTQAEIVARKKRLEVDHEAWFRYYFEAYYSSDPAPFHVRSTKRFFDNRRLYDVRAWSRELSKTSTTMMQVTKAALTGEIRNVLYISNSYDNAEKMLNHIMANMEANQRITQDYGEQKTIGLWESGDFVCRCGCAFLALGAGQSPRGTRNKNFRPDCIVFDDIDTDEECRNPDRIKIKWKWIEEATIPAMSVSGSYRIIFNGNIIANDCCIARAIEKAKQIPQIGHYEIINIRDKNGRSVWARNSEEDIDMFLSLISTAAGQKEFFNNPLSEGEVFTEMRWGKCPPLQKLQYLVSYGDPAPSNSKNKATSFKANFLVGFLDGYFYVYMGFLDRVANAEFVNWYYYTREYVGEKQQIRYFIENNTLQD…	>phage012a_381OKJP_28@MAKRRLSVEDRHALKSWEEIVAAVKESSDINPADTQAEIVARKKRLEVDHEAWFRYYFEAYYSSDPAPFHVRSTKRFFDNRRLYDVRAWSRELSKTSTTMMQVTKAALTGEIRNVLYISNSYDNAEKMLNHIMANMEANQRITQDYGEQKTIGLWESGDFVCRCGCAFLALGAGQSPRGTRNKNFRPDCIVFDDIDTDEECRNPDRIKIKWKWIEEATIPAMSVSGSYRIIFNGNIIANDCCIARAIEKAKQIPQIGHYEIINIRDKNGRSVWARNSEEDIDMFLSLISTAAGQKEFFNNPLSEGEVFTEMRWGKCPPLQKLQYLVSYGDPAPSNSKNKATSFKANFLVGFLDGYFYVYMGFLDRVANAEFVNWYYY…	0.2984	0.1357	0.1531	0.2888	0.2481	0.4535	0.2771	7.55876	59.7599	2.03993
.	phage012a_381OKJP_31	31	x142	302		18354	19262	+	major capsid	head/packaging		Mu-like	phage012a	phage012a_381OKJP	381OKJP	.	no_SP / 1.000058	major head protein	head and packaging	267	168.5	Major_capsid_protein	MCP	.	.	.	.	major capsid protein 10a;	-	hypothetical protein	#N/A	#N/A	MAIQKEIWLSSIVGHLFANNSFLSKSFNADEYVNAGRTVHIPNAGAASKVVKGRSSLPASVQRRTDTVLSFDLDEFTTNPILIPYADTVELSYDKRESVLRGDKLALFDTVAKEFILKWSPEKSSQIIKTTGSAVVAHTPAGTGNRKAFVKSDVNAAMVTFNKQDIPQEGRYMLVDANMYAQLLDSLTDREAQAFFAQADVANGVLGKLYSFNFYMRSTAGVYAADGTPKLYGTTPTATDNAAAIAWHDQAVCRALGETQAFEKENDPTFYGDIYSFLVRAGGRPMRSDEKGILAIVQAAKS	>phage012a_381OKJP_31@MAIQKEIWLSSIVGHLFANNSFLSKSFNADEYVNAGRTVHIPNAGAASKVVKGRSSLPASVQRRTDTVLSFDLDEFTTNPILIPYADTVELSYDKRESVLRGDKLALFDTVAKEFILKWSPEKSSQIIKTTGSAVVAHTPAGTGNRKAFVKSDVNAAMVTFNKQDIPQEGRYMLVDANMYAQLLDSLTDREAQAFFAQADVANGVLGKLYSFNFYMRSTAGVYAADGTPKLYGTTPTATDNAAAIAWHDQAVCRALGETQAFEKENDPTFYGDIYSFLVRAGGRPMRSDEKGILAIVQAAKS	0.2417	0.1093	0.1192	0.2285	0.2748	0.5033	0.2781	6.5307	32.9512	-0.747181
.	phage013a_WW2885_20	20	x138	144		10268	10702	-	tail completion	tail		Mu-like	phage013a	phage013a_WW2885	WW2885	.	no_SP / 1.00006	portal protein	head and packaging	490	149.2	PROTEIN_genomics,_Unknown_function,_PSI.39A_	Tc1	.	.	.	.	collar pa0615;	-	hypothetical protein	#N/A	#N/A	MEKQIFMAVCDRLKQVDALRWIDADEGQLQAAERPPVSFPCCLVEMAYPSCEQLSSTDQRVSVRFRLTLAFDDIAPTNIHVPAAVRDKALRRLDVLQQVHETLQWWDNERMFMPMRRVSVSPVRHAQGLKVYEAIYETSYLDTV	>phage013a_WW2885_20@MEKQIFMAVCDRLKQVDALRWIDADEGQLQAAERPPVSFPCCLVEMAYPSCEQLSSTDQRVSVRFRLTLAFDDIAPTNIHVPAAVRDKALRRLDVLQQVHETLQWWDNERMFMPMRRVSVSPVRHAQGLKVYEAIYETSYLDTV	0.1389	0.1389	0.1389	0.2778	0.25	0.4861	0.2569	5.45238	16.6992	-3.05034
.	phage013a_WW2885_23	23	x157	853		11461	14022	-	portal	head/packaging		Mu-like	phage013a	phage013a_WW2885	WW2885	.	no_SP / 1.000033	portal protein	head and packaging	2662	313.5	portal	Portal	DUF935 superfamily,Phage_Mu_F superfamily,PBECR2	.	.	.	.	Psort location Cytoplasmic, score 8.96	DUF935 domain-containing protein	#N/A	#N/A	MSKHKRPQRATQQAEGKAAGGVVVNQIIVKAPNRKVLDVGDWRKALKSADFGRPKQLFDLFDDVLLDGVLGDAVQKRIDAVTNSDLTFQGANGEAVEEMTDLIDSLAFEELLAEIVKAKMWGRSAVEFEFGDAFRVHPIPAKHISLHTRSILINDTDERGISYEGDPFVLVLGKERDFGLILKAAPLAIYKRGGFGDWSQWVELFGMPRRIGKYNVYDPESRKLMEEALARSGSAPYLITPIGTEIQTEQTNPGTGSSYDEFRKACNEEILVTILGQTMTTMQGDKGARSLGEVHKEVEEGKNRSDLRFVQRVLNEHVIPILEARGFPVSGGRFIFPDAAEPLSVADVVQLSDILPIPQSFLHDKYAIPAPKGGEPIARRAPAFDLTPPDDPDDNGEDD…	>phage013a_WW2885_23@MSKHKRPQRATQQAEGKAAGGVVVNQIIVKAPNRKVLDVGDWRKALKSADFGRPKQLFDLFDDVLLDGVLGDAVQKRIDAVTNSDLTFQGANGEAVEEMTDLIDSLAFEELLAEIVKAKMWGRSAVEFEFGDAFRVHPIPAKHISLHTRSILINDTDERGISYEGDPFVLVLGKERDFGLILKAAPLAIYKRGGFGDWSQWVELFGMPRRIGKYNVYDPESRKLMEEALARSGSAPYLITPIGTEIQTEQTNPGTGSSYDEFRKACNEEILVTILGQTMTTMQGDKGARSLGEVHKEVEEGKNRSDLRFVQRVLNEHVIPILEARGFPVSGGRFIFPDAAEPLSVADVVQLSDILPIPQSFLHDKYAIPAPKGGEPIA…	0.2438	0.1489	0.1512	0.3001	0.2825	0.49	0.2263	5.67636	95.9225	-11.9947
.	phage013a_WW2885_25	25	x160	516		14451	16001	-	terminase LSU	head/packaging		Mu-like	phage013a	phage013a_WW2885	WW2885	.	no_SP / 1.00007	terminase large subunit	head and packaging	38	383.2	Large_Terminase	TermL	.	.	.	.	terminase, large subunit;	Psort location Cytoplasmic, score 8.96	hypothetical protein	#N/A	#N/A	MAKRRLSVEDRHALKSWEEIVAAIKESSDINPADTQAEIAVRKKRLEADHEAWFRYYFEAYYSSDPAPFHIRSAKRFFDNRRLYDVRAWSRELSKTSTTMMQVTKAALTGEIRNVLYISNSYDNAEKMLNHIMANMEANQRIIQDYGEQKTIGLWESGDFVCRCGCAFLALGAGQSPRGTKNKNFRPDCIVFDDIDTDEECRNPDRIKIKWKWIEEATIPAMSVSGSYRIIFNGNIIANDCCIARAIEKAKQIPQIGHYEIINIRDKNGRSVWARNSEEDIDMFLSLISTAAGQKEFFNNPLSEGEVFTEMHWGKCPPLQKLQYLVSYGDPAPSNSKNKATSFKANSLVGFLDGYFYVYTGFLDRVANAEFVNWYYYTREYVGEKQQIRYFIENNTLQD…	>phage013a_WW2885_25@MAKRRLSVEDRHALKSWEEIVAAIKESSDINPADTQAEIAVRKKRLEADHEAWFRYYFEAYYSSDPAPFHIRSAKRFFDNRRLYDVRAWSRELSKTSTTMMQVTKAALTGEIRNVLYISNSYDNAEKMLNHIMANMEANQRIIQDYGEQKTIGLWESGDFVCRCGCAFLALGAGQSPRGTKNKNFRPDCIVFDDIDTDEECRNPDRIKIKWKWIEEATIPAMSVSGSYRIIFNGNIIANDCCIARAIEKAKQIPQIGHYEIINIRDKNGRSVWARNSEEDIDMFLSLISTAAGQKEFFNNPLSEGEVFTEMHWGKCPPLQKLQYLVSYGDPAPSNSKNKATSFKANSLVGFLDGYFYVYTGFLDRVANAEFVNWYYYT…	0.3004	0.1357	0.1531	0.2888	0.25	0.4535	0.2771	7.32666	59.5486	1.13855
.	phage013a_WW2885_28	28	x142	301		17631	18536	+	major capsid	head/packaging		Mu-like	phage013a	phage013a_WW2885	WW2885	.	no_SP / 1.000042	major head protein	head and packaging	267	168.6	Major_capsid_protein	MCP	.	.	.	.	major capsid protein 10a;	-	hypothetical protein	#N/A	#N/A	MAIQKEIWLSSIVGHLFANNSFLSKSFNADEYVNAGRTVHIPNAGAASRVVKGRSSLPASVQQRTDTVLSFDLDEFTTDPILIPYADTVELSYDKRESVLRGDKLALFDAVAKDFILKWSPEKSSQIIKTTGSAVVAHTPAGTGNRKAFVKSDVNAAMVKFNMQDIPQEGRYMLVDANMYAQLLDSLTDREAQAFFAQADVANGVLGKLYSFNFYMRSTAGVYAAAGTPKLYGTTPTATDDAAAIAWHDQAVCRALGETQAFEKENDPTFYGDIYSFLVRAGGRPMRSDEKGILAIVQAKA	>phage013a_WW2885_28@MAIQKEIWLSSIVGHLFANNSFLSKSFNADEYVNAGRTVHIPNAGAASRVVKGRSSLPASVQQRTDTVLSFDLDEFTTDPILIPYADTVELSYDKRESVLRGDKLALFDAVAKDFILKWSPEKSSQIIKTTGSAVVAHTPAGTGNRKAFVKSDVNAAMVKFNMQDIPQEGRYMLVDANMYAQLLDSLTDREAQAFFAQADVANGVLGKLYSFNFYMRSTAGVYAAAGTPKLYGTTPTATDDAAAIAWHDQAVCRALGETQAFEKENDPTFYGDIYSFLVRAGGRPMRSDEKGILAIVQAKA	0.2326	0.113	0.1163	0.2292	0.2824	0.515	0.2658	5.79039	32.8081	-2.74735
.	phage014a_Kyudai4_25	25	x138	144		10305	10739	-	tail completion	tail		Mu-like	phage014a	phage014a_Kyudai4	Kyudai4	.	no_SP / 1.00006	portal protein	head and packaging	490	149.2	PROTEIN_genomics,_Unknown_function,_PSI.39A_	Tc1	.	.	.	.	collar pa0615;	-	hypothetical protein	#N/A	#N/A	MEKQIFMAVCDRLKQVDALRWIDADEGQLQAAERPPVSFPCCLVEMAYPSCEQLSSTDQRVSVRFRLTLAFDDIAPTNIHVPAAVRDKALRRLDVLQQVHETLQWWDNERMFMPMRRVSVSPVRHAQGLKVYEAIYETSYLDTV	>phage014a_Kyudai4_25@MEKQIFMAVCDRLKQVDALRWIDADEGQLQAAERPPVSFPCCLVEMAYPSCEQLSSTDQRVSVRFRLTLAFDDIAPTNIHVPAAVRDKALRRLDVLQQVHETLQWWDNERMFMPMRRVSVSPVRHAQGLKVYEAIYETSYLDTV	0.1389	0.1389	0.1389	0.2778	0.25	0.4861	0.2569	5.45238	16.6992	-3.05034
.	phage014a_Kyudai4_28	28	x157	853		11495	14056	-	portal	head/packaging		Mu-like	phage014a	phage014a_Kyudai4	Kyudai4	.	no_SP / 1.000051	portal protein	head and packaging	2662	320.6	portal	Portal	DUF935 superfamily,Phage_Mu_F superfamily,PBECR2	.	.	.	.	Psort location Cytoplasmic, score 8.96	DUF935 domain-containing protein	#N/A	#N/A	MSKHKRPQRATQQAGGKTAGGVVVNQIIVKAPNRKVLDVGDWRKALKSAEFGRPKQLFDLFDDVLLDGVLGDAVQKRIDAVTNSDLTFQDANGETVEEMTDLIDSLAFEELLAEIIKAKMWGRSAVEFEFGDAFRVHPIPAKHISLHTRTILVNDTDERGISYEGDPFVLVLGKERDFGLILKAAPLAIYKRGGFGDWSQWVELFGMPRRIGKYNVYDPESRKLMEEALARSGSAPYLITPIGTEIQTEQTNSGTGSSYDEFRKACNEEILVTILGQTMTTMQGDKGARSLGEVHKEVEEGKNRSDLRFVQRALNEHVIPILEARGFPVSGGRFIFPEAAEPLSVADVVQLSDILPIPQSFLHDKYSIPAPKDGEPIARRSPAFDLTPPDDPDDNGDDD…	>phage014a_Kyudai4_28@MSKHKRPQRATQQAGGKTAGGVVVNQIIVKAPNRKVLDVGDWRKALKSAEFGRPKQLFDLFDDVLLDGVLGDAVQKRIDAVTNSDLTFQDANGETVEEMTDLIDSLAFEELLAEIIKAKMWGRSAVEFEFGDAFRVHPIPAKHISLHTRTILVNDTDERGISYEGDPFVLVLGKERDFGLILKAAPLAIYKRGGFGDWSQWVELFGMPRRIGKYNVYDPESRKLMEEALARSGSAPYLITPIGTEIQTEQTNSGTGSSYDEFRKACNEEILVTILGQTMTTMQGDKGARSLGEVHKEVEEGKNRSDLRFVQRALNEHVIPILEARGFPVSGGRFIFPEAAEPLSVADVVQLSDILPIPQSFLHDKYSIPAPKDGEPI…	0.245	0.1489	0.1501	0.2989	0.2732	0.483	0.2345	5.60144	96.0857	-12.9957
.	phage014a_Kyudai4_30	30	x160	516		14485	16035	-	terminase LSU	head/packaging		Mu-like	phage014a	phage014a_Kyudai4	Kyudai4	.	no_SP / 1.00007	terminase large subunit	head and packaging	38	383.2	Large_Terminase	TermL	.	.	.	.	terminase, large subunit;	Psort location Cytoplasmic, score 8.96	hypothetical protein	#N/A	#N/A	MAKRRLSVEDRHALKSWEEIVAAIKESSDINPADTQAEIAVRKKRLEADHEAWFRYYFEAYYSSDPAPFHIRSAKRFFDNRRLYDVRAWSRELSKTSTTMMQVTKAALTGEIRNVLYISNSYDNAEKMLNHIMANMEANQRIIQDYGEQKTIGLWESGDFVCRCGCAFLALGAGQSPRGTKNKNFRPDCIVFDDIDTDEECRNPDRIKIKWKWIEEATIPAMSVSGSYRIIFNGNIIANDCCIARAIEKAKQIPQIGHYEIINIRDKNGRSVWARNSEEDIDMFLSLISTAAGQKEFFNNPLSEGEVFTEMHWGKCPPLQKLQYLVSYGDPAPSNSKNKATSFKANFLVGFLDGYFYVYTGFLDRVANAEFVNWYYYTREYVGEKQQIRYFIENNTLQD…	>phage014a_Kyudai4_30@MAKRRLSVEDRHALKSWEEIVAAIKESSDINPADTQAEIAVRKKRLEADHEAWFRYYFEAYYSSDPAPFHIRSAKRFFDNRRLYDVRAWSRELSKTSTTMMQVTKAALTGEIRNVLYISNSYDNAEKMLNHIMANMEANQRIIQDYGEQKTIGLWESGDFVCRCGCAFLALGAGQSPRGTKNKNFRPDCIVFDDIDTDEECRNPDRIKIKWKWIEEATIPAMSVSGSYRIIFNGNIIANDCCIARAIEKAKQIPQIGHYEIINIRDKNGRSVWARNSEEDIDMFLSLISTAAGQKEFFNNPLSEGEVFTEMHWGKCPPLQKLQYLVSYGDPAPSNSKNKATSFKANFLVGFLDGYFYVYTGFLDRVANAEFVNWYYY…	0.3023	0.1357	0.1531	0.2888	0.25	0.4554	0.2752	7.32666	59.6087	1.13855
.	phage014a_Kyudai4_33	33	x142	301		17665	18570	+	major capsid	head/packaging		Mu-like	phage014a	phage014a_Kyudai4	Kyudai4	.	no_SP / 1.000042	major head protein	head and packaging	267	168.6	Major_capsid_protein	MCP	.	.	.	.	major capsid protein 10a;	-	hypothetical protein	#N/A	#N/A	MAIQKEIWLSSIVGHLFANNSFLSKSFNADEYVNAGRTVHIPNAGAASRVVKGRSSLPASVQQRTDTVLSFDLDEFTTDPILIPYADTVELSYDKRESVLRGDKLALFDAVAKDFILKWSPGKSSQIIKTTGSAVVAHTPAGTGNRKAFVKSDVNAAMVKFNMQDIPQEGRYMLVDANMYAQLLDSLTDREAQAFFAQADVANGVLGKLYSFNFYMRSTAGVYAAAGTPKLYGTTPTATDDAAAIAWHDQAVCRALGETQAFEKENDPTFYGDIYSFLVRAGGRPMRSDEKGILAIVQAKA	>phage014a_Kyudai4_33@MAIQKEIWLSSIVGHLFANNSFLSKSFNADEYVNAGRTVHIPNAGAASRVVKGRSSLPASVQQRTDTVLSFDLDEFTTDPILIPYADTVELSYDKRESVLRGDKLALFDAVAKDFILKWSPGKSSQIIKTTGSAVVAHTPAGTGNRKAFVKSDVNAAMVKFNMQDIPQEGRYMLVDANMYAQLLDSLTDREAQAFFAQADVANGVLGKLYSFNFYMRSTAGVYAAAGTPKLYGTTPTATDDAAAIAWHDQAVCRALGETQAFEKENDPTFYGDIYSFLVRAGGRPMRSDEKGILAIVQAKA	0.2326	0.1096	0.1163	0.2259	0.2857	0.5183	0.2658	6.11824	32.736	-1.74876
.	phage015a_SRR9217400mag3_22	22	x138	144		9965	10399	-	tail completion	tail		Mu-like	phage015a	phage015a_SRR9217400mag3	SRR9217400mag3	.	no_SP / 1.000064	portal protein	head and packaging	490	149.2	PROTEIN_genomics,_Unknown_function,_PSI.39A_	Tc1	.	.	.	.	collar pa0615;	-	hypothetical protein	#N/A	#N/A	MEKQIFMAVCDRLKQVDALRWIDADEGQLQAAERPPVSFPCCLVEMTYPSCEQLSSTDQRVSVRFRLTLAFDDIAPTNIHVPAAVRDKALRRLDVLQQVHETLQWWDNERMFMPMRRVSVSPVRHAQGLKVYEAIYETSYLDTV	>phage015a_SRR9217400mag3_22@MEKQIFMAVCDRLKQVDALRWIDADEGQLQAAERPPVSFPCCLVEMTYPSCEQLSSTDQRVSVRFRLTLAFDDIAPTNIHVPAAVRDKALRRLDVLQQVHETLQWWDNERMFMPMRRVSVSPVRHAQGLKVYEAIYETSYLDTV	0.1389	0.1389	0.1389	0.2778	0.2431	0.4792	0.2639	5.45238	16.7292	-3.05034
.	phage015a_SRR9217400mag3_25	25	x157	853		11155	13716	-	portal	head/packaging		Mu-like	phage015a	phage015a_SRR9217400mag3	SRR9217400mag3	.	no_SP / 1.000051	portal protein	head and packaging	2662	320.7	portal	Portal	DUF935 superfamily,Phage_Mu_F superfamily,PBECR2	.	.	.	.	Psort location Cytoplasmic, score 8.96	DUF935 domain-containing protein	#N/A	#N/A	MSKHKRPQRATQQAGGKTAGGVVVNQIIVKAPNRKVLDVGDWRKALKSAEFGRPKQLFDLFDDVLLDGVLGDAVQKRIDAVTNSDLTFQDANGETVEEMTDLIDSLAFEELLAEIIKAKMWGRSAVEFEFGDAFRVHPIPAKHISLHTRTILVNDTDERGISYEGDPFVLVLGKERDFGLILKAAPLAIYKRGGFGDWSQWVELFGMPRRIGKYNVYDPESRKLMEEALARSGSAPYLITPIGTEIQTEQTNSGTGSSYDEFRKACNEEILVTILGQTMTTMQGDKGARSLGEVHKEVEEGKNRSDLRFVQRALNEHVIPILEARGFPVSGGRFIFPEAAEPLSVADVVQLSDILPIPQSFLHDKYSIPAPKDGEPIARRSPAFDLTPPDDPDDNGDDD…	>phage015a_SRR9217400mag3_25@MSKHKRPQRATQQAGGKTAGGVVVNQIIVKAPNRKVLDVGDWRKALKSAEFGRPKQLFDLFDDVLLDGVLGDAVQKRIDAVTNSDLTFQDANGETVEEMTDLIDSLAFEELLAEIIKAKMWGRSAVEFEFGDAFRVHPIPAKHISLHTRTILVNDTDERGISYEGDPFVLVLGKERDFGLILKAAPLAIYKRGGFGDWSQWVELFGMPRRIGKYNVYDPESRKLMEEALARSGSAPYLITPIGTEIQTEQTNSGTGSSYDEFRKACNEEILVTILGQTMTTMQGDKGARSLGEVHKEVEEGKNRSDLRFVQRALNEHVIPILEARGFPVSGGRFIFPEAAEPLSVADVVQLSDILPIPQSFLHDKYSIPA…	0.245	0.1489	0.1501	0.2989	0.2732	0.483	0.2345	5.60144	96.0857	-12.9957
.	phage015a_SRR9217400mag3_27	27	x160	516		14145	15695	-	terminase LSU	head/packaging		Mu-like	phage015a	phage015a_SRR9217400mag3	SRR9217400mag3	.	no_SP / 1.00007	terminase large subunit	head and packaging	38	383.2	Large_Terminase	TermL	.	.	.	.	terminase, large subunit;	Psort location Cytoplasmic, score 8.96	hypothetical protein	#N/A	#N/A	MAKRRLSVEDRHALKSWEEIVAAIKESSDINPADTQAEIAVRKKRLEADHEAWFRYYFEAYYSSDPAPFHIRSAKRFFDNRRLYDVRAWSRELSKTSTTMMQVTKAALTGEIRNVLYISNSYDNAEKMLNHIMANMEANQRIIQDYGEQKTIGLWESGDFVCRCGCAFLALGAGQSPRGTKNKNFRPDCIVFDDIDTDEECRNPDRIKIKWKWIEEATIPAMSVSGSYRIIFNGNIIANDCCIARAIEKAKQIPQIGHYEIINIRDKNGRSVWARNSEEDIDMFLSLISTAAGQKEFFNNPLSEGEVFTEMHWGKCPPLQKLQYLVSYGDPAPSNSKNKATSFKANFLVGFLDGYFYVYTGFLDRVANAEFVNWYYYTREYVGEKQQIRYFIENNTLQD…	>phage015a_SRR9217400mag3_27@MAKRRLSVEDRHALKSWEEIVAAIKESSDINPADTQAEIAVRKKRLEADHEAWFRYYFEAYYSSDPAPFHIRSAKRFFDNRRLYDVRAWSRELSKTSTTMMQVTKAALTGEIRNVLYISNSYDNAEKMLNHIMANMEANQRIIQDYGEQKTIGLWESGDFVCRCGCAFLALGAGQSPRGTKNKNFRPDCIVFDDIDTDEECRNPDRIKIKWKWIEEATIPAMSVSGSYRIIFNGNIIANDCCIARAIEKAKQIPQIGHYEIINIRDKNGRSVWARNSEEDIDMFLSLISTAAGQKEFFNNPLSEGEVFTEMHWGKCPPLQKLQYLVSYGDPAPSNSKNKATSFKANFLVGFLDGYFYVYTGFLDRVANAE…	0.3023	0.1357	0.1531	0.2888	0.25	0.4554	0.2752	7.32666	59.6087	1.13855
.	phage015a_SRR9217400mag3_30	30	x142	301		17325	18230	+	major capsid	head/packaging		Mu-like	phage015a	phage015a_SRR9217400mag3	SRR9217400mag3	.	no_SP / 1.000042	major head protein	head and packaging	267	168.6	Major_capsid_protein	MCP	.	.	.	.	major capsid protein 10a;	-	hypothetical protein	#N/A	#N/A	MAIQKEIWLSSIVGHLFANNSFLSKSFNADEYVNAGRTVHIPNAGAASRVVKGRSSLPASVQQRTDTVLSFDLDEFTTDPILIPYADTVELSYDKRESVLRGDKLALFDAVAKDFILKWSPEKSSQIIKTTGSAVVAHTPAGTGNRKAFVKSDVNAAMVKFNMQDIPQEGRYMLVDANMYAQLLDSLTDREAQAFFAQADVANGVLGKLYSFNFYMRSTAGVYAAAGTPKLYGTTPTATDDAAAIAWHDQAVCRALGETQAFEKENDPTFYGDIYSFLVRAGGRPMRSDEKGILAIVQAKA	>phage015a_SRR9217400mag3_30@MAIQKEIWLSSIVGHLFANNSFLSKSFNADEYVNAGRTVHIPNAGAASRVVKGRSSLPASVQQRTDTVLSFDLDEFTTDPILIPYADTVELSYDKRESVLRGDKLALFDAVAKDFILKWSPEKSSQIIKTTGSAVVAHTPAGTGNRKAFVKSDVNAAMVKFNMQDIPQEGRYMLVDANMYAQLLDSLTDREAQAFFAQADVANGVLGKLYSFNFYMRSTAGVYAAAGTPKLYGTTPTATDDAAAIAWHDQAVCRALGETQAFEKENDPTFYGDIYSFLVRAGGRPMRSDEKGILAIVQAKA	0.2326	0.113	0.1163	0.2292	0.2824	0.515	0.2658	5.79039	32.8081	-2.74735
.	phage016a_WW2866_26	26	x229	316		12018	12968	+	prohead protease	head/packaging	peptidase annos + proximity to mcp	tRNA-Pro	phage016a	phage016a_WW2866	WW2866	.	no_SP / 1.000079	head maturation protease	head and packaging	53	300.7	S49_Sppa_N_C	MCP	S49_Sppa_N_C	.	.	.	protease 4;	Peptidase, S49 (Protease IV) family protein	Peptidase, S49 protease IV family protein	protease	prohead protease	MSILNLKEISKESLDLVFNPSGWLIDVSEFYKAVADIIIPRSEYSYTEECKKKADAIVKEINGISLVSGTDLSSSDVPECSLAYYRVAGLVRADYPWDWYFSSKRMEKELRSAESNPNIAAHFIHISSGGGEAWYLDRLFATLSSLEKPIFAHVEKVCASAAYYIGCTAQRITVETPNCTIGSIGVMCQFTNMKGLFEKLGIKDVQLYADGSDLKNKKILDALYNEKPDEFIKKELNPLRDQFVNAVRSARPALAELKDDHPALRGEDYRAEEAIQVGLVDEILSLEDALSQAHRGGQEYLNTISARNKALTFLPR	>phage016a_WW2866_26@MSILNLKEISKESLDLVFNPSGWLIDVSEFYKAVADIIIPRSEYSYTEECKKKADAIVKEINGISLVSGTDLSSSDVPECSLAYYRVAGLVRADYPWDWYFSSKRMEKELRSAESNPNIAAHFIHISSGGGEAWYLDRLFATLSSLEKPIFAHVEKVCASAAYYIGCTAQRITVETPNCTIGSIGVMCQFTNMKGLFEKLGIKDVQLYADGSDLKNKKILDALYNEKPDEFIKKELNPLRDQFVNAVRSARPALAELKDDHPALRGEDYRAEEAIQVGLVDEILSLEDALSQAHRGGQEYLNTISARNKALTFLPR	0.2627	0.1456	0.1329	0.2785	0.2342	0.4747	0.2595	4.9776	35.3232	-8.97102
.	phage016a_WW2866_62	62	x213	59		43334	43513	+	unknown	unknown	phrogs bitscore <30	tRNA-Pro	phage016a	phage016a_WW2866	WW2866	.	no_SP / 0.98041	head decoration	head and packaging	20658	24.1	hypothetical_protein	.	.	.	.	.	.	.	hypothetical protein	no good hits	#N/A	MCGRIILPHIFFAFLVSYRNSFYICIVSGTNCTSGASRPVPSGAGQELKYSHVFQRKGL	>phage016a_WW2866_62@MCGRIILPHIFFAFLVSYRNSFYICIVSGTNCTSGASRPVPSGAGQELKYSHVFQRKGL	0.2881	0.0169	0.1356	0.1525	0.2712	0.5254	0.322	9.71763	6.52662	4.90276
.	phage017a_JCVISC001_21	21	x229	316		11288	12238	+	prohead protease	head/packaging	peptidase annos + proximity to mcp	tRNA-Pro	phage017a	phage017a_JCVISC001	JCVISC001	.	no_SP / 1.000028	head maturation protease	head and packaging	53	300.9	S49_Sppa_N_C	MCP	S49_Sppa_N_C	.	.	.	protease 4;	Peptidase, S49 (Protease IV) family protein	Peptidase, S49 protease IV family protein	protease	prohead protease	MSILNLKEISKESLDLVFNPSGWLIDVSEFYKAVADIIIPRSEYSYTEECKKKADAIAKEINGISLVSGTDLSSSDVPECSLAYYRVAGLVRADYPWDWYFSSKRMEKELRSAESNPNIAAHFIHISSGGGEAWYLDRLFATLSSLEKPIFAHVEKVCASAAYYIGCTAQRITVETPNCTIGSIGVMCQFTNMKGFFEKLGIKDVQLYADGSDLKNKKILDALYNEKPDEFIKKELNPLRDQFVNAVRSARPALAELKDDHPALRGEDYRAEEAIQVGLVDEILSLEDALSQAHRGGQEYLNTISARNKALTFLPR	>phage017a_JCVISC001_21@MSILNLKEISKESLDLVFNPSGWLIDVSEFYKAVADIIIPRSEYSYTEECKKKADAIAKEINGISLVSGTDLSSSDVPECSLAYYRVAGLVRADYPWDWYFSSKRMEKELRSAESNPNIAAHFIHISSGGGEAWYLDRLFATLSSLEKPIFAHVEKVCASAAYYIGCTAQRITVETPNCTIGSIGVMCQFTNMKGFFEKLGIKDVQLYADGSDLKNKKILDALYNEKPDEFIKKELNPLRDQFVNAVRSARPALAELKDDHPALRGEDYRAEEAIQVGLVDEILSLEDALSQAHRGGQEYLNTISARNKALTFLPR	0.2658	0.1456	0.1329	0.2785	0.2373	0.4747	0.2595	4.9776	35.3291	-8.97102
.	phage017a_JCVISC001_27	27	x206	107		17187	17510	+	unknown	unknown	phrogs bitscore <30	tRNA-Pro	phage017a	phage017a_JCVISC001	JCVISC001	.	no_SP / 1.000045	terminase small subunit	head and packaging	309	22.5	hypothetical_protein	.	.	.	.	pacrispr_hit score: 0.550794601	.	.	hypothetical protein	#N/A	#N/A	MENEKTLLQQDYSGKVRTYGSLGYTPERIADLLGLKGLERAELIIRIGTKGDRLNSEYIAGTAIGEWNIDAALSKQAETGDVDAVKLRADRIRDRKVADIKREKFGI	>phage017a_JCVISC001_27@MENEKTLLQQDYSGKVRTYGSLGYTPERIADLLGLKGLERAELIIRIGTKGDRLNSEYIAGTAIGEWNIDAALSKQAETGDVDAVKLRADRIRDRKVADIKREKFGI	0.2523	0.1682	0.1776	0.3458	0.2991	0.4673	0.1963	8.59937	11.9386	0.921347
.	phage018a_AFR5B1_25	25	x229	316		11300	12250	+	prohead protease	head/packaging	peptidase annos + proximity to mcp	tRNA-Pro	phage018a	phage018a_AFR5B1	AFR5B1	.	no_SP / 1.000046	head maturation protease	head and packaging	53	298	S49_Sppa_N_C	MCP	S49_Sppa_N_C	.	.	.	protease 4;	Peptidase, S49 (Protease IV) family protein	Peptidase, S49 protease IV family protein	protease	prohead protease	MSILNLKEISKESLDLVFNPSGWLIDVSEFYKAVADIIIPRSEYSYTEECAKKAKAIAQEINGISLVSGTDLSSSDVPEGSLAYYRVAGLVRADYPWDWYFSSKRMEKELRSAEANPNIAAHFIHISSGGGEAWYLDRLFAALSSLEKPIFAHVEKVCASAAYYIGCTAQRITVETPNCTIGSIGVMCQFTNMKGLFEKLGIKDVQLYADGSDLKNKKILDALYNEKPEEFIKKELNPLRNQFVDAVRSARPSLAELKDDHPALRGEDYRAEEALQVGLVDEILSLEDALSQAHKGGQEYLNTISARNKALTFLPR	>phage018a_AFR5B1_25@MSILNLKEISKESLDLVFNPSGWLIDVSEFYKAVADIIIPRSEYSYTEECAKKAKAIAQEINGISLVSGTDLSSSDVPEGSLAYYRVAGLVRADYPWDWYFSSKRMEKELRSAEANPNIAAHFIHISSGGGEAWYLDRLFAALSSLEKPIFAHVEKVCASAAYYIGCTAQRITVETPNCTIGSIGVMCQFTNMKGLFEKLGIKDVQLYADGSDLKNKKILDALYNEKPEEFIKKELNPLRNQFVDAVRSARPSLAELKDDHPALRGEDYRAEEALQVGLVDEILSLEDALSQAHKGGQEYLNTISARNKALTFLPR	0.2595	0.1424	0.1297	0.2722	0.2437	0.4842	0.2563	4.98043	35.161	-8.90308
.	phage019a_ATCC49417_22	22	x229	316		10722	11672	+	prohead protease	head/packaging	peptidase annos + proximity to mcp	tRNA-Pro	phage019a	phage019a_ATCC49417	ATCC49417	.	no_SP / 1.000028	head maturation protease	head and packaging	53	297.6	S49_Sppa_N_C	MCP	S49_Sppa_N_C	.	.	.	protease 4;	Peptidase, S49 (Protease IV) family protein	Peptidase, S49 protease IV family protein	protease	prohead protease	MSILNLKEISKESLDLVFNPSGWLIDVSEFYKAVADIIIPRSEYSYTEECKKKADAIAKEINGISLVSGTDLSSSDVPEGSLAYYRVAGLVRADYPWDWYFSSKRMEKELRSAEANPNIAAHFIHISSGGGEAWYLDRLFATLSSLDKPIFAHVEKVCASAAYYIGCTAQRITVETPNCTIGSIGVMCQFTNMKGLYEKLGIKDVQLYADGSDLKNKKILDALYNEKPEEFIKKELNPLRDQFVNAVRSARPSLAELKDDHPALRGEDYRAEEALQVGLVDEILSLEDALSQAHKGGQEYLNTISARNKALTFLPR	>phage019a_ATCC49417_22@MSILNLKEISKESLDLVFNPSGWLIDVSEFYKAVADIIIPRSEYSYTEECKKKADAIAKEINGISLVSGTDLSSSDVPEGSLAYYRVAGLVRADYPWDWYFSSKRMEKELRSAEANPNIAAHFIHISSGGGEAWYLDRLFATLSSLDKPIFAHVEKVCASAAYYIGCTAQRITVETPNCTIGSIGVMCQFTNMKGLYEKLGIKDVQLYADGSDLKNKKILDALYNEKPEEFIKKELNPLRDQFVNAVRSARPSLAELKDDHPALRGEDYRAEEALQVGLVDEILSLEDALSQAHKGGQEYLNTISARNKALTFLPR	0.2627	0.1456	0.1329	0.2785	0.2373	0.4747	0.2595	4.97771	35.237	-8.90447
.	phage019b_ATCC49417_22	22	x229	316		10722	11672	+	prohead protease	head/packaging	peptidase annos + proximity to mcp	tRNA-Pro	phage019b	phage019b_ATCC49417	ATCC49417	.	no_SP / 1.000028	head maturation protease	head and packaging	53	297.6	S49_Sppa_N_C	MCP	S49_Sppa_N_C	.	.	.	protease 4;	Peptidase, S49 (Protease IV) family protein	Peptidase, S49 protease IV family protein	protease	prohead protease	MSILNLKEISKESLDLVFNPSGWLIDVSEFYKAVADIIIPRSEYSYTEECKKKADAIAKEINGISLVSGTDLSSSDVPEGSLAYYRVAGLVRADYPWDWYFSSKRMEKELRSAEANPNIAAHFIHISSGGGEAWYLDRLFATLSSLDKPIFAHVEKVCASAAYYIGCTAQRITVETPNCTIGSIGVMCQFTNMKGLYEKLGIKDVQLYADGSDLKNKKILDALYNEKPEEFIKKELNPLRDQFVNAVRSARPSLAELKDDHPALRGEDYRAEEALQVGLVDEILSLEDALSQAHKGGQEYLNTISARNKALTFLPR	>phage019b_ATCC49417_22@MSILNLKEISKESLDLVFNPSGWLIDVSEFYKAVADIIIPRSEYSYTEECKKKADAIAKEINGISLVSGTDLSSSDVPEGSLAYYRVAGLVRADYPWDWYFSSKRMEKELRSAEANPNIAAHFIHISSGGGEAWYLDRLFATLSSLDKPIFAHVEKVCASAAYYIGCTAQRITVETPNCTIGSIGVMCQFTNMKGLYEKLGIKDVQLYADGSDLKNKKILDALYNEKPEEFIKKELNPLRDQFVNAVRSARPSLAELKDDHPALRGEDYRAEEALQVGLVDEILSLEDALSQAHKGGQEYLNTISARNKALTFLPR	0.2627	0.1456	0.1329	0.2785	0.2373	0.4747	0.2595	4.97771	35.237	-8.90447
.	phage020a_SJD2_21	21	x394	315		10068	11015	+	prohead protease	head/packaging	#check - was marked peptidase, updated to prohead protease	tRNA-Pro	phage020a	phage020a_SJD2	SJD2	.	no_SP / 1.000051	head maturation protease	head and packaging	53	300.3	S49_Sppa_N_C	MCP	S49_Sppa_N_C	.	.	.	.	Peptidase, S49 (Protease IV) family protein	Peptidase-S49 domain-containing protein	peptidase	peptidase	MIIDLSKISRESLDLVLNPSGWLIDIGEFHAALADIILSRSAEYSYSKDCFKHAEAIAARVNGISVVSGDSLSQDIPEGSVAYYRVSGLVRSDYPYDWYFSSKRMVRDLLSAEGNPNIAAHFIHVSSGGGEAWYLDRLYETLISLEKPIFAHIEKICASAAYYIACTAQQVMAETPNCTVGSIGVMCQFTNLQGLFEKLGIKDVQLYASGSDLKNKKILDALYREKPEEFIRKELNPIREQFVDAVRSARPALSKLTDDHPVLRGEDYRAEEALTVGLIDGIQTLEQSLRDAHRAGLAYLDSVRTRTQALNFLNL	>phage020a_SJD2_21@MIIDLSKISRESLDLVLNPSGWLIDIGEFHAALADIILSRSAEYSYSKDCFKHAEAIAARVNGISVVSGDSLSQDIPEGSVAYYRVSGLVRSDYPYDWYFSSKRMVRDLLSAEGNPNIAAHFIHVSSGGGEAWYLDRLYETLISLEKPIFAHIEKICASAAYYIACTAQQVMAETPNCTVGSIGVMCQFTNLQGLFEKLGIKDVQLYASGSDLKNKKILDALYREKPEEFIRKELNPIREQFVDAVRSARPALSKLTDDHPVLRGEDYRAEEALTVGLIDGIQTLEQSLRDAHRAGLAYLDSVRTRTQALNFLNL	0.2317	0.1333	0.127	0.2603	0.2508	0.4889	0.2603	5.12944	35.0649	-8.7115
.	phage021a_SJD5_21	21	x394	315		10049	10996	+	prohead protease	head/packaging	#check - was marked peptidase, updated to prohead protease	tRNA-Pro	phage021a	phage021a_SJD5	SJD5	.	no_SP / 1.000051	head maturation protease	head and packaging	53	300.3	S49_Sppa_N_C	MCP	S49_Sppa_N_C	.	.	.	.	Peptidase, S49 (Protease IV) family protein	Peptidase-S49 domain-containing protein	peptidase	peptidase	MIIDLSKISRESLDLVLNPSGWLIDIGEFHAALADIILSRSAEYSYSKDCFKHAEAIAARVNGISVVSGDSLSQDIPEGSVAYYRVSGLVRSDYPYDWYFSSKRMVRDLLSAEGNPNIAAHFIHVSSGGGEAWYLDRLYETLISLEKPIFAHIEKICASAAYYIACTAQQVMAETPNCTVGSIGVMCQFTNLQGLFEKLGIKDVQLYASGSDLKNKKILDALYREKPEEFIRKELNPIREQFVDAVRSARPALSKLTDDHPVLRGEDYRAEEALTVGLIDGIQTLEQSLRDAHRAGLAYLDSVRTRTQALNFLNL	>phage021a_SJD5_21@MIIDLSKISRESLDLVLNPSGWLIDIGEFHAALADIILSRSAEYSYSKDCFKHAEAIAARVNGISVVSGDSLSQDIPEGSVAYYRVSGLVRSDYPYDWYFSSKRMVRDLLSAEGNPNIAAHFIHVSSGGGEAWYLDRLYETLISLEKPIFAHIEKICASAAYYIACTAQQVMAETPNCTVGSIGVMCQFTNLQGLFEKLGIKDVQLYASGSDLKNKKILDALYREKPEEFIRKELNPIREQFVDAVRSARPALSKLTDDHPVLRGEDYRAEEALTVGLIDGIQTLEQSLRDAHRAGLAYLDSVRTRTQALNFLNL	0.2317	0.1333	0.127	0.2603	0.2508	0.4889	0.2603	5.12944	35.0649	-8.7115
.	phage022a_WW2931_23	23	x394	315		11275	12222	+	prohead protease	head/packaging	#check - was marked peptidase, updated to prohead protease	tRNA-Pro	phage022a	phage022a_WW2931	WW2931	.	no_SP / 1.000051	head maturation protease	head and packaging	53	300.2	S49_Sppa_N_C	MCP	S49_Sppa_N_C	.	.	.	.	Peptidase, S49 (Protease IV) family protein	Peptidase-S49 domain-containing protein	peptidase	peptidase	MIIDLSKISRESLDLVLNPSGWLIDIGEFHAALADIILSRSAEYSYSKDCFKHAEAIAARVNGISVVSGDSLSQDIPEGSVAYYRVSGLVRSDYPYDWYFSSKRMVRDLLSAEGNPNIAAHFIHVSSGGGEAWYLDRLYETLISLEKPIFAHIEKICASAAYYIACTAQQVMAETPNCTVGSIGVMCQFTNLQGLFEKLGIKDVQLYASGSDLKNKKILDALYREKPEEFIRKELNPIREQFVDAVRSARPALSKLTDDHPVLRGEDYRAEEALTVGLIDGIQTLDQSLRDAHRAGLAYLDSVRTRTQALNFLNQ	>phage022a_WW2931_23@MIIDLSKISRESLDLVLNPSGWLIDIGEFHAALADIILSRSAEYSYSKDCFKHAEAIAARVNGISVVSGDSLSQDIPEGSVAYYRVSGLVRSDYPYDWYFSSKRMVRDLLSAEGNPNIAAHFIHVSSGGGEAWYLDRLYETLISLEKPIFAHIEKICASAAYYIACTAQQVMAETPNCTVGSIGVMCQFTNLQGLFEKLGIKDVQLYASGSDLKNKKILDALYREKPEEFIRKELNPIREQFVDAVRSARPALSKLTDDHPVLRGEDYRAEEALTVGLIDGIQTLDQSLRDAHRAGLAYLDSVRTRTQALNFLNQ	0.2317	0.1333	0.127	0.2603	0.2508	0.4857	0.2635	5.12153	35.0658	-8.7124
.	phage022a_WW2931_29	29	x398	107		17057	17380	+	unknown	unknown	phrogs bitscore <30	tRNA-Pro	phage022a	phage022a_WW2931	WW2931	.	no_SP / 1.000064	terminase small subunit	head and packaging	309	28.2	hypothetical_protein	.	.	.	.	pacrispr_hit score: 0.547521293	.	.	hypothetical protein	#N/A	#N/A	MEESSLLLKQDYSAKVRTFGSLGYSAERIADLLGLSGQERSIFLIRLSTHGDPLNTAYRNGEVLGEWNIDAALSKQAEGGDVDAIKLRNDRMLERQIADMKKEKFGL	>phage022a_WW2931_29@MEESSLLLKQDYSAKVRTFGSLGYSAERIADLLGLSGQERSIFLIRLSTHGDPLNTAYRNGEVLGEWNIDAALSKQAEGGDVDAIKLRNDRMLERQIADMKKEKFGL	0.215	0.1589	0.1495	0.3084	0.2617	0.4766	0.2243	5.14679	11.9325	-1.97912
.	phage023a_KCOM2797_21	21	x394	315		10939	11886	+	prohead protease	head/packaging	#check - was marked peptidase, updated to prohead protease	tRNA-Pro	phage023a	phage023a_KCOM2797	KCOM2797	.	no_SP / 1.000051	head maturation protease	head and packaging	53	300.3	S49_Sppa_N_C	MCP	S49_Sppa_N_C	.	.	.	.	Peptidase, S49 (Protease IV) family protein	Peptidase-S49 domain-containing protein	peptidase	peptidase	MIIDLSKISRESLDLVLNPSGWLIDIGEFHAALADIILSRSAEYSYSKDCFKHAEAIAARVNGISVVSGDSLSQDIPEGSVAYYRVSGLVRSDYPYDWYFSSKRMVRDLLSAEGNPNIAAHFIHVSSGGGEAWYLDRLYETLISLEKPIFAHIEKICASAAYYIACTAQQVMAETPNCTVGSIGVMCQFTNLQGLFEKLGIKDVQLYASGSDLKNKKILDALYREKPEEFIRKELNPIREQFVDAVRSARPALSKLTDDHPVLRGEDYRAEEALTVGLIDGIQTLEQSLRDAHRAGLAYLDSVRTRTQALNFLNL	>phage023a_KCOM2797_21@MIIDLSKISRESLDLVLNPSGWLIDIGEFHAALADIILSRSAEYSYSKDCFKHAEAIAARVNGISVVSGDSLSQDIPEGSVAYYRVSGLVRSDYPYDWYFSSKRMVRDLLSAEGNPNIAAHFIHVSSGGGEAWYLDRLYETLISLEKPIFAHIEKICASAAYYIACTAQQVMAETPNCTVGSIGVMCQFTNLQGLFEKLGIKDVQLYASGSDLKNKKILDALYREKPEEFIRKELNPIREQFVDAVRSARPALSKLTDDHPVLRGEDYRAEEALTVGLIDGIQTLEQSLRDAHRAGLAYLDSVRTRTQALNFLNL	0.2317	0.1333	0.127	0.2603	0.2508	0.4889	0.2603	5.12944	35.0649	-8.7115
.	phage023a_KCOM2797_27	27	x398	107		16818	17141	+	unknown	unknown	phrogs bitscore <30	tRNA-Pro	phage023a	phage023a_KCOM2797	KCOM2797	.	no_SP / 1.000064	terminase small subunit	head and packaging	309	28.2	hypothetical_protein	.	.	.	.	pacrispr_hit score: 0.547521293	.	.	hypothetical protein	#N/A	#N/A	MEESSLLLKQDYSAKVRTFGSLGYSAERIADLLGLSGQERSIFLIRLSTHGDPLNTAYRNGEVLGEWNIDAALSKQAEGGDVDAIKLRNDRMLERQIADMKKEKFGL	>phage023a_KCOM2797_27@MEESSLLLKQDYSAKVRTFGSLGYSAERIADLLGLSGQERSIFLIRLSTHGDPLNTAYRNGEVLGEWNIDAALSKQAEGGDVDAIKLRNDRMLERQIADMKKEKFGL	0.215	0.1589	0.1495	0.3084	0.2617	0.4766	0.2243	5.14679	11.9325	-1.97912
.	phage024a_F0570_22	22	x394	315		10377	11324	+	prohead protease	head/packaging	#check - was marked peptidase, updated to prohead protease	tRNA-Pro	phage024a	phage024a_F0570	F0570	.	no_SP / 1.000051	head maturation protease	head and packaging	53	298	S49_Sppa_N_C	MCP	S49_Sppa_N_C	.	.	.	.	Peptidase, S49 (Protease IV) family protein	Peptidase-S49 domain-containing protein	peptidase	peptidase	MIIDLSKISRESLDLVLNPSGWLIDIGEFHAALADIILSRSAEYSYSKDCFKHAEAIAARVNGISVVSGDSLSQDIPEGSVAYYRVSGLVRSDYPYDWYFSSKRMVRDLLSAEGNPNIAAHFIHVSSGGGEAWYLDRLYETLISLEKPIFAHIEKICASAAYYIACTAQQVMAETPNCTVGSIGVMCQFTNLQGLFEKLGIKDVQLYASGSDLKNKKILDALYREKPEEFIRKELNPIREQFVDAVRAARPALSMLADDHPVMRGEDYRTEEALAVGLIDGIQTLEQSLRDAHRAGLAYLDSVRTRTQALNFLNQ	>phage024a_F0570_22@MIIDLSKISRESLDLVLNPSGWLIDIGEFHAALADIILSRSAEYSYSKDCFKHAEAIAARVNGISVVSGDSLSQDIPEGSVAYYRVSGLVRSDYPYDWYFSSKRMVRDLLSAEGNPNIAAHFIHVSSGGGEAWYLDRLYETLISLEKPIFAHIEKICASAAYYIACTAQQVMAETPNCTVGSIGVMCQFTNLQGLFEKLGIKDVQLYASGSDLKNKKILDALYREKPEEFIRKELNPIREQFVDAVRAARPALSMLADDHPVMRGEDYRTEEALAVGLIDGIQTLEQSLRDAHRAGLAYLDSVRTRTQALNFLNQ	0.2286	0.1333	0.1238	0.2571	0.2571	0.4952	0.2571	5.00532	35.0548	-9.71129
.	phage024a_F0570_28	28	x398	107		16258	16581	+	unknown	unknown	phrogs bitscore <30	tRNA-Pro	phage024a	phage024a_F0570	F0570	.	no_SP / 1.000064	terminase small subunit	head and packaging	309	28.2	hypothetical_protein	.	.	.	.	pacrispr_hit score: 0.547521293	.	.	hypothetical protein	#N/A	#N/A	MEESSLLLKQDYSAKVRTFGSLGYSAERIADLLGLSGQERSIFLIRLSTHGDPLNTAYRNGEVLGEWNIDAALSKQAEGGDVDAIKLRNDRMLERQIADMKKEKFGL	>phage024a_F0570_28@MEESSLLLKQDYSAKVRTFGSLGYSAERIADLLGLSGQERSIFLIRLSTHGDPLNTAYRNGEVLGEWNIDAALSKQAEGGDVDAIKLRNDRMLERQIADMKKEKFGL	0.215	0.1589	0.1495	0.3084	0.2617	0.4766	0.2243	5.14679	11.9325	-1.97912
.	phage025a_SJD11_27	27	x394	315		12864	13811	+	prohead protease	head/packaging	#check - was marked peptidase, updated to prohead protease	tRNA-Pro	phage025a	phage025a_SJD11	SJD11	.	no_SP / 1.000032	head maturation protease	head and packaging	53	300.2	S49_Sppa_N_C	MCP	S49_Sppa_N_C	.	.	.	.	Peptidase, S49 (Protease IV) family protein	Peptidase-S49 domain-containing protein	peptidase	peptidase	MFIDLSKISRESLDLVLNPSGWLIDVGEFHAALADIILSRSAEYSYSKDCIKHAEAIAARVNGISVVSGDSLSQDIPEGSVAYYRVSGLVRSDYPYDWYFSSKRMVRDLLSAEGNPNIAAHFIHVSSGGGEAWYLDRLYETLISLEKPIFAHIEKICASAAYYIACTAQQVMAETPNCTVGSIGVMCQFTNLQGLFEKLGIKDVQLYASGSDLKNKKILDALYREKPEEFIRKELNPIRDQFVDAVRSARPALSKLTDDHPVLRGEDYRAEEALTVGLIDGIQTLDQSLRDAHRAGLAYLDSVRTRTQALNFLNQ	>phage025a_SJD11_27@MFIDLSKISRESLDLVLNPSGWLIDVGEFHAALADIILSRSAEYSYSKDCIKHAEAIAARVNGISVVSGDSLSQDIPEGSVAYYRVSGLVRSDYPYDWYFSSKRMVRDLLSAEGNPNIAAHFIHVSSGGGEAWYLDRLYETLISLEKPIFAHIEKICASAAYYIACTAQQVMAETPNCTVGSIGVMCQFTNLQGLFEKLGIKDVQLYASGSDLKNKKILDALYREKPEEFIRKELNPIRDQFVDAVRSARPALSKLTDDHPVLRGEDYRAEEALTVGLIDGIQTLDQSLRDAHRAGLAYLDSVRTRTQALNFLNQ	0.2286	0.1333	0.127	0.2603	0.2508	0.4857	0.2635	5.11347	35.0377	-8.7133
.	phage026a_KCOM2802_24	24	x366	316		11073	12023	+	prohead protease	head/packaging		tRNA-Pro	phage026a	phage026a_KCOM2802	KCOM2802	.	no_SP / 1.000036	head maturation protease	head and packaging	53	296.1	S49_Sppa_N_C	MCP	S49_Sppa_N_C	.	.	.	protease 4;	Peptidase, S49 (Protease IV) family protein	S49 family peptidase	#N/A	#N/A	MHIDISRISVESLDILLNASGWLINVSEFQKAAAGILLPRSAEYSYTKETVKKASAITREISGVSLVVGEELSNQDIPEGSLAYYNISGLVRADYPWDWYFSSKRLARQLILAEGNPNIAGHFLHISSGGGEAWYLDRLFSVLASLEKPLYAHIEKLCASAAYYIGCAAQRITAETPNCTVGSIGVMCQFTNMRGLMDKLGIKDIQLYADGSDLKNKKILDAFYNDKPEEFIRKELNPIREQFVDAVRAARPALSKLTDDHPVLRGEDYRAEEALTVGLIDGIQTLEQSLRDAHRAGLAYLDSVRTRTQALNFLNL	>phage026a_KCOM2802_24@MHIDISRISVESLDILLNASGWLINVSEFQKAAAGILLPRSAEYSYTKETVKKASAITREISGVSLVVGEELSNQDIPEGSLAYYNISGLVRADYPWDWYFSSKRLARQLILAEGNPNIAGHFLHISSGGGEAWYLDRLFSVLASLEKPLYAHIEKLCASAAYYIGCAAQRITAETPNCTVGSIGVMCQFTNMRGLMDKLGIKDIQLYADGSDLKNKKILDAFYNDKPEEFIRKELNPIREQFVDAVRAARPALSKLTDDHPVLRGEDYRAEEALTVGLIDGIQTLEQSLRDAHRAGLAYLDSVRTRTQALNFLNL	0.2373	0.1266	0.1266	0.2532	0.2627	0.5	0.2595	5.4707	35.093	-5.74321
.	phage027a_F0568_25	25	x394	315		11280	12227	+	prohead protease	head/packaging	#check - was marked peptidase, updated to prohead protease	tRNA-Pro	phage027a	phage027a_F0568	F0568	.	no_SP / 1.000045	head maturation protease	head and packaging	53	300.1	S49_Sppa_N_C	MCP	S49_Sppa_N_C	.	.	.	.	Peptidase, S49 (Protease IV) family protein	Peptidase-S49 domain-containing protein	peptidase	peptidase	MIIDLSKISRESLDLVLNPSGWLIDVGEFHAALADIILSRSAEYSYSKDCIKHAEAIAARVNGISVVSGDSLSQDIPEGSVAYYRVSGLVRSDYPYDWYFSSKRMVRDLLSAEGNPNIAAHFIHVSSGGGEAWYLDRLYETLISLEKPIFAHIEKICASAAYYIACTAQQVMAETPNCTVGSIGVMCQFTNLQGLFEKLGIKDVQLYASGSDLKNKKILDALYREKPEEFIRKELNPIREQFVDAVRSARPALSKLTDDHPVLRGEDYRAEEALTVGLIDGIQTLDQSLRDAHRAGLAYLDSVRTRTQALNFLNQ	>phage027a_F0568_25@MIIDLSKISRESLDLVLNPSGWLIDVGEFHAALADIILSRSAEYSYSKDCIKHAEAIAARVNGISVVSGDSLSQDIPEGSVAYYRVSGLVRSDYPYDWYFSSKRMVRDLLSAEGNPNIAAHFIHVSSGGGEAWYLDRLYETLISLEKPIFAHIEKICASAAYYIACTAQQVMAETPNCTVGSIGVMCQFTNLQGLFEKLGIKDVQLYASGSDLKNKKILDALYREKPEEFIRKELNPIREQFVDAVRSARPALSKLTDDHPVLRGEDYRAEEALTVGLIDGIQTLDQSLRDAHRAGLAYLDSVRTRTQALNFLNQ	0.2286	0.1333	0.127	0.2603	0.2508	0.4857	0.2635	5.12153	35.0178	-8.7124
.	phage028a_KCOM2799_29	29	x366	316		12800	13750	+	prohead protease	head/packaging		tRNA-Pro	phage028a	phage028a_KCOM2799	KCOM2799	.	no_SP / 1.000036	head maturation protease	head and packaging	53	295.9	S49_Sppa_N_C	MCP	S49_Sppa_N_C	.	.	.	protease 4;	Peptidase, S49 (Protease IV) family protein	S49 family peptidase	#N/A	#N/A	MHIDISRISVESLDILLNASGWLINVSEFQKAAAGILLPRSAEYSYTKETVKKASAITREISGVSLVVGEELSNQDIPEGSLAYYNISGLVRADYPWDWYFSSKRLARQLILAEGNPNIAGHFLHISSGGGEAWYLDSLFSVLTSLEKPLYAHIEKLCASAAYYIGCAAQRITAETPNCTVGSIGVMCQFTNLQGLMDKLGIKDIQLYADGSDLKNKKILDAFYNDKPEEFIKKELNPIRDQFISAVRSARPALAALADDHPVLRGEDYRAEEALTVGLIDGIQTLEQSLRDAHRAGLAYLDSVRTRTQALNFLNL	>phage028a_KCOM2799_29@MHIDISRISVESLDILLNASGWLINVSEFQKAAAGILLPRSAEYSYTKETVKKASAITREISGVSLVVGEELSNQDIPEGSLAYYNISGLVRADYPWDWYFSSKRLARQLILAEGNPNIAGHFLHISSGGGEAWYLDSLFSVLTSLEKPLYAHIEKLCASAAYYIGCAAQRITAETPNCTVGSIGVMCQFTNLQGLMDKLGIKDIQLYADGSDLKNKKILDAFYNDKPEEFIKKELNPIRDQFISAVRSARPALAALADDHPVLRGEDYRAEEALTVGLIDGIQTLEQSLRDAHRAGLAYLDSVRTRTQALNFLNL	0.2405	0.1234	0.1171	0.2405	0.2563	0.5032	0.269	5.12105	34.8647	-7.7446
.	phage029a_Kyudai3_19	19	x394	315		11768	12715	+	prohead protease	head/packaging	#check - was marked peptidase, updated to prohead protease	tRNA-Pro	phage029a	phage029a_Kyudai3	Kyudai3	.	no_SP / 1.000045	head maturation protease	head and packaging	53	295	S49_Sppa_N_C	MCP	S49_Sppa_N_C	.	.	.	.	Peptidase, S49 (Protease IV) family protein	Peptidase-S49 domain-containing protein	peptidase	peptidase	MIIDLSKISRESLDLVLNPSGWLIDVGEFHAALADIILSRSAEYSYSKDCIKHAEAIAARVNGISVVSGDSLSQDIPEGSVAYYRVSGLVRSDYPYDWYFSSKRMVCDLLSAEGNPNIAAHFIHVSSGGGEAWYLDRLYETLISLEKPIFAHIEKICASAAYYIACTAQQVMAETPNCTVGSIGVMCQFTNPQGLFEKLGIKDVQLYASGSDLKNKKILDALYREKPEEFIRKELNPIREQFVDAVRSARPALSKLTDDHPVLRGEDYRAEEALTVGLIDGIQTLDQSLRDAHRAGLAYLDSVRTRTQALNFLNQ	>phage029a_Kyudai3_19@MIIDLSKISRESLDLVLNPSGWLIDVGEFHAALADIILSRSAEYSYSKDCIKHAEAIAARVNGISVVSGDSLSQDIPEGSVAYYRVSGLVRSDYPYDWYFSSKRMVCDLLSAEGNPNIAAHFIHVSSGGGEAWYLDRLYETLISLEKPIFAHIEKICASAAYYIACTAQQVMAETPNCTVGSIGVMCQFTNPQGLFEKLGIKDVQLYASGSDLKNKKILDALYREKPEEFIRKELNPIREQFVDAVRSARPALSKLTDDHPVLRGEDYRAEEALTVGLIDGIQTLDQSLRDAHRAGLAYLDSVRTRTQALNFLNQ	0.2286	0.1333	0.1238	0.2571	0.2508	0.4857	0.2667	4.99662	34.9487	-9.77994
.	phage030a_KCOM2803_6	6	x442	56		2526	2696	-	unknown	unknown	phrogs bitscore <30	tRNA-Pro	phage030a	phage030a_KCOM2803	KCOM2803	.	no_SP / 1.000008	minor head protein	head and packaging	4611	22.3	hypothetical_protein	.	.	.	.	.	.	.	hypothetical protein	#N/A	#N/A	MRKGSRYGHSEKQGYKKSATFIQKQCRWHRHCKHRIFFGIPQYDIIFVRSRKRSFY	>phage030a_KCOM2803_6@MRKGSRYGHSEKQGYKKSATFIQKQCRWHRHCKHRIFFGIPQYDIIFVRSRKRSFY	0.375	0.0357	0.3393	0.375	0.25	0.3393	0.3036	11.1995	6.98012	13.1666
.	phage030a_KCOM2803_21	21	x436	316		11061	12011	+	prohead protease	head/packaging		tRNA-Pro	phage030a	phage030a_KCOM2803	KCOM2803	.	no_SP / 1.000059	head maturation protease	head and packaging	53	275.3	S49_Sppa_N_C	MCP	crotonase-like superfamily	.	.	.	.	Peptidase, S49 (Protease IV) family protein	S49 family peptidase	#N/A	#N/A	MLIDLTKISKESLDLVLNPLGWLINVGEFHSALADILLPKSADYSYVNECAKKAEELSKNIQGVSVVSGGSLGSPDIPEGSVAYHRVFGLVRADYPYDYYFSSKTMAKNLVIADNNPNIGAHFIHLSSGGGEAWYLDRLFSALTEMEKPVFAHVEKVCASAAYYIGCTAQKIAAETPNCTIGSIGVMCQFTNWRGLMEKLGIKDVQLYAEGSDLKNKKILDALYNEKPEEFIKTELNPIRDQFVGAVRAARPSLADLDDDHPAMRGEDYRAEEALSVGLIDAIQPFEQTLLEAHRAGLDYIESVNTRTTALNLYNQ	>phage030a_KCOM2803_21@MLIDLTKISKESLDLVLNPLGWLINVGEFHSALADILLPKSADYSYVNECAKKAEELSKNIQGVSVVSGGSLGSPDIPEGSVAYHRVFGLVRADYPYDYYFSSKTMAKNLVIADNNPNIGAHFIHLSSGGGEAWYLDRLFSALTEMEKPVFAHVEKVCASAAYYIGCTAQKIAAETPNCTIGSIGVMCQFTNWRGLMEKLGIKDVQLYAEGSDLKNKKILDALYNEKPEEFIKTELNPIRDQFVGAVRAARPSLADLDDDHPAMRGEDYRAEEALSVGLIDAIQPFEQTLLEAHRAGLDYIESVNTRTTALNLYNQ	0.25	0.1361	0.1139	0.25	0.2468	0.5032	0.2563	4.6734	34.8215	-13.71
.	phage031a_D83T3_25	25	x394	315		11280	12227	+	prohead protease	head/packaging	#check - was marked peptidase, updated to prohead protease	tRNA-Pro	phage031a	phage031a_D83T3	D83T3	.	no_SP / 1.000045	head maturation protease	head and packaging	53	300.1	S49_Sppa_N_C	MCP	S49_Sppa_N_C	.	.	.	.	Peptidase, S49 (Protease IV) family protein	Peptidase-S49 domain-containing protein	peptidase	peptidase	MIIDLSKISRESLDLVLNPSGWLIDVGEFHAALADIILSRSAEYSYSKDCIKHAEAIAARVNGISVVSGDSLSQDIPEGSVAYYRVSGLVRSDYPYDWYFSSKRMVRDLLSAEGNPNIAAHFIHVSSGGGEAWYLDRLYETLISLEKPIFAHIEKICASAAYYIACTAQQVMAETPNCTVGSIGVMCQFTNLQGLFEKLGIKDVQLYASGSDLKNKKILDALYREKPEEFIRKELNPIREQFVDAVRSARPALSKLTDDHPVLRGEDYRAEEALTVGLIDGIQTLDQSLRDAHRAGLAYLDSVRTRTQALNFLNQ	>phage031a_D83T3_25@MIIDLSKISRESLDLVLNPSGWLIDVGEFHAALADIILSRSAEYSYSKDCIKHAEAIAARVNGISVVSGDSLSQDIPEGSVAYYRVSGLVRSDYPYDWYFSSKRMVRDLLSAEGNPNIAAHFIHVSSGGGEAWYLDRLYETLISLEKPIFAHIEKICASAAYYIACTAQQVMAETPNCTVGSIGVMCQFTNLQGLFEKLGIKDVQLYASGSDLKNKKILDALYREKPEEFIRKELNPIREQFVDAVRSARPALSKLTDDHPVLRGEDYRAEEALTVGLIDGIQTLDQSLRDAHRAGLAYLDSVRTRTQALNFLNQ	0.2286	0.1333	0.127	0.2603	0.2508	0.4857	0.2635	5.12153	35.0178	-8.7124
.	phage032a_KCOM2801_6	6	x442	56		2526	2696	-	unknown	unknown	phrogs bitscore <30	tRNA-Pro	phage032a	phage032a_KCOM2801	KCOM2801	.	no_SP / 1.000008	minor head protein	head and packaging	4611	22.3	hypothetical_protein	.	.	.	.	.	.	.	hypothetical protein	#N/A	#N/A	MRKGSRYGHSEKQGYKKSATFIQKQCRWHRHCKHRIFFGIPQYDIIFVRSRKRSFY	>phage032a_KCOM2801_6@MRKGSRYGHSEKQGYKKSATFIQKQCRWHRHCKHRIFFGIPQYDIIFVRSRKRSFY	0.375	0.0357	0.3393	0.375	0.25	0.3393	0.3036	11.1995	6.98012	13.1666
.	phage032a_KCOM2801_21	21	x436	316		11086	12036	+	prohead protease	head/packaging		tRNA-Pro	phage032a	phage032a_KCOM2801	KCOM2801	.	no_SP / 1.000065	head maturation protease	head and packaging	53	276.8	S49_Sppa_N_C	MCP	crotonase-like superfamily	.	.	.	.	Peptidase, S49 (Protease IV) family protein	S49 family peptidase	#N/A	#N/A	MLIDLTKISKESLDLVLNPLGWLINVGEFHSALADVLLPKSADYSYVNECAKKAEELSKNIQGVSVVSGGNLGSPDIPEGSVAYHRVFGLVRADYPYDYYFSSKTMAKNLAIADNNPNIGAHFIHLSSGGGEAWYLDRLFSALTEMEKPVFAHVEKVCASAAYYIGCTAQKIAAETPNCTIGSIGVMCQFTNWRGLMEKLGLKDVQLYAEGSDLKNKKILDALYNEKPEEFIKTELNPIRDQFVGAVRAARPSLADLDDDHPAMRGEDYRAEEALSVGLIDAIQPFEQTLLEAHRAGLDYIESVNTRTTALNLYNQ	>phage032a_KCOM2801_21@MLIDLTKISKESLDLVLNPLGWLINVGEFHSALADVLLPKSADYSYVNECAKKAEELSKNIQGVSVVSGGNLGSPDIPEGSVAYHRVFGLVRADYPYDYYFSSKTMAKNLAIADNNPNIGAHFIHLSSGGGEAWYLDRLFSALTEMEKPVFAHVEKVCASAAYYIGCTAQKIAAETPNCTIGSIGVMCQFTNWRGLMEKLGLKDVQLYAEGSDLKNKKILDALYNEKPEEFIKTELNPIRDQFVGAVRAARPSLADLDDDHPAMRGEDYRAEEALSVGLIDAIQPFEQTLLEAHRAGLDYIESVNTRTTALNLYNQ	0.2468	0.1361	0.1139	0.25	0.25	0.5032	0.2563	4.6734	34.8065	-13.71
.	phage032a_KCOM2801_27	27	x398	107		17025	17348	+	unknown	unknown	phrogs bitscore <30	tRNA-Pro	phage032a	phage032a_KCOM2801	KCOM2801	.	no_SP / 1.000045	terminase small subunit	head and packaging	309	19.8	hypothetical_protein	.	.	.	.	pacrispr_hit score: 0.517170787	.	.	hypothetical protein	#N/A	#N/A	MEKKSNSLKQDYSPKVRTFGSLGYSPERIADLLNLKGLERSQFLICISTHGDPLNLAYRNGEVIGEWNIDAALSKQAETGDVDSIKLRNDRILERKIADLKREKFGL	>phage032a_KCOM2801_27@MEKKSNSLKQDYSPKVRTFGSLGYSPERIADLLNLKGLERSQFLICISTHGDPLNLAYRNGEVIGEWNIDAALSKQAETGDVDSIKLRNDRILERKIADLKREKFGL	0.2804	0.1495	0.1776	0.3271	0.2336	0.4393	0.243	8.83046	12.1088	1.95128
.	phage032a_KCOM2801_39	39	x454	97		25697	25990	+	unknown	unknown	phrogs bitscore <30	tRNA-Pro	phage032a	phage032a_KCOM2801	KCOM2801	.	no_SP / 1.000082	minor head protein	head and packaging	15596	20.4	hypothetical_protein	.	.	.	.	.	.	.	hypothetical protein	#N/A	#N/A	MPLFLSPTMLSNMANTRIALKKGTYPAHVPAQSEASVKRCKRATDEIISKLQNVLTEFFSIEGLESYNVDTITFDDDITLRVVGNAASMDVRIVSLF	>phage032a_KCOM2801_39@MPLFLSPTMLSNMANTRIALKKGTYPAHVPAQSEASVKRCKRATDEIISKLQNVLTEFFSIEGLESYNVDTITFDDDITLRVVGNAASMDVRIVSLF	0.2474	0.1134	0.1134	0.2268	0.2062	0.4948	0.2784	5.57826	10.7544	-1.05209
.	phage033a_KCOM2799_25	25	x366	235		12943	13650	+	prohead protease	head/packaging		tRNA-Pro	phage033a	phage033a_KCOM2799	KCOM2799	.	no_SP / 1.000036	head maturation protease	head and packaging	53	203.2	S49_Sppa_N_C	MCP	S49_Sppa_N_C	.	.	.	protease 4;	Peptidase, S49 (Protease IV) family protein	S49 family peptidase	#N/A	#N/A	MHIDISRISVESLDILLNASGWLINVSEFQKAAAGILLPRSAEYSYTKETVKKASAITREISGVSLVVGEELSNQDIPEGSLAYYNISGLVRADYPWDWYFSSKRLARQLILAEGNPNIAGHFLHISSGGGEAWYLDSLFSVLTSLEKPLYAHIEKLCASAAYYIGCAAQRITAETPNCTVGSIGVMCQFTNLQGLMDKLGIKDIQLYADGSDLKNKKILDAFYNDKPEEFIKKN	>phage033a_KCOM2799_25@MHIDISRISVESLDILLNASGWLINVSEFQKAAAGILLPRSAEYSYTKETVKKASAITREISGVSLVVGEELSNQDIPEGSLAYYNISGLVRADYPWDWYFSSKRLARQLILAEGNPNIAGHFLHISSGGGEAWYLDSLFSVLTSLEKPLYAHIEKLCASAAYYIGCAAQRITAETPNCTVGSIGVMCQFTNLQGLMDKLGIKDIQLYADGSDLKNKKILDAFYNDKPEEFIKKN	0.2809	0.1149	0.1106	0.2255	0.2255	0.4979	0.2936	5.22258	25.9266	-4.95121
.	phage033a_KCOM2799_26	26	x366	81		13647	13892	+	prohead protease (fragment?)	head/packaging	fragment?	tRNA-Pro	phage033a	phage033a_KCOM2799	KCOM2799	.	no_SP / 1.000028	head maturation protease	head and packaging	53	36.4	S49_Sppa_N_C	MCP	S49_Sppa_N_C	.	.	pacrispr_hit score: 0.515143752	protease 4;	Peptidase, S49 (Protease IV) family protein	S49 family peptidase	#N/A	#N/A	MNPIRDQFISAVRSARPALAALADDHPVLRGEDYRAEEALTVGLIDGIQTLEQSLRDAHRAGLAYLDSVRTRTQALNFLNL	>phage033a_KCOM2799_26@MNPIRDQFISAVRSARPALAALADDHPVLRGEDYRAEEALTVGLIDGIQTLEQSLRDAHRAGLAYLDSVRTRTQALNFLNL	0.1358	0.1358	0.1358	0.2716	0.3457	0.5185	0.2099	5.38845	8.95912	-1.88559
.	phage033a_KCOM2799_51	51	x426	86		28264	28524	+	unknown	unknown	phrogs bitscore <30	tRNA-Pro	phage033a	phage033a_KCOM2799	KCOM2799	.	no_SP / 1.000041	virion structural protein	head and packaging	27494	21.2	hypothetical_protein	.	.	.	.	.	.	.	hypothetical protein	no good hits	no hits	MYRLLDALWLAGVHYLGNLKPITVETDESVLSASVSVSTGSSVVATIPLNYTPSGGRVTIDLSDLLRPYFEFQVLAPACASSSRNA	>phage033a_KCOM2799_51@MYRLLDALWLAGVHYLGNLKPITVETDESVLSASVSVSTGSSVVATIPLNYTPSGGRVTIDLSDLLRPYFEFQVLAPACASSSRNA	0.1512	0.0814	0.0698	0.1512	0.2558	0.5349	0.3256	4.70513	9.17445	-2.05666
.	phage001a_WW5019_2	2	x040	116		158	508	-	integrase	integration/excision		tRNA-Ser	phage001a	phage001a_WW5019	WW5019	.	no_SP / 1.000076	integrase	integration and excision	7685	89.9	Integrase	.	INTN1_C_like,Phage_int_SAM_5 superfamily	.	.	.	tyrosine recombinase xera;	Belongs to the 'phage' integrase family	site-specific integrase	#N/A	#N/A	MPLVFTFLVGDKVLPVISNEKMNAHLKTLGQVVGLDEPTRIVFFKGNQRYEEVYPKWYLLTTHVGRRTFVVTALQLGIPVEVIMRWTGHSSFEAMKPYAKIVDELKEKSMAKFDSL	>phage001a_WW5019_2@MPLVFTFLVGDKVLPVISNEKMNAHLKTLGQVVGLDEPTRIVFFKGNQRYEEVYPKWYLLTTHVGRRTFVVTALQLGIPVEVIMRWTGHSSFEAMKPYAKIVDELKEKSMAKFDSL	0.25	0.1034	0.1552	0.2586	0.1983	0.5431	0.2155	9.67277	13.3167	3.21364
.	phage001a_WW5019_11	11	x052	296		8436	9326	-	integrase	integration/excision		tRNA-Ser	phage001a	phage001a_WW5019	WW5019	.	no_SP / 1.000069	integrase	integration and excision	216	154.8	Integrase	.	INTN1_C_like,Phage_int_SAM_5 superfamily	.	.	.	integrase;	Phage integrase family	tyrosine-type recombinase/integrase	#N/A	#N/A	MNTRITTYLRAYAERRRCSSNHKGNMRNAARYLERYEKYVGHHIEGKDFDYLCIESFFAYMRQNHDLRHNTIVKIAQTIVACVNRMRKEGIQVGLDYEDFPLKEEEVTTVALSDDEIERVYNLKLSKKSAIIRDLFVFACETGLRYSDLVALQDDNIQGNILTVRTSKTGALVCIPLRRRAREIVSKRGGAVKYKDSQTNFNKCVKTLCRRAGITEKVLCEYTRGTRFVRRSIPKYKLVSSHTGRRSFATNAYLAGIPTVRIMLITGHKTEQAFFRYIRVGKKENAKALSEHQFFK	>phage001a_WW5019_11@MNTRITTYLRAYAERRRCSSNHKGNMRNAARYLERYEKYVGHHIEGKDFDYLCIESFFAYMRQNHDLRHNTIVKIAQTIVACVNRMRKEGIQVGLDYEDFPLKEEEVTTVALSDDEIERVYNLKLSKKSAIIRDLFVFACETGLRYSDLVALQDDNIQGNILTVRTSKTGALVCIPLRRRAREIVSKRGGAVKYKDSQTNFNKCVKTLCRRAGITEKVLCEYTRGTRFVRRSIPKYKLVSSHTGRRSFATNAYLAGIPTVRIMLITGHKTEQAFFRYIRVGKKENAKALSEHQFFK	0.2872	0.1047	0.2128	0.3176	0.2466	0.4088	0.2736	10.2252	34.3186	24.1752
.	phage002a_W4087_2	2	x040	116		158	508	-	integrase	integration/excision		tRNA-Ser	phage002a	phage002a_W4087	W4087	.	no_SP / 1.000076	integrase	integration and excision	7685	90.3	Integrase	.	INTN1_C_like,Phage_int_SAM_5 superfamily	.	.	.	tyrosine recombinase xera;	Belongs to the 'phage' integrase family	site-specific integrase	#N/A	#N/A	MPLVFTFLVGDKVLPVISNEKMNAHLKTLGQVVGLDEPTRIVFFKGNQRYEEVYPKWYLLTTHVGRRTFVVTALQLGIPVEVIMRWTGHSSFEAMKPYAKIVDELKEKSMAKFDSL	>phage002a_W4087_2@MPLVFTFLVGDKVLPVISNEKMNAHLKTLGQVVGLDEPTRIVFFKGNQRYEEVYPKWYLLTTHVGRRTFVVTALQLGIPVEVIMRWTGHSSFEAMKPYAKIVDELKEKSMAKFDSL	0.25	0.1034	0.1552	0.2586	0.1983	0.5431	0.2155	9.67277	13.3167	3.21364
.	phage002a_W4087_11	11	x052	296		8436	9326	-	integrase	integration/excision		tRNA-Ser	phage002a	phage002a_W4087	W4087	.	no_SP / 1.000069	integrase	integration and excision	216	154.8	Integrase	.	INTN1_C_like,Phage_int_SAM_5 superfamily	.	.	.	integrase;	Phage integrase family	tyrosine-type recombinase/integrase	#N/A	#N/A	MNTRITTYLRAYAERRRCSSNHKGNMRNAARYLERYEKYVGHHIEGKDFDYLCIESFFAYMRQNHDLRHNTIVKIAQTIVACVNRMRKEGIQVGLDYEDFPLKEEEVTTVALSDDEIERVYNLKLSKKSAIIRDLFVFACETGLRYSDLVALQDDNIQGNILTVRTSKTGALVCIPLRRRAREIVSKRGGAVKYKDSQTNFNKCVKTLCRRAGITEKVLCEYTRGTRFVRRSIPKYKLVSSHTGRRSFATNAYLAGIPTVRIMLITGHKTEQAFFRYIRVGKKENAKALSEHQFFK	>phage002a_W4087_11@MNTRITTYLRAYAERRRCSSNHKGNMRNAARYLERYEKYVGHHIEGKDFDYLCIESFFAYMRQNHDLRHNTIVKIAQTIVACVNRMRKEGIQVGLDYEDFPLKEEEVTTVALSDDEIERVYNLKLSKKSAIIRDLFVFACETGLRYSDLVALQDDNIQGNILTVRTSKTGALVCIPLRRRAREIVSKRGGAVKYKDSQTNFNKCVKTLCRRAGITEKVLCEYTRGTRFVRRSIPKYKLVSSHTGRRSFATNAYLAGIPTVRIMLITGHKTEQAFFRYIRVGKKENAKALSEHQFFK	0.2872	0.1047	0.2128	0.3176	0.2466	0.4088	0.2736	10.2252	34.3186	24.1752
.	phage003a_WW2952_2	2	x040	116		158	508	-	integrase	integration/excision		tRNA-Ser	phage003a	phage003a_WW2952	WW2952	.	no_SP / 1.000076	integrase	integration and excision	7685	89.9	Integrase	.	INTN1_C_like,Phage_int_SAM_5 superfamily	.	.	.	tyrosine recombinase xera;	Belongs to the 'phage' integrase family	site-specific integrase	#N/A	#N/A	MPLVFTFLVGDKVLPVISNEKMNAHLKTLGQVVGLDEPTRIVFFKGNQRYEEVYPKWYLLTTHVGRRTFVVTALQLGIPVEVIMRWTGHSSFEAMKPYAKIVDELKEKSMAKFDSL	>phage003a_WW2952_2@MPLVFTFLVGDKVLPVISNEKMNAHLKTLGQVVGLDEPTRIVFFKGNQRYEEVYPKWYLLTTHVGRRTFVVTALQLGIPVEVIMRWTGHSSFEAMKPYAKIVDELKEKSMAKFDSL	0.25	0.1034	0.1552	0.2586	0.1983	0.5431	0.2155	9.67277	13.3167	3.21364
.	phage003a_WW2952_11	11	x052	296		8436	9326	-	integrase	integration/excision		tRNA-Ser	phage003a	phage003a_WW2952	WW2952	.	no_SP / 1.000069	integrase	integration and excision	216	154.8	Integrase	.	INTN1_C_like,Phage_int_SAM_5 superfamily	.	.	.	integrase;	Phage integrase family	tyrosine-type recombinase/integrase	#N/A	#N/A	MNTRITTYLRAYAERRRCSSNHKGNMRNAARYLERYEKYVGHHIEGKDFDYLCIESFFAYMRQNHDLRHNTIVKIAQTIVACVNRMRKEGIQVGLDYEDFPLKEEEVTTVALSDDEIERVYNLKLSKKSAIIRDLFVFACETGLRYSDLVALQDDNIQGNILTVRTSKTGALVCIPLRRRAREIVSKRGGAVKYKDSQTNFNKCVKTLCRRAGITEKVLCEYTRGTRFVRRSIPKYKLVSSHTGRRSFATNAYLAGIPTVRIMLITGHKTEQAFFRYIRVGKKENAKALSEHQFFK	>phage003a_WW2952_11@MNTRITTYLRAYAERRRCSSNHKGNMRNAARYLERYEKYVGHHIEGKDFDYLCIESFFAYMRQNHDLRHNTIVKIAQTIVACVNRMRKEGIQVGLDYEDFPLKEEEVTTVALSDDEIERVYNLKLSKKSAIIRDLFVFACETGLRYSDLVALQDDNIQGNILTVRTSKTGALVCIPLRRRAREIVSKRGGAVKYKDSQTNFNKCVKTLCRRAGITEKVLCEYTRGTRFVRRSIPKYKLVSSHTGRRSFATNAYLAGIPTVRIMLITGHKTEQAFFRYIRVGKKENAKALSEHQFFK	0.2872	0.1047	0.2128	0.3176	0.2466	0.4088	0.2736	10.2252	34.3186	24.1752
.	phage004a_F0185_2	2	x040	422		158	1426	-	integrase	integration/excision		tRNA-Ser	phage004a	phage004a_F0185	F0185	.	no_SP / 1.000066	integrase	integration and excision	216	160.1	Integrase	.	INTN1_C_like,Phage_int_SAM_5 superfamily	.	.	.	tyrosine recombinase xera;	Belongs to the 'phage' integrase family	site-specific integrase	#N/A	#N/A	MVIKRSVKFLLHKRKAGEAVGLSIRMRVTLRGERPFDFPLGLKVDSDKWDSATERAVEGTKEADEINRTVEEYRTNINEVFARYELLEKRIPTVQEVKDLFNDMIGKASLLDESGKLDLWSVFDLFTEQVGNKNQWAASTFQKFRTLRHHLKAFAPNLSFASLSDEKMQGFVDYYRKKDFRNTTISKQLSFLRWFLRWAAQKRYYNGDLHDTFKPKLKGVSVDSKEIIYLSQDEVKQLEDFHFQPTQEALERVRDVFLFQCFTGLRYSDVAKLKRSDVKRGVIHVVTKKTVDGLRIELNKHSQAILDKYKDCTFPSDKVLPVISNVKMNAHLKTLGQVVGLDEPTRIVFFKGNQRYEEVYPKWYLLTTHVGRRTFVVTALQLGIPVEVIMRWTGHSSFE…	>phage004a_F0185_2@MVIKRSVKFLLHKRKAGEAVGLSIRMRVTLRGERPFDFPLGLKVDSDKWDSATERAVEGTKEADEINRTVEEYRTNINEVFARYELLEKRIPTVQEVKDLFNDMIGKASLLDESGKLDLWSVFDLFTEQVGNKNQWAASTFQKFRTLRHHLKAFAPNLSFASLSDEKMQGFVDYYRKKDFRNTTISKQLSFLRWFLRWAAQKRYYNGDLHDTFKPKLKGVSVDSKEIIYLSQDEVKQLEDFHFQPTQEALERVRDVFLFQCFTGLRYSDVAKLKRSDVKRGVIHVVTKKTVDGLRIELNKHSQAILDKYKDCTFPSDKVLPVISNVKMNAHLKTLGQVVGLDEPTRIVFFKGNQRYEEVYPKWYLLTTHVGRRTFVVTAL…	0.2654	0.1327	0.1919	0.3246	0.1967	0.455	0.237	9.93686	49.1457	15.7966
.	phage005a_ATCC49417_2	2	x040	422		158	1426	-	integrase	integration/excision		tRNA-Ser	phage005a	phage005a_ATCC49417	ATCC49417	.	no_SP / 1.000066	integrase	integration and excision	216	159.9	Integrase	.	INTN1_C_like,Phage_int_SAM_5 superfamily	.	.	.	tyrosine recombinase xera;	Belongs to the 'phage' integrase family	site-specific integrase	#N/A	#N/A	MVIKRSVKFLLHKRKAGEAVGLSIRMRVTLRGERPFDFPLGLKVDSDKWDSATERAVEGTKEADEINRTVEEYRTNINEVFARYELLEKRIPTVQEVKDLFNDMIGKASLLDESGKLDLWSVFDLFTEQVGNKNQWAASTFQKFRTLRHHLKAFAPNLSFASLSDEKMQGFVDYYRKKDFRNTTISKQLSFLRWFLRWAAQKRYYNGDLHDTFKPKLKGVSVDSKEIIYLSQDEVKQLEDFHFQPTQEALERVRDVFLFQCFTGLRYSDVAKLKRSDVKRGVIHVVTKKTVDGLRIELNKHSQAILDKYKDCTFPSDKVLPVISNVKMNAHLKTLGQVVGLDEPTRIVFFKGNQRYEEVYPKWYLLTTHVGRRTFVVTALQLGIPVEVIMRWTGHSSFE…	>phage005a_ATCC49417_2@MVIKRSVKFLLHKRKAGEAVGLSIRMRVTLRGERPFDFPLGLKVDSDKWDSATERAVEGTKEADEINRTVEEYRTNINEVFARYELLEKRIPTVQEVKDLFNDMIGKASLLDESGKLDLWSVFDLFTEQVGNKNQWAASTFQKFRTLRHHLKAFAPNLSFASLSDEKMQGFVDYYRKKDFRNTTISKQLSFLRWFLRWAAQKRYYNGDLHDTFKPKLKGVSVDSKEIIYLSQDEVKQLEDFHFQPTQEALERVRDVFLFQCFTGLRYSDVAKLKRSDVKRGVIHVVTKKTVDGLRIELNKHSQAILDKYKDCTFPSDKVLPVISNVKMNAHLKTLGQVVGLDEPTRIVFFKGNQRYEEVYPKWYLLTTHVGRRTFV…	0.2654	0.1327	0.1919	0.3246	0.1967	0.455	0.237	9.93686	49.1457	15.7966
.	phage005a_ATCC49417_39	39	x052	297		25139	26032	-	integrase	integration/excision		tRNA-Ser	phage005a	phage005a_ATCC49417	ATCC49417	.	no_SP / 1.000053	integrase	integration and excision	216	153	Integrase	.	INTN1_C_like,Phage_int_SAM_5 superfamily	.	.	.	integrase;	Phage integrase family	tyrosine-type recombinase/integrase	#N/A	#N/A	MSTSRITTCLRAYSACRRCSSNHKGNMRNAARYLERYEKYVGHHIEGKDFDYLCIESFFAYMRQNHDLRHNTIVKIAQTIVAAVNRMRREGIQVGRDYEDFTLKEEEVTTVALSDDEIERVYNLKLSKKSAIIRDLFVFACETGLRYSDLAALQDDNIQGNILTVRTAKTGALVCIPLRRRARQIIVKHGGVVKYKDSQTNFNRCVKTLCRKAGITEKVLCEYTRGTRFVRRSIPKYKLVSSHTGRRSFATNAYFAGIPTVRIMLITGHKTEQAFFRYIRVGKKENAKALSELPFFK	>phage005a_ATCC49417_39@MSTSRITTCLRAYSACRRCSSNHKGNMRNAARYLERYEKYVGHHIEGKDFDYLCIESFFAYMRQNHDLRHNTIVKIAQTIVAAVNRMRREGIQVGRDYEDFTLKEEEVTTVALSDDEIERVYNLKLSKKSAIIRDLFVFACETGLRYSDLAALQDDNIQGNILTVRTAKTGALVCIPLRRRARQIIVKHGGVVKYKDSQTNFNRCVKTLCRKAGITEKVLCEYTRGTRFVRRSIPKYKLVSSHTGRRSFATNAYFAGIPTVRIMLITGHKTEQAFFRYIRVGKKENAKALSELPFFK	0.2828	0.0976	0.2088	0.3064	0.2525	0.4175	0.2761	10.2694	34.2356	25.1058
.	phage005b_ATCC49417_2	2	x040	422		158	1426	-	integrase	integration/excision		tRNA-Ser	phage005b	phage005b_ATCC49417	ATCC49417	.	no_SP / 1.000066	integrase	integration and excision	216	160.1	Integrase	.	INTN1_C_like,Phage_int_SAM_5 superfamily	.	.	.	tyrosine recombinase xera;	Belongs to the 'phage' integrase family	site-specific integrase	#N/A	#N/A	MVIKRSVKFLLHKRKAGEAVGLSIRMRVTLRGERPFDFPLGLKVDSDKWDSATERAVEGTKEADEINRTVEEYRTNINEVFARYELLEKRIPTVQEVKDLFNDMIGKASLLDESGKLDLWSVFDLFTEQVGNKNQWAASTFQKFRTLRHHLKAFAPNLSFASLSDEKMQGFVDYYRKKDFRNTTISKQLSFLRWFLRWAAQKRYYNGDLHDTFKPKLKGVSVDSKEIIYLSQDEVKQLEDFHFQPTQEALERVRDVFLFQCFTGLRYSDVAKLKRSDVKRGVIHVVTKKTVDGLRIELNKHSQAILDKYKDCTFPSDKVLPVISNVKMNAHLKTLGQVVGLDEPTRIVFFKGNQRYEEVYPKWYLLTTHVGRRTFVVTALQLGIPVEVIMRWTGHSSFE…	>phage005b_ATCC49417_2@MVIKRSVKFLLHKRKAGEAVGLSIRMRVTLRGERPFDFPLGLKVDSDKWDSATERAVEGTKEADEINRTVEEYRTNINEVFARYELLEKRIPTVQEVKDLFNDMIGKASLLDESGKLDLWSVFDLFTEQVGNKNQWAASTFQKFRTLRHHLKAFAPNLSFASLSDEKMQGFVDYYRKKDFRNTTISKQLSFLRWFLRWAAQKRYYNGDLHDTFKPKLKGVSVDSKEIIYLSQDEVKQLEDFHFQPTQEALERVRDVFLFQCFTGLRYSDVAKLKRSDVKRGVIHVVTKKTVDGLRIELNKHSQAILDKYKDCTFPSDKVLPVISNVKMNAHLKTLGQVVGLDEPTRIVFFKGNQRYEEVYPKWYLLTTHVGRRTFV…	0.2654	0.1327	0.1919	0.3246	0.1967	0.455	0.237	9.93686	49.1457	15.7966
.	phage005b_ATCC49417_39	39	x052	297		25103	25996	-	integrase	integration/excision		tRNA-Ser	phage005b	phage005b_ATCC49417	ATCC49417	.	no_SP / 1.000053	integrase	integration and excision	216	152.1	Integrase	.	INTN1_C_like,Phage_int_SAM_5 superfamily	.	.	.	integrase;	Phage integrase family	tyrosine-type recombinase/integrase	#N/A	#N/A	MSTSRITTCLRAYSACRRCSSNHKGNMRNAARYLERYEKYVGHHIEGKDFDYLCIESFFAYMRQNHDLRHNTIVKIAQTIVAAVNRMRREGIQVGRDYEDFTLKEEEVTTVALSDDEIERVYNLKLSKKSAIIRDLFVFACETGLRYSDLAALQDDNIQGNILTVRTAKTGALVCIPLRRRARQIIVKHGGVVKYKDSQTNFNRCVKTLCRKAGITEKVLCEYTRGTRFVRRSIPKYKLVSSHTGRRSFATNAYFAGIPTVRIMLITGHKTEQAFFRYIRVGKKENAKALSELPFFK	>phage005b_ATCC49417_39@MSTSRITTCLRAYSACRRCSSNHKGNMRNAARYLERYEKYVGHHIEGKDFDYLCIESFFAYMRQNHDLRHNTIVKIAQTIVAAVNRMRREGIQVGRDYEDFTLKEEEVTTVALSDDEIERVYNLKLSKKSAIIRDLFVFACETGLRYSDLAALQDDNIQGNILTVRTAKTGALVCIPLRRRARQIIVKHGGVVKYKDSQTNFNRCVKTLCRKAGITEKVLCEYTRGTRFVRRSIPKYKLVSSHTGRRSFATNAYFAGIPTVRIMLITGHKTEQAFFRYIRVGKKENAKALSELPFFK	0.2828	0.0976	0.2088	0.3064	0.2525	0.4175	0.2761	10.2694	34.2356	25.1058
.	phage006a_EM3_12	12	x154	706		3296	5416	+	transposase	integration/excision		Mu-like	phage006a	phage006a_EM3	EM3	.	no_SP / 1.000056	transposase	integration and excision	310	343	Integrase_core_domain	.	rve	.	.	.	transposase;	Transposase and inactivated derivatives	transposase family protein	#N/A	#N/A	MVEHGTGREGCGFESRRGDKKNNDMELYNNLLCLTIDEVIPSIFRRDNFYYHVKKGNVRMAREARGLGHYALIDYDSLPARFKAKYIEVYGADAHEIMAKETKSAFVLDGKAREFYTEYLLENGEHLPEGRIEEYVINASVMQHVIARVAEMRRLRKVSHNVRTAENDVWTCFAGEYEALRTEYGHTLPPTIKSLRNKLAQYKKDGYAALVDKKLGNSNTVKITEAGGRCLIALRRSLTPIYSMQEILDEYNLRAGEKGWKTLKSVTAVAAYLERPDVAPLWYSAVYGELKAKQRFGRKMSTSMPTRRDSLWYGDGTKLNLYYKAYGKKGWELRTTQVYEVMDAFSEVLLGYHISDSENYEAQYNAFRMAVERAGQKPYEIVTDNQGGHKKLGAQGFFQ…	>phage006a_EM3_12@MVEHGTGREGCGFESRRGDKKNNDMELYNNLLCLTIDEVIPSIFRRDNFYYHVKKGNVRMAREARGLGHYALIDYDSLPARFKAKYIEVYGADAHEIMAKETKSAFVLDGKAREFYTEYLLENGEHLPEGRIEEYVINASVMQHVIARVAEMRRLRKVSHNVRTAENDVWTCFAGEYEALRTEYGHTLPPTIKSLRNKLAQYKKDGYAALVDKKLGNSNTVKITEAGGRCLIALRRSLTPIYSMQEILDEYNLRAGEKGWKTLKSVTAVAAYLERPDVAPLWYSAVYGELKAKQRFGRKMSTSMPTRRDSLWYGDGTKLNLYYKAYGKKGWELRTTQVYEVMDAFSEVLLGYHISDSENYEAQYNAFRMAVERAGQKPYEI…	0.2436	0.1317	0.1657	0.2975	0.2748	0.4504	0.2635	8.87606	80.6204	10.043
.	phage006a_EM3_14	14	x155	285		5835	6692	+	transposase activator, Mu B-like	integration/excision		Mu-like	phage006a	phage006a_EM3	EM3	.	no_SP / 0.997189	DNA transposition protein	integration and excision	296	195.7	AAA_domain	.	AAA_22,COG2842 superfamily	.	.	.	atp-dependent protease la;	AAA domain	AAA family ATPase	transposase	transposase B	MKYTEDRKQEITTLLDAWVKRYPSRNKAAVAMGIAAATLSAILNNDWEKISAAMWAKVESAIAAPTKAQSWAIAETMAYREITHVMDDARENSAMTWVVGEAGCGKTTTAKEYAATHRNVFYVLCAEDTKRGDFMRDIARSMGIRVDGAVRQMLEQILEALVRLDGPLLVFDEADKLTDSVMQYFITIYNRTEGDVGIVFLSTRHIKSRMARGLQFNRRGYHELNSRIGRKFYDLEPANATDVYNICVANGITDEEAIRDVIREADAVQYDMRRVRKVARIKAKA	>phage006a_EM3_14@MKYTEDRKQEITTLLDAWVKRYPSRNKAAVAMGIAAATLSAILNNDWEKISAAMWAKVESAIAAPTKAQSWAIAETMAYREITHVMDDARENSAMTWVVGEAGCGKTTTAKEYAATHRNVFYVLCAEDTKRGDFMRDIARSMGIRVDGAVRQMLEQILEALVRLDGPLLVFDEADKLTDSVMQYFITIYNRTEGDVGIVFLSTRHIKSRMARGLQFNRRGYHELNSRIGRKFYDLEPANATDVYNICVANGITDEEAIRDVIREADAVQYDMRRVRKVARIKAKA	0.2281	0.1368	0.1614	0.2982	0.2912	0.4842	0.2351	8.42217	32.2189	3.12651
.	phage007a_Bg4_6	6	x154	682		2860	4908	+	transposase	integration/excision		Mu-like	phage007a	phage007a_Bg4	Bg4	.	no_SP / 1.000043	transposase	integration and excision	310	343.8	Integrase_core_domain	.	rve	.	.	.	transposase;	Transposase and inactivated derivatives	transposase family protein	#N/A	#N/A	MELYNNRLCLTIEEAIPAILSLSNYKWHVKKGNIKMARTARGLGHYALIEYDSLPARFKAKYIEVYGADAHEIMAKETKSAFVLDGKAREFYTEYLLENGEHLPEGRIEEYVINASVMQHVIARVAEMRRLRKVSHNVRTAENDVWTCFAGEYEALRTEYGHTLPPTVKSLRNKLAQYKKDGYAALVDKKLGNSNTVKISEAGGRCLIALRRSLTPVYSMQEILDEYNLRAGEKGWKTLKSVTAVAAYLDRPDVAPLWYSAVYGELKAKQRFGRKMSTSMPTRRDSLWYGDGTKLNLYYKAYGKKGWELRTTQVYEVMDAFSEVLLGYHISDSENYEAQYNAFRMAVERAGQKPFEIVTDNQGGHKKLGAQGFFQRICHVYRTTQPHNPQSKTIEQVFG…	>phage007a_Bg4_6@MELYNNRLCLTIEEAIPAILSLSNYKWHVKKGNIKMARTARGLGHYALIEYDSLPARFKAKYIEVYGADAHEIMAKETKSAFVLDGKAREFYTEYLLENGEHLPEGRIEEYVINASVMQHVIARVAEMRRLRKVSHNVRTAENDVWTCFAGEYEALRTEYGHTLPPTVKSLRNKLAQYKKDGYAALVDKKLGNSNTVKISEAGGRCLIALRRSLTPVYSMQEILDEYNLRAGEKGWKTLKSVTAVAAYLDRPDVAPLWYSAVYGELKAKQRFGRKMSTSMPTRRDSLWYGDGTKLNLYYKAYGKKGWELRTTQVYEVMDAFSEVLLGYHISDSENYEAQYNAFRMAVERAGQKPFEIVTDNQGGHKKLGAQGFFQRICHVYR…	0.2434	0.1276	0.1657	0.2933	0.2639	0.4443	0.2757	9.16227	77.9324	12.1071
.	phage007a_Bg4_9	9	x155	286		5327	6187	+	transposase activator, Mu B-like	integration/excision		Mu-like	phage007a	phage007a_Bg4	Bg4	.	no_SP / 0.999192	DNA transposition protein	integration and excision	296	191.3	AAA_domain	.	AAA_22,COG2842 superfamily	.	.	.	atp-dependent protease la;	AAA domain	AAA family ATPase	transposase	transposase B	MKYTEDRKREITVLLDAWVKRYPSRNKAAVAMGIAAATLSAILNNDWEKISAAMWAKVESVIAAPTKAKSWAIAETMAYREITHVMDDARENSAMTWVVGEAGCGKTTTAKEYAATHRNVFYVLCAEDTKKGDFMRDIARSMGIRVDGAVRQMLEQILEALVRLDGPLLVFDEADKLTDSVMQYFITIYNRTEGDVGVVFLSTRHMKSRMARGLQFNRRGYHELNSRIGRKFYDLEPANAADVYNICVANGITDEEAIRDVIREADAVQYDMRRVRKVARIKAKRT	>phage007a_Bg4_9@MKYTEDRKREITVLLDAWVKRYPSRNKAAVAMGIAAATLSAILNNDWEKISAAMWAKVESVIAAPTKAKSWAIAETMAYREITHVMDDARENSAMTWVVGEAGCGKTTTAKEYAATHRNVFYVLCAEDTKKGDFMRDIARSMGIRVDGAVRQMLEQILEALVRLDGPLLVFDEADKLTDSVMQYFITIYNRTEGDVGVVFLSTRHMKSRMARGLQFNRRGYHELNSRIGRKFYDLEPANAADVYNICVANGITDEEAIRDVIREADAVQYDMRRVRKVARIKAKRT	0.2273	0.1364	0.1713	0.3077	0.2902	0.486	0.2238	9.29236	32.4052	6.12608
.	phage008a_KCOM2797_10	10	x154	682		2903	4951	+	transposase	integration/excision		Mu-like	phage008a	phage008a_KCOM2797	KCOM2797	.	no_SP / 1.000043	transposase	integration and excision	310	343.9	Integrase_core_domain	.	rve	.	.	.	transposase;	Transposase and inactivated derivatives	transposase family protein	#N/A	#N/A	MELYNNRLCLTIEEAIPAILSLSNYKWHVKKGNIKMARTARGLGHYALIEYDSLPARFKAKYIEVYGADAHEIMAKETKSAFVLDGKAREFYTEYLLENGEHLSEGRIEEYVINASVMQHVIARVAEMRRLRKVSHNVRTAENDVWTCFAREYEALRTEYGHTLPPTIKSLRNKLAQYKKDGYAAIVDKKLGNSNTVKVTEAGGRCLIALRRSLTPVYSMQEILDEYNLRAGEKGWKTLKSVTAVAAYLDRPDVAPLWYSAVYGELKAKQRFGRKMSTSMPTRRDSLWYGDGTKLNLYYKAYGKKGWELRTTQVYEVMDAFSEVLLGYHISDSENYEAQYNAFRMAVERAGQKPFEIVTDNQGGHKKLGSQGFFQRICHVYRTTQPHNPQSKTIEQVFG…	>phage008a_KCOM2797_10@MELYNNRLCLTIEEAIPAILSLSNYKWHVKKGNIKMARTARGLGHYALIEYDSLPARFKAKYIEVYGADAHEIMAKETKSAFVLDGKAREFYTEYLLENGEHLSEGRIEEYVINASVMQHVIARVAEMRRLRKVSHNVRTAENDVWTCFAREYEALRTEYGHTLPPTIKSLRNKLAQYKKDGYAAIVDKKLGNSNTVKVTEAGGRCLIALRRSLTPVYSMQEILDEYNLRAGEKGWKTLKSVTAVAAYLDRPDVAPLWYSAVYGELKAKQRFGRKMSTSMPTRRDSLWYGDGTKLNLYYKAYGKKGWELRTTQVYEVMDAFSEVLLGYHISDSENYEAQYNAFRMAVERAGQKPFEIVTDNQGGHKKLGSQGFFQR…	0.2449	0.1276	0.1672	0.2947	0.261	0.4399	0.2786	9.23629	78.0515	13.1071
.	phage008a_KCOM2797_12	12	x155	286		5370	6230	+	transposase activator, Mu B-like	integration/excision		Mu-like	phage008a	phage008a_KCOM2797	KCOM2797	.	no_SP / 0.996174	DNA transposition protein	integration and excision	296	190.6	AAA_domain	.	AAA_22,COG2842 superfamily	.	.	.	atp-dependent protease la;	AAA domain	AAA family ATPase	transposase	transposase B	MKYTEDRKREITVLLDAWVKRYPSRNKAAVAMGIAAATLSAILNNDWEKISAAMWAKVESAIAAPTKAQSWAIAETMAYREITHVMDDARENSAMTWVVGEAGCGKTTTAKEYAATHRNVFYVLCAEDTKKGDFMRDIARSMGIRVDGAVRQMLEQILEALVRLDGPLLVFDEADKLTDSVMQYFITIYNRTEGDVGVVFLSTRHMKSRMARGLQFNRRGYHELNSRIGRKFYDLEPANAADVYNICVANGITDEEAIRDVIREADAVQYDMRRVRKVARIKAKRA	>phage008a_KCOM2797_12@MKYTEDRKREITVLLDAWVKRYPSRNKAAVAMGIAAATLSAILNNDWEKISAAMWAKVESAIAAPTKAQSWAIAETMAYREITHVMDDARENSAMTWVVGEAGCGKTTTAKEYAATHRNVFYVLCAEDTKKGDFMRDIARSMGIRVDGAVRQMLEQILEALVRLDGPLLVFDEADKLTDSVMQYFITIYNRTEGDVGVVFLSTRHMKSRMARGLQFNRRGYHELNSRIGRKFYDLEPANAADVYNICVANGITDEEAIRDVIREADAVQYDMRRVRKVARIKAKRA	0.2238	0.1364	0.1678	0.3042	0.2972	0.4895	0.2238	9.07452	32.3471	5.12629
.	phage009a_Kyudai3_7	7	x154	682		2903	4951	+	transposase	integration/excision		Mu-like	phage009a	phage009a_Kyudai3	Kyudai3	.	no_SP / 1.000043	transposase	integration and excision	310	343.9	Integrase_core_domain	.	rve	.	.	.	transposase;	Transposase and inactivated derivatives	transposase family protein	#N/A	#N/A	MELYNNRLCLTIEEAIPAILSLSNYKWHVKKGNIKMARTARGLGHYALIEYDSLPARFKAKYIEVYGADAHEIMAKETKSAFVLDGKAREFYTEYLLENGEHLSEGRIEEYVINASVMQHVIARVAEMRRLRKVSHNVRTAENDVWTCFAREYEALRTEYGHTLPPTIKSLRNKLAQYKKDGYAAIVDKKLGNSNTVKVTEAGGRCLIALRRSLTPVYSMQEILDEYNLRAGEKGWKTLKSVTAVAAYLDRPDVAPLWYSAVYGELKAKQRFGRKMSTSMPTRRDSLWYGDGTKLNLYYKAYGKKGWELRTTQVYEVMDAFSEVLLGYHISDSENYEAQYNAFRMAVERAGQKPFEIVTDNQGGHKKLGSQGFFQRICHVYRTTQPHNPQSKTIEQVFG…	>phage009a_Kyudai3_7@MELYNNRLCLTIEEAIPAILSLSNYKWHVKKGNIKMARTARGLGHYALIEYDSLPARFKAKYIEVYGADAHEIMAKETKSAFVLDGKAREFYTEYLLENGEHLSEGRIEEYVINASVMQHVIARVAEMRRLRKVSHNVRTAENDVWTCFAREYEALRTEYGHTLPPTIKSLRNKLAQYKKDGYAAIVDKKLGNSNTVKVTEAGGRCLIALRRSLTPVYSMQEILDEYNLRAGEKGWKTLKSVTAVAAYLDRPDVAPLWYSAVYGELKAKQRFGRKMSTSMPTRRDSLWYGDGTKLNLYYKAYGKKGWELRTTQVYEVMDAFSEVLLGYHISDSENYEAQYNAFRMAVERAGQKPFEIVTDNQGGHKKLGSQGFFQRIC…	0.2449	0.1276	0.1672	0.2947	0.261	0.4399	0.2786	9.23629	78.0515	13.1071
.	phage009a_Kyudai3_9	9	x155	286		5370	6230	+	transposase activator, Mu B-like	integration/excision		Mu-like	phage009a	phage009a_Kyudai3	Kyudai3	.	no_SP / 0.996174	DNA transposition protein	integration and excision	296	190.6	AAA_domain	.	AAA_22,COG2842 superfamily	.	.	.	atp-dependent protease la;	AAA domain	AAA family ATPase	transposase	transposase B	MKYTEDRKREITVLLDAWVKRYPSRNKAAVAMGIAAATLSAILNNDWEKISAAMWAKVESAIAAPTKAQSWAIAETMAYREITHVMDDARENSAMTWVVGEAGCGKTTTAKEYAATHRNVFYVLCAEDTKKGDFMRDIARSMGIRVDGAVRQMLEQILEALVRLDGPLLVFDEADKLTDSVMQYFITIYNRTEGDVGVVFLSTRHMKSRMARGLQFNRRGYHELNSRIGRKFYDLEPANAADVYNICVANGITDEEAIRDVIREADAVQYDMRRVRKVARIKAKRA	>phage009a_Kyudai3_9@MKYTEDRKREITVLLDAWVKRYPSRNKAAVAMGIAAATLSAILNNDWEKISAAMWAKVESAIAAPTKAQSWAIAETMAYREITHVMDDARENSAMTWVVGEAGCGKTTTAKEYAATHRNVFYVLCAEDTKKGDFMRDIARSMGIRVDGAVRQMLEQILEALVRLDGPLLVFDEADKLTDSVMQYFITIYNRTEGDVGVVFLSTRHMKSRMARGLQFNRRGYHELNSRIGRKFYDLEPANAADVYNICVANGITDEEAIRDVIREADAVQYDMRRVRKVARIKAKRA	0.2238	0.1364	0.1678	0.3042	0.2972	0.4895	0.2238	9.07452	32.3471	5.12629
.	phage010a_HG1691old_12	12	x154	682		3293	5341	+	transposase	integration/excision		Mu-like	phage010a	phage010a_HG1691old	HG1691old	.	no_SP / 1.000068	transposase	integration and excision	310	344.7	Integrase_core_domain	.	rve	.	.	.	transposase;	Transposase and inactivated derivatives	transposase family protein	#N/A	#N/A	MELYNNRLCLSIEEVVPALMGKPNYDYHVRKGNLTVARTARGLGHYALIDYDSLPVRFKAKYIEVYGADAHEIMAKETKSAFVLDGKAREFYSEYLLENGEHLPEGRIEEYVINASVMQHVIARVAEMRRLRKVSHNVRTAENDVWTCFAGEYEALRTEYGHTLPPTIKSLRNKLAQYKKDGYAALVDKKLGNSNTVKITEAGGRCLIALRRSLTPIYSMQEILDEYNLRAGEKGWKTLKSVTAVAAYLDRPDVAPLWCSAVYGELKAKQRFGRKMSTSMPTRRDSLWYGDGTKLNLYYKAYGKKGWELRTTQVYEVMDAFSEVLLGYHISDSENYEAQYNAFRMAVERAGQKPYEIVTDNQGGHKKLGAQGFFQRICHVYRTTQPHNPQSKTIEQVFG…	>phage010a_HG1691old_12@MELYNNRLCLSIEEVVPALMGKPNYDYHVRKGNLTVARTARGLGHYALIDYDSLPVRFKAKYIEVYGADAHEIMAKETKSAFVLDGKAREFYSEYLLENGEHLPEGRIEEYVINASVMQHVIARVAEMRRLRKVSHNVRTAENDVWTCFAGEYEALRTEYGHTLPPTIKSLRNKLAQYKKDGYAALVDKKLGNSNTVKITEAGGRCLIALRRSLTPIYSMQEILDEYNLRAGEKGWKTLKSVTAVAAYLDRPDVAPLWCSAVYGELKAKQRFGRKMSTSMPTRRDSLWYGDGTKLNLYYKAYGKKGWELRTTQVYEVMDAFSEVLLGYHISDSENYEAQYNAFRMAVERAGQKPYEIVTDNQGGHKKLGAQGFFQ…	0.2375	0.1261	0.1628	0.2889	0.2742	0.4531	0.2698	8.99308	77.6351	11.0371
.	phage010a_HG1691old_14	14	x155	286		5760	6620	+	transposase activator, Mu B-like	integration/excision		Mu-like	phage010a	phage010a_HG1691old	HG1691old	.	no_SP / 0.997189	DNA transposition protein	integration and excision	296	192.1	AAA_domain	.	AAA_22,COG2842 superfamily	.	.	.	atp-dependent protease la;	AAA domain	AAA family ATPase	transposase	transposase B	MKYTEDRKQEITTLLDAWVKRYPSRNKAAVAMGIAAATLSAILNNDWEKISAAMWAKVESAIAAPTKAQSWAIAETMAYREITHVMDDARENSAMTWVVGEAGCGKTTTAKEYAATHRNVFYVLCAEDTKRGDFMRDIARSMGIRVDGAVRQMLEQILEALVRLDGPLLVFDEADKLTDSVMQYFITIYNRTEGDVGIVFLSTRHIKSRMARGLQFNRRGYHELNSRIGRKFYDLEPANATDVYNICAANGITDEEAIRDVIREADAVQYDMRRVRKVARIKAKRA	>phage010a_HG1691old_14@MKYTEDRKQEITTLLDAWVKRYPSRNKAAVAMGIAAATLSAILNNDWEKISAAMWAKVESAIAAPTKAQSWAIAETMAYREITHVMDDARENSAMTWVVGEAGCGKTTTAKEYAATHRNVFYVLCAEDTKRGDFMRDIARSMGIRVDGAVRQMLEQILEALVRLDGPLLVFDEADKLTDSVMQYFITIYNRTEGDVGIVFLSTRHIKSRMARGLQFNRRGYHELNSRIGRKFYDLEPANATDVYNICAANGITDEEAIRDVIREADAVQYDMRRVRKVARIKAKRA	0.2273	0.1364	0.1643	0.3007	0.2972	0.4825	0.2343	8.77678	32.347	4.12651
.	phage011a_WW2952_5	5	x154	682		2035	4083	+	transposase	integration/excision		Mu-like	phage011a	phage011a_WW2952	WW2952	.	no_SP / 1.000038	transposase	integration and excision	310	343.8	Integrase_core_domain	.	rve	.	.	.	transposase;	Transposase and inactivated derivatives	transposase family protein	#N/A	#N/A	MELYNNRLCLTIEEAIPAILSLSNYKWHVKKGNIKMARTGRGLGHYALIEYDSLPARFKAKYIEVYGADAHEIMAKETKSAFVLDGKAREFYTEYLLENGEHLSEGRIEEYVINASVMQHVIARVAEMRRLRKVSHNVRTAENDVWTCFAREYEALRTEYGHTLPPTVKSLRNKLAQYKKDGYAAIVDKKLGNSNTVKISEAGGRCLIALRRSLTPVYSMQEILDEYNLRAGEKGWKTLKSVTAVAAYLDRPDVAPLWYSAVYGELKAKQRFGRKMSTSMPTRRDSLWYGDGTKLNLYYKAYGKKGWELRTTQVYEVMDAFSEVLLGYHISDSENYEAQYNAFRMAVERAGQKPFEIVTDNQGGHKKLGSQGFFQRICHVYRTTQPHNPQSKTIEQVFG…	>phage011a_WW2952_5@MELYNNRLCLTIEEAIPAILSLSNYKWHVKKGNIKMARTGRGLGHYALIEYDSLPARFKAKYIEVYGADAHEIMAKETKSAFVLDGKAREFYTEYLLENGEHLSEGRIEEYVINASVMQHVIARVAEMRRLRKVSHNVRTAENDVWTCFAREYEALRTEYGHTLPPTVKSLRNKLAQYKKDGYAAIVDKKLGNSNTVKISEAGGRCLIALRRSLTPVYSMQEILDEYNLRAGEKGWKTLKSVTAVAAYLDRPDVAPLWYSAVYGELKAKQRFGRKMSTSMPTRRDSLWYGDGTKLNLYYKAYGKKGWELRTTQVYEVMDAFSEVLLGYHISDSENYEAQYNAFRMAVERAGQKPFEIVTDNQGGHKKLGSQGFFQRICH…	0.2449	0.1276	0.1672	0.2947	0.261	0.4399	0.2786	9.23629	78.0235	13.1071
.	phage011a_WW2952_7	7	x155	285		4502	5359	+	transposase activator, Mu B-like	integration/excision		Mu-like	phage011a	phage011a_WW2952	WW2952	.	no_SP / 0.997189	DNA transposition protein	integration and excision	296	195.7	AAA_domain	.	AAA_22,COG2842 superfamily	.	.	.	atp-dependent protease la;	AAA domain	AAA family ATPase	transposase	transposase B	MKYTEDRKQEITTLLDAWVKRYPSRNKAAVAMGIAAATLSAILNNDWEKISAAMWAKVESAIAAPTKAQSWAIAETMAYREITHVMDDARENSAMTWVVGEAGCGKTTTAKEYAATHRNVFYVLCAEDTKRGDFMRDIARSMGIRVDGAVRQMLEQILEALVRLDGPLLVFDEADKLTDSVMQYFITIYNRTEGDVGIVFLSTRHIKSRMARGLQFNRRGYHELNSRIGRKFYDLEPANATDVYNICVANGITDEEAIRDVIREADAVQYDMRRVRKVARIKAKA	>phage011a_WW2952_7@MKYTEDRKQEITTLLDAWVKRYPSRNKAAVAMGIAAATLSAILNNDWEKISAAMWAKVESAIAAPTKAQSWAIAETMAYREITHVMDDARENSAMTWVVGEAGCGKTTTAKEYAATHRNVFYVLCAEDTKRGDFMRDIARSMGIRVDGAVRQMLEQILEALVRLDGPLLVFDEADKLTDSVMQYFITIYNRTEGDVGIVFLSTRHIKSRMARGLQFNRRGYHELNSRIGRKFYDLEPANATDVYNICVANGITDEEAIRDVIREADAVQYDMRRVRKVARIKAKA	0.2281	0.1368	0.1614	0.2982	0.2912	0.4842	0.2351	8.42217	32.2189	3.12651
.	phage012a_381OKJP_9	9	x154	684		3543	5597	+	transposase	integration/excision		Mu-like	phage012a	phage012a_381OKJP	381OKJP	.	no_SP / 1.000058	transposase	integration and excision	310	342.3	Integrase_core_domain	.	rve	.	.	.	transposase;	Transposase and inactivated derivatives	transposase family protein	#N/A	#N/A	MELYNNLLCLTIDEVIPSIFRRDNFYYHVKKGNVRMAREARGLGHYALIEYDSLPARFKAKYIEVYGADAHEIMAKETKSAFVLDGKTREFYTEYLLENGEHLPEGRIEEYVINASVMQHVIARVAEMRRLRKVSHNVRTAENDVWTCFAGEYEALRTEYGHTLPPTIKSLRNKLAQYKKDGYAALVDKKLGNSNTVKITEAGGRCLIALRRSLTPVYTMQEILDEYNLRAGEKGWKTLKSVTAVAAYLDRPDVAPLWYSAVYGELKAKQRFGRKMSTSMPTRRDSLWYGDGTKLNLYYKAYGKKGWELRTTQVYEVMDAFSEVLLGYHISDSENYEAQYNAFRMAVERAGQKPYEIVTDNQGGHKKLGAQGFFQRICHVYRTTQPHNPQSKTIEQVFG…	>phage012a_381OKJP_9@MELYNNLLCLTIDEVIPSIFRRDNFYYHVKKGNVRMAREARGLGHYALIEYDSLPARFKAKYIEVYGADAHEIMAKETKSAFVLDGKTREFYTEYLLENGEHLPEGRIEEYVINASVMQHVIARVAEMRRLRKVSHNVRTAENDVWTCFAGEYEALRTEYGHTLPPTIKSLRNKLAQYKKDGYAALVDKKLGNSNTVKITEAGGRCLIALRRSLTPVYTMQEILDEYNLRAGEKGWKTLKSVTAVAAYLDRPDVAPLWYSAVYGELKAKQRFGRKMSTSMPTRRDSLWYGDGTKLNLYYKAYGKKGWELRTTQVYEVMDAFSEVLLGYHISDSENYEAQYNAFRMAVERAGQKPYEIVTDNQGGHKKLGAQGFFQRIC…	0.2456	0.1287	0.1681	0.2968	0.2617	0.4386	0.2763	9.21968	78.3348	13.106
.	phage012a_381OKJP_10	10	x155	300		5560	6462	+	transposase activator, Mu B-like	integration/excision		Mu-like	phage012a	phage012a_381OKJP	381OKJP	.	no_SP / 1.00004	DNA transposition protein	integration and excision	296	191.7	AAA_domain	.	AAA_22,COG2842 superfamily	.	.	.	atp-dependent protease la;	AAA domain	AAA family ATPase	transposase	transposase B	MPTWLSAWRQNYSAIMKYTEDRKQEITVLLDAWVKRYPSRNKAAVAMGIAAATLSAILNNDWEKISAAMWAKVESAIAAPTKAQSWAIAETMAYREITHVMDDARENSAMTWVVGEAGCGKTTTAKEYAATHRNVFYVLCAEDTKRGDFMRDIARSMGIRVDGAVRQMLEQILEALVRLDGPLLVFDEADKLTDSVMQYFITIYNRTEGDVGIVFLSTRHIKSRMARGLQFNRRGYHELNSRIGRKFYDLEPANATDVYNICVANGITDEEAIRDVIREADAVQYDMRRVRKVARIKAKA	>phage012a_381OKJP_10@MPTWLSAWRQNYSAIMKYTEDRKQEITVLLDAWVKRYPSRNKAAVAMGIAAATLSAILNNDWEKISAAMWAKVESAIAAPTKAQSWAIAETMAYREITHVMDDARENSAMTWVVGEAGCGKTTTAKEYAATHRNVFYVLCAEDTKRGDFMRDIARSMGIRVDGAVRQMLEQILEALVRLDGPLLVFDEADKLTDSVMQYFITIYNRTEGDVGIVFLSTRHIKSRMARGLQFNRRGYHELNSRIGRKFYDLEPANATDVYNICVANGITDEEAIRDVIREADAVQYDMRRVRKVARIKAKA	0.2267	0.13	0.1567	0.2867	0.29	0.49	0.2467	8.76178	34.023	4.12571
.	phage013a_WW2885_8	8	x154	708		3111	5237	+	transposase	integration/excision		Mu-like	phage013a	phage013a_WW2885	WW2885	.	no_SP / 1.000052	transposase	integration and excision	310	341.3	Integrase_core_domain	.	rve	.	.	.	transposase;	Transposase and inactivated derivatives	transposase family protein	#N/A	#N/A	MVERGTVREGCGFESRRGDKKNNDMELYNNLLCLTIDEVIPSIFRRDNFYYHVKKGNVRMAREARGLGHYALIDYDSLPARFKAKYIEVYGADAHEIMAKETKSAFVLDGKAREFYTEYLLENGEHLPEGRIEEYVINASVMQHVIARVAEMRRLRKVSHNVRTAENDVWTCFAGEYEALRTEYGHTLPPTIKSLRNKLAQYKKDGYAALVDKKLGNSNTVKITEAGGRCLIALRRSLTPVYTMQEILDEYNLRAGEKGWKTLKSVTAVAAYLDRPDVAPLWYSAVYGELKAKQRFGRKMSTSMPTRRDSLWYGDGTKLNLYYKAYGKKGWELRTTQVYEVMDAFSEVLLGYHISDSENYEAQYNAFRMAVERAGQKPYEIVTDNQGGHKKLGAQGFFQ…	>phage013a_WW2885_8@MVERGTVREGCGFESRRGDKKNNDMELYNNLLCLTIDEVIPSIFRRDNFYYHVKKGNVRMAREARGLGHYALIDYDSLPARFKAKYIEVYGADAHEIMAKETKSAFVLDGKAREFYTEYLLENGEHLPEGRIEEYVINASVMQHVIARVAEMRRLRKVSHNVRTAENDVWTCFAGEYEALRTEYGHTLPPTIKSLRNKLAQYKKDGYAALVDKKLGNSNTVKITEAGGRCLIALRRSLTPVYTMQEILDEYNLRAGEKGWKTLKSVTAVAAYLDRPDVAPLWYSAVYGELKAKQRFGRKMSTSMPTRRDSLWYGDGTKLNLYYKAYGKKGWELRTTQVYEVMDAFSEVLLGYHISDSENYEAQYNAFRMAVERAGQKPY…	0.2444	0.1314	0.1709	0.3023	0.2655	0.4364	0.2726	9.21989	81.0137	14.0424
.	phage013a_WW2885_9	9	x155	300		5200	6102	+	transposase activator, Mu B-like	integration/excision		Mu-like	phage013a	phage013a_WW2885	WW2885	.	no_SP / 1.00004	DNA transposition protein	integration and excision	296	191.8	AAA_domain	.	AAA_22,COG2842 superfamily	.	.	.	atp-dependent protease la;	AAA domain	AAA family ATPase	transposase	transposase B	MPTWLSAWRQNYSAIMKYTEDRKQEITVLLDAWVKRYPSRNKAAVAMGIAAATLSAILNNDWEKISAAMWAKVESAIAAPTKAQSWAIAETMAYREIIHVMDDARENSAMTWVVGEAGCGKTTTAKEYAATHRNVFYVLCAEDTKRGDFMRDIARSMGIRVDGAVRQMLEQILEALVRLDGPLLVFDEADKLTDSVMQYFITIYNRTEGDVGIVFLSTRHIKSRMARGLQFNRRGYHELNSRIGRKFYDLEPANATDVYNICVANGITDEEAIRDVIREADAVQYDMRRVRKVARIKAKA	>phage013a_WW2885_9@MPTWLSAWRQNYSAIMKYTEDRKQEITVLLDAWVKRYPSRNKAAVAMGIAAATLSAILNNDWEKISAAMWAKVESAIAAPTKAQSWAIAETMAYREIIHVMDDARENSAMTWVVGEAGCGKTTTAKEYAATHRNVFYVLCAEDTKRGDFMRDIARSMGIRVDGAVRQMLEQILEALVRLDGPLLVFDEADKLTDSVMQYFITIYNRTEGDVGIVFLSTRHIKSRMARGLQFNRRGYHELNSRIGRKFYDLEPANATDVYNICVANGITDEEAIRDVIREADAVQYDMRRVRKVARIKAKA	0.23	0.13	0.1567	0.2867	0.29	0.4933	0.2433	8.76178	34.035	4.12571
.	phage014a_Kyudai4_11	11	x154	684		2851	4905	+	transposase	integration/excision		Mu-like	phage014a	phage014a_Kyudai4	Kyudai4	.	no_SP / 1.000043	transposase	integration and excision	310	342.3	Integrase_core_domain	.	rve	.	.	.	transposase;	Transposase and inactivated derivatives	transposase family protein	#N/A	#N/A	MELYNNRLCLTIEEAIPAILSLSNYKWHVKKGNIKMARTARGLGHYALIEYDSLPARFKAKYIEVYGADAHEIMAKETKSAFVLDGKAREFYTEYLLENGEHLSEGRIEEYVINASVMQHVIARVAEMRRLRKVSHNVRTAENDVWTCFAGEYEALRTEYGHTLPPTIKSLRNKLAQYKKDGYAALVDKKLGNSNTVKITEAGGRCLIALRRSLTPVYTMQEILDEYNLRAGEKGWKTLKSVTAVAAYLDRPDVAPLWYSAVYGELKAKQRFGRKMSTSMPTRRDSLWYGDGTKLNLYYKAYGKKGWELRTTQVYEVMDAFSEVLLGYHISDSENYEAQYNAFRMAVERAGQKPYEIVTDNQGGHKKLGAQGFFQRICHVYRTTQPHNPQSKTIEQVFG…	>phage014a_Kyudai4_11@MELYNNRLCLTIEEAIPAILSLSNYKWHVKKGNIKMARTARGLGHYALIEYDSLPARFKAKYIEVYGADAHEIMAKETKSAFVLDGKAREFYTEYLLENGEHLSEGRIEEYVINASVMQHVIARVAEMRRLRKVSHNVRTAENDVWTCFAGEYEALRTEYGHTLPPTIKSLRNKLAQYKKDGYAALVDKKLGNSNTVKITEAGGRCLIALRRSLTPVYTMQEILDEYNLRAGEKGWKTLKSVTAVAAYLDRPDVAPLWYSAVYGELKAKQRFGRKMSTSMPTRRDSLWYGDGTKLNLYYKAYGKKGWELRTTQVYEVMDAFSEVLLGYHISDSENYEAQYNAFRMAVERAGQKPYEIVTDNQGGHKKLGAQGFFQRI…	0.2456	0.1257	0.1681	0.2939	0.2617	0.4401	0.2792	9.34849	78.0956	15.1054
.	phage014a_Kyudai4_12	12	x155	300		4868	5770	+	transposase activator, Mu B-like	integration/excision		Mu-like	phage014a	phage014a_Kyudai4	Kyudai4	.	no_SP / 1.00004	DNA transposition protein	integration and excision	296	191.7	AAA_domain	.	AAA_22,COG2842 superfamily	.	.	.	atp-dependent protease la;	AAA domain	AAA family ATPase	transposase	transposase B	MPTWLSAWRQNYSAIMKYTEDRKQEITVLLDAWVKRYPSRNKAAVAMGIAAATLSAILNNDWEKISAAMWAKVESAIAAPTKAQSWAIAETMAYREITHVMDDARENSAMTWVVGEAGCGKTTTAKEYAATHRNVFYVLCAEDTKRGDFMRDIARSMGIRVDGAVRQMLEQILEALVRLDGPLLVFDEADKLTDSVMQYFITIYNRTEGDVGIVFLSTRHIKSRMARGLQFNRRGYHELNSRIGRKFYDLEPANATDVYNICVANGITDEEAIRDVIREADAVQYDMRRVRKVARIKAKA	>phage014a_Kyudai4_12@MPTWLSAWRQNYSAIMKYTEDRKQEITVLLDAWVKRYPSRNKAAVAMGIAAATLSAILNNDWEKISAAMWAKVESAIAAPTKAQSWAIAETMAYREITHVMDDARENSAMTWVVGEAGCGKTTTAKEYAATHRNVFYVLCAEDTKRGDFMRDIARSMGIRVDGAVRQMLEQILEALVRLDGPLLVFDEADKLTDSVMQYFITIYNRTEGDVGIVFLSTRHIKSRMARGLQFNRRGYHELNSRIGRKFYDLEPANATDVYNICVANGITDEEAIRDVIREADAVQYDMRRVRKVARIKAKA	0.2267	0.13	0.1567	0.2867	0.29	0.49	0.2467	8.76178	34.023	4.12571
.	phage015a_SRR9217400mag3_8	8	x154	684		2511	4565	+	transposase	integration/excision		Mu-like	phage015a	phage015a_SRR9217400mag3	SRR9217400mag3	.	no_SP / 1.000043	transposase	integration and excision	310	342.3	Integrase_core_domain	.	rve	.	.	.	transposase;	Transposase and inactivated derivatives	transposase family protein	#N/A	#N/A	MELYNNRLCLTIEEAIPAILSLSNYKWHVKKGNIKMARTARGLGHYALIEYDSLPARFKAKYIEVYGADAHEIMAKETKSAFVLDGKAREFYTEYLLENGEHLSEGRIEEYVINASVMQHVIARVAEMRRLRKVSHNVRTAENDVWTCFAGEYEALRTEYGHTLPPTIKSLRNKLAQYKKDGYAALVDKKLGNSNTVKITEAGGRCLIALRRSLTPVYTMQEILDEYNLRAGEKGWKTLKSVTAVAAYLDRPDVAPLWYSAVYGELKAKQRFGRKMSTSMPTRRDSLWYGDGTKLNLYYKAYGKKGWELRTTQVYEVMDAFSEVLLGYHISDSENYEAQYNAFRMAVERAGQKPYEIVTDNQGGHKKLGAQGFFQRICHVYRTTQPHNPQSKTIEQVFG…	>phage015a_SRR9217400mag3_8@MELYNNRLCLTIEEAIPAILSLSNYKWHVKKGNIKMARTARGLGHYALIEYDSLPARFKAKYIEVYGADAHEIMAKETKSAFVLDGKAREFYTEYLLENGEHLSEGRIEEYVINASVMQHVIARVAEMRRLRKVSHNVRTAENDVWTCFAGEYEALRTEYGHTLPPTIKSLRNKLAQYKKDGYAALVDKKLGNSNTVKITEAGGRCLIALRRSLTPVYTMQEILDEYNLRAGEKGWKTLKSVTAVAAYLDRPDVAPLWYSAVYGELKAKQRFGRKMSTSMPTRRDSLWYGDGTKLNLYYKAYGKKGWELRTTQVYEVMDAFSEVLLGYHISDSENYEAQYNAFRMAVERAGQKPYEIVTDNQGGHKKLGAQ…	0.2456	0.1257	0.1681	0.2939	0.2617	0.4401	0.2792	9.34849	78.0956	15.1054
.	phage015a_SRR9217400mag3_9	9	x155	300		4528	5430	+	transposase activator, Mu B-like	integration/excision		Mu-like	phage015a	phage015a_SRR9217400mag3	SRR9217400mag3	.	no_SP / 1.00004	DNA transposition protein	integration and excision	296	191.8	AAA_domain	.	AAA_22,COG2842 superfamily	.	.	.	atp-dependent protease la;	AAA domain	AAA family ATPase	transposase	transposase B	MPTWLSAWRQNYSAIMKYTEDRKQEITVLLDAWVKRYPSRNKAAVAMGIAAATLSAILNNDWEKISAAMWAKVESAIAAPTKAQSWAIAETMAYREITHVMDDARENSAMTWVVGEAGCGKTTTAKEYAATHRNVFYVLCAEDTKRGDFMRDIARSMGIRVDGAVRQMLEQILEALVRLDGPLLVFDEADKLTDSVMQYFITIYNRTEGDVGIVFLSTRHIKSRMARGLQFNCRGYHELNSRIGRKFYDLEPANATDVYNICVANGITDEEAIRDVIREADAVQYDMRRVRKVARIKAKA	>phage015a_SRR9217400mag3_9@MPTWLSAWRQNYSAIMKYTEDRKQEITVLLDAWVKRYPSRNKAAVAMGIAAATLSAILNNDWEKISAAMWAKVESAIAAPTKAQSWAIAETMAYREITHVMDDARENSAMTWVVGEAGCGKTTTAKEYAATHRNVFYVLCAEDTKRGDFMRDIARSMGIRVDGAVRQMLEQILEALVRLDGPLLVFDEADKLTDSVMQYFITIYNRTEGDVGIVFLSTRHIKSRMARGLQFNCRGYHELNSRIGRKFYDLEPANATDVYNICVANGITDEEAIRDVIREADAVQYDMRRVRKVARIKAKA	0.2267	0.13	0.1533	0.2833	0.2867	0.49	0.25	8.22136	33.9699	3.05817
.	phage016a_WW2866_72	72	x407	386		48263	49423	-	integrase	integration/excision		tRNA-Pro	phage016a	phage016a_WW2866	WW2866	.	no_SP / 1.000064	integrase	integration and excision	7244	204.6	Integrase	.	DNA_BRE_C,Phage_int_SAM_1 superfamily	.	.	.	.	Belongs to the 'phage' integrase family	Tyr recombinase domain-containing protein	#N/A	#N/A	MAKNIDEIISYTPAELRVGKETYVSLYAYDPLSNKLRRKRYKLNHIESSAERKRYGRELCARLNEQLRNGWNPFIEADSGKGYAKFEEAVTDWIRRQERLMRDGVTREATYVEYASKVRNLLKYNRNQRIPIVYIYQMNASFLNDFLDYIYIDRGNTAKTYNNYIRVISVMCKFFLARGYISTDPCAQIKSISRNRLPQKERNVISSADLRKIYEYLSEHNRHFLLACYLEYYCFVRPKELSMLLVGDISYKSRTILIRKEVAKNRKEEITTMPEVVIRMLIDLDIHSHPDNFYIFSENFMPGRDRRSEKTFRDEWLKMRRKLKLPENYQFYSLKDSGVTDMLERNIPAIAVRNQARHSSVSVTEIYTQRRERRANEEIVKFEGNF	>phage016a_WW2866_72@MAKNIDEIISYTPAELRVGKETYVSLYAYDPLSNKLRRKRYKLNHIESSAERKRYGRELCARLNEQLRNGWNPFIEADSGKGYAKFEEAVTDWIRRQERLMRDGVTREATYVEYASKVRNLLKYNRNQRIPIVYIYQMNASFLNDFLDYIYIDRGNTAKTYNNYIRVISVMCKFFLARGYISTDPCAQIKSISRNRLPQKERNVISSADLRKIYEYLSEHNRHFLLACYLEYYCFVRPKELSMLLVGDISYKSRTILIRKEVAKNRKEEITTMPEVVIRMLIDLDIHSHPDNFYIFSENFMPGRDRRSEKTFRDEWLKMRRKLKLPENYQFYSLKDSGVTDMLERNIPAIAVRNQARHSSVSVTEIYTQRRERRANEE…	0.3187	0.1295	0.1943	0.3238	0.228	0.399	0.285	9.8378	46.1068	19.1914
.	phage017a_JCVISC001_9	9	x221	158		2287	2763	+	repressor	transcription regulation		tRNA-Pro	phage017a	phage017a_JCVISC001	JCVISC001	.	no_SP / 1.000045	transposase	integration and excision	151	62.5	MOR_of_repression,_TRANSCRIPTION_	.	.	.	.	.	repressor;	-	hypothetical protein	#N/A	#N/A	MMTQPWIECEEKFLIENIDVLPLSEIAKRLKRSVTAVRLKIHRMRLTPRAVVMENPLFGLIKAKFNGHPEYFTPTMDFYKRTGICRNLFWKMYRGEVRASVDICKKVANELGVTGVEFIEALQQTLFDNPDFLPVTENPQSNNYDNRRKNKRSEEKSL	>phage017a_JCVISC001_9@MMTQPWIECEEKFLIENIDVLPLSEIAKRLKRSVTAVRLKIHRMRLTPRAVVMENPLFGLIKAKFNGHPEYFTPTMDFYKRTGICRNLFWKMYRGEVRASVDICKKVANELGVTGVEFIEALQQTLFDNPDFLPVTENPQSNNYDNRRKNKRSEEKSL	0.2911	0.1266	0.1772	0.3038	0.2215	0.462	0.2468	9.62423	18.5406	5.92096
.	phage017a_JCVISC001_69	69	x407	386		46553	47713	-	integrase	integration/excision		tRNA-Pro	phage017a	phage017a_JCVISC001	JCVISC001	.	no_SP / 1.000053	integrase	integration and excision	7244	200	Integrase	.	DNA_BRE_C,Phage_int_SAM_1 superfamily	.	.	.	.	Belongs to the 'phage' integrase family	Tyr recombinase domain-containing protein	#N/A	#N/A	MAKNIDEIISYTPAELRVGKETYVSLYAYDPLSNKLRRKRYKLNHIESPAERKRYGRELCARLNEQLRNGWNPFIETDSGKGYAKFEEAVTDWIRRQERLMRDGVTREATYVEYASKVRNLLKYNRNQRIPIVYIYQMDASFLNDFLDYIYIDRGNTAKTYNNYIRVISVMCKFFLSRGYISTDPCAQIKSISRNRLPQKERNVISSTDLRKIYEYLSEHNRHFLLACYLEYYCFVRPKELSMLLVGDISYKSRTILIRKEVAKNRKEEITTMPEVVISMLIDLDIHTHPDNFYIFSENFMPGRDRRSEKTFRDEWLKMRRKLKLPENYQFYSLKDSGVTDMLERNIPAIAVRNQARHSSVSVTEIYTQRRERRANEEIAKFEGNF	>phage017a_JCVISC001_69@MAKNIDEIISYTPAELRVGKETYVSLYAYDPLSNKLRRKRYKLNHIESPAERKRYGRELCARLNEQLRNGWNPFIETDSGKGYAKFEEAVTDWIRRQERLMRDGVTREATYVEYASKVRNLLKYNRNQRIPIVYIYQMDASFLNDFLDYIYIDRGNTAKTYNNYIRVISVMCKFFLSRGYISTDPCAQIKSISRNRLPQKERNVISSTDLRKIYEYLSEHNRHFLLACYLEYYCFVRPKELSMLLVGDISYKSRTILIRKEVAKNRKEEITTMPEVVISMLIDLDIHTHPDNFYIFSENFMPGRDRRSEKTFRDEWLKMRRKLKLPENYQFYSLKDSGVTDMLERNIPAIAVRNQARHSSVSVTEIYTQRRERRA…	0.3161	0.1321	0.1917	0.3238	0.2228	0.3938	0.2902	9.74108	46.1108	17.1919
.	phage018a_AFR5B1_71	71	x407	386		46461	47621	-	integrase	integration/excision		tRNA-Pro	phage018a	phage018a_AFR5B1	AFR5B1	.	no_SP / 1.000064	integrase	integration and excision	7244	199.3	Integrase	.	DNA_BRE_C,Phage_int_SAM_1 superfamily	.	.	.	.	Belongs to the 'phage' integrase family	Tyr recombinase domain-containing protein	#N/A	#N/A	MAKNIDEIISYTPAELRVGKETYVSLYAYDPLSNKLRRKRYKLNHIESSAERKRYGRELCARLNEQLRNGWNPFIETDSGKGYAKFEEAVTDWIRRQERLMKDGVTREATYVEYASKVRNLLKYNRNQRIPIVYIYQMDASFLNDFLDYIYIDRGNTAKTYNNYIRVISVMCKFFLARGYISTDPCAQIKSISRNRLPQKERNVISSADLRKIYEYLSEHNRHFLLACYLEYYCFVRPKELSMLLIGDISYKSRTILIRKEVAKNRKEEITTMPEVVIRMLIDLDIHAHPDNYYIFSDNFMPGRDRRSEKTFRDEWLKMRRKLKLPENYQFYSLKDSGVTDMLEKNIPAIAVRNQARHSSVSVTEIYTQRRERRANEEIAKFEGNF	>phage018a_AFR5B1_71@MAKNIDEIISYTPAELRVGKETYVSLYAYDPLSNKLRRKRYKLNHIESSAERKRYGRELCARLNEQLRNGWNPFIETDSGKGYAKFEEAVTDWIRRQERLMKDGVTREATYVEYASKVRNLLKYNRNQRIPIVYIYQMDASFLNDFLDYIYIDRGNTAKTYNNYIRVISVMCKFFLARGYISTDPCAQIKSISRNRLPQKERNVISSADLRKIYEYLSEHNRHFLLACYLEYYCFVRPKELSMLLIGDISYKSRTILIRKEVAKNRKEEITTMPEVVIRMLIDLDIHAHPDNYYIFSDNFMPGRDRRSEKTFRDEWLKMRRKLKLPENYQFYSLKDSGVTDMLEKNIPAIAVRNQARHSSVSVTEIYTQRRERRANEE…	0.3238	0.1321	0.1943	0.3264	0.2254	0.3964	0.285	9.76468	46.0538	18.1898
.	phage019a_ATCC49417_70	70	x407	386		46891	48051	-	integrase	integration/excision		tRNA-Pro	phage019a	phage019a_ATCC49417	ATCC49417	.	no_SP / 1.000064	integrase	integration and excision	7244	198.6	Integrase	.	DNA_BRE_C,Phage_int_SAM_1 superfamily	.	.	.	.	Belongs to the 'phage' integrase family	Tyr recombinase domain-containing protein	#N/A	#N/A	MAKNIDEIISYTPAELRVGKETYVSLYAYDPLSNKLRRKRYKLNHIESSAERKRYGRELCARLNEQLRNGWNPFIETDSGKGYAKFEEAVTDWIRRQERLMKDGVTREATYVEYASKVRNLLKYNRNQCIPIVYIYQMDASFLNDFLDYIYIDRGNTAKTYNNYIRVISVMCKFFLARGYISTDPCAQIKSISRNRLPQKERNVISSADLRKIYEYLSEHNRHFLLACYLEYYCFVRPKELSMLLIGDISYKSRTILIRKEVAKNRKEEITTMPEVVIRMLIDLDIHAHPDNYYIFSDNFMPGRDRRSEKTFRDEWLKMRRKLKLPENYQFYSLKDSGVTDMLEKNIPAIAVRNQARHSSVSVTEIYTQRRERKANEEIAKFEGNF	>phage019a_ATCC49417_70@MAKNIDEIISYTPAELRVGKETYVSLYAYDPLSNKLRRKRYKLNHIESSAERKRYGRELCARLNEQLRNGWNPFIETDSGKGYAKFEEAVTDWIRRQERLMKDGVTREATYVEYASKVRNLLKYNRNQCIPIVYIYQMDASFLNDFLDYIYIDRGNTAKTYNNYIRVISVMCKFFLARGYISTDPCAQIKSISRNRLPQKERNVISSADLRKIYEYLSEHNRHFLLACYLEYYCFVRPKELSMLLIGDISYKSRTILIRKEVAKNRKEEITTMPEVVIRMLIDLDIHAHPDNYYIFSDNFMPGRDRRSEKTFRDEWLKMRRKLKLPENYQFYSLKDSGVTDMLEKNIPAIAVRNQARHSSVSVTEIYTQRRERKA…	0.3264	0.1321	0.1917	0.3238	0.2202	0.3964	0.2876	9.66097	45.9727	17.122
.	phage019b_ATCC49417_69	69	x407	386		46731	47891	-	integrase	integration/excision		tRNA-Pro	phage019b	phage019b_ATCC49417	ATCC49417	.	no_SP / 1.000064	integrase	integration and excision	7244	198.6	Integrase	.	DNA_BRE_C,Phage_int_SAM_1 superfamily	.	.	.	.	Belongs to the 'phage' integrase family	Tyr recombinase domain-containing protein	#N/A	#N/A	MAKNIDEIISYTPAELRVGKETYVSLYAYDPLSNKLRRKRYKLNHIESSAERKRYGRELCARLNEQLRNGWNPFIETDSGKGYAKFEEAVTDWIRRQERLMKDGVTREATYVEYASKVRNLLKYNRNQCIPIVYIYQMDASFLNDFLDYIYIDRGNTAKTYNNYIRVISVMCKFFLARGYISTDPCAQIKSISRNRLPQKERNVISSADLRKIYEYLSEHNRHFLLACYLEYYCFVRPKELSMLLIGDISYKSRTILIRKEVAKNRKEEITTMPEVVIRMLIDLDIHAHPDNYYIFSDNFMPGRDRRSEKTFRDEWLKMRRKLKLPENYQFYSLKDSGVTDMLEKNIPAIAVRNQARHSSVSVTEIYTQRRERKANEEIAKFEGNF	>phage019b_ATCC49417_69@MAKNIDEIISYTPAELRVGKETYVSLYAYDPLSNKLRRKRYKLNHIESSAERKRYGRELCARLNEQLRNGWNPFIETDSGKGYAKFEEAVTDWIRRQERLMKDGVTREATYVEYASKVRNLLKYNRNQCIPIVYIYQMDASFLNDFLDYIYIDRGNTAKTYNNYIRVISVMCKFFLARGYISTDPCAQIKSISRNRLPQKERNVISSADLRKIYEYLSEHNRHFLLACYLEYYCFVRPKELSMLLIGDISYKSRTILIRKEVAKNRKEEITTMPEVVIRMLIDLDIHAHPDNYYIFSDNFMPGRDRRSEKTFRDEWLKMRRKLKLPENYQFYSLKDSGVTDMLEKNIPAIAVRNQARHSSVSVTEIYTQRRERKA…	0.3264	0.1321	0.1917	0.3238	0.2202	0.3964	0.2876	9.66097	45.9727	17.122
.	phage020a_SJD2_59	59	x461	271		40724	41539	+	integrase	integration/excision		tRNA-Pro	phage020a	phage020a_SJD2	SJD2	.	no_SP / 1.000048	integrase	integration and excision	216	151	Integrase	.	DNA_BRE_C superfamily	.	.	.	cre recombinase;	Phage integrase family	Tyr recombinase domain-containing protein	#N/A	#N/A	MRNAANYLEQYEAYIGKHVMSKDFDYICIESFFNYMRLNYDLRHNTVVKITQTIVAAVNRMRKGGMLVGRDYEDFRLREEEVTTVALSDEEVERIYKLRLNKKSAIIRDLFVFACDTGLRYSDLIAIRDENINNDTLYIKTKKTSVKVVIPLRRRAREIVRRHGGAVRYTDSQANYNKRVKTLCKRAGITDKVFCEYRKGAKTYRKSIPRYALVSSHTARRTFATNAYLAGILPARIMLITGHKTEQAFFRYIRIDKVRNAQELAQMDFFK	>phage020a_SJD2_59@MRNAANYLEQYEAYIGKHVMSKDFDYICIESFFNYMRLNYDLRHNTVVKITQTIVAAVNRMRKGGMLVGRDYEDFRLREEEVTTVALSDEEVERIYKLRLNKKSAIIRDLFVFACDTGLRYSDLIAIRDENINNDTLYIKTKKTSVKVVIPLRRRAREIVRRHGGAVRYTDSQANYNKRVKTLCKRAGITDKVFCEYRKGAKTYRKSIPRYALVSSHTARRTFATNAYLAGILPARIMLITGHKTEQAFFRYIRIDKVRNAQELAQMDFFK	0.3137	0.1107	0.2103	0.321	0.2509	0.4244	0.2546	10.2925	31.7918	22.1437
.	phage020a_SJD2_62	62	x407	386		42188	43348	-	integrase	integration/excision		tRNA-Pro	phage020a	phage020a_SJD2	SJD2	.	no_SP / 1.000057	integrase	integration and excision	7244	221.6	Integrase	.	DNA_BRE_C,Phage_int_SAM_1 superfamily	.	.	.	.	Belongs to the 'phage' integrase family	Tyr recombinase domain-containing protein	#N/A	#N/A	MANNIDEIMSYSPAELRVGKETYVSLYAYDPVLKKLRRKRYKLNHIKPAAERKRYGRDLCTRLNEQLRQGWNPFIDAESIKGYAKFEDAVTDWIRRQERLMRDGITREATYVEYASKVRNLLRYNSKLKAPATYIYQMDARYLNDFLDYIYIERGNTAKTYNNYIRVLSVMCKFFLERGYLNNDPTAKIKSISKSRLPQKERNIISSSDLRKIYEYLSEHNKHYLLACYLEYYCFVRPKELSLLQVGDLSYKDRVLLIRREVAKNRKEQITTLPDVVINMMIELEIHNHPNNYYIFSDRFMPGRDRRSEKTFRDEWLKMRRKLKLPESYQFYSLKDSGVSDMLDKNIPAIAVRDQARHSSVSVTEIYAQKRARKANADILRFEGEF	>phage020a_SJD2_62@MANNIDEIMSYSPAELRVGKETYVSLYAYDPVLKKLRRKRYKLNHIKPAAERKRYGRDLCTRLNEQLRQGWNPFIDAESIKGYAKFEDAVTDWIRRQERLMRDGITREATYVEYASKVRNLLRYNSKLKAPATYIYQMDARYLNDFLDYIYIERGNTAKTYNNYIRVLSVMCKFFLERGYLNNDPTAKIKSISKSRLPQKERNIISSSDLRKIYEYLSEHNKHYLLACYLEYYCFVRPKELSLLQVGDLSYKDRVLLIRREVAKNRKEQITTLPDVVINMMIELEIHNHPNNYYIFSDRFMPGRDRRSEKTFRDEWLKMRRKLKLPESYQFYSLKDSGVSDMLDKNIPAIAVRDQARHSSVSVTEIYAQKRARKANADIL…	0.3161	0.1295	0.2021	0.3316	0.228	0.399	0.2772	9.9218	46.0599	22.2508
.	phage021a_SJD5_59	59	x461	271		40705	41520	+	integrase	integration/excision		tRNA-Pro	phage021a	phage021a_SJD5	SJD5	.	no_SP / 1.000048	integrase	integration and excision	216	151	Integrase	.	DNA_BRE_C superfamily	.	.	.	cre recombinase;	Phage integrase family	Tyr recombinase domain-containing protein	#N/A	#N/A	MRNAANYLEQYEAYIGKHVMSKDFDYICIESFFNYMRLNYDLRHNTVVKITQTIVAAVNRMRKGGMLVGRDYEDFRLREEEVTTVALSDEEVERIYKLRLNKKSAIIRDLFVFACDTGLRYSDLIAIRDENINNDTLYIKTKKTSVKVVIPLRRRAREIVRRHGGAVRYTDSQANYNKRVKTLCKRAGITDKVFCEYRKGAKTYRKSIPRYALVSSHTARRTFATNAYLAGILPARIMLITGHKTEQAFFRYIRIDKVRNAQELAQMDFFK	>phage021a_SJD5_59@MRNAANYLEQYEAYIGKHVMSKDFDYICIESFFNYMRLNYDLRHNTVVKITQTIVAAVNRMRKGGMLVGRDYEDFRLREEEVTTVALSDEEVERIYKLRLNKKSAIIRDLFVFACDTGLRYSDLIAIRDENINNDTLYIKTKKTSVKVVIPLRRRAREIVRRHGGAVRYTDSQANYNKRVKTLCKRAGITDKVFCEYRKGAKTYRKSIPRYALVSSHTARRTFATNAYLAGILPARIMLITGHKTEQAFFRYIRIDKVRNAQELAQMDFFK	0.3137	0.1107	0.2103	0.321	0.2509	0.4244	0.2546	10.2925	31.7918	22.1437
.	phage021a_SJD5_62	62	x407	386		42169	43329	-	integrase	integration/excision		tRNA-Pro	phage021a	phage021a_SJD5	SJD5	.	no_SP / 1.000057	integrase	integration and excision	7244	221.6	Integrase	.	DNA_BRE_C,Phage_int_SAM_1 superfamily	.	.	.	.	Belongs to the 'phage' integrase family	Tyr recombinase domain-containing protein	#N/A	#N/A	MANNIDEIMSYSPAELRVGKETYVSLYAYDPVLKKLRRKRYKLNHIKPAAERKRYGRDLCTRLNEQLRQGWNPFIDAESIKGYAKFEDAVTDWIRRQERLMRDGITREATYVEYASKVRNLLRYNSKLKAPATYIYQMDARYLNDFLDYIYIERGNTAKTYNNYIRVLSVMCKFFLERGYLNNDPTAKIKSISKSRLPQKERNIISSSDLRKIYEYLSEHNKHYLLACYLEYYCFVRPKELSLLQVGDLSYKDRVLLIRREVAKNRKEQITTLPDVVINMMIELEIHNHPNNYYIFSDRFMPGRDRRSEKTFRDEWLKMRRKLKLPESYQFYSLKDSGVSDMLDKNIPAIAVRDQARHSSVSVTEIYAQKRARKANADILRFEGEF	>phage021a_SJD5_62@MANNIDEIMSYSPAELRVGKETYVSLYAYDPVLKKLRRKRYKLNHIKPAAERKRYGRDLCTRLNEQLRQGWNPFIDAESIKGYAKFEDAVTDWIRRQERLMRDGITREATYVEYASKVRNLLRYNSKLKAPATYIYQMDARYLNDFLDYIYIERGNTAKTYNNYIRVLSVMCKFFLERGYLNNDPTAKIKSISKSRLPQKERNIISSSDLRKIYEYLSEHNKHYLLACYLEYYCFVRPKELSLLQVGDLSYKDRVLLIRREVAKNRKEQITTLPDVVINMMIELEIHNHPNNYYIFSDRFMPGRDRRSEKTFRDEWLKMRRKLKLPESYQFYSLKDSGVSDMLDKNIPAIAVRDQARHSSVSVTEIYAQKRARKANADIL…	0.3161	0.1295	0.2021	0.3316	0.228	0.399	0.2772	9.9218	46.0599	22.2508
.	phage022a_WW2931_9	9	x256	146		2235	2675	+	repressor	DNA/RNA/nucleotide metabolism	phrogs anno was transposase and cat integration and excision but phyre is repressor and others in mmseq are repressor	tRNA-Pro	phage022a	phage022a_WW2931	WW2931	.	no_SP / 1.000039	transposase	integration and excision	151	59.4	Helix-turn-helix_domain	.	.	.	.	pacrispr_hit score: 0.539230764	repressor;	-	hypothetical protein	#N/A	#N/A	MMTLPWLKSEEDFLRENLGSMPMSELVRRLKRSETAIRLKIHRMRITIRAVVPDRENPLLSIVRGKFNGHPEYFTPSEDFYVRTGISRNLFWKMYRGEVRASVDVCKKVAEELGLTGVELIGALQQSLFDNPDFISEENPQTNNNR	>phage022a_WW2931_9@MMTLPWLKSEEDFLRENLGSMPMSELVRRLKRSETAIRLKIHRMRITIRAVVPDRENPLLSIVRGKFNGHPEYFTPSEDFYVRTGISRNLFWKMYRGEVRASVDVCKKVAEELGLTGVELIGALQQSLFDNPDFISEENPQTNNNR	0.2329	0.137	0.1644	0.3014	0.2466	0.4726	0.2397	8.86512	16.9855	2.05812
.	phage022a_WW2931_61	61	x461	297		41628	42521	+	integrase	integration/excision		tRNA-Pro	phage022a	phage022a_WW2931	WW2931	.	no_SP / 1.00009	integrase	integration and excision	216	164.4	Integrase	.	DNA_BRE_C superfamily	.	.	.	cre recombinase;	Phage integrase family	Tyr recombinase domain-containing protein	#N/A	#N/A	MKSTRITTYLRASLACRRCSVTLKGSMHNAANYFERYEVYIGKHVMSKDFDYICIENFFNYMRLNYDLRHNTVVKIAQTIVAAVNRMRKDGMPVGRDYEDFRLREEEVTTVALSDEEVERIYKLKVNKKSAIIRDLFVFACETGLRYSDLIAIRDENINNDTLSIKTKKTSVKVVIPLRRRAREIVRQHGGAVRYTDSQTNYNKCVKTLCKRASITEKVFCEYRKGAKIYRKSIPRYALVSSHTARRTFATNAYLAGILPARIMLITGHKTEQAFFRYIRIDKVRNAQELAQMDFFK	>phage022a_WW2931_61@MKSTRITTYLRASLACRRCSVTLKGSMHNAANYFERYEVYIGKHVMSKDFDYICIENFFNYMRLNYDLRHNTVVKIAQTIVAAVNRMRKDGMPVGRDYEDFRLREEEVTTVALSDEEVERIYKLKVNKKSAIIRDLFVFACETGLRYSDLIAIRDENINNDTLSIKTKKTSVKVVIPLRRRAREIVRQHGGAVRYTDSQTNYNKCVKTLCKRASITEKVFCEYRKGAKIYRKSIPRYALVSSHTARRTFATNAYLAGILPARIMLITGHKTEQAFFRYIRIDKVRNAQELAQMDFFK	0.3098	0.1044	0.2088	0.3131	0.2357	0.4141	0.2727	10.2523	34.6883	25.0415
.	phage022a_WW2931_64	64	x407	386		43169	44329	-	integrase	integration/excision		tRNA-Pro	phage022a	phage022a_WW2931	WW2931	.	no_SP / 1.000059	integrase	integration and excision	7244	218.8	Integrase	.	DNA_BRE_C,Phage_int_SAM_1 superfamily	.	.	.	.	Belongs to the 'phage' integrase family	Tyr recombinase domain-containing protein	#N/A	#N/A	MANNIEEIMSYSPAELRVGKETYVSLYAYDPAEKKLRRKRYKLNHIKPAAERKRYGRDLCTRLNEQLRQGWNPFIDAESIKGYAKFVDAVTDWIRRQERLMRDGITREATYVEYASKARNLLRYNSKLKIPATYIYQMDARYLNDFLDYIYIERGNTAKTYNNYIRVLSVMCKFFLERGYLNNDPTAKIKSISKSRLPQKERNIIGPGDLRKIYEYLSEHNKHYLLACYLEYYCFVRPKELSLLQVGDISYKDRVLLIRREVAKNRKEQITTLPDVVINMMVDLEIHNYPNSYYIFSDRFMPGRDRRSEKTFRDEWLKMRRKLKLPESYQFYSLKDSGVSDMLDKNIPTIAVRDQARHSSVSVTEIYAQKRARKANADILRFEGEF	>phage022a_WW2931_64@MANNIEEIMSYSPAELRVGKETYVSLYAYDPAEKKLRRKRYKLNHIKPAAERKRYGRDLCTRLNEQLRQGWNPFIDAESIKGYAKFVDAVTDWIRRQERLMRDGITREATYVEYASKARNLLRYNSKLKIPATYIYQMDARYLNDFLDYIYIERGNTAKTYNNYIRVLSVMCKFFLERGYLNNDPTAKIKSISKSRLPQKERNIIGPGDLRKIYEYLSEHNKHYLLACYLEYYCFVRPKELSLLQVGDISYKDRVLLIRREVAKNRKEQITTLPDVVINMMVDLEIHNYPNSYYIFSDRFMPGRDRRSEKTFRDEWLKMRRKLKLPESYQFYSLKDSGVSDMLDKNIPTIAVRDQARHSSVSVTEIYAQKRARKANAD…	0.3187	0.1295	0.1995	0.329	0.2358	0.4041	0.2746	9.90717	45.9969	22.1512
.	phage023a_KCOM2797_68	68	x321	431		43607	44902	-	integrase	integration/excision		tRNA-Pro	phage023a	phage023a_KCOM2797	KCOM2797	.	no_SP / 1.000054	integrase	integration and excision	7244	216.8	Integrase	.	DNA_BRE_C,Phage_int_SAM_5 superfamily	.	.	.	.	Belongs to the 'phage' integrase family	site-specific integrase	#N/A	#N/A	PATPTKESVTAFKPIRYACFNEKGRDKIKPAFQTVESGRCHNIFEDMANIDEIISYTPAELRVGKETYVSLYAYDPAASKLRRKRYKLNHIKSAAERKRYGRALCERLNEQLRNGWNPFLEVESVKGYAKFEEAATDWIRRQQRMLKDDVIREATYVEYESKVRNLLRYNSKRKLPITYVYQMDARFLSEFLEHIYIDRGNTAKTYNNYLRVISVMCKYFLERGYLNNDPSVKIKAISKNKLPPKGRNQISVSALKCIYEYLVVRNKHYLLACYLEYYCFIRPKELSMLRVGDLFYKDRVIVIRREVAKNRKEQFSTMPDAVLKLMLELEIHKHPSCYYIFSDGFAPGPTQRSEKKFRDEWIKMRRALMLPESYQFYSLKDSGVTDMLDKNVPTIAVRD…	>phage023a_KCOM2797_68@PATPTKESVTAFKPIRYACFNEKGRDKIKPAFQTVESGRCHNIFEDMANIDEIISYTPAELRVGKETYVSLYAYDPAASKLRRKRYKLNHIKSAAERKRYGRALCERLNEQLRNGWNPFLEVESVKGYAKFEEAATDWIRRQQRMLKDDVIREATYVEYESKVRNLLRYNSKRKLPITYVYQMDARFLSEFLEHIYIDRGNTAKTYNNYLRVISVMCKYFLERGYLNNDPSVKIKAISKNKLPPKGRNQISVSALKCIYEYLVVRNKHYLLACYLEYYCFIRPKELSMLRVGDLFYKDRVIVIRREVAKNRKEQFSTMPDAVLKLMLELEIHKHPSCYYIFSDGFAPGPTQRSEKKFRDEWIKMRRALMLPESYQF…	0.3132	0.123	0.1972	0.3202	0.2367	0.42	0.2668	9.85093	50.8437	25.0849
.	phage024a_F0570_72	72	x407	386		43800	44960	-	integrase	integration/excision		tRNA-Pro	phage024a	phage024a_F0570	F0570	.	no_SP / 1.000068	integrase	integration and excision	7244	219.7	Integrase	.	DNA_BRE_C,Phage_int_SAM_1 superfamily	.	.	.	.	Belongs to the 'phage' integrase family	Tyr recombinase domain-containing protein	#N/A	#N/A	MANNIEEIMSYSPAELRVGKETYVSLYAYDPALKKLRRKRYKLNHIKPAAERKRYGRDLCVRLNEQLRQGWNPFIDAESIKGYAKFEDAVTDWIRRQERLMRDGITREATYVEYASKVRNLLRYNSKLKAPATYIYQMDARYLNDFLDYIYIERGNTAKTYNNYIRVISVMCKFFLARGYMNNDPTAKIKSISKSRLPQKERNIISSSDLRKIYEYLSEHNKHYLLACYLEYYCFVRPKELSLLQVGDLSYKDRVLLIRREVAKNRKEQITTLPDVVINMMVDLEIHNYPNSYYIFSDKFMPGRDRRSEKTFRDEWLKMRRKLKLPENYQFYSLKDSGVSDMLDKNIPTIAVRDQARHSSVSVTEIYAQKRARKANADILRFEGEF	>phage024a_F0570_72@MANNIEEIMSYSPAELRVGKETYVSLYAYDPALKKLRRKRYKLNHIKPAAERKRYGRDLCVRLNEQLRQGWNPFIDAESIKGYAKFEDAVTDWIRRQERLMRDGITREATYVEYASKVRNLLRYNSKLKAPATYIYQMDARYLNDFLDYIYIERGNTAKTYNNYIRVISVMCKFFLARGYMNNDPTAKIKSISKSRLPQKERNIISSSDLRKIYEYLSEHNKHYLLACYLEYYCFVRPKELSLLQVGDLSYKDRVLLIRREVAKNRKEQITTLPDVVINMMVDLEIHNYPNSYYIFSDKFMPGRDRRSEKTFRDEWLKMRRKLKLPENYQFYSLKDSGVSDMLDKNIPTIAVRDQARHSSVSVTEIYAQKRARKANADI…	0.3212	0.1269	0.1995	0.3264	0.228	0.4016	0.2798	9.9382	46.0039	23.1496
.	phage025a_SJD11_60	60	x461	296		41523	42413	+	integrase	integration/excision		tRNA-Pro	phage025a	phage025a_SJD11	SJD11	.	no_SP / 1.000068	integrase	integration and excision	216	155.5	Integrase	.	DNA_BRE_C superfamily	.	.	.	cre recombinase;	Phage integrase family	Tyr recombinase domain-containing protein	#N/A	#N/A	MRSTRITTYLRASLACRRCSVTLKGSMRNAANYFERYEVYIGKHVMSKDFDYLCIESFFAYMRQYELRHNTIVKIAQTIVACVNRMRKEGIQVGRDYEDFQLREEEVTTVALSDEEVGRIYKLKVNKKSAIIRDLFVFACETGLRYSDLIAIRDENINNDTLSIKTKKTSVKVVIPLRRRAREIVRQHGGAVRYTDSQTNYNKRVKTLCKRAGITDKVFCEYRKGAKTYRKSIPRYALVSSHTARRSFATNAYLAGILPARIMLITGHKTEQAFFRYIRIDKVRNAQELAQMDFFK	>phage025a_SJD11_60@MRSTRITTYLRASLACRRCSVTLKGSMRNAANYFERYEVYIGKHVMSKDFDYLCIESFFAYMRQYELRHNTIVKIAQTIVACVNRMRKEGIQVGRDYEDFQLREEEVTTVALSDEEVGRIYKLKVNKKSAIIRDLFVFACETGLRYSDLIAIRDENINNDTLSIKTKKTSVKVVIPLRRRAREIVRQHGGAVRYTDSQTNYNKRVKTLCKRAGITDKVFCEYRKGAKTYRKSIPRYALVSSHTARRSFATNAYLAGILPARIMLITGHKTEQAFFRYIRIDKVRNAQELAQMDFFK	0.2973	0.1014	0.2095	0.3108	0.2466	0.4122	0.277	10.3558	34.536	26.9424
.	phage025a_SJD11_64	64	x407	386		43061	44221	-	integrase	integration/excision		tRNA-Pro	phage025a	phage025a_SJD11	SJD11	.	no_SP / 1.000068	integrase	integration and excision	7244	219.3	Integrase	.	DNA_BRE_C,Phage_int_SAM_1 superfamily	.	.	.	.	Belongs to the 'phage' integrase family	Tyr recombinase domain-containing protein	#N/A	#N/A	MANNIEEIMSYSPAELRVGKETYVSLYAYDPALKKLRRKRYKLNHIKPAAERKRYGRDLCVRLNEQLRQGWNPFIDAESIKGYARFEDAVTDWIRRQERLMKDGVTREATYVEYASKVRNLLNYNSKLKIPITYIYQIDARFLNDFLDYIYIERGNTAKTYNNYIRVISVMCKFFLERGYLNNDPTAKIKSISKSRLPQKERNIISSSDLRKIYEYLSEHNKHYLLACYLEYYCFVRPKELSMLQVGDISYKNRVILIRREVAKNRKEQITTLPEVVIRMMLDLEIHSHPDSYYIFSDNFMPGKDRRSEKAFRDEWLKMRRKLKLSESYQFYSLKDSGVSDMLDKNIPAIAVRDQARHSSVSVTEIYAQKRARKANADILRFEGEF	>phage025a_SJD11_64@MANNIEEIMSYSPAELRVGKETYVSLYAYDPALKKLRRKRYKLNHIKPAAERKRYGRDLCVRLNEQLRQGWNPFIDAESIKGYARFEDAVTDWIRRQERLMKDGVTREATYVEYASKVRNLLNYNSKLKIPITYIYQIDARFLNDFLDYIYIERGNTAKTYNNYIRVISVMCKFFLERGYLNNDPTAKIKSISKSRLPQKERNIISSSDLRKIYEYLSEHNKHYLLACYLEYYCFVRPKELSMLQVGDISYKNRVILIRREVAKNRKEQITTLPEVVIRMMLDLEIHSHPDSYYIFSDNFMPGKDRRSEKAFRDEWLKMRRKLKLSESYQFYSLKDSGVSDMLDKNIPAIAVRDQARHSSVSVTEIYAQKRARKANADI…	0.3264	0.1295	0.1995	0.329	0.2202	0.4041	0.2746	9.8936	45.9339	21.2523
.	phage026a_KCOM2802_9	9	x256	146		2248	2688	+	repressor	transcription regulation	unified all "repressor" to be in category "transcriptional regulation"	tRNA-Pro	phage026a	phage026a_KCOM2802	KCOM2802	.	no_SP / 1.000051	transposase	integration and excision	151	59.4	Helix-turn-helix_domain	.	.	.	.	pacrispr_hit score: 0.532062948	repressor;	-	hypothetical protein	#N/A	#N/A	MMTLPWLKSEEDFLKENLGSMPMSELVRRLKRSETAIRLKIHRMRITIRAVVPDRENPLLSIVRGKFNGHPEYFTPSEDFYVRTGISRNLFWKMYRGEVRASVDVCKKVAEELGLTGVELIGALQQSLFDNPDFISKENPQTNNNR	>phage026a_KCOM2802_9@MMTLPWLKSEEDFLKENLGSMPMSELVRRLKRSETAIRLKIHRMRITIRAVVPDRENPLLSIVRGKFNGHPEYFTPSEDFYVRTGISRNLFWKMYRGEVRASVDVCKKVAEELGLTGVELIGALQQSLFDNPDFISKENPQTNNNR	0.2466	0.1301	0.1712	0.3014	0.2397	0.4726	0.2397	9.77328	16.9566	4.05629
.	phage026a_KCOM2802_57	57	x461	271		39402	40217	+	integrase	integration/excision		tRNA-Pro	phage026a	phage026a_KCOM2802	KCOM2802	.	no_SP / 1.000064	integrase	integration and excision	216	151.7	Integrase	.	DNA_BRE_C superfamily	.	.	.	cre recombinase;	Phage integrase family	Tyr recombinase domain-containing protein	#N/A	#N/A	MRNAANYLEQYEAYIGKHVMSKDFDYICIENFFNYMRLNYDLRHNTVVKITQTIVATVNRMRKDGMLVGRDYEDFRLREEEVTTVALSDEEVERIYKLKVNKKSAIIRDLFVFACETGLRYSDLIAIRDENINNDTLSIKTKKTSVKVVIPLRRRAREIVRQHGGAVRYTDSQTNYNKRVKTLCKRAGITDKVFCEYRKGAKTYRKSIPRYALVSSHTARRTFATNAYLAGILPARIMLITGHKTEQAFFRYIRIDKVRNAQELAQMDFFK	>phage026a_KCOM2802_57@MRNAANYLEQYEAYIGKHVMSKDFDYICIENFFNYMRLNYDLRHNTVVKITQTIVATVNRMRKDGMLVGRDYEDFRLREEEVTTVALSDEEVERIYKLKVNKKSAIIRDLFVFACETGLRYSDLIAIRDENINNDTLSIKTKKTSVKVVIPLRRRAREIVRQHGGAVRYTDSQTNYNKRVKTLCKRAGITDKVFCEYRKGAKTYRKSIPRYALVSSHTARRTFATNAYLAGILPARIMLITGHKTEQAFFRYIRIDKVRNAQELAQMDFFK	0.3173	0.1144	0.2066	0.321	0.2325	0.4133	0.2657	10.21	31.8048	20.1457
.	phage026a_KCOM2802_61	61	x321	385		40869	42026	-	integrase	integration/excision		tRNA-Pro	phage026a	phage026a_KCOM2802	KCOM2802	.	no_SP / 1.00005	integrase	integration and excision	7244	219	Integrase	.	DNA_BRE_C,Phage_int_SAM_5 superfamily	.	.	.	.	Belongs to the 'phage' integrase family	site-specific integrase	#N/A	#N/A	MANIDEIISYTPAELRVGKETYVSLYAYDPTAGKLRRKRYKLNHIKSAAERKRYGRDLCVRLNELLRNGWNPFLEVESVKGYAKFEEAVTDWIRRQQRMLKDDVIREATYVEYESKVRNLLRYNSKRKLPITYVYQMDARFLSEFLEHIYIDRGNTAKTYNNYLRVISVMCKYFLERGYLNNDPSVKIKTISKNKLPPKERNQISASALKCIYEYLVARNKHYLLACYLEYYCFIRPKELSMLRVGDLFYKDRVIVIRREVAKNRKEQFSTMPDAVLKLMLELEIHKHPSCYYIFSDGFAPGPTQRSEKKFRDEWIKMRRALMLPESYQFYSLKDSGVTDMLDKNVPTIAVRDQARHSSVAITEIYAQKRRLQANADIKNFEGEF	>phage026a_KCOM2802_61@MANIDEIISYTPAELRVGKETYVSLYAYDPTAGKLRRKRYKLNHIKSAAERKRYGRDLCVRLNELLRNGWNPFLEVESVKGYAKFEEAVTDWIRRQQRMLKDDVIREATYVEYESKVRNLLRYNSKRKLPITYVYQMDARFLSEFLEHIYIDRGNTAKTYNNYLRVISVMCKYFLERGYLNNDPSVKIKTISKNKLPPKERNQISASALKCIYEYLVARNKHYLLACYLEYYCFIRPKELSMLRVGDLFYKDRVIVIRREVAKNRKEQFSTMPDAVLKLMLELEIHKHPSCYYIFSDGFAPGPTQRSEKKFRDEWIKMRRALMLPESYQFYSLKDSGVTDMLDKNVPTIAVRDQARHSSVAITEIYAQKRRLQANA…	0.3117	0.1247	0.1974	0.3221	0.226	0.4182	0.2675	9.85083	45.7059	22.1169
.	phage027a_F0568_62	62	x461	271		41382	42197	+	integrase	integration/excision		tRNA-Pro	phage027a	phage027a_F0568	F0568	.	no_SP / 1.000057	integrase	integration and excision	216	150.3	Integrase	.	DNA_BRE_C superfamily	.	.	.	cre recombinase;	Phage integrase family	Tyr recombinase domain-containing protein	#N/A	#N/A	MRNAANYLEQYEAYIGKHVMSKDFDYICIESFFNYMRLNYDLRHNTVVKITQTIVAAVNRMRKGGMPVGRDYEDFRLREEEVTTVALSDEEVERIYKLRLNKKSAIIRDLFVFACDTGLRYSDLIAIRDENINNDTLYIKTKKTSVKVVIPLRRRAREIVRRHGGAVRYTDSQTNYNKRVKTLCKRAGITEKVFCEYRKGAKIYRKSIPRYALVSSHTARRTFATNAYLAGILPARIMLITGHKTEQAFFRYIRIDKVRNAQELAQMDFFK	>phage027a_F0568_62@MRNAANYLEQYEAYIGKHVMSKDFDYICIESFFNYMRLNYDLRHNTVVKITQTIVAAVNRMRKGGMPVGRDYEDFRLREEEVTTVALSDEEVERIYKLRLNKKSAIIRDLFVFACDTGLRYSDLIAIRDENINNDTLYIKTKKTSVKVVIPLRRRAREIVRRHGGAVRYTDSQTNYNKRVKTLCKRAGITEKVFCEYRKGAKIYRKSIPRYALVSSHTARRTFATNAYLAGILPARIMLITGHKTEQAFFRYIRIDKVRNAQELAQMDFFK	0.3173	0.1107	0.2103	0.321	0.2509	0.4244	0.2546	10.2925	31.8319	22.1446
.	phage027a_F0568_65	65	x407	430		42844	44136	-	integrase	integration/excision		tRNA-Pro	phage027a	phage027a_F0568	F0568	.	no_SP / 1.000038	integrase	integration and excision	7244	214.9	Integrase	.	DNA_BRE_C,Phage_int_SAM_1 superfamily	.	.	.	.	Belongs to the 'phage' integrase family	Tyr recombinase domain-containing protein	#N/A	#N/A	PVTPTGWWSIAFKPSDWPLFLKKHGTITRQSQIECGRCHQIFEDMANNIDEIISYTPAELRVGKETYVSLYAYDPAEKKLRRKRYKLNHIKPAAERKRYGRDLCTRLNEQLRQGWNPFIDAESIKGYAKFEDAVTDWIRRQERLMRDAITREATYVEYASKVRNLLRYNSKLKAPATYIYQMDARYLNDFLDYIYIERGNTAKTYNNYIRVLSVMCKFFLERGYLNNDPTAKIKSISKSRLPQKERNIISPGDLRKIYEYLSEHNKHYLLACYLEYYCFVRPKELSLLQVGDISYKDRVLLIRREVAKNRKEQITTLPDVVINMMVDLEIHNYPNSYYIFSDKFMPGRDRRSEKTFRDEWLKMRRKLKLPENYQFYSLKDSGVSDMLDKNIPTIAVRDQ…	>phage027a_F0568_65@PVTPTGWWSIAFKPSDWPLFLKKHGTITRQSQIECGRCHQIFEDMANNIDEIISYTPAELRVGKETYVSLYAYDPAEKKLRRKRYKLNHIKPAAERKRYGRDLCTRLNEQLRQGWNPFIDAESIKGYAKFEDAVTDWIRRQERLMRDAITREATYVEYASKVRNLLRYNSKLKAPATYIYQMDARYLNDFLDYIYIERGNTAKTYNNYIRVLSVMCKFFLERGYLNNDPTAKIKSISKSRLPQKERNIISPGDLRKIYEYLSEHNKHYLLACYLEYYCFVRPKELSLLQVGDISYKDRVLLIRREVAKNRKEQITTLPDVVINMMVDLEIHNYPNSYYIFSDKFMPGRDRRSEKTFRDEWLKMRRKLKLPENYQFYSLK…	0.314	0.1279	0.1953	0.3233	0.2302	0.407	0.2837	9.81221	51.1627	22.2172
.	phage028a_KCOM2799_71	71	x461	271		43775	44590	+	integrase	integration/excision		tRNA-Pro	phage028a	phage028a_KCOM2799	KCOM2799	.	no_SP / 1.000079	integrase	integration and excision	216	146.4	Integrase	.	DNA_BRE_C superfamily	.	.	.	cre recombinase;	Phage integrase family	Tyr recombinase domain-containing protein	#N/A	#N/A	MRNAANYLERYEVYIGKYVMSKDFDYICVESFFNYIRLNYDLRHNTVVKIAQTIVAAVNRMRKDGMSVGRDYEDFQLREEEVTTVALSDEEVGRIYKLKVNKKSAIIRDLFVFACETGLRYSDLIAIRDENINNDTLSIKTKKTSVKVVIPLRRRAREIVRQHGGAVRYTDSQTNYNKRVKTLCKRAGITDKVFCEYRKGAKTYRKSIPRYALVSSHTARRSFATNAYLAGILPARIMLITGHKTEQAFFRYIRIDKVRNAQELAQMDFFK	>phage028a_KCOM2799_71@MRNAANYLERYEVYIGKYVMSKDFDYICVESFFNYIRLNYDLRHNTVVKIAQTIVAAVNRMRKDGMSVGRDYEDFQLREEEVTTVALSDEEVGRIYKLKVNKKSAIIRDLFVFACETGLRYSDLIAIRDENINNDTLSIKTKKTSVKVVIPLRRRAREIVRQHGGAVRYTDSQTNYNKRVKTLCKRAGITDKVFCEYRKGAKTYRKSIPRYALVSSHTARRSFATNAYLAGILPARIMLITGHKTEQAFFRYIRIDKVRNAQELAQMDFFK	0.3173	0.1107	0.203	0.3137	0.2399	0.4207	0.2657	10.2314	31.6275	21.0447
.	phage028a_KCOM2799_75	75	x407	393		45216	46397	-	integrase	integration/excision		tRNA-Pro	phage028a	phage028a_KCOM2799	KCOM2799	.	no_SP / 1.000068	integrase	integration and excision	7244	218.2	Integrase	.	DNA_BRE_C,Phage_int_SAM_1 superfamily	.	.	.	.	Belongs to the 'phage' integrase family	Tyr recombinase domain-containing protein	#N/A	#N/A	MANNIEEIMSYSPAELRVGKETYVSLYAYDPALKKLRRKRYKLNHIKPAAERKRYGRDLCVRLNEQLRQGWNPFIDAESIKGYARFEDAVTDWIRRQERLMKDGVTREATYVEYASKVRNLLNYNSKLKIPITYIYQIDARFLNDFLDYIYIERGNTAKTYNNYIRVISVMCKFFLERGYLNNDPTAKIKSISKSRLPQKERNIISSSDLRKIYEYLSEHNKHYLLACYLEYYCFVRPKELSMLQVGDISYKNRVILIRREVAKNRKEQITTLPEVVIRMMLDLEIHSHPDSYYIFSDNFMPGKDRRSEKAFRDEWLKMRRKLKLSESYQFYSLKDSGVSDMLDKNIPAIAVRDQARHSSVSVTEIYAQKRARKANADILRFEGSFNVFLLRR	>phage028a_KCOM2799_75@MANNIEEIMSYSPAELRVGKETYVSLYAYDPALKKLRRKRYKLNHIKPAAERKRYGRDLCVRLNEQLRQGWNPFIDAESIKGYARFEDAVTDWIRRQERLMKDGVTREATYVEYASKVRNLLNYNSKLKIPITYIYQIDARFLNDFLDYIYIERGNTAKTYNNYIRVISVMCKFFLERGYLNNDPTAKIKSISKSRLPQKERNIISSSDLRKIYEYLSEHNKHYLLACYLEYYCFVRPKELSMLQVGDISYKNRVILIRREVAKNRKEQITTLPEVVIRMMLDLEIHSHPDSYYIFSDNFMPGKDRRSEKAFRDEWLKMRRKLKLSESYQFYSLKDSGVSDMLDKNIPAIAVRDQARHSSVSVTEIYAQKRARKAN…	0.3257	0.1247	0.201	0.3257	0.2214	0.4071	0.2748	10.0035	46.7909	24.2509
.	phage029a_Kyudai3_56	56	x461	271		41667	42482	+	integrase	integration/excision		tRNA-Pro	phage029a	phage029a_Kyudai3	Kyudai3	.	no_SP / 1.000057	integrase	integration and excision	216	153.6	Integrase	.	DNA_BRE_C superfamily	.	.	.	cre recombinase;	Phage integrase family	Tyr recombinase domain-containing protein	#N/A	#N/A	MRNAANYLEQYEAYIGKHVMSKDFDYICIESFFNYMRLNYDLRHNTVVKITQTIVAAVNRMRKGGMPVGRDYEDFRLREEEVTTVALSDEEVERIYKLRLNKKSAIIRDLFVFACDTGLRYSDLIAIRDENINNDTLYIKTKKTSVKVVIPLRRRAREIVRRHGGAVRYTDSQTNYNKRVKTLCKRAGITDKVFCEYRKGAKIYRKSIPRYALVSSHTARRTFATNAYLAGILPARIMLITGHKTEQAFFRYIRIDKVRNAQELAQMDFFK	>phage029a_Kyudai3_56@MRNAANYLEQYEAYIGKHVMSKDFDYICIESFFNYMRLNYDLRHNTVVKITQTIVAAVNRMRKGGMPVGRDYEDFRLREEEVTTVALSDEEVERIYKLRLNKKSAIIRDLFVFACDTGLRYSDLIAIRDENINNDTLYIKTKKTSVKVVIPLRRRAREIVRRHGGAVRYTDSQTNYNKRVKTLCKRAGITDKVFCEYRKGAKIYRKSIPRYALVSSHTARRTFATNAYLAGILPARIMLITGHKTEQAFFRYIRIDKVRNAQELAQMDFFK	0.3173	0.1107	0.2103	0.321	0.2509	0.4244	0.2546	10.2925	31.8178	22.1437
.	phage029a_Kyudai3_60	60	x407	386		43121	44281	-	integrase	integration/excision		tRNA-Pro	phage029a	phage029a_Kyudai3	Kyudai3	.	no_SP / 1.000063	integrase	integration and excision	7244	221.5	Integrase	.	DNA_BRE_C,Phage_int_SAM_1 superfamily	.	.	.	.	Belongs to the 'phage' integrase family	Tyr recombinase domain-containing protein	#N/A	#N/A	MANNIDEIISYTPAELRVGKETYVSLYAYDPALKKLRRKRYKLNHIKPAAERKRYGRDLCTRLNEQLRQGWNPFIDAESIKGYAKFEDAVTDWIRRQERLMRDAITREATYVEYASKVRNLLRYNSKLKAPATYIYQMDARYLNDFLDYIYIERGNTAKTYNNYIRVLSVMCKFFLERGYLNNDPTAKIKSISKSRLPQKERNIISPGDLRKIYEYLSEHNKHYLLACYLEYYCFVRPKELSLLQVGDISYKDRVLLIRREVAKNRKEQITTLPDVVINMMVDLEIHNYPNSYYIFSDKFMPGRDRRSEKTFRDEWLKMRRKLKLPENYQFYSLKDSGVSDMLDKNIPTIAVRDQARHSSVSVTEIYAQKRARKANADILRFEGEF	>phage029a_Kyudai3_60@MANNIDEIISYTPAELRVGKETYVSLYAYDPALKKLRRKRYKLNHIKPAAERKRYGRDLCTRLNEQLRQGWNPFIDAESIKGYAKFEDAVTDWIRRQERLMRDAITREATYVEYASKVRNLLRYNSKLKAPATYIYQMDARYLNDFLDYIYIERGNTAKTYNNYIRVLSVMCKFFLERGYLNNDPTAKIKSISKSRLPQKERNIISPGDLRKIYEYLSEHNKHYLLACYLEYYCFVRPKELSLLQVGDISYKDRVLLIRREVAKNRKEQITTLPDVVINMMVDLEIHNYPNSYYIFSDKFMPGRDRRSEKTFRDEWLKMRRKLKLPENYQFYSLKDSGVSDMLDKNIPTIAVRDQARHSSVSVTEIYAQKRARKANA…	0.3238	0.1295	0.1995	0.329	0.2306	0.4016	0.2772	9.90199	46.0219	22.1501
.	phage030a_KCOM2803_60	60	x461	297		41863	42756	+	integrase	integration/excision		tRNA-Pro	phage030a	phage030a_KCOM2803	KCOM2803	.	no_SP / 1.000049	integrase	integration and excision	216	147.3	Integrase	.	DNA_BRE_C superfamily	.	.	.	cre recombinase;	Phage integrase family	Tyr recombinase domain-containing protein	#N/A	#N/A	MRSTRITTYLRASLACRRCSVTLKGSMRNAANYFERYEVYIGKHVMSKDFDYICIESFFNYMRLNYDLRHNTVVKITQTIVAAVNRMRKDGMPVGRDYEDFWLREEEVTTVALSDEEVERIYKLKVNKKSAIIRDLFVFACETGLRYSDLIAIRDENINNDTLSIKTKKTSVKVVIPLRRRAREIVRQHGGAVRYTDSQTNYNKRVKTLCKRAGITDKVFCEYRKGAKTYRKSIPRYALVSSHTARRTFATNAYLAGILPARIMLITGHKTEQAFFRYIRIDKVRNAQELAQMDFFK	>phage030a_KCOM2803_60@MRSTRITTYLRASLACRRCSVTLKGSMRNAANYFERYEVYIGKHVMSKDFDYICIESFFNYMRLNYDLRHNTVVKITQTIVAAVNRMRKDGMPVGRDYEDFWLREEEVTTVALSDEEVERIYKLKVNKKSAIIRDLFVFACETGLRYSDLIAIRDENINNDTLSIKTKKTSVKVVIPLRRRAREIVRQHGGAVRYTDSQTNYNKRVKTLCKRAGITDKVFCEYRKGAKTYRKSIPRYALVSSHTARRTFATNAYLAGILPARIMLITGHKTEQAFFRYIRIDKVRNAQELAQMDFFK	0.2997	0.1044	0.2088	0.3131	0.2424	0.4141	0.2761	10.3555	34.7653	26.0096
.	phage030a_KCOM2803_63	63	x407	430		43402	44694	-	integrase	integration/excision		tRNA-Pro	phage030a	phage030a_KCOM2803	KCOM2803	.	no_SP / 1.000038	integrase	integration and excision	7244	214.4	Integrase	.	DNA_BRE_C,Phage_int_SAM_1 superfamily	.	.	.	.	Belongs to the 'phage' integrase family	Tyr recombinase domain-containing protein	#N/A	#N/A	PVTPTGWWSIAFKPSDWPLFLKKHGTITRQSQIECGRCHQIFEDMANNIDEIISYTPAELRVGKETYVSLYAYDPALKKLRRKRYKLNHIKPAAERKRYGRDLCTRLNEQLRQGWNPFIDAESIKGYAKFEDAVTDWIRRQERLMRDAITREATYVEYASKVRNLLRYNSKLKAPATYIYQMDARYLNDFLDYIYIERGNTAKTYNNYIRVLSVMCKFFLERGYLNNDPTAKIKSISKSRLPQKERNIISSSDLRKIYEYLSEHNKHYLLACYLEYYCFVRPKELSLLQVGDLSYKDRVLLIRREVAKNRKEQITTLPDVVINMMIELEIHNHPNNYYIFSDNFMPGKDRRSEKAFRDEWLKMRRKLKLPENYQFYSLKDSGVSDMLDKNVPAIAVRDQ…	>phage030a_KCOM2803_63@PVTPTGWWSIAFKPSDWPLFLKKHGTITRQSQIECGRCHQIFEDMANNIDEIISYTPAELRVGKETYVSLYAYDPALKKLRRKRYKLNHIKPAAERKRYGRDLCTRLNEQLRQGWNPFIDAESIKGYAKFEDAVTDWIRRQERLMRDAITREATYVEYASKVRNLLRYNSKLKAPATYIYQMDARYLNDFLDYIYIERGNTAKTYNNYIRVLSVMCKFFLERGYLNNDPTAKIKSISKSRLPQKERNIISSSDLRKIYEYLSEHNKHYLLACYLEYYCFVRPKELSLLQVGDLSYKDRVLLIRREVAKNRKEQITTLPDVVINMMIELEIHNHPNNYYIFSDNFMPGKDRRSEKAFRDEWLKMRRKLKLPENYQFY…	0.314	0.1256	0.1953	0.3209	0.2256	0.407	0.286	9.82589	51.0956	22.3154
.	phage031a_D83T3_62	62	x461	271		41382	42197	+	integrase	integration/excision		tRNA-Pro	phage031a	phage031a_D83T3	D83T3	.	no_SP / 1.000057	integrase	integration and excision	216	150.3	Integrase	.	DNA_BRE_C superfamily	.	.	.	cre recombinase;	Phage integrase family	Tyr recombinase domain-containing protein	#N/A	#N/A	MRNAANYLEQYEAYIGKHVMSKDFDYICIESFFNYMRLNYDLRHNTVVKITQTIVAAVNRMRKGGMPVGRDYEDFRLREEEVTTVALSDEEVERIYKLRLNKKSAIIRDLFVFACDTGLRYSDLIAIRDENINNDTLYIKTKKTSVKVVIPLRRRAREIVRRHGGAVRYTDSQTNYNKRVKTLCKRAGITEKVFCEYRKGAKIYRKSIPRYALVSSHTARRTFATNAYLAGILPARIMLITGHKTEQAFFRYIRIDKVRNAQELAQMDFFK	>phage031a_D83T3_62@MRNAANYLEQYEAYIGKHVMSKDFDYICIESFFNYMRLNYDLRHNTVVKITQTIVAAVNRMRKGGMPVGRDYEDFRLREEEVTTVALSDEEVERIYKLRLNKKSAIIRDLFVFACDTGLRYSDLIAIRDENINNDTLYIKTKKTSVKVVIPLRRRAREIVRRHGGAVRYTDSQTNYNKRVKTLCKRAGITEKVFCEYRKGAKIYRKSIPRYALVSSHTARRTFATNAYLAGILPARIMLITGHKTEQAFFRYIRIDKVRNAQELAQMDFFK	0.3173	0.1107	0.2103	0.321	0.2509	0.4244	0.2546	10.2925	31.8319	22.1446
.	phage031a_D83T3_65	65	x407	430		42844	44136	-	integrase	integration/excision		tRNA-Pro	phage031a	phage031a_D83T3	D83T3	.	no_SP / 1.000038	integrase	integration and excision	7244	214.9	Integrase	.	DNA_BRE_C,Phage_int_SAM_1 superfamily	.	.	.	.	Belongs to the 'phage' integrase family	Tyr recombinase domain-containing protein	#N/A	#N/A	PVTPTGWWSIAFKPSDWPLFLKKHGTITRQSQIECGRCHQIFEDMANNIDEIISYTPAELRVGKETYVSLYAYDPAEKKLRRKRYKLNHIKPAAERKRYGRDLCTRLNEQLRQGWNPFIDAESIKGYAKFEDAVTDWIRRQERLMRDAITREATYVEYASKVRNLLRYNSKLKAPATYIYQMDARYLNDFLDYIYIERGNTAKTYNNYIRVLSVMCKFFLERGYLNNDPTAKIKSISKSRLPQKERNIISPGDLRKIYEYLSEHNKHYLLACYLEYYCFVRPKELSLLQVGDISYKDRVLLIRREVAKNRKEQITTLPDVVINMMVDLEIHNYPNSYYIFSDKFMPGRDRRSEKTFRDEWLKMRRKLKLPENYQFYSLKDSGVSDMLDKNIPTIAVRDQ…	>phage031a_D83T3_65@PVTPTGWWSIAFKPSDWPLFLKKHGTITRQSQIECGRCHQIFEDMANNIDEIISYTPAELRVGKETYVSLYAYDPAEKKLRRKRYKLNHIKPAAERKRYGRDLCTRLNEQLRQGWNPFIDAESIKGYAKFEDAVTDWIRRQERLMRDAITREATYVEYASKVRNLLRYNSKLKAPATYIYQMDARYLNDFLDYIYIERGNTAKTYNNYIRVLSVMCKFFLERGYLNNDPTAKIKSISKSRLPQKERNIISPGDLRKIYEYLSEHNKHYLLACYLEYYCFVRPKELSLLQVGDISYKDRVLLIRREVAKNRKEQITTLPDVVINMMVDLEIHNYPNSYYIFSDKFMPGRDRRSEKTFRDEWLKMRRKLKLPENYQFYSLK…	0.314	0.1279	0.1953	0.3233	0.2302	0.407	0.2837	9.81221	51.1627	22.2172
.	phage032a_KCOM2801_54	54	x461	297		39095	39988	+	integrase	integration/excision		tRNA-Pro	phage032a	phage032a_KCOM2801	KCOM2801	.	no_SP / 1.000064	integrase	integration and excision	216	150.2	Integrase	.	DNA_BRE_C superfamily	.	.	.	cre recombinase;	Phage integrase family	Tyr recombinase domain-containing protein	#N/A	#N/A	MKSPRITTYLRASLACRRCSVTLKGSMRNAANYLEQYEAYIGKHVMSKDFDYICIENFFNYMRLNYDLRHNTVVKITQTIVAAVNRMRKDGMLGGRDYEDFRLREEEVTTVALSDEEVERIYKLKVNKKSAIIRDLFVFACETGLRYSDLIAIRDENINNDTLSIKTKKTSVKVVIPLRRRAREIVRQHGGAVRYTDSQTNYNKRVKTLCKRAGITDKVFCEYRKGAKTYRKSIPRYALVSSHTARRTFATNAYLAGILPARIMLITGHKTEQAFFRYIRIDKVRNAQELAQMDFFK	>phage032a_KCOM2801_54@MKSPRITTYLRASLACRRCSVTLKGSMRNAANYLEQYEAYIGKHVMSKDFDYICIENFFNYMRLNYDLRHNTVVKITQTIVAAVNRMRKDGMLGGRDYEDFRLREEEVTTVALSDEEVERIYKLKVNKKSAIIRDLFVFACETGLRYSDLIAIRDENINNDTLSIKTKKTSVKVVIPLRRRAREIVRQHGGAVRYTDSQTNYNKRVKTLCKRAGITDKVFCEYRKGAKTYRKSIPRYALVSSHTARRTFATNAYLAGILPARIMLITGHKTEQAFFRYIRIDKVRNAQELAQMDFFK	0.303	0.1044	0.2088	0.3131	0.2458	0.4141	0.2727	10.3418	34.6141	26.0094
.	phage032a_KCOM2801_57	57	x407	386		40634	41794	-	integrase	integration/excision		tRNA-Pro	phage032a	phage032a_KCOM2801	KCOM2801	.	no_SP / 1.000058	integrase	integration and excision	7244	222.7	Integrase	.	DNA_BRE_C,Phage_int_SAM_1 superfamily	.	.	.	.	Belongs to the 'phage' integrase family	Tyr recombinase domain-containing protein	#N/A	#N/A	MANNIEEIMSYSPAELRVGKETYVSLYAYDPALKKLRRKRYKLNHIKPAAERKRYGRDLCTRLNEQLRQGWNPFIDAESIKGYAKFEDAVTDWIRRQERLMRDGITREATYVEYASKVRNLLRYNSRLKVPATYIYQMDARYLNDFLDYIYIERGNTAKTYNNYIRVLSVMCKFFLERGYLNNDPTAKIKSISKSRLPQKERNIISSSDLRKIYEYLSEHNKHYLLACYLEYYCFVRPKELSLLQVGDLSYKDRVLLIRREVAKNRKEQITTLPDVVINMMIELEIHNHPNNYYIFSDNFMPGKDRRSEKAFRDEWLKMRRKLKLPENYQFYSLKDSGVSDMLDKNVPAIAVRDQARHSSVSVTEIYTQKRARKANADILRFDGEF	>phage032a_KCOM2801_57@MANNIEEIMSYSPAELRVGKETYVSLYAYDPALKKLRRKRYKLNHIKPAAERKRYGRDLCTRLNEQLRQGWNPFIDAESIKGYAKFEDAVTDWIRRQERLMRDGITREATYVEYASKVRNLLRYNSRLKVPATYIYQMDARYLNDFLDYIYIERGNTAKTYNNYIRVLSVMCKFFLERGYLNNDPTAKIKSISKSRLPQKERNIISSSDLRKIYEYLSEHNKHYLLACYLEYYCFVRPKELSLLQVGDLSYKDRVLLIRREVAKNRKEQITTLPDVVINMMIELEIHNHPNNYYIFSDNFMPGKDRRSEKAFRDEWLKMRRKLKLPENYQFYSLKDSGVSDMLDKNVPAIAVRDQARHSSVSVTEIYTQKRARKAN…	0.3187	0.1295	0.1995	0.329	0.2254	0.399	0.2798	9.8841	46.0308	21.2508
.	phage033a_KCOM2799_63	63	x461	271		36084	36899	+	integrase	integration/excision		tRNA-Pro	phage033a	phage033a_KCOM2799	KCOM2799	.	no_SP / 1.000079	integrase	integration and excision	1	113.9	Integrase	.	DNA_BRE_C superfamily	.	.	.	cre recombinase;	Phage integrase family	Tyr recombinase domain-containing protein	#N/A	#N/A	MRNAANYLERYEVYIGKYVMSKDFDYICVESFFNYIRLNYDLRHNTVVKIAQTIVAAVNRMRKDGMSVGRDYEDFQLREEEVTTVALSDEEVGRIYKLKVNKKSAIIRDLFVFACETGLRYSDLIAIRDENINNDTLSIKTKKTSVKVVIPLRRRAREIVRQHGGAVRYTDSQTNYNKRVKTLCKRAGITDKVFCEYRKGAKTYRKSIPRYALVSSHTARRSFATNAYLAGILPARIMLITGHKTEQAFFRYIRIDKVRNAQELAQMDFFK	>phage033a_KCOM2799_63@MRNAANYLERYEVYIGKYVMSKDFDYICVESFFNYIRLNYDLRHNTVVKIAQTIVAAVNRMRKDGMSVGRDYEDFQLREEEVTTVALSDEEVGRIYKLKVNKKSAIIRDLFVFACETGLRYSDLIAIRDENINNDTLSIKTKKTSVKVVIPLRRRAREIVRQHGGAVRYTDSQTNYNKRVKTLCKRAGITDKVFCEYRKGAKTYRKSIPRYALVSSHTARRSFATNAYLAGILPARIMLITGHKTEQAFFRYIRIDKVRNAQELAQMDFFK	0.3173	0.1107	0.203	0.3137	0.2399	0.4207	0.2657	10.2314	31.6275	21.0447
.	phage033a_KCOM2799_67	67	x407	386		37547	38707	-	integrase	integration/excision		tRNA-Pro	phage033a	phage033a_KCOM2799	KCOM2799	.	no_SP / 1.000068	integrase	integration and excision	7244	219.3	Integrase	.	DNA_BRE_C,Phage_int_SAM_1 superfamily	.	.	.	.	Belongs to the 'phage' integrase family	Tyr recombinase domain-containing protein	#N/A	#N/A	MANNIEEIMSYSPAELRVGKETYVSLYAYDPALKKLRRKRYKLNHIKPAAERKRYGRDLCVRLNEQLRQGWNPFIDAESIKGYARFEDAVTDWIRRQERLMKDGVTREATYVEYASKVRNLLNYNSKLKIPITYIYQIDARFLNDFLDYIYIERGNTAKTYNNYIRVISVMCKFFLERGYLNNDPTAKIKSISKSRLPQKERNIISSSDLRKIYEYLSEHNKHYLLACYLEYYCFVRPKELSMLQVGDISYKNRVILIRREVAKNRKEQITTLPEVVIRMMLDLEIHSHPDSYYIFSDNFMPGKDRRSEKAFRDEWLKMRRKLKLSESYQFYSLKDSGVSDMLDKNIPAIAVRDQARHSSVSVTEIYAQKRARKANADILRFEGEF	>phage033a_KCOM2799_67@MANNIEEIMSYSPAELRVGKETYVSLYAYDPALKKLRRKRYKLNHIKPAAERKRYGRDLCVRLNEQLRQGWNPFIDAESIKGYARFEDAVTDWIRRQERLMKDGVTREATYVEYASKVRNLLNYNSKLKIPITYIYQIDARFLNDFLDYIYIERGNTAKTYNNYIRVISVMCKFFLERGYLNNDPTAKIKSISKSRLPQKERNIISSSDLRKIYEYLSEHNKHYLLACYLEYYCFVRPKELSMLQVGDISYKNRVILIRREVAKNRKEQITTLPEVVIRMMLDLEIHSHPDSYYIFSDNFMPGKDRRSEKAFRDEWLKMRRKLKLSESYQFYSLKDSGVSDMLDKNIPAIAVRDQARHSSVSVTEIYAQKRARKAN…	0.3264	0.1295	0.1995	0.329	0.2202	0.4041	0.2746	9.8936	45.9339	21.2523
.	phage002a_W4087_44	44	x025	191		30149	30724	+	endolysin	lysis		tRNA-Ser	phage002a	phage002a_W4087	W4087	.	no_SP / 1.000046	endolysin	lysis	315	298	Lysozyme	.	Glyco_hydro_108,ZliS superfamily	.	.	.	secretion activator protein, putative;	Predicted Peptidoglycan domain	PG-binding-3 domain-containing protein	#N/A	#N/A	MARVELLAPYIKKWEGGFVHDPADAGGATNMGVTIGTYEVYCRKKGYPRPTVDRLKGLKEKEWIDILETLYWDRWQADRIKSQKVANILVDWVWGSGKYGITIPQRLLGVEQDGVVGEKTLKAINDADPDELFESIFNARRKFLEDITARSIRRYEERIGRKATEKELLKHTNKRFLKGWMNRLEDIRRIK	>phage002a_W4087_44@MARVELLAPYIKKWEGGFVHDPADAGGATNMGVTIGTYEVYCRKKGYPRPTVDRLKGLKEKEWIDILETLYWDRWQADRIKSQKVANILVDWVWGSGKYGITIPQRLLGVEQDGVVGEKTLKAINDADPDELFESIFNARRKFLEDITARSIRRYEERIGRKATEKELLKHTNKRFLKGWMNRLEDIRRIK	0.2723	0.1518	0.2042	0.356	0.2723	0.4764	0.2042	9.94584	22.2827	8.05877
.	phage003a_WW2952_44	44	x025	191		30147	30722	+	endolysin	lysis		tRNA-Ser	phage003a	phage003a_WW2952	WW2952	.	no_SP / 1.000046	endolysin	lysis	315	298	Lysozyme	.	Glyco_hydro_108,ZliS superfamily	.	.	.	secretion activator protein, putative;	Predicted Peptidoglycan domain	PG-binding-3 domain-containing protein	#N/A	#N/A	MARVELLAPYIKKWEGGFVHDPADAGGATNMGVTIGTYEVYCRKKGYPRPTVDRLKGLKEKEWIDILETLYWDRWQADRIKSQKVANILVDWVWGSGKYGITIPQRLLGVEQDGVVGEKTLKAINDADPDELFESIFNARRKFLEDITARSIRRYEERIGRKATEKELLKHTNKRFLKGWMNRLEDIRRIK	>phage003a_WW2952_44@MARVELLAPYIKKWEGGFVHDPADAGGATNMGVTIGTYEVYCRKKGYPRPTVDRLKGLKEKEWIDILETLYWDRWQADRIKSQKVANILVDWVWGSGKYGITIPQRLLGVEQDGVVGEKTLKAINDADPDELFESIFNARRKFLEDITARSIRRYEERIGRKATEKELLKHTNKRFLKGWMNRLEDIRRIK	0.2723	0.1518	0.2042	0.356	0.2723	0.4764	0.2042	9.94584	22.2827	8.05877
.	phage004a_F0185_30	30	x025	191		21834	22409	+	endolysin	lysis		tRNA-Ser	phage004a	phage004a_F0185	F0185	.	no_SP / 1.000048	endolysin	lysis	315	298.5	Lysozyme	.	Glyco_hydro_108,ZliS superfamily	.	.	.	secretion activator protein, putative;	Predicted Peptidoglycan domain	PG-binding-3 domain-containing protein	#N/A	#N/A	MAKVELLAPYIKRWEGGFVHDPADAGGATNMGVTIGTYEVYCRKKGYPRPTVERLKKLTEKEWIDILKTLYWDRWQADRIKSQKVANILVDWVWGSGKYGITIPQRLLGVEQDGVVGEKTLKAINDADPDELFESIFNARRKFLEDITARSIRRYEERIGRKATEKELLKHTNKRFLKGWMNRLEDIRRIK	>phage004a_F0185_30@MAKVELLAPYIKRWEGGFVHDPADAGGATNMGVTIGTYEVYCRKKGYPRPTVERLKKLTEKEWIDILKTLYWDRWQADRIKSQKVANILVDWVWGSGKYGITIPQRLLGVEQDGVVGEKTLKAINDADPDELFESIFNARRKFLEDITARSIRRYEERIGRKATEKELLKHTNKRFLKGWMNRLEDIRRIK	0.2775	0.1466	0.2094	0.356	0.267	0.4712	0.2094	10.1081	22.3398	10.058
.	phage005a_ATCC49417_71	71	x025	191		47497	48072	+	endolysin	lysis		tRNA-Ser	phage005a	phage005a_ATCC49417	ATCC49417	.	no_SP / 1.000048	endolysin	lysis	315	298.5	Lysozyme	.	Glyco_hydro_108,ZliS superfamily	.	.	.	secretion activator protein, putative;	Predicted Peptidoglycan domain	PG-binding-3 domain-containing protein	#N/A	#N/A	MAKVELLAPYIKRWEGGFVHDPADAGGATNMGVTIGTYEVYCRKKGYPRPTVERLKKLTEKEWIDILKTLYWDRWQADRIKSQKVANILVDWVWGSGKYGITIPQRLLGVEQDGVVGEKTLKAINDADPDELFESIFNARRKFLEDITARSIRRYEERIGRKATEKELLKHTNKRFLKGWMNRLEDIRRIK	>phage005a_ATCC49417_71@MAKVELLAPYIKRWEGGFVHDPADAGGATNMGVTIGTYEVYCRKKGYPRPTVERLKKLTEKEWIDILKTLYWDRWQADRIKSQKVANILVDWVWGSGKYGITIPQRLLGVEQDGVVGEKTLKAINDADPDELFESIFNARRKFLEDITARSIRRYEERIGRKATEKELLKHTNKRFLKGWMNRLEDIRRIK	0.2775	0.1466	0.2094	0.356	0.267	0.4712	0.2094	10.1081	22.3398	10.058
.	phage005b_ATCC49417_71	71	x025	191		47461	48036	+	endolysin	lysis		tRNA-Ser	phage005b	phage005b_ATCC49417	ATCC49417	.	no_SP / 1.000048	endolysin	lysis	315	298.5	Lysozyme	.	Glyco_hydro_108,ZliS superfamily	.	.	.	secretion activator protein, putative;	Predicted Peptidoglycan domain	PG-binding-3 domain-containing protein	#N/A	#N/A	MAKVELLAPYIKRWEGGFVHDPADAGGATNMGVTIGTYEVYCRKKGYPRPTVERLKKLTEKEWIDILKTLYWDRWQADRIKSQKVANILVDWVWGSGKYGITIPQRLLGVEQDGVVGEKTLKAINDADPDELFESIFNARRKFLEDITARSIRRYEERIGRKATEKELLKHTNKRFLKGWMNRLEDIRRIK	>phage005b_ATCC49417_71@MAKVELLAPYIKRWEGGFVHDPADAGGATNMGVTIGTYEVYCRKKGYPRPTVERLKKLTEKEWIDILKTLYWDRWQADRIKSQKVANILVDWVWGSGKYGITIPQRLLGVEQDGVVGEKTLKAINDADPDELFESIFNARRKFLEDITARSIRRYEERIGRKATEKELLKHTNKRFLKGWMNRLEDIRRIK	0.2775	0.1466	0.2094	0.356	0.267	0.4712	0.2094	10.1081	22.3398	10.058
.	phage006a_EM3_36	36	x109	68		19159	19365	+	endolysin	lysis	much shorter than others in same mmseq	Mu-like	phage006a	phage006a_EM3	EM3	.	no_SP / 1.000022	amidase	lysis	822	128.3	lysozyme.	.	PGRP superfamily	.	.	.	t7 lysozyme;	N-acetylmuramoyl-L-alanine amidase	N-acetylmuramoyl-L-alanine amidase	#N/A	#N/A	MKLQYLVIHCTATPEGRGVSAADIKRWHTSPPSKGGRGWDRVGYTDMVHPNGRVERLVDNNEDGLVDP	>phage006a_EM3_36@MKLQYLVIHCTATPEGRGVSAADIKRWHTSPPSKGGRGWDRVGYTDMVHPNGRVERLVDNNEDGLVDP	0.1471	0.1324	0.1765	0.3088	0.3235	0.4853	0.2353	7.1517	7.55748	0.143137
.	phage006a_EM3_37	37	x109	70		19420	19632	+	endolysin	lysis	much shorter than others in same mmseq	Mu-like	phage006a	phage006a_EM3	EM3	.	no_SP / 1.000048	amidase	lysis	822	122.4	lysozyme.	.	PGRP superfamily	.	.	.	t7 lysozyme;	N-acetylmuramoyl-L-alanine amidase	N-acetylmuramoyl-L-alanine amidase	#N/A	#N/A	MGGLTTDGKAAKDTRTPEQRKALEKYVKDFHAKHPDVRIIGHNEIAAKACPCFDVQAWLRSIGINQPTKK	>phage006a_EM3_37@MGGLTTDGKAAKDTRTPEQRKALEKYVKDFHAKHPDVRIIGHNEIAAKACPCFDVQAWLRSIGINQPTKK	0.2714	0.1143	0.2286	0.3429	0.3	0.4571	0.2143	9.99411	7.80199	5.0746
.	phage007a_Bg4_31	31	x109	140		19037	19459	+	endolysin	lysis		Mu-like	phage007a	phage007a_Bg4	Bg4	.	no_SP / 1.000074	amidase	lysis	822	212.4	endodeoxyribonuclease_I	.	PGRP superfamily	.	.	.	t7 lysozyme;	N-acetylmuramoyl-L-alanine amidase	N-acetylmuramoyl-L-alanine amidase	#N/A	#N/A	MDVSAEMIRRWHTSPVSRGGRGWKQVGYTDLIRLDGRVVRLVDNNEDARVDPWERTNGAKGHNSVSRHIVYVGGLTPDGKAAKDTRTPEQRKALEKYVKDFHAKHPDVRIIGHNEIVAKACPCFDVQAWLCSIGINQQKK	>phage007a_Bg4_31@MDVSAEMIRRWHTSPVSRGGRGWKQVGYTDLIRLDGRVVRLVDNNEDARVDPWERTNGAKGHNSVSRHIVYVGGLTPDGKAAKDTRTPEQRKALEKYVKDFHAKHPDVRIIGHNEIVAKACPCFDVQAWLCSIGINQQKK	0.2143	0.1214	0.2143	0.3357	0.2929	0.4571	0.2357	9.943	15.827	7.30871
.	phage008a_KCOM2797_32	32	x109	157		18490	18963	+	endolysin	lysis		Mu-like	phage008a	phage008a_KCOM2797	KCOM2797	.	no_SP / 1.000042	amidase	lysis	822	216	endodeoxyribonuclease_I	.	PGRP superfamily	.	.	.	t7 lysozyme;	N-acetylmuramoyl-L-alanine amidase	N-acetylmuramoyl-L-alanine amidase	#N/A	#N/A	MKLQYLVIHCTATPEGRGVSAADIKRWHTSPPSKGGRGWDRVGYTDMVHPNGRVERLVDNNEDGLVDPWERTNGAKGYNSVSRHIVYVGGLTTDGKAAKDTRTPEQRKALEKYVKDFHAKHPDVRIIGHNEIAAKACPCFDVQAWLRSIGINQPTKK	>phage008a_KCOM2797_32@MKLQYLVIHCTATPEGRGVSAADIKRWHTSPPSKGGRGWDRVGYTDMVHPNGRVERLVDNNEDGLVDPWERTNGAKGYNSVSRHIVYVGGLTTDGKAAKDTRTPEQRKALEKYVKDFHAKHPDVRIIGHNEIAAKACPCFDVQAWLRSIGINQPTKK	0.2229	0.1146	0.2038	0.3185	0.3057	0.4586	0.2484	9.76719	17.5288	7.40693
.	phage009a_Kyudai3_29	29	x109	157		18490	18963	+	endolysin	lysis		Mu-like	phage009a	phage009a_Kyudai3	Kyudai3	.	no_SP / 1.000042	amidase	lysis	822	216	endodeoxyribonuclease_I	.	PGRP superfamily	.	.	.	t7 lysozyme;	N-acetylmuramoyl-L-alanine amidase	N-acetylmuramoyl-L-alanine amidase	#N/A	#N/A	MKLQYLVIHCTATPEGRGVSAADIKRWHTSPPSKGGRGWDRVGYTDMVHPNGRVERLVDNNEDGLVDPWERTNGAKGYNSVSRHIVYVGGLTTDGKAAKDTRTPEQRKALEKYVKDFHAKHPDVRIIGHNEIAAKACPCFDVQAWLRSIGINQPTKK	>phage009a_Kyudai3_29@MKLQYLVIHCTATPEGRGVSAADIKRWHTSPPSKGGRGWDRVGYTDMVHPNGRVERLVDNNEDGLVDPWERTNGAKGYNSVSRHIVYVGGLTTDGKAAKDTRTPEQRKALEKYVKDFHAKHPDVRIIGHNEIAAKACPCFDVQAWLRSIGINQPTKK	0.2229	0.1146	0.2038	0.3185	0.3057	0.4586	0.2484	9.76719	17.5288	7.40693
.	phage010a_HG1691old_37	37	x109	157		19091	19564	+	endolysin	lysis		Mu-like	phage010a	phage010a_HG1691old	HG1691old	.	no_SP / 1.000042	amidase	lysis	822	212.9	endodeoxyribonuclease_I	.	PGRP superfamily	.	.	.	t7 lysozyme;	N-acetylmuramoyl-L-alanine amidase	N-acetylmuramoyl-L-alanine amidase	#N/A	#N/A	MKLQYLVIHCTATPEGRGVSAADIKRWHTSPPSKGGRGWDRVGYTDMVHPNGRVERLVDNNEDGLVDPWERTNGAKGYNSVSRHIVYVGGLTTDGKAAKDTRTPEQRKALEKYVKDFHAKHPDVRIIGHNEIAAKACPCFDVQAWLRSIGINQPTKK	>phage010a_HG1691old_37@MKLQYLVIHCTATPEGRGVSAADIKRWHTSPPSKGGRGWDRVGYTDMVHPNGRVERLVDNNEDGLVDPWERTNGAKGYNSVSRHIVYVGGLTTDGKAAKDTRTPEQRKALEKYVKDFHAKHPDVRIIGHNEIAAKACPCFDVQAWLRSIGINQPTKK	0.2229	0.1146	0.2038	0.3185	0.3057	0.4586	0.2484	9.76719	17.5288	7.40693
.	phage011a_WW2952_31	31	x109	157		19067	19540	+	endolysin	lysis		Mu-like	phage011a	phage011a_WW2952	WW2952	.	no_SP / 1.000031	amidase	lysis	822	216	endodeoxyribonuclease_I	.	PGRP superfamily	.	.	.	t7 lysozyme;	N-acetylmuramoyl-L-alanine amidase	N-acetylmuramoyl-L-alanine amidase	#N/A	#N/A	MKLQYLVIHCTATPEGRGVSAADIKRWHTSPPSKGGRGWDQVGYTDMVHPNGRVERLVDNNEDGLVDPWERTNGAKGYNSVSRHIVYVGGLTTDGKAAKDTRTPEQRKALEKYVKDFHAKHPDARIIGHNEIAAKACPCFDVQAWLRSIGINQPTKK	>phage011a_WW2952_31@MKLQYLVIHCTATPEGRGVSAADIKRWHTSPPSKGGRGWDQVGYTDMVHPNGRVERLVDNNEDGLVDPWERTNGAKGYNSVSRHIVYVGGLTTDGKAAKDTRTPEQRKALEKYVKDFHAKHPDARIIGHNEIAAKACPCFDVQAWLRSIGINQPTKK	0.2229	0.1146	0.1975	0.3121	0.3057	0.4586	0.2548	9.57167	17.4727	6.40694
.	phage012a_381OKJP_32	32	x109	157		19262	19735	+	endolysin	lysis		Mu-like	phage012a	phage012a_381OKJP	381OKJP	.	no_SP / 1.000042	amidase	lysis	822	216	endodeoxyribonuclease_I	.	PGRP superfamily	.	.	.	t7 lysozyme;	N-acetylmuramoyl-L-alanine amidase	N-acetylmuramoyl-L-alanine amidase	#N/A	#N/A	MKLQYLVIHCTATPEGRGVSAADIKRWHTSPPSKGGRGWDRVGYTDMVHPNGRVERLVDNNEDGLVDPWERTNGAKGHNSVSRHIVYVGGLTTDGKAAKDTRTPEQRKALEKYVKDFHAKHPDVRIIGHNEIAAKACPCFDVQAWLRSIGINQPTKK	>phage012a_381OKJP_32@MKLQYLVIHCTATPEGRGVSAADIKRWHTSPPSKGGRGWDRVGYTDMVHPNGRVERLVDNNEDGLVDPWERTNGAKGHNSVSRHIVYVGGLTTDGKAAKDTRTPEQRKALEKYVKDFHAKHPDVRIIGHNEIAAKACPCFDVQAWLRSIGINQPTKK	0.2166	0.1146	0.2102	0.3248	0.3057	0.4586	0.242	9.82519	17.5028	7.50654
.	phage013a_WW2885_29	29	x109	157		18536	19009	+	endolysin	lysis		Mu-like	phage013a	phage013a_WW2885	WW2885	.	no_SP / 1.000042	amidase	lysis	822	212.8	endodeoxyribonuclease_I	.	PGRP superfamily	.	.	.	t7 lysozyme;	N-acetylmuramoyl-L-alanine amidase	N-acetylmuramoyl-L-alanine amidase	#N/A	#N/A	MKLQYLVIHCTATPEGRGVSAADIKRWHTSPPSKGGRGWDRVGYTDMVHPNGRVERLVDNNEDGLVDPWERTNGAKGYNSVSRHIVYVGGLTTDGKAAKDTRTPEQRKALEKYVKDFHAKHPDVRIIGHNEIAAKACPGFDVQAWLRSIGINQPTKK	>phage013a_WW2885_29@MKLQYLVIHCTATPEGRGVSAADIKRWHTSPPSKGGRGWDRVGYTDMVHPNGRVERLVDNNEDGLVDPWERTNGAKGYNSVSRHIVYVGGLTTDGKAAKDTRTPEQRKALEKYVKDFHAKHPDVRIIGHNEIAAKACPGFDVQAWLRSIGINQPTKK	0.2229	0.1146	0.2038	0.3185	0.3121	0.465	0.242	9.92212	17.4828	7.47448
.	phage014a_Kyudai4_34	34	x109	157		18570	19043	+	endolysin	lysis		Mu-like	phage014a	phage014a_Kyudai4	Kyudai4	.	no_SP / 1.000042	amidase	lysis	822	213.1	endodeoxyribonuclease_I	.	PGRP superfamily	.	.	.	t7 lysozyme;	N-acetylmuramoyl-L-alanine amidase	N-acetylmuramoyl-L-alanine amidase	#N/A	#N/A	MKLQYLVIHCTATPEGRGVSAADIKRWHTSPPSKGGRGWDRVGYTDMVHPNGRVERLVDNNEDGLVDPWERTNGAKGYNSVSRHIVYVGGLTTDGKAAKDTRTPEQRKALEKYVKDFHAKHPDVRIIGHNEIAAKACPCFDVQAWLRSIGINQPTKK	>phage014a_Kyudai4_34@MKLQYLVIHCTATPEGRGVSAADIKRWHTSPPSKGGRGWDRVGYTDMVHPNGRVERLVDNNEDGLVDPWERTNGAKGYNSVSRHIVYVGGLTTDGKAAKDTRTPEQRKALEKYVKDFHAKHPDVRIIGHNEIAAKACPCFDVQAWLRSIGINQPTKK	0.2229	0.1146	0.2038	0.3185	0.3057	0.4586	0.2484	9.76719	17.5288	7.40693
.	phage015a_SRR9217400mag3_31	31	x109	157		18230	18703	+	endolysin	lysis		Mu-like	phage015a	phage015a_SRR9217400mag3	SRR9217400mag3	.	no_SP / 1.000042	amidase	lysis	822	213.2	endodeoxyribonuclease_I	.	PGRP superfamily	.	.	.	t7 lysozyme;	N-acetylmuramoyl-L-alanine amidase	N-acetylmuramoyl-L-alanine amidase	#N/A	#N/A	MKLQYLVIHCTATPEGRGVSAADIKRWHTSPPSKGGRGWDRVGYTDMVHPNGRVERLVDNNEDGLVDPWERTNGAKGYNSVSRHIVYVGGLTTDGKAAKDTRTPEQRKALEKYVKDFHAKHPDVRIIGHNEIAAKACPCFDVQAWLRSIGINQPTKK	>phage015a_SRR9217400mag3_31@MKLQYLVIHCTATPEGRGVSAADIKRWHTSPPSKGGRGWDRVGYTDMVHPNGRVERLVDNNEDGLVDPWERTNGAKGYNSVSRHIVYVGGLTTDGKAAKDTRTPEQRKALEKYVKDFHAKHPDVRIIGHNEIAAKACPCFDVQAWLRSIGINQPTKK	0.2229	0.1146	0.2038	0.3185	0.3057	0.4586	0.2484	9.76719	17.5288	7.40693
.	phage016a_WW2866_59	59	x475	215		41754	42401	+	endolysin	lysis		tRNA-Pro	phage016a	phage016a_WW2866	WW2866	.	no_SP / 1.000044	endolysin	lysis	435	242.8	Cell_wall_hydrolase_autolysin	.	MurNAc-LAA	.	.	.	lyth;	COG NOG32858 non supervised orthologous group	MurNAc-LAA domain-containing protein	#N/A	#N/A	MRILIDNGHGINTPGKRSPDGRLREYLYTREIADAVVLELRRRGYDAERIVREELDVSLATRVQRVNEICREVGAKNCLLVSIHVDAAGDGSRWMLAGGWSAYTTPGRTKSDRLAECLYDSAEVYLKEYAERQLTGKKDGYYSSAQRPYRADTTDGDRDIEANFYILKNTLCAAVLTENLFQDNRLDVEFLLSPEGRKAITALHVDGIIKYLNEL	>phage016a_WW2866_59@MRILIDNGHGINTPGKRSPDGRLREYLYTREIADAVVLELRRRGYDAERIVREELDVSLATRVQRVNEICREVGAKNCLLVSIHVDAAGDGSRWMLAGGWSAYTTPGRTKSDRLAECLYDSAEVYLKEYAERQLTGKKDGYYSSAQRPYRADTTDGDRDIEANFYILKNTLCAAVLTENLFQDNRLDVEFLLSPEGRKAITALHVDGIIKYLNEL	0.2093	0.1581	0.1581	0.3163	0.2884	0.4465	0.2465	5.59588	24.3525	-3.04347
.	phage017a_JCVISC001_54	54	x475	215		40325	40972	+	endolysin	lysis		tRNA-Pro	phage017a	phage017a_JCVISC001	JCVISC001	.	no_SP / 1.000081	endolysin	lysis	435	242.9	Cell_wall_hydrolase_autolysin	.	MurNAc-LAA	.	.	.	lyth;	COG NOG32858 non supervised orthologous group	MurNAc-LAA domain-containing protein	#N/A	#N/A	MRILIDNGHGINTPGKRSPDGRLREYLYTREIADAVVTELRRRGYDAERIVREELDVSLATRVQRVNEICKEVGAKNCLLVSIHVDAAGDGSRWMLAGGWSAYTTPGRTKSDRLAECLYDSAEVYLKEYAERQLTGKKDGYYSSAQRPYRADTTDGDRDIEANFYILKNTLCAAVLTENLFQDNRLDVEFLLSPEGRKAITALHVNGIIKYLNEL	>phage017a_JCVISC001_54@MRILIDNGHGINTPGKRSPDGRLREYLYTREIADAVVTELRRRGYDAERIVREELDVSLATRVQRVNEICKEVGAKNCLLVSIHVDAAGDGSRWMLAGGWSAYTTPGRTKSDRLAECLYDSAEVYLKEYAERQLTGKKDGYYSSAQRPYRADTTDGDRDIEANFYILKNTLCAAVLTENLFQDNRLDVEFLLSPEGRKAITALHVNGIIKYLNEL	0.2186	0.1535	0.1581	0.3116	0.2837	0.4419	0.2558	5.94136	24.3114	-2.04419
.	phage018a_AFR5B1_59	59	x475	215		41100	41747	+	endolysin	lysis		tRNA-Pro	phage018a	phage018a_AFR5B1	AFR5B1	.	no_SP / 1.000049	endolysin	lysis	435	242.8	Cell_wall_hydrolase_autolysin	.	MurNAc-LAA	.	.	.	lyth;	COG NOG32858 non supervised orthologous group	MurNAc-LAA domain-containing protein	#N/A	#N/A	MRILIDNGHGINTPGKRSPDGRLREYLYTREIADAVVTELRRRGYDAERIVREELDVSLATRVQRVNDVCKEVGAKNCLLVSIHVDAAGDGSRWMLAGGWSAYTTPGRTKSDRLAECLYDSAEVYLKEYAERQLTGKKDGYYSSAQRPYRADTTDGDRDIEANFYILKNTLCAAVLTENLFQDNRLDVEFLLSPEGRKAITALHVNGIIKYLNEL	>phage018a_AFR5B1_59@MRILIDNGHGINTPGKRSPDGRLREYLYTREIADAVVTELRRRGYDAERIVREELDVSLATRVQRVNDVCKEVGAKNCLLVSIHVDAAGDGSRWMLAGGWSAYTTPGRTKSDRLAECLYDSAEVYLKEYAERQLTGKKDGYYSSAQRPYRADTTDGDRDIEANFYILKNTLCAAVLTENLFQDNRLDVEFLLSPEGRKAITALHVNGIIKYLNEL	0.214	0.1535	0.1581	0.3116	0.2837	0.4419	0.2558	5.93752	24.2834	-2.04509
.	phage018a_AFR5B1_69	69	x216	38		45626	45742	+	unknown	unknown	phrogs bitscore <30	tRNA-Pro	phage018a	phage018a_AFR5B1	AFR5B1	.	no_SP / 0.999756	endolysin	lysis	37633	23.9	hypothetical_protein	.	.	.	.	.	.	.	hypothetical protein	#N/A	#N/A	MYYLMRPPTGRGYIEKGFTPCAIEGLGHLWAFAHRLLF	>phage018a_AFR5B1_69@MYYLMRPPTGRGYIEKGFTPCAIEGLGHLWAFAHRLLF	0.2368	0.0526	0.1579	0.2105	0.3684	0.6316	0.1842	8.96915	4.41423	2.0395
.	phage019a_ATCC49417_55	55	x475	215		40665	41312	+	endolysin	lysis		tRNA-Pro	phage019a	phage019a_ATCC49417	ATCC49417	.	no_SP / 1.000066	endolysin	lysis	435	252.5	Cell_wall_hydrolase_autolysin	.	MurNAc-LAA	.	.	.	lyth;	COG NOG32858 non supervised orthologous group	MurNAc-LAA domain-containing protein	#N/A	#N/A	MRILIDNGHGINTPGKRSPDGRLREYLYTREIADAVVLELRRRGYDAERIVREELDVSLATRVQRVNDVCKEVGAKNCLLVSIHVDAAGDGSKWMLAGGWSAYTTPGRTKSDRLAECLYDSAEVYLKEYAERQLTGKKDGYYSSAQRPYRADKTDGDRDIEANFYILKNTLCAAVLTENLFQDNRLDVEFLLSSEGRKAITALHVNGIIKYLNEL	>phage019a_ATCC49417_55@MRILIDNGHGINTPGKRSPDGRLREYLYTREIADAVVLELRRRGYDAERIVREELDVSLATRVQRVNDVCKEVGAKNCLLVSIHVDAAGDGSKWMLAGGWSAYTTPGRTKSDRLAECLYDSAEVYLKEYAERQLTGKKDGYYSSAQRPYRADKTDGDRDIEANFYILKNTLCAAVLTENLFQDNRLDVEFLLSSEGRKAITALHVNGIIKYLNEL	0.2233	0.1535	0.1628	0.3163	0.2744	0.4419	0.2512	6.3685	24.2844	-1.04551
.	phage019b_ATCC49417_54	54	x475	215		40505	41152	+	endolysin	lysis		tRNA-Pro	phage019b	phage019b_ATCC49417	ATCC49417	.	no_SP / 1.000066	endolysin	lysis	435	252.5	Cell_wall_hydrolase_autolysin	.	MurNAc-LAA	.	.	.	lyth;	COG NOG32858 non supervised orthologous group	MurNAc-LAA domain-containing protein	#N/A	#N/A	MRILIDNGHGINTPGKRSPDGRLREYLYTREIADAVVLELRRRGYDAERIVREELDVSLATRVQRVNDVCKEVGAKNCLLVSIHVDAAGDGSKWMLAGGWSAYTTPGRTKSDRLAECLYDSAEVYLKEYAERQLTGKKDGYYSSAQRPYRADKTDGDRDIEANFYILKNTLCAAVLTENLFQDNRLDVEFLLSSEGRKAITALHVNGIIKYLNEL	>phage019b_ATCC49417_54@MRILIDNGHGINTPGKRSPDGRLREYLYTREIADAVVLELRRRGYDAERIVREELDVSLATRVQRVNDVCKEVGAKNCLLVSIHVDAAGDGSKWMLAGGWSAYTTPGRTKSDRLAECLYDSAEVYLKEYAERQLTGKKDGYYSSAQRPYRADKTDGDRDIEANFYILKNTLCAAVLTENLFQDNRLDVEFLLSSEGRKAITALHVNGIIKYLNEL	0.2233	0.1535	0.1628	0.3163	0.2744	0.4419	0.2512	6.3685	24.2844	-1.04551
.	phage020a_SJD2_53	53	x475	223		38634	39305	+	endolysin	lysis		tRNA-Pro	phage020a	phage020a_SJD2	SJD2	.	no_SP / 1.000045	endolysin	lysis	435	250.6	Cell_wall_hydrolase_autolysin	.	MurNAc-LAA	.	.	.	lyth;	COG NOG32858 non supervised orthologous group	MurNAc-LAA domain-containing protein	#N/A	#N/A	MKILIDNGHGENTPGKRSPDGRFREYLYTREIAEEVVAELRRRGYEAERIVRENIDVALATRVRRINDVCKELGSANVILISIHNDAAGDGSGWMQAGGWSAYTTPGRTKSDRLAECLYAAAQVHLKEYAEQQAAGKKDGRYSSAQRPFRMDTSDGDRDLESNFYILKNTLCAAVLTENLFQDNRSAVEFLLSAAGRRAIVSLHVEGIISYLSSSPVRDGALQ	>phage020a_SJD2_53@MKILIDNGHGENTPGKRSPDGRFREYLYTREIAEEVVAELRRRGYEAERIVRENIDVALATRVRRINDVCKELGSANVILISIHNDAAGDGSGWMQAGGWSAYTTPGRTKSDRLAECLYAAAQVHLKEYAEQQAAGKKDGRYSSAQRPFRMDTSDGDRDLESNFYILKNTLCAAVLTENLFQDNRSAVEFLLSAAGRRAIVSLHVEGIISYLSSSPVRDGALQ	0.2018	0.139	0.1525	0.2915	0.3139	0.4619	0.2556	6.51265	24.7417	-0.876053
.	phage021a_SJD5_53	53	x475	223		38615	39286	+	endolysin	lysis		tRNA-Pro	phage021a	phage021a_SJD5	SJD5	.	no_SP / 1.000045	endolysin	lysis	435	250.3	Cell_wall_hydrolase_autolysin	.	MurNAc-LAA	.	.	.	lyth;	COG NOG32858 non supervised orthologous group	MurNAc-LAA domain-containing protein	#N/A	#N/A	MKILIDNGHGENTPGKRSPDGRFREYLYTREIAEEVVAELRRRGYEAERIVRENIDVALATRVRRINDVCKELGSANVILISIHNDAAGDGSGWMQAGGWSAYTTPGRTKSDRLAECLYAAAQVHLKEYAEQQAAGKKDGRYSSAQRPFRMDTSDGDRDLESNFYILKNTLCAAVLTENLFQDNRSDVEFLLSAAGRRAIVSLHVEGIISYLSSSPVRDGALQ	>phage021a_SJD5_53@MKILIDNGHGENTPGKRSPDGRFREYLYTREIAEEVVAELRRRGYEAERIVRENIDVALATRVRRINDVCKELGSANVILISIHNDAAGDGSGWMQAGGWSAYTTPGRTKSDRLAECLYAAAQVHLKEYAEQQAAGKKDGRYSSAQRPFRMDTSDGDRDLESNFYILKNTLCAAVLTENLFQDNRSDVEFLLSAAGRRAIVSLHVEGIISYLSSSPVRDGALQ	0.2018	0.1435	0.1525	0.296	0.3094	0.4574	0.2556	6.12444	24.7857	-1.87554
.	phage022a_WW2931_55	55	x475	197		39626	40219	+	endolysin	lysis		tRNA-Pro	phage022a	phage022a_WW2931	WW2931	.	no_SP / 1.000073	endolysin	lysis	435	206.9	Cell_wall_hydrolase_autolysin	.	MurNAc-LAA	.	.	.	lyth;	COG NOG32858 non supervised orthologous group	MurNAc-LAA domain-containing protein	#N/A	#N/A	MILIDNGHGENTPGKRSPDGRLREYLYTREIAEEVVADLRRRGYEAERIVRENIDVALATRVRRVNDVCKELGSANVLLVSIHVDAAGDGSGWMQAGGWSAYTTPGRTKSDRLAECLYDAASKHLEGYAKIQAAGKEQGLYSLKQTPIRTDLTDGDRDKEANFFILKNTLPSSRKTSFRITARTWSFSFRLQGVERL	>phage022a_WW2931_55@MILIDNGHGENTPGKRSPDGRLREYLYTREIAEEVVADLRRRGYEAERIVRENIDVALATRVRRVNDVCKELGSANVLLVSIHVDAAGDGSGWMQAGGWSAYTTPGRTKSDRLAECLYDAASKHLEGYAKIQAAGKEQGLYSLKQTPIRTDLTDGDRDKEANFFILKNTLPSSRKTSFRITARTWSFSFRLQGVERL	0.198	0.1371	0.1726	0.3096	0.3096	0.4518	0.2538	9.22913	22.0799	4.08911
.	phage023a_KCOM2797_54	54	x475	222		38613	39281	+	endolysin	lysis		tRNA-Pro	phage023a	phage023a_KCOM2797	KCOM2797	.	no_SP / 1.000064	endolysin	lysis	435	245	Cell_wall_hydrolase_autolysin	.	MurNAc-LAA	.	.	.	lyth;	COG NOG32858 non supervised orthologous group	MurNAc-LAA domain-containing protein	#N/A	#N/A	MILIDNGHGENTPGKRSPDGRLREYLYTREIAEEVVAELRRRGYEAERIVRENIDVALATRVRRVNDVCKELGSANVLLVSIHVDAAGDGSGWMQAGGWSAYTTPGRTKSDRLAECLYDAASKHLEGYAKIQAAGKEQGLYSLKQTPIRTDLRDGDRDKEANFFILKNTLCAAVITENLFQDNRSDVEFLLSPAGRRAIVSLHVEGIVNYLSSSPVRDGALQ	>phage023a_KCOM2797_54@MILIDNGHGENTPGKRSPDGRLREYLYTREIAEEVVAELRRRGYEAERIVRENIDVALATRVRRVNDVCKELGSANVLLVSIHVDAAGDGSGWMQAGGWSAYTTPGRTKSDRLAECLYDAASKHLEGYAKIQAAGKEQGLYSLKQTPIRTDLRDGDRDKEANFFILKNTLCAAVITENLFQDNRSDVEFLLSPAGRRAIVSLHVEGIVNYLSSSPVRDGALQ	0.1937	0.1441	0.1532	0.2973	0.3063	0.473	0.2387	6.12449	24.5636	-1.87495
.	phage024a_F0570_57	57	x475	215		38396	39043	+	endolysin	lysis		tRNA-Pro	phage024a	phage024a_F0570	F0570	.	no_SP / 1.000035	endolysin	lysis	435	243	Cell_wall_hydrolase_autolysin	.	MurNAc-LAA	.	.	.	lyth;	COG NOG32858 non supervised orthologous group	MurNAc-LAA domain-containing protein	#N/A	#N/A	MKILIDNGHGENTPGKRSPDGRLREYLYTREIAEEVVAELRRRGYDAERIVRENIDVSLSTRVRRINDVCKELGSANVLLVSIHNDAAGDGSRWMQAGGWSCYTTPGRTNSDRLAECLYDAAEVHLKEYAAQQAAGKKDGRYSSAQRPFRMDTGDGDRDLESNFYILKNTLCAAVLTENLFQDNRSDVEFLLSPAGRRAIVGLHVEGIVNYISAV	>phage024a_F0570_57@MKILIDNGHGENTPGKRSPDGRLREYLYTREIAEEVVAELRRRGYDAERIVRENIDVSLSTRVRRINDVCKELGSANVLLVSIHNDAAGDGSRWMQAGGWSCYTTPGRTNSDRLAECLYDAAEVHLKEYAAQQAAGKKDGRYSSAQRPFRMDTGDGDRDLESNFYILKNTLCAAVLTENLFQDNRSDVEFLLSPAGRRAIVGLHVEGIVNYISAV	0.2	0.1488	0.1535	0.3023	0.3023	0.4512	0.2558	5.79856	23.9978	-2.94377
.	phage025a_SJD11_54	54	x475	223		39500	40171	+	endolysin	lysis		tRNA-Pro	phage025a	phage025a_SJD11	SJD11	.	no_SP / 1.000035	endolysin	lysis	435	242.9	Cell_wall_hydrolase_autolysin	.	MurNAc-LAA	.	.	.	lyth;	COG NOG32858 non supervised orthologous group	MurNAc-LAA domain-containing protein	#N/A	#N/A	MKILIDNGHGENTPGKRSPDGRLREYLYTREIAEEVVAELRRRGYDAERIVRENIDVSLSTRVRRINDVCKELGSANVLLVSIHNDAAGDGSRWMQAGGWSCYTTPGRTNSDRLAECLYDAAEVHLKEYAAQQAAGKKDGRYSSAQRPFRMDTGDGDRDLESNFYILKNTLCAAVLTENLFQDNRSDVEFLLSPAGRRAIVSLHVEGIVNYLSSSPARGGALQ	>phage025a_SJD11_54@MKILIDNGHGENTPGKRSPDGRLREYLYTREIAEEVVAELRRRGYDAERIVRENIDVSLSTRVRRINDVCKELGSANVLLVSIHNDAAGDGSRWMQAGGWSCYTTPGRTNSDRLAECLYDAAEVHLKEYAAQQAAGKKDGRYSSAQRPFRMDTGDGDRDLESNFYILKNTLCAAVLTENLFQDNRSDVEFLLSPAGRRAIVSLHVEGIVNYLSSSPARGGALQ	0.1883	0.1435	0.1525	0.296	0.3094	0.4484	0.2646	6.11894	24.7827	-1.94378
.	phage026a_KCOM2802_51	51	x475	190		37407	37979	+	endolysin	lysis		tRNA-Pro	phage026a	phage026a_KCOM2802	KCOM2802	.	no_SP / 1.000073	endolysin	lysis	435	253	Cell_wall_hydrolase_autolysin	.	MurNAc-LAA	.	.	.	lyth;	COG NOG32858 non supervised orthologous group	MurNAc-LAA domain-containing protein	#N/A	#N/A	MILIDNGHGENTPGKRSPDGRLREYLYTREIAEEVVADLRRRGYEAERIVRENIDVALATRVRRVNDVCKELGSANVLLVSIHVDAAGDGSGWMQAGGWSAYTTPGRTKSDRLAECLYDAASKHLEGYAKIQAAGKEQGLYSLKQTPIRTDLTDVEFLLSPAGRRAIVSLHVEGIVNYLSSSPVRDGALQ	>phage026a_KCOM2802_51@MILIDNGHGENTPGKRSPDGRLREYLYTREIAEEVVADLRRRGYEAERIVRENIDVALATRVRRVNDVCKELGSANVLLVSIHVDAAGDGSGWMQAGGWSAYTTPGRTKSDRLAECLYDAASKHLEGYAKIQAAGKEQGLYSLKQTPIRTDLTDVEFLLSPAGRRAIVSLHVEGIVNYLSSSPVRDGALQ	0.1684	0.1368	0.1526	0.2895	0.3211	0.4842	0.2368	6.51612	20.8535	-0.812721
.	phage027a_F0568_56	56	x475	223		39299	39970	+	endolysin	lysis		tRNA-Pro	phage027a	phage027a_F0568	F0568	.	no_SP / 1.000073	endolysin	lysis	435	250.2	Cell_wall_hydrolase_autolysin	.	MurNAc-LAA	.	.	.	lyth;	COG NOG32858 non supervised orthologous group	MurNAc-LAA domain-containing protein	#N/A	#N/A	MKILIDNGHGENTSGKRSPDGRLREYLYTREIAEEVVADLRRRGYEAERIVRENIDVALATRVRRVNDVCKELGSANVLLVSIHVDAAGDGSGWMQAGGWSAYTTPGRTKSDRLAECLYDAAEVHLKEYAAQQAAGKKDGRYSWAQRPFRMDTSDGDRDLESNFYILKNTLCAAVLTENLFQDNRSDVEFLLSAAGRRAIVSLHVEGIVSYLSSSPVRDGALQ	>phage027a_F0568_56@MKILIDNGHGENTSGKRSPDGRLREYLYTREIAEEVVADLRRRGYEAERIVRENIDVALATRVRRVNDVCKELGSANVLLVSIHVDAAGDGSGWMQAGGWSAYTTPGRTKSDRLAECLYDAAEVHLKEYAAQQAAGKKDGRYSWAQRPFRMDTSDGDRDLESNFYILKNTLCAAVLTENLFQDNRSDVEFLLSAAGRRAIVSLHVEGIVSYLSSSPVRDGALQ	0.1749	0.148	0.1525	0.3004	0.3049	0.4619	0.2511	5.8024	24.7567	-2.87593
.	phage028a_KCOM2799_63	63	x419	35		40930	41037	+	endolysin	lysis		tRNA-Pro	phage028a	phage028a_KCOM2799	KCOM2799	.	no_SP / 0.999993	endolysin	lysis	435	30.8	MurNAc-LAA-acetylmuramoyl-L-alanine_amidase_or_MurNAc-LAA_(also_known_as_peptidoglycan_aminohydrolase,_NAMLA_amidase,_NAMLAA,_Amidase_3,_and_peptidoglycan_amidase	.	.	.	.	.	.	.	hypothetical protein	#N/A	#N/A	MKILIDNGHGENTSGKRSPDGRFRSTSTRVRLRKR	>phage028a_KCOM2799_63@MKILIDNGHGENTSGKRSPDGRFRSTSTRVRLRKR	0.2286	0.0857	0.3143	0.4	0.3429	0.3429	0.2571	12.0083	4.02758	7.00977
.	phage028a_KCOM2799_64	64	x475	129		41211	41600	+	endolysin	lysis		tRNA-Pro	phage028a	phage028a_KCOM2799	KCOM2799	.	no_SP / 1.000062	endolysin	lysis	435	127.8	Cell_wall_hydrolase_autolysin	.	MurNAc-LAA	.	.	.	lyth;	COG NOG32858 non supervised orthologous group	MurNAc-LAA domain-containing protein	#N/A	#N/A	MQAGGWSAYTTPGRTNSDRLAECLYDAAEVHLKEYAAQQAAGKKDGRYSSAQRPFRMDTGDGDRDLESNFYILKNTLCAAVLTENLFQDNRSDVEFLLSPAGRRAIVSLHVEGIVNYLSSSPARGGALQ	>phage028a_KCOM2799_64@MQAGGWSAYTTPGRTNSDRLAECLYDAAEVHLKEYAAQQAAGKKDGRYSSAQRPFRMDTGDGDRDLESNFYILKNTLCAAVLTENLFQDNRSDVEFLLSPAGRRAIVSLHVEGIVNYLSSSPARGGALQ	0.1783	0.124	0.124	0.2481	0.3178	0.4651	0.2946	5.49521	14.1057	-2.01947
.	phage030a_KCOM2803_53	53	x475	215		39296	39943	+	endolysin	lysis		tRNA-Pro	phage030a	phage030a_KCOM2803	KCOM2803	.	no_SP / 1.00007	endolysin	lysis	435	248.8	Cell_wall_hydrolase_autolysin	.	MurNAc-LAA	.	.	.	lyth;	COG NOG32858 non supervised orthologous group	MurNAc-LAA domain-containing protein	#N/A	#N/A	MKILIDNGHGENTSGKRSPDGRFREYLYTREIAEEVVAELRRRGYEAERIVRENIDVALATRVRRVNDVCKELGSANVLLVSIHVDAAGDGSGWMQAGGWSAYTTPGRTKSDRLAECLYDAASKHLEGYAKIQAAGKEQGLYSLKQTPIRTDLTDGDKDKEANFYILKNTLCAAVLTENLFQDNRSDVEFLLSAAGRRAIVGLHVEGIVNYISAV	>phage030a_KCOM2803_53@MKILIDNGHGENTSGKRSPDGRFREYLYTREIAEEVVAELRRRGYEAERIVRENIDVALATRVRRVNDVCKELGSANVLLVSIHVDAAGDGSGWMQAGGWSAYTTPGRTKSDRLAECLYDAASKHLEGYAKIQAAGKEQGLYSLKQTPIRTDLTDGDKDKEANFYILKNTLCAAVLTENLFQDNRSDVEFLLSAAGRRAIVGLHVEGIVNYISAV	0.214	0.1442	0.1535	0.2977	0.293	0.4698	0.2419	6.1231	23.7517	-1.87666
.	phage031a_D83T3_56	56	x475	223		39299	39970	+	endolysin	lysis		tRNA-Pro	phage031a	phage031a_D83T3	D83T3	.	no_SP / 1.000073	endolysin	lysis	435	250.2	Cell_wall_hydrolase_autolysin	.	MurNAc-LAA	.	.	.	lyth;	COG NOG32858 non supervised orthologous group	MurNAc-LAA domain-containing protein	#N/A	#N/A	MKILIDNGHGENTSGKRSPDGRLREYLYTREIAEEVVADLRRRGYEAERIVRENIDVALATRVRRVNDVCKELGSANVLLVSIHVDAAGDGSGWMQAGGWSAYTTPGRTKSDRLAECLYDAAEVHLKEYAAQQAAGKKDGRYSWAQRPFRMDTSDGDRDLESNFYILKNTLCAAVLTENLFQDNRSDVEFLLSAAGRRAIVSLHVEGIVSYLSSSPVRDGALQ	>phage031a_D83T3_56@MKILIDNGHGENTSGKRSPDGRLREYLYTREIAEEVVADLRRRGYEAERIVRENIDVALATRVRRVNDVCKELGSANVLLVSIHVDAAGDGSGWMQAGGWSAYTTPGRTKSDRLAECLYDAAEVHLKEYAAQQAAGKKDGRYSWAQRPFRMDTSDGDRDLESNFYILKNTLCAAVLTENLFQDNRSDVEFLLSAAGRRAIVSLHVEGIVSYLSSSPVRDGALQ	0.1749	0.148	0.1525	0.3004	0.3049	0.4619	0.2511	5.8024	24.7567	-2.87593
.	phage032a_KCOM2801_48	48	x475	223		37078	37749	+	endolysin	lysis		tRNA-Pro	phage032a	phage032a_KCOM2801	KCOM2801	.	no_SP / 1.000055	endolysin	lysis	435	243.2	Cell_wall_hydrolase_autolysin	.	MurNAc-LAA	.	.	.	lyth;	COG NOG32858 non supervised orthologous group	MurNAc-LAA domain-containing protein	#N/A	#N/A	MKILIDNGHGENTPGKRSPDGVFREYQYTREVAERIVAKLRQQGYDAERIVRENIDVSLSTRVRRINDVCKELGSANVLLVSIHNDAAGDGSRWMQAGGWSCYTTPGRTKSDRLAECLYDAAEVHLKEYAAQQAAGKKDGRYSSAQRPFRMDTGDGDRDLESNFYILKNTLCAAVLTENLFQDNRSDVEFLLSPAGRRAIVSLHAEGIVNYLSSSPARGGALQ	>phage032a_KCOM2801_48@MKILIDNGHGENTPGKRSPDGVFREYQYTREVAERIVAKLRQQGYDAERIVRENIDVSLSTRVRRINDVCKELGSANVLLVSIHNDAAGDGSRWMQAGGWSCYTTPGRTKSDRLAECLYDAAEVHLKEYAAQQAAGKKDGRYSSAQRPFRMDTGDGDRDLESNFYILKNTLCAAVLTENLFQDNRSDVEFLLSPAGRRAIVSLHAEGIVNYLSSSPARGGALQ	0.1973	0.1345	0.1525	0.287	0.3049	0.4484	0.2735	7.03164	24.7306	0.0529847
.	phage033a_KCOM2799_56	56	x475	236		33198	33908	+	endolysin	lysis		tRNA-Pro	phage033a	phage033a_KCOM2799	KCOM2799	.	no_SP / 1.000031	endolysin	lysis	435	240.7	Cell_wall_hydrolase_autolysin	.	MurNAc-LAA	.	.	.	lyth;	COG NOG32858 non supervised orthologous group	MurNAc-LAA domain-containing protein	#N/A	#N/A	MKSYARPERRKKVMKILIDNGHGENTSGKRSPDGRFREYLYTREIAEEVVAELRRRGYEAERIVRENIDVALATRVRRVNDVCKELGSANVLLISIHNDAAGDGSGWMQAGGWSAYTTPGRTNSDRLAECLYDAAEVHLKEYAAQQAAGKKDGRYSSAQRPFRMDTGDGDRDLESNFYILKNTLCAAVLTENLFQDNRSDVEFLLSPAGRRAIVSLHVEGIVNYLSSSPARGGALQ	>phage033a_KCOM2799_56@MKSYARPERRKKVMKILIDNGHGENTSGKRSPDGRFREYLYTREIAEEVVAELRRRGYEAERIVRENIDVALATRVRRVNDVCKELGSANVLLISIHNDAAGDGSGWMQAGGWSAYTTPGRTNSDRLAECLYDAAEVHLKEYAAQQAAGKKDGRYSSAQRPFRMDTGDGDRDLESNFYILKNTLCAAVLTENLFQDNRSDVEFLLSPAGRRAIVSLHVEGIVNYLSSSPARGGALQ	0.1992	0.1398	0.1653	0.3051	0.322	0.4534	0.25	8.07012	26.2885	2.12463
.	phage001a_WW5019_14	14	x018	191		9603	10178	-	unknown	unknown	phrogs bitscore <30	tRNA-Ser	phage001a	phage001a_WW5019	WW5019	.	no_SP / 1.000062	HicB-like antitoxin	accessory (moron, auxiliary metabolic gene) and host takeover	9151	20.9	hypothetical_protein	.	.	.	.	pacrispr_hit score: 0.90672648	.	.	hypothetical protein	#N/A	#N/A	MIMTTASINSVIYVEIVSFFRNLLKESIEACSSNKMDVTEYKTISLDEYYEGNGWDRTVDEDGNDIEGVDIISDFIVLNDDTRTELNRAFEEARDEEFEAFINECFVYTGRYGYVYVNEEDAIEDARYDFINDKTDLNEDVSIYFDENNNPNELYKTEFAEYVKEKVLSCADALENGIEYEVLEILYSPFC	>phage001a_WW5019_14@MIMTTASINSVIYVEIVSFFRNLLKESIEACSSNKMDVTEYKTISLDEYYEGNGWDRTVDEDGNDIEGVDIISDFIVLNDDTRTELNRAFEEARDEEFEAFINECFVYTGRYGYVYVNEEDAIEDARYDFINDKTDLNEDVSIYFDENNNPNELYKTEFAEYVKEKVLSCADALENGIEYEVLEILYSPFC	0.3351	0.2461	0.0733	0.3194	0.1361	0.3927	0.2932	3.59007	22.2483	-33.3244
.	phage002a_W4087_14	14	x018	191		9603	10178	-	unknown	unknown	phrogs bitscore <30	tRNA-Ser	phage002a	phage002a_W4087	W4087	.	no_SP / 1.000062	HicB-like antitoxin	accessory (moron, auxiliary metabolic gene) and host takeover	9151	20.9	hypothetical_protein	.	.	.	.	pacrispr_hit score: 0.90672648	.	.	hypothetical protein	#N/A	#N/A	MIMTTASINSVIYVEIVSFFRNLLKESIEACSSNKMDVTEYKTISLDEYYEGNGWDRTVDEDGNDIEGVDIISDFIVLNDDTRTELNRAFEEARDEEFEAFINECFVYTGRYGYVYVNEEDAIEDARYDFINDKTDLNEDVSIYFDENNNPNELYKTEFAEYVKEKVLSCADALENGIEYEVLEILYSPFC	>phage002a_W4087_14@MIMTTASINSVIYVEIVSFFRNLLKESIEACSSNKMDVTEYKTISLDEYYEGNGWDRTVDEDGNDIEGVDIISDFIVLNDDTRTELNRAFEEARDEEFEAFINECFVYTGRYGYVYVNEEDAIEDARYDFINDKTDLNEDVSIYFDENNNPNELYKTEFAEYVKEKVLSCADALENGIEYEVLEILYSPFC	0.3351	0.2461	0.0733	0.3194	0.1361	0.3927	0.2932	3.59007	22.2483	-33.3244
.	phage003a_WW2952_14	14	x018	191		9601	10176	-	unknown	unknown	phrogs bitscore <30	tRNA-Ser	phage003a	phage003a_WW2952	WW2952	.	no_SP / 1.000062	HicB-like antitoxin	accessory (moron, auxiliary metabolic gene) and host takeover	9151	20.9	hypothetical_protein	.	.	.	.	pacrispr_hit score: 0.90672648	.	.	hypothetical protein	#N/A	#N/A	MIMTTASINSVIYVEIVSFFRNLLKESIEACSSNKMDVTEYKTISLDEYYEGNGWDRTVDEDGNDIEGVDIISDFIVLNDDTRTELNRAFEEARDEEFEAFINECFVYTGRYGYVYVNEEDAIEDARYDFINDKTDLNEDVSIYFDENNNPNELYKTEFAEYVKEKVLSCADALENGIEYEVLEILYSPFC	>phage003a_WW2952_14@MIMTTASINSVIYVEIVSFFRNLLKESIEACSSNKMDVTEYKTISLDEYYEGNGWDRTVDEDGNDIEGVDIISDFIVLNDDTRTELNRAFEEARDEEFEAFINECFVYTGRYGYVYVNEEDAIEDARYDFINDKTDLNEDVSIYFDENNNPNELYKTEFAEYVKEKVLSCADALENGIEYEVLEILYSPFC	0.3351	0.2461	0.0733	0.3194	0.1361	0.3927	0.2932	3.59007	22.2483	-33.3244
.	phage006a_EM3_23	23	x083	130		9642	10034	+	phosphoheptose isomerase	moron/auxiliary metabolic gene/host takeover		Mu-like	phage006a	phage006a_EM3	EM3	.	no_SP / 1.000059	phosphoheptose isomerase	accessory (moron, auxiliary metabolic gene) and host takeover	1238	148.2	HAD-superfamily_phosphatase,_subfamily_IIIC	.	HAD_like superfamily	.	.	.	hypothetical protein;	UMP catabolic process	hypothetical protein	#N/A	#N/A	MIIAIDFDGTLFQDTCPAVGEVMPGAVSAMKTLRQRGHYLIIWTCRYGEYLTDAVNALLEHGIPFDRINDHNPENLQRYGGKAGKKVYAHIYIDDKNLGGFPGWEVALKEISRVEDEYARRRKGLRAPVE	>phage006a_EM3_23@MIIAIDFDGTLFQDTCPAVGEVMPGAVSAMKTLRQRGHYLIIWTCRYGEYLTDAVNALLEHGIPFDRINDHNPENLQRYGGKAGKKVYAHIYIDDKNLGGFPGWEVALKEISRVEDEYARRRKGLRAPVE	0.2538	0.1385	0.1615	0.3	0.3077	0.5154	0.2	6.50346	14.7238	-0.820454
.	phage006a_EM3_45	45	x149	563		28754	30445	+	tail	tail	phrogs bitscore <30	Mu-like	phage006a	phage006a_EM3	EM3	.	no_SP / 1.000044	host nuclease inhibitor	accessory (moron, auxiliary metabolic gene) and host takeover	803	16.2	hypothetical_protein	.	Periplasmic_Binding_Protein_type1 superfamily	.	.	.	.	.	hypothetical protein	no good hits	tail related	MATLQVTGHGARKLKPLSTSLSFRFEGGAPVQAVNAATGEHVPDWRFSPIRIVPIITVTDPEGLVTNGVHNNDTPTMNMRWLYDETGVNVLAGESPADISIDTSASDLRGALNIRRNFSAGTLLRFEYEFTTSAAGVLRTAKHSATVAITINQMADALVQVRTAYPRGQFVFFPSPDAPADLAMDMRLYHNGKPCPAAYRWYAVNKDGQETVIPGQNGPILTRPATTVQSIDHYRCKALDMRPEYASSLEAALGRARADVYKKYLGDNWEEVLPTARPNLYDGEDFVQDGKFKQISVPLEIMSLPPSQRVGISYKIRFISGGSEAAAEYPDLRTRVLPYSWNPNDPGYDYILRLYPRDPSVTTKISGFVTRLSNNPNVQKYYLFYPQNYYQVGPKAVKA…	>phage006a_EM3_45@MATLQVTGHGARKLKPLSTSLSFRFEGGAPVQAVNAATGEHVPDWRFSPIRIVPIITVTDPEGLVTNGVHNNDTPTMNMRWLYDETGVNVLAGESPADISIDTSASDLRGALNIRRNFSAGTLLRFEYEFTTSAAGVLRTAKHSATVAITINQMADALVQVRTAYPRGQFVFFPSPDAPADLAMDMRLYHNGKPCPAAYRWYAVNKDGQETVIPGQNGPILTRPATTVQSIDHYRCKALDMRPEYASSLEAALGRARADVYKKYLGDNWEEVLPTARPNLYDGEDFVQDGKFKQISVPLEIMSLPPSQRVGISYKIRFISGGSEAAAEYPDLRTRVLPYSWNPNDPGYDYILRLYPRDPSVTTKISGFVTRLSNNPNVQKY…	0.2131	0.1012	0.1226	0.2238	0.3091	0.5098	0.2789	7.91188	62.2858	2.65649
.	phage006a_EM3_51	51	x089	157		34579	35052	+	formyl transferase	moron/auxiliary metabolic gene/host takeover		Mu-like	phage006a	phage006a_EM3	EM3	.	no_SP / 1.000068	cyanobacterial phosphoribosylglycinamide formyltransferase	accessory (moron, auxiliary metabolic gene) and host takeover	9240	310.6	FMT_core_FDH_N	.	FMT_core superfamily	.	.	.	10-formyltetrahydrofolate dehydrogenase;	Formyl transferase	formyl transferase	#N/A	#N/A	MIVAIIGERGIAYDGCRELLTRLGHVVVDDIAGSDVAVAPLLQTKISAQAAATPRHGTLIFHPSPLPYGRGRNAIKAAYKKGEPLSAATWFWASDGLDEGDVCEQEIVRIDYDLRPRDFYASRILPAMFRTLERAIAGISTGVARRVPQMQEHATYD	>phage006a_EM3_51@MIVAIIGERGIAYDGCRELLTRLGHVVVDDIAGSDVAVAPLLQTKISAQAAATPRHGTLIFHPSPLPYGRGRNAIKAAYKKGEPLSAATWFWASDGLDEGDVCEQEIVRIDYDLRPRDFYASRILPAMFRTLERAIAGISTGVARRVPQMQEHATYD	0.1783	0.121	0.1401	0.2611	0.3631	0.5541	0.1975	6.50309	17.2067	-0.819436
.	phage007a_Bg4_19	19	x083	130		9481	9873	+	phosphoheptose isomerase	moron/auxiliary metabolic gene/host takeover		Mu-like	phage007a	phage007a_Bg4	Bg4	.	no_SP / 1.000055	phosphoheptose isomerase	accessory (moron, auxiliary metabolic gene) and host takeover	1238	149.4	nucleotidase_5'-nucleotidase	.	HAD_like superfamily	.	.	.	hypothetical protein;	UMP catabolic process	hypothetical protein	#N/A	#N/A	MIITVDFDGTLFRDAFPTVGEVMPGAVDAMRALHRAGHYLIIWTCRYGDRLLDAVNALVAHGIPFDRINDHNPENIRQYGGEAGKKVYAHIYIDDKNLGGFPGWEVALKEISRVEDEYARRRKGLRAPVE	>phage007a_Bg4_19@MIITVDFDGTLFRDAFPTVGEVMPGAVDAMRALHRAGHYLIIWTCRYGDRLLDAVNALVAHGIPFDRINDHNPENIRQYGGEAGKKVYAHIYIDDKNLGGFPGWEVALKEISRVEDEYARRRKGLRAPVE	0.2385	0.1462	0.1692	0.3154	0.3385	0.5462	0.1538	6.24044	14.6817	-1.65327
.	phage007a_Bg4_48	48	x089	157		34410	34883	+	phosphoribosylglycinamide formyltransferase	moron/auxiliary metabolic gene/host takeover		Mu-like	phage007a	phage007a_Bg4	Bg4	.	no_SP / 1.000069	cyanobacterial phosphoribosylglycinamide formyltransferase	accessory (moron, auxiliary metabolic gene) and host takeover	9240	317	FMT_core_FDH_N	.	FMT_core superfamily	.	.	.	10-formyltetrahydrofolate dehydrogenase;	Formyl transferase	formyl transferase	#N/A	#N/A	MIVAMIGEGGIAYDGCRELLTRLGHVVVDDIAGSDVAVAPLLQTKISAQAAATPRHGTLIFHPSPLPYGRGRNAVKAAYKKGEPLSAATWFWASDGLDAGDICEQEIVRIDYDLRPRDFYASRILPAMFRTLERAIAGISAGVARRVPQMHEHATYD	>phage007a_Bg4_48@MIVAMIGEGGIAYDGCRELLTRLGHVVVDDIAGSDVAVAPLLQTKISAQAAATPRHGTLIFHPSPLPYGRGRNAVKAAYKKGEPLSAATWFWASDGLDAGDICEQEIVRIDYDLRPRDFYASRILPAMFRTLERAIAGISAGVARRVPQMHEHATYD	0.172	0.1146	0.1401	0.2548	0.3758	0.5732	0.1847	6.60995	17.0465	-0.722025
.	phage008a_KCOM2797_48	48	x089	157		33930	34403	+	phosphoribosylglycinamide formyltransferase	moron/auxiliary metabolic gene/host takeover		Mu-like	phage008a	phage008a_KCOM2797	KCOM2797	.	no_SP / 1.000059	cyanobacterial phosphoribosylglycinamide formyltransferase	accessory (moron, auxiliary metabolic gene) and host takeover	9240	311.4	FMT_core_FDH_N	.	FMT_core superfamily	.	.	.	10-formyltetrahydrofolate dehydrogenase;	Formyl transferase	formyl transferase	#N/A	#N/A	MIVAVIGEGGIAYDGCRELLTRLGHVVVDDIAGSDVAVAPLLQTKISAPAAATPRHGTLIFHPSPLPYGRGRNAIKAAYKKGEPLSAATWFWASDGLDEGDICEQEIVRIDYDLRPRDFYASRILPAMFRTLERAIAGISAGVARRVPQMHEHATYD	>phage008a_KCOM2797_48@MIVAVIGEGGIAYDGCRELLTRLGHVVVDDIAGSDVAVAPLLQTKISAPAAATPRHGTLIFHPSPLPYGRGRNAIKAAYKKGEPLSAATWFWASDGLDEGDICEQEIVRIDYDLRPRDFYASRILPAMFRTLERAIAGISAGVARRVPQMHEHATYD	0.1783	0.121	0.1401	0.2611	0.3758	0.5732	0.1783	6.23638	17.0555	-1.72061
.	phage009a_Kyudai3_45	45	x089	157		33927	34400	+	phosphoribosylglycinamide formyltransferase	moron/auxiliary metabolic gene/host takeover		Mu-like	phage009a	phage009a_Kyudai3	Kyudai3	.	no_SP / 1.000048	cyanobacterial phosphoribosylglycinamide formyltransferase	accessory (moron, auxiliary metabolic gene) and host takeover	9240	274.7	FMT_core_FDH_N	.	FMT_core superfamily	.	.	.	10-formyltetrahydrofolate dehydrogenase;	Formyl transferase	formyl transferase	#N/A	#N/A	MIVAVIGEGGIAYGGCRELLTRLGHVVVDDIAGSDVAVAPLLQTKISAPAAATPRHGTLIFHPSPLPYGRGRNAIKAAYKKGEPLSAATWFWASDGLDEGDICEQEIVRIDYDLRPRDFYASRILPAMFRTLERAIAGISAGVARRVPQMHEHATYD	>phage009a_Kyudai3_45@MIVAVIGEGGIAYGGCRELLTRLGHVVVDDIAGSDVAVAPLLQTKISAPAAATPRHGTLIFHPSPLPYGRGRNAIKAAYKKGEPLSAATWFWASDGLDEGDICEQEIVRIDYDLRPRDFYASRILPAMFRTLERAIAGISAGVARRVPQMHEHATYD	0.1783	0.1146	0.1401	0.2548	0.3822	0.5796	0.1783	6.61091	16.9975	-0.721128
.	phage010a_HG1691old_23	23	x083	130		9570	9962	+	phosphoheptose isomerase	moron/auxiliary metabolic gene/host takeover		Mu-like	phage010a	phage010a_HG1691old	HG1691old	.	no_SP / 1.000043	phosphoheptose isomerase	accessory (moron, auxiliary metabolic gene) and host takeover	1238	148.1	nucleotidase_5'-nucleotidase	.	HAD_like superfamily	.	.	.	hypothetical protein;	UMP catabolic process	hypothetical protein	#N/A	#N/A	MIIAIDFDGTLFQDTYPAVGEVMPGAVSAMKTLRQRGHYLIIWTCRYGEYLTDAVSALLEHGIPFDRINDHNPENLQRYGGKAGKKVYAHIYIDDKNLGGFPGWEVALKEISRVEDEYARRRKGLRAPVE	>phage010a_HG1691old_23@MIIAIDFDGTLFQDTYPAVGEVMPGAVSAMKTLRQRGHYLIIWTCRYGEYLTDAVSALLEHGIPFDRINDHNPENLQRYGGKAGKKVYAHIYIDDKNLGGFPGWEVALKEISRVEDEYARRRKGLRAPVE	0.2538	0.1385	0.1615	0.3	0.3077	0.5154	0.2	6.51468	14.7568	-0.753698
.	phage011a_WW2952_18	18	x083	130		9558	9950	+	phosphoheptose isomerase	moron/auxiliary metabolic gene/host takeover		Mu-like	phage011a	phage011a_WW2952	WW2952	.	no_SP / 1.000041	phosphoheptose isomerase	accessory (moron, auxiliary metabolic gene) and host takeover	1238	148	nucleotidase_5'-nucleotidase	.	HAD_like superfamily	.	.	.	hypothetical protein;	UMP catabolic process	hypothetical protein	#N/A	#N/A	MIIAVDFDGTLFRDAFPAVGEVMPGAVEAMRALHRAGHYLIIWTCRYGDRLLDAVNALATHGIPFDRINDHNPDNVAKYGGESGKKVYAHLYIDDKNLGGFPRWEVALKEISRVEDEYARRRKGLRAPVE	>phage011a_WW2952_18@MIIAVDFDGTLFRDAFPAVGEVMPGAVEAMRALHRAGHYLIIWTCRYGDRLLDAVNALATHGIPFDRINDHNPDNVAKYGGESGKKVYAHLYIDDKNLGGFPRWEVALKEISRVEDEYARRRKGLRAPVE	0.2308	0.1462	0.1769	0.3231	0.3462	0.5462	0.1462	6.62474	14.6397	-0.653484
.	phage011a_WW2952_48	48	x089	157		34553	35026	+	phosphoribosylglycinamide formyltransferase	moron/auxiliary metabolic gene/host takeover		Mu-like	phage011a	phage011a_WW2952	WW2952	.	no_SP / 1.000068	cyanobacterial phosphoribosylglycinamide formyltransferase	accessory (moron, auxiliary metabolic gene) and host takeover	9240	277.7	FMT_core_FDH_N	.	FMT_core superfamily	.	.	.	10-formyltetrahydrofolate dehydrogenase;	Formyl transferase	formyl transferase	#N/A	#N/A	MIVAIIGERGIAYDGCRELLTRLGHVVVDDIAGSDVAVAPLLQTKISAQAAATPRHGTLIFHPSPLPYGRGRNAIKAAYKKGDAISAATWFWASDGLDEGDICEQEIIRIDYSLRPRDFYSERILPAMFRTLERAVAGISAGVARRVPQMHEHATYD	>phage011a_WW2952_48@MIVAIIGERGIAYDGCRELLTRLGHVVVDDIAGSDVAVAPLLQTKISAQAAATPRHGTLIFHPSPLPYGRGRNAIKAAYKKGDAISAATWFWASDGLDEGDICEQEIIRIDYSLRPRDFYSERILPAMFRTLERAVAGISAGVARRVPQMHEHATYD	0.1911	0.121	0.1465	0.2675	0.3631	0.5541	0.1911	6.6115	17.1897	-0.720623
.	phage012a_381OKJP_20	20	x083	108		9815	10141	+	phosphoheptose isomerase	moron/auxiliary metabolic gene/host takeover		Mu-like	phage012a	phage012a_381OKJP	381OKJP	.	no_SP / 1.000059	phosphoheptose isomerase	accessory (moron, auxiliary metabolic gene) and host takeover	1238	175.3	nucleotidase_5'-nucleotidase	.	HAD_like superfamily	.	.	.	hypothetical protein;	UMP catabolic process	hypothetical protein	#N/A	#N/A	MPGAVDAMRALHRAGHYLIIWTCRYGDRLLDAVSALVAHGIPFDRINDHNPENIRQYGGEAGKKVYAHIYIDDKNLGGFPGWEVALKEISRVEDEYARRRKGLRAPVE	>phage012a_381OKJP_20@MPGAVDAMRALHRAGHYLIIWTCRYGDRLLDAVSALVAHGIPFDRINDHNPENIRQYGGEAGKKVYAHIYIDDKNLGGFPGWEVALKEISRVEDEYARRRKGLRAPVE	0.2315	0.1389	0.1944	0.3333	0.3611	0.5278	0.1574	8.05468	12.2289	1.34379
.	phage014a_Kyudai4_22	22	x083	108		9126	9452	+	phosphoheptose isomerase	moron/auxiliary metabolic gene/host takeover		Mu-like	phage014a	phage014a_Kyudai4	Kyudai4	.	no_SP / 1.000059	phosphoheptose isomerase	accessory (moron, auxiliary metabolic gene) and host takeover	1238	175.3	nucleotidase_5'-nucleotidase	.	HAD_like superfamily	.	.	.	hypothetical protein;	UMP catabolic process	hypothetical protein	#N/A	#N/A	MPGAVDAMRALHRAGHYLIIWTCRYGDRLLDAVSALVAHGIPFDRINDHNPENIRQYGGEAGKKVYAHIYIDDKNLGGFPGWEVALKEISRVEDEYARRRKGLRAPVE	>phage014a_Kyudai4_22@MPGAVDAMRALHRAGHYLIIWTCRYGDRLLDAVSALVAHGIPFDRINDHNPENIRQYGGEAGKKVYAHIYIDDKNLGGFPGWEVALKEISRVEDEYARRRKGLRAPVE	0.2315	0.1389	0.1944	0.3333	0.3611	0.5278	0.1574	8.05468	12.2289	1.34379
.	phage015a_SRR9217400mag3_19	19	x083	108		8786	9112	+	phosphoheptose isomerase	moron/auxiliary metabolic gene/host takeover		Mu-like	phage015a	phage015a_SRR9217400mag3	SRR9217400mag3	.	no_SP / 1.000059	phosphoheptose isomerase	accessory (moron, auxiliary metabolic gene) and host takeover	1238	175.3	nucleotidase_5'-nucleotidase	.	HAD_like superfamily	.	.	.	hypothetical protein;	UMP catabolic process	hypothetical protein	#N/A	#N/A	MPGAVDAMRALHRAGHYLIIWTCRYGDRLLDAVSALVAHGIPFDRINDHNPENIRQYGGEAGKKVYAHIYIDDKNLGGFPGWEVALKEISRVEDEYARRRKGLRAPVE	>phage015a_SRR9217400mag3_19@MPGAVDAMRALHRAGHYLIIWTCRYGDRLLDAVSALVAHGIPFDRINDHNPENIRQYGGEAGKKVYAHIYIDDKNLGGFPGWEVALKEISRVEDEYARRRKGLRAPVE	0.2315	0.1389	0.1944	0.3333	0.3611	0.5278	0.1574	8.05468	12.2289	1.34379
.	phage016a_WW2866_44	44	x186	60		26495	26677	+	bacterial toxin-antitoxin, HicA-like	toxin-antitoxin		tRNA-Pro	phage016a	phage016a_WW2866	WW2866	.	no_SP / 1.000043	toxin	accessory (moron, auxiliary metabolic gene) and host takeover	353	154.8	HicA_toxin_of_bacterial_toxin-antitoxin,	.	HicA_toxin	.	.	.	hica;	HicA toxin of bacterial toxin-antitoxin,	HicA toxin of bacterial toxin-antitoxin,	#N/A	#N/A	MKWNELRRIAEKKGWVLHRSGANHDIYRHPEKPGTIQIGRHGKQEIAPGTFNKLKKQIGF	>phage016a_WW2866_44@MKWNELRRIAEKKGWVLHRSGANHDIYRHPEKPGTIQIGRHGKQEIAPGTFNKLKKQIGF	0.3333	0.0833	0.2833	0.3667	0.3	0.4667	0.2	11.0595	7.00312	8.30808
.	phage016a_WW2866_63	63	x190	271		43623	44438	+	unknown	unknown	phrogs bitscore <30	tRNA-Pro	phage016a	phage016a_WW2866	WW2866	.	lipoprotein_signal_peptide (Sec/SPII) / 0.998924	HicB-like antitoxin	accessory (moron, auxiliary metabolic gene) and host takeover	9151	21.4	hypothetical_protein	.	.	.	.	pacrispr_hit score: 0.838922143	.	.	hypothetical protein	no good hits	#N/A	MKILFSCLCFVTVCITACYDCNIDAIYQNAFSHREIQSKNSGQKFGHVKKASYICSVKKEQQQLTTKKQQARRAQCDNRATNEMTTSVNSFIYVEVVNYFKGLLKESIESCSSNKMNVTEYKAITLDEYYEGYGWDRTSDEDGNDVEGVDIISDFIILNDDTRSELNRAFEEARDEEFEAFVDECFIYTGRNGFIYVNREDAIEDARYDFINDKTDLEEDVSIYFDEDNEPNELYNSEFSEYVKEKVLSCEDAAAQGIEFDIMEVAYASIS	>phage016a_WW2866_63@MKILFSCLCFVTVCITACYDCNIDAIYQNAFSHREIQSKNSGQKFGHVKKASYICSVKKEQQQLTTKKQQARRAQCDNRATNEMTTSVNSFIYVEVVNYFKGLLKESIESCSSNKMNVTEYKAITLDEYYEGYGWDRTSDEDGNDVEGVDIISDFIILNDDTRSELNRAFEEARDEEFEAFVDECFIYTGRNGFIYVNREDAIEDARYDFINDKTDLEEDVSIYFDEDNEPNELYNSEFSEYVKEKVLSCEDAAAQGIEFDIMEVAYASIS	0.321	0.203	0.107	0.31	0.1476	0.3653	0.3284	4.01267	31.2655	-28.5288
.	phage016a_WW2866_71	71	x198	47		48136	48279	-	unknown	unknown	phrogs bitscore <30	tRNA-Pro	phage016a	phage016a_WW2866	WW2866	.	no_SP / 0.802601	membrane protein	accessory (moron, auxiliary metabolic gene) and host takeover	26034	18.1	hypothetical_protein	.	.	.	.	.	.	.	hypothetical protein	#N/A	#N/A	MKATFNFFSVCLAFFASYSPTVLQKIGADPLGRHRNNYKNSTQTSSG	>phage016a_WW2866_71@MKATFNFFSVCLAFFASYSPTVLQKIGADPLGRHRNNYKNSTQTSSG	0.3191	0.0213	0.1277	0.1489	0.234	0.4468	0.4043	10.2454	5.20388	3.93875
.	phage017a_JCVISC001_39	39	x186	60		25722	25904	+	bacterial toxin-antitoxin, HicA-like	toxin-antitoxin		tRNA-Pro	phage017a	phage017a_JCVISC001	JCVISC001	.	no_SP / 1.000043	toxin	accessory (moron, auxiliary metabolic gene) and host takeover	353	154.8	HicA_toxin_of_bacterial_toxin-antitoxin,	.	HicA_toxin	.	.	.	hica;	HicA toxin of bacterial toxin-antitoxin,	HicA toxin of bacterial toxin-antitoxin,	#N/A	#N/A	MKWNELRRIAEKKGWVLHRSGANHDIYRHPEKPGTIQIGRHGKQEIAPGTFNKLKKQIGF	>phage017a_JCVISC001_39@MKWNELRRIAEKKGWVLHRSGANHDIYRHPEKPGTIQIGRHGKQEIAPGTFNKLKKQIGF	0.3333	0.0833	0.2833	0.3667	0.3	0.4667	0.2	11.0595	7.00312	8.30808
.	phage017a_JCVISC001_59	59	x190	188		42433	42999	+	unknown	unknown	phrogs bitscore <30	tRNA-Pro	phage017a	phage017a_JCVISC001	JCVISC001	.	no_SP / 1.000043	HicB-like antitoxin	accessory (moron, auxiliary metabolic gene) and host takeover	9151	22.7	hypothetical_protein	.	.	.	.	pacrispr_hit score: 0.934654593	.	.	hypothetical protein	no good hits	#N/A	MTTSVNSLLYVEVVNYFRSLLKESIESCSSNKMDVTEYKSITLEEYYEGNGWDRSSDEDGNEVDGIDIISDFIVLNDDTRAEIERAFEEARDEEFEAFVDECFIYTGRNGIIYVNREDAIEDARYDFINDKTDLEEDVSIYFDEDNEPNELYNSEFSEYVKEKVLSCEDAAAQGIEFDIMEVAYASIS	>phage017a_JCVISC001_59@MTTSVNSLLYVEVVNYFRSLLKESIESCSSNKMDVTEYKSITLEEYYEGNGWDRSSDEDGNEVDGIDIISDFIVLNDDTRAEIERAFEEARDEEFEAFVDECFIYTGRNGIIYVNREDAIEDARYDFINDKTDLEEDVSIYFDEDNEPNELYNSEFSEYVKEKVLSCEDAAAQGIEFDIMEVAYASIS	0.2979	0.2713	0.0745	0.3457	0.1436	0.3777	0.2819	3.5349	21.7275	-37.2512
.	phage017a_JCVISC001_66	66	x216	38		45718	45834	+	unknown	unknown	phrogs bitscore <30	tRNA-Pro	phage017a	phage017a_JCVISC001	JCVISC001	.	no_SP / 0.998832	membrane protein	accessory (moron, auxiliary metabolic gene) and host takeover	19237	27.6	hypothetical_protein	.	.	.	deepAcr_unknown	.	.	.	hypothetical protein	#N/A	#N/A	MYYLMRPPTGRGYIENGFTPCAIEGLGHLWAFAHRLLF	>phage017a_JCVISC001_66@MYYLMRPPTGRGYIENGFTPCAIEGLGHLWAFAHRLLF	0.2368	0.0526	0.1316	0.1842	0.3684	0.6316	0.2105	8.06259	4.40016	1.03971
.	phage018a_AFR5B1_43	43	x186	60		25869	26051	+	bacterial toxin-antitoxin, HicA-like	toxin-antitoxin		tRNA-Pro	phage018a	phage018a_AFR5B1	AFR5B1	.	no_SP / 1.000061	toxin	accessory (moron, auxiliary metabolic gene) and host takeover	353	154.8	HicA_toxin_of_bacterial_toxin-antitoxin,	.	HicA_toxin	.	.	.	hica;	HicA toxin of bacterial toxin-antitoxin,	HicA toxin of bacterial toxin-antitoxin,	#N/A	#N/A	MKWNELRRIAEKKGWVLHRSGANHDIYRHPEKPGAIQIGRHGKQEIATGTFNKLKKQIGF	>phage018a_AFR5B1_43@MKWNELRRIAEKKGWVLHRSGANHDIYRHPEKPGAIQIGRHGKQEIATGTFNKLKKQIGF	0.3333	0.0833	0.2833	0.3667	0.3	0.4667	0.2	11.0595	6.97708	8.30808
.	phage019a_ATCC49417_39	39	x186	60		25208	25390	+	bacterial toxin-antitoxin, HicA-like	toxin-antitoxin		tRNA-Pro	phage019a	phage019a_ATCC49417	ATCC49417	.	no_SP / 1.000043	toxin	accessory (moron, auxiliary metabolic gene) and host takeover	353	154.8	HicA_toxin_of_bacterial_toxin-antitoxin,	.	HicA_toxin	.	.	.	hica;	HicA toxin of bacterial toxin-antitoxin,	HicA toxin of bacterial toxin-antitoxin,	#N/A	#N/A	MKWNELRRIAEKKGWVLHRSGANHDIYRHPEKPGTIQIGRHGKQEIAPGTFNKLKKQIGF	>phage019a_ATCC49417_39@MKWNELRRIAEKKGWVLHRSGANHDIYRHPEKPGTIQIGRHGKQEIAPGTFNKLKKQIGF	0.3333	0.0833	0.2833	0.3667	0.3	0.4667	0.2	11.0595	7.00312	8.30808
.	phage019a_ATCC49417_60	60	x190	188		42771	43337	+	unknown	unknown	phrogs bitscore <30	tRNA-Pro	phage019a	phage019a_ATCC49417	ATCC49417	.	no_SP / 1.000042	HicB-like antitoxin	accessory (moron, auxiliary metabolic gene) and host takeover	9151	22.6	hypothetical_protein	.	.	.	.	pacrispr_hit score: 0.919765711	.	.	hypothetical protein	no good hits	#N/A	MTTSVNSFLYVEVVNYFRSLLKESIESCSSNKMDVTEYKAITLEEYYEGNGWDRSSDEDGNEVDGIDIISDFIVLNDDTRAEIERAFEEARDEEFEAFVDECFIYTGRNGIIYVNREDAIEDARYDFINDKTDLEEDVSIYFDEDNEPNELYNSEFSEYVKEKVLSCEDAAAQGIEFDIMEVAYASIS	>phage019a_ATCC49417_60@MTTSVNSFLYVEVVNYFRSLLKESIESCSSNKMDVTEYKAITLEEYYEGNGWDRSSDEDGNEVDGIDIISDFIVLNDDTRAEIERAFEEARDEEFEAFVDECFIYTGRNGIIYVNREDAIEDARYDFINDKTDLEEDVSIYFDEDNEPNELYNSEFSEYVKEKVLSCEDAAAQGIEFDIMEVAYASIS	0.3032	0.2713	0.0745	0.3457	0.1489	0.383	0.2766	3.5349	21.7455	-37.2512
.	phage019b_ATCC49417_39	39	x186	60		25247	25429	+	bacterial toxin-antitoxin, HicA-like	toxin-antitoxin		tRNA-Pro	phage019b	phage019b_ATCC49417	ATCC49417	.	no_SP / 1.000043	toxin	accessory (moron, auxiliary metabolic gene) and host takeover	353	154.8	HicA_toxin_of_bacterial_toxin-antitoxin,	.	HicA_toxin	.	.	.	hica;	HicA toxin of bacterial toxin-antitoxin,	HicA toxin of bacterial toxin-antitoxin,	#N/A	#N/A	MKWNELRRIAEKKGWVLHRSGANHDIYRHPEKPGTIQIGRHGKQEIAPGTFNKLKKQIGF	>phage019b_ATCC49417_39@MKWNELRRIAEKKGWVLHRSGANHDIYRHPEKPGTIQIGRHGKQEIAPGTFNKLKKQIGF	0.3333	0.0833	0.2833	0.3667	0.3	0.4667	0.2	11.0595	7.00312	8.30808
.	phage019b_ATCC49417_59	59	x190	188		42611	43177	+	unknown	unknown	phrogs bitscore <30	tRNA-Pro	phage019b	phage019b_ATCC49417	ATCC49417	.	no_SP / 1.000042	HicB-like antitoxin	accessory (moron, auxiliary metabolic gene) and host takeover	9151	22.6	hypothetical_protein	.	.	.	.	pacrispr_hit score: 0.919765711	.	.	hypothetical protein	no good hits	#N/A	MTTSVNSFLYVEVVNYFRSLLKESIESCSSNKMDVTEYKAITLEEYYEGNGWDRSSDEDGNEVDGIDIISDFIVLNDDTRAEIERAFEEARDEEFEAFVDECFIYTGRNGIIYVNREDAIEDARYDFINDKTDLEEDVSIYFDEDNEPNELYNSEFSEYVKEKVLSCEDAAAQGIEFDIMEVAYASIS	>phage019b_ATCC49417_59@MTTSVNSFLYVEVVNYFRSLLKESIESCSSNKMDVTEYKAITLEEYYEGNGWDRSSDEDGNEVDGIDIISDFIVLNDDTRAEIERAFEEARDEEFEAFVDECFIYTGRNGIIYVNREDAIEDARYDFINDKTDLEEDVSIYFDEDNEPNELYNSEFSEYVKEKVLSCEDAAAQGIEFDIMEVAYASIS	0.3032	0.2713	0.0745	0.3457	0.1489	0.383	0.2766	3.5349	21.7455	-37.2512
.	phage022a_WW2931_16	16	x290	282		8586	9434	+	PAPS reductase	moron/auxiliary metabolic gene/host takeover		tRNA-Pro	phage022a	phage022a_WW2931	WW2931	.	no_SP / 1.000045	phosphoadenosine phosphosulfate reductase	accessory (moron, auxiliary metabolic gene) and host takeover	424	201.8	PHOSPHOADENOSINE_PHOSPHOSULPHATE_REDUCTASE	.	PAPS_reductase	.	.	.	.	Phosphoadenosine phosphosulfate reductase family	phosphoadenosine phosphosulfate reductase family protein	#N/A	#N/A	MIKVLVSFSGGKDSQACLILAAERWGKDNITAVFCDTGWEHPATYKHIEEITKNMKVDLVTLRSTQFEGFVDLAKKKGRFPSTRARFCTVELKVKPMIDFILSLDCSCIIVQGIRAKESYSRAQMLPECSYFKEYFSEKGGLHRSREVLDWCKQYDASVLRPIFSWSADDVVSYILRHGQRPNPLYEKGFARVGCYPCVMCRLSDLSSMDVDGRVRLMDAEKEVGRTFFSVGRIPARFCRNGEYPTAEEAIAYAEKKYPLGGLFEEIEENYACMSLYHGLCE	>phage022a_WW2931_16@MIKVLVSFSGGKDSQACLILAAERWGKDNITAVFCDTGWEHPATYKHIEEITKNMKVDLVTLRSTQFEGFVDLAKKKGRFPSTRARFCTVELKVKPMIDFILSLDCSCIIVQGIRAKESYSRAQMLPECSYFKEYFSEKGGLHRSREVLDWCKQYDASVLRPIFSWSADDVVSYILRHGQRPNPLYEKGFARVGCYPCVMCRLSDLSSMDVDGRVRLMDAEKEVGRTFFSVGRIPARFCRNGEYPTAEEAIAYAEKKYPLGGLFEEIEENYACMSLYHGLCE	0.2376	0.1348	0.156	0.2908	0.2447	0.4681	0.2553	7.16024	32.1751	0.550726
.	phage023a_KCOM2797_40	40	x310	137		25098	25511	+	membrane protein	moron/auxiliary metabolic gene/host takeover		tRNA-Pro	phage023a	phage023a_KCOM2797	KCOM2797	.	no_SP / 1.000063	membrane protein	accessory (moron, auxiliary metabolic gene) and host takeover	3996	234.8	Predicted_membrane_protein_(DUF2335)	.	DUF2335 superfamily	.	.	.	.	Predicted membrane protein (DUF2335)	hypothetical protein	#N/A	#N/A	MAKGKITHRSVENGLERQSQTDLTIDTAPLPPAEELEKYQRLNPDIIRFLLDAAEKEQANRHWAEKEKIKIVSRSEKRTTQINVTGMVFAFFAIVVIFLVCAYALYLDRTWFAGIMATLGVATIVGSFTQQRNESKK	>phage023a_KCOM2797_40@MAKGKITHRSVENGLERQSQTDLTIDTAPLPPAEELEKYQRLNPDIIRFLLDAAEKEQANRHWAEKEKIKIVSRSEKRTTQINVTGMVFAFFAIVVIFLVCAYALYLDRTWFAGIMATLGVATIVGSFTQQRNESKK	0.2628	0.1168	0.1533	0.2701	0.2409	0.4891	0.2555	9.42743	15.574	3.05278
.	phage024a_F0570_41	41	x310	137		24540	24953	+	membrane protein	moron/auxiliary metabolic gene/host takeover		tRNA-Pro	phage024a	phage024a_F0570	F0570	.	no_SP / 1.000063	membrane protein	accessory (moron, auxiliary metabolic gene) and host takeover	3996	234.8	Predicted_membrane_protein_(DUF2335)	.	DUF2335 superfamily	.	.	.	.	Predicted membrane protein (DUF2335)	hypothetical protein	#N/A	#N/A	MAKGKITHRSVENGLERQSQTDLTIDTAPLPPAEELEKYQRLNPDIIRFLLDAAEKEQANRHWAEKEKIKIVSRSEKRTTQINVTGMVFAFFAIVVIFLVCAYALYLDRTWFAGIMATLGVATIVGSFTQQRNESKK	>phage024a_F0570_41@MAKGKITHRSVENGLERQSQTDLTIDTAPLPPAEELEKYQRLNPDIIRFLLDAAEKEQANRHWAEKEKIKIVSRSEKRTTQINVTGMVFAFFAIVVIFLVCAYALYLDRTWFAGIMATLGVATIVGSFTQQRNESKK	0.2628	0.1168	0.1533	0.2701	0.2409	0.4891	0.2555	9.42743	15.574	3.05278
.	phage027a_F0568_6	6	x350	113		1881	2222	+	repressor	transcription regulation	unified all "repressor" to be in category "transcriptional regulation"; has sigma factor anno among annotations	tRNA-Pro	phage027a	phage027a_F0568	F0568	.	no_SP / 1.000041	host nuclease inhibitor	accessory (moron, auxiliary metabolic gene) and host takeover	803	30.1	Helix-turn-helix	.	Sig-70_gvs1 superfamily	.	.	.	repressor;	-	hypothetical protein	#N/A	#N/A	MAKRLKRPPNAIRQKIHRMRLTPRKCVMDNPLFALIKGKYNGHPEYFTPTMGFFDRTGIDKNKFWRIYRGEERASAESCKRVAEELGISAVEFMSSMQESLFDNPEFTNDEAI	>phage027a_F0568_6@MAKRLKRPPNAIRQKIHRMRLTPRKCVMDNPLFALIKGKYNGHPEYFTPTMGFFDRTGIDKNKFWRIYRGEERASAESCKRVAEELGISAVEFMSSMQESLFDNPEFTNDEAI	0.292	0.1327	0.1947	0.3274	0.2832	0.4602	0.2212	9.78284	13.2052	4.98402
.	phage027a_F0568_39	39	x471	63		24316	24507	+	bacterial toxin-antitoxin, HicA-like	toxin-antitoxin		tRNA-Pro	phage027a	phage027a_F0568	F0568	.	no_SP / 1.000051	toxin	accessory (moron, auxiliary metabolic gene) and host takeover	353	154.6	HicA_toxin_of_bacterial_toxin-antitoxin,	.	HicA_toxin	.	.	.	hypothetical protein;	HicA toxin of bacterial toxin-antitoxin,	type II toxin-antitoxin system HicA family toxin	#N/A	#N/A	MKYSELEKKLKASGCYFLRDSKNGHPIWHSPITGKSFRLSNHRSQEVKAGTLASIKRDSGAEF	>phage027a_F0568_39@MKYSELEKKLKASGCYFLRDSKNGHPIWHSPITGKSFRLSNHRSQEVKAGTLASIKRDSGAEF	0.2857	0.0952	0.2381	0.3333	0.2381	0.3968	0.2857	10.3634	7.12512	6.14144
.	phage028a_KCOM2799_44	44	x471	63		25848	26039	+	bacterial toxin-antitoxin, HicA-like	toxin-antitoxin		tRNA-Pro	phage028a	phage028a_KCOM2799	KCOM2799	.	no_SP / 1.000051	toxin	accessory (moron, auxiliary metabolic gene) and host takeover	353	154.6	HicA_toxin_of_bacterial_toxin-antitoxin,	.	HicA_toxin	.	.	.	hypothetical protein;	HicA toxin of bacterial toxin-antitoxin,	type II toxin-antitoxin system HicA family toxin	#N/A	#N/A	MKYSELEKKLKASGCYFLRDSKNGHPIWHSPITGKSFRLSNHRSQEVKAGTLASIKRDSGAEF	>phage028a_KCOM2799_44@MKYSELEKKLKASGCYFLRDSKNGHPIWHSPITGKSFRLSNHRSQEVKAGTLASIKRDSGAEF	0.2857	0.0952	0.2381	0.3333	0.2381	0.3968	0.2857	10.3634	7.12512	6.14144
.	phage031a_D83T3_6	6	x350	113		1881	2222	+	repressor	transcription regulation	unified all "repressor" to be in category "transcriptional regulation"; has sigma factor anno among annotations	tRNA-Pro	phage031a	phage031a_D83T3	D83T3	.	no_SP / 1.000041	host nuclease inhibitor	accessory (moron, auxiliary metabolic gene) and host takeover	803	30.1	Helix-turn-helix	.	Sig-70_gvs1 superfamily	.	.	.	repressor;	-	hypothetical protein	#N/A	#N/A	MAKRLKRPPNAIRQKIHRMRLTPRKCVMDNPLFALIKGKYNGHPEYFTPTMGFFDRTGIDKNKFWRIYRGEERASAESCKRVAEELGISAVEFMSSMQESLFDNPEFTNDEAI	>phage031a_D83T3_6@MAKRLKRPPNAIRQKIHRMRLTPRKCVMDNPLFALIKGKYNGHPEYFTPTMGFFDRTGIDKNKFWRIYRGEERASAESCKRVAEELGISAVEFMSSMQESLFDNPEFTNDEAI	0.292	0.1327	0.1947	0.3274	0.2832	0.4602	0.2212	9.78284	13.2052	4.98402
.	phage031a_D83T3_39	39	x471	63		24316	24507	+	bacterial toxin-antitoxin, HicA-like	toxin-antitoxin		tRNA-Pro	phage031a	phage031a_D83T3	D83T3	.	no_SP / 1.000051	toxin	accessory (moron, auxiliary metabolic gene) and host takeover	353	154.6	HicA_toxin_of_bacterial_toxin-antitoxin,	.	HicA_toxin	.	.	.	hypothetical protein;	HicA toxin of bacterial toxin-antitoxin,	type II toxin-antitoxin system HicA family toxin	#N/A	#N/A	MKYSELEKKLKASGCYFLRDSKNGHPIWHSPITGKSFRLSNHRSQEVKAGTLASIKRDSGAEF	>phage031a_D83T3_39@MKYSELEKKLKASGCYFLRDSKNGHPIWHSPITGKSFRLSNHRSQEVKAGTLASIKRDSGAEF	0.2857	0.0952	0.2381	0.3333	0.2381	0.3968	0.2857	10.3634	7.12512	6.14144
.	phage033a_KCOM2799_37	37	x471	68		18150	18356	+	bacterial toxin-antitoxin, HicA-like	toxin-antitoxin		tRNA-Pro	phage033a	phage033a_KCOM2799	KCOM2799	.	no_SP / 1.000053	toxin	accessory (moron, auxiliary metabolic gene) and host takeover	353	133.9	HicA_toxin_of_bacterial_toxin-antitoxin,	.	HicA_toxin	.	.	.	hypothetical protein;	HicA toxin of bacterial toxin-antitoxin,	type II toxin-antitoxin system HicA family toxin	#N/A	#N/A	MNKRLYEVFELEKKLKASGCYFLRDSKNGHPIWHSPITGKSFRLSNHRSQEVKAGTLASIKRDSGAEF	>phage033a_KCOM2799_37@MNKRLYEVFELEKKLKASGCYFLRDSKNGHPIWHSPITGKSFRLSNHRSQEVKAGTLASIKRDSGAEF	0.2941	0.1029	0.2353	0.3382	0.2353	0.4118	0.2647	10.3601	7.79691	6.14285
.	phage001a_WW5019_9	9	x050	260		7374	8156	-	ADP-ribosylglycohydrolase	other		tRNA-Ser	phage001a	phage001a_WW5019	WW5019	.	no_SP / 1.00004	ADP-ribosylglycohydrolase	other	6572	431.5	ADP-ribosylglycohydrolase_	.	DraG superfamily	.	.	.	adp-ribosylhydrolase like 2;	ADP-ribosylglycohydrolase	ADP-ribosylglycohydrolase family protein	#N/A	#N/A	MLGAIIGDIVGSRFEFNNTNRTDFELFTPECSYTDDTICTVAVADAILRGEDFGKVLHEWCRKYPNPMGGYGGRFAEWVASDNPQLYNSFGNGSAMRVSPCGWLTRMDEVIFNARKSAECTHNHPEGIKGAECVAMCIDSARFSKRTQDGRKHWVKRIAETHYGYNLNKTCDGIRRTNTFNETCQVTVPHAITCFLESTGFEDAIRLAVSIGGDSDTIAAITGGIAEAYYGIPQQIEDKAWEYLPRDIQGVITKFKRVYG	>phage001a_WW5019_9@MLGAIIGDIVGSRFEFNNTNRTDFELFTPECSYTDDTICTVAVADAILRGEDFGKVLHEWCRKYPNPMGGYGGRFAEWVASDNPQLYNSFGNGSAMRVSPCGWLTRMDEVIFNARKSAECTHNHPEGIKGAECVAMCIDSARFSKRTQDGRKHWVKRIAETHYGYNLNKTCDGIRRTNTFNETCQVTVPHAITCFLESTGFEDAIRLAVSIGGDSDTIAAITGGIAEAYYGIPQQIEDKAWEYLPRDIQGVITKFKRVYG	0.2577	0.1269	0.1308	0.2577	0.2769	0.4692	0.2923	5.63487	29.0006	-5.15165
.	phage002a_W4087_9	9	x050	260		7374	8156	-	ADP-ribosylglycohydrolase	other		tRNA-Ser	phage002a	phage002a_W4087	W4087	.	no_SP / 1.00004	ADP-ribosylglycohydrolase	other	6572	431.5	ADP-ribosylglycohydrolase_	.	DraG superfamily	.	.	.	adp-ribosylhydrolase like 2;	ADP-ribosylglycohydrolase	ADP-ribosylglycohydrolase family protein	#N/A	#N/A	MLGAIIGDIVGSRFEFNNTNRTDFELFTPECSYTDDTICTVAVADAILRGEDFGKVLHEWCRKYPNPMGGYGGRFAEWVASDNPQLYNSFGNGSAMRVSPCGWLTRMDEVIFNARKSAECTHNHPEGIKGAECVAMCIDSARFSKRTQDGRKHWVKRIAETHYGYNLNKTCDGIRRTNTFNETCQVTVPHAITCFLESTGFEDAIRLAVSIGGDSDTIAAITGGIAEAYYGIPQQIEDKAWEYLPRDIQGVITKFKRVYG	>phage002a_W4087_9@MLGAIIGDIVGSRFEFNNTNRTDFELFTPECSYTDDTICTVAVADAILRGEDFGKVLHEWCRKYPNPMGGYGGRFAEWVASDNPQLYNSFGNGSAMRVSPCGWLTRMDEVIFNARKSAECTHNHPEGIKGAECVAMCIDSARFSKRTQDGRKHWVKRIAETHYGYNLNKTCDGIRRTNTFNETCQVTVPHAITCFLESTGFEDAIRLAVSIGGDSDTIAAITGGIAEAYYGIPQQIEDKAWEYLPRDIQGVITKFKRVYG	0.2577	0.1269	0.1308	0.2577	0.2769	0.4692	0.2923	5.63487	29.0006	-5.15165
.	phage003a_WW2952_9	9	x050	260		7374	8156	-	ADP-ribosylglycohydrolase	other		tRNA-Ser	phage003a	phage003a_WW2952	WW2952	.	no_SP / 1.00004	ADP-ribosylglycohydrolase	other	6572	431.5	ADP-ribosylglycohydrolase_	.	DraG superfamily	.	.	.	adp-ribosylhydrolase like 2;	ADP-ribosylglycohydrolase	ADP-ribosylglycohydrolase family protein	#N/A	#N/A	MLGAIIGDIVGSRFEFNNTNRTDFELFTPECSYTDDTICTVAVADAILRGEDFGKVLHEWCRKYPNPMGGYGGRFAEWVASDNPQLYNSFGNGSAMRVSPCGWLTRMDEVIFNARKSAECTHNHPEGIKGAECVAMCIDSARFSKRTQDGRKHWVKRIAETHYGYNLNKTCDGIRRTNTFNETCQVTVPHAITCFLESTGFEDAIRLAVSIGGDSDTIAAITGGIAEAYYGIPQQIEDKAWEYLPRDIQGVITKFKRVYG	>phage003a_WW2952_9@MLGAIIGDIVGSRFEFNNTNRTDFELFTPECSYTDDTICTVAVADAILRGEDFGKVLHEWCRKYPNPMGGYGGRFAEWVASDNPQLYNSFGNGSAMRVSPCGWLTRMDEVIFNARKSAECTHNHPEGIKGAECVAMCIDSARFSKRTQDGRKHWVKRIAETHYGYNLNKTCDGIRRTNTFNETCQVTVPHAITCFLESTGFEDAIRLAVSIGGDSDTIAAITGGIAEAYYGIPQQIEDKAWEYLPRDIQGVITKFKRVYG	0.2577	0.1269	0.1308	0.2577	0.2769	0.4692	0.2923	5.63487	29.0006	-5.15165
.	phage005a_ATCC49417_12	12	x033	280		6959	7801	+	Anti-Pycsar nuclease (Apyc1-like)	evasion		tRNA-Ser	phage005a	phage005a_ATCC49417	ATCC49417	.	no_SP / 1.000042	metal-dependent hydrolase	other	392	359.3	YycJ-like_MBL-fold	.	metallo-hydrolase-like_MBL-fold superfamily	.	.	.	3',5'-cyclic-nucleotide phosphodiesterase 1;	Metallo-beta-lactamase superfamily	MBL fold metallo-hydrolase	counter defense - Apyc1; Anti-Pycsar, Nuclease, Immune evasion	MBL fold metallo-hydrolase	MLQGVGGTSNNKVPRGCAYGGATFQRSKGNFRNMKLKVLGSSSAGNCYLFDNEKECLVVECGIPFREIQKAVDFDIARIAGCLVSHEHGDHAKHVKSFLRARIPVWASSGTIVSIEGGVSRPKMEMLIPNRKQVIGSFVVLPFEVQHDAAEPFGFLIYHEEMGTVLFATDTYYLKYKFKGLANILLECNYDSTLLEDNYKQGRISKQQRDRTLQSHMSYETCKEVLAANDLSEVNNIVLIHLSDANSRAEEFKHGIRELTCKNVHIADAGTEIEFNKTPF	>phage005a_ATCC49417_12@MLQGVGGTSNNKVPRGCAYGGATFQRSKGNFRNMKLKVLGSSSAGNCYLFDNEKECLVVECGIPFREIQKAVDFDIARIAGCLVSHEHGDHAKHVKSFLRARIPVWASSGTIVSIEGGVSRPKMEMLIPNRKQVIGSFVVLPFEVQHDAAEPFGFLIYHEEMGTVLFATDTYYLKYKFKGLANILLECNYDSTLLEDNYKQGRISKQQRDRTLQSHMSYETCKEVLAANDLSEVNNIVLIHLSDANSRAEEFKHGIRELTCKNVHIADAGTEIEFNKTPF	0.2714	0.1179	0.1536	0.2714	0.225	0.4679	0.2643	7.1102	31.3167	0.381405
.	phage005a_ATCC49417_15	15	x224	165		8622	9119	+	methyltransferase	other		tRNA-Ser	phage005a	phage005a_ATCC49417	ATCC49417	.	no_SP / 1.000038	DNA methyltransferase	other	954	266.4	Methyltransferase_domain	.	AdoMet_MTases superfamily	.	.	.	n2, n2-dimethylguanosine trna methyltransferase;	Methyltransferase domain	class I SAM-dependent methyltransferase	#N/A	#N/A	MISGLMDTKPILDACCGGKMFYFDKQDPRVLFQDIREVETTLCDGREFVVKPDVIADFTSMPYPDLSFSAVVFDPPHLKYTGSKKELNGWQMVKYGHLDSDWRDTLRRGFGECFRVLKPNGLLVFKWNETDIPLSEILKLTEQKPVLGHKSGKRSNTHWILFIKQ	>phage005a_ATCC49417_15@MISGLMDTKPILDACCGGKMFYFDKQDPRVLFQDIREVETTLCDGREFVVKPDVIADFTSMPYPDLSFSAVVFDPPHLKYTGSKKELNGWQMVKYGHLDSDWRDTLRRGFGECFRVLKPNGLLVFKWNETDIPLSEILKLTEQKPVLGHKSGKRSNTHWILFIKQ	0.2545	0.1333	0.1636	0.297	0.2	0.4909	0.2364	7.55983	19.0471	1.04629
.	phage005a_ATCC49417_23	23	x044	68		12889	13095	+	methyltransferase	other		tRNA-Ser	phage005a	phage005a_ATCC49417	ATCC49417	.	no_SP / 1.000048	DNA methyltransferase	other	6025	75.4	Adenine_specific_DNA_methyltransferase	.	AdoMet_MTases superfamily	.	.	.	modification methylase rsri;	N-4 methylation of cytosine	hypothetical protein	#N/A	#N/A	MIRIEHLNKIRLINADCMDVLRELPDNAFDLAIVDPPYSKAGGEKGSPLSKARRFIRVAAKKIRKEWG	>phage005a_ATCC49417_23@MIRIEHLNKIRLINADCMDVLRELPDNAFDLAIVDPPYSKAGGEKGSPLSKARRFIRVAAKKIRKEWG	0.2941	0.1324	0.2206	0.3529	0.3235	0.5294	0.1324	10.346	7.7331	4.94634
.	phage005a_ATCC49417_24	24	x045	49		13148	13297	+	methyltransferase	other		tRNA-Ser	phage005a	phage005a_ATCC49417	ATCC49417	.	no_SP / 1.000006	DNA methyltransferase	other	67	36.2	Adenine_specific_DNA_methyltransferase_(DpnA).HpyAVI,_DNA_BINDING_PROTEIN.0A_	.	.	.	.	pacrispr_hit score: 0.645668447	.	.	hypothetical protein	#N/A	#N/A	MGFELTGIELDPEYYSAAKERLMKQQSVPQLFAAEDLVDYTQESSGYLF	>phage005a_ATCC49417_24@MGFELTGIELDPEYYSAAKERLMKQQSVPQLFAAEDLVDYTQESSGYLF	0.2041	0.1837	0.0612	0.2449	0.2041	0.4694	0.2857	3.73053	5.61026	-6.08439
.	phage005a_ATCC49417_30	30	x073	313		16204	17145	+	beta-glucosyl-HMC-alpha-glucosyltransferase	evasion	DNA modification	tRNA-Ser	phage005a	phage005a_ATCC49417	ATCC49417	.	no_SP / 1.000028	beta-glucosyl-HMC-alpha-glucosyltransferase	other	842	364.9	Putative_glycosyltransferase_protein,_Protein_Structure_Initiative_II	.	.	.	.	.	.	.	hypothetical protein	#N/A	#N/A	MTTKIESANFCHVFIPSYHRPKSIKTAAYLRKIGWDMGRVTVFLDSETDDIAQYEETAQEMGFNVHVFDMEEARNRYDYVHRASVSRRSAGQARNMFQDYAQSIGIDFYVVMDDDTAYFGSFMQRRTIRDFDLVRRTFAAMEDLMRKRKIGVMGLSQTGDFLGGYKPKIFLRKVMNTTFYLLPYIYRGERGVQDDDTSLFTGICNEGLFTGTMNHAVVLQQTLSATQAGGLTDLYNECKLLNKALITVIQYPSAIIAEYQTMNGGMLHHRINYKHLAPCIIKGSKESDNIAWDKYPEDYPFTNENKINGHKCD	>phage005a_ATCC49417_30@MTTKIESANFCHVFIPSYHRPKSIKTAAYLRKIGWDMGRVTVFLDSETDDIAQYEETAQEMGFNVHVFDMEEARNRYDYVHRASVSRRSAGQARNMFQDYAQSIGIDFYVVMDDDTAYFGSFMQRRTIRDFDLVRRTFAAMEDLMRKRKIGVMGLSQTGDFLGGYKPKIFLRKVMNTTFYLLPYIYRGERGVQDDDTSLFTGICNEGLFTGTMNHAVVLQQTLSATQAGGLTDLYNECKLLNKALITVIQYPSAIIAEYQTMNGGMLHHRINYKHLAPCIIKGSKESDNIAWDKYPEDYPFTNENKINGHKCD	0.2812	0.1214	0.147	0.2684	0.2268	0.4505	0.2875	6.8287	35.9609	-0.524346
.	phage005a_ATCC49417_37	37	x050	260		24085	24867	-	ADP-ribosylglycohydrolase	other		tRNA-Ser	phage005a	phage005a_ATCC49417	ATCC49417	.	no_SP / 1.000039	ADP-ribosylglycohydrolase	other	6572	425.8	ADP-ribosylglycohydrolase_	.	DraG superfamily	.	.	.	adp-ribosylhydrolase like 2;	ADP-ribosylglycohydrolase	ADP-ribosylglycohydrolase family protein	#N/A	#N/A	MLGAIIGDIVGSRFEFNNTNREDFELFTPECSYTDDTICTVAVADAILRGEDFGKVLHEWCRKYPNPMGGYGGRFAEWVASDNPQPYNSFGNGSAMRVSPCGWLTRMDEVIFNARKSAECTHNHPEGIKGAECVAMCIDSARFSKRTQDGRKHWVKRIAETQYGYNLNKTCDEIKRTNTFNETCQVTVPQAITCFLESTCFEDAIRLAVSIGGDSDTIAAITGGIAEAYYGIPQQIEDKAWEYLPEEMKEVMVKFKCAYE	>phage005a_ATCC49417_37@MLGAIIGDIVGSRFEFNNTNREDFELFTPECSYTDDTICTVAVADAILRGEDFGKVLHEWCRKYPNPMGGYGGRFAEWVASDNPQPYNSFGNGSAMRVSPCGWLTRMDEVIFNARKSAECTHNHPEGIKGAECVAMCIDSARFSKRTQDGRKHWVKRIAETQYGYNLNKTCDEIKRTNTFNETCQVTVPQAITCFLESTCFEDAIRLAVSIGGDSDTIAAITGGIAEAYYGIPQQIEDKAWEYLPEEMKEVMVKFKCAYE	0.2577	0.1462	0.1192	0.2654	0.2577	0.4577	0.2962	4.64526	29.1688	-11.4768
.	phage005b_ATCC49417_12	12	x033	280		6959	7801	+	Anti-Pycsar nuclease (Apyc1-like)	evasion		tRNA-Ser	phage005b	phage005b_ATCC49417	ATCC49417	.	no_SP / 1.000042	metal-dependent hydrolase	other	392	359.3	YycJ-like_MBL-fold	.	metallo-hydrolase-like_MBL-fold superfamily	.	.	.	3',5'-cyclic-nucleotide phosphodiesterase 1;	Metallo-beta-lactamase superfamily	MBL fold metallo-hydrolase	counter defense - Apyc1; Anti-Pycsar, Nuclease, Immune evasion	MBL fold metallo-hydrolase	MLQGVGGTSNNKVPRGCAYGGATFQRSKGNFRNMKLKVLGSSSAGNCYLFDNEKECLVVECGIPFREIQKAVDFDIARIAGCLVSHEHGDHAKHVKSFLRARIPVWASSGTIVSIEGGVSRPKMEMLIPNRKQVIGSFVVLPFEVQHDAAEPFGFLIYHEEMGTVLFATDTYYLKYKFKGLANILLECNYDSTLLEDNYKQGRISKQQRDRTLQSHMSYETCKEVLAANDLSEVNNIVLIHLSDANSRAEEFKHGIRELTCKNVHIADAGTEIEFNKTPF	>phage005b_ATCC49417_12@MLQGVGGTSNNKVPRGCAYGGATFQRSKGNFRNMKLKVLGSSSAGNCYLFDNEKECLVVECGIPFREIQKAVDFDIARIAGCLVSHEHGDHAKHVKSFLRARIPVWASSGTIVSIEGGVSRPKMEMLIPNRKQVIGSFVVLPFEVQHDAAEPFGFLIYHEEMGTVLFATDTYYLKYKFKGLANILLECNYDSTLLEDNYKQGRISKQQRDRTLQSHMSYETCKEVLAANDLSEVNNIVLIHLSDANSRAEEFKHGIRELTCKNVHIADAGTEIEFNKTPF	0.2714	0.1179	0.1536	0.2714	0.225	0.4679	0.2643	7.1102	31.3167	0.381405
.	phage005b_ATCC49417_15	15	x224	165		8622	9119	+	methyltransferase	other		tRNA-Ser	phage005b	phage005b_ATCC49417	ATCC49417	.	no_SP / 1.000038	DNA methyltransferase	other	954	266.4	Methyltransferase_domain	.	AdoMet_MTases superfamily	.	.	.	n2, n2-dimethylguanosine trna methyltransferase;	Methyltransferase domain	class I SAM-dependent methyltransferase	#N/A	#N/A	MISGLMDTKPILDACCGGKMFYFDKQDPRVLFQDIREVETTLCDGREFVVKPDVIADFTSMPYPDLSFSAVVFDPPHLKYTGSKKELNGWQMVKYGHLDSDWRDTLRRGFGECFRVLKPNGLLVFKWNETDIPLSEILKLTEQKPVLGHKSGKRSNTHWILFIKQ	>phage005b_ATCC49417_15@MISGLMDTKPILDACCGGKMFYFDKQDPRVLFQDIREVETTLCDGREFVVKPDVIADFTSMPYPDLSFSAVVFDPPHLKYTGSKKELNGWQMVKYGHLDSDWRDTLRRGFGECFRVLKPNGLLVFKWNETDIPLSEILKLTEQKPVLGHKSGKRSNTHWILFIKQ	0.2545	0.1333	0.1636	0.297	0.2	0.4909	0.2364	7.55983	19.0471	1.04629
.	phage005b_ATCC49417_23	23	x044	68		12853	13059	+	methyltransferase	other		tRNA-Ser	phage005b	phage005b_ATCC49417	ATCC49417	.	no_SP / 1.000048	DNA methyltransferase	other	6025	75.4	Adenine_specific_DNA_methyltransferase	.	AdoMet_MTases superfamily	.	.	.	modification methylase rsri;	N-4 methylation of cytosine	hypothetical protein	#N/A	#N/A	MIRIEHLNKIRLINADCMDVLRELPDNAFDLAIVDPPYSKAGGEKGSPLSKARRFIRVAAKKIRKEWG	>phage005b_ATCC49417_23@MIRIEHLNKIRLINADCMDVLRELPDNAFDLAIVDPPYSKAGGEKGSPLSKARRFIRVAAKKIRKEWG	0.2941	0.1324	0.2206	0.3529	0.3235	0.5294	0.1324	10.346	7.7331	4.94634
.	phage005b_ATCC49417_24	24	x045	49		13112	13261	+	methyltransferase	other		tRNA-Ser	phage005b	phage005b_ATCC49417	ATCC49417	.	no_SP / 1.000006	DNA methyltransferase	other	67	36.2	Adenine_specific_DNA_methyltransferase_(DpnA).HpyAVI,_DNA_BINDING_PROTEIN.0A_	.	.	.	.	pacrispr_hit score: 0.645668447	.	.	hypothetical protein	#N/A	#N/A	MGFELTGIELDPEYYSAAKERLMKQQSVPQLFAAEDLVDYTQESSGYLF	>phage005b_ATCC49417_24@MGFELTGIELDPEYYSAAKERLMKQQSVPQLFAAEDLVDYTQESSGYLF	0.2041	0.1837	0.0612	0.2449	0.2041	0.4694	0.2857	3.73053	5.61026	-6.08439
.	phage005b_ATCC49417_30	30	x073	313		16168	17109	+	beta-glucosyl-HMC-alpha-glucosyltransferase	evasion	DNA modification	tRNA-Ser	phage005b	phage005b_ATCC49417	ATCC49417	.	no_SP / 1.000028	beta-glucosyl-HMC-alpha-glucosyltransferase	other	842	364.9	Putative_glycosyltransferase_protein,_Protein_Structure_Initiative_II	.	.	.	.	.	.	.	hypothetical protein	#N/A	#N/A	MTTKIESANFCHVFIPSYHRPKSIKTAAYLRKIGWDMGRVTVFLDSETDDIAQYEETAQEMGFNVHVFDMEEARNRYDYVHRASVSRRSAGQARNMFQDYAQSIGIDFYVVMDDDTAYFGSFMQRRTIRDFDLVRRTFAAMEDLMRKRKIGVMGLSQTGDFLGGYKPKIFLRKVMNTTFYLLPYIYRGERGVQDDDTSLFTGICNEGLFTGTMNHAVVLQQTLSATQAGGLTDLYNECKLLNKALITVIQYPSAIIAEYQTMNGGMLHHRINYKHLAPCIIKGSKESDNIAWDKYPEDYPFTNENKINGHKCD	>phage005b_ATCC49417_30@MTTKIESANFCHVFIPSYHRPKSIKTAAYLRKIGWDMGRVTVFLDSETDDIAQYEETAQEMGFNVHVFDMEEARNRYDYVHRASVSRRSAGQARNMFQDYAQSIGIDFYVVMDDDTAYFGSFMQRRTIRDFDLVRRTFAAMEDLMRKRKIGVMGLSQTGDFLGGYKPKIFLRKVMNTTFYLLPYIYRGERGVQDDDTSLFTGICNEGLFTGTMNHAVVLQQTLSATQAGGLTDLYNECKLLNKALITVIQYPSAIIAEYQTMNGGMLHHRINYKHLAPCIIKGSKESDNIAWDKYPEDYPFTNENKINGHKCD	0.2812	0.1214	0.147	0.2684	0.2268	0.4505	0.2875	6.8287	35.9609	-0.524346
.	phage005b_ATCC49417_37	37	x050	260		24049	24831	-	ADP-ribosylglycohydrolase	other		tRNA-Ser	phage005b	phage005b_ATCC49417	ATCC49417	.	no_SP / 1.000039	ADP-ribosylglycohydrolase	other	6572	425.8	ADP-ribosylglycohydrolase_	.	DraG superfamily	.	.	.	adp-ribosylhydrolase like 2;	ADP-ribosylglycohydrolase	ADP-ribosylglycohydrolase family protein	#N/A	#N/A	MLGAIIGDIVGSRFEFNNTNREDFELFTPECSYTDDTICTVAVADAILRGEDFGKVLHEWCRKYPNPMGGYGGRFAEWVASDNPQPYNSFGNGSAMRVSPCGWLTRMDEVIFNARKSAECTHNHPEGIKGAECVAMCIDSARFSKRTQDGRKHWVKRIAETQYGYNLNKTCDEIKRTNTFNETCQVTVPQAITCFLESTCFEDAIRLAVSIGGDSDTIAAITGGIAEAYYGIPQQIEDKAWEYLPEEMKEVMVKFKCAYE	>phage005b_ATCC49417_37@MLGAIIGDIVGSRFEFNNTNREDFELFTPECSYTDDTICTVAVADAILRGEDFGKVLHEWCRKYPNPMGGYGGRFAEWVASDNPQPYNSFGNGSAMRVSPCGWLTRMDEVIFNARKSAECTHNHPEGIKGAECVAMCIDSARFSKRTQDGRKHWVKRIAETQYGYNLNKTCDEIKRTNTFNETCQVTVPQAITCFLESTCFEDAIRLAVSIGGDSDTIAAITGGIAEAYYGIPQQIEDKAWEYLPEEMKEVMVKFKCAYE	0.2577	0.1462	0.1192	0.2654	0.2577	0.4577	0.2962	4.64526	29.1688	-11.4768
.	phage006a_EM3_11	11	x079	133		2788	3189	+	unknown	unknown	phrogs bitscore <30	Mu-like	phage006a	phage006a_EM3	EM3	.	no_SP / 1.000041	MazG-like pyrophosphatase	other	2144	17	hypothetical_protein	.	.	.	.	.	.	.	hypothetical protein	no good hits	no good hits	MAKSARGKNRQGAGIMRVMERLLMRLKRLLSFGGSKRRQRSGGGVLEVRMLTPLCIASSPVRIALNDRIELWRCLGIPTKEIRVLTGIPDGCVAVEVLILAEGKEESRGIRLMQPKPSATAAPVELTIGGLVL	>phage006a_EM3_11@MAKSARGKNRQGAGIMRVMERLLMRLKRLLSFGGSKRRQRSGGGVLEVRMLTPLCIASSPVRIALNDRIELWRCLGIPTKEIRVLTGIPDGCVAVEVLILAEGKEESRGIRLMQPKPSATAAPVELTIGGLVL	0.1504	0.0827	0.1729	0.2556	0.3609	0.5865	0.1654	11.3208	14.4573	11.7187
.	phage006a_EM3_15	15	x100	241		6692	7417	+	ATPase	other		Mu-like	phage006a	phage006a_EM3	EM3	.	no_SP / 1.000053	ATPase	other	6891	171.5	Predicted_ATP-dependent_serine_protease_	.	Sms superfamily	.	.	.	replicative dna helicase;	ATP-dependent serine protease	hypothetical protein	#N/A	#N/A	MATGYKRAYTPAEVIAKRMPVLDVEAHDEALHDLLGRPLRAGVWFAWGNSGNGKTEFIMRLLRLFAAEEKTLYLSLEEGLGNIHLKEALQRNGLSTSKKLLIAFDSIEELTARLRKDRSPRVILIDTVQYWGITYDEYRALVNEFKTRLFVFMSHVDAGGRVPDGSTAQRIKRDSDMRLWVEGFKAFNRGRTWGRTNEYVIWSQGAEAYWGKKNGGEKDEQGTENTMAQEDAHDGMDADVE	>phage006a_EM3_15@MATGYKRAYTPAEVIAKRMPVLDVEAHDEALHDLLGRPLRAGVWFAWGNSGNGKTEFIMRLLRLFAAEEKTLYLSLEEGLGNIHLKEALQRNGLSTSKKLLIAFDSIEELTARLRKDRSPRVILIDTVQYWGITYDEYRALVNEFKTRLFVFMSHVDAGGRVPDGSTAQRIKRDSDMRLWVEGFKAFNRGRTWGRTNEYVIWSQGAEAYWGKKNGGEKDEQGTENTMAQEDAHDGMDADVE	0.2075	0.1535	0.1618	0.3154	0.2863	0.4896	0.2241	5.99456	27.436	-2.5684
.	phage007a_Bg4_10	10	x100	242		6187	6915	+	ATPase	other		Mu-like	phage007a	phage007a_Bg4	Bg4	.	no_SP / 1.00004	ATPase	other	6891	152.7	DnaB-like_helicase_C_terminal_domain	.	Sms superfamily	.	.	.	replicative dna helicase;	ATP-dependent serine protease	hypothetical protein	#N/A	#N/A	MATGYKRAYTPAEVIAKRMPVLDVEAHDEALHDLLGRPPRAGVWFAWGNSGNGKTEFIMRLLRLFAAEEKTLYLSLEEGIGNIHLKEALQRNGLSTSKKLLIAFDSIEELTARLRKDRSPRVILIDTVQYWGITYDEYRALVNEFKTRLFVFMSHVDAGGRVPDGSTAQRIKRDSDMRLWIEGHKAFNRGRTWGRTNEYIIWSQGADTYWGKKNEGGEKDEQGTENTMAQEDAHDVMGPDVE	>phage007a_Bg4_10@MATGYKRAYTPAEVIAKRMPVLDVEAHDEALHDLLGRPPRAGVWFAWGNSGNGKTEFIMRLLRLFAAEEKTLYLSLEEGIGNIHLKEALQRNGLSTSKKLLIAFDSIEELTARLRKDRSPRVILIDTVQYWGITYDEYRALVNEFKTRLFVFMSHVDAGGRVPDGSTAQRIKRDSDMRLWIEGHKAFNRGRTWGRTNEYIIWSQGADTYWGKKNEGGEKDEQGTENTMAQEDAHDVMGPDVE	0.2149	0.1529	0.1653	0.3182	0.2851	0.4835	0.2273	6.11899	27.5932	-2.46958
.	phage007a_Bg4_11	11	x115	78		6845	7081	+	unknown	unknown	phrogs bitscore <30	Mu-like	phage007a	phage007a_Bg4	Bg4	.	no_SP / 1.000069	guanylate kinase	other	1815	24.5	hypothetical_protein	.	.	.	.	.	.	.	hypothetical protein	#N/A	#N/A	MNKEQKILWLKKMHTMSWVQTWNDAFDELSGMQTIFCVCGKVASGWHERNCKKFREKVDGEVVKRLENLITKEERDAI	>phage007a_Bg4_11@MNKEQKILWLKKMHTMSWVQTWNDAFDELSGMQTIFCVCGKVASGWHERNCKKFREKVDGEVVKRLENLITKEERDAI	0.2692	0.1538	0.2051	0.359	0.141	0.4231	0.2692	8.1012	9.27377	1.91536
.	phage007a_Bg4_35	35	x127	157		20574	21047	+	major tail	tail	protein with Ig domain	Mu-like	phage007a	phage007a_Bg4	Bg4	.	no_SP / 1.000055	protein with Ig domain	other	2175	141.5	hypothetical_protein	.	.	.	.	.	.	-	hypothetical protein	#N/A	#N/A	MAGTHDGYLYGLNTLKFGGKVIGMISDDSVDWGGDDPQTAQIWAAQNRTAPVKEIVEKPGLDVFEFDLIELKPNNLKDVLGGTVAAGKWNAPAAQITQEGAFEITTADGAVLAAGKASLVARPKGRFGYSDVLKVHCKVTILADGTASPYSIDNKTA	>phage007a_Bg4_35@MAGTHDGYLYGLNTLKFGGKVIGMISDDSVDWGGDDPQTAQIWAAQNRTAPVKEIVEKPGLDVFEFDLIELKPNNLKDVLGGTVAAGKWNAPAAQITQEGAFEITTADGAVLAAGKASLVARPKGRFGYSDVLKVHCKVTILADGTASPYSIDNKTA	0.2293	0.121	0.1083	0.2293	0.3057	0.5605	0.2293	4.7965	16.5367	-3.95134
.	phage008a_KCOM2797_5	5	x162	31		603	698	+	unknown	unknown	phrogs bitscore <30	Mu-like	phage008a	phage008a_KCOM2797	KCOM2797	.	no_SP / 0.999915	phosphohydrolase	other	21461	24.4	hypothetical_protein	.	.	.	.	.	.	.	hypothetical protein	#N/A	#N/A	MCKNLYINELCRFSGCIGSFYGKSEQSEQSE	>phage008a_KCOM2797_5@MCKNLYINELCRFSGCIGSFYGKSEQSEQSE	0.3226	0.129	0.0968	0.2258	0.129	0.3226	0.4516	4.64259	3.55198	-1.28981
.	phage008a_KCOM2797_13	13	x100	242		6230	6958	+	ATPase	other		Mu-like	phage008a	phage008a_KCOM2797	KCOM2797	.	no_SP / 1.000069	ATPase	other	6891	156.1	Predicted_ATP-dependent_serine_protease_	.	Sms superfamily	.	.	.	replicative dna helicase;	ATP-dependent serine protease	hypothetical protein	#N/A	#N/A	MATGYKRAYTPAEVIAKRMPVLDVEAHDEALHDLLGRPPRAGVWFAWGNSGNGKTEFIMRLLCLFAAEEKTLYLSLEEGIGNIHLKEALQRNGLSTSKKLLIAFDSIEELTARLRKDRSPRVILIDTVQYWGITYDEYRALVNEFKTRLFVFMSHVDAGGRVPDGSTAQRIKRDSDMRLWIEGYKAFNRGRTWGRTNEYIIWSQGADTYWGKKNEGGEKDEQGTENTMAQEDAHDGMGPDVE	>phage008a_KCOM2797_13@MATGYKRAYTPAEVIAKRMPVLDVEAHDEALHDLLGRPPRAGVWFAWGNSGNGKTEFIMRLLCLFAAEEKTLYLSLEEGIGNIHLKEALQRNGLSTSKKLLIAFDSIEELTARLRKDRSPRVILIDTVQYWGITYDEYRALVNEFKTRLFVFMSHVDAGGRVPDGSTAQRIKRDSDMRLWIEGYKAFNRGRTWGRTNEYIIWSQGADTYWGKKNEGGEKDEQGTENTMAQEDAHDGMGPDVE	0.219	0.1529	0.157	0.3099	0.2851	0.4835	0.2355	5.73933	27.5241	-3.63673
.	phage008a_KCOM2797_14	14	x101	75		6888	7115	+	unknown	unknown	phrogs bitscore <30	Mu-like	phage008a	phage008a_KCOM2797	KCOM2797	.	no_SP / 1.000067	guanylate kinase	other	1815	24.5	hypothetical_protein	.	.	.	.	.	.	.	hypothetical protein	#N/A	#N/A	MNKEQKILWLKKMHTMAWVQTWNDAFDELSGMQTIFCVCGKVASGLHERRCRVFRNKVDDNTVARLHHLIKEDEK	>phage008a_KCOM2797_14@MNKEQKILWLKKMHTMAWVQTWNDAFDELSGMQTIFCVCGKVASGLHERRCRVFRNKVDDNTVARLHHLIKEDEK	0.24	0.1333	0.2267	0.36	0.16	0.4267	0.2533	8.55568	8.91637	3.10969
.	phage009a_Kyudai3_10	10	x100	242		6230	6958	+	ATPase	other		Mu-like	phage009a	phage009a_Kyudai3	Kyudai3	.	no_SP / 1.000069	ATPase	other	6891	156.1	Predicted_ATP-dependent_serine_protease_	.	Sms superfamily	.	.	.	replicative dna helicase;	ATP-dependent serine protease	hypothetical protein	#N/A	#N/A	MATGYKRAYTPAEVIAKRMPVLDVEAHDEALHDLLGRPPRAGVWFAWGNSGNGKTEFIMRLLCLFAAEEKTLYLSLEEGIGNIHLKEALQRNGLSTSKKLLIAFDSIEELTARLRKDRSPRVILIDTVQYWGITYDEYRALVNEFKTRLFVFMSHVDAGGRVPDGSTAQRIKRDSDMRLWIEGYKAFNRGRTWGRTNEYIIWSQGADTYWGKKNEGGEKDEQGTENTMAQEDAHDGMGPDVE	>phage009a_Kyudai3_10@MATGYKRAYTPAEVIAKRMPVLDVEAHDEALHDLLGRPPRAGVWFAWGNSGNGKTEFIMRLLCLFAAEEKTLYLSLEEGIGNIHLKEALQRNGLSTSKKLLIAFDSIEELTARLRKDRSPRVILIDTVQYWGITYDEYRALVNEFKTRLFVFMSHVDAGGRVPDGSTAQRIKRDSDMRLWIEGYKAFNRGRTWGRTNEYIIWSQGADTYWGKKNEGGEKDEQGTENTMAQEDAHDGMGPDVE	0.219	0.1529	0.157	0.3099	0.2851	0.4835	0.2355	5.73933	27.5241	-3.63673
.	phage009a_Kyudai3_11	11	x101	75		6888	7115	+	unknown	unknown	phrogs bitscore <30	Mu-like	phage009a	phage009a_Kyudai3	Kyudai3	.	no_SP / 1.000067	guanylate kinase	other	1815	24.5	hypothetical_protein	.	.	.	.	.	.	.	hypothetical protein	#N/A	#N/A	MNKEQKILWLKKMHTMAWVQTWNDAFDELSGMQTIFCVCGKVASGLHERRCRVFRNKVDDNTVARLHHLIKEDEK	>phage009a_Kyudai3_11@MNKEQKILWLKKMHTMAWVQTWNDAFDELSGMQTIFCVCGKVASGLHERRCRVFRNKVDDNTVARLHHLIKEDEK	0.24	0.1333	0.2267	0.36	0.16	0.4267	0.2533	8.55568	8.91637	3.10969
.	phage010a_HG1691old_1	1	x114	35		178	285	+	unknown	unknown	phrogs bitscore <30	Mu-like	phage010a	phage010a_HG1691old	HG1691old	.	no_SP / 0.999998	hydrolase	other	27171	25	Ufm1-specific_protease_1_	.	.	.	.	.	.	.	hypothetical protein	#N/A	#N/A	MRCLLYIEDTWGLHRGLNSLKRPNFGFIWGCGYRE	>phage010a_HG1691old_1@MRCLLYIEDTWGLHRGLNSLKRPNFGFIWGCGYRE	0.2571	0.0857	0.1714	0.2571	0.2857	0.5143	0.2857	8.37165	4.20288	1.87443
.	phage010a_HG1691old_15	15	x100	223		6674	7345	+	ATPase	other		Mu-like	phage010a	phage010a_HG1691old	HG1691old	.	no_SP / 1.000064	ATPase	other	6891	151.4	DnaB-like_helicase_C_terminal_domain	.	Sms superfamily	.	.	.	replicative dna helicase;	ATP-dependent serine protease	hypothetical protein	#N/A	#N/A	MPVLDVEAHDEALHDLLGRPLRAGVWFAWGNSGNGKTEFIMRLLRLFAAEEKTLYLSLEEGIGNIHLKEALQRNGLSTSKKLLIAFDTIEELTARLRKDRSPRVILIDTVQYWGITYDEYRALVNEFKTRLFVFMSHVDAGGRVPDGSTAQRIKRDSDMRLWVEGFKAFNRGRTWGRTNEYVIWSQGAEAYWGKKNGGEKDEQGTENTMAQEDAHDGMDADVE	>phage010a_HG1691old_15@MPVLDVEAHDEALHDLLGRPLRAGVWFAWGNSGNGKTEFIMRLLRLFAAEEKTLYLSLEEGIGNIHLKEALQRNGLSTSKKLLIAFDTIEELTARLRKDRSPRVILIDTVQYWGITYDEYRALVNEFKTRLFVFMSHVDAGGRVPDGSTAQRIKRDSDMRLWVEGFKAFNRGRTWGRTNEYVIWSQGAEAYWGKKNGGEKDEQGTENTMAQEDAHDGMDADVE	0.2063	0.1614	0.157	0.3184	0.2735	0.4888	0.2242	5.29195	25.4417	-5.56778
.	phage011a_WW2952_8	8	x100	241		5359	6084	+	ATPase	other		Mu-like	phage011a	phage011a_WW2952	WW2952	.	no_SP / 1.000053	ATPase	other	6891	171.5	Predicted_ATP-dependent_serine_protease_	.	Sms superfamily	.	.	.	replicative dna helicase;	ATP-dependent serine protease	hypothetical protein	#N/A	#N/A	MATGYKRAYTPAEVIAKRMPVLDVEAHDEALHDLLGRPLRAGVWFAWGNSGNGKTEFIMRLLRLFAAEEKTLYLSLEEGLGNIHLKEALQRNGLSTSKKLLIAFDSIEELTARLRKDRSPRVILIDTVQYWGITYDEYRALVNEFKTRLFVFMSHVDAGGRVPDGSTAQRIKRDSDMRLWVEGFKAFNRGRTWGRTNEYVIWSQGAEAYWGKKNGGEKDEQGTENTMAQEDAHDGMDADVE	>phage011a_WW2952_8@MATGYKRAYTPAEVIAKRMPVLDVEAHDEALHDLLGRPLRAGVWFAWGNSGNGKTEFIMRLLRLFAAEEKTLYLSLEEGLGNIHLKEALQRNGLSTSKKLLIAFDSIEELTARLRKDRSPRVILIDTVQYWGITYDEYRALVNEFKTRLFVFMSHVDAGGRVPDGSTAQRIKRDSDMRLWVEGFKAFNRGRTWGRTNEYVIWSQGAEAYWGKKNGGEKDEQGTENTMAQEDAHDGMDADVE	0.2075	0.1535	0.1618	0.3154	0.2863	0.4896	0.2241	5.99456	27.436	-2.5684
.	phage012a_381OKJP_11	11	x100	240		6462	7184	+	ATPase	other		Mu-like	phage012a	phage012a_381OKJP	381OKJP	.	no_SP / 1.000053	ATPase	other	6891	171.9	Predicted_ATP-dependent_serine_protease_	.	Sms superfamily	.	.	.	replicative dna helicase;	ATP-dependent serine protease	hypothetical protein	#N/A	#N/A	MATGYKRAYTPAEVIAKRMPVLDVEAHDEALHDLLGRPLRAGVWFAWGNSGNGKTEFIMRLLRLFAAEEKTLYLSLEEGLGNIHLKEALQRNGLSTSKKLLIAFDSIEELTARLRKDRSPRVILIDTVQYWGITYDEYRALVNEFKTRLFVFMSHVDAGGRVPDGSTAQRIKRDSDMRLWVEGFKAFNRGRTWGRTNEYVIWSQGAEAYWGKKNGEKDEQGTENTMAQEDAHDGMDADVE	>phage012a_381OKJP_11@MATGYKRAYTPAEVIAKRMPVLDVEAHDEALHDLLGRPLRAGVWFAWGNSGNGKTEFIMRLLRLFAAEEKTLYLSLEEGLGNIHLKEALQRNGLSTSKKLLIAFDSIEELTARLRKDRSPRVILIDTVQYWGITYDEYRALVNEFKTRLFVFMSHVDAGGRVPDGSTAQRIKRDSDMRLWVEGFKAFNRGRTWGRTNEYVIWSQGAEAYWGKKNGEKDEQGTENTMAQEDAHDGMDADVE	0.2083	0.1542	0.1625	0.3167	0.2833	0.4875	0.225	5.99456	27.379	-2.5684
.	phage012a_381OKJP_45	45	x152	289		33292	34161	+	acetyltransferase	other		Mu-like	phage012a	phage012a_381OKJP	381OKJP	.	no_SP / 1.000065	Mom-like DNA modification protein	other	1384	288	Domain_of_unknown_function_(DUF4338)	.	.	.	.	.	.	-	hypothetical protein	acetyltransferase	no good hits	MSHPLLAKSAPNRTAGGLCLCPRFGAIILGGETTKVNKRMQEEYKDEFLVKSTKTLGTLVIKRVSKELAKEMIIANHYSHKWNGGFGVYSYGIYRAEDLNRCLGVAAYGYMKNPRAKIFEHPNPKAWMIELNRMWISDELGHNAETVLIGASLKLLRRADPNIVAVQSFADGRLGCGTIYKASNFDYFGYHRTIFLRNKRSGEVVHQQILTDTTAKTGYLRANMAYLLGDFDIFRVKTYRYIYVFDRRNFRFSLKQQAYPPYERGEEPFDWGRDREAIKAKMAELLTAI	>phage012a_381OKJP_45@MSHPLLAKSAPNRTAGGLCLCPRFGAIILGGETTKVNKRMQEEYKDEFLVKSTKTLGTLVIKRVSKELAKEMIIANHYSHKWNGGFGVYSYGIYRAEDLNRCLGVAAYGYMKNPRAKIFEHPNPKAWMIELNRMWISDELGHNAETVLIGASLKLLRRADPNIVAVQSFADGRLGCGTIYKASNFDYFGYHRTIFLRNKRSGEVVHQQILTDTTAKTGYLRANMAYLLGDFDIFRVKTYRYIYVFDRRNFRFSLKQQAYPPYERGEEPFDWGRDREAIKAKMAELLTAI	0.2907	0.1003	0.1765	0.2768	0.2803	0.4879	0.2491	9.91956	33.1352	15.3427
.	phage013a_WW2885_10	10	x100	241		6102	6827	+	ATPase	other		Mu-like	phage013a	phage013a_WW2885	WW2885	.	no_SP / 1.000053	ATPase	other	6891	171.5	Predicted_ATP-dependent_serine_protease_	.	Sms superfamily	.	.	.	replicative dna helicase;	ATP-dependent serine protease	hypothetical protein	#N/A	#N/A	MATGYKRAYTPAEVIAKRMPVLDVEAHDEALHDLLGRPLRAGVWFAWGNSGNGKTEFIMRLLRLFAAEEKTLYLSLEEGLGNIHLKEALQRNGLSTSKKLLIAFDSIEELTARLRKDRSPRVILIDTVQYWGITYDEYRALVNEFKTRLFVFMSHVDAGGRVPDGSTAQRIKRDSDMRLWVEGFKAFNRGRTWGRTNEYVIWSQGAEAYWGKKNGGEKDEQGTENTMAQEDAHDGMDADVE	>phage013a_WW2885_10@MATGYKRAYTPAEVIAKRMPVLDVEAHDEALHDLLGRPLRAGVWFAWGNSGNGKTEFIMRLLRLFAAEEKTLYLSLEEGLGNIHLKEALQRNGLSTSKKLLIAFDSIEELTARLRKDRSPRVILIDTVQYWGITYDEYRALVNEFKTRLFVFMSHVDAGGRVPDGSTAQRIKRDSDMRLWVEGFKAFNRGRTWGRTNEYVIWSQGAEAYWGKKNGGEKDEQGTENTMAQEDAHDGMDADVE	0.2075	0.1535	0.1618	0.3154	0.2863	0.4896	0.2241	5.99456	27.436	-2.5684
.	phage013a_WW2885_41	41	x152	289		32517	33386	+	acetyltransferase	other		Mu-like	phage013a	phage013a_WW2885	WW2885	.	no_SP / 1.000065	Mom-like DNA modification protein	other	1384	288.1	Domain_of_unknown_function_(DUF4338)	.	.	.	.	.	.	-	hypothetical protein	acetyltransferase	no good hits	MSHPLLAKSAPNRTAGGLCLCPRFGAIILGGETTKVNKRMQEEYKDEFLVKSTKTLGTLVIKRVSKELAKEMIIANHYSHKWNGGFGVYSYGIYRAEDLNRCLGVAAYGYMKNPRAKIFEHPNPKAWMIELNRMWISDELGHNAETVLIGASLKLLRRADPNIVAVQSFADGRLGCGTIYKASNFDYFDYHRTIFLRNKRSGEVVHQQILTDTTAKTGYLRANMAYLLGDYDIFRVKTYRYIYVFDRRNFRFSLKQQAYPPYERGEEPFDWGRDREAIKAKMAELLTTI	>phage013a_WW2885_41@MSHPLLAKSAPNRTAGGLCLCPRFGAIILGGETTKVNKRMQEEYKDEFLVKSTKTLGTLVIKRVSKELAKEMIIANHYSHKWNGGFGVYSYGIYRAEDLNRCLGVAAYGYMKNPRAKIFEHPNPKAWMIELNRMWISDELGHNAETVLIGASLKLLRRADPNIVAVQSFADGRLGCGTIYKASNFDYFDYHRTIFLRNKRSGEVVHQQILTDTTAKTGYLRANMAYLLGDYDIFRVKTYRYIYVFDRRNFRFSLKQQAYPPYERGEEPFDWGRDREAIKAKMAELLTTI	0.2907	0.1038	0.1765	0.2803	0.2734	0.4775	0.2561	9.83208	33.2393	14.3424
.	phage014a_Kyudai4_4	4	x162	31		602	697	+	unknown	unknown	phrogs bitscore <30	Mu-like	phage014a	phage014a_Kyudai4	Kyudai4	.	no_SP / 0.999915	phosphohydrolase	other	21461	24.4	hypothetical_protein	.	.	.	.	.	.	.	hypothetical protein	#N/A	#N/A	MCKNLYINELCRFSGCIGSFYGKSEQSEQSE	>phage014a_Kyudai4_4@MCKNLYINELCRFSGCIGSFYGKSEQSEQSE	0.3226	0.129	0.0968	0.2258	0.129	0.3226	0.4516	4.64259	3.55198	-1.28981
.	phage014a_Kyudai4_13	13	x100	241		5770	6495	+	ATPase	other		Mu-like	phage014a	phage014a_Kyudai4	Kyudai4	u-spanin	no_SP / 1.000053	ATPase	other	6891	171.5	Predicted_ATP-dependent_serine_protease_	.	Sms superfamily	.	.	.	replicative dna helicase;	ATP-dependent serine protease	hypothetical protein	#N/A	#N/A	MATGYKRAYTPAEVIAKRMPVLDVEAHDEALHDLLGRPLRAGVWFAWGNSGNGKTEFIMRLLRLFAAEEKTLYLSLEEGLGNIHLKEALQRNGLSTSKKLLIAFDSIEELTARLRKDRSPRVILIDTVQYWGITYDEYRALVNEFKTRLFVFMSHVDAGGRVPDGSTAQRIKRDSDMRLWVEGFKAFNRGRTWGRTNEYVIWSQGAEAYWGKKNGGEKDEQGTENTMAQEDAHDGMDADVE	>phage014a_Kyudai4_13@MATGYKRAYTPAEVIAKRMPVLDVEAHDEALHDLLGRPLRAGVWFAWGNSGNGKTEFIMRLLRLFAAEEKTLYLSLEEGLGNIHLKEALQRNGLSTSKKLLIAFDSIEELTARLRKDRSPRVILIDTVQYWGITYDEYRALVNEFKTRLFVFMSHVDAGGRVPDGSTAQRIKRDSDMRLWVEGFKAFNRGRTWGRTNEYVIWSQGAEAYWGKKNGGEKDEQGTENTMAQEDAHDGMDADVE	0.2075	0.1535	0.1618	0.3154	0.2863	0.4896	0.2241	5.99456	27.436	-2.5684
.	phage014a_Kyudai4_47	47	x152	289		32592	33461	+	acetyltransferase	other		Mu-like	phage014a	phage014a_Kyudai4	Kyudai4	.	no_SP / 1.000065	Mom-like DNA modification protein	other	1384	288	Domain_of_unknown_function_(DUF4338)	.	.	.	.	.	.	-	hypothetical protein	acetyltransferase	no good hits	MSHPLLAKSAPNRTAGGLCLCPRFGAIILGGETTKVNKRMQEEYKDEFLVKSTKTLGTLVIKRVSKELAKEMIIANHYSHKWNGGFGVYSYGIYRAEDLNRCLGVAAYGYMKNPRAKIFEHPNPKAWMIELNRMWISDELGHNAETVLIGASLKLLRRADPNIVAVQSFADGRLGCGTIYKASNFDYFGYHRTIFLRNKRSGEVVHQQILTDTTAKTGYLRANMAYLLGDFDIFRVKTYRYIYVFDRRNFRFSLKQQAYPPYERGEEPFDWGRDREAIKAKMAELLTAI	>phage014a_Kyudai4_47@MSHPLLAKSAPNRTAGGLCLCPRFGAIILGGETTKVNKRMQEEYKDEFLVKSTKTLGTLVIKRVSKELAKEMIIANHYSHKWNGGFGVYSYGIYRAEDLNRCLGVAAYGYMKNPRAKIFEHPNPKAWMIELNRMWISDELGHNAETVLIGASLKLLRRADPNIVAVQSFADGRLGCGTIYKASNFDYFGYHRTIFLRNKRSGEVVHQQILTDTTAKTGYLRANMAYLLGDFDIFRVKTYRYIYVFDRRNFRFSLKQQAYPPYERGEEPFDWGRDREAIKAKMAELLTAI	0.2907	0.1003	0.1765	0.2768	0.2803	0.4879	0.2491	9.91956	33.1352	15.3427
.	phage015a_SRR9217400mag3_10	10	x100	241		5430	6155	+	ATPase	other		Mu-like	phage015a	phage015a_SRR9217400mag3	SRR9217400mag3	u-spanin	no_SP / 1.000053	ATPase	other	6891	171.5	Predicted_ATP-dependent_serine_protease_	.	Sms superfamily	.	.	.	replicative dna helicase;	ATP-dependent serine protease	hypothetical protein	#N/A	#N/A	MATGYKRAYTPAEVIAKRMPVLDVEAHDEALHDLLGRPLRAGVWFAWGNSGNGKTEFIMRLLRLFAAEEKTLYLSLEEGLGNIHLKEALQRNGLSTSKKLLIAFDSIEELTARLRKDRSPRVILIDTVQYWGITYDEYRALVNEFKTRLFVFMSHVDAGGRVPDGSTAQRIKRDSDMRLWVEGFKAFNRGRTWGRTNEYVIWSQGAEAYWGKKNGGEKDEQGTENTMAQEDAHDGMDADVE	>phage015a_SRR9217400mag3_10@MATGYKRAYTPAEVIAKRMPVLDVEAHDEALHDLLGRPLRAGVWFAWGNSGNGKTEFIMRLLRLFAAEEKTLYLSLEEGLGNIHLKEALQRNGLSTSKKLLIAFDSIEELTARLRKDRSPRVILIDTVQYWGITYDEYRALVNEFKTRLFVFMSHVDAGGRVPDGSTAQRIKRDSDMRLWVEGFKAFNRGRTWGRTNEYVIWSQGAEAYWGKKNGGEKDEQGTENTMAQEDAHDGMDADVE	0.2075	0.1535	0.1618	0.3154	0.2863	0.4896	0.2241	5.99456	27.436	-2.5684
.	phage015a_SRR9217400mag3_44	44	x152	289		32252	33121	+	acetyltransferase	other		Mu-like	phage015a	phage015a_SRR9217400mag3	SRR9217400mag3	.	no_SP / 1.000065	Mom-like DNA modification protein	other	1384	288	Domain_of_unknown_function_(DUF4338)	.	.	.	.	.	.	-	hypothetical protein	acetyltransferase	no good hits	MSHPLLAKSAPNRTAGGLCLCPRFGAIILGGETTKVNKRMQEEYKDEFLVKSTKTLGTLVIKRVSKELAKEMIIANHYSHKWNGGFGVYSYGIYRAEDLNRCLGVAAYGYMKNPRAKIFEHPNPKAWMIELNRMWISDELGHNAETVLIGASLKLLRRADPNIVAVQSFADGRLGCGTIYKASNFDYFGYHRTIFLRNKRSGEVVHQQILTDTTAKTGYLRANMAYLLGDFDIFRVKTYRYIYVFDRRNFRFSLKQQAYPPYERGEEPFDWGRDREAIKAKMAELLTAI	>phage015a_SRR9217400mag3_44@MSHPLLAKSAPNRTAGGLCLCPRFGAIILGGETTKVNKRMQEEYKDEFLVKSTKTLGTLVIKRVSKELAKEMIIANHYSHKWNGGFGVYSYGIYRAEDLNRCLGVAAYGYMKNPRAKIFEHPNPKAWMIELNRMWISDELGHNAETVLIGASLKLLRRADPNIVAVQSFADGRLGCGTIYKASNFDYFGYHRTIFLRNKRSGEVVHQQILTDTTAKTGYLRANMAYLLGDFDIFRVKTYRYIYVFDRRNFRFSLKQQAYPPYERGEEPFDWGRDREAIKAKMAELLTAI	0.2907	0.1003	0.1765	0.2768	0.2803	0.4879	0.2491	9.91956	33.1352	15.3427
.	phage016a_WW2866_17	17	x224	194		8724	9308	+	methyltransferase	other		tRNA-Pro	phage016a	phage016a_WW2866	WW2866	.	no_SP / 1.000043	DNA methyltransferase	other	954	307.8	Methyltransferase_domain	.	AdoMet_MTases superfamily	.	.	.	n2, n2-dimethylguanosine trna methyltransferase;	Methyltransferase domain	class I SAM-dependent methyltransferase	#N/A	#N/A	MEMVTLSVVIMDCPMAQCASVTFAPRSIKKSEISENNMKDILDACCGGKMFYFNKEDPRVLFQDIRAIETTLCDGRKFEVRPDVVADFTSMPYDDCSFSGVVFDPPHLKYSGSEKESKGWQMTKYGSLGADWKETLSRGFAECFRVLKPGGFLIFKWNETDIRLSEILKLTSQSPILGHKSGKRSNTHWVLFMK	>phage016a_WW2866_17@MEMVTLSVVIMDCPMAQCASVTFAPRSIKKSEISENNMKDILDACCGGKMFYFNKEDPRVLFQDIRAIETTLCDGRKFEVRPDVVADFTSMPYDDCSFSGVVFDPPHLKYSGSEKESKGWQMTKYGSLGADWKETLSRGFAECFRVLKPGGFLIFKWNETDIRLSEILKLTSQSPILGHKSGKRSNTHWVLFMK	0.2526	0.1289	0.1495	0.2784	0.201	0.4742	0.268	7.3407	22.0245	0.749516
.	phage016a_WW2866_31	31	x205	433		16683	17984	+	methyltransferase	other		tRNA-Pro	phage016a	phage016a_WW2866	WW2866	.	no_SP / 1.000062	DNA methyltransferase	other	498	456.6	Adenine_specific_DNA_methyltransferase	.	YhdJ	.	.	.	.	Belongs to the N(4) N(6)-methyltransferase family	Methyltransferase	#N/A	#N/A	MKQITVYNLGNLPVADVSEFIELQEDFKHEDSEKLKALQMIIIERGFKYAFTAWQDEDGKLYIIDAHQRKKALMGLRQRGWDIPPIPYQPIQAASKKEAVEEIAAFNSSFATINQDSLLFERYEIDRNTLDTFELPFEPIAFETPASAETIDYSLSPDSELEDVDDVELEVSEESKCVSRLGDVWVLGDHRLVCGDCQSKKFVDLLMQGEKADLCVTDPPYNVSYVGETEEQMTIENDSMSNDEFLSFLRQVFKSIKSVMHEGAAIYVFHADTEGSNFRRAFVEAGFKFAQCCIWMKNSFAMGRQDYQWQHEPVLYGWVPGAAHKWYSDRRQSTVWQFDRPQRNAIHPTMKPIPLIAYPIQNSSQARDTVIDFFSGSGSTLIACEKTDRVCRAIELDPR…	>phage016a_WW2866_31@MKQITVYNLGNLPVADVSEFIELQEDFKHEDSEKLKALQMIIIERGFKYAFTAWQDEDGKLYIIDAHQRKKALMGLRQRGWDIPPIPYQPIQAASKKEAVEEIAAFNSSFATINQDSLLFERYEIDRNTLDTFELPFEPIAFETPASAETIDYSLSPDSELEDVDDVELEVSEESKCVSRLGDVWVLGDHRLVCGDCQSKKFVDLLMQGEKADLCVTDPPYNVSYVGETEEQMTIENDSMSNDEFLSFLRQVFKSIKSVMHEGAAIYVFHADTEGSNFRRAFVEAGFKFAQCCIWMKNSFAMGRQDYQWQHEPVLYGWVPGAAHKWYSDRRQSTVWQFDRPQRNAIHPTMKPIPLIAYPIQNSSQARDTVIDFFSGSG…	0.2356	0.1594	0.1293	0.2887	0.2263	0.4596	0.2702	4.58539	49.7151	-20.7916
.	phage016a_WW2866_41	41	x183	318		25166	26122	+	amidoligase enzyme	other		tRNA-Pro	phage016a	phage016a_WW2866	WW2866	.	no_SP / 1.000041	amidoligase enzyme	other	2443	299.5	Putative_amidoligase_enzyme	.	Amidoligase_2 superfamily	.	.	.	.	Putative amidoligase enzyme	amidoligase family protein	#N/A	#N/A	MEQQIQSILSQETTKTRKIQQLLLLGLTRRQVADLVTNGNYGFVYNVYKKMQVTVATTVSAPIISTSAFTRKFGIEIEAYNASSTAILRAVRRQFIDCFSESYNHITRSHWKIVSDSSISGENPFELVSPILEGEEGIKEVKKVCKALKEVNAKVNSSCGLHVHINARDFTITTWKHLLVNYARLEKIIDRFMPQSRRDNRYCRGFSEIRDFENRIMAAESVDDIRRILQTRYRKINADAYVRHGSIEFRQHGGTTEFEKIHYWVRFLESLIKFSERDGIFAGSSIDDLQAILEEDTFTYIKYRTLKFKNEQEDEEEE	>phage016a_WW2866_41@MEQQIQSILSQETTKTRKIQQLLLLGLTRRQVADLVTNGNYGFVYNVYKKMQVTVATTVSAPIISTSAFTRKFGIEIEAYNASSTAILRAVRRQFIDCFSESYNHITRSHWKIVSDSSISGENPFELVSPILEGEEGIKEVKKVCKALKEVNAKVNSSCGLHVHINARDFTITTWKHLLVNYARLEKIIDRFMPQSRRDNRYCRGFSEIRDFENRIMAAESVDDIRRILQTRYRKINADAYVRHGSIEFRQHGGTTEFEKIHYWVRFLESLIKFSERDGIFAGSSIDDLQAILEEDTFTYIKYRTLKFKNEQEDEEEE	0.2925	0.1384	0.1698	0.3082	0.195	0.4088	0.2925	7.93105	36.979	2.46411
.	phage016a_WW2866_55	55	x238	691		36445	38520	+	unknown	unknown	phrogs bitscore <30	tRNA-Pro	phage016a	phage016a_WW2866	WW2866	.	no_SP / 0.990951	lipoprotein	other	15210	13.9	hypothetical_protein	.	.	.	.	.	.	.	hypothetical protein	no good hits	no known function	MYRLVPSSITLAGLQLLGNLQPVVVETDESVLTAVISISAGSSSLANIPLSYTPAGGRVSIDLQDILRPYFSFDHVPAGDRFIQQTRMLLSVSVRFMQETSAGLVLSVLRGAAAGITGGLEEWCRANPLTWQSRRKYVLGAQPEYLTLYLKRNDSVSFSIYTRKGAGPTKAVSGQAVQVQQTGVYTFDVSPAAMSAIAAVEEGAHIAYYDVEAAGGAKMQYVLDLPRSEDERWFLWENSLGGIDTMRMFGEESVVLASEDKTIARKDTTTTYDVESPRTWRQDTGTLSLRERTWLLDFFRSPNRYVFRGGVLYPIVLTEAGGEELTSDNVSNYTFTYRLSDDKGGLNVSLLNDTPPSLVLPPVAPSDFLLPPHPSNLEPLSPGEGVLFPALFNDTWGVI…	>phage016a_WW2866_55@MYRLVPSSITLAGLQLLGNLQPVVVETDESVLTAVISISAGSSSLANIPLSYTPAGGRVSIDLQDILRPYFSFDHVPAGDRFIQQTRMLLSVSVRFMQETSAGLVLSVLRGAAAGITGGLEEWCRANPLTWQSRRKYVLGAQPEYLTLYLKRNDSVSFSIYTRKGAGPTKAVSGQAVQVQQTGVYTFDVSPAAMSAIAAVEEGAHIAYYDVEAAGGAKMQYVLDLPRSEDERWFLWENSLGGIDTMRMFGEESVVLASEDKTIARKDTTTTYDVESPRTWRQDTGTLSLRERTWLLDFFRSPNRYVFRGGVLYPIVLTEAGGEELTSDNVSNYTFTYRLSDDKGGLNVSLLNDTPPSLVLPPVAPSDFLLPPHPSNLE…	0.1896	0.1187	0.11	0.2287	0.2475	0.4993	0.288	4.99993	76.6518	-17.8198
.	phage017a_JCVISC001_13	13	x224	194		7991	8575	+	methyltransferase	other		tRNA-Pro	phage017a	phage017a_JCVISC001	JCVISC001	.	no_SP / 1.000064	DNA methyltransferase	other	954	307.8	Methyltransferase_domain	.	AdoMet_MTases superfamily	.	.	.	n2, n2-dimethylguanosine trna methyltransferase;	Methyltransferase domain	class I SAM-dependent methyltransferase	#N/A	#N/A	MEMVTLSVVIMDCPMAQCASVTFAPRTIKKSEISENNMKDILDACCGGKMFYFNKEDPRVLFQDIRAIETTLCDGRKFEVRPDVVADFTSMPYDDCSFSGVVFDPPHLKYSGSEKESKGWQMTKYGSLGADWKETLSRGFAECFRVLKPGGFLIFKWNETDIRLSEILKLTSQSPILGHKSGKRSNTHWVLFMK	>phage017a_JCVISC001_13@MEMVTLSVVIMDCPMAQCASVTFAPRTIKKSEISENNMKDILDACCGGKMFYFNKEDPRVLFQDIRAIETTLCDGRKFEVRPDVVADFTSMPYDDCSFSGVVFDPPHLKYSGSEKESKGWQMTKYGSLGADWKETLSRGFAECFRVLKPGGFLIFKWNETDIRLSEILKLTSQSPILGHKSGKRSNTHWVLFMK	0.2526	0.1289	0.1495	0.2784	0.201	0.4742	0.268	7.3407	22.0385	0.749516
.	phage017a_JCVISC001_26	26	x205	433		15923	17224	+	methyltransferase	other		tRNA-Pro	phage017a	phage017a_JCVISC001	JCVISC001	.	no_SP / 1.000062	DNA methyltransferase	other	498	457.2	Adenine_specific_DNA_methyltransferase	.	YhdJ	.	.	.	.	Belongs to the N(4) N(6)-methyltransferase family	Methyltransferase	#N/A	#N/A	MKQITVYNLGNLPVADVSEFIELQEDFKHEDSEKLKALQMIIIERGFKYAFTAWQDEDGKLYIIDAHQRKKALMGLRQRGWDIPPIPYQPIQAASKKEAVEEIAAFNSSFATINQDSLLFERYEIDRNTLDTFELPFEPIAFDTPESASILDFNLSPDSELEDIDDVEVDVPDESKCVSRLGDVWVLGDHRLVCGDCQSKKFVDLLMQGEKADLCVTDPPYNVSYVGETEEQMTIENDSMSNDEFLSFLRQVFKSIKSVMHEGAAIYVFHADTEGSNFRRAFVEAGFKFAQCCIWMKNSFAMGRQDYQWQHEPVLYGWVPGAAHKWYSDRRQSTVWQFDRPQRNAIHPTMKPIPLIAYPIQNSSQARDTVIDFFSGSGSTLIACEKTDRICRAIELDPR…	>phage017a_JCVISC001_26@MKQITVYNLGNLPVADVSEFIELQEDFKHEDSEKLKALQMIIIERGFKYAFTAWQDEDGKLYIIDAHQRKKALMGLRQRGWDIPPIPYQPIQAASKKEAVEEIAAFNSSFATINQDSLLFERYEIDRNTLDTFELPFEPIAFDTPESASILDFNLSPDSELEDIDDVEVDVPDESKCVSRLGDVWVLGDHRLVCGDCQSKKFVDLLMQGEKADLCVTDPPYNVSYVGETEEQMTIENDSMSNDEFLSFLRQVFKSIKSVMHEGAAIYVFHADTEGSNFRRAFVEAGFKFAQCCIWMKNSFAMGRQDYQWQHEPVLYGWVPGAAHKWYSDRRQSTVWQFDRPQRNAIHPTMKPIPLIAYPIQNSSQARDTVIDFFS…	0.2448	0.1594	0.1293	0.2887	0.2263	0.4688	0.261	4.5729	49.6631	-20.7928
.	phage017a_JCVISC001_36	36	x275	317		24396	25349	+	amidoligase enzyme	other		tRNA-Pro	phage017a	phage017a_JCVISC001	JCVISC001	.	no_SP / 1.000065	amidoligase enzyme	other	2443	299	Putative_amidoligase_enzyme	.	Amidoligase_2 superfamily	.	.	.	.	Putative amidoligase enzyme	Putative amidoligase enzyme	#N/A	#N/A	MEQQVQRILSQNTTKTSKIQQLLQLGLTRRQVADLVTNGNYGFVYNVYKKMQGTAAIQQITTRLSSSAFTRRFGIEIEAHGVNQTYLLDSLRRAGIECKGEGYNHTTRPHWKLVPDSSIRGRNPFELVSPILEGEDGLKQVKRVCKALQKVNAKVNSSCGMHVHINARDFTLRTWKNILINYARLESIIDNFMPQSRRNNYYCKGFSRIADFESKIERAERVEDITTVLETRYRKINAEAYVRHGSIEFRQHGGTTEFEKIHYWVRFLESLIKFSEQDGIFAGSSINDLQAILEEDTFTYIKYRTLKFKNEQEDEEE	>phage017a_JCVISC001_36@MEQQVQRILSQNTTKTSKIQQLLQLGLTRRQVADLVTNGNYGFVYNVYKKMQGTAAIQQITTRLSSSAFTRRFGIEIEAHGVNQTYLLDSLRRAGIECKGEGYNHTTRPHWKLVPDSSIRGRNPFELVSPILEGEDGLKQVKRVCKALQKVNAKVNSSCGMHVHINARDFTLRTWKNILINYARLESIIDNFMPQSRRNNYYCKGFSRIADFESKIERAERVEDITTVLETRYRKINAEAYVRHGSIEFRQHGGTTEFEKIHYWVRFLESLIKFSEQDGIFAGSSINDLQAILEEDTFTYIKYRTLKFKNEQEDEEE	0.2871	0.123	0.1703	0.2934	0.2082	0.4038	0.3123	9.2444	36.8227	7.45896
.	phage017a_JCVISC001_50	50	x238	691		35016	37091	+	unknown	unknown	phrogs bitscore <30	tRNA-Pro	phage017a	phage017a_JCVISC001	JCVISC001	.	no_SP / 0.990951	lipoprotein	other	15210	13.9	hypothetical_protein	.	.	.	.	.	.	.	hypothetical protein	no good hits	no known function	MYRLVPSSITLAGLQLLGNLQPVVVETDESVLTAVISISAGSSSLANIPLSYTPAGGRVSIDLQDILRPYFSFEQVPAGDRFIWQTRMLLSVSVRFMQETSAGLVLSVLRGAATGITGGLEEWCRANPLTWQSRRKYVLGPQPEYLTLYLKRSDTVSFSIYTRKGAGPTKAVSGQSVQVQQTGVYTFDVSPAAMSAIAAIEEGAHIAYYDVETAGGAKMQYVLDLPRSEDERWFLWENSLGGIDTMRMFGDESVVLASEDKTIARKDATTTYDVESPRTWRQDTGTLSLRERTWLLDFFRSPNRYVFRGGVLYPIVLTEAGGEGLTSDSVSNYTFTYRLSDDKGGLNVSLLNGTPPSLVLPPVAPSDFLLPPHPSNLEPLSPGEGVLFPALLNNAWGVI…	>phage017a_JCVISC001_50@MYRLVPSSITLAGLQLLGNLQPVVVETDESVLTAVISISAGSSSLANIPLSYTPAGGRVSIDLQDILRPYFSFEQVPAGDRFIWQTRMLLSVSVRFMQETSAGLVLSVLRGAATGITGGLEEWCRANPLTWQSRRKYVLGPQPEYLTLYLKRSDTVSFSIYTRKGAGPTKAVSGQSVQVQQTGVYTFDVSPAAMSAIAAIEEGAHIAYYDVETAGGAKMQYVLDLPRSEDERWFLWENSLGGIDTMRMFGDESVVLASEDKTIARKDATTTYDVESPRTWRQDTGTLSLRERTWLLDFFRSPNRYVFRGGVLYPIVLTEAGGEGLTSDSVSNYTFTYRLSDDKGGLNVSLLNGTPPSLVLPPVAPSDFLLPPHPS…	0.1881	0.1143	0.1085	0.2229	0.2518	0.5007	0.2938	5.12783	76.5117	-14.9202
.	phage018a_AFR5B1_17	17	x224	195		7999	8586	+	methyltransferase	other		tRNA-Pro	phage018a	phage018a_AFR5B1	AFR5B1	.	no_SP / 1.000064	DNA methyltransferase	other	954	274.4	Methyltransferase_domain	.	AdoMet_MTases superfamily	.	.	.	n2, n2-dimethylguanosine trna methyltransferase;	Methyltransferase domain	class I SAM-dependent methyltransferase	#N/A	#N/A	MEMVTLSVVIMDCPMAQCASVTFAPRTIKKSEISENNMKDILDACCGGKMFYFDKEDPRVLFQDIREVDTTLVDGRKFIVRPDVVADFTNMPYPDESFYAVVFDPPHLKYSGSKKEKEGWQMVKYGHLGKDWREVLRAGFRECFRVLKPNGLLVFKWNETDIPLSEILKLTDEKPLLGHKSGKRSNTHWVLFIKS	>phage018a_AFR5B1_17@MEMVTLSVVIMDCPMAQCASVTFAPRTIKKSEISENNMKDILDACCGGKMFYFDKEDPRVLFQDIREVDTTLVDGRKFIVRPDVVADFTNMPYPDESFYAVVFDPPHLKYSGSKKEKEGWQMVKYGHLGKDWREVLRAGFRECFRVLKPNGLLVFKWNETDIPLSEILKLTDEKPLLGHKSGKRSNTHWVLFIKS	0.2615	0.1436	0.1692	0.3128	0.2	0.4872	0.2205	7.47795	22.5051	0.984636
.	phage018a_AFR5B1_30	30	x205	433		16070	17371	+	methyltransferase	other		tRNA-Pro	phage018a	phage018a_AFR5B1	AFR5B1	.	no_SP / 1.000046	DNA methyltransferase	other	498	464.4	Adenine_specific_DNA_methyltransferase	.	YhdJ	.	.	.	.	Belongs to the N(4) N(6)-methyltransferase family	Methyltransferase	#N/A	#N/A	MKQITVYNLGNLPVADVSEFIELQEDFKLEDTEKLKALQMIIIERGFKYAFTAWRDEDGKLYIIDAHQRKKALMGLRQRGWDIPPIPYQPIQASSKKEAVEEIAAFNSSFATINQDSLLFERHEIDRNTLDTFELPFEPIAFETPASAETIDYSLSPDSELEDVDDVELEVSEESKCVSRLGDVWVLGDHRLVCGDCQSKKFVDLLMQGEKADLCVTDPPYNVSYVGETEEQMTIENDSMSNDEFLSFLRQVFKSIKSVMHEGAAIYVFHADTEGSNFRRAFVEAGFKFAQCCIWMKNSFAMGRQDYQWQHEPVLYGWVPGAAHKWYSDRRQSTVWQFDRPQRNAIHPTMKPIPLIAYPIQNSSQARDTVIDFFSGSGSTLIACEKTDRVCRAIELDPR…	>phage018a_AFR5B1_30@MKQITVYNLGNLPVADVSEFIELQEDFKLEDTEKLKALQMIIIERGFKYAFTAWRDEDGKLYIIDAHQRKKALMGLRQRGWDIPPIPYQPIQASSKKEAVEEIAAFNSSFATINQDSLLFERHEIDRNTLDTFELPFEPIAFETPASAETIDYSLSPDSELEDVDDVELEVSEESKCVSRLGDVWVLGDHRLVCGDCQSKKFVDLLMQGEKADLCVTDPPYNVSYVGETEEQMTIENDSMSNDEFLSFLRQVFKSIKSVMHEGAAIYVFHADTEGSNFRRAFVEAGFKFAQCCIWMKNSFAMGRQDYQWQHEPVLYGWVPGAAHKWYSDRRQSTVWQFDRPQRNAIHPTMKPIPLIAYPIQNSSQARDTVIDFFSGSG…	0.2333	0.1594	0.1316	0.291	0.2263	0.4596	0.2679	4.62742	49.7231	-19.7908
.	phage018a_AFR5B1_40	40	x275	317		24543	25496	+	amidoligase enzyme	other		tRNA-Pro	phage018a	phage018a_AFR5B1	AFR5B1	.	no_SP / 1.000065	amidoligase enzyme	other	2443	299	Putative_amidoligase_enzyme	.	Amidoligase_2 superfamily	.	.	.	.	Putative amidoligase enzyme	Putative amidoligase enzyme	#N/A	#N/A	MEQQVQRILSQNTTKTSKIQQLLQLGLTRRQVADLVTNGNYGFVYNVYKKMQGTAAIQQITTRLSSSAFTRRFGIEIEAHGVNQTYLLDSLRRAGIECKGEGYNHTTRPHWKLVPDSSIRGRNPFELVSPILEGEDGLKQVKRVCKALQKVNAKVNSSCGMHVHINARDFTLRTWKNILINYARLESIIDNFMPQSRRNNYYCKGFSRIADFESKIERAERVEDITTVLETRYRKINAEAYVRHGSIEFRQHGGTTEFEKIHYWVRFLESLIKFSEQDGIFAGSSINDLQAILEEDTFTYIKYRTLKFKNEQEDEEE	>phage018a_AFR5B1_40@MEQQVQRILSQNTTKTSKIQQLLQLGLTRRQVADLVTNGNYGFVYNVYKKMQGTAAIQQITTRLSSSAFTRRFGIEIEAHGVNQTYLLDSLRRAGIECKGEGYNHTTRPHWKLVPDSSIRGRNPFELVSPILEGEDGLKQVKRVCKALQKVNAKVNSSCGMHVHINARDFTLRTWKNILINYARLESIIDNFMPQSRRNNYYCKGFSRIADFESKIERAERVEDITTVLETRYRKINAEAYVRHGSIEFRQHGGTTEFEKIHYWVRFLESLIKFSEQDGIFAGSSINDLQAILEEDTFTYIKYRTLKFKNEQEDEEE	0.2871	0.123	0.1703	0.2934	0.2082	0.4038	0.3123	9.2444	36.8227	7.45896
.	phage018a_AFR5B1_55	55	x238	691		35791	37866	+	unknown	unknown	phrogs bitscore <30	tRNA-Pro	phage018a	phage018a_AFR5B1	AFR5B1	u-spanin	no_SP / 0.990951	lipoprotein	other	15210	14	hypothetical_protein	.	.	.	.	pacrispr_hit score: 0.510348022	.	.	hypothetical protein	no good hits	no known function	MYRLVPSSITLAGLQLLGNLQPVVVETDESVLTAVISISAGSSSLANIPLSYTPAGGRVSIDLQDILRPYFSFEQVPAGDRFIWQTRMLLSVSVRFMQETSAGLVLSVLRGAATGITGGLEEWCRANPLTWQSRRKYVLGPQPEYLTLYLKRSDTVSFSIYTRKGAGPTKAVSGQSVQVQQTGVYTFDVSPAAMSAIAAIEEGAHIAYYDVETAGGAKMQYVLDLPRSEDERWFLWENSLGGIDTMRMFGDESVVLASEDKTIARKDATTTYDVESPRTWRQDTGTLSLRERTWLLDFFRSPNRYVFRGGVLYPIVLTEAGGEGLTSDSVSNYTFTYRLSDDKGGLNVSLLNDTPPSLVLPPVAPSDFLLPPHPSNLEPLSPGEGVLFPALLNNAWGVI…	>phage018a_AFR5B1_55@MYRLVPSSITLAGLQLLGNLQPVVVETDESVLTAVISISAGSSSLANIPLSYTPAGGRVSIDLQDILRPYFSFEQVPAGDRFIWQTRMLLSVSVRFMQETSAGLVLSVLRGAATGITGGLEEWCRANPLTWQSRRKYVLGPQPEYLTLYLKRSDTVSFSIYTRKGAGPTKAVSGQSVQVQQTGVYTFDVSPAAMSAIAAIEEGAHIAYYDVETAGGAKMQYVLDLPRSEDERWFLWENSLGGIDTMRMFGDESVVLASEDKTIARKDATTTYDVESPRTWRQDTGTLSLRERTWLLDFFRSPNRYVFRGGVLYPIVLTEAGGEGLTSDSVSNYTFTYRLSDDKGGLNVSLLNDTPPSLVLPPVAPSDFLLPPHPSNLE…	0.1852	0.1172	0.1114	0.2287	0.2504	0.4978	0.2909	5.13718	76.757	-14.9183
.	phage019a_ATCC49417_16	16	x224	191		7966	8541	+	methyltransferase	other		tRNA-Pro	phage019a	phage019a_ATCC49417	ATCC49417	.	no_SP / 1.00002	DNA methyltransferase	other	954	250.6	Methyltransferase_domain	.	AdoMet_MTases superfamily	.	.	.	n2, n2-dimethylguanosine trna methyltransferase;	Methyltransferase domain	class I SAM-dependent methyltransferase	#N/A	#N/A	MKKEILLGNFGGKCFGSVYPKDKRRDNKSMNKQTEKRVLDPCCGGKMFYFDKEDPRVLFQDIREVDTTLVDGRKFVVRPDVVADFTNMPYPDESFYAVVFDPPHLKYSGSKKEKEGWQMVKYGHLGKDWREVLRAGFRECFRVLKPNGLLIFKWNETDIPLSEILKLTDEKPLLGHKSGKRSNTHWVLFMK	>phage019a_ATCC49417_16@MKKEILLGNFGGKCFGSVYPKDKRRDNKSMNKQTEKRVLDPCCGGKMFYFDKEDPRVLFQDIREVDTTLVDGRKFVVRPDVVADFTNMPYPDESFYAVVFDPPHLKYSGSKKEKEGWQMVKYGHLGKDWREVLRAGFRECFRVLKPNGLLIFKWNETDIPLSEILKLTDEKPLLGHKSGKRSNTHWVLFMK	0.288	0.1414	0.2094	0.3508	0.2147	0.466	0.2042	9.70604	22.3309	9.0489
.	phage019a_ATCC49417_27	27	x205	433		15465	16766	+	methyltransferase	other		tRNA-Pro	phage019a	phage019a_ATCC49417	ATCC49417	.	no_SP / 1.000062	DNA methyltransferase	other	498	456.6	Adenine_specific_DNA_methyltransferase	.	YhdJ	.	.	.	.	Belongs to the N(4) N(6)-methyltransferase family	Methyltransferase	#N/A	#N/A	MKQITVYNLGNLPVADVSEFIELQEDFKHEDSEKLKALQMIIIERGFKYAFTAWQDEDGKLYIIDAHQRKKALMGLRQRGWDIPPIPYQPIQAASKKEAVEEIAAFNSSFATINQDSLLFERYEIDRNTLDTFELPFEPIAFETPASAETIDYSLSPDSELEDVDDVELEVSEESKCVSRLGDVWVLGDHRLVCGDCQSKKFVDLLMQGEKADLCVTDPPYNVSYVGETEEQMTIENDSMSNDEFLSFLRQVFKSIKSVMHEGAAIYVFHADTEGSNFRRAFVEAGFKFAQCCIWMKNSFAMGRQDYQWQHEPVLYGWVPGAAHKWYSDRRQSTVWQFDRPQRNAIHPTMKPIPLIAYPIQNSSQARDTVIDFFSGSGSTLIACEKTDRVCRAIELDPR…	>phage019a_ATCC49417_27@MKQITVYNLGNLPVADVSEFIELQEDFKHEDSEKLKALQMIIIERGFKYAFTAWQDEDGKLYIIDAHQRKKALMGLRQRGWDIPPIPYQPIQAASKKEAVEEIAAFNSSFATINQDSLLFERYEIDRNTLDTFELPFEPIAFETPASAETIDYSLSPDSELEDVDDVELEVSEESKCVSRLGDVWVLGDHRLVCGDCQSKKFVDLLMQGEKADLCVTDPPYNVSYVGETEEQMTIENDSMSNDEFLSFLRQVFKSIKSVMHEGAAIYVFHADTEGSNFRRAFVEAGFKFAQCCIWMKNSFAMGRQDYQWQHEPVLYGWVPGAAHKWYSDRRQSTVWQFDRPQRNAIHPTMKPIPLIAYPIQNSSQARDTVIDFFS…	0.2356	0.1594	0.1293	0.2887	0.2263	0.4596	0.2702	4.58539	49.7151	-20.7916
.	phage019a_ATCC49417_36	36	x183	315		23948	24895	+	amidoligase enzyme	other		tRNA-Pro	phage019a	phage019a_ATCC49417	ATCC49417	.	no_SP / 1.000041	amidoligase enzyme	other	2443	304.6	Putative_amidoligase_enzyme	.	Amidoligase_2 superfamily	.	.	.	.	Putative amidoligase enzyme	amidoligase family protein	#N/A	#N/A	MEQQIQSILSQETTKTRKIQQLLLLGLTRRQVADLVTNGNYGFVYNVYKKMQVTVATTVSAPIISTSAFTRKFGIEIEAYNASSTAILRAVRRQFIDCFSESYNHITRSHWKIVSDSSISGENPFELVSPILEGEEGIKEVKKVCKALKEVNAKVNSSCGLHVHINARDFTITTWKHLLVNYARLEKIIDRFMPQSRRDNRYCRGFSEIRDFENRIMAAESVDDIRRILQTRYRKINADAYVRHGSIEFRQHGGTTDFEKIHYWVRFLESLVKYSESEGLFSGTTVNDLASMLGEDTFTYIKYRTLKFKNEENEH	>phage019a_ATCC49417_36@MEQQIQSILSQETTKTRKIQQLLLLGLTRRQVADLVTNGNYGFVYNVYKKMQVTVATTVSAPIISTSAFTRKFGIEIEAYNASSTAILRAVRRQFIDCFSESYNHITRSHWKIVSDSSISGENPFELVSPILEGEEGIKEVKKVCKALKEVNAKVNSSCGLHVHINARDFTITTWKHLLVNYARLEKIIDRFMPQSRRDNRYCRGFSEIRDFENRIMAAESVDDIRRILQTRYRKINADAYVRHGSIEFRQHGGTTDFEKIHYWVRFLESLVKYSESEGLFSGTTVNDLASMLGEDTFTYIKYRTLKFKNEENEH	0.2889	0.1206	0.1714	0.2921	0.1937	0.4095	0.3079	9.24478	36.4665	7.55547
.	phage019a_ATCC49417_37	37	x249	77		24885	25118	+	unknown	unknown	phrogs bitscore <30	tRNA-Pro	phage019a	phage019a_ATCC49417	ATCC49417	.	no_SP / 1.000065	transglycosylase	other	4602	22.6	hypothetical_protein	.	.	.	.	.	isocitrate lyase;	-	hypothetical protein	#N/A	#N/A	MSTKYRLQDGGCIAASSASEFVYLLRIGSRGAYTADNASFMEGFADRYRSLYKKDVNTESEEAFLSDLIRLGYVRIT	>phage019a_ATCC49417_37@MSTKYRLQDGGCIAASSASEFVYLLRIGSRGAYTADNASFMEGFADRYRSLYKKDVNTESEEAFLSDLIRLGYVRIT	0.2468	0.1299	0.1299	0.2597	0.2727	0.4416	0.2987	6.37278	8.64771	-0.154177
.	phage019b_ATCC49417_16	16	x224	191		7966	8541	+	methyltransferase	other		tRNA-Pro	phage019b	phage019b_ATCC49417	ATCC49417	.	no_SP / 1.00002	DNA methyltransferase	other	954	250.6	Methyltransferase_domain	.	AdoMet_MTases superfamily	.	.	.	n2, n2-dimethylguanosine trna methyltransferase;	Methyltransferase domain	class I SAM-dependent methyltransferase	#N/A	#N/A	MKKEILLGNFGGKCFGSVYPKDKRRDNKSMNKQTEKRVLDPCCGGKMFYFDKEDPRVLFQDIREVDTTLVDGRKFVVRPDVVADFTNMPYPDESFYAVVFDPPHLKYSGSKKEKEGWQMVKYGHLGKDWREVLRAGFRECFRVLKPNGLLIFKWNETDIPLSEILKLTDEKPLLGHKSGKRSNTHWVLFMK	>phage019b_ATCC49417_16@MKKEILLGNFGGKCFGSVYPKDKRRDNKSMNKQTEKRVLDPCCGGKMFYFDKEDPRVLFQDIREVDTTLVDGRKFVVRPDVVADFTNMPYPDESFYAVVFDPPHLKYSGSKKEKEGWQMVKYGHLGKDWREVLRAGFRECFRVLKPNGLLIFKWNETDIPLSEILKLTDEKPLLGHKSGKRSNTHWVLFMK	0.288	0.1414	0.2094	0.3508	0.2147	0.466	0.2042	9.70604	22.3309	9.0489
.	phage019b_ATCC49417_27	27	x205	433		15504	16805	+	methyltransferase	other		tRNA-Pro	phage019b	phage019b_ATCC49417	ATCC49417	.	no_SP / 1.000062	DNA methyltransferase	other	498	456.6	Adenine_specific_DNA_methyltransferase	.	YhdJ	.	.	.	.	Belongs to the N(4) N(6)-methyltransferase family	Methyltransferase	#N/A	#N/A	MKQITVYNLGNLPVADVSEFIELQEDFKHEDSEKLKALQMIIIERGFKYAFTAWQDEDGKLYIIDAHQRKKALMGLRQRGWDIPPIPYQPIQAASKKEAVEEIAAFNSSFATINQDSLLFERYEIDRNTLDTFELPFEPIAFETPASAETIDYSLSPDSELEDVDDVELEVSEESKCVSRLGDVWVLGDHRLVCGDCQSKKFVDLLMQGEKADLCVTDPPYNVSYVGETEEQMTIENDSMSNDEFLSFLRQVFKSIKSVMHEGAAIYVFHADTEGSNFRRAFVEAGFKFAQCCIWMKNSFAMGRQDYQWQHEPVLYGWVPGAAHKWYSDRRQSTVWQFDRPQRNAIHPTMKPIPLIAYPIQNSSQARDTVIDFFSGSGSTLIACEKTDRVCRAIELDPR…	>phage019b_ATCC49417_27@MKQITVYNLGNLPVADVSEFIELQEDFKHEDSEKLKALQMIIIERGFKYAFTAWQDEDGKLYIIDAHQRKKALMGLRQRGWDIPPIPYQPIQAASKKEAVEEIAAFNSSFATINQDSLLFERYEIDRNTLDTFELPFEPIAFETPASAETIDYSLSPDSELEDVDDVELEVSEESKCVSRLGDVWVLGDHRLVCGDCQSKKFVDLLMQGEKADLCVTDPPYNVSYVGETEEQMTIENDSMSNDEFLSFLRQVFKSIKSVMHEGAAIYVFHADTEGSNFRRAFVEAGFKFAQCCIWMKNSFAMGRQDYQWQHEPVLYGWVPGAAHKWYSDRRQSTVWQFDRPQRNAIHPTMKPIPLIAYPIQNSSQARDTVIDFFS…	0.2356	0.1594	0.1293	0.2887	0.2263	0.4596	0.2702	4.58539	49.7151	-20.7916
.	phage019b_ATCC49417_36	36	x183	315		23987	24934	+	amidoligase enzyme	other		tRNA-Pro	phage019b	phage019b_ATCC49417	ATCC49417	.	no_SP / 1.000041	amidoligase enzyme	other	2443	304.6	Putative_amidoligase_enzyme	.	Amidoligase_2 superfamily	.	.	.	.	Putative amidoligase enzyme	amidoligase family protein	#N/A	#N/A	MEQQIQSILSQETTKTRKIQQLLLLGLTRRQVADLVTNGNYGFVYNVYKKMQVTVATTVSAPIISTSAFTRKFGIEIEAYNASSTAILRAVRRQFIDCFSESYNHITRSHWKIVSDSSISGENPFELVSPILEGEEGIKEVKKVCKALKEVNAKVNSSCGLHVHINARDFTITTWKHLLVNYARLEKIIDRFMPQSRRDNRYCRGFSEIRDFENRIMAAESVDDIRRILQTRYRKINADAYVRHGSIEFRQHGGTTDFEKIHYWVRFLESLVKYSESEGLFSGTTVNDLASMLGEDTFTYIKYRTLKFKNEENEH	>phage019b_ATCC49417_36@MEQQIQSILSQETTKTRKIQQLLLLGLTRRQVADLVTNGNYGFVYNVYKKMQVTVATTVSAPIISTSAFTRKFGIEIEAYNASSTAILRAVRRQFIDCFSESYNHITRSHWKIVSDSSISGENPFELVSPILEGEEGIKEVKKVCKALKEVNAKVNSSCGLHVHINARDFTITTWKHLLVNYARLEKIIDRFMPQSRRDNRYCRGFSEIRDFENRIMAAESVDDIRRILQTRYRKINADAYVRHGSIEFRQHGGTTDFEKIHYWVRFLESLVKYSESEGLFSGTTVNDLASMLGEDTFTYIKYRTLKFKNEENEH	0.2889	0.1206	0.1714	0.2921	0.1937	0.4095	0.3079	9.24478	36.4665	7.55547
.	phage019b_ATCC49417_37	37	x249	77		24924	25157	+	unknown	unknown	phrogs bitscore <30	tRNA-Pro	phage019b	phage019b_ATCC49417	ATCC49417	.	no_SP / 1.000065	transglycosylase	other	4602	22.6	hypothetical_protein	.	.	.	.	.	isocitrate lyase;	-	hypothetical protein	#N/A	#N/A	MSTKYRLQDGGCIAASSASEFVYLLRIGSRGAYTADNASFMEGFADRYRSLYKKDVNTESEEAFLSDLIRLGYVRIT	>phage019b_ATCC49417_37@MSTKYRLQDGGCIAASSASEFVYLLRIGSRGAYTADNASFMEGFADRYRSLYKKDVNTESEEAFLSDLIRLGYVRIT	0.2468	0.1299	0.1299	0.2597	0.2727	0.4416	0.2987	6.37278	8.64771	-0.154177
.	phage020a_SJD2_14	14	x224	192		7681	8259	+	methyltransferase	other		tRNA-Pro	phage020a	phage020a_SJD2	SJD2	.	no_SP / 1.000047	DNA methyltransferase	other	954	308.4	HemK_methyltransferase_family_member_2_methyltransferase,_histone_methylation,_complex	.	AdoMet_MTases superfamily	.	.	.	n2, n2-dimethylguanosine trna methyltransferase;	Methyltransferase domain	class I SAM-dependent methyltransferase	#N/A	#N/A	MVILSVVRMDCPMAQCPSVIFAPKTCEKSEISENNMKPILDACCGGKMFYFDKNDKRVLFQDIREVKTVLCDGRKFEVSPDVVADFTSMPYADGSFTGVIFDPPHLKYSGSEKESKGWQMTKYGFLGADWKETLSRGFAECFRVLKPGGFLVFKWNETDIKLSEILSLTSAKPLLGHKSGKRSNTHWVLFIK	>phage020a_SJD2_14@MVILSVVRMDCPMAQCPSVIFAPKTCEKSEISENNMKPILDACCGGKMFYFDKNDKRVLFQDIREVKTVLCDGRKFEVSPDVVADFTSMPYADGSFTGVIFDPPHLKYSGSEKESKGWQMTKYGFLGADWKETLSRGFAECFRVLKPGGFLVFKWNETDIKLSEILSLTSAKPLLGHKSGKRSNTHWVLFIK	0.2708	0.1198	0.1563	0.276	0.2031	0.4948	0.25	8.10766	21.6862	3.74697
.	phage020a_SJD2_26	26	x416	447		14639	15982	+	methyltransferase	other		tRNA-Pro	phage020a	phage020a_SJD2	SJD2	.	no_SP / 1.000061	DNA methyltransferase	other	498	455.8	Adenine_specific_DNA_methyltransferase	.	YhdJ	.	.	.	.	Belongs to the N(4) N(6)-methyltransferase family	Methyltransferase	#N/A	#N/A	MSPEWRSSIKYYQMKTIEVYNLGNLPTADVSEFIELQQDFKTLDPEKLRNLQMLIIERGFKYAFTVWKSPEGKKYIIDAHQRKAALLALRKRGWNIPPIPFQPIQAENKKEAVEEIAAFNSSFGTMNPDTLLFQQYEIDKETLDSFSLPFEAVAFENVDIESVDYGVVGSTDAMEDSFEEEEIKVPDYDKAISKTGDIWMLGEHRLICGDCQSKRVVDALMQGAKADLCVTDPPYNVSYVGETEDMMTIDNDDMSNDEFLSFLRQVFKSIKDVMKPGAGIYVFHADTEGSNFRRAFVEAGFKFAQCCIWVKSSFAMGRQDYQWQHEPILYGWVPGAAHRWYSDRRQTTIWPFDRPSRNAIHPTMKPIPLICYPIQNSSKQRDIVVDFFSGSGSTLIACE…	>phage020a_SJD2_26@MSPEWRSSIKYYQMKTIEVYNLGNLPTADVSEFIELQQDFKTLDPEKLRNLQMLIIERGFKYAFTVWKSPEGKKYIIDAHQRKAALLALRKRGWNIPPIPFQPIQAENKKEAVEEIAAFNSSFGTMNPDTLLFQQYEIDKETLDSFSLPFEAVAFENVDIESVDYGVVGSTDAMEDSFEEEEIKVPDYDKAISKTGDIWMLGEHRLICGDCQSKRVVDALMQGAKADLCVTDPPYNVSYVGETEDMMTIDNDDMSNDEFLSFLRQVFKSIKDVMKPGAGIYVFHADTEGSNFRRAFVEAGFKFAQCCIWVKSSFAMGRQDYQWQHEPILYGWVPGAAHRWYSDRRQTTIWPFDRPSRNAIHPTMKPIPLICYPIQNSSKQ…	0.2617	0.1499	0.1275	0.2774	0.2327	0.4765	0.2662	4.70849	51.2512	-15.9936
.	phage020a_SJD2_35	35	x332	245		22466	23203	+	methyltransferase	other		tRNA-Pro	phage020a	phage020a_SJD2	SJD2	.	no_SP / 1.000041	DNA methyltransferase	other	116	234.9	Cytosine_specific_methyltransferase	.	AdoMet_MTases superfamily	.	.	.	modification methylase hhai;	DNA methylase	Cytosine-specific methyltransferase	#N/A	#N/A	MTHGALFAGLNVLGLAFKQLGVETLWSSESDSFCRELLNKNFPKTRQYGDIRAIENLPYVDIISGGFPCQDISGAGPGHGIRGARSSLWFAMSNVVSKARPKYIIIENSPMLVKRGLEHVLFDLAEIGYDAEWCCLRASDFGYLHKRERFFLVAYPDSFRCLAQAHKARVFSQEIPETSKRELVRAVSGEIRNKANSEILRDDDGTPFVLDRIKALGNAIVYDVALYVARSVLSFHSVLHSNLPQ	>phage020a_SJD2_35@MTHGALFAGLNVLGLAFKQLGVETLWSSESDSFCRELLNKNFPKTRQYGDIRAIENLPYVDIISGGFPCQDISGAGPGHGIRGARSSLWFAMSNVVSKARPKYIIIENSPMLVKRGLEHVLFDLAEIGYDAEWCCLRASDFGYLHKRERFFLVAYPDSFRCLAQAHKARVFSQEIPETSKRELVRAVSGEIRNKANSEILRDDDGTPFVLDRIKALGNAIVYDVALYVARSVLSFHSVLHSNLPQ	0.2367	0.1102	0.1469	0.2571	0.2735	0.5184	0.2367	7.83257	27.3964	2.28073
.	phage020a_SJD2_37	37	x275	317		23864	24817	+	amidoligase enzyme	other		tRNA-Pro	phage020a	phage020a_SJD2	SJD2	.	no_SP / 1.000072	amidoligase enzyme	other	2443	300.2	Putative_amidoligase_enzyme	.	Amidoligase_2 superfamily	.	.	.	.	Putative amidoligase enzyme	Putative amidoligase enzyme	#N/A	#N/A	MEQQVQRILSQNTTKTSKIQQLLLIGLSRRAVADLVTNGNYGFVYNVHKKMQETAAIQQITHQLSPSAFSRRFGIEIEAYGVNQTYLLDSLRRAGIECKSERYNHTTRPHWKVVSDSSISGSNPFELVSPILEGESGLRQVKQVCKALQKVKAKVNSSCGMHVHINARDFTIKTWKNILINYARLEKIIDNFMPQSRRDNYYCKGFAQIADFENKIARVRRVEDITAVLETRYRKINAEAYARHGSIEFRQHGGTTEFEKIHYWVRFLESLIKFSERNGIFAGSCINDLQDILEEDTFTYIKYRTLKFKNESEYGED	>phage020a_SJD2_37@MEQQVQRILSQNTTKTSKIQQLLLIGLSRRAVADLVTNGNYGFVYNVHKKMQETAAIQQITHQLSPSAFSRRFGIEIEAYGVNQTYLLDSLRRAGIECKSERYNHTTRPHWKVVSDSSISGSNPFELVSPILEGESGLRQVKQVCKALQKVKAKVNSSCGMHVHINARDFTIKTWKNILINYARLEKIIDNFMPQSRRDNYYCKGFAQIADFENKIARVRRVEDITAVLETRYRKINAEAYARHGSIEFRQHGGTTEFEKIHYWVRFLESLIKFSERNGIFAGSCINDLQDILEEDTFTYIKYRTLKFKNESEYGED	0.3028	0.1136	0.1735	0.2871	0.205	0.4101	0.3123	9.49765	36.7097	10.4848
.	phage021a_SJD5_14	14	x224	192		7662	8240	+	methyltransferase	other		tRNA-Pro	phage021a	phage021a_SJD5	SJD5	.	no_SP / 1.000047	DNA methyltransferase	other	954	308.4	HemK_methyltransferase_family_member_2_methyltransferase,_histone_methylation,_complex	.	AdoMet_MTases superfamily	.	.	.	n2, n2-dimethylguanosine trna methyltransferase;	Methyltransferase domain	class I SAM-dependent methyltransferase	#N/A	#N/A	MVILSVVRMDCPMAQCPSVIFAPKTCEKSEISENNMKPILDACCGGKMFYFDKNDKRVLFQDIREVKTVLCDGRKFEVSPDVVADFTSMPYADGSFTGVIFDPPHLKYSGSEKESKGWQMTKYGFLGADWKETLSRGFAECFRVLKPGGFLVFKWNETDIKLSEILSLTSAKPLLGHKSGKRSNTHWVLFIK	>phage021a_SJD5_14@MVILSVVRMDCPMAQCPSVIFAPKTCEKSEISENNMKPILDACCGGKMFYFDKNDKRVLFQDIREVKTVLCDGRKFEVSPDVVADFTSMPYADGSFTGVIFDPPHLKYSGSEKESKGWQMTKYGFLGADWKETLSRGFAECFRVLKPGGFLVFKWNETDIKLSEILSLTSAKPLLGHKSGKRSNTHWVLFIK	0.2708	0.1198	0.1563	0.276	0.2031	0.4948	0.25	8.10766	21.6862	3.74697
.	phage021a_SJD5_26	26	x416	447		14620	15963	+	methyltransferase	other		tRNA-Pro	phage021a	phage021a_SJD5	SJD5	.	no_SP / 1.000061	DNA methyltransferase	other	498	455.8	Adenine_specific_DNA_methyltransferase	.	YhdJ	.	.	.	.	Belongs to the N(4) N(6)-methyltransferase family	Methyltransferase	#N/A	#N/A	MSPEWRSSIKYYQMKTIEVYNLGNLPTADVSEFIELQQDFKTLDPEKLRNLQMLIIERGFKYAFTVWKSPEGKKYIIDAHQRKAALLALRKRGWNIPPIPFQPIQAENKKEAVEEIAAFNSSFGTMNPDTLLFQQYEIDKETLDSFSLPFEAVAFENVDIESVDYGVVGSTDAMEDSFEEEEIKVPDYDKAISKTGDIWMLGEHRLICGDCQSKRVVDALMQGAKADLCVTDPPYNVSYVGETEDMMTIDNDDMSNDEFLSFLRQVFKSIKDVMKPGAGIYVFHADTEGSNFRRAFVEAGFKFAQCCIWVKSSFAMGRQDYQWQHEPILYGWVPGAAHRWYSDRRQTTIWPFDRPSRNAIHPTMKPIPLICYPIQNSSKQRDIVVDFFSGSGSTLIACE…	>phage021a_SJD5_26@MSPEWRSSIKYYQMKTIEVYNLGNLPTADVSEFIELQQDFKTLDPEKLRNLQMLIIERGFKYAFTVWKSPEGKKYIIDAHQRKAALLALRKRGWNIPPIPFQPIQAENKKEAVEEIAAFNSSFGTMNPDTLLFQQYEIDKETLDSFSLPFEAVAFENVDIESVDYGVVGSTDAMEDSFEEEEIKVPDYDKAISKTGDIWMLGEHRLICGDCQSKRVVDALMQGAKADLCVTDPPYNVSYVGETEDMMTIDNDDMSNDEFLSFLRQVFKSIKDVMKPGAGIYVFHADTEGSNFRRAFVEAGFKFAQCCIWVKSSFAMGRQDYQWQHEPILYGWVPGAAHRWYSDRRQTTIWPFDRPSRNAIHPTMKPIPLICYPIQNSSKQ…	0.2617	0.1499	0.1275	0.2774	0.2327	0.4765	0.2662	4.70849	51.2512	-15.9936
.	phage021a_SJD5_35	35	x332	245		22447	23184	+	methyltransferase	other		tRNA-Pro	phage021a	phage021a_SJD5	SJD5	.	no_SP / 1.000041	DNA methyltransferase	other	116	234.9	Cytosine_specific_methyltransferase	.	AdoMet_MTases superfamily	.	.	.	modification methylase hhai;	DNA methylase	Cytosine-specific methyltransferase	#N/A	#N/A	MTHGALFAGLNVLGLAFKQLGVETLWSSESDSFCRELLNKNFPKTRQYGDIRAIENLPYVDIISGGFPCQDISGAGPGHGIRGARSSLWFAMSNVVSKARPKYIIIENSPMLVKRGLEHVLFDLAEIGYDAEWCCLRASDFGYLHKRERFFLVAYPDSFRCLAQAHKARVFSQEIPETSKRELVRAVSGEIRNKANSEILRDDDGTPFVLDRIKALGNAIVYDVALYVARSVLSFHSVLHSNLPQ	>phage021a_SJD5_35@MTHGALFAGLNVLGLAFKQLGVETLWSSESDSFCRELLNKNFPKTRQYGDIRAIENLPYVDIISGGFPCQDISGAGPGHGIRGARSSLWFAMSNVVSKARPKYIIIENSPMLVKRGLEHVLFDLAEIGYDAEWCCLRASDFGYLHKRERFFLVAYPDSFRCLAQAHKARVFSQEIPETSKRELVRAVSGEIRNKANSEILRDDDGTPFVLDRIKALGNAIVYDVALYVARSVLSFHSVLHSNLPQ	0.2367	0.1102	0.1469	0.2571	0.2735	0.5184	0.2367	7.83257	27.3964	2.28073
.	phage021a_SJD5_37	37	x275	317		23845	24798	+	amidoligase enzyme	other		tRNA-Pro	phage021a	phage021a_SJD5	SJD5	.	no_SP / 1.000072	amidoligase enzyme	other	2443	300.2	Putative_amidoligase_enzyme	.	Amidoligase_2 superfamily	.	.	.	.	Putative amidoligase enzyme	Putative amidoligase enzyme	#N/A	#N/A	MEQQVQRILSQNTTKTSKIQQLLLIGLSRRAVADLVTNGNYGFVYNVHKKMQETAAIQQITHQLSPSAFSRRFGIEIEAYGVNQTYLLDSLRRAGIECKSERYNHTTRPHWKVVSDSSISGSNPFELVSPILEGESGLRQVKQVCKALQKVKAKVNSSCGMHVHINARDFTIKTWKNILINYARLEKIIDNFMPQSRRDNYYCKGFAQIADFENKIARVRRVEDITAVLETRYRKINAEAYARHGSIEFRQHGGTTEFEKIHYWVRFLESLIKFSERNGIFAGSCINDLQDILEEDTFTYIKYRTLKFKNESEYGED	>phage021a_SJD5_37@MEQQVQRILSQNTTKTSKIQQLLLIGLSRRAVADLVTNGNYGFVYNVHKKMQETAAIQQITHQLSPSAFSRRFGIEIEAYGVNQTYLLDSLRRAGIECKSERYNHTTRPHWKVVSDSSISGSNPFELVSPILEGESGLRQVKQVCKALQKVKAKVNSSCGMHVHINARDFTIKTWKNILINYARLEKIIDNFMPQSRRDNYYCKGFAQIADFENKIARVRRVEDITAVLETRYRKINAEAYARHGSIEFRQHGGTTEFEKIHYWVRFLESLIKFSERNGIFAGSCINDLQDILEEDTFTYIKYRTLKFKNESEYGED	0.3028	0.1136	0.1735	0.2871	0.205	0.4101	0.3123	9.49765	36.7097	10.4848
.	phage022a_WW2931_14	14	x224	157		7606	8079	+	methyltransferase	other		tRNA-Pro	phage022a	phage022a_WW2931	WW2931	.	no_SP / 1.00006	DNA methyltransferase	other	6151	155.4	rRNA_methylase-dependent,_PSI,_MCSG,_Structural_Genomics	.	AdoMet_MTases superfamily	.	.	.	n2, n2-dimethylguanosine trna methyltransferase;	Methyltransferase domain	class I SAM-dependent methyltransferase	#N/A	#N/A	MKPILDACCGGKMFYFDKNDSRVLFQDIREVKITLCDGRKFEVIPDVVADFTDMPYADGSFSGVIFDPPHLKYSGSEKETKGWQMTKYGFLGADWKETLSRGFAECFRVLKPGGFLIFKWNETDVKLSEILALTSVKPLIGHKSGKRSNTHWVLFIK	>phage022a_WW2931_14@MKPILDACCGGKMFYFDKNDSRVLFQDIREVKITLCDGRKFEVIPDVVADFTDMPYADGSFSGVIFDPPHLKYSGSEKETKGWQMTKYGFLGADWKETLSRGFAECFRVLKPGGFLIFKWNETDVKLSEILALTSVKPLIGHKSGKRSNTHWVLFIK	0.293	0.1274	0.1656	0.293	0.2102	0.5096	0.2229	8.25207	17.8717	2.94604
.	phage022a_WW2931_28	28	x416	435		15787	17094	+	methyltransferase	other		tRNA-Pro	phage022a	phage022a_WW2931	WW2931	.	no_SP / 1.000058	DNA methyltransferase	other	498	463.6	Adenine_specific_DNA_methyltransferase	.	YhdJ	.	.	.	.	Belongs to the N(4) N(6)-methyltransferase family	Methyltransferase	#N/A	#N/A	MRTITVYNLGNLPTADVSEFIELQEDFKTSDPEKLRNLQMLIIERGFKYAFTVWESPDGKKYIIDAHQRKAALLALRKRGWDIPPIPFQPIQAETKKEAVEEIAAFNSSFGTMNPDTLLFQQYEIDKDTLGSFSLPFEAVAFENVDMGSVDYGVSATTDDPEDSFEEEEEIKVPDYDKAISKTGDIWKLGEHRLICGDCQSKRVVDALMQGAKADLCVTDPPYNVSYVGETEDMMTIDNDDMSNDEFLSFLRQVFKSIKGVMKPGAGIYVFHADTEGSNFRRAFVEAGFKFAQCCIWVKSSFAMGRQDYQWQHEPILYGWVPGAAHRWYSDRRQTTIWPFDRPSRNAIHPTMKPIPLICYPIQNSSKQRDIVVDFFSGSGSTLIACEKTDRICRAIEID…	>phage022a_WW2931_28@MRTITVYNLGNLPTADVSEFIELQEDFKTSDPEKLRNLQMLIIERGFKYAFTVWESPDGKKYIIDAHQRKAALLALRKRGWDIPPIPFQPIQAETKKEAVEEIAAFNSSFGTMNPDTLLFQQYEIDKDTLGSFSLPFEAVAFENVDMGSVDYGVSATTDDPEDSFEEEEEIKVPDYDKAISKTGDIWKLGEHRLICGDCQSKRVVDALMQGAKADLCVTDPPYNVSYVGETEDMMTIDNDDMSNDEFLSFLRQVFKSIKGVMKPGAGIYVFHADTEGSNFRRAFVEAGFKFAQCCIWVKSSFAMGRQDYQWQHEPILYGWVPGAAHRWYSDRRQTTIWPFDRPSRNAIHPTMKPIPLICYPIQNSSKQRDIVVDFFSG…	0.2506	0.154	0.1264	0.2805	0.2437	0.4782	0.2598	4.60195	49.512	-17.9934
.	phage022a_WW2931_37	37	x332	245		23578	24315	+	methyltransferase	other		tRNA-Pro	phage022a	phage022a_WW2931	WW2931	.	no_SP / 1.000072	DNA methyltransferase	other	116	234.8	Cytosine_specific_methyltransferase	.	AdoMet_MTases superfamily	.	.	.	modification methylase hhai;	DNA methylase	Cytosine-specific methyltransferase	#N/A	#N/A	MTHGALFAGLNVLGLAFKQLGVETLWSSETDSFCRELLNKNFPKTRQYGDIRAIENLPYVDIISGGFPCQDISGAGPGHGIRGARSSLWFAMSNVVSKARPKYIIIENSPMLVKRGLEHVLFDLAEIGYDAEWCCLRASDFGYPHKRERFFLVAYPDSFRCLAQAHKARVFSQEIPETSKRELVRAVSGEIRNKANSEILRDDDGSPFVLDRIKALGNAIVYDVALYVARSVLSFHSVLHSNLPQ	>phage022a_WW2931_37@MTHGALFAGLNVLGLAFKQLGVETLWSSETDSFCRELLNKNFPKTRQYGDIRAIENLPYVDIISGGFPCQDISGAGPGHGIRGARSSLWFAMSNVVSKARPKYIIIENSPMLVKRGLEHVLFDLAEIGYDAEWCCLRASDFGYPHKRERFFLVAYPDSFRCLAQAHKARVFSQEIPETSKRELVRAVSGEIRNKANSEILRDDDGSPFVLDRIKALGNAIVYDVALYVARSVLSFHSVLHSNLPQ	0.2367	0.1102	0.1469	0.2571	0.2776	0.5184	0.2367	7.83257	27.3803	2.28073
.	phage023a_KCOM2797_7	7	x301	59		1572	1751	+	unknown	unknown	phrogs bitscore <30	tRNA-Pro	phage023a	phage023a_KCOM2797	KCOM2797	.	no_SP / 1.000049	MazG-like pyrophosphatase	other	37824	22.8	hypothetical_protein	.	.	.	.	.	.	.	hypothetical protein	no good hits	no good hits	MYVEQDGQGGLNIMGISTDTVGSLIEAICMHINECRRQGITPDPELVRMKKEAEREIVG	>phage023a_KCOM2797_7@MYVEQDGQGGLNIMGISTDTVGSLIEAICMHINECRRQGITPDPELVRMKKEAEREIVG	0.2034	0.1695	0.1186	0.2881	0.2542	0.4915	0.2203	4.41097	6.5335	-4.11691
.	phage023a_KCOM2797_15	15	x224	180		8415	8957	+	methyltransferase	other		tRNA-Pro	phage023a	phage023a_KCOM2797	KCOM2797	.	no_SP / 1.00005	DNA methyltransferase	other	954	279.7	Methyltransferase_domain	.	AdoMet_MTases superfamily	.	.	.	n2, n2-dimethylguanosine trna methyltransferase;	Methyltransferase domain	class I SAM-dependent methyltransferase	#N/A	#N/A	MAQCTSVIFAPKTIKKSEISENDMKDILDACCGGRMFYFDKKDPRVLFQDIREVQTTLCDGRKFVVKPDVIADFTSMPYPDASFSAVVFDPPHLKYSGSEKESKGWQMTKYGFLGADWKETLSRGFAECFRVLKPGGFLIFKWNETDIRLSEILKLTSQSPILGHKSGKRSNTHWVLFMK	>phage023a_KCOM2797_15@MAQCTSVIFAPKTIKKSEISENDMKDILDACCGGRMFYFDKKDPRVLFQDIREVQTTLCDGRKFVVKPDVIADFTSMPYPDASFSAVVFDPPHLKYSGSEKESKGWQMTKYGFLGADWKETLSRGFAECFRVLKPGGFLIFKWNETDIRLSEILKLTSQSPILGHKSGKRSNTHWVLFMK	0.2778	0.1222	0.1667	0.2889	0.2056	0.4778	0.2556	8.66634	20.5548	4.87997
.	phage023a_KCOM2797_26	26	x416	434		15551	16855	+	methyltransferase	other		tRNA-Pro	phage023a	phage023a_KCOM2797	KCOM2797	.	no_SP / 1.000058	DNA methyltransferase	other	498	461.8	Adenine_specific_DNA_methyltransferase	.	YhdJ	.	.	.	.	Belongs to the N(4) N(6)-methyltransferase family	Methyltransferase	#N/A	#N/A	MRTITVYNLGNLPTADVAEFIELQEDFKKPDEAKLQNLQMIIIERGFKYAFTVWESPDGKKYIIDAHQRKAALLALRKRGWNIPPIPFQPIQAENKKEAVEEIAAFNSSFGTMNPDTLLFQQYEIDKDTLGSFSLPFEAVAFENVDMGSVDYGVSATTDDPEDSFEEEEIKVPDYDKAISKTGDIWKLGEHRLICGDCQSKRVVDALMQGAKADLCVTDPPYNVSYVGETEDMMTIDNDDMSNDEFLSFLRQVFKSIKGVMKPGAGIYVFHADTEGSNFRRAFVEAGFKFAQCCIWVKSSFAMGRQDYQWQHEPILYGWVPGAAHRWYSDRRQTTIWPFDRPSRNAIHPTMKPIPLICYPIQNSSKQRDIVVDFFSGSGSTLIACEKTDRICRAIEIDP…	>phage023a_KCOM2797_26@MRTITVYNLGNLPTADVAEFIELQEDFKKPDEAKLQNLQMIIIERGFKYAFTVWESPDGKKYIIDAHQRKAALLALRKRGWNIPPIPFQPIQAENKKEAVEEIAAFNSSFGTMNPDTLLFQQYEIDKDTLGSFSLPFEAVAFENVDMGSVDYGVSATTDDPEDSFEEEEIKVPDYDKAISKTGDIWKLGEHRLICGDCQSKRVVDALMQGAKADLCVTDPPYNVSYVGETEDMMTIDNDDMSNDEFLSFLRQVFKSIKGVMKPGAGIYVFHADTEGSNFRRAFVEAGFKFAQCCIWVKSSFAMGRQDYQWQHEPILYGWVPGAAHRWYSDRRQTTIWPFDRPSRNAIHPTMKPIPLICYPIQNSSKQRDIVVDFFS…	0.2604	0.1498	0.1267	0.2765	0.2465	0.4839	0.2581	4.67976	49.3619	-15.9955
.	phage023a_KCOM2797_35	35	x332	245		23339	24076	+	methyltransferase	other		tRNA-Pro	phage023a	phage023a_KCOM2797	KCOM2797	.	no_SP / 1.000047	DNA methyltransferase	other	116	234.5	Cytosine_specific_methyltransferase	.	AdoMet_MTases superfamily	.	.	.	modification methylase hhai;	DNA methylase	Cytosine-specific methyltransferase	#N/A	#N/A	MTHGALFAGLNVLGLAFKQLGVETLWCSETDSFCRELLNKNFPKTRQYGDIRAIENLPYVDIISGGFPCQDISGAGPGHGIRGARSSLWFAMSNVVSKARPKYIIIENSPMLVKRGLEHVLFDLAEIGYDAEWCCLRASDFGYPHKRERFFLVAYPDSFRCLAQAHKARVFSQEIPETYKRELVRAVSGEIRNKANSEILRDDDGTPFVLDRIKALGNAIVYDVALYVARSVLSFHSVLHSNLPQ	>phage023a_KCOM2797_35@MTHGALFAGLNVLGLAFKQLGVETLWCSETDSFCRELLNKNFPKTRQYGDIRAIENLPYVDIISGGFPCQDISGAGPGHGIRGARSSLWFAMSNVVSKARPKYIIIENSPMLVKRGLEHVLFDLAEIGYDAEWCCLRASDFGYPHKRERFFLVAYPDSFRCLAQAHKARVFSQEIPETYKRELVRAVSGEIRNKANSEILRDDDGTPFVLDRIKALGNAIVYDVALYVARSVLSFHSVLHSNLPQ	0.2408	0.1102	0.1469	0.2571	0.2776	0.5184	0.2367	7.7468	27.4865	2.21238
.	phage024a_F0570_14	14	x224	180		7672	8214	+	methyltransferase	other		tRNA-Pro	phage024a	phage024a_F0570	F0570	.	no_SP / 1.000073	DNA methyltransferase	other	954	279.1	Methyltransferase_domain	.	AdoMet_MTases superfamily	.	.	.	n2, n2-dimethylguanosine trna methyltransferase;	Methyltransferase domain	class I SAM-dependent methyltransferase	#N/A	#N/A	MAQCTSVIFAQKTIKKSEISENDMKDILDACCGGRMFYFDKKDPRVLFQDIREVQTTLCDGRKFSVSPDVVADFRSMPYPEESFSLVVFDPPHLKYSGSKKELNGWQMVKYGSLGKDWKETISRGFSECFRVLKRGGFLIFKWNETDIRLSEILELTDAKPILGHKSGKRSNTHWVLFMK	>phage024a_F0570_14@MAQCTSVIFAQKTIKKSEISENDMKDILDACCGGRMFYFDKKDPRVLFQDIREVQTTLCDGRKFSVSPDVVADFRSMPYPEESFSLVVFDPPHLKYSGSKKELNGWQMVKYGSLGKDWKETISRGFSECFRVLKRGGFLIFKWNETDIRLSEILELTDAKPILGHKSGKRSNTHWVLFMK	0.2778	0.1333	0.1778	0.3111	0.1889	0.4556	0.2556	8.66613	20.782	4.88277
.	phage024a_F0570_27	27	x416	434		14991	16295	+	methyltransferase	other		tRNA-Pro	phage024a	phage024a_F0570	F0570	.	no_SP / 1.000058	DNA methyltransferase	other	498	461.8	Adenine_specific_DNA_methyltransferase	.	YhdJ	.	.	.	.	Belongs to the N(4) N(6)-methyltransferase family	Methyltransferase	#N/A	#N/A	MRTITVYNLGNLPTADVAEFIELQEDFKKPDEAKLQNLQMIIIERGFKYAFTVWESPDGKKYIIDAHQRKAALLALRKRGWNIPPIPFQPIQAENKKEAVEEIAAFNSSFGTMNPDTLLFQQYEIDKDTLGSFSLPFEAVAFENVDMGSVDYGVSATTDDPEDSFEEEEIKVPDYDKAISKTGDIWKLGEHRLICGDCQSKRVVDALMQGAKADLCVTDPPYNVSYVGETEDMMTIDNDDMSNDEFLSFLRQVFKSIKGVMKPGAGIYVFHADTEGSNFRRAFVEAGFKFAQCCIWVKSSFAMGRQDYQWQHEPILYGWVPGAAHRWYSDRRQTTIWPFDRPSRNAIHPTMKPIPLICYPIQNSSKQRDIVVDFFSGSGSTLIACEKTDRICRAIEIDP…	>phage024a_F0570_27@MRTITVYNLGNLPTADVAEFIELQEDFKKPDEAKLQNLQMIIIERGFKYAFTVWESPDGKKYIIDAHQRKAALLALRKRGWNIPPIPFQPIQAENKKEAVEEIAAFNSSFGTMNPDTLLFQQYEIDKDTLGSFSLPFEAVAFENVDMGSVDYGVSATTDDPEDSFEEEEIKVPDYDKAISKTGDIWKLGEHRLICGDCQSKRVVDALMQGAKADLCVTDPPYNVSYVGETEDMMTIDNDDMSNDEFLSFLRQVFKSIKGVMKPGAGIYVFHADTEGSNFRRAFVEAGFKFAQCCIWVKSSFAMGRQDYQWQHEPILYGWVPGAAHRWYSDRRQTTIWPFDRPSRNAIHPTMKPIPLICYPIQNSSKQRDIVVDFFSGSG…	0.2604	0.1498	0.1267	0.2765	0.2465	0.4839	0.2581	4.67976	49.3619	-15.9955
.	phage024a_F0570_36	36	x332	245		22781	23518	+	methyltransferase	other		tRNA-Pro	phage024a	phage024a_F0570	F0570	.	no_SP / 1.000047	DNA methyltransferase	other	116	234.9	Cytosine_specific_methyltransferase	.	AdoMet_MTases superfamily	.	.	.	modification methylase hhai;	DNA methylase	Cytosine-specific methyltransferase	#N/A	#N/A	MTHGALFAGLNVLGLAFKQLGVETLWCSETDSFCRELLNKNFPKTRQYGDIRAIENLPYVDIISGGFPCQDISGAGPGHGIRGARSSLWFAMSNVVSKARPKYIIIENSPMLVKRGLEHVLFDLAEIGYDAEWRCLRASDFGYPHKRERLFLVAYPDSFRCLAQAHKARVFSQEIPETSKRELVRAVSGEIRNKANSEILRDDDGTPFVLDRIKALGNAIVYDVALYVARSVLSFHSVLHSNLPQ	>phage024a_F0570_36@MTHGALFAGLNVLGLAFKQLGVETLWCSETDSFCRELLNKNFPKTRQYGDIRAIENLPYVDIISGGFPCQDISGAGPGHGIRGARSSLWFAMSNVVSKARPKYIIIENSPMLVKRGLEHVLFDLAEIGYDAEWRCLRASDFGYPHKRERLFLVAYPDSFRCLAQAHKARVFSQEIPETSKRELVRAVSGEIRNKANSEILRDDDGTPFVLDRIKALGNAIVYDVALYVARSVLSFHSVLHSNLPQ	0.2327	0.1102	0.151	0.2612	0.2816	0.5184	0.2327	8.10254	27.4295	3.28072
.	phage024a_F0570_44	44	x336	86		25557	25817	+	unknown	unknown	phrogs bitscore <30	tRNA-Pro	phage024a	phage024a_F0570	F0570	.	no_SP / 1.000056	transaldolase	other	440	21.5	hypothetical_protein	.	.	.	.	pacrispr_hit score: 0.630301416	.	.	hypothetical protein	#N/A	#N/A	MRTTNQFFFRKTGKDPKEMVRACIEEMLGSVPDNEGFTLSGTLRVSTWTPEEDEGGDDCFIIESVHSSLNSISYQRVFTPSESGRL	>phage024a_F0570_44@MRTTNQFFFRKTGKDPKEMVRACIEEMLGSVPDNEGFTLSGTLRVSTWTPEEDEGGDDCFIIESVHSSLNSISYQRVFTPSESGRL	0.1977	0.1628	0.1163	0.2791	0.2093	0.4186	0.314	4.41722	9.69779	-5.11329
.	phage025a_SJD11_18	18	x224	157		8685	9158	+	methyltransferase	other		tRNA-Pro	phage025a	phage025a_SJD11	SJD11	.	no_SP / 1.000051	DNA methyltransferase	other	954	270.5	Methyltransferase_domain	.	AdoMet_MTases superfamily	.	.	.	n2, n2-dimethylguanosine trna methyltransferase;	Methyltransferase domain	class I SAM-dependent methyltransferase	#N/A	#N/A	MKTILDACCGGKMFYFDKNDSRVLFQDIREVETTLCDGRKFEVIPDVIADFTDMPYPEESFSLVVFDPPHLKYTGCKKELDGWQMVKYGSLGKDWKETISRGFSECFRVLKRGGFLIFKWNETDIRLSEILELTDAKPILGHKSGKRSNTHWVLFMK	>phage025a_SJD11_18@MKTILDACCGGKMFYFDKNDSRVLFQDIREVETTLCDGRKFEVIPDVIADFTDMPYPEESFSLVVFDPPHLKYTGCKKELDGWQMVKYGSLGKDWKETISRGFSECFRVLKRGGFLIFKWNETDIRLSEILELTDAKPILGHKSGKRSNTHWVLFMK	0.2803	0.1529	0.172	0.3248	0.1847	0.4713	0.2293	6.92622	18.2491	-0.116572
.	phage025a_SJD11_19	19	x463	492		9191	10669	+	methyltransferase	other		tRNA-Pro	phage025a	phage025a_SJD11	SJD11	.	no_SP / 0.744461	DNA methyltransferase	other	116	223.3	DNA_CYTOSINE_METHYLTRANSFERASE_DNMT2	.	Dcm superfamily	.	.	.	cytosine-specific methyltransferase;	C-5 cytosine-specific DNA methylase	DNA cytosine methyltransferase	#N/A	#N/A	MLFFIDLFCGAGGTSTGVEAARVNGEKCAKVIACVNHDANAIASHAANHPDALHFVEDIRTLDTAPLVKHLQECIDQSVDRPTVVLWASLECTNFSRAKGGLPRDADSRTLAEHLFRYIDAIKPDYVMIENVEEFMWWGGLDADGHPIKEERGKLYRQWVDHVCRYGYRFDYRILNSADFGAYTTRKRFFCIFAHGDLPIVFPQPTHSKSGNPPLQKWNAVREVLDMDDVGDSIFGRKKPLVDRTLERIYAGLVKFVSGGKEQFEADREHFLCKHYSGHPDSKNLSVNGPAGTITTVDHHAFLTAYYGNGHNHSVNAPSPTLTTKDRLAFVDMQYGNGTPSDKRLPAPTVTTNPKHQLVFIRRRQFLVNPQYSSSGASVDKPSFTLIARMDKRPPSIVS…	>phage025a_SJD11_19@MLFFIDLFCGAGGTSTGVEAARVNGEKCAKVIACVNHDANAIASHAANHPDALHFVEDIRTLDTAPLVKHLQECIDQSVDRPTVVLWASLECTNFSRAKGGLPRDADSRTLAEHLFRYIDAIKPDYVMIENVEEFMWWGGLDADGHPIKEERGKLYRQWVDHVCRYGYRFDYRILNSADFGAYTTRKRFFCIFAHGDLPIVFPQPTHSKSGNPPLQKWNAVREVLDMDDVGDSIFGRKKPLVDRTLERIYAGLVKFVSGGKEQFEADREHFLCKHYSGHPDSKNLSVNGPAGTITTVDHHAFLTAYYGNGHNHSVNAPSPTLTTKDRLAFVDMQYGNGTPSDKRLPAPTVTTNPKHQLVFIRRRQFLVNPQYSSSGASV…	0.2419	0.1138	0.1565	0.2703	0.2724	0.502	0.2398	7.62696	55.0669	3.20825
.	phage025a_SJD11_32	32	x370	431		17448	18743	+	methyltransferase	other		tRNA-Pro	phage025a	phage025a_SJD11	SJD11	.	no_SP / 1.000051	DNA methyltransferase	other	498	454.5	Adenine_specific_DNA_methyltransferase	.	YhdJ	.	.	.	.	Belongs to the N(4) N(6)-methyltransferase family	site-specific DNA-methyltransferase	#N/A	#N/A	MKQIQVFNLGKLPTADFEDFIELQEDFKISDNDKITALQMLIIERGFKYAFTAWQDADGKLYIIDAHQRKKALKSLRQRGWDIPPIPYQPIPAASKKEAVEEIAAFNSSFATINQNTLLFEKFEIDSSTLDTFSLPFNPIAFEVSAPTADIDYNAMSASSADEIEDVDVPVLDETISKTGDVWLLGDHRLICGDCQSKKVIDALMRGEKADLCVTDPPYNVSYVGETDEMMTIENDSMSNDEFLSFLRQVFKSIKSVMHDGAAIYVFHADTEGSNFRRAFIEAGFKFAQCCVWVKNTFAMGRQDYQWQHEPILYGWVPGAAHRWHSDRRQSTVWHFDKPTRNGIHPTMKPIPLIAYPIQNSSQPRNIVIDFFSGSGSTLIACEKTDRICRAAEIDPKYV…	>phage025a_SJD11_32@MKQIQVFNLGKLPTADFEDFIELQEDFKISDNDKITALQMLIIERGFKYAFTAWQDADGKLYIIDAHQRKKALKSLRQRGWDIPPIPYQPIPAASKKEAVEEIAAFNSSFATINQNTLLFEKFEIDSSTLDTFSLPFNPIAFEVSAPTADIDYNAMSASSADEIEDVDVPVLDETISKTGDVWLLGDHRLICGDCQSKKVIDALMRGEKADLCVTDPPYNVSYVGETDEMMTIENDSMSNDEFLSFLRQVFKSIKSVMHDGAAIYVFHADTEGSNFRRAFIEAGFKFAQCCVWVKNTFAMGRQDYQWQHEPILYGWVPGAAHRWHSDRRQSTVWHFDKPTRNGIHPTMKPIPLIAYPIQNSSQPRNIVIDFFSGSGSTL…	0.2715	0.1439	0.1276	0.2715	0.232	0.4826	0.2645	4.7854	48.9355	-15.7034
.	phage026a_KCOM2802_15	15	x224	180		7726	8268	+	methyltransferase	other		tRNA-Pro	phage026a	phage026a_KCOM2802	KCOM2802	.	no_SP / 1.00005	DNA methyltransferase	other	954	279.6	Methyltransferase_domain	.	AdoMet_MTases superfamily	.	.	.	n2, n2-dimethylguanosine trna methyltransferase;	Methyltransferase domain	class I SAM-dependent methyltransferase	#N/A	#N/A	MAQCTSVIFAPKTIKKSEISENDMKDILDACCGGRMFYFDKKDPRVLFQDIREVQTTLCDGRKFVVKPDVIADFTSMPYPDASFSAVVFDPPHLKYSGSEKESKGWQMTKYGFLGADWKETLSRGFAECFRVLKPGGFLVFKWNETDIKLSEILALTSAKPLLGHKSGKRSNTHWVLFVK	>phage026a_KCOM2802_15@MAQCTSVIFAPKTIKKSEISENDMKDILDACCGGRMFYFDKKDPRVLFQDIREVQTTLCDGRKFVVKPDVIADFTSMPYPDASFSAVVFDPPHLKYSGSEKESKGWQMTKYGFLGADWKETLSRGFAECFRVLKPGGFLVFKWNETDIKLSEILALTSAKPLLGHKSGKRSNTHWVLFVK	0.2722	0.1222	0.1667	0.2889	0.2111	0.4889	0.2444	8.66335	20.4076	4.87976
.	phage026a_KCOM2802_29	29	x370	431		15658	16953	+	methyltransferase	other		tRNA-Pro	phage026a	phage026a_KCOM2802	KCOM2802	.	no_SP / 1.000051	DNA methyltransferase	other	498	454.5	Adenine_specific_DNA_methyltransferase	.	YhdJ	.	.	.	.	Belongs to the N(4) N(6)-methyltransferase family	site-specific DNA-methyltransferase	#N/A	#N/A	MKQIQVFNLGKLPTADFEDFIELQEDFKISDNDKITALQMLIIERGFKYAFTAWQDADGKLYIIDAHQRKKALKSLRQRGWNIPPIPYQPIPAASKKEAVEEIAAFNSSFATINQNTLLFEKFEIDSSTLDTFSLPFNPIAFEVSAPTADIDYNAMSASSADEIEDVDVPVLDETISKTGDVWLLGDHRLICGDCQSKKVIDALMRGEKADLCVTDPPYNVSYVGETDEMMTIENDSMSNDEFLSFLRQVFKSIKSVMHDGAAIYVFHADTEGSNFRRAFIEAGFKFAQCCVWVKNTFAMGRQDYQWQHEPILYGWVPGAAHRWHSDRRQSTVWHFDKPTRNGIHPTMKPIPLIAYPIQNSSQPRNIVIDFFSGSGSTLIACEKTDRICRAAEIDPKYV…	>phage026a_KCOM2802_29@MKQIQVFNLGKLPTADFEDFIELQEDFKISDNDKITALQMLIIERGFKYAFTAWQDADGKLYIIDAHQRKKALKSLRQRGWNIPPIPYQPIPAASKKEAVEEIAAFNSSFATINQNTLLFEKFEIDSSTLDTFSLPFNPIAFEVSAPTADIDYNAMSASSADEIEDVDVPVLDETISKTGDVWLLGDHRLICGDCQSKKVIDALMRGEKADLCVTDPPYNVSYVGETDEMMTIENDSMSNDEFLSFLRQVFKSIKSVMHDGAAIYVFHADTEGSNFRRAFIEAGFKFAQCCVWVKNTFAMGRQDYQWQHEPILYGWVPGAAHRWHSDRRQSTVWHFDKPTRNGIHPTMKPIPLIAYPIQNSSQPRNIVIDFFSGSG…	0.2738	0.1415	0.1276	0.2691	0.232	0.4826	0.2668	4.84708	48.9345	-14.7039
.	phage027a_F0568_16	16	x463	160		8602	9084	+	methyltransferase	other		tRNA-Pro	phage027a	phage027a_F0568	F0568	.	no_SP / 1.000059	DNA methyltransferase	other	16528	145.2	DNA_CYTOSINE_METHYLTRANSFERASE_DNMT2	.	Dcm superfamily	.	.	.	cytosine-specific methyltransferase;	C-5 cytosine-specific DNA methylase	DNA cytosine methyltransferase	#N/A	#N/A	MQYGNGTPSDKRLPAPTVTTNPKHQLVFIRRRQFLVNPQYSSSGASVDKPSFTLIARMDKRPPSIVSAEDGIAEIAIQAGDTPAMIKIKEFMRIYGIVDIKMRMLRVHELKRIMGFPGNYILVGTIADQKKFIGNAVETNTACAMTVSLWMALQQYEKVA	>phage027a_F0568_16@MQYGNGTPSDKRLPAPTVTTNPKHQLVFIRRRQFLVNPQYSSSGASVDKPSFTLIARMDKRPPSIVSAEDGIAEIAIQAGDTPAMIKIKEFMRIYGIVDIKMRMLRVHELKRIMGFPGNYILVGTIADQKKFIGNAVETNTACAMTVSLWMALQQYEKVA	0.2688	0.0813	0.1438	0.225	0.275	0.5313	0.25	10.2398	17.8609	8.04495
.	phage027a_F0568_30	30	x416	444		15853	17187	+	methyltransferase	other		tRNA-Pro	phage027a	phage027a_F0568	F0568	.	no_SP / 1.000061	DNA methyltransferase	other	498	459.5	Adenine_specific_DNA_methyltransferase	.	YhdJ	.	.	.	.	Belongs to the N(4) N(6)-methyltransferase family	Methyltransferase	#N/A	#N/A	MSPEWRSSIKYYQMKTIEVYNLGNLPTADVSEFIELQQDFKTLDPEKLRNLQMLIIERGFKYAFTVWESPDGKKYIIDAHQRKAALLALRKRGWNIPPIPFQPIQAENKKEAVEEIAAFNSSFGTMNPDSLLFDRYKIDEATLSTFSLPFEPIAFESVDVAPSMDYGVVSNIDDLVEEEVDVPTDSETVSKIGDIWILGDHKLICGDCQSKRVVEALMNGAKADLCVTDPPYNVSYVGETEDMMTIDNDDMSNDEFLSFLRQVFKSIRDAMKPGAGIYVFHADTEGSNFRRAFVESGFKLAQCCIWLKSSFAMGRQDYQWQHEPILYGWNPGAAHNWYSDRKQTTIWQFDRPQRNAIHPTMKPIPLISYPIQNSSKARDIVIDFFSGSGSTLIACEKTD…	>phage027a_F0568_30@MSPEWRSSIKYYQMKTIEVYNLGNLPTADVSEFIELQQDFKTLDPEKLRNLQMLIIERGFKYAFTVWESPDGKKYIIDAHQRKAALLALRKRGWNIPPIPFQPIQAENKKEAVEEIAAFNSSFGTMNPDSLLFDRYKIDEATLSTFSLPFEPIAFESVDVAPSMDYGVVSNIDDLVEEEVDVPTDSETVSKIGDIWILGDHKLICGDCQSKRVVEALMNGAKADLCVTDPPYNVSYVGETEDMMTIDNDDMSNDEFLSFLRQVFKSIRDAMKPGAGIYVFHADTEGSNFRRAFVESGFKLAQCCIWLKSSFAMGRQDYQWQHEPILYGWNPGAAHNWYSDRKQTTIWQFDRPQRNAIHPTMKPIPLISYPIQNSSKARD…	0.2725	0.1441	0.1239	0.268	0.2252	0.4752	0.277	4.72067	50.6995	-14.8628
.	phage028a_KCOM2799_6	6	x301	59		1567	1746	+	unknown	unknown	phrogs bitscore <30	tRNA-Pro	phage028a	phage028a_KCOM2799	KCOM2799	.	no_SP / 1.000054	MazG-like pyrophosphatase	other	37824	22.7	hypothetical_protein	.	.	.	.	.	.	.	hypothetical protein	no good hits	no good hits	MYVEQDGQGGLNIMGISTDTVGSLIEAICMHINECRRQGITPDPELVRMKIEIEREIVG	>phage028a_KCOM2799_6@MYVEQDGQGGLNIMGISTDTVGSLIEAICMHINECRRQGITPDPELVRMKIEIEREIVG	0.2203	0.1695	0.1017	0.2712	0.2373	0.5085	0.2203	4.21668	6.56057	-5.1167
.	phage028a_KCOM2799_21	21	x224	157		8686	9159	+	methyltransferase	other		tRNA-Pro	phage028a	phage028a_KCOM2799	KCOM2799	.	no_SP / 1.000051	DNA methyltransferase	other	6151	153.9	Methyltransferase_domain	.	AdoMet_MTases superfamily	.	.	.	n2, n2-dimethylguanosine trna methyltransferase;	Methyltransferase domain	class I SAM-dependent methyltransferase	#N/A	#N/A	MKTILDACCGGKMFYFDKNDSRVLFQDIREVETTLCDGRKFEVIPDVIADFTDMPYPEESFSLVVFDPPHLKYTGCKKELDGWQMVKYGSLGKDWKETISRGFSECFRVLKRGGFLIFKWNETDIRLSEILELTDAKPILGHKSGKRSNTHWVLFMK	>phage028a_KCOM2799_21@MKTILDACCGGKMFYFDKNDSRVLFQDIREVETTLCDGRKFEVIPDVIADFTDMPYPEESFSLVVFDPPHLKYTGCKKELDGWQMVKYGSLGKDWKETISRGFSECFRVLKRGGFLIFKWNETDIRLSEILELTDAKPILGHKSGKRSNTHWVLFMK	0.2803	0.1529	0.172	0.3248	0.1847	0.4713	0.2293	6.92622	18.2491	-0.116572
[truncated: 1,593 more rows]

## Sheet: DEEPACR.PHROGS.highqual
phrog.DEEPACRhit	predicted_target_system	predicted_target_system	FILTERED TO ONLY HIGH CONFIDENCE ACRS and greater than or equal to 0.7 query AND target coverage
[truncated: 7,929 more rows]

## Sheet: SPANINS.SELECT
ID	protNumInPhage	phage	tool	gene	start	stop	strand	note	range_found_with_which_spanin_predictor_CPT	CALLS HERE MADE BASED ON CPT GALAXY SPANIN FINDER TOOL RESULTS, HOWEVER may miss many because many runs failed
[truncated: 2,031 more rows]

[truncated: 13 more sheets: PHROGS.EACH, HHPRED.SELECT, INTERPROSCAN.EACH, JACKHMMER.SELECT, SIGNALP.ALL, CDSEARCH.REPS.FULL, VIRFAM.ALL, PACRISPR.ALL, CENOTE.ALL, BAKTA.REPS, EGGNOGMAPPER.REPS, PHYRE.REPS.main, PHYRE.REPS.extra]
