# Supplementary material for: Phages are unrecognized players in the ecology of the oral pathogen Porphyromonas gingivalis
Source: Microbiome. 2023 Jul 25;11:161. doi: 10.1186/s40168-023-01607-w (PMC10367356; doi:10.1186/s40168-023-01607-w)
Supplement: Supplementary file 21 — Additional file 20: Supplementary Data 05. CRISPR-Cas system annotations. [file 40168_2023_1607_MOESM20_ESM.xlsx]

## Sheet: readme
sheet_name	description_of_sheet_contents
SUMMARY.spacers_&_repeats.all	Summary information on all spacers and repeats identified by CCTyper in the set of 88 Pg genomes in this study.
SUMMARY.CRISPR_array_infos	Summary information on all CRISPR-arrays identified by CCTyper in the set of 88 Pg genomes in this study.
SUMMARY.full_CRISPR_cas_infos	Summary information on all complete CRISPR-Cas systems identified by CCTyper in the set of 88 Pg genomes in this study, combines information from "CRISPR_Cas.tab" and "CRISPR_Cas_putative.tab" (for details see https://github.com/Russel88/CRISPRCasTyper).
CCtyper.ALL.crisprs_all.tab	CCTyper output for analysis of the set of 88 Pg genomes in this study, describing "All CRISPR arrays, also false positives" (for details see https://github.com/Russel88/CRISPRCasTyper)
CCtyper.ALL.cas_operons.tab	CCTyper output for analysis of the set of 88 Pg genomes in this study, describing "All certain Cas operons" (for details see https://github.com/Russel88/CRISPRCasTyper)
CCtyper.ALL.CRISPR_Cas.tab	CCTyper output for analysis of the set of 88 Pg genomes in this study, describing "CRISPR_Cas loci, with consensus subtype predictios" (for details see https://github.com/Russel88/CRISPRCasTyper)

## Sheet: SUMMARY.spacers_&_repeats.all
	contigID	feature	start	stop	length	featureID	parent_array	sequence.original_orientation	gcaID	in_Pg_set79 (primary strains only)	order.ribotree	strain.simple	Has_Ns?	cas_operon_ID	cas_operon_position	system_prediction	cas_prediction	CRISPR_array_prediction	system_certain_or_putative?	subtype_prediction.consensus_repeat	prediction_probability.consensus_repeat	genes	Strand_Interference	Consensus_repeat [for the crispr array]	[FINAL] STEP.2. Target Std Orientation	Seq in Target STD orientation [per FINAL STEP 2]	CONSENUS repeat in STD orientation	CONSENSUS repeat group (as in Supp Figure)	Class.FINAL	Type.FINAL	feature.fasta
	ID of the bacterial contig harboring the CRISPR array.	Feature in the CRISPR array.	Start of the feature.	End of the feature.	Length of the feature in bases.	Feature identifier.	Paren CRISPR array identifier.	Original sequence reported for the feature by Cctyper (not in standardized orientation).	GenBank assembly accession number.	Is the strain part of the set of 79 assemblies that are "primary" strain representatives? [1 = TRUE, otherwise FALSE]	Order in RiboTree	Strain name, simplieifed.	Does the feature have Ns.	CCTyper identifier for this Cas operon.	Position of the Cas operon in the contig.	Prediction of type for the entire system.	Prediction of type based on the Cas genes.	Prediction of type based on the CRISPR array.	Is system identified as certain or putative by CCTyper.	Prediction of type - caution: based on the consensus repeat not on array ID.	CCTYper prediction probability based on the consensus repeat.	Genes identified in the operon.	Strand of interference module. 1 is positive strand, -1 is negative strand, 0 is mixed, NA if no interference gene found	Consensus repeat for the CRISPR array with which this feature is associated.	Final desired orientation for this feature in "standardized orientation".	Feature sequence in final standardized orientation.	Sequence of consensus feature associated with this array when in final standardized orientation.	CONSENSUS repeat group (as in Supp Figure)	Class I or Class II system? Decided upon manual curation.	Final Type Call, is based on CCTyper prediction for system where available, superceded by webserver prediction based on consensus repeat.	Feature in near-fasta format
	CP024596.1	direct_repeat	939749	939778	30	CP024596.1_2_REPEAT1	CP024596.1_2	ATTTTAATTCCTGTATGGTGCAATTGAAAT	GCA_002753935	1	62	[KCOM3131]	FALSE	CP024596.1@11	[941273, 948957]	I-B	I-B	I-B	certain	I-B	0.734364	['Cas2_2_CAS-I-II-III-IV-V-VI', 'Cas1_6_CAS-I-II-III-IV-V-VI', 'Cas4_5_CAS-I-II-III-IV-V-VI', 'Cas7_3_CAS-I-B', 'Cas8b6_0_CAS-I-B', 'Cas3_1_CAS-I', 'Cas5_9_CAS-I-B', 'Cas6_0_I-III']	-1	GTTTTAATTCCTGTATGGTACAATTGAAAT	REVERSE COMPLEMENT	ATTTCAATTGCACCATACAGGAATTAAAAT	ATTTCAATTGTACCATACAGGAATTAAAAC	consensus_repeat_stdO_Type_I-B_v1	class_1	I-B	>stdO.class_1.type_I-B.CP024596.1_2_REPEAT1@ATTTCAATTGCACCATACAGGAATTAAAAT
	CP024596.1	direct_repeat	940338	940367	30	CP024596.1_2_REPEAT10	CP024596.1_2	GTTTTAATTCCTGTATGGTACAATTGAAAT	GCA_002753935	1	62	[KCOM3131]	FALSE	CP024596.1@11	[941273, 948957]	I-B	I-B	I-B	certain	I-B	0.734364	['Cas2_2_CAS-I-II-III-IV-V-VI', 'Cas1_6_CAS-I-II-III-IV-V-VI', 'Cas4_5_CAS-I-II-III-IV-V-VI', 'Cas7_3_CAS-I-B', 'Cas8b6_0_CAS-I-B', 'Cas3_1_CAS-I', 'Cas5_9_CAS-I-B', 'Cas6_0_I-III']	-1	GTTTTAATTCCTGTATGGTACAATTGAAAT	REVERSE COMPLEMENT	ATTTCAATTGTACCATACAGGAATTAAAAC	ATTTCAATTGTACCATACAGGAATTAAAAC	consensus_repeat_stdO_Type_I-B_v1	class_1	I-B	>stdO.class_1.type_I-B.CP024596.1_2_REPEAT10@ATTTCAATTGTACCATACAGGAATTAAAAC
	CP024596.1	direct_repeat	940404	940433	30	CP024596.1_2_REPEAT11	CP024596.1_2	GTTTTAATTCCTGTATGGTACAATTGAAAT	GCA_002753935	1	62	[KCOM3131]	FALSE	CP024596.1@11	[941273, 948957]	I-B	I-B	I-B	certain	I-B	0.734364	['Cas2_2_CAS-I-II-III-IV-V-VI', 'Cas1_6_CAS-I-II-III-IV-V-VI', 'Cas4_5_CAS-I-II-III-IV-V-VI', 'Cas7_3_CAS-I-B', 'Cas8b6_0_CAS-I-B', 'Cas3_1_CAS-I', 'Cas5_9_CAS-I-B', 'Cas6_0_I-III']	-1	GTTTTAATTCCTGTATGGTACAATTGAAAT	REVERSE COMPLEMENT	ATTTCAATTGTACCATACAGGAATTAAAAC	ATTTCAATTGTACCATACAGGAATTAAAAC	consensus_repeat_stdO_Type_I-B_v1	class_1	I-B	>stdO.class_1.type_I-B.CP024596.1_2_REPEAT11@ATTTCAATTGTACCATACAGGAATTAAAAC
	CP024596.1	direct_repeat	940470	940499	30	CP024596.1_2_REPEAT12	CP024596.1_2	GTTTTAATTCCTGTATGGTACAATTGAAAT	GCA_002753935	1	62	[KCOM3131]	FALSE	CP024596.1@11	[941273, 948957]	I-B	I-B	I-B	certain	I-B	0.734364	['Cas2_2_CAS-I-II-III-IV-V-VI', 'Cas1_6_CAS-I-II-III-IV-V-VI', 'Cas4_5_CAS-I-II-III-IV-V-VI', 'Cas7_3_CAS-I-B', 'Cas8b6_0_CAS-I-B', 'Cas3_1_CAS-I', 'Cas5_9_CAS-I-B', 'Cas6_0_I-III']	-1	GTTTTAATTCCTGTATGGTACAATTGAAAT	REVERSE COMPLEMENT	ATTTCAATTGTACCATACAGGAATTAAAAC	ATTTCAATTGTACCATACAGGAATTAAAAC	consensus_repeat_stdO_Type_I-B_v1	class_1	I-B	>stdO.class_1.type_I-B.CP024596.1_2_REPEAT12@ATTTCAATTGTACCATACAGGAATTAAAAC
	CP024596.1	direct_repeat	940534	940563	30	CP024596.1_2_REPEAT13	CP024596.1_2	GTTTTAATTCCTGTATGGTACAATTGAAAT	GCA_002753935	1	62	[KCOM3131]	FALSE	CP024596.1@11	[941273, 948957]	I-B	I-B	I-B	certain	I-B	0.734364	['Cas2_2_CAS-I-II-III-IV-V-VI', 'Cas1_6_CAS-I-II-III-IV-V-VI', 'Cas4_5_CAS-I-II-III-IV-V-VI', 'Cas7_3_CAS-I-B', 'Cas8b6_0_CAS-I-B', 'Cas3_1_CAS-I', 'Cas5_9_CAS-I-B', 'Cas6_0_I-III']	-1	GTTTTAATTCCTGTATGGTACAATTGAAAT	REVERSE COMPLEMENT	ATTTCAATTGTACCATACAGGAATTAAAAC	ATTTCAATTGTACCATACAGGAATTAAAAC	consensus_repeat_stdO_Type_I-B_v1	class_1	I-B	>stdO.class_1.type_I-B.CP024596.1_2_REPEAT13@ATTTCAATTGTACCATACAGGAATTAAAAC
	CP024596.1	direct_repeat	940600	940629	30	CP024596.1_2_REPEAT14	CP024596.1_2	GTTTTAATTCCTGTATGGTACAATTGAAAT	GCA_002753935	1	62	[KCOM3131]	FALSE	CP024596.1@11	[941273, 948957]	I-B	I-B	I-B	certain	I-B	0.734364	['Cas2_2_CAS-I-II-III-IV-V-VI', 'Cas1_6_CAS-I-II-III-IV-V-VI', 'Cas4_5_CAS-I-II-III-IV-V-VI', 'Cas7_3_CAS-I-B', 'Cas8b6_0_CAS-I-B', 'Cas3_1_CAS-I', 'Cas5_9_CAS-I-B', 'Cas6_0_I-III']	-1	GTTTTAATTCCTGTATGGTACAATTGAAAT	REVERSE COMPLEMENT	ATTTCAATTGTACCATACAGGAATTAAAAC	ATTTCAATTGTACCATACAGGAATTAAAAC	consensus_repeat_stdO_Type_I-B_v1	class_1	I-B	>stdO.class_1.type_I-B.CP024596.1_2_REPEAT14@ATTTCAATTGTACCATACAGGAATTAAAAC
	CP024596.1	direct_repeat	940668	940697	30	CP024596.1_2_REPEAT15	CP024596.1_2	GTTTTAATTCCTGTATGGTACAATTGAAAT	GCA_002753935	1	62	[KCOM3131]	FALSE	CP024596.1@11	[941273, 948957]	I-B	I-B	I-B	certain	I-B	0.734364	['Cas2_2_CAS-I-II-III-IV-V-VI', 'Cas1_6_CAS-I-II-III-IV-V-VI', 'Cas4_5_CAS-I-II-III-IV-V-VI', 'Cas7_3_CAS-I-B', 'Cas8b6_0_CAS-I-B', 'Cas3_1_CAS-I', 'Cas5_9_CAS-I-B', 'Cas6_0_I-III']	-1	GTTTTAATTCCTGTATGGTACAATTGAAAT	REVERSE COMPLEMENT	ATTTCAATTGTACCATACAGGAATTAAAAC	ATTTCAATTGTACCATACAGGAATTAAAAC	consensus_repeat_stdO_Type_I-B_v1	class_1	I-B	>stdO.class_1.type_I-B.CP024596.1_2_REPEAT15@ATTTCAATTGTACCATACAGGAATTAAAAC
	CP024596.1	direct_repeat	940734	940763	30	CP024596.1_2_REPEAT16	CP024596.1_2	GTTTTAATTCCTGTATGGTACAATTGAAAT	GCA_002753935	1	62	[KCOM3131]	FALSE	CP024596.1@11	[941273, 948957]	I-B	I-B	I-B	certain	I-B	0.734364	['Cas2_2_CAS-I-II-III-IV-V-VI', 'Cas1_6_CAS-I-II-III-IV-V-VI', 'Cas4_5_CAS-I-II-III-IV-V-VI', 'Cas7_3_CAS-I-B', 'Cas8b6_0_CAS-I-B', 'Cas3_1_CAS-I', 'Cas5_9_CAS-I-B', 'Cas6_0_I-III']	-1	GTTTTAATTCCTGTATGGTACAATTGAAAT	REVERSE COMPLEMENT	ATTTCAATTGTACCATACAGGAATTAAAAC	ATTTCAATTGTACCATACAGGAATTAAAAC	consensus_repeat_stdO_Type_I-B_v1	class_1	I-B	>stdO.class_1.type_I-B.CP024596.1_2_REPEAT16@ATTTCAATTGTACCATACAGGAATTAAAAC
	CP024596.1	direct_repeat	940800	940829	30	CP024596.1_2_REPEAT17	CP024596.1_2	GTTTTAATTCCTGTATGGTACAATTGAAAT	GCA_002753935	1	62	[KCOM3131]	FALSE	CP024596.1@11	[941273, 948957]	I-B	I-B	I-B	certain	I-B	0.734364	['Cas2_2_CAS-I-II-III-IV-V-VI', 'Cas1_6_CAS-I-II-III-IV-V-VI', 'Cas4_5_CAS-I-II-III-IV-V-VI', 'Cas7_3_CAS-I-B', 'Cas8b6_0_CAS-I-B', 'Cas3_1_CAS-I', 'Cas5_9_CAS-I-B', 'Cas6_0_I-III']	-1	GTTTTAATTCCTGTATGGTACAATTGAAAT	REVERSE COMPLEMENT	ATTTCAATTGTACCATACAGGAATTAAAAC	ATTTCAATTGTACCATACAGGAATTAAAAC	consensus_repeat_stdO_Type_I-B_v1	class_1	I-B	>stdO.class_1.type_I-B.CP024596.1_2_REPEAT17@ATTTCAATTGTACCATACAGGAATTAAAAC
	CP024596.1	direct_repeat	940865	940894	30	CP024596.1_2_REPEAT18	CP024596.1_2	GTTTTAATTCCTGTATGGTACAATTGAAAT	GCA_002753935	1	62	[KCOM3131]	FALSE	CP024596.1@11	[941273, 948957]	I-B	I-B	I-B	certain	I-B	0.734364	['Cas2_2_CAS-I-II-III-IV-V-VI', 'Cas1_6_CAS-I-II-III-IV-V-VI', 'Cas4_5_CAS-I-II-III-IV-V-VI', 'Cas7_3_CAS-I-B', 'Cas8b6_0_CAS-I-B', 'Cas3_1_CAS-I', 'Cas5_9_CAS-I-B', 'Cas6_0_I-III']	-1	GTTTTAATTCCTGTATGGTACAATTGAAAT	REVERSE COMPLEMENT	ATTTCAATTGTACCATACAGGAATTAAAAC	ATTTCAATTGTACCATACAGGAATTAAAAC	consensus_repeat_stdO_Type_I-B_v1	class_1	I-B	>stdO.class_1.type_I-B.CP024596.1_2_REPEAT18@ATTTCAATTGTACCATACAGGAATTAAAAC
	CP024596.1	direct_repeat	940931	940960	30	CP024596.1_2_REPEAT19	CP024596.1_2	GTTTTAATTCCTGTATGGTACAATTGAAAT	GCA_002753935	1	62	[KCOM3131]	FALSE	CP024596.1@11	[941273, 948957]	I-B	I-B	I-B	certain	I-B	0.734364	['Cas2_2_CAS-I-II-III-IV-V-VI', 'Cas1_6_CAS-I-II-III-IV-V-VI', 'Cas4_5_CAS-I-II-III-IV-V-VI', 'Cas7_3_CAS-I-B', 'Cas8b6_0_CAS-I-B', 'Cas3_1_CAS-I', 'Cas5_9_CAS-I-B', 'Cas6_0_I-III']	-1	GTTTTAATTCCTGTATGGTACAATTGAAAT	REVERSE COMPLEMENT	ATTTCAATTGTACCATACAGGAATTAAAAC	ATTTCAATTGTACCATACAGGAATTAAAAC	consensus_repeat_stdO_Type_I-B_v1	class_1	I-B	>stdO.class_1.type_I-B.CP024596.1_2_REPEAT19@ATTTCAATTGTACCATACAGGAATTAAAAC
	CP024596.1	direct_repeat	939814	939843	30	CP024596.1_2_REPEAT2	CP024596.1_2	GTTTTAATTCCTGTATGGTACAATTGAAAT	GCA_002753935	1	62	[KCOM3131]	FALSE	CP024596.1@11	[941273, 948957]	I-B	I-B	I-B	certain	I-B	0.734364	['Cas2_2_CAS-I-II-III-IV-V-VI', 'Cas1_6_CAS-I-II-III-IV-V-VI', 'Cas4_5_CAS-I-II-III-IV-V-VI', 'Cas7_3_CAS-I-B', 'Cas8b6_0_CAS-I-B', 'Cas3_1_CAS-I', 'Cas5_9_CAS-I-B', 'Cas6_0_I-III']	-1	GTTTTAATTCCTGTATGGTACAATTGAAAT	REVERSE COMPLEMENT	ATTTCAATTGTACCATACAGGAATTAAAAC	ATTTCAATTGTACCATACAGGAATTAAAAC	consensus_repeat_stdO_Type_I-B_v1	class_1	I-B	>stdO.class_1.type_I-B.CP024596.1_2_REPEAT2@ATTTCAATTGTACCATACAGGAATTAAAAC
	CP024596.1	direct_repeat	940997	941026	30	CP024596.1_2_REPEAT20	CP024596.1_2	GTTTTAATTCCTGTATGGTACAATTGAAAT	GCA_002753935	1	62	[KCOM3131]	FALSE	CP024596.1@11	[941273, 948957]	I-B	I-B	I-B	certain	I-B	0.734364	['Cas2_2_CAS-I-II-III-IV-V-VI', 'Cas1_6_CAS-I-II-III-IV-V-VI', 'Cas4_5_CAS-I-II-III-IV-V-VI', 'Cas7_3_CAS-I-B', 'Cas8b6_0_CAS-I-B', 'Cas3_1_CAS-I', 'Cas5_9_CAS-I-B', 'Cas6_0_I-III']	-1	GTTTTAATTCCTGTATGGTACAATTGAAAT	REVERSE COMPLEMENT	ATTTCAATTGTACCATACAGGAATTAAAAC	ATTTCAATTGTACCATACAGGAATTAAAAC	consensus_repeat_stdO_Type_I-B_v1	class_1	I-B	>stdO.class_1.type_I-B.CP024596.1_2_REPEAT20@ATTTCAATTGTACCATACAGGAATTAAAAC
	CP024596.1	direct_repeat	939879	939908	30	CP024596.1_2_REPEAT3	CP024596.1_2	GTTTTAATTCCTGTATGGTACAATTGAAAT	GCA_002753935	1	62	[KCOM3131]	FALSE	CP024596.1@11	[941273, 948957]	I-B	I-B	I-B	certain	I-B	0.734364	['Cas2_2_CAS-I-II-III-IV-V-VI', 'Cas1_6_CAS-I-II-III-IV-V-VI', 'Cas4_5_CAS-I-II-III-IV-V-VI', 'Cas7_3_CAS-I-B', 'Cas8b6_0_CAS-I-B', 'Cas3_1_CAS-I', 'Cas5_9_CAS-I-B', 'Cas6_0_I-III']	-1	GTTTTAATTCCTGTATGGTACAATTGAAAT	REVERSE COMPLEMENT	ATTTCAATTGTACCATACAGGAATTAAAAC	ATTTCAATTGTACCATACAGGAATTAAAAC	consensus_repeat_stdO_Type_I-B_v1	class_1	I-B	>stdO.class_1.type_I-B.CP024596.1_2_REPEAT3@ATTTCAATTGTACCATACAGGAATTAAAAC
	CP024596.1	direct_repeat	939944	939973	30	CP024596.1_2_REPEAT4	CP024596.1_2	GTTTTAATTCCTGTATGGTACAATTGAAAT	GCA_002753935	1	62	[KCOM3131]	FALSE	CP024596.1@11	[941273, 948957]	I-B	I-B	I-B	certain	I-B	0.734364	['Cas2_2_CAS-I-II-III-IV-V-VI', 'Cas1_6_CAS-I-II-III-IV-V-VI', 'Cas4_5_CAS-I-II-III-IV-V-VI', 'Cas7_3_CAS-I-B', 'Cas8b6_0_CAS-I-B', 'Cas3_1_CAS-I', 'Cas5_9_CAS-I-B', 'Cas6_0_I-III']	-1	GTTTTAATTCCTGTATGGTACAATTGAAAT	REVERSE COMPLEMENT	ATTTCAATTGTACCATACAGGAATTAAAAC	ATTTCAATTGTACCATACAGGAATTAAAAC	consensus_repeat_stdO_Type_I-B_v1	class_1	I-B	>stdO.class_1.type_I-B.CP024596.1_2_REPEAT4@ATTTCAATTGTACCATACAGGAATTAAAAC
	CP024596.1	direct_repeat	940008	940037	30	CP024596.1_2_REPEAT5	CP024596.1_2	GTTTTAATTCCTGTATGGTACAATTGAAAT	GCA_002753935	1	62	[KCOM3131]	FALSE	CP024596.1@11	[941273, 948957]	I-B	I-B	I-B	certain	I-B	0.734364	['Cas2_2_CAS-I-II-III-IV-V-VI', 'Cas1_6_CAS-I-II-III-IV-V-VI', 'Cas4_5_CAS-I-II-III-IV-V-VI', 'Cas7_3_CAS-I-B', 'Cas8b6_0_CAS-I-B', 'Cas3_1_CAS-I', 'Cas5_9_CAS-I-B', 'Cas6_0_I-III']	-1	GTTTTAATTCCTGTATGGTACAATTGAAAT	REVERSE COMPLEMENT	ATTTCAATTGTACCATACAGGAATTAAAAC	ATTTCAATTGTACCATACAGGAATTAAAAC	consensus_repeat_stdO_Type_I-B_v1	class_1	I-B	>stdO.class_1.type_I-B.CP024596.1_2_REPEAT5@ATTTCAATTGTACCATACAGGAATTAAAAC
	CP024596.1	direct_repeat	940075	940104	30	CP024596.1_2_REPEAT6	CP024596.1_2	GTTTTAATTCCTGTATGGTACAATTGAAAT	GCA_002753935	1	62	[KCOM3131]	FALSE	CP024596.1@11	[941273, 948957]	I-B	I-B	I-B	certain	I-B	0.734364	['Cas2_2_CAS-I-II-III-IV-V-VI', 'Cas1_6_CAS-I-II-III-IV-V-VI', 'Cas4_5_CAS-I-II-III-IV-V-VI', 'Cas7_3_CAS-I-B', 'Cas8b6_0_CAS-I-B', 'Cas3_1_CAS-I', 'Cas5_9_CAS-I-B', 'Cas6_0_I-III']	-1	GTTTTAATTCCTGTATGGTACAATTGAAAT	REVERSE COMPLEMENT	ATTTCAATTGTACCATACAGGAATTAAAAC	ATTTCAATTGTACCATACAGGAATTAAAAC	consensus_repeat_stdO_Type_I-B_v1	class_1	I-B	>stdO.class_1.type_I-B.CP024596.1_2_REPEAT6@ATTTCAATTGTACCATACAGGAATTAAAAC
	CP024596.1	direct_repeat	940142	940171	30	CP024596.1_2_REPEAT7	CP024596.1_2	GTTTTAATTCCTGTATGGTACAATTGAAAT	GCA_002753935	1	62	[KCOM3131]	FALSE	CP024596.1@11	[941273, 948957]	I-B	I-B	I-B	certain	I-B	0.734364	['Cas2_2_CAS-I-II-III-IV-V-VI', 'Cas1_6_CAS-I-II-III-IV-V-VI', 'Cas4_5_CAS-I-II-III-IV-V-VI', 'Cas7_3_CAS-I-B', 'Cas8b6_0_CAS-I-B', 'Cas3_1_CAS-I', 'Cas5_9_CAS-I-B', 'Cas6_0_I-III']	-1	GTTTTAATTCCTGTATGGTACAATTGAAAT	REVERSE COMPLEMENT	ATTTCAATTGTACCATACAGGAATTAAAAC	ATTTCAATTGTACCATACAGGAATTAAAAC	consensus_repeat_stdO_Type_I-B_v1	class_1	I-B	>stdO.class_1.type_I-B.CP024596.1_2_REPEAT7@ATTTCAATTGTACCATACAGGAATTAAAAC
	CP024596.1	direct_repeat	940206	940235	30	CP024596.1_2_REPEAT8	CP024596.1_2	GTTTTAATTCCTGTATGGTACAATTGAAAT	GCA_002753935	1	62	[KCOM3131]	FALSE	CP024596.1@11	[941273, 948957]	I-B	I-B	I-B	certain	I-B	0.734364	['Cas2_2_CAS-I-II-III-IV-V-VI', 'Cas1_6_CAS-I-II-III-IV-V-VI', 'Cas4_5_CAS-I-II-III-IV-V-VI', 'Cas7_3_CAS-I-B', 'Cas8b6_0_CAS-I-B', 'Cas3_1_CAS-I', 'Cas5_9_CAS-I-B', 'Cas6_0_I-III']	-1	GTTTTAATTCCTGTATGGTACAATTGAAAT	REVERSE COMPLEMENT	ATTTCAATTGTACCATACAGGAATTAAAAC	ATTTCAATTGTACCATACAGGAATTAAAAC	consensus_repeat_stdO_Type_I-B_v1	class_1	I-B	>stdO.class_1.type_I-B.CP024596.1_2_REPEAT8@ATTTCAATTGTACCATACAGGAATTAAAAC
	CP024596.1	direct_repeat	940272	940301	30	CP024596.1_2_REPEAT9	CP024596.1_2	GTTTTAATTCCTGTATGGTACAATTGAAAT	GCA_002753935	1	62	[KCOM3131]	FALSE	CP024596.1@11	[941273, 948957]	I-B	I-B	I-B	certain	I-B	0.734364	['Cas2_2_CAS-I-II-III-IV-V-VI', 'Cas1_6_CAS-I-II-III-IV-V-VI', 'Cas4_5_CAS-I-II-III-IV-V-VI', 'Cas7_3_CAS-I-B', 'Cas8b6_0_CAS-I-B', 'Cas3_1_CAS-I', 'Cas5_9_CAS-I-B', 'Cas6_0_I-III']	-1	GTTTTAATTCCTGTATGGTACAATTGAAAT	REVERSE COMPLEMENT	ATTTCAATTGTACCATACAGGAATTAAAAC	ATTTCAATTGTACCATACAGGAATTAAAAC	consensus_repeat_stdO_Type_I-B_v1	class_1	I-B	>stdO.class_1.type_I-B.CP024596.1_2_REPEAT9@ATTTCAATTGTACCATACAGGAATTAAAAC
	KI259002.1	direct_repeat	8600	8631	32	KI259002.1_18_REPEAT2	KI259002.1_18	CTGTTTTAATTCCTGTATGGTGCAATTGAAAT	GCA_000467815	1	29	[F0569]	FALSE	KI259002.1@1	[9079, 16763]	I-B	I-B	Unknown	certain	I-B	0.600294	['Cas2_2_CAS-I-II-III-IV-V-VI', 'Cas1_6_CAS-I-II-III-IV-V-VI', 'Cas4_5_CAS-I-II-III-IV-V-VI', 'Cas7_3_CAS-I-B', 'Cas8b6_0_CAS-I-B', 'Cas3_1_CAS-I', 'Cas5_9_CAS-I-B', 'Cas6_0_I-III']	-1	CTGTTTTAATTCCTGTATGGTGCAATTGAAAT	REVERSE COMPLEMENT	ATTTCAATTGCACCATACAGGAATTAAAACAG	ATTTCAATTGCACCATACAGGAATTAAAACAG	consensus_repeat_stdO_Type_I-B_v3	class_1	I-B	>stdO.class_1.type_I-B.KI259002.1_18_REPEAT2@ATTTCAATTGCACCATACAGGAATTAAAACAG
	KI259002.1	direct_repeat	8667	8698	32	KI259002.1_18_REPEAT3	KI259002.1_18	CTGTTTTAATTCCTGTATGGTGCAATTGAAAT	GCA_000467815	1	29	[F0569]	FALSE	KI259002.1@1	[9079, 16763]	I-B	I-B	Unknown	certain	I-B	0.600294	['Cas2_2_CAS-I-II-III-IV-V-VI', 'Cas1_6_CAS-I-II-III-IV-V-VI', 'Cas4_5_CAS-I-II-III-IV-V-VI', 'Cas7_3_CAS-I-B', 'Cas8b6_0_CAS-I-B', 'Cas3_1_CAS-I', 'Cas5_9_CAS-I-B', 'Cas6_0_I-III']	-1	CTGTTTTAATTCCTGTATGGTGCAATTGAAAT	REVERSE COMPLEMENT	ATTTCAATTGCACCATACAGGAATTAAAACAG	ATTTCAATTGCACCATACAGGAATTAAAACAG	consensus_repeat_stdO_Type_I-B_v3	class_1	I-B	>stdO.class_1.type_I-B.KI259002.1_18_REPEAT3@ATTTCAATTGCACCATACAGGAATTAAAACAG
	KI259002.1	direct_repeat	8801	8832	32	KI259002.1_18_REPEAT5	KI259002.1_18	CTGTTTTAATTCCTGTATGGTGCAATTGAAAT	GCA_000467815	1	29	[F0569]	FALSE	KI259002.1@1	[9079, 16763]	I-B	I-B	Unknown	certain	I-B	0.600294	['Cas2_2_CAS-I-II-III-IV-V-VI', 'Cas1_6_CAS-I-II-III-IV-V-VI', 'Cas4_5_CAS-I-II-III-IV-V-VI', 'Cas7_3_CAS-I-B', 'Cas8b6_0_CAS-I-B', 'Cas3_1_CAS-I', 'Cas5_9_CAS-I-B', 'Cas6_0_I-III']	-1	CTGTTTTAATTCCTGTATGGTGCAATTGAAAT	REVERSE COMPLEMENT	ATTTCAATTGCACCATACAGGAATTAAAACAG	ATTTCAATTGCACCATACAGGAATTAAAACAG	consensus_repeat_stdO_Type_I-B_v3	class_1	I-B	>stdO.class_1.type_I-B.KI259002.1_18_REPEAT5@ATTTCAATTGCACCATACAGGAATTAAAACAG
	KI259002.1	direct_repeat	8734	8765	32	KI259002.1_18_REPEAT4	KI259002.1_18	CGGTTTTAATTCCTGTATGGTGCAATTGAAAT	GCA_000467815	1	29	[F0569]	FALSE	KI259002.1@1	[9079, 16763]	I-B	I-B	Unknown	certain	I-B	0.600294	['Cas2_2_CAS-I-II-III-IV-V-VI', 'Cas1_6_CAS-I-II-III-IV-V-VI', 'Cas4_5_CAS-I-II-III-IV-V-VI', 'Cas7_3_CAS-I-B', 'Cas8b6_0_CAS-I-B', 'Cas3_1_CAS-I', 'Cas5_9_CAS-I-B', 'Cas6_0_I-III']	-1	CTGTTTTAATTCCTGTATGGTGCAATTGAAAT	REVERSE COMPLEMENT	ATTTCAATTGCACCATACAGGAATTAAAACCG	ATTTCAATTGCACCATACAGGAATTAAAACAG	consensus_repeat_stdO_Type_I-B_v3	class_1	I-B	>stdO.class_1.type_I-B.KI259002.1_18_REPEAT4@ATTTCAATTGCACCATACAGGAATTAAAACCG
	KI259002.1	direct_repeat	8534	8565	32	KI259002.1_18_REPEAT1	KI259002.1_18	NTGTTTTAATTCCTGTATGGTGCAATTGAAAT	GCA_000467815	1	29	[F0569]	TRUE	KI259002.1@1	[9079, 16763]	I-B	I-B	Unknown	certain	I-B	0.600294	['Cas2_2_CAS-I-II-III-IV-V-VI', 'Cas1_6_CAS-I-II-III-IV-V-VI', 'Cas4_5_CAS-I-II-III-IV-V-VI', 'Cas7_3_CAS-I-B', 'Cas8b6_0_CAS-I-B', 'Cas3_1_CAS-I', 'Cas5_9_CAS-I-B', 'Cas6_0_I-III']	-1	CTGTTTTAATTCCTGTATGGTGCAATTGAAAT	REVERSE COMPLEMENT	ATTTCAATTGCACCATACAGGAATTAAAACAN	ATTTCAATTGCACCATACAGGAATTAAAACAG	consensus_repeat_stdO_Type_I-B_v3	class_1	I-B	>stdO.class_1.type_I-B.KI259002.1_18_REPEAT1@ATTTCAATTGCACCATACAGGAATTAAAACAN
	KI259002.1	direct_repeat	6752	6782	31	KI259002.1_14_REPEAT2	KI259002.1_14	TGTTTTAATTCCTGTATGGTGCAATTGAAAT	GCA_000467815	1	29	[F0569]	FALSE	KI259002.1@1	[9079, 16763]	I-B	I-B	Unknown	certain	I-B	0.925966	['Cas2_2_CAS-I-II-III-IV-V-VI', 'Cas1_6_CAS-I-II-III-IV-V-VI', 'Cas4_5_CAS-I-II-III-IV-V-VI', 'Cas7_3_CAS-I-B', 'Cas8b6_0_CAS-I-B', 'Cas3_1_CAS-I', 'Cas5_9_CAS-I-B', 'Cas6_0_I-III']	-1	AGTTTTAATTCCTGTATGGTGCAATTGAAAT	REVERSE COMPLEMENT	ATTTCAATTGCACCATACAGGAATTAAAACA	ATTTCAATTGCACCATACAGGAATTAAAACT	consensus_repeat_stdO_Type_I-B_v4	class_1	I-B	>stdO.class_1.type_I-B.KI259002.1_14_REPEAT2@ATTTCAATTGCACCATACAGGAATTAAAACA
	KI259002.1	direct_repeat	6685	6715	31	KI259002.1_14_REPEAT1	KI259002.1_14	AGTTTTAATTCCTGTATGGTGCAATTGAAAT	GCA_000467815	1	29	[F0569]	FALSE	KI259002.1@1	[9079, 16763]	I-B	I-B	Unknown	certain	I-B	0.925966	['Cas2_2_CAS-I-II-III-IV-V-VI', 'Cas1_6_CAS-I-II-III-IV-V-VI', 'Cas4_5_CAS-I-II-III-IV-V-VI', 'Cas7_3_CAS-I-B', 'Cas8b6_0_CAS-I-B', 'Cas3_1_CAS-I', 'Cas5_9_CAS-I-B', 'Cas6_0_I-III']	-1	AGTTTTAATTCCTGTATGGTGCAATTGAAAT	REVERSE COMPLEMENT	ATTTCAATTGCACCATACAGGAATTAAAACT	ATTTCAATTGCACCATACAGGAATTAAAACT	consensus_repeat_stdO_Type_I-B_v4	class_1	I-B	>stdO.class_1.type_I-B.KI259002.1_14_REPEAT1@ATTTCAATTGCACCATACAGGAATTAAAACT
	KI259002.1	direct_repeat	6819	6849	31	KI259002.1_14_REPEAT3	KI259002.1_14	AGTTTTAATTCCTGTATGGTGCAATTGAAAT	GCA_000467815	1	29	[F0569]	FALSE	KI259002.1@1	[9079, 16763]	I-B	I-B	Unknown	certain	I-B	0.925966	['Cas2_2_CAS-I-II-III-IV-V-VI', 'Cas1_6_CAS-I-II-III-IV-V-VI', 'Cas4_5_CAS-I-II-III-IV-V-VI', 'Cas7_3_CAS-I-B', 'Cas8b6_0_CAS-I-B', 'Cas3_1_CAS-I', 'Cas5_9_CAS-I-B', 'Cas6_0_I-III']	-1	AGTTTTAATTCCTGTATGGTGCAATTGAAAT	REVERSE COMPLEMENT	ATTTCAATTGCACCATACAGGAATTAAAACT	ATTTCAATTGCACCATACAGGAATTAAAACT	consensus_repeat_stdO_Type_I-B_v4	class_1	I-B	>stdO.class_1.type_I-B.KI259002.1_14_REPEAT3@ATTTCAATTGCACCATACAGGAATTAAAACT
	KI259002.1	direct_repeat	6885	6915	31	KI259002.1_14_REPEAT4	KI259002.1_14	AGTTTTAATTCCTGTATGGTGCAATTGAAAT	GCA_000467815	1	29	[F0569]	FALSE	KI259002.1@1	[9079, 16763]	I-B	I-B	Unknown	certain	I-B	0.925966	['Cas2_2_CAS-I-II-III-IV-V-VI', 'Cas1_6_CAS-I-II-III-IV-V-VI', 'Cas4_5_CAS-I-II-III-IV-V-VI', 'Cas7_3_CAS-I-B', 'Cas8b6_0_CAS-I-B', 'Cas3_1_CAS-I', 'Cas5_9_CAS-I-B', 'Cas6_0_I-III']	-1	AGTTTTAATTCCTGTATGGTGCAATTGAAAT	REVERSE COMPLEMENT	ATTTCAATTGCACCATACAGGAATTAAAACT	ATTTCAATTGCACCATACAGGAATTAAAACT	consensus_repeat_stdO_Type_I-B_v4	class_1	I-B	>stdO.class_1.type_I-B.KI259002.1_14_REPEAT4@ATTTCAATTGCACCATACAGGAATTAAAACT
	KI259210.1	direct_repeat	93	121	29	KI259210.1_2_REPEAT1	KI259210.1_2	TTTTAATTCCTGTATGGTGCAATTGAAAT	GCA_000467835	1	85	[F0570]	FALSE	KI259210.1@1	[1088, 8833]	I-B	I-B	Unknown	certain	I-B	0.832229	['Cas2_2_CAS-I-II-III-IV-V-VI', 'Cas1_6_CAS-I-II-III-IV-V-VI', 'Cas1_6_CAS-I-II-III-IV-V-VI', 'Cas4_5_CAS-I-II-III-IV-V-VI', 'Cas7_3_CAS-I-B', 'Cas8b6_0_CAS-I-B', 'Cas3_1_CAS-I', 'Cas5_9_CAS-I-B', 'Cas6_0_I-III']	-1	TTTTAATTCCTGTATGGTGCAATTGAAAT	REVERSE COMPLEMENT	ATTTCAATTGCACCATACAGGAATTAAAA	ATTTCAATTGCACCATACAGGAATTAAAA	consensus_repeat_stdO_Type_I-B_v5	class_1	I-B	>stdO.class_1.type_I-B.KI259210.1_2_REPEAT1@ATTTCAATTGCACCATACAGGAATTAAAA
	KI259210.1	direct_repeat	158	186	29	KI259210.1_2_REPEAT2	KI259210.1_2	TTTTAATTCCTGTATGGTGCAATTGAAAT	GCA_000467835	1	85	[F0570]	FALSE	KI259210.1@1	[1088, 8833]	I-B	I-B	Unknown	certain	I-B	0.832229	['Cas2_2_CAS-I-II-III-IV-V-VI', 'Cas1_6_CAS-I-II-III-IV-V-VI', 'Cas1_6_CAS-I-II-III-IV-V-VI', 'Cas4_5_CAS-I-II-III-IV-V-VI', 'Cas7_3_CAS-I-B', 'Cas8b6_0_CAS-I-B', 'Cas3_1_CAS-I', 'Cas5_9_CAS-I-B', 'Cas6_0_I-III']	-1	TTTTAATTCCTGTATGGTGCAATTGAAAT	REVERSE COMPLEMENT	ATTTCAATTGCACCATACAGGAATTAAAA	ATTTCAATTGCACCATACAGGAATTAAAA	consensus_repeat_stdO_Type_I-B_v5	class_1	I-B	>stdO.class_1.type_I-B.KI259210.1_2_REPEAT2@ATTTCAATTGCACCATACAGGAATTAAAA
	KI259210.1	direct_repeat	223	251	29	KI259210.1_2_REPEAT3	KI259210.1_2	TTTTAATTCCTGTATGGTGCAATTGAAAT	GCA_000467835	1	85	[F0570]	FALSE	KI259210.1@1	[1088, 8833]	I-B	I-B	Unknown	certain	I-B	0.832229	['Cas2_2_CAS-I-II-III-IV-V-VI', 'Cas1_6_CAS-I-II-III-IV-V-VI', 'Cas1_6_CAS-I-II-III-IV-V-VI', 'Cas4_5_CAS-I-II-III-IV-V-VI', 'Cas7_3_CAS-I-B', 'Cas8b6_0_CAS-I-B', 'Cas3_1_CAS-I', 'Cas5_9_CAS-I-B', 'Cas6_0_I-III']	-1	TTTTAATTCCTGTATGGTGCAATTGAAAT	REVERSE COMPLEMENT	ATTTCAATTGCACCATACAGGAATTAAAA	ATTTCAATTGCACCATACAGGAATTAAAA	consensus_repeat_stdO_Type_I-B_v5	class_1	I-B	>stdO.class_1.type_I-B.KI259210.1_2_REPEAT3@ATTTCAATTGCACCATACAGGAATTAAAA
	CP073348.1	direct_repeat	2138060	2138089	30	CP073348.1_3_REPEAT30	CP073348.1_3	CTTTTAATTCCTGTATGGTACAATTGAAAT	GCA_018141805	1	1	[GMU202011]	FALSE	CP073348.1@27	[2139455, 2147484]	I-C	I-C	I-B	certain	I-B	0.473232	['Cas2_2_CAS-I-II-III-IV-V-VI', 'Cas1_6_CAS-I-II-III-IV-V-VI', 'Cas4_5_CAS-I-II-III-IV-V-VI', 'Cas3_0_CAS-I', 'Cas7b_0_CAS-I-B', 'Cas8c_1_IC', 'Cas5_1_IC', 'Cas6_0_I-III']	-1	TTTTTAATTCCTGTATGGTGCAATTGAAAT	REVERSE COMPLEMENT	ATTTCAATTGTACCATACAGGAATTAAAAG	ATTTCAATTGCACCATACAGGAATTAAAAA	consensus_repeat_stdO_Type_I-C_v1	class_1	I-C	>stdO.class_1.type_I-C.CP073348.1_3_REPEAT30@ATTTCAATTGTACCATACAGGAATTAAAAG
	CP073348.1	direct_repeat	2136748	2136777	30	CP073348.1_3_REPEAT10	CP073348.1_3	TTTTTAATTCCTGTATGGTGCAATTGAAAT	GCA_018141805	1	1	[GMU202011]	FALSE	CP073348.1@27	[2139455, 2147484]	I-C	I-C	I-B	certain	I-B	0.473232	['Cas2_2_CAS-I-II-III-IV-V-VI', 'Cas1_6_CAS-I-II-III-IV-V-VI', 'Cas4_5_CAS-I-II-III-IV-V-VI', 'Cas3_0_CAS-I', 'Cas7b_0_CAS-I-B', 'Cas8c_1_IC', 'Cas5_1_IC', 'Cas6_0_I-III']	-1	TTTTTAATTCCTGTATGGTGCAATTGAAAT	REVERSE COMPLEMENT	ATTTCAATTGCACCATACAGGAATTAAAAA	ATTTCAATTGCACCATACAGGAATTAAAAA	consensus_repeat_stdO_Type_I-C_v1	class_1	I-C	>stdO.class_1.type_I-C.CP073348.1_3_REPEAT10@ATTTCAATTGCACCATACAGGAATTAAAAA
	CP073348.1	direct_repeat	2136881	2136910	30	CP073348.1_3_REPEAT12	CP073348.1_3	TTTTTAATTCCTGTATGGTGCAATTGAAAT	GCA_018141805	1	1	[GMU202011]	FALSE	CP073348.1@27	[2139455, 2147484]	I-C	I-C	I-B	certain	I-B	0.473232	['Cas2_2_CAS-I-II-III-IV-V-VI', 'Cas1_6_CAS-I-II-III-IV-V-VI', 'Cas4_5_CAS-I-II-III-IV-V-VI', 'Cas3_0_CAS-I', 'Cas7b_0_CAS-I-B', 'Cas8c_1_IC', 'Cas5_1_IC', 'Cas6_0_I-III']	-1	TTTTTAATTCCTGTATGGTGCAATTGAAAT	REVERSE COMPLEMENT	ATTTCAATTGCACCATACAGGAATTAAAAA	ATTTCAATTGCACCATACAGGAATTAAAAA	consensus_repeat_stdO_Type_I-C_v1	class_1	I-C	>stdO.class_1.type_I-C.CP073348.1_3_REPEAT12@ATTTCAATTGCACCATACAGGAATTAAAAA
	CP073348.1	direct_repeat	2136947	2136976	30	CP073348.1_3_REPEAT13	CP073348.1_3	TTTTTAATTCCTGTATGGTGCAATTGAAAT	GCA_018141805	1	1	[GMU202011]	FALSE	CP073348.1@27	[2139455, 2147484]	I-C	I-C	I-B	certain	I-B	0.473232	['Cas2_2_CAS-I-II-III-IV-V-VI', 'Cas1_6_CAS-I-II-III-IV-V-VI', 'Cas4_5_CAS-I-II-III-IV-V-VI', 'Cas3_0_CAS-I', 'Cas7b_0_CAS-I-B', 'Cas8c_1_IC', 'Cas5_1_IC', 'Cas6_0_I-III']	-1	TTTTTAATTCCTGTATGGTGCAATTGAAAT	REVERSE COMPLEMENT	ATTTCAATTGCACCATACAGGAATTAAAAA	ATTTCAATTGCACCATACAGGAATTAAAAA	consensus_repeat_stdO_Type_I-C_v1	class_1	I-C	>stdO.class_1.type_I-C.CP073348.1_3_REPEAT13@ATTTCAATTGCACCATACAGGAATTAAAAA
	CP073348.1	direct_repeat	2137013	2137042	30	CP073348.1_3_REPEAT14	CP073348.1_3	TTTTTAATTCCTGTATGGTGCAATTGAAAT	GCA_018141805	1	1	[GMU202011]	FALSE	CP073348.1@27	[2139455, 2147484]	I-C	I-C	I-B	certain	I-B	0.473232	['Cas2_2_CAS-I-II-III-IV-V-VI', 'Cas1_6_CAS-I-II-III-IV-V-VI', 'Cas4_5_CAS-I-II-III-IV-V-VI', 'Cas3_0_CAS-I', 'Cas7b_0_CAS-I-B', 'Cas8c_1_IC', 'Cas5_1_IC', 'Cas6_0_I-III']	-1	TTTTTAATTCCTGTATGGTGCAATTGAAAT	REVERSE COMPLEMENT	ATTTCAATTGCACCATACAGGAATTAAAAA	ATTTCAATTGCACCATACAGGAATTAAAAA	consensus_repeat_stdO_Type_I-C_v1	class_1	I-C	>stdO.class_1.type_I-C.CP073348.1_3_REPEAT14@ATTTCAATTGCACCATACAGGAATTAAAAA
	CP073348.1	direct_repeat	2137079	2137108	30	CP073348.1_3_REPEAT15	CP073348.1_3	TTTTTAATTCCTGTATGGTGCAATTGAAAT	GCA_018141805	1	1	[GMU202011]	FALSE	CP073348.1@27	[2139455, 2147484]	I-C	I-C	I-B	certain	I-B	0.473232	['Cas2_2_CAS-I-II-III-IV-V-VI', 'Cas1_6_CAS-I-II-III-IV-V-VI', 'Cas4_5_CAS-I-II-III-IV-V-VI', 'Cas3_0_CAS-I', 'Cas7b_0_CAS-I-B', 'Cas8c_1_IC', 'Cas5_1_IC', 'Cas6_0_I-III']	-1	TTTTTAATTCCTGTATGGTGCAATTGAAAT	REVERSE COMPLEMENT	ATTTCAATTGCACCATACAGGAATTAAAAA	ATTTCAATTGCACCATACAGGAATTAAAAA	consensus_repeat_stdO_Type_I-C_v1	class_1	I-C	>stdO.class_1.type_I-C.CP073348.1_3_REPEAT15@ATTTCAATTGCACCATACAGGAATTAAAAA
	CP073348.1	direct_repeat	2137145	2137174	30	CP073348.1_3_REPEAT16	CP073348.1_3	TTTTTAATTCCTGTATGGTGCAATTGAAAT	GCA_018141805	1	1	[GMU202011]	FALSE	CP073348.1@27	[2139455, 2147484]	I-C	I-C	I-B	certain	I-B	0.473232	['Cas2_2_CAS-I-II-III-IV-V-VI', 'Cas1_6_CAS-I-II-III-IV-V-VI', 'Cas4_5_CAS-I-II-III-IV-V-VI', 'Cas3_0_CAS-I', 'Cas7b_0_CAS-I-B', 'Cas8c_1_IC', 'Cas5_1_IC', 'Cas6_0_I-III']	-1	TTTTTAATTCCTGTATGGTGCAATTGAAAT	REVERSE COMPLEMENT	ATTTCAATTGCACCATACAGGAATTAAAAA	ATTTCAATTGCACCATACAGGAATTAAAAA	consensus_repeat_stdO_Type_I-C_v1	class_1	I-C	>stdO.class_1.type_I-C.CP073348.1_3_REPEAT16@ATTTCAATTGCACCATACAGGAATTAAAAA
	CP073348.1	direct_repeat	2137210	2137239	30	CP073348.1_3_REPEAT17	CP073348.1_3	TTTTTAATTCCTGTATGGTGCAATTGAAAT	GCA_018141805	1	1	[GMU202011]	FALSE	CP073348.1@27	[2139455, 2147484]	I-C	I-C	I-B	certain	I-B	0.473232	['Cas2_2_CAS-I-II-III-IV-V-VI', 'Cas1_6_CAS-I-II-III-IV-V-VI', 'Cas4_5_CAS-I-II-III-IV-V-VI', 'Cas3_0_CAS-I', 'Cas7b_0_CAS-I-B', 'Cas8c_1_IC', 'Cas5_1_IC', 'Cas6_0_I-III']	-1	TTTTTAATTCCTGTATGGTGCAATTGAAAT	REVERSE COMPLEMENT	ATTTCAATTGCACCATACAGGAATTAAAAA	ATTTCAATTGCACCATACAGGAATTAAAAA	consensus_repeat_stdO_Type_I-C_v1	class_1	I-C	>stdO.class_1.type_I-C.CP073348.1_3_REPEAT17@ATTTCAATTGCACCATACAGGAATTAAAAA
	CP073348.1	direct_repeat	2137275	2137304	30	CP073348.1_3_REPEAT18	CP073348.1_3	TTTTTAATTCCTGTATGGTGCAATTGAAAT	GCA_018141805	1	1	[GMU202011]	FALSE	CP073348.1@27	[2139455, 2147484]	I-C	I-C	I-B	certain	I-B	0.473232	['Cas2_2_CAS-I-II-III-IV-V-VI', 'Cas1_6_CAS-I-II-III-IV-V-VI', 'Cas4_5_CAS-I-II-III-IV-V-VI', 'Cas3_0_CAS-I', 'Cas7b_0_CAS-I-B', 'Cas8c_1_IC', 'Cas5_1_IC', 'Cas6_0_I-III']	-1	TTTTTAATTCCTGTATGGTGCAATTGAAAT	REVERSE COMPLEMENT	ATTTCAATTGCACCATACAGGAATTAAAAA	ATTTCAATTGCACCATACAGGAATTAAAAA	consensus_repeat_stdO_Type_I-C_v1	class_1	I-C	>stdO.class_1.type_I-C.CP073348.1_3_REPEAT18@ATTTCAATTGCACCATACAGGAATTAAAAA
	CP073348.1	direct_repeat	2137341	2137370	30	CP073348.1_3_REPEAT19	CP073348.1_3	TTTTTAATTCCTGTATGGTGCAATTGAAAT	GCA_018141805	1	1	[GMU202011]	FALSE	CP073348.1@27	[2139455, 2147484]	I-C	I-C	I-B	certain	I-B	0.473232	['Cas2_2_CAS-I-II-III-IV-V-VI', 'Cas1_6_CAS-I-II-III-IV-V-VI', 'Cas4_5_CAS-I-II-III-IV-V-VI', 'Cas3_0_CAS-I', 'Cas7b_0_CAS-I-B', 'Cas8c_1_IC', 'Cas5_1_IC', 'Cas6_0_I-III']	-1	TTTTTAATTCCTGTATGGTGCAATTGAAAT	REVERSE COMPLEMENT	ATTTCAATTGCACCATACAGGAATTAAAAA	ATTTCAATTGCACCATACAGGAATTAAAAA	consensus_repeat_stdO_Type_I-C_v1	class_1	I-C	>stdO.class_1.type_I-C.CP073348.1_3_REPEAT19@ATTTCAATTGCACCATACAGGAATTAAAAA
	CP073348.1	direct_repeat	2137407	2137436	30	CP073348.1_3_REPEAT20	CP073348.1_3	TTTTTAATTCCTGTATGGTGCAATTGAAAT	GCA_018141805	1	1	[GMU202011]	FALSE	CP073348.1@27	[2139455, 2147484]	I-C	I-C	I-B	certain	I-B	0.473232	['Cas2_2_CAS-I-II-III-IV-V-VI', 'Cas1_6_CAS-I-II-III-IV-V-VI', 'Cas4_5_CAS-I-II-III-IV-V-VI', 'Cas3_0_CAS-I', 'Cas7b_0_CAS-I-B', 'Cas8c_1_IC', 'Cas5_1_IC', 'Cas6_0_I-III']	-1	TTTTTAATTCCTGTATGGTGCAATTGAAAT	REVERSE COMPLEMENT	ATTTCAATTGCACCATACAGGAATTAAAAA	ATTTCAATTGCACCATACAGGAATTAAAAA	consensus_repeat_stdO_Type_I-C_v1	class_1	I-C	>stdO.class_1.type_I-C.CP073348.1_3_REPEAT20@ATTTCAATTGCACCATACAGGAATTAAAAA
	CP073348.1	direct_repeat	2137473	2137502	30	CP073348.1_3_REPEAT21	CP073348.1_3	TTTTTAATTCCTGTATGGTGCAATTGAAAT	GCA_018141805	1	1	[GMU202011]	FALSE	CP073348.1@27	[2139455, 2147484]	I-C	I-C	I-B	certain	I-B	0.473232	['Cas2_2_CAS-I-II-III-IV-V-VI', 'Cas1_6_CAS-I-II-III-IV-V-VI', 'Cas4_5_CAS-I-II-III-IV-V-VI', 'Cas3_0_CAS-I', 'Cas7b_0_CAS-I-B', 'Cas8c_1_IC', 'Cas5_1_IC', 'Cas6_0_I-III']	-1	TTTTTAATTCCTGTATGGTGCAATTGAAAT	REVERSE COMPLEMENT	ATTTCAATTGCACCATACAGGAATTAAAAA	ATTTCAATTGCACCATACAGGAATTAAAAA	consensus_repeat_stdO_Type_I-C_v1	class_1	I-C	>stdO.class_1.type_I-C.CP073348.1_3_REPEAT21@ATTTCAATTGCACCATACAGGAATTAAAAA
	CP073348.1	direct_repeat	2137539	2137568	30	CP073348.1_3_REPEAT22	CP073348.1_3	TTTTTAATTCCTGTATGGTGCAATTGAAAT	GCA_018141805	1	1	[GMU202011]	FALSE	CP073348.1@27	[2139455, 2147484]	I-C	I-C	I-B	certain	I-B	0.473232	['Cas2_2_CAS-I-II-III-IV-V-VI', 'Cas1_6_CAS-I-II-III-IV-V-VI', 'Cas4_5_CAS-I-II-III-IV-V-VI', 'Cas3_0_CAS-I', 'Cas7b_0_CAS-I-B', 'Cas8c_1_IC', 'Cas5_1_IC', 'Cas6_0_I-III']	-1	TTTTTAATTCCTGTATGGTGCAATTGAAAT	REVERSE COMPLEMENT	ATTTCAATTGCACCATACAGGAATTAAAAA	ATTTCAATTGCACCATACAGGAATTAAAAA	consensus_repeat_stdO_Type_I-C_v1	class_1	I-C	>stdO.class_1.type_I-C.CP073348.1_3_REPEAT22@ATTTCAATTGCACCATACAGGAATTAAAAA
	CP073348.1	direct_repeat	2137604	2137633	30	CP073348.1_3_REPEAT23	CP073348.1_3	TTTTTAATTCCTGTATGGTGCAATTGAAAT	GCA_018141805	1	1	[GMU202011]	FALSE	CP073348.1@27	[2139455, 2147484]	I-C	I-C	I-B	certain	I-B	0.473232	['Cas2_2_CAS-I-II-III-IV-V-VI', 'Cas1_6_CAS-I-II-III-IV-V-VI', 'Cas4_5_CAS-I-II-III-IV-V-VI', 'Cas3_0_CAS-I', 'Cas7b_0_CAS-I-B', 'Cas8c_1_IC', 'Cas5_1_IC', 'Cas6_0_I-III']	-1	TTTTTAATTCCTGTATGGTGCAATTGAAAT	REVERSE COMPLEMENT	ATTTCAATTGCACCATACAGGAATTAAAAA	ATTTCAATTGCACCATACAGGAATTAAAAA	consensus_repeat_stdO_Type_I-C_v1	class_1	I-C	>stdO.class_1.type_I-C.CP073348.1_3_REPEAT23@ATTTCAATTGCACCATACAGGAATTAAAAA
	CP073348.1	direct_repeat	2137669	2137698	30	CP073348.1_3_REPEAT24	CP073348.1_3	TTTTTAATTCCTGTATGGTGCAATTGAAAT	GCA_018141805	1	1	[GMU202011]	FALSE	CP073348.1@27	[2139455, 2147484]	I-C	I-C	I-B	certain	I-B	0.473232	['Cas2_2_CAS-I-II-III-IV-V-VI', 'Cas1_6_CAS-I-II-III-IV-V-VI', 'Cas4_5_CAS-I-II-III-IV-V-VI', 'Cas3_0_CAS-I', 'Cas7b_0_CAS-I-B', 'Cas8c_1_IC', 'Cas5_1_IC', 'Cas6_0_I-III']	-1	TTTTTAATTCCTGTATGGTGCAATTGAAAT	REVERSE COMPLEMENT	ATTTCAATTGCACCATACAGGAATTAAAAA	ATTTCAATTGCACCATACAGGAATTAAAAA	consensus_repeat_stdO_Type_I-C_v1	class_1	I-C	>stdO.class_1.type_I-C.CP073348.1_3_REPEAT24@ATTTCAATTGCACCATACAGGAATTAAAAA
	CP073348.1	direct_repeat	2137735	2137764	30	CP073348.1_3_REPEAT25	CP073348.1_3	TTTTTAATTCCTGTATGGTGCAATTGAAAT	GCA_018141805	1	1	[GMU202011]	FALSE	CP073348.1@27	[2139455, 2147484]	I-C	I-C	I-B	certain	I-B	0.473232	['Cas2_2_CAS-I-II-III-IV-V-VI', 'Cas1_6_CAS-I-II-III-IV-V-VI', 'Cas4_5_CAS-I-II-III-IV-V-VI', 'Cas3_0_CAS-I', 'Cas7b_0_CAS-I-B', 'Cas8c_1_IC', 'Cas5_1_IC', 'Cas6_0_I-III']	-1	TTTTTAATTCCTGTATGGTGCAATTGAAAT	REVERSE COMPLEMENT	ATTTCAATTGCACCATACAGGAATTAAAAA	ATTTCAATTGCACCATACAGGAATTAAAAA	consensus_repeat_stdO_Type_I-C_v1	class_1	I-C	>stdO.class_1.type_I-C.CP073348.1_3_REPEAT25@ATTTCAATTGCACCATACAGGAATTAAAAA
	CP073348.1	direct_repeat	2137801	2137830	30	CP073348.1_3_REPEAT26	CP073348.1_3	TTTTTAATTCCTGTATGGTGCAATTGAAAT	GCA_018141805	1	1	[GMU202011]	FALSE	CP073348.1@27	[2139455, 2147484]	I-C	I-C	I-B	certain	I-B	0.473232	['Cas2_2_CAS-I-II-III-IV-V-VI', 'Cas1_6_CAS-I-II-III-IV-V-VI', 'Cas4_5_CAS-I-II-III-IV-V-VI', 'Cas3_0_CAS-I', 'Cas7b_0_CAS-I-B', 'Cas8c_1_IC', 'Cas5_1_IC', 'Cas6_0_I-III']	-1	TTTTTAATTCCTGTATGGTGCAATTGAAAT	REVERSE COMPLEMENT	ATTTCAATTGCACCATACAGGAATTAAAAA	ATTTCAATTGCACCATACAGGAATTAAAAA	consensus_repeat_stdO_Type_I-C_v1	class_1	I-C	>stdO.class_1.type_I-C.CP073348.1_3_REPEAT26@ATTTCAATTGCACCATACAGGAATTAAAAA
	CP073348.1	direct_repeat	2137867	2137896	30	CP073348.1_3_REPEAT27	CP073348.1_3	TTTTTAATTCCTGTATGGTGCAATTGAAAT	GCA_018141805	1	1	[GMU202011]	FALSE	CP073348.1@27	[2139455, 2147484]	I-C	I-C	I-B	certain	I-B	0.473232	['Cas2_2_CAS-I-II-III-IV-V-VI', 'Cas1_6_CAS-I-II-III-IV-V-VI', 'Cas4_5_CAS-I-II-III-IV-V-VI', 'Cas3_0_CAS-I', 'Cas7b_0_CAS-I-B', 'Cas8c_1_IC', 'Cas5_1_IC', 'Cas6_0_I-III']	-1	TTTTTAATTCCTGTATGGTGCAATTGAAAT	REVERSE COMPLEMENT	ATTTCAATTGCACCATACAGGAATTAAAAA	ATTTCAATTGCACCATACAGGAATTAAAAA	consensus_repeat_stdO_Type_I-C_v1	class_1	I-C	>stdO.class_1.type_I-C.CP073348.1_3_REPEAT27@ATTTCAATTGCACCATACAGGAATTAAAAA
	CP073348.1	direct_repeat	2137932	2137961	30	CP073348.1_3_REPEAT28	CP073348.1_3	TTTTTAATTCCTGTATGGTGCAATTGAAAT	GCA_018141805	1	1	[GMU202011]	FALSE	CP073348.1@27	[2139455, 2147484]	I-C	I-C	I-B	certain	I-B	0.473232	['Cas2_2_CAS-I-II-III-IV-V-VI', 'Cas1_6_CAS-I-II-III-IV-V-VI', 'Cas4_5_CAS-I-II-III-IV-V-VI', 'Cas3_0_CAS-I', 'Cas7b_0_CAS-I-B', 'Cas8c_1_IC', 'Cas5_1_IC', 'Cas6_0_I-III']	-1	TTTTTAATTCCTGTATGGTGCAATTGAAAT	REVERSE COMPLEMENT	ATTTCAATTGCACCATACAGGAATTAAAAA	ATTTCAATTGCACCATACAGGAATTAAAAA	consensus_repeat_stdO_Type_I-C_v1	class_1	I-C	>stdO.class_1.type_I-C.CP073348.1_3_REPEAT28@ATTTCAATTGCACCATACAGGAATTAAAAA
	CP073348.1	direct_repeat	2136428	2136457	30	CP073348.1_3_REPEAT5	CP073348.1_3	TTTTTAATTCCTGTATGGTGCAATTGAAAT	GCA_018141805	1	1	[GMU202011]	FALSE	CP073348.1@27	[2139455, 2147484]	I-C	I-C	I-B	certain	I-B	0.473232	['Cas2_2_CAS-I-II-III-IV-V-VI', 'Cas1_6_CAS-I-II-III-IV-V-VI', 'Cas4_5_CAS-I-II-III-IV-V-VI', 'Cas3_0_CAS-I', 'Cas7b_0_CAS-I-B', 'Cas8c_1_IC', 'Cas5_1_IC', 'Cas6_0_I-III']	-1	TTTTTAATTCCTGTATGGTGCAATTGAAAT	REVERSE COMPLEMENT	ATTTCAATTGCACCATACAGGAATTAAAAA	ATTTCAATTGCACCATACAGGAATTAAAAA	consensus_repeat_stdO_Type_I-C_v1	class_1	I-C	>stdO.class_1.type_I-C.CP073348.1_3_REPEAT5@ATTTCAATTGCACCATACAGGAATTAAAAA
	CP073348.1	direct_repeat	2136494	2136523	30	CP073348.1_3_REPEAT6	CP073348.1_3	TTTTTAATTCCTGTATGGTGCAATTGAAAT	GCA_018141805	1	1	[GMU202011]	FALSE	CP073348.1@27	[2139455, 2147484]	I-C	I-C	I-B	certain	I-B	0.473232	['Cas2_2_CAS-I-II-III-IV-V-VI', 'Cas1_6_CAS-I-II-III-IV-V-VI', 'Cas4_5_CAS-I-II-III-IV-V-VI', 'Cas3_0_CAS-I', 'Cas7b_0_CAS-I-B', 'Cas8c_1_IC', 'Cas5_1_IC', 'Cas6_0_I-III']	-1	TTTTTAATTCCTGTATGGTGCAATTGAAAT	REVERSE COMPLEMENT	ATTTCAATTGCACCATACAGGAATTAAAAA	ATTTCAATTGCACCATACAGGAATTAAAAA	consensus_repeat_stdO_Type_I-C_v1	class_1	I-C	>stdO.class_1.type_I-C.CP073348.1_3_REPEAT6@ATTTCAATTGCACCATACAGGAATTAAAAA
	CP073348.1	direct_repeat	2136559	2136588	30	CP073348.1_3_REPEAT7	CP073348.1_3	TTTTTAATTCCTGTATGGTGCAATTGAAAT	GCA_018141805	1	1	[GMU202011]	FALSE	CP073348.1@27	[2139455, 2147484]	I-C	I-C	I-B	certain	I-B	0.473232	['Cas2_2_CAS-I-II-III-IV-V-VI', 'Cas1_6_CAS-I-II-III-IV-V-VI', 'Cas4_5_CAS-I-II-III-IV-V-VI', 'Cas3_0_CAS-I', 'Cas7b_0_CAS-I-B', 'Cas8c_1_IC', 'Cas5_1_IC', 'Cas6_0_I-III']	-1	TTTTTAATTCCTGTATGGTGCAATTGAAAT	REVERSE COMPLEMENT	ATTTCAATTGCACCATACAGGAATTAAAAA	ATTTCAATTGCACCATACAGGAATTAAAAA	consensus_repeat_stdO_Type_I-C_v1	class_1	I-C	>stdO.class_1.type_I-C.CP073348.1_3_REPEAT7@ATTTCAATTGCACCATACAGGAATTAAAAA
	CP073348.1	direct_repeat	2136625	2136654	30	CP073348.1_3_REPEAT8	CP073348.1_3	TTTTTAATTCCTGTATGGTGCAATTGAAAT	GCA_018141805	1	1	[GMU202011]	FALSE	CP073348.1@27	[2139455, 2147484]	I-C	I-C	I-B	certain	I-B	0.473232	['Cas2_2_CAS-I-II-III-IV-V-VI', 'Cas1_6_CAS-I-II-III-IV-V-VI', 'Cas4_5_CAS-I-II-III-IV-V-VI', 'Cas3_0_CAS-I', 'Cas7b_0_CAS-I-B', 'Cas8c_1_IC', 'Cas5_1_IC', 'Cas6_0_I-III']	-1	TTTTTAATTCCTGTATGGTGCAATTGAAAT	REVERSE COMPLEMENT	ATTTCAATTGCACCATACAGGAATTAAAAA	ATTTCAATTGCACCATACAGGAATTAAAAA	consensus_repeat_stdO_Type_I-C_v1	class_1	I-C	>stdO.class_1.type_I-C.CP073348.1_3_REPEAT8@ATTTCAATTGCACCATACAGGAATTAAAAA
	CP073348.1	direct_repeat	2136690	2136719	30	CP073348.1_3_REPEAT9	CP073348.1_3	TTTTTAATTCCTGTATGGTGCAATTGAAAT	GCA_018141805	1	1	[GMU202011]	FALSE	CP073348.1@27	[2139455, 2147484]	I-C	I-C	I-B	certain	I-B	0.473232	['Cas2_2_CAS-I-II-III-IV-V-VI', 'Cas1_6_CAS-I-II-III-IV-V-VI', 'Cas4_5_CAS-I-II-III-IV-V-VI', 'Cas3_0_CAS-I', 'Cas7b_0_CAS-I-B', 'Cas8c_1_IC', 'Cas5_1_IC', 'Cas6_0_I-III']	-1	TTTTTAATTCCTGTATGGTGCAATTGAAAT	REVERSE COMPLEMENT	ATTTCAATTGCACCATACAGGAATTAAAAA	ATTTCAATTGCACCATACAGGAATTAAAAA	consensus_repeat_stdO_Type_I-C_v1	class_1	I-C	>stdO.class_1.type_I-C.CP073348.1_3_REPEAT9@ATTTCAATTGCACCATACAGGAATTAAAAA
	CP073348.1	direct_repeat	2136229	2136258	30	CP073348.1_3_REPEAT2	CP073348.1_3	GTTTTAATTCCTGTATGGTGCAATTGAAAT	GCA_018141805	1	1	[GMU202011]	FALSE	CP073348.1@27	[2139455, 2147484]	I-C	I-C	I-B	certain	I-B	0.473232	['Cas2_2_CAS-I-II-III-IV-V-VI', 'Cas1_6_CAS-I-II-III-IV-V-VI', 'Cas4_5_CAS-I-II-III-IV-V-VI', 'Cas3_0_CAS-I', 'Cas7b_0_CAS-I-B', 'Cas8c_1_IC', 'Cas5_1_IC', 'Cas6_0_I-III']	-1	TTTTTAATTCCTGTATGGTGCAATTGAAAT	REVERSE COMPLEMENT	ATTTCAATTGCACCATACAGGAATTAAAAC	ATTTCAATTGCACCATACAGGAATTAAAAA	consensus_repeat_stdO_Type_I-C_v1	class_1	I-C	>stdO.class_1.type_I-C.CP073348.1_3_REPEAT2@ATTTCAATTGCACCATACAGGAATTAAAAC
	CP073348.1	direct_repeat	2136296	2136325	30	CP073348.1_3_REPEAT3	CP073348.1_3	GTTTTAATTCCTGTATGGTGCAATTGAAAT	GCA_018141805	1	1	[GMU202011]	FALSE	CP073348.1@27	[2139455, 2147484]	I-C	I-C	I-B	certain	I-B	0.473232	['Cas2_2_CAS-I-II-III-IV-V-VI', 'Cas1_6_CAS-I-II-III-IV-V-VI', 'Cas4_5_CAS-I-II-III-IV-V-VI', 'Cas3_0_CAS-I', 'Cas7b_0_CAS-I-B', 'Cas8c_1_IC', 'Cas5_1_IC', 'Cas6_0_I-III']	-1	TTTTTAATTCCTGTATGGTGCAATTGAAAT	REVERSE COMPLEMENT	ATTTCAATTGCACCATACAGGAATTAAAAC	ATTTCAATTGCACCATACAGGAATTAAAAA	consensus_repeat_stdO_Type_I-C_v1	class_1	I-C	>stdO.class_1.type_I-C.CP073348.1_3_REPEAT3@ATTTCAATTGCACCATACAGGAATTAAAAC
	CP073348.1	direct_repeat	2136362	2136391	30	CP073348.1_3_REPEAT4	CP073348.1_3	GTTTTAATTCCTGTATGGTGCAATTGAAAT	GCA_018141805	1	1	[GMU202011]	FALSE	CP073348.1@27	[2139455, 2147484]	I-C	I-C	I-B	certain	I-B	0.473232	['Cas2_2_CAS-I-II-III-IV-V-VI', 'Cas1_6_CAS-I-II-III-IV-V-VI', 'Cas4_5_CAS-I-II-III-IV-V-VI', 'Cas3_0_CAS-I', 'Cas7b_0_CAS-I-B', 'Cas8c_1_IC', 'Cas5_1_IC', 'Cas6_0_I-III']	-1	TTTTTAATTCCTGTATGGTGCAATTGAAAT	REVERSE COMPLEMENT	ATTTCAATTGCACCATACAGGAATTAAAAC	ATTTCAATTGCACCATACAGGAATTAAAAA	consensus_repeat_stdO_Type_I-C_v1	class_1	I-C	>stdO.class_1.type_I-C.CP073348.1_3_REPEAT4@ATTTCAATTGCACCATACAGGAATTAAAAC
	CP073348.1	direct_repeat	2136164	2136193	30	CP073348.1_3_REPEAT1	CP073348.1_3	ATTTTAATTCCTGTATGGTGCAATTGAAAT	GCA_018141805	1	1	[GMU202011]	FALSE	CP073348.1@27	[2139455, 2147484]	I-C	I-C	I-B	certain	I-B	0.473232	['Cas2_2_CAS-I-II-III-IV-V-VI', 'Cas1_6_CAS-I-II-III-IV-V-VI', 'Cas4_5_CAS-I-II-III-IV-V-VI', 'Cas3_0_CAS-I', 'Cas7b_0_CAS-I-B', 'Cas8c_1_IC', 'Cas5_1_IC', 'Cas6_0_I-III']	-1	TTTTTAATTCCTGTATGGTGCAATTGAAAT	REVERSE COMPLEMENT	ATTTCAATTGCACCATACAGGAATTAAAAT	ATTTCAATTGCACCATACAGGAATTAAAAA	consensus_repeat_stdO_Type_I-C_v1	class_1	I-C	>stdO.class_1.type_I-C.CP073348.1_3_REPEAT1@ATTTCAATTGCACCATACAGGAATTAAAAT
	CP073348.1	direct_repeat	2137997	2138026	30	CP073348.1_3_REPEAT29	CP073348.1_3	TTTTTAATTCCTGTATGGTACAATTGAAAT	GCA_018141805	1	1	[GMU202011]	FALSE	CP073348.1@27	[2139455, 2147484]	I-C	I-C	I-B	certain	I-B	0.473232	['Cas2_2_CAS-I-II-III-IV-V-VI', 'Cas1_6_CAS-I-II-III-IV-V-VI', 'Cas4_5_CAS-I-II-III-IV-V-VI', 'Cas3_0_CAS-I', 'Cas7b_0_CAS-I-B', 'Cas8c_1_IC', 'Cas5_1_IC', 'Cas6_0_I-III']	-1	TTTTTAATTCCTGTATGGTGCAATTGAAAT	REVERSE COMPLEMENT	ATTTCAATTGTACCATACAGGAATTAAAAA	ATTTCAATTGCACCATACAGGAATTAAAAA	consensus_repeat_stdO_Type_I-C_v1	class_1	I-C	>stdO.class_1.type_I-C.CP073348.1_3_REPEAT29@ATTTCAATTGTACCATACAGGAATTAAAAA
	CP073348.1	direct_repeat	2138125	2138154	30	CP073348.1_3_REPEAT31	CP073348.1_3	TTTTTAATTCCTGTATGGTACAATTGAAAT	GCA_018141805	1	1	[GMU202011]	FALSE	CP073348.1@27	[2139455, 2147484]	I-C	I-C	I-B	certain	I-B	0.473232	['Cas2_2_CAS-I-II-III-IV-V-VI', 'Cas1_6_CAS-I-II-III-IV-V-VI', 'Cas4_5_CAS-I-II-III-IV-V-VI', 'Cas3_0_CAS-I', 'Cas7b_0_CAS-I-B', 'Cas8c_1_IC', 'Cas5_1_IC', 'Cas6_0_I-III']	-1	TTTTTAATTCCTGTATGGTGCAATTGAAAT	REVERSE COMPLEMENT	ATTTCAATTGTACCATACAGGAATTAAAAA	ATTTCAATTGCACCATACAGGAATTAAAAA	consensus_repeat_stdO_Type_I-C_v1	class_1	I-C	>stdO.class_1.type_I-C.CP073348.1_3_REPEAT31@ATTTCAATTGTACCATACAGGAATTAAAAA
	CP073348.1	direct_repeat	2138191	2138220	30	CP073348.1_3_REPEAT32	CP073348.1_3	TTTTTAATTCCTGTATGGTACAATTGAAAT	GCA_018141805	1	1	[GMU202011]	FALSE	CP073348.1@27	[2139455, 2147484]	I-C	I-C	I-B	certain	I-B	0.473232	['Cas2_2_CAS-I-II-III-IV-V-VI', 'Cas1_6_CAS-I-II-III-IV-V-VI', 'Cas4_5_CAS-I-II-III-IV-V-VI', 'Cas3_0_CAS-I', 'Cas7b_0_CAS-I-B', 'Cas8c_1_IC', 'Cas5_1_IC', 'Cas6_0_I-III']	-1	TTTTTAATTCCTGTATGGTGCAATTGAAAT	REVERSE COMPLEMENT	ATTTCAATTGTACCATACAGGAATTAAAAA	ATTTCAATTGCACCATACAGGAATTAAAAA	consensus_repeat_stdO_Type_I-C_v1	class_1	I-C	>stdO.class_1.type_I-C.CP073348.1_3_REPEAT32@ATTTCAATTGTACCATACAGGAATTAAAAA
	CP073348.1	direct_repeat	2138255	2138284	30	CP073348.1_3_REPEAT33	CP073348.1_3	TTTTTAATTCCTGTATGGTACAATTGAAAT	GCA_018141805	1	1	[GMU202011]	FALSE	CP073348.1@27	[2139455, 2147484]	I-C	I-C	I-B	certain	I-B	0.473232	['Cas2_2_CAS-I-II-III-IV-V-VI', 'Cas1_6_CAS-I-II-III-IV-V-VI', 'Cas4_5_CAS-I-II-III-IV-V-VI', 'Cas3_0_CAS-I', 'Cas7b_0_CAS-I-B', 'Cas8c_1_IC', 'Cas5_1_IC', 'Cas6_0_I-III']	-1	TTTTTAATTCCTGTATGGTGCAATTGAAAT	REVERSE COMPLEMENT	ATTTCAATTGTACCATACAGGAATTAAAAA	ATTTCAATTGCACCATACAGGAATTAAAAA	consensus_repeat_stdO_Type_I-C_v1	class_1	I-C	>stdO.class_1.type_I-C.CP073348.1_3_REPEAT33@ATTTCAATTGTACCATACAGGAATTAAAAA
	CP073348.1	direct_repeat	2138321	2138350	30	CP073348.1_3_REPEAT34	CP073348.1_3	TTTTTAATTCCTGTATGGTACAATTGAAAT	GCA_018141805	1	1	[GMU202011]	FALSE	CP073348.1@27	[2139455, 2147484]	I-C	I-C	I-B	certain	I-B	0.473232	['Cas2_2_CAS-I-II-III-IV-V-VI', 'Cas1_6_CAS-I-II-III-IV-V-VI', 'Cas4_5_CAS-I-II-III-IV-V-VI', 'Cas3_0_CAS-I', 'Cas7b_0_CAS-I-B', 'Cas8c_1_IC', 'Cas5_1_IC', 'Cas6_0_I-III']	-1	TTTTTAATTCCTGTATGGTGCAATTGAAAT	REVERSE COMPLEMENT	ATTTCAATTGTACCATACAGGAATTAAAAA	ATTTCAATTGCACCATACAGGAATTAAAAA	consensus_repeat_stdO_Type_I-C_v1	class_1	I-C	>stdO.class_1.type_I-C.CP073348.1_3_REPEAT34@ATTTCAATTGTACCATACAGGAATTAAAAA
	CP073348.1	direct_repeat	2138387	2138416	30	CP073348.1_3_REPEAT35	CP073348.1_3	TTTTTAATTCCTGTATGGTACAATTGAAAT	GCA_018141805	1	1	[GMU202011]	FALSE	CP073348.1@27	[2139455, 2147484]	I-C	I-C	I-B	certain	I-B	0.473232	['Cas2_2_CAS-I-II-III-IV-V-VI', 'Cas1_6_CAS-I-II-III-IV-V-VI', 'Cas4_5_CAS-I-II-III-IV-V-VI', 'Cas3_0_CAS-I', 'Cas7b_0_CAS-I-B', 'Cas8c_1_IC', 'Cas5_1_IC', 'Cas6_0_I-III']	-1	TTTTTAATTCCTGTATGGTGCAATTGAAAT	REVERSE COMPLEMENT	ATTTCAATTGTACCATACAGGAATTAAAAA	ATTTCAATTGCACCATACAGGAATTAAAAA	consensus_repeat_stdO_Type_I-C_v1	class_1	I-C	>stdO.class_1.type_I-C.CP073348.1_3_REPEAT35@ATTTCAATTGTACCATACAGGAATTAAAAA
	CP073348.1	direct_repeat	2138453	2138482	30	CP073348.1_3_REPEAT36	CP073348.1_3	TTTTTAATTCCTGTATGGTACAATTGAAAT	GCA_018141805	1	1	[GMU202011]	FALSE	CP073348.1@27	[2139455, 2147484]	I-C	I-C	I-B	certain	I-B	0.473232	['Cas2_2_CAS-I-II-III-IV-V-VI', 'Cas1_6_CAS-I-II-III-IV-V-VI', 'Cas4_5_CAS-I-II-III-IV-V-VI', 'Cas3_0_CAS-I', 'Cas7b_0_CAS-I-B', 'Cas8c_1_IC', 'Cas5_1_IC', 'Cas6_0_I-III']	-1	TTTTTAATTCCTGTATGGTGCAATTGAAAT	REVERSE COMPLEMENT	ATTTCAATTGTACCATACAGGAATTAAAAA	ATTTCAATTGCACCATACAGGAATTAAAAA	consensus_repeat_stdO_Type_I-C_v1	class_1	I-C	>stdO.class_1.type_I-C.CP073348.1_3_REPEAT36@ATTTCAATTGTACCATACAGGAATTAAAAA
	CP073348.1	direct_repeat	2138519	2138548	30	CP073348.1_3_REPEAT37	CP073348.1_3	TTTTTAATTCCTGTATGGTACAATTGAAAT	GCA_018141805	1	1	[GMU202011]	FALSE	CP073348.1@27	[2139455, 2147484]	I-C	I-C	I-B	certain	I-B	0.473232	['Cas2_2_CAS-I-II-III-IV-V-VI', 'Cas1_6_CAS-I-II-III-IV-V-VI', 'Cas4_5_CAS-I-II-III-IV-V-VI', 'Cas3_0_CAS-I', 'Cas7b_0_CAS-I-B', 'Cas8c_1_IC', 'Cas5_1_IC', 'Cas6_0_I-III']	-1	TTTTTAATTCCTGTATGGTGCAATTGAAAT	REVERSE COMPLEMENT	ATTTCAATTGTACCATACAGGAATTAAAAA	ATTTCAATTGCACCATACAGGAATTAAAAA	consensus_repeat_stdO_Type_I-C_v1	class_1	I-C	>stdO.class_1.type_I-C.CP073348.1_3_REPEAT37@ATTTCAATTGTACCATACAGGAATTAAAAA
	CP073348.1	direct_repeat	2138586	2138615	30	CP073348.1_3_REPEAT38	CP073348.1_3	TTTTTAATTCCTGTATGGTACAATTGAAAT	GCA_018141805	1	1	[GMU202011]	FALSE	CP073348.1@27	[2139455, 2147484]	I-C	I-C	I-B	certain	I-B	0.473232	['Cas2_2_CAS-I-II-III-IV-V-VI', 'Cas1_6_CAS-I-II-III-IV-V-VI', 'Cas4_5_CAS-I-II-III-IV-V-VI', 'Cas3_0_CAS-I', 'Cas7b_0_CAS-I-B', 'Cas8c_1_IC', 'Cas5_1_IC', 'Cas6_0_I-III']	-1	TTTTTAATTCCTGTATGGTGCAATTGAAAT	REVERSE COMPLEMENT	ATTTCAATTGTACCATACAGGAATTAAAAA	ATTTCAATTGCACCATACAGGAATTAAAAA	consensus_repeat_stdO_Type_I-C_v1	class_1	I-C	>stdO.class_1.type_I-C.CP073348.1_3_REPEAT38@ATTTCAATTGTACCATACAGGAATTAAAAA
	CP073348.1	direct_repeat	2138652	2138681	30	CP073348.1_3_REPEAT39	CP073348.1_3	TTTTTAATTCCTGTATGGTACAATTGAAAT	GCA_018141805	1	1	[GMU202011]	FALSE	CP073348.1@27	[2139455, 2147484]	I-C	I-C	I-B	certain	I-B	0.473232	['Cas2_2_CAS-I-II-III-IV-V-VI', 'Cas1_6_CAS-I-II-III-IV-V-VI', 'Cas4_5_CAS-I-II-III-IV-V-VI', 'Cas3_0_CAS-I', 'Cas7b_0_CAS-I-B', 'Cas8c_1_IC', 'Cas5_1_IC', 'Cas6_0_I-III']	-1	TTTTTAATTCCTGTATGGTGCAATTGAAAT	REVERSE COMPLEMENT	ATTTCAATTGTACCATACAGGAATTAAAAA	ATTTCAATTGCACCATACAGGAATTAAAAA	consensus_repeat_stdO_Type_I-C_v1	class_1	I-C	>stdO.class_1.type_I-C.CP073348.1_3_REPEAT39@ATTTCAATTGTACCATACAGGAATTAAAAA
	CP073348.1	direct_repeat	2138719	2138748	30	CP073348.1_3_REPEAT40	CP073348.1_3	TTTTTAATTCCTGTATGGTACAATTGAAAT	GCA_018141805	1	1	[GMU202011]	FALSE	CP073348.1@27	[2139455, 2147484]	I-C	I-C	I-B	certain	I-B	0.473232	['Cas2_2_CAS-I-II-III-IV-V-VI', 'Cas1_6_CAS-I-II-III-IV-V-VI', 'Cas4_5_CAS-I-II-III-IV-V-VI', 'Cas3_0_CAS-I', 'Cas7b_0_CAS-I-B', 'Cas8c_1_IC', 'Cas5_1_IC', 'Cas6_0_I-III']	-1	TTTTTAATTCCTGTATGGTGCAATTGAAAT	REVERSE COMPLEMENT	ATTTCAATTGTACCATACAGGAATTAAAAA	ATTTCAATTGCACCATACAGGAATTAAAAA	consensus_repeat_stdO_Type_I-C_v1	class_1	I-C	>stdO.class_1.type_I-C.CP073348.1_3_REPEAT40@ATTTCAATTGTACCATACAGGAATTAAAAA
	CP073348.1	direct_repeat	2138786	2138815	30	CP073348.1_3_REPEAT41	CP073348.1_3	TTTTTAATTCCTGTATGGTACAATTGAAAT	GCA_018141805	1	1	[GMU202011]	FALSE	CP073348.1@27	[2139455, 2147484]	I-C	I-C	I-B	certain	I-B	0.473232	['Cas2_2_CAS-I-II-III-IV-V-VI', 'Cas1_6_CAS-I-II-III-IV-V-VI', 'Cas4_5_CAS-I-II-III-IV-V-VI', 'Cas3_0_CAS-I', 'Cas7b_0_CAS-I-B', 'Cas8c_1_IC', 'Cas5_1_IC', 'Cas6_0_I-III']	-1	TTTTTAATTCCTGTATGGTGCAATTGAAAT	REVERSE COMPLEMENT	ATTTCAATTGTACCATACAGGAATTAAAAA	ATTTCAATTGCACCATACAGGAATTAAAAA	consensus_repeat_stdO_Type_I-C_v1	class_1	I-C	>stdO.class_1.type_I-C.CP073348.1_3_REPEAT41@ATTTCAATTGTACCATACAGGAATTAAAAA
	CP073348.1	direct_repeat	2138852	2138881	30	CP073348.1_3_REPEAT42	CP073348.1_3	TTTTTAATTCCTGTATGGTACAATTGAAAT	GCA_018141805	1	1	[GMU202011]	FALSE	CP073348.1@27	[2139455, 2147484]	I-C	I-C	I-B	certain	I-B	0.473232	['Cas2_2_CAS-I-II-III-IV-V-VI', 'Cas1_6_CAS-I-II-III-IV-V-VI', 'Cas4_5_CAS-I-II-III-IV-V-VI', 'Cas3_0_CAS-I', 'Cas7b_0_CAS-I-B', 'Cas8c_1_IC', 'Cas5_1_IC', 'Cas6_0_I-III']	-1	TTTTTAATTCCTGTATGGTGCAATTGAAAT	REVERSE COMPLEMENT	ATTTCAATTGTACCATACAGGAATTAAAAA	ATTTCAATTGCACCATACAGGAATTAAAAA	consensus_repeat_stdO_Type_I-C_v1	class_1	I-C	>stdO.class_1.type_I-C.CP073348.1_3_REPEAT42@ATTTCAATTGTACCATACAGGAATTAAAAA
	CP073348.1	direct_repeat	2138917	2138946	30	CP073348.1_3_REPEAT43	CP073348.1_3	TTTTTAATTCCTGTATGGTACAATTGAAAT	GCA_018141805	1	1	[GMU202011]	FALSE	CP073348.1@27	[2139455, 2147484]	I-C	I-C	I-B	certain	I-B	0.473232	['Cas2_2_CAS-I-II-III-IV-V-VI', 'Cas1_6_CAS-I-II-III-IV-V-VI', 'Cas4_5_CAS-I-II-III-IV-V-VI', 'Cas3_0_CAS-I', 'Cas7b_0_CAS-I-B', 'Cas8c_1_IC', 'Cas5_1_IC', 'Cas6_0_I-III']	-1	TTTTTAATTCCTGTATGGTGCAATTGAAAT	REVERSE COMPLEMENT	ATTTCAATTGTACCATACAGGAATTAAAAA	ATTTCAATTGCACCATACAGGAATTAAAAA	consensus_repeat_stdO_Type_I-C_v1	class_1	I-C	>stdO.class_1.type_I-C.CP073348.1_3_REPEAT43@ATTTCAATTGTACCATACAGGAATTAAAAA
	CP073348.1	direct_repeat	2138983	2139012	30	CP073348.1_3_REPEAT44	CP073348.1_3	TTTTTAATTCCTGTATGGTACAATTGAAAT	GCA_018141805	1	1	[GMU202011]	FALSE	CP073348.1@27	[2139455, 2147484]	I-C	I-C	I-B	certain	I-B	0.473232	['Cas2_2_CAS-I-II-III-IV-V-VI', 'Cas1_6_CAS-I-II-III-IV-V-VI', 'Cas4_5_CAS-I-II-III-IV-V-VI', 'Cas3_0_CAS-I', 'Cas7b_0_CAS-I-B', 'Cas8c_1_IC', 'Cas5_1_IC', 'Cas6_0_I-III']	-1	TTTTTAATTCCTGTATGGTGCAATTGAAAT	REVERSE COMPLEMENT	ATTTCAATTGTACCATACAGGAATTAAAAA	ATTTCAATTGCACCATACAGGAATTAAAAA	consensus_repeat_stdO_Type_I-C_v1	class_1	I-C	>stdO.class_1.type_I-C.CP073348.1_3_REPEAT44@ATTTCAATTGTACCATACAGGAATTAAAAA
	CP073348.1	direct_repeat	2139049	2139078	30	CP073348.1_3_REPEAT45	CP073348.1_3	TTTTTAATTCCTGTATGGTACAATTGAAAT	GCA_018141805	1	1	[GMU202011]	FALSE	CP073348.1@27	[2139455, 2147484]	I-C	I-C	I-B	certain	I-B	0.473232	['Cas2_2_CAS-I-II-III-IV-V-VI', 'Cas1_6_CAS-I-II-III-IV-V-VI', 'Cas4_5_CAS-I-II-III-IV-V-VI', 'Cas3_0_CAS-I', 'Cas7b_0_CAS-I-B', 'Cas8c_1_IC', 'Cas5_1_IC', 'Cas6_0_I-III']	-1	TTTTTAATTCCTGTATGGTGCAATTGAAAT	REVERSE COMPLEMENT	ATTTCAATTGTACCATACAGGAATTAAAAA	ATTTCAATTGCACCATACAGGAATTAAAAA	consensus_repeat_stdO_Type_I-C_v1	class_1	I-C	>stdO.class_1.type_I-C.CP073348.1_3_REPEAT45@ATTTCAATTGTACCATACAGGAATTAAAAA
	CP073348.1	direct_repeat	2139115	2139144	30	CP073348.1_3_REPEAT46	CP073348.1_3	TTTTTAATTCCTGTATGGTACAATTGAAAT	GCA_018141805	1	1	[GMU202011]	FALSE	CP073348.1@27	[2139455, 2147484]	I-C	I-C	I-B	certain	I-B	0.473232	['Cas2_2_CAS-I-II-III-IV-V-VI', 'Cas1_6_CAS-I-II-III-IV-V-VI', 'Cas4_5_CAS-I-II-III-IV-V-VI', 'Cas3_0_CAS-I', 'Cas7b_0_CAS-I-B', 'Cas8c_1_IC', 'Cas5_1_IC', 'Cas6_0_I-III']	-1	TTTTTAATTCCTGTATGGTGCAATTGAAAT	REVERSE COMPLEMENT	ATTTCAATTGTACCATACAGGAATTAAAAA	ATTTCAATTGCACCATACAGGAATTAAAAA	consensus_repeat_stdO_Type_I-C_v1	class_1	I-C	>stdO.class_1.type_I-C.CP073348.1_3_REPEAT46@ATTTCAATTGTACCATACAGGAATTAAAAA
	CP073348.1	direct_repeat	2139180	2139209	30	CP073348.1_3_REPEAT47	CP073348.1_3	TTTTTAATTCCTGTATGGTACAATTGAAAT	GCA_018141805	1	1	[GMU202011]	FALSE	CP073348.1@27	[2139455, 2147484]	I-C	I-C	I-B	certain	I-B	0.473232	['Cas2_2_CAS-I-II-III-IV-V-VI', 'Cas1_6_CAS-I-II-III-IV-V-VI', 'Cas4_5_CAS-I-II-III-IV-V-VI', 'Cas3_0_CAS-I', 'Cas7b_0_CAS-I-B', 'Cas8c_1_IC', 'Cas5_1_IC', 'Cas6_0_I-III']	-1	TTTTTAATTCCTGTATGGTGCAATTGAAAT	REVERSE COMPLEMENT	ATTTCAATTGTACCATACAGGAATTAAAAA	ATTTCAATTGCACCATACAGGAATTAAAAA	consensus_repeat_stdO_Type_I-C_v1	class_1	I-C	>stdO.class_1.type_I-C.CP073348.1_3_REPEAT47@ATTTCAATTGTACCATACAGGAATTAAAAA
	CP073348.1	direct_repeat	2136815	2136844	30	CP073348.1_3_REPEAT11	CP073348.1_3	TTTTTAATTCCTGTATGGTGCAATTGAATT	GCA_018141805	1	1	[GMU202011]	FALSE	CP073348.1@27	[2139455, 2147484]	I-C	I-C	I-B	certain	I-B	0.473232	['Cas2_2_CAS-I-II-III-IV-V-VI', 'Cas1_6_CAS-I-II-III-IV-V-VI', 'Cas4_5_CAS-I-II-III-IV-V-VI', 'Cas3_0_CAS-I', 'Cas7b_0_CAS-I-B', 'Cas8c_1_IC', 'Cas5_1_IC', 'Cas6_0_I-III']	-1	TTTTTAATTCCTGTATGGTGCAATTGAAAT	REVERSE COMPLEMENT	AATTCAATTGCACCATACAGGAATTAAAAA	ATTTCAATTGCACCATACAGGAATTAAAAA	consensus_repeat_stdO_Type_I-C_v1	class_1	I-C	>stdO.class_1.type_I-C.CP073348.1_3_REPEAT11@AATTCAATTGCACCATACAGGAATTAAAAA
	CP024593.1	direct_repeat	1081975	1082001	27	CP024593.1_3_REPEAT1	CP024593.1_3	TTAATTCCTGTATGGTGCAATTGAAAT	GCA_002754055	1	39	[KCOM2804]	FALSE	CP024593.1@15	[1092048, 1100095]	I-C	I-C	I-A	certain	I-A	0.372579	['Cas2_2_CAS-I-II-III-IV-V-VI', 'Cas1_6_CAS-I-II-III-IV-V-VI', 'Cas4_5_CAS-I-II-III-IV-V-VI', 'Cas3_0_CAS-I', 'Cas7b_0_CAS-I-B', 'Cas8c_1_IC', 'Cas5_1_IC', 'Cas6_0_I-III']	-1	TTAATTCCTGTATGGTGCAATTGAAAT	REVERSE COMPLEMENT	ATTTCAATTGCACCATACAGGAATTAA	ATTTCAATTGCACCATACAGGAATTAA	consensus_repeat_stdO_Type_I-C_v2	class_1	I-C	>stdO.class_1.type_I-C.CP024593.1_3_REPEAT1@ATTTCAATTGCACCATACAGGAATTAA
	CP024593.1	direct_repeat	1082568	1082594	27	CP024593.1_3_REPEAT10	CP024593.1_3	TTAATTCCTGTATGGTGCAATTGAAAT	GCA_002754055	1	39	[KCOM2804]	FALSE	CP024593.1@15	[1092048, 1100095]	I-C	I-C	I-A	certain	I-A	0.372579	['Cas2_2_CAS-I-II-III-IV-V-VI', 'Cas1_6_CAS-I-II-III-IV-V-VI', 'Cas4_5_CAS-I-II-III-IV-V-VI', 'Cas3_0_CAS-I', 'Cas7b_0_CAS-I-B', 'Cas8c_1_IC', 'Cas5_1_IC', 'Cas6_0_I-III']	-1	TTAATTCCTGTATGGTGCAATTGAAAT	REVERSE COMPLEMENT	ATTTCAATTGCACCATACAGGAATTAA	ATTTCAATTGCACCATACAGGAATTAA	consensus_repeat_stdO_Type_I-C_v2	class_1	I-C	>stdO.class_1.type_I-C.CP024593.1_3_REPEAT10@ATTTCAATTGCACCATACAGGAATTAA
	CP024593.1	direct_repeat	1082635	1082661	27	CP024593.1_3_REPEAT11	CP024593.1_3	TTAATTCCTGTATGGTGCAATTGAAAT	GCA_002754055	1	39	[KCOM2804]	FALSE	CP024593.1@15	[1092048, 1100095]	I-C	I-C	I-A	certain	I-A	0.372579	['Cas2_2_CAS-I-II-III-IV-V-VI', 'Cas1_6_CAS-I-II-III-IV-V-VI', 'Cas4_5_CAS-I-II-III-IV-V-VI', 'Cas3_0_CAS-I', 'Cas7b_0_CAS-I-B', 'Cas8c_1_IC', 'Cas5_1_IC', 'Cas6_0_I-III']	-1	TTAATTCCTGTATGGTGCAATTGAAAT	REVERSE COMPLEMENT	ATTTCAATTGCACCATACAGGAATTAA	ATTTCAATTGCACCATACAGGAATTAA	consensus_repeat_stdO_Type_I-C_v2	class_1	I-C	>stdO.class_1.type_I-C.CP024593.1_3_REPEAT11@ATTTCAATTGCACCATACAGGAATTAA
	CP024593.1	direct_repeat	1082699	1082725	27	CP024593.1_3_REPEAT12	CP024593.1_3	TTAATTCCTGTATGGTGCAATTGAAAT	GCA_002754055	1	39	[KCOM2804]	FALSE	CP024593.1@15	[1092048, 1100095]	I-C	I-C	I-A	certain	I-A	0.372579	['Cas2_2_CAS-I-II-III-IV-V-VI', 'Cas1_6_CAS-I-II-III-IV-V-VI', 'Cas4_5_CAS-I-II-III-IV-V-VI', 'Cas3_0_CAS-I', 'Cas7b_0_CAS-I-B', 'Cas8c_1_IC', 'Cas5_1_IC', 'Cas6_0_I-III']	-1	TTAATTCCTGTATGGTGCAATTGAAAT	REVERSE COMPLEMENT	ATTTCAATTGCACCATACAGGAATTAA	ATTTCAATTGCACCATACAGGAATTAA	consensus_repeat_stdO_Type_I-C_v2	class_1	I-C	>stdO.class_1.type_I-C.CP024593.1_3_REPEAT12@ATTTCAATTGCACCATACAGGAATTAA
	CP024593.1	direct_repeat	1082765	1082791	27	CP024593.1_3_REPEAT13	CP024593.1_3	TTAATTCCTGTATGGTGCAATTGAAAT	GCA_002754055	1	39	[KCOM2804]	FALSE	CP024593.1@15	[1092048, 1100095]	I-C	I-C	I-A	certain	I-A	0.372579	['Cas2_2_CAS-I-II-III-IV-V-VI', 'Cas1_6_CAS-I-II-III-IV-V-VI', 'Cas4_5_CAS-I-II-III-IV-V-VI', 'Cas3_0_CAS-I', 'Cas7b_0_CAS-I-B', 'Cas8c_1_IC', 'Cas5_1_IC', 'Cas6_0_I-III']	-1	TTAATTCCTGTATGGTGCAATTGAAAT	REVERSE COMPLEMENT	ATTTCAATTGCACCATACAGGAATTAA	ATTTCAATTGCACCATACAGGAATTAA	consensus_repeat_stdO_Type_I-C_v2	class_1	I-C	>stdO.class_1.type_I-C.CP024593.1_3_REPEAT13@ATTTCAATTGCACCATACAGGAATTAA
	CP024593.1	direct_repeat	1082831	1082857	27	CP024593.1_3_REPEAT14	CP024593.1_3	TTAATTCCTGTATGGTGCAATTGAAAT	GCA_002754055	1	39	[KCOM2804]	FALSE	CP024593.1@15	[1092048, 1100095]	I-C	I-C	I-A	certain	I-A	0.372579	['Cas2_2_CAS-I-II-III-IV-V-VI', 'Cas1_6_CAS-I-II-III-IV-V-VI', 'Cas4_5_CAS-I-II-III-IV-V-VI', 'Cas3_0_CAS-I', 'Cas7b_0_CAS-I-B', 'Cas8c_1_IC', 'Cas5_1_IC', 'Cas6_0_I-III']	-1	TTAATTCCTGTATGGTGCAATTGAAAT	REVERSE COMPLEMENT	ATTTCAATTGCACCATACAGGAATTAA	ATTTCAATTGCACCATACAGGAATTAA	consensus_repeat_stdO_Type_I-C_v2	class_1	I-C	>stdO.class_1.type_I-C.CP024593.1_3_REPEAT14@ATTTCAATTGCACCATACAGGAATTAA
	CP024593.1	direct_repeat	1082897	1082923	27	CP024593.1_3_REPEAT15	CP024593.1_3	TTAATTCCTGTATGGTGCAATTGAAAT	GCA_002754055	1	39	[KCOM2804]	FALSE	CP024593.1@15	[1092048, 1100095]	I-C	I-C	I-A	certain	I-A	0.372579	['Cas2_2_CAS-I-II-III-IV-V-VI', 'Cas1_6_CAS-I-II-III-IV-V-VI', 'Cas4_5_CAS-I-II-III-IV-V-VI', 'Cas3_0_CAS-I', 'Cas7b_0_CAS-I-B', 'Cas8c_1_IC', 'Cas5_1_IC', 'Cas6_0_I-III']	-1	TTAATTCCTGTATGGTGCAATTGAAAT	REVERSE COMPLEMENT	ATTTCAATTGCACCATACAGGAATTAA	ATTTCAATTGCACCATACAGGAATTAA	consensus_repeat_stdO_Type_I-C_v2	class_1	I-C	>stdO.class_1.type_I-C.CP024593.1_3_REPEAT15@ATTTCAATTGCACCATACAGGAATTAA
	CP024593.1	direct_repeat	1082963	1082989	27	CP024593.1_3_REPEAT16	CP024593.1_3	TTAATTCCTGTATGGTGCAATTGAAAT	GCA_002754055	1	39	[KCOM2804]	FALSE	CP024593.1@15	[1092048, 1100095]	I-C	I-C	I-A	certain	I-A	0.372579	['Cas2_2_CAS-I-II-III-IV-V-VI', 'Cas1_6_CAS-I-II-III-IV-V-VI', 'Cas4_5_CAS-I-II-III-IV-V-VI', 'Cas3_0_CAS-I', 'Cas7b_0_CAS-I-B', 'Cas8c_1_IC', 'Cas5_1_IC', 'Cas6_0_I-III']	-1	TTAATTCCTGTATGGTGCAATTGAAAT	REVERSE COMPLEMENT	ATTTCAATTGCACCATACAGGAATTAA	ATTTCAATTGCACCATACAGGAATTAA	consensus_repeat_stdO_Type_I-C_v2	class_1	I-C	>stdO.class_1.type_I-C.CP024593.1_3_REPEAT16@ATTTCAATTGCACCATACAGGAATTAA
	CP024593.1	direct_repeat	1083029	1083055	27	CP024593.1_3_REPEAT17	CP024593.1_3	TTAATTCCTGTATGGTGCAATTGAAAT	GCA_002754055	1	39	[KCOM2804]	FALSE	CP024593.1@15	[1092048, 1100095]	I-C	I-C	I-A	certain	I-A	0.372579	['Cas2_2_CAS-I-II-III-IV-V-VI', 'Cas1_6_CAS-I-II-III-IV-V-VI', 'Cas4_5_CAS-I-II-III-IV-V-VI', 'Cas3_0_CAS-I', 'Cas7b_0_CAS-I-B', 'Cas8c_1_IC', 'Cas5_1_IC', 'Cas6_0_I-III']	-1	TTAATTCCTGTATGGTGCAATTGAAAT	REVERSE COMPLEMENT	ATTTCAATTGCACCATACAGGAATTAA	ATTTCAATTGCACCATACAGGAATTAA	consensus_repeat_stdO_Type_I-C_v2	class_1	I-C	>stdO.class_1.type_I-C.CP024593.1_3_REPEAT17@ATTTCAATTGCACCATACAGGAATTAA
	CP024593.1	direct_repeat	1083095	1083121	27	CP024593.1_3_REPEAT18	CP024593.1_3	TTAATTCCTGTATGGTGCAATTGAAAT	GCA_002754055	1	39	[KCOM2804]	FALSE	CP024593.1@15	[1092048, 1100095]	I-C	I-C	I-A	certain	I-A	0.372579	['Cas2_2_CAS-I-II-III-IV-V-VI', 'Cas1_6_CAS-I-II-III-IV-V-VI', 'Cas4_5_CAS-I-II-III-IV-V-VI', 'Cas3_0_CAS-I', 'Cas7b_0_CAS-I-B', 'Cas8c_1_IC', 'Cas5_1_IC', 'Cas6_0_I-III']	-1	TTAATTCCTGTATGGTGCAATTGAAAT	REVERSE COMPLEMENT	ATTTCAATTGCACCATACAGGAATTAA	ATTTCAATTGCACCATACAGGAATTAA	consensus_repeat_stdO_Type_I-C_v2	class_1	I-C	>stdO.class_1.type_I-C.CP024593.1_3_REPEAT18@ATTTCAATTGCACCATACAGGAATTAA
	CP024593.1	direct_repeat	1083160	1083186	27	CP024593.1_3_REPEAT19	CP024593.1_3	TTAATTCCTGTATGGTGCAATTGAAAT	GCA_002754055	1	39	[KCOM2804]	FALSE	CP024593.1@15	[1092048, 1100095]	I-C	I-C	I-A	certain	I-A	0.372579	['Cas2_2_CAS-I-II-III-IV-V-VI', 'Cas1_6_CAS-I-II-III-IV-V-VI', 'Cas4_5_CAS-I-II-III-IV-V-VI', 'Cas3_0_CAS-I', 'Cas7b_0_CAS-I-B', 'Cas8c_1_IC', 'Cas5_1_IC', 'Cas6_0_I-III']	-1	TTAATTCCTGTATGGTGCAATTGAAAT	REVERSE COMPLEMENT	ATTTCAATTGCACCATACAGGAATTAA	ATTTCAATTGCACCATACAGGAATTAA	consensus_repeat_stdO_Type_I-C_v2	class_1	I-C	>stdO.class_1.type_I-C.CP024593.1_3_REPEAT19@ATTTCAATTGCACCATACAGGAATTAA
	CP024593.1	direct_repeat	1082043	1082069	27	CP024593.1_3_REPEAT2	CP024593.1_3	TTAATTCCTGTATGGTGCAATTGAAAT	GCA_002754055	1	39	[KCOM2804]	FALSE	CP024593.1@15	[1092048, 1100095]	I-C	I-C	I-A	certain	I-A	0.372579	['Cas2_2_CAS-I-II-III-IV-V-VI', 'Cas1_6_CAS-I-II-III-IV-V-VI', 'Cas4_5_CAS-I-II-III-IV-V-VI', 'Cas3_0_CAS-I', 'Cas7b_0_CAS-I-B', 'Cas8c_1_IC', 'Cas5_1_IC', 'Cas6_0_I-III']	-1	TTAATTCCTGTATGGTGCAATTGAAAT	REVERSE COMPLEMENT	ATTTCAATTGCACCATACAGGAATTAA	ATTTCAATTGCACCATACAGGAATTAA	consensus_repeat_stdO_Type_I-C_v2	class_1	I-C	>stdO.class_1.type_I-C.CP024593.1_3_REPEAT2@ATTTCAATTGCACCATACAGGAATTAA
	CP024593.1	direct_repeat	1083226	1083252	27	CP024593.1_3_REPEAT20	CP024593.1_3	TTAATTCCTGTATGGTGCAATTGAAAT	GCA_002754055	1	39	[KCOM2804]	FALSE	CP024593.1@15	[1092048, 1100095]	I-C	I-C	I-A	certain	I-A	0.372579	['Cas2_2_CAS-I-II-III-IV-V-VI', 'Cas1_6_CAS-I-II-III-IV-V-VI', 'Cas4_5_CAS-I-II-III-IV-V-VI', 'Cas3_0_CAS-I', 'Cas7b_0_CAS-I-B', 'Cas8c_1_IC', 'Cas5_1_IC', 'Cas6_0_I-III']	-1	TTAATTCCTGTATGGTGCAATTGAAAT	REVERSE COMPLEMENT	ATTTCAATTGCACCATACAGGAATTAA	ATTTCAATTGCACCATACAGGAATTAA	consensus_repeat_stdO_Type_I-C_v2	class_1	I-C	>stdO.class_1.type_I-C.CP024593.1_3_REPEAT20@ATTTCAATTGCACCATACAGGAATTAA
	CP024593.1	direct_repeat	1083291	1083317	27	CP024593.1_3_REPEAT21	CP024593.1_3	TTAATTCCTGTATGGTGCAATTGAAAT	GCA_002754055	1	39	[KCOM2804]	FALSE	CP024593.1@15	[1092048, 1100095]	I-C	I-C	I-A	certain	I-A	0.372579	['Cas2_2_CAS-I-II-III-IV-V-VI', 'Cas1_6_CAS-I-II-III-IV-V-VI', 'Cas4_5_CAS-I-II-III-IV-V-VI', 'Cas3_0_CAS-I', 'Cas7b_0_CAS-I-B', 'Cas8c_1_IC', 'Cas5_1_IC', 'Cas6_0_I-III']	-1	TTAATTCCTGTATGGTGCAATTGAAAT	REVERSE COMPLEMENT	ATTTCAATTGCACCATACAGGAATTAA	ATTTCAATTGCACCATACAGGAATTAA	consensus_repeat_stdO_Type_I-C_v2	class_1	I-C	>stdO.class_1.type_I-C.CP024593.1_3_REPEAT21@ATTTCAATTGCACCATACAGGAATTAA
	CP024593.1	direct_repeat	1083357	1083383	27	CP024593.1_3_REPEAT22	CP024593.1_3	TTAATTCCTGTATGGTGCAATTGAAAT	GCA_002754055	1	39	[KCOM2804]	FALSE	CP024593.1@15	[1092048, 1100095]	I-C	I-C	I-A	certain	I-A	0.372579	['Cas2_2_CAS-I-II-III-IV-V-VI', 'Cas1_6_CAS-I-II-III-IV-V-VI', 'Cas4_5_CAS-I-II-III-IV-V-VI', 'Cas3_0_CAS-I', 'Cas7b_0_CAS-I-B', 'Cas8c_1_IC', 'Cas5_1_IC', 'Cas6_0_I-III']	-1	TTAATTCCTGTATGGTGCAATTGAAAT	REVERSE COMPLEMENT	ATTTCAATTGCACCATACAGGAATTAA	ATTTCAATTGCACCATACAGGAATTAA	consensus_repeat_stdO_Type_I-C_v2	class_1	I-C	>stdO.class_1.type_I-C.CP024593.1_3_REPEAT22@ATTTCAATTGCACCATACAGGAATTAA
	CP024593.1	direct_repeat	1083423	1083449	27	CP024593.1_3_REPEAT23	CP024593.1_3	TTAATTCCTGTATGGTGCAATTGAAAT	GCA_002754055	1	39	[KCOM2804]	FALSE	CP024593.1@15	[1092048, 1100095]	I-C	I-C	I-A	certain	I-A	0.372579	['Cas2_2_CAS-I-II-III-IV-V-VI', 'Cas1_6_CAS-I-II-III-IV-V-VI', 'Cas4_5_CAS-I-II-III-IV-V-VI', 'Cas3_0_CAS-I', 'Cas7b_0_CAS-I-B', 'Cas8c_1_IC', 'Cas5_1_IC', 'Cas6_0_I-III']	-1	TTAATTCCTGTATGGTGCAATTGAAAT	REVERSE COMPLEMENT	ATTTCAATTGCACCATACAGGAATTAA	ATTTCAATTGCACCATACAGGAATTAA	consensus_repeat_stdO_Type_I-C_v2	class_1	I-C	>stdO.class_1.type_I-C.CP024593.1_3_REPEAT23@ATTTCAATTGCACCATACAGGAATTAA
	CP024593.1	direct_repeat	1083490	1083516	27	CP024593.1_3_REPEAT24	CP024593.1_3	TTAATTCCTGTATGGTGCAATTGAAAT	GCA_002754055	1	39	[KCOM2804]	FALSE	CP024593.1@15	[1092048, 1100095]	I-C	I-C	I-A	certain	I-A	0.372579	['Cas2_2_CAS-I-II-III-IV-V-VI', 'Cas1_6_CAS-I-II-III-IV-V-VI', 'Cas4_5_CAS-I-II-III-IV-V-VI', 'Cas3_0_CAS-I', 'Cas7b_0_CAS-I-B', 'Cas8c_1_IC', 'Cas5_1_IC', 'Cas6_0_I-III']	-1	TTAATTCCTGTATGGTGCAATTGAAAT	REVERSE COMPLEMENT	ATTTCAATTGCACCATACAGGAATTAA	ATTTCAATTGCACCATACAGGAATTAA	consensus_repeat_stdO_Type_I-C_v2	class_1	I-C	>stdO.class_1.type_I-C.CP024593.1_3_REPEAT24@ATTTCAATTGCACCATACAGGAATTAA
	CP024593.1	direct_repeat	1083556	1083582	27	CP024593.1_3_REPEAT25	CP024593.1_3	TTAATTCCTGTATGGTGCAATTGAAAT	GCA_002754055	1	39	[KCOM2804]	FALSE	CP024593.1@15	[1092048, 1100095]	I-C	I-C	I-A	certain	I-A	0.372579	['Cas2_2_CAS-I-II-III-IV-V-VI', 'Cas1_6_CAS-I-II-III-IV-V-VI', 'Cas4_5_CAS-I-II-III-IV-V-VI', 'Cas3_0_CAS-I', 'Cas7b_0_CAS-I-B', 'Cas8c_1_IC', 'Cas5_1_IC', 'Cas6_0_I-III']	-1	TTAATTCCTGTATGGTGCAATTGAAAT	REVERSE COMPLEMENT	ATTTCAATTGCACCATACAGGAATTAA	ATTTCAATTGCACCATACAGGAATTAA	consensus_repeat_stdO_Type_I-C_v2	class_1	I-C	>stdO.class_1.type_I-C.CP024593.1_3_REPEAT25@ATTTCAATTGCACCATACAGGAATTAA
	CP024593.1	direct_repeat	1083622	1083648	27	CP024593.1_3_REPEAT26	CP024593.1_3	TTAATTCCTGTATGGTGCAATTGAAAT	GCA_002754055	1	39	[KCOM2804]	FALSE	CP024593.1@15	[1092048, 1100095]	I-C	I-C	I-A	certain	I-A	0.372579	['Cas2_2_CAS-I-II-III-IV-V-VI', 'Cas1_6_CAS-I-II-III-IV-V-VI', 'Cas4_5_CAS-I-II-III-IV-V-VI', 'Cas3_0_CAS-I', 'Cas7b_0_CAS-I-B', 'Cas8c_1_IC', 'Cas5_1_IC', 'Cas6_0_I-III']	-1	TTAATTCCTGTATGGTGCAATTGAAAT	REVERSE COMPLEMENT	ATTTCAATTGCACCATACAGGAATTAA	ATTTCAATTGCACCATACAGGAATTAA	consensus_repeat_stdO_Type_I-C_v2	class_1	I-C	>stdO.class_1.type_I-C.CP024593.1_3_REPEAT26@ATTTCAATTGCACCATACAGGAATTAA
	CP024593.1	direct_repeat	1083689	1083715	27	CP024593.1_3_REPEAT27	CP024593.1_3	TTAATTCCTGTATGGTGCAATTGAAAT	GCA_002754055	1	39	[KCOM2804]	FALSE	CP024593.1@15	[1092048, 1100095]	I-C	I-C	I-A	certain	I-A	0.372579	['Cas2_2_CAS-I-II-III-IV-V-VI', 'Cas1_6_CAS-I-II-III-IV-V-VI', 'Cas4_5_CAS-I-II-III-IV-V-VI', 'Cas3_0_CAS-I', 'Cas7b_0_CAS-I-B', 'Cas8c_1_IC', 'Cas5_1_IC', 'Cas6_0_I-III']	-1	TTAATTCCTGTATGGTGCAATTGAAAT	REVERSE COMPLEMENT	ATTTCAATTGCACCATACAGGAATTAA	ATTTCAATTGCACCATACAGGAATTAA	consensus_repeat_stdO_Type_I-C_v2	class_1	I-C	>stdO.class_1.type_I-C.CP024593.1_3_REPEAT27@ATTTCAATTGCACCATACAGGAATTAA
	CP024593.1	direct_repeat	1083756	1083782	27	CP024593.1_3_REPEAT28	CP024593.1_3	TTAATTCCTGTATGGTGCAATTGAAAT	GCA_002754055	1	39	[KCOM2804]	FALSE	CP024593.1@15	[1092048, 1100095]	I-C	I-C	I-A	certain	I-A	0.372579	['Cas2_2_CAS-I-II-III-IV-V-VI', 'Cas1_6_CAS-I-II-III-IV-V-VI', 'Cas4_5_CAS-I-II-III-IV-V-VI', 'Cas3_0_CAS-I', 'Cas7b_0_CAS-I-B', 'Cas8c_1_IC', 'Cas5_1_IC', 'Cas6_0_I-III']	-1	TTAATTCCTGTATGGTGCAATTGAAAT	REVERSE COMPLEMENT	ATTTCAATTGCACCATACAGGAATTAA	ATTTCAATTGCACCATACAGGAATTAA	consensus_repeat_stdO_Type_I-C_v2	class_1	I-C	>stdO.class_1.type_I-C.CP024593.1_3_REPEAT28@ATTTCAATTGCACCATACAGGAATTAA
	CP024593.1	direct_repeat	1082109	1082135	27	CP024593.1_3_REPEAT3	CP024593.1_3	TTAATTCCTGTATGGTGCAATTGAAAT	GCA_002754055	1	39	[KCOM2804]	FALSE	CP024593.1@15	[1092048, 1100095]	I-C	I-C	I-A	certain	I-A	0.372579	['Cas2_2_CAS-I-II-III-IV-V-VI', 'Cas1_6_CAS-I-II-III-IV-V-VI', 'Cas4_5_CAS-I-II-III-IV-V-VI', 'Cas3_0_CAS-I', 'Cas7b_0_CAS-I-B', 'Cas8c_1_IC', 'Cas5_1_IC', 'Cas6_0_I-III']	-1	TTAATTCCTGTATGGTGCAATTGAAAT	REVERSE COMPLEMENT	ATTTCAATTGCACCATACAGGAATTAA	ATTTCAATTGCACCATACAGGAATTAA	consensus_repeat_stdO_Type_I-C_v2	class_1	I-C	>stdO.class_1.type_I-C.CP024593.1_3_REPEAT3@ATTTCAATTGCACCATACAGGAATTAA
	CP024593.1	direct_repeat	1082174	1082200	27	CP024593.1_3_REPEAT4	CP024593.1_3	TTAATTCCTGTATGGTGCAATTGAAAT	GCA_002754055	1	39	[KCOM2804]	FALSE	CP024593.1@15	[1092048, 1100095]	I-C	I-C	I-A	certain	I-A	0.372579	['Cas2_2_CAS-I-II-III-IV-V-VI', 'Cas1_6_CAS-I-II-III-IV-V-VI', 'Cas4_5_CAS-I-II-III-IV-V-VI', 'Cas3_0_CAS-I', 'Cas7b_0_CAS-I-B', 'Cas8c_1_IC', 'Cas5_1_IC', 'Cas6_0_I-III']	-1	TTAATTCCTGTATGGTGCAATTGAAAT	REVERSE COMPLEMENT	ATTTCAATTGCACCATACAGGAATTAA	ATTTCAATTGCACCATACAGGAATTAA	consensus_repeat_stdO_Type_I-C_v2	class_1	I-C	>stdO.class_1.type_I-C.CP024593.1_3_REPEAT4@ATTTCAATTGCACCATACAGGAATTAA
	CP024593.1	direct_repeat	1082239	1082265	27	CP024593.1_3_REPEAT5	CP024593.1_3	TTAATTCCTGTATGGTGCAATTGAAAT	GCA_002754055	1	39	[KCOM2804]	FALSE	CP024593.1@15	[1092048, 1100095]	I-C	I-C	I-A	certain	I-A	0.372579	['Cas2_2_CAS-I-II-III-IV-V-VI', 'Cas1_6_CAS-I-II-III-IV-V-VI', 'Cas4_5_CAS-I-II-III-IV-V-VI', 'Cas3_0_CAS-I', 'Cas7b_0_CAS-I-B', 'Cas8c_1_IC', 'Cas5_1_IC', 'Cas6_0_I-III']	-1	TTAATTCCTGTATGGTGCAATTGAAAT	REVERSE COMPLEMENT	ATTTCAATTGCACCATACAGGAATTAA	ATTTCAATTGCACCATACAGGAATTAA	consensus_repeat_stdO_Type_I-C_v2	class_1	I-C	>stdO.class_1.type_I-C.CP024593.1_3_REPEAT5@ATTTCAATTGCACCATACAGGAATTAA
	CP024593.1	direct_repeat	1082307	1082333	27	CP024593.1_3_REPEAT6	CP024593.1_3	TTAATTCCTGTATGGTGCAATTGAAAT	GCA_002754055	1	39	[KCOM2804]	FALSE	CP024593.1@15	[1092048, 1100095]	I-C	I-C	I-A	certain	I-A	0.372579	['Cas2_2_CAS-I-II-III-IV-V-VI', 'Cas1_6_CAS-I-II-III-IV-V-VI', 'Cas4_5_CAS-I-II-III-IV-V-VI', 'Cas3_0_CAS-I', 'Cas7b_0_CAS-I-B', 'Cas8c_1_IC', 'Cas5_1_IC', 'Cas6_0_I-III']	-1	TTAATTCCTGTATGGTGCAATTGAAAT	REVERSE COMPLEMENT	ATTTCAATTGCACCATACAGGAATTAA	ATTTCAATTGCACCATACAGGAATTAA	consensus_repeat_stdO_Type_I-C_v2	class_1	I-C	>stdO.class_1.type_I-C.CP024593.1_3_REPEAT6@ATTTCAATTGCACCATACAGGAATTAA
	CP024593.1	direct_repeat	1082372	1082398	27	CP024593.1_3_REPEAT7	CP024593.1_3	TTAATTCCTGTATGGTGCAATTGAAAT	GCA_002754055	1	39	[KCOM2804]	FALSE	CP024593.1@15	[1092048, 1100095]	I-C	I-C	I-A	certain	I-A	0.372579	['Cas2_2_CAS-I-II-III-IV-V-VI', 'Cas1_6_CAS-I-II-III-IV-V-VI', 'Cas4_5_CAS-I-II-III-IV-V-VI', 'Cas3_0_CAS-I', 'Cas7b_0_CAS-I-B', 'Cas8c_1_IC', 'Cas5_1_IC', 'Cas6_0_I-III']	-1	TTAATTCCTGTATGGTGCAATTGAAAT	REVERSE COMPLEMENT	ATTTCAATTGCACCATACAGGAATTAA	ATTTCAATTGCACCATACAGGAATTAA	consensus_repeat_stdO_Type_I-C_v2	class_1	I-C	>stdO.class_1.type_I-C.CP024593.1_3_REPEAT7@ATTTCAATTGCACCATACAGGAATTAA
	CP024593.1	direct_repeat	1082437	1082463	27	CP024593.1_3_REPEAT8	CP024593.1_3	TTAATTCCTGTATGGTGCAATTGAAAT	GCA_002754055	1	39	[KCOM2804]	FALSE	CP024593.1@15	[1092048, 1100095]	I-C	I-C	I-A	certain	I-A	0.372579	['Cas2_2_CAS-I-II-III-IV-V-VI', 'Cas1_6_CAS-I-II-III-IV-V-VI', 'Cas4_5_CAS-I-II-III-IV-V-VI', 'Cas3_0_CAS-I', 'Cas7b_0_CAS-I-B', 'Cas8c_1_IC', 'Cas5_1_IC', 'Cas6_0_I-III']	-1	TTAATTCCTGTATGGTGCAATTGAAAT	REVERSE COMPLEMENT	ATTTCAATTGCACCATACAGGAATTAA	ATTTCAATTGCACCATACAGGAATTAA	consensus_repeat_stdO_Type_I-C_v2	class_1	I-C	>stdO.class_1.type_I-C.CP024593.1_3_REPEAT8@ATTTCAATTGCACCATACAGGAATTAA
	CP024593.1	direct_repeat	1082504	1082530	27	CP024593.1_3_REPEAT9	CP024593.1_3	TTAATTCCTGTATGGTGCAATTGAAAT	GCA_002754055	1	39	[KCOM2804]	FALSE	CP024593.1@15	[1092048, 1100095]	I-C	I-C	I-A	certain	I-A	0.372579	['Cas2_2_CAS-I-II-III-IV-V-VI', 'Cas1_6_CAS-I-II-III-IV-V-VI', 'Cas4_5_CAS-I-II-III-IV-V-VI', 'Cas3_0_CAS-I', 'Cas7b_0_CAS-I-B', 'Cas8c_1_IC', 'Cas5_1_IC', 'Cas6_0_I-III']	-1	TTAATTCCTGTATGGTGCAATTGAAAT	REVERSE COMPLEMENT	ATTTCAATTGCACCATACAGGAATTAA	ATTTCAATTGCACCATACAGGAATTAA	consensus_repeat_stdO_Type_I-C_v2	class_1	I-C	>stdO.class_1.type_I-C.CP024593.1_3_REPEAT9@ATTTCAATTGCACCATACAGGAATTAA
	CP024593.1	direct_repeat	1084072	1084098	27	CP024593.1_3_REPEAT33	CP024593.1_3	CAAACAAAGTATTTTAATTCCTGTATG	GCA_002754055	1	39	[KCOM2804]	FALSE	CP024593.1@15	[1092048, 1100095]	I-C	I-C	I-A	certain	I-A	0.372579	['Cas2_2_CAS-I-II-III-IV-V-VI', 'Cas1_6_CAS-I-II-III-IV-V-VI', 'Cas4_5_CAS-I-II-III-IV-V-VI', 'Cas3_0_CAS-I', 'Cas7b_0_CAS-I-B', 'Cas8c_1_IC', 'Cas5_1_IC', 'Cas6_0_I-III']	-1	TTAATTCCTGTATGGTGCAATTGAAAT	REVERSE COMPLEMENT	CATACAGGAATTAAAATACTTTGTTTG	ATTTCAATTGCACCATACAGGAATTAA	consensus_repeat_stdO_Type_I-C_v2	class_1	I-C	>stdO.class_1.type_I-C.CP024593.1_3_REPEAT33@CATACAGGAATTAAAATACTTTGTTTG
	CP024593.1	direct_repeat	1084006	1084032	27	CP024593.1_3_REPEAT32	CP024593.1_3	CGATGAGGAAATTTTAATTCCTGTATG	GCA_002754055	1	39	[KCOM2804]	FALSE	CP024593.1@15	[1092048, 1100095]	I-C	I-C	I-A	certain	I-A	0.372579	['Cas2_2_CAS-I-II-III-IV-V-VI', 'Cas1_6_CAS-I-II-III-IV-V-VI', 'Cas4_5_CAS-I-II-III-IV-V-VI', 'Cas3_0_CAS-I', 'Cas7b_0_CAS-I-B', 'Cas8c_1_IC', 'Cas5_1_IC', 'Cas6_0_I-III']	-1	TTAATTCCTGTATGGTGCAATTGAAAT	REVERSE COMPLEMENT	CATACAGGAATTAAAATTTCCTCATCG	ATTTCAATTGCACCATACAGGAATTAA	consensus_repeat_stdO_Type_I-C_v2	class_1	I-C	>stdO.class_1.type_I-C.CP024593.1_3_REPEAT32@CATACAGGAATTAAAATTTCCTCATCG
	CP024593.1	direct_repeat	1083874	1083900	27	CP024593.1_3_REPEAT30	CP024593.1_3	ATACTTGAGCATTTTAATTCCTGTATG	GCA_002754055	1	39	[KCOM2804]	FALSE	CP024593.1@15	[1092048, 1100095]	I-C	I-C	I-A	certain	I-A	0.372579	['Cas2_2_CAS-I-II-III-IV-V-VI', 'Cas1_6_CAS-I-II-III-IV-V-VI', 'Cas4_5_CAS-I-II-III-IV-V-VI', 'Cas3_0_CAS-I', 'Cas7b_0_CAS-I-B', 'Cas8c_1_IC', 'Cas5_1_IC', 'Cas6_0_I-III']	-1	TTAATTCCTGTATGGTGCAATTGAAAT	REVERSE COMPLEMENT	CATACAGGAATTAAAATGCTCAAGTAT	ATTTCAATTGCACCATACAGGAATTAA	consensus_repeat_stdO_Type_I-C_v2	class_1	I-C	>stdO.class_1.type_I-C.CP024593.1_3_REPEAT30@CATACAGGAATTAAAATGCTCAAGTAT
	CP024593.1	direct_repeat	1083809	1083835	27	CP024593.1_3_REPEAT29	CP024593.1_3	TTAATTCCTTATTTTAATTCCTGTATG	GCA_002754055	1	39	[KCOM2804]	FALSE	CP024593.1@15	[1092048, 1100095]	I-C	I-C	I-A	certain	I-A	0.372579	['Cas2_2_CAS-I-II-III-IV-V-VI', 'Cas1_6_CAS-I-II-III-IV-V-VI', 'Cas4_5_CAS-I-II-III-IV-V-VI', 'Cas3_0_CAS-I', 'Cas7b_0_CAS-I-B', 'Cas8c_1_IC', 'Cas5_1_IC', 'Cas6_0_I-III']	-1	TTAATTCCTGTATGGTGCAATTGAAAT	REVERSE COMPLEMENT	CATACAGGAATTAAAATAAGGAATTAA	ATTTCAATTGCACCATACAGGAATTAA	consensus_repeat_stdO_Type_I-C_v2	class_1	I-C	>stdO.class_1.type_I-C.CP024593.1_3_REPEAT29@CATACAGGAATTAAAATAAGGAATTAA
	CP024593.1	direct_repeat	1083941	1083967	27	CP024593.1_3_REPEAT31	CP024593.1_3	AGGCATTTATATTTTAATTCCTGTATG	GCA_002754055	1	39	[KCOM2804]	FALSE	CP024593.1@15	[1092048, 1100095]	I-C	I-C	I-A	certain	I-A	0.372579	['Cas2_2_CAS-I-II-III-IV-V-VI', 'Cas1_6_CAS-I-II-III-IV-V-VI', 'Cas4_5_CAS-I-II-III-IV-V-VI', 'Cas3_0_CAS-I', 'Cas7b_0_CAS-I-B', 'Cas8c_1_IC', 'Cas5_1_IC', 'Cas6_0_I-III']	-1	TTAATTCCTGTATGGTGCAATTGAAAT	REVERSE COMPLEMENT	CATACAGGAATTAAAATATAAATGCCT	ATTTCAATTGCACCATACAGGAATTAA	consensus_repeat_stdO_Type_I-C_v2	class_1	I-C	>stdO.class_1.type_I-C.CP024593.1_3_REPEAT31@CATACAGGAATTAAAATATAAATGCCT
	ASYN01000108.1	direct_repeat	66151	66196	46	ASYN01000108.1_1_REPEAT22	ASYN01000108.1_1	GCTGTGCGTTGCAACAAAAATACTAAATCTGAAAGTTATTCCCAGT	GCA_002206065	1	60	[SJD5]	FALSE	ASYN01000108.1@1	[58773, 64396]	II-C	Ambiguous	II-C	certain	II-C	0.994647	#N/A	#N/A	GCTGTGCGTTGCAACAAAAATACTAAATCTGAAAGCTATTCCCAGT	REVERSE COMPLEMENT (II-C)	ACTGGGAATAACTTTCAGATTTAGTATTTTTGTTGCAACGCACAGC	ACTGGGAATAGCTTTCAGATTTAGTATTTTTGTTGCAACGCACAGC	consensus_repeat_stdO_Type_II-C_v1	class_2	II-C	>stdO.class_2.type_II-C.ASYN01000108.1_1_REPEAT22@ACTGGGAATAACTTTCAGATTTAGTATTTTTGTTGCAACGCACAGC
	ASYN01000108.1	direct_repeat	64555	64600	46	ASYN01000108.1_1_REPEAT1	ASYN01000108.1_1	GCTGTGCGTTGCAACAAAAATACTAAATCTGAAAGCTATTCCCAGT	GCA_002206065	1	60	[SJD5]	FALSE	ASYN01000108.1@1	[58773, 64396]	II-C	Ambiguous	II-C	certain	II-C	0.994647	#N/A	#N/A	GCTGTGCGTTGCAACAAAAATACTAAATCTGAAAGCTATTCCCAGT	REVERSE COMPLEMENT (II-C)	ACTGGGAATAGCTTTCAGATTTAGTATTTTTGTTGCAACGCACAGC	ACTGGGAATAGCTTTCAGATTTAGTATTTTTGTTGCAACGCACAGC	consensus_repeat_stdO_Type_II-C_v1	class_2	II-C	>stdO.class_2.type_II-C.ASYN01000108.1_1_REPEAT1@ACTGGGAATAGCTTTCAGATTTAGTATTTTTGTTGCAACGCACAGC
	ASYN01000108.1	direct_repeat	65238	65283	46	ASYN01000108.1_1_REPEAT10	ASYN01000108.1_1	GCTGTGCGTTGCAACAAAAATACTAAATCTGAAAGCTATTCCCAGT	GCA_002206065	1	60	[SJD5]	FALSE	ASYN01000108.1@1	[58773, 64396]	II-C	Ambiguous	II-C	certain	II-C	0.994647	#N/A	#N/A	GCTGTGCGTTGCAACAAAAATACTAAATCTGAAAGCTATTCCCAGT	REVERSE COMPLEMENT (II-C)	ACTGGGAATAGCTTTCAGATTTAGTATTTTTGTTGCAACGCACAGC	ACTGGGAATAGCTTTCAGATTTAGTATTTTTGTTGCAACGCACAGC	consensus_repeat_stdO_Type_II-C_v1	class_2	II-C	>stdO.class_2.type_II-C.ASYN01000108.1_1_REPEAT10@ACTGGGAATAGCTTTCAGATTTAGTATTTTTGTTGCAACGCACAGC
	ASYN01000108.1	direct_repeat	65314	65359	46	ASYN01000108.1_1_REPEAT11	ASYN01000108.1_1	GCTGTGCGTTGCAACAAAAATACTAAATCTGAAAGCTATTCCCAGT	GCA_002206065	1	60	[SJD5]	FALSE	ASYN01000108.1@1	[58773, 64396]	II-C	Ambiguous	II-C	certain	II-C	0.994647	#N/A	#N/A	GCTGTGCGTTGCAACAAAAATACTAAATCTGAAAGCTATTCCCAGT	REVERSE COMPLEMENT (II-C)	ACTGGGAATAGCTTTCAGATTTAGTATTTTTGTTGCAACGCACAGC	ACTGGGAATAGCTTTCAGATTTAGTATTTTTGTTGCAACGCACAGC	consensus_repeat_stdO_Type_II-C_v1	class_2	II-C	>stdO.class_2.type_II-C.ASYN01000108.1_1_REPEAT11@ACTGGGAATAGCTTTCAGATTTAGTATTTTTGTTGCAACGCACAGC
	ASYN01000108.1	direct_repeat	65390	65435	46	ASYN01000108.1_1_REPEAT12	ASYN01000108.1_1	GCTGTGCGTTGCAACAAAAATACTAAATCTGAAAGCTATTCCCAGT	GCA_002206065	1	60	[SJD5]	FALSE	ASYN01000108.1@1	[58773, 64396]	II-C	Ambiguous	II-C	certain	II-C	0.994647	#N/A	#N/A	GCTGTGCGTTGCAACAAAAATACTAAATCTGAAAGCTATTCCCAGT	REVERSE COMPLEMENT (II-C)	ACTGGGAATAGCTTTCAGATTTAGTATTTTTGTTGCAACGCACAGC	ACTGGGAATAGCTTTCAGATTTAGTATTTTTGTTGCAACGCACAGC	consensus_repeat_stdO_Type_II-C_v1	class_2	II-C	>stdO.class_2.type_II-C.ASYN01000108.1_1_REPEAT12@ACTGGGAATAGCTTTCAGATTTAGTATTTTTGTTGCAACGCACAGC
	ASYN01000108.1	direct_repeat	65466	65511	46	ASYN01000108.1_1_REPEAT13	ASYN01000108.1_1	GCTGTGCGTTGCAACAAAAATACTAAATCTGAAAGCTATTCCCAGT	GCA_002206065	1	60	[SJD5]	FALSE	ASYN01000108.1@1	[58773, 64396]	II-C	Ambiguous	II-C	certain	II-C	0.994647	#N/A	#N/A	GCTGTGCGTTGCAACAAAAATACTAAATCTGAAAGCTATTCCCAGT	REVERSE COMPLEMENT (II-C)	ACTGGGAATAGCTTTCAGATTTAGTATTTTTGTTGCAACGCACAGC	ACTGGGAATAGCTTTCAGATTTAGTATTTTTGTTGCAACGCACAGC	consensus_repeat_stdO_Type_II-C_v1	class_2	II-C	>stdO.class_2.type_II-C.ASYN01000108.1_1_REPEAT13@ACTGGGAATAGCTTTCAGATTTAGTATTTTTGTTGCAACGCACAGC
	ASYN01000108.1	direct_repeat	65542	65587	46	ASYN01000108.1_1_REPEAT14	ASYN01000108.1_1	GCTGTGCGTTGCAACAAAAATACTAAATCTGAAAGCTATTCCCAGT	GCA_002206065	1	60	[SJD5]	FALSE	ASYN01000108.1@1	[58773, 64396]	II-C	Ambiguous	II-C	certain	II-C	0.994647	#N/A	#N/A	GCTGTGCGTTGCAACAAAAATACTAAATCTGAAAGCTATTCCCAGT	REVERSE COMPLEMENT (II-C)	ACTGGGAATAGCTTTCAGATTTAGTATTTTTGTTGCAACGCACAGC	ACTGGGAATAGCTTTCAGATTTAGTATTTTTGTTGCAACGCACAGC	consensus_repeat_stdO_Type_II-C_v1	class_2	II-C	>stdO.class_2.type_II-C.ASYN01000108.1_1_REPEAT14@ACTGGGAATAGCTTTCAGATTTAGTATTTTTGTTGCAACGCACAGC
	ASYN01000108.1	direct_repeat	65618	65663	46	ASYN01000108.1_1_REPEAT15	ASYN01000108.1_1	GCTGTGCGTTGCAACAAAAATACTAAATCTGAAAGCTATTCCCAGT	GCA_002206065	1	60	[SJD5]	FALSE	ASYN01000108.1@1	[58773, 64396]	II-C	Ambiguous	II-C	certain	II-C	0.994647	#N/A	#N/A	GCTGTGCGTTGCAACAAAAATACTAAATCTGAAAGCTATTCCCAGT	REVERSE COMPLEMENT (II-C)	ACTGGGAATAGCTTTCAGATTTAGTATTTTTGTTGCAACGCACAGC	ACTGGGAATAGCTTTCAGATTTAGTATTTTTGTTGCAACGCACAGC	consensus_repeat_stdO_Type_II-C_v1	class_2	II-C	>stdO.class_2.type_II-C.ASYN01000108.1_1_REPEAT15@ACTGGGAATAGCTTTCAGATTTAGTATTTTTGTTGCAACGCACAGC
	ASYN01000108.1	direct_repeat	65694	65739	46	ASYN01000108.1_1_REPEAT16	ASYN01000108.1_1	GCTGTGCGTTGCAACAAAAATACTAAATCTGAAAGCTATTCCCAGT	GCA_002206065	1	60	[SJD5]	FALSE	ASYN01000108.1@1	[58773, 64396]	II-C	Ambiguous	II-C	certain	II-C	0.994647	#N/A	#N/A	GCTGTGCGTTGCAACAAAAATACTAAATCTGAAAGCTATTCCCAGT	REVERSE COMPLEMENT (II-C)	ACTGGGAATAGCTTTCAGATTTAGTATTTTTGTTGCAACGCACAGC	ACTGGGAATAGCTTTCAGATTTAGTATTTTTGTTGCAACGCACAGC	consensus_repeat_stdO_Type_II-C_v1	class_2	II-C	>stdO.class_2.type_II-C.ASYN01000108.1_1_REPEAT16@ACTGGGAATAGCTTTCAGATTTAGTATTTTTGTTGCAACGCACAGC
	ASYN01000108.1	direct_repeat	65770	65815	46	ASYN01000108.1_1_REPEAT17	ASYN01000108.1_1	GCTGTGCGTTGCAACAAAAATACTAAATCTGAAAGCTATTCCCAGT	GCA_002206065	1	60	[SJD5]	FALSE	ASYN01000108.1@1	[58773, 64396]	II-C	Ambiguous	II-C	certain	II-C	0.994647	#N/A	#N/A	GCTGTGCGTTGCAACAAAAATACTAAATCTGAAAGCTATTCCCAGT	REVERSE COMPLEMENT (II-C)	ACTGGGAATAGCTTTCAGATTTAGTATTTTTGTTGCAACGCACAGC	ACTGGGAATAGCTTTCAGATTTAGTATTTTTGTTGCAACGCACAGC	consensus_repeat_stdO_Type_II-C_v1	class_2	II-C	>stdO.class_2.type_II-C.ASYN01000108.1_1_REPEAT17@ACTGGGAATAGCTTTCAGATTTAGTATTTTTGTTGCAACGCACAGC
	ASYN01000108.1	direct_repeat	65847	65892	46	ASYN01000108.1_1_REPEAT18	ASYN01000108.1_1	GCTGTGCGTTGCAACAAAAATACTAAATCTGAAAGCTATTCCCAGT	GCA_002206065	1	60	[SJD5]	FALSE	ASYN01000108.1@1	[58773, 64396]	II-C	Ambiguous	II-C	certain	II-C	0.994647	#N/A	#N/A	GCTGTGCGTTGCAACAAAAATACTAAATCTGAAAGCTATTCCCAGT	REVERSE COMPLEMENT (II-C)	ACTGGGAATAGCTTTCAGATTTAGTATTTTTGTTGCAACGCACAGC	ACTGGGAATAGCTTTCAGATTTAGTATTTTTGTTGCAACGCACAGC	consensus_repeat_stdO_Type_II-C_v1	class_2	II-C	>stdO.class_2.type_II-C.ASYN01000108.1_1_REPEAT18@ACTGGGAATAGCTTTCAGATTTAGTATTTTTGTTGCAACGCACAGC
	ASYN01000108.1	direct_repeat	65923	65968	46	ASYN01000108.1_1_REPEAT19	ASYN01000108.1_1	GCTGTGCGTTGCAACAAAAATACTAAATCTGAAAGCTATTCCCAGT	GCA_002206065	1	60	[SJD5]	FALSE	ASYN01000108.1@1	[58773, 64396]	II-C	Ambiguous	II-C	certain	II-C	0.994647	#N/A	#N/A	GCTGTGCGTTGCAACAAAAATACTAAATCTGAAAGCTATTCCCAGT	REVERSE COMPLEMENT (II-C)	ACTGGGAATAGCTTTCAGATTTAGTATTTTTGTTGCAACGCACAGC	ACTGGGAATAGCTTTCAGATTTAGTATTTTTGTTGCAACGCACAGC	consensus_repeat_stdO_Type_II-C_v1	class_2	II-C	>stdO.class_2.type_II-C.ASYN01000108.1_1_REPEAT19@ACTGGGAATAGCTTTCAGATTTAGTATTTTTGTTGCAACGCACAGC
	ASYN01000108.1	direct_repeat	64631	64676	46	ASYN01000108.1_1_REPEAT2	ASYN01000108.1_1	GCTGTGCGTTGCAACAAAAATACTAAATCTGAAAGCTATTCCCAGT	GCA_002206065	1	60	[SJD5]	FALSE	ASYN01000108.1@1	[58773, 64396]	II-C	Ambiguous	II-C	certain	II-C	0.994647	#N/A	#N/A	GCTGTGCGTTGCAACAAAAATACTAAATCTGAAAGCTATTCCCAGT	REVERSE COMPLEMENT (II-C)	ACTGGGAATAGCTTTCAGATTTAGTATTTTTGTTGCAACGCACAGC	ACTGGGAATAGCTTTCAGATTTAGTATTTTTGTTGCAACGCACAGC	consensus_repeat_stdO_Type_II-C_v1	class_2	II-C	>stdO.class_2.type_II-C.ASYN01000108.1_1_REPEAT2@ACTGGGAATAGCTTTCAGATTTAGTATTTTTGTTGCAACGCACAGC
	ASYN01000108.1	direct_repeat	65999	66044	46	ASYN01000108.1_1_REPEAT20	ASYN01000108.1_1	GCTGTGCGTTGCAACAAAAATACTAAATCTGAAAGCTATTCCCAGT	GCA_002206065	1	60	[SJD5]	FALSE	ASYN01000108.1@1	[58773, 64396]	II-C	Ambiguous	II-C	certain	II-C	0.994647	#N/A	#N/A	GCTGTGCGTTGCAACAAAAATACTAAATCTGAAAGCTATTCCCAGT	REVERSE COMPLEMENT (II-C)	ACTGGGAATAGCTTTCAGATTTAGTATTTTTGTTGCAACGCACAGC	ACTGGGAATAGCTTTCAGATTTAGTATTTTTGTTGCAACGCACAGC	consensus_repeat_stdO_Type_II-C_v1	class_2	II-C	>stdO.class_2.type_II-C.ASYN01000108.1_1_REPEAT20@ACTGGGAATAGCTTTCAGATTTAGTATTTTTGTTGCAACGCACAGC
	ASYN01000108.1	direct_repeat	66075	66120	46	ASYN01000108.1_1_REPEAT21	ASYN01000108.1_1	GCTGTGCGTTGCAACAAAAATACTAAATCTGAAAGCTATTCCCAGT	GCA_002206065	1	60	[SJD5]	FALSE	ASYN01000108.1@1	[58773, 64396]	II-C	Ambiguous	II-C	certain	II-C	0.994647	#N/A	#N/A	GCTGTGCGTTGCAACAAAAATACTAAATCTGAAAGCTATTCCCAGT	REVERSE COMPLEMENT (II-C)	ACTGGGAATAGCTTTCAGATTTAGTATTTTTGTTGCAACGCACAGC	ACTGGGAATAGCTTTCAGATTTAGTATTTTTGTTGCAACGCACAGC	consensus_repeat_stdO_Type_II-C_v1	class_2	II-C	>stdO.class_2.type_II-C.ASYN01000108.1_1_REPEAT21@ACTGGGAATAGCTTTCAGATTTAGTATTTTTGTTGCAACGCACAGC
	ASYN01000108.1	direct_repeat	64707	64752	46	ASYN01000108.1_1_REPEAT3	ASYN01000108.1_1	GCTGTGCGTTGCAACAAAAATACTAAATCTGAAAGCTATTCCCAGT	GCA_002206065	1	60	[SJD5]	FALSE	ASYN01000108.1@1	[58773, 64396]	II-C	Ambiguous	II-C	certain	II-C	0.994647	#N/A	#N/A	GCTGTGCGTTGCAACAAAAATACTAAATCTGAAAGCTATTCCCAGT	REVERSE COMPLEMENT (II-C)	ACTGGGAATAGCTTTCAGATTTAGTATTTTTGTTGCAACGCACAGC	ACTGGGAATAGCTTTCAGATTTAGTATTTTTGTTGCAACGCACAGC	consensus_repeat_stdO_Type_II-C_v1	class_2	II-C	>stdO.class_2.type_II-C.ASYN01000108.1_1_REPEAT3@ACTGGGAATAGCTTTCAGATTTAGTATTTTTGTTGCAACGCACAGC
	ASYN01000108.1	direct_repeat	64783	64828	46	ASYN01000108.1_1_REPEAT4	ASYN01000108.1_1	GCTGTGCGTTGCAACAAAAATACTAAATCTGAAAGCTATTCCCAGT	GCA_002206065	1	60	[SJD5]	FALSE	ASYN01000108.1@1	[58773, 64396]	II-C	Ambiguous	II-C	certain	II-C	0.994647	#N/A	#N/A	GCTGTGCGTTGCAACAAAAATACTAAATCTGAAAGCTATTCCCAGT	REVERSE COMPLEMENT (II-C)	ACTGGGAATAGCTTTCAGATTTAGTATTTTTGTTGCAACGCACAGC	ACTGGGAATAGCTTTCAGATTTAGTATTTTTGTTGCAACGCACAGC	consensus_repeat_stdO_Type_II-C_v1	class_2	II-C	>stdO.class_2.type_II-C.ASYN01000108.1_1_REPEAT4@ACTGGGAATAGCTTTCAGATTTAGTATTTTTGTTGCAACGCACAGC
	ASYN01000108.1	direct_repeat	64859	64904	46	ASYN01000108.1_1_REPEAT5	ASYN01000108.1_1	GCTGTGCGTTGCAACAAAAATACTAAATCTGAAAGCTATTCCCAGT	GCA_002206065	1	60	[SJD5]	FALSE	ASYN01000108.1@1	[58773, 64396]	II-C	Ambiguous	II-C	certain	II-C	0.994647	#N/A	#N/A	GCTGTGCGTTGCAACAAAAATACTAAATCTGAAAGCTATTCCCAGT	REVERSE COMPLEMENT (II-C)	ACTGGGAATAGCTTTCAGATTTAGTATTTTTGTTGCAACGCACAGC	ACTGGGAATAGCTTTCAGATTTAGTATTTTTGTTGCAACGCACAGC	consensus_repeat_stdO_Type_II-C_v1	class_2	II-C	>stdO.class_2.type_II-C.ASYN01000108.1_1_REPEAT5@ACTGGGAATAGCTTTCAGATTTAGTATTTTTGTTGCAACGCACAGC
	ASYN01000108.1	direct_repeat	64935	64980	46	ASYN01000108.1_1_REPEAT6	ASYN01000108.1_1	GCTGTGCGTTGCAACAAAAATACTAAATCTGAAAGCTATTCCCAGT	GCA_002206065	1	60	[SJD5]	FALSE	ASYN01000108.1@1	[58773, 64396]	II-C	Ambiguous	II-C	certain	II-C	0.994647	#N/A	#N/A	GCTGTGCGTTGCAACAAAAATACTAAATCTGAAAGCTATTCCCAGT	REVERSE COMPLEMENT (II-C)	ACTGGGAATAGCTTTCAGATTTAGTATTTTTGTTGCAACGCACAGC	ACTGGGAATAGCTTTCAGATTTAGTATTTTTGTTGCAACGCACAGC	consensus_repeat_stdO_Type_II-C_v1	class_2	II-C	>stdO.class_2.type_II-C.ASYN01000108.1_1_REPEAT6@ACTGGGAATAGCTTTCAGATTTAGTATTTTTGTTGCAACGCACAGC
	ASYN01000108.1	direct_repeat	65010	65055	46	ASYN01000108.1_1_REPEAT7	ASYN01000108.1_1	GCTGTGCGTTGCAACAAAAATACTAAATCTGAAAGCTATTCCCAGT	GCA_002206065	1	60	[SJD5]	FALSE	ASYN01000108.1@1	[58773, 64396]	II-C	Ambiguous	II-C	certain	II-C	0.994647	#N/A	#N/A	GCTGTGCGTTGCAACAAAAATACTAAATCTGAAAGCTATTCCCAGT	REVERSE COMPLEMENT (II-C)	ACTGGGAATAGCTTTCAGATTTAGTATTTTTGTTGCAACGCACAGC	ACTGGGAATAGCTTTCAGATTTAGTATTTTTGTTGCAACGCACAGC	consensus_repeat_stdO_Type_II-C_v1	class_2	II-C	>stdO.class_2.type_II-C.ASYN01000108.1_1_REPEAT7@ACTGGGAATAGCTTTCAGATTTAGTATTTTTGTTGCAACGCACAGC
	ASYN01000108.1	direct_repeat	65086	65131	46	ASYN01000108.1_1_REPEAT8	ASYN01000108.1_1	GCTGTGCGTTGCAACAAAAATACTAAATCTGAAAGCTATTCCCAGT	GCA_002206065	1	60	[SJD5]	FALSE	ASYN01000108.1@1	[58773, 64396]	II-C	Ambiguous	II-C	certain	II-C	0.994647	#N/A	#N/A	GCTGTGCGTTGCAACAAAAATACTAAATCTGAAAGCTATTCCCAGT	REVERSE COMPLEMENT (II-C)	ACTGGGAATAGCTTTCAGATTTAGTATTTTTGTTGCAACGCACAGC	ACTGGGAATAGCTTTCAGATTTAGTATTTTTGTTGCAACGCACAGC	consensus_repeat_stdO_Type_II-C_v1	class_2	II-C	>stdO.class_2.type_II-C.ASYN01000108.1_1_REPEAT8@ACTGGGAATAGCTTTCAGATTTAGTATTTTTGTTGCAACGCACAGC
	ASYN01000108.1	direct_repeat	65162	65207	46	ASYN01000108.1_1_REPEAT9	ASYN01000108.1_1	GCTGTGCGTTGCAACAAAAATACTAAATCTGAAAGCTATTCCCAGT	GCA_002206065	1	60	[SJD5]	FALSE	ASYN01000108.1@1	[58773, 64396]	II-C	Ambiguous	II-C	certain	II-C	0.994647	#N/A	#N/A	GCTGTGCGTTGCAACAAAAATACTAAATCTGAAAGCTATTCCCAGT	REVERSE COMPLEMENT (II-C)	ACTGGGAATAGCTTTCAGATTTAGTATTTTTGTTGCAACGCACAGC	ACTGGGAATAGCTTTCAGATTTAGTATTTTTGTTGCAACGCACAGC	consensus_repeat_stdO_Type_II-C_v1	class_2	II-C	>stdO.class_2.type_II-C.ASYN01000108.1_1_REPEAT9@ACTGGGAATAGCTTTCAGATTTAGTATTTTTGTTGCAACGCACAGC
	CP024601.1	direct_repeat	2221764	2221809	46	CP024601.1_2_REPEAT26	CP024601.1_2	GCTGTGCGTTGCAACAACATTACTAAATCTGAAAGCTATTCCCTGT	GCA_002753955	1	52	[KCOM2799]	FALSE	CP024601.1@30	[2214130, 2223387]	II-C	Ambiguous	II-C	certain	II-C	0.994647	#N/A	#N/A	GCTGTGCGTTGCAACAAAAATACTAAATCTGAAAGCTATTCCCAGT	REVERSE COMPLEMENT (II-C)	ACAGGGAATAGCTTTCAGATTTAGTAATGTTGTTGCAACGCACAGC	ACTGGGAATAGCTTTCAGATTTAGTATTTTTGTTGCAACGCACAGC	consensus_repeat_stdO_Type_II-C_v1	class_2	II-C	>stdO.class_2.type_II-C.CP024601.1_2_REPEAT26@ACAGGGAATAGCTTTCAGATTTAGTAATGTTGTTGCAACGCACAGC
	CP024601.1	direct_repeat	2219867	2219912	46	CP024601.1_2_REPEAT1	CP024601.1_2	GCTGTGCGTTGCAACAAAAATACTAAATCTGAAAGCTATTCCCAGT	GCA_002753955	1	52	[KCOM2799]	FALSE	CP024601.1@30	[2214130, 2223387]	II-C	Ambiguous	II-C	certain	II-C	0.994647	#N/A	#N/A	GCTGTGCGTTGCAACAAAAATACTAAATCTGAAAGCTATTCCCAGT	REVERSE COMPLEMENT (II-C)	ACTGGGAATAGCTTTCAGATTTAGTATTTTTGTTGCAACGCACAGC	ACTGGGAATAGCTTTCAGATTTAGTATTTTTGTTGCAACGCACAGC	consensus_repeat_stdO_Type_II-C_v1	class_2	II-C	>stdO.class_2.type_II-C.CP024601.1_2_REPEAT1@ACTGGGAATAGCTTTCAGATTTAGTATTTTTGTTGCAACGCACAGC
	CP024601.1	direct_repeat	2220548	2220593	46	CP024601.1_2_REPEAT10	CP024601.1_2	GCTGTGCGTTGCAACAAAAATACTAAATCTGAAAGCTATTCCCAGT	GCA_002753955	1	52	[KCOM2799]	FALSE	CP024601.1@30	[2214130, 2223387]	II-C	Ambiguous	II-C	certain	II-C	0.994647	#N/A	#N/A	GCTGTGCGTTGCAACAAAAATACTAAATCTGAAAGCTATTCCCAGT	REVERSE COMPLEMENT (II-C)	ACTGGGAATAGCTTTCAGATTTAGTATTTTTGTTGCAACGCACAGC	ACTGGGAATAGCTTTCAGATTTAGTATTTTTGTTGCAACGCACAGC	consensus_repeat_stdO_Type_II-C_v1	class_2	II-C	>stdO.class_2.type_II-C.CP024601.1_2_REPEAT10@ACTGGGAATAGCTTTCAGATTTAGTATTTTTGTTGCAACGCACAGC
	CP024601.1	direct_repeat	2220624	2220669	46	CP024601.1_2_REPEAT11	CP024601.1_2	GCTGTGCGTTGCAACAAAAATACTAAATCTGAAAGCTATTCCCAGT	GCA_002753955	1	52	[KCOM2799]	FALSE	CP024601.1@30	[2214130, 2223387]	II-C	Ambiguous	II-C	certain	II-C	0.994647	#N/A	#N/A	GCTGTGCGTTGCAACAAAAATACTAAATCTGAAAGCTATTCCCAGT	REVERSE COMPLEMENT (II-C)	ACTGGGAATAGCTTTCAGATTTAGTATTTTTGTTGCAACGCACAGC	ACTGGGAATAGCTTTCAGATTTAGTATTTTTGTTGCAACGCACAGC	consensus_repeat_stdO_Type_II-C_v1	class_2	II-C	>stdO.class_2.type_II-C.CP024601.1_2_REPEAT11@ACTGGGAATAGCTTTCAGATTTAGTATTTTTGTTGCAACGCACAGC
	CP024601.1	direct_repeat	2220700	2220745	46	CP024601.1_2_REPEAT12	CP024601.1_2	GCTGTGCGTTGCAACAAAAATACTAAATCTGAAAGCTATTCCCAGT	GCA_002753955	1	52	[KCOM2799]	FALSE	CP024601.1@30	[2214130, 2223387]	II-C	Ambiguous	II-C	certain	II-C	0.994647	#N/A	#N/A	GCTGTGCGTTGCAACAAAAATACTAAATCTGAAAGCTATTCCCAGT	REVERSE COMPLEMENT (II-C)	ACTGGGAATAGCTTTCAGATTTAGTATTTTTGTTGCAACGCACAGC	ACTGGGAATAGCTTTCAGATTTAGTATTTTTGTTGCAACGCACAGC	consensus_repeat_stdO_Type_II-C_v1	class_2	II-C	>stdO.class_2.type_II-C.CP024601.1_2_REPEAT12@ACTGGGAATAGCTTTCAGATTTAGTATTTTTGTTGCAACGCACAGC
	CP024601.1	direct_repeat	2220776	2220821	46	CP024601.1_2_REPEAT13	CP024601.1_2	GCTGTGCGTTGCAACAAAAATACTAAATCTGAAAGCTATTCCCAGT	GCA_002753955	1	52	[KCOM2799]	FALSE	CP024601.1@30	[2214130, 2223387]	II-C	Ambiguous	II-C	certain	II-C	0.994647	#N/A	#N/A	GCTGTGCGTTGCAACAAAAATACTAAATCTGAAAGCTATTCCCAGT	REVERSE COMPLEMENT (II-C)	ACTGGGAATAGCTTTCAGATTTAGTATTTTTGTTGCAACGCACAGC	ACTGGGAATAGCTTTCAGATTTAGTATTTTTGTTGCAACGCACAGC	consensus_repeat_stdO_Type_II-C_v1	class_2	II-C	>stdO.class_2.type_II-C.CP024601.1_2_REPEAT13@ACTGGGAATAGCTTTCAGATTTAGTATTTTTGTTGCAACGCACAGC
	CP024601.1	direct_repeat	2220852	2220897	46	CP024601.1_2_REPEAT14	CP024601.1_2	GCTGTGCGTTGCAACAAAAATACTAAATCTGAAAGCTATTCCCAGT	GCA_002753955	1	52	[KCOM2799]	FALSE	CP024601.1@30	[2214130, 2223387]	II-C	Ambiguous	II-C	certain	II-C	0.994647	#N/A	#N/A	GCTGTGCGTTGCAACAAAAATACTAAATCTGAAAGCTATTCCCAGT	REVERSE COMPLEMENT (II-C)	ACTGGGAATAGCTTTCAGATTTAGTATTTTTGTTGCAACGCACAGC	ACTGGGAATAGCTTTCAGATTTAGTATTTTTGTTGCAACGCACAGC	consensus_repeat_stdO_Type_II-C_v1	class_2	II-C	>stdO.class_2.type_II-C.CP024601.1_2_REPEAT14@ACTGGGAATAGCTTTCAGATTTAGTATTTTTGTTGCAACGCACAGC
	CP024601.1	direct_repeat	2220928	2220973	46	CP024601.1_2_REPEAT15	CP024601.1_2	GCTGTGCGTTGCAACAAAAATACTAAATCTGAAAGCTATTCCCAGT	GCA_002753955	1	52	[KCOM2799]	FALSE	CP024601.1@30	[2214130, 2223387]	II-C	Ambiguous	II-C	certain	II-C	0.994647	#N/A	#N/A	GCTGTGCGTTGCAACAAAAATACTAAATCTGAAAGCTATTCCCAGT	REVERSE COMPLEMENT (II-C)	ACTGGGAATAGCTTTCAGATTTAGTATTTTTGTTGCAACGCACAGC	ACTGGGAATAGCTTTCAGATTTAGTATTTTTGTTGCAACGCACAGC	consensus_repeat_stdO_Type_II-C_v1	class_2	II-C	>stdO.class_2.type_II-C.CP024601.1_2_REPEAT15@ACTGGGAATAGCTTTCAGATTTAGTATTTTTGTTGCAACGCACAGC
	CP024601.1	direct_repeat	2221004	2221049	46	CP024601.1_2_REPEAT16	CP024601.1_2	GCTGTGCGTTGCAACAAAAATACTAAATCTGAAAGCTATTCCCAGT	GCA_002753955	1	52	[KCOM2799]	FALSE	CP024601.1@30	[2214130, 2223387]	II-C	Ambiguous	II-C	certain	II-C	0.994647	#N/A	#N/A	GCTGTGCGTTGCAACAAAAATACTAAATCTGAAAGCTATTCCCAGT	REVERSE COMPLEMENT (II-C)	ACTGGGAATAGCTTTCAGATTTAGTATTTTTGTTGCAACGCACAGC	ACTGGGAATAGCTTTCAGATTTAGTATTTTTGTTGCAACGCACAGC	consensus_repeat_stdO_Type_II-C_v1	class_2	II-C	>stdO.class_2.type_II-C.CP024601.1_2_REPEAT16@ACTGGGAATAGCTTTCAGATTTAGTATTTTTGTTGCAACGCACAGC
	CP024601.1	direct_repeat	2221080	2221125	46	CP024601.1_2_REPEAT17	CP024601.1_2	GCTGTGCGTTGCAACAAAAATACTAAATCTGAAAGCTATTCCCAGT	GCA_002753955	1	52	[KCOM2799]	FALSE	CP024601.1@30	[2214130, 2223387]	II-C	Ambiguous	II-C	certain	II-C	0.994647	#N/A	#N/A	GCTGTGCGTTGCAACAAAAATACTAAATCTGAAAGCTATTCCCAGT	REVERSE COMPLEMENT (II-C)	ACTGGGAATAGCTTTCAGATTTAGTATTTTTGTTGCAACGCACAGC	ACTGGGAATAGCTTTCAGATTTAGTATTTTTGTTGCAACGCACAGC	consensus_repeat_stdO_Type_II-C_v1	class_2	II-C	>stdO.class_2.type_II-C.CP024601.1_2_REPEAT17@ACTGGGAATAGCTTTCAGATTTAGTATTTTTGTTGCAACGCACAGC
	CP024601.1	direct_repeat	2221156	2221201	46	CP024601.1_2_REPEAT18	CP024601.1_2	GCTGTGCGTTGCAACAAAAATACTAAATCTGAAAGCTATTCCCAGT	GCA_002753955	1	52	[KCOM2799]	FALSE	CP024601.1@30	[2214130, 2223387]	II-C	Ambiguous	II-C	certain	II-C	0.994647	#N/A	#N/A	GCTGTGCGTTGCAACAAAAATACTAAATCTGAAAGCTATTCCCAGT	REVERSE COMPLEMENT (II-C)	ACTGGGAATAGCTTTCAGATTTAGTATTTTTGTTGCAACGCACAGC	ACTGGGAATAGCTTTCAGATTTAGTATTTTTGTTGCAACGCACAGC	consensus_repeat_stdO_Type_II-C_v1	class_2	II-C	>stdO.class_2.type_II-C.CP024601.1_2_REPEAT18@ACTGGGAATAGCTTTCAGATTTAGTATTTTTGTTGCAACGCACAGC
	CP024601.1	direct_repeat	2221232	2221277	46	CP024601.1_2_REPEAT19	CP024601.1_2	GCTGTGCGTTGCAACAAAAATACTAAATCTGAAAGCTATTCCCAGT	GCA_002753955	1	52	[KCOM2799]	FALSE	CP024601.1@30	[2214130, 2223387]	II-C	Ambiguous	II-C	certain	II-C	0.994647	#N/A	#N/A	GCTGTGCGTTGCAACAAAAATACTAAATCTGAAAGCTATTCCCAGT	REVERSE COMPLEMENT (II-C)	ACTGGGAATAGCTTTCAGATTTAGTATTTTTGTTGCAACGCACAGC	ACTGGGAATAGCTTTCAGATTTAGTATTTTTGTTGCAACGCACAGC	consensus_repeat_stdO_Type_II-C_v1	class_2	II-C	>stdO.class_2.type_II-C.CP024601.1_2_REPEAT19@ACTGGGAATAGCTTTCAGATTTAGTATTTTTGTTGCAACGCACAGC
	CP024601.1	direct_repeat	2219942	2219987	46	CP024601.1_2_REPEAT2	CP024601.1_2	GCTGTGCGTTGCAACAAAAATACTAAATCTGAAAGCTATTCCCAGT	GCA_002753955	1	52	[KCOM2799]	FALSE	CP024601.1@30	[2214130, 2223387]	II-C	Ambiguous	II-C	certain	II-C	0.994647	#N/A	#N/A	GCTGTGCGTTGCAACAAAAATACTAAATCTGAAAGCTATTCCCAGT	REVERSE COMPLEMENT (II-C)	ACTGGGAATAGCTTTCAGATTTAGTATTTTTGTTGCAACGCACAGC	ACTGGGAATAGCTTTCAGATTTAGTATTTTTGTTGCAACGCACAGC	consensus_repeat_stdO_Type_II-C_v1	class_2	II-C	>stdO.class_2.type_II-C.CP024601.1_2_REPEAT2@ACTGGGAATAGCTTTCAGATTTAGTATTTTTGTTGCAACGCACAGC
	CP024601.1	direct_repeat	2221308	2221353	46	CP024601.1_2_REPEAT20	CP024601.1_2	GCTGTGCGTTGCAACAAAAATACTAAATCTGAAAGCTATTCCCAGT	GCA_002753955	1	52	[KCOM2799]	FALSE	CP024601.1@30	[2214130, 2223387]	II-C	Ambiguous	II-C	certain	II-C	0.994647	#N/A	#N/A	GCTGTGCGTTGCAACAAAAATACTAAATCTGAAAGCTATTCCCAGT	REVERSE COMPLEMENT (II-C)	ACTGGGAATAGCTTTCAGATTTAGTATTTTTGTTGCAACGCACAGC	ACTGGGAATAGCTTTCAGATTTAGTATTTTTGTTGCAACGCACAGC	consensus_repeat_stdO_Type_II-C_v1	class_2	II-C	>stdO.class_2.type_II-C.CP024601.1_2_REPEAT20@ACTGGGAATAGCTTTCAGATTTAGTATTTTTGTTGCAACGCACAGC
	CP024601.1	direct_repeat	2221384	2221429	46	CP024601.1_2_REPEAT21	CP024601.1_2	GCTGTGCGTTGCAACAAAAATACTAAATCTGAAAGCTATTCCCAGT	GCA_002753955	1	52	[KCOM2799]	FALSE	CP024601.1@30	[2214130, 2223387]	II-C	Ambiguous	II-C	certain	II-C	0.994647	#N/A	#N/A	GCTGTGCGTTGCAACAAAAATACTAAATCTGAAAGCTATTCCCAGT	REVERSE COMPLEMENT (II-C)	ACTGGGAATAGCTTTCAGATTTAGTATTTTTGTTGCAACGCACAGC	ACTGGGAATAGCTTTCAGATTTAGTATTTTTGTTGCAACGCACAGC	consensus_repeat_stdO_Type_II-C_v1	class_2	II-C	>stdO.class_2.type_II-C.CP024601.1_2_REPEAT21@ACTGGGAATAGCTTTCAGATTTAGTATTTTTGTTGCAACGCACAGC
	CP024601.1	direct_repeat	2221460	2221505	46	CP024601.1_2_REPEAT22	CP024601.1_2	GCTGTGCGTTGCAACAAAAATACTAAATCTGAAAGCTATTCCCAGT	GCA_002753955	1	52	[KCOM2799]	FALSE	CP024601.1@30	[2214130, 2223387]	II-C	Ambiguous	II-C	certain	II-C	0.994647	#N/A	#N/A	GCTGTGCGTTGCAACAAAAATACTAAATCTGAAAGCTATTCCCAGT	REVERSE COMPLEMENT (II-C)	ACTGGGAATAGCTTTCAGATTTAGTATTTTTGTTGCAACGCACAGC	ACTGGGAATAGCTTTCAGATTTAGTATTTTTGTTGCAACGCACAGC	consensus_repeat_stdO_Type_II-C_v1	class_2	II-C	>stdO.class_2.type_II-C.CP024601.1_2_REPEAT22@ACTGGGAATAGCTTTCAGATTTAGTATTTTTGTTGCAACGCACAGC
	CP024601.1	direct_repeat	2221536	2221581	46	CP024601.1_2_REPEAT23	CP024601.1_2	GCTGTGCGTTGCAACAAAAATACTAAATCTGAAAGCTATTCCCAGT	GCA_002753955	1	52	[KCOM2799]	FALSE	CP024601.1@30	[2214130, 2223387]	II-C	Ambiguous	II-C	certain	II-C	0.994647	#N/A	#N/A	GCTGTGCGTTGCAACAAAAATACTAAATCTGAAAGCTATTCCCAGT	REVERSE COMPLEMENT (II-C)	ACTGGGAATAGCTTTCAGATTTAGTATTTTTGTTGCAACGCACAGC	ACTGGGAATAGCTTTCAGATTTAGTATTTTTGTTGCAACGCACAGC	consensus_repeat_stdO_Type_II-C_v1	class_2	II-C	>stdO.class_2.type_II-C.CP024601.1_2_REPEAT23@ACTGGGAATAGCTTTCAGATTTAGTATTTTTGTTGCAACGCACAGC
	CP024601.1	direct_repeat	2221612	2221657	46	CP024601.1_2_REPEAT24	CP024601.1_2	GCTGTGCGTTGCAACAAAAATACTAAATCTGAAAGCTATTCCCAGT	GCA_002753955	1	52	[KCOM2799]	FALSE	CP024601.1@30	[2214130, 2223387]	II-C	Ambiguous	II-C	certain	II-C	0.994647	#N/A	#N/A	GCTGTGCGTTGCAACAAAAATACTAAATCTGAAAGCTATTCCCAGT	REVERSE COMPLEMENT (II-C)	ACTGGGAATAGCTTTCAGATTTAGTATTTTTGTTGCAACGCACAGC	ACTGGGAATAGCTTTCAGATTTAGTATTTTTGTTGCAACGCACAGC	consensus_repeat_stdO_Type_II-C_v1	class_2	II-C	>stdO.class_2.type_II-C.CP024601.1_2_REPEAT24@ACTGGGAATAGCTTTCAGATTTAGTATTTTTGTTGCAACGCACAGC
	CP024601.1	direct_repeat	2221688	2221733	46	CP024601.1_2_REPEAT25	CP024601.1_2	GCTGTGCGTTGCAACAAAAATACTAAATCTGAAAGCTATTCCCAGT	GCA_002753955	1	52	[KCOM2799]	FALSE	CP024601.1@30	[2214130, 2223387]	II-C	Ambiguous	II-C	certain	II-C	0.994647	#N/A	#N/A	GCTGTGCGTTGCAACAAAAATACTAAATCTGAAAGCTATTCCCAGT	REVERSE COMPLEMENT (II-C)	ACTGGGAATAGCTTTCAGATTTAGTATTTTTGTTGCAACGCACAGC	ACTGGGAATAGCTTTCAGATTTAGTATTTTTGTTGCAACGCACAGC	consensus_repeat_stdO_Type_II-C_v1	class_2	II-C	>stdO.class_2.type_II-C.CP024601.1_2_REPEAT25@ACTGGGAATAGCTTTCAGATTTAGTATTTTTGTTGCAACGCACAGC
	CP024601.1	direct_repeat	2220018	2220063	46	CP024601.1_2_REPEAT3	CP024601.1_2	GCTGTGCGTTGCAACAAAAATACTAAATCTGAAAGCTATTCCCAGT	GCA_002753955	1	52	[KCOM2799]	FALSE	CP024601.1@30	[2214130, 2223387]	II-C	Ambiguous	II-C	certain	II-C	0.994647	#N/A	#N/A	GCTGTGCGTTGCAACAAAAATACTAAATCTGAAAGCTATTCCCAGT	REVERSE COMPLEMENT (II-C)	ACTGGGAATAGCTTTCAGATTTAGTATTTTTGTTGCAACGCACAGC	ACTGGGAATAGCTTTCAGATTTAGTATTTTTGTTGCAACGCACAGC	consensus_repeat_stdO_Type_II-C_v1	class_2	II-C	>stdO.class_2.type_II-C.CP024601.1_2_REPEAT3@ACTGGGAATAGCTTTCAGATTTAGTATTTTTGTTGCAACGCACAGC
	CP024601.1	direct_repeat	2220094	2220139	46	CP024601.1_2_REPEAT4	CP024601.1_2	GCTGTGCGTTGCAACAAAAATACTAAATCTGAAAGCTATTCCCAGT	GCA_002753955	1	52	[KCOM2799]	FALSE	CP024601.1@30	[2214130, 2223387]	II-C	Ambiguous	II-C	certain	II-C	0.994647	#N/A	#N/A	GCTGTGCGTTGCAACAAAAATACTAAATCTGAAAGCTATTCCCAGT	REVERSE COMPLEMENT (II-C)	ACTGGGAATAGCTTTCAGATTTAGTATTTTTGTTGCAACGCACAGC	ACTGGGAATAGCTTTCAGATTTAGTATTTTTGTTGCAACGCACAGC	consensus_repeat_stdO_Type_II-C_v1	class_2	II-C	>stdO.class_2.type_II-C.CP024601.1_2_REPEAT4@ACTGGGAATAGCTTTCAGATTTAGTATTTTTGTTGCAACGCACAGC
	CP024601.1	direct_repeat	2220169	2220214	46	CP024601.1_2_REPEAT5	CP024601.1_2	GCTGTGCGTTGCAACAAAAATACTAAATCTGAAAGCTATTCCCAGT	GCA_002753955	1	52	[KCOM2799]	FALSE	CP024601.1@30	[2214130, 2223387]	II-C	Ambiguous	II-C	certain	II-C	0.994647	#N/A	#N/A	GCTGTGCGTTGCAACAAAAATACTAAATCTGAAAGCTATTCCCAGT	REVERSE COMPLEMENT (II-C)	ACTGGGAATAGCTTTCAGATTTAGTATTTTTGTTGCAACGCACAGC	ACTGGGAATAGCTTTCAGATTTAGTATTTTTGTTGCAACGCACAGC	consensus_repeat_stdO_Type_II-C_v1	class_2	II-C	>stdO.class_2.type_II-C.CP024601.1_2_REPEAT5@ACTGGGAATAGCTTTCAGATTTAGTATTTTTGTTGCAACGCACAGC
	CP024601.1	direct_repeat	2220244	2220289	46	CP024601.1_2_REPEAT6	CP024601.1_2	GCTGTGCGTTGCAACAAAAATACTAAATCTGAAAGCTATTCCCAGT	GCA_002753955	1	52	[KCOM2799]	FALSE	CP024601.1@30	[2214130, 2223387]	II-C	Ambiguous	II-C	certain	II-C	0.994647	#N/A	#N/A	GCTGTGCGTTGCAACAAAAATACTAAATCTGAAAGCTATTCCCAGT	REVERSE COMPLEMENT (II-C)	ACTGGGAATAGCTTTCAGATTTAGTATTTTTGTTGCAACGCACAGC	ACTGGGAATAGCTTTCAGATTTAGTATTTTTGTTGCAACGCACAGC	consensus_repeat_stdO_Type_II-C_v1	class_2	II-C	>stdO.class_2.type_II-C.CP024601.1_2_REPEAT6@ACTGGGAATAGCTTTCAGATTTAGTATTTTTGTTGCAACGCACAGC
	CP024601.1	direct_repeat	2220320	2220365	46	CP024601.1_2_REPEAT7	CP024601.1_2	GCTGTGCGTTGCAACAAAAATACTAAATCTGAAAGCTATTCCCAGT	GCA_002753955	1	52	[KCOM2799]	FALSE	CP024601.1@30	[2214130, 2223387]	II-C	Ambiguous	II-C	certain	II-C	0.994647	#N/A	#N/A	GCTGTGCGTTGCAACAAAAATACTAAATCTGAAAGCTATTCCCAGT	REVERSE COMPLEMENT (II-C)	ACTGGGAATAGCTTTCAGATTTAGTATTTTTGTTGCAACGCACAGC	ACTGGGAATAGCTTTCAGATTTAGTATTTTTGTTGCAACGCACAGC	consensus_repeat_stdO_Type_II-C_v1	class_2	II-C	>stdO.class_2.type_II-C.CP024601.1_2_REPEAT7@ACTGGGAATAGCTTTCAGATTTAGTATTTTTGTTGCAACGCACAGC
	CP024601.1	direct_repeat	2220396	2220441	46	CP024601.1_2_REPEAT8	CP024601.1_2	GCTGTGCGTTGCAACAAAAATACTAAATCTGAAAGCTATTCCCAGT	GCA_002753955	1	52	[KCOM2799]	FALSE	CP024601.1@30	[2214130, 2223387]	II-C	Ambiguous	II-C	certain	II-C	0.994647	#N/A	#N/A	GCTGTGCGTTGCAACAAAAATACTAAATCTGAAAGCTATTCCCAGT	REVERSE COMPLEMENT (II-C)	ACTGGGAATAGCTTTCAGATTTAGTATTTTTGTTGCAACGCACAGC	ACTGGGAATAGCTTTCAGATTTAGTATTTTTGTTGCAACGCACAGC	consensus_repeat_stdO_Type_II-C_v1	class_2	II-C	>stdO.class_2.type_II-C.CP024601.1_2_REPEAT8@ACTGGGAATAGCTTTCAGATTTAGTATTTTTGTTGCAACGCACAGC
	CP024601.1	direct_repeat	2220472	2220517	46	CP024601.1_2_REPEAT9	CP024601.1_2	GCTGTGCGTTGCAACAAAAATACTAAATCTGAAAGCTATTCCCAGT	GCA_002753955	1	52	[KCOM2799]	FALSE	CP024601.1@30	[2214130, 2223387]	II-C	Ambiguous	II-C	certain	II-C	0.994647	#N/A	#N/A	GCTGTGCGTTGCAACAAAAATACTAAATCTGAAAGCTATTCCCAGT	REVERSE COMPLEMENT (II-C)	ACTGGGAATAGCTTTCAGATTTAGTATTTTTGTTGCAACGCACAGC	ACTGGGAATAGCTTTCAGATTTAGTATTTTTGTTGCAACGCACAGC	consensus_repeat_stdO_Type_II-C_v1	class_2	II-C	>stdO.class_2.type_II-C.CP024601.1_2_REPEAT9@ACTGGGAATAGCTTTCAGATTTAGTATTTTTGTTGCAACGCACAGC
	FUFC01000025.1	direct_repeat	43304	43349	46	FUFC01000025.1_4_REPEAT15	FUFC01000025.1_4	GCTGTGCGTTGCAACAAAAATACTAAATCTGAAAGCTATTCCCCGT	GCA_900157325	1	64	[3A1]	FALSE	FUFC01000025.1@1	[36505, 44893]	II-C	Ambiguous	II-C	certain	II-C	0.994647	#N/A	#N/A	GCTGTGCGTTGCAACAAAAATACTAAATCTGAAAGCTATTCCCAGT	REVERSE COMPLEMENT (II-C)	ACGGGGAATAGCTTTCAGATTTAGTATTTTTGTTGCAACGCACAGC	ACTGGGAATAGCTTTCAGATTTAGTATTTTTGTTGCAACGCACAGC	consensus_repeat_stdO_Type_II-C_v1	class_2	II-C	>stdO.class_2.type_II-C.FUFC01000025.1_4_REPEAT15@ACGGGGAATAGCTTTCAGATTTAGTATTTTTGTTGCAACGCACAGC
	FUFC01000025.1	direct_repeat	42242	42287	46	FUFC01000025.1_4_REPEAT1	FUFC01000025.1_4	GCTGTGCGTTGCAACAAAAATACTAAATCTGAAAGCTATTCCCAGT	GCA_900157325	1	64	[3A1]	FALSE	FUFC01000025.1@1	[36505, 44893]	II-C	Ambiguous	II-C	certain	II-C	0.994647	#N/A	#N/A	GCTGTGCGTTGCAACAAAAATACTAAATCTGAAAGCTATTCCCAGT	REVERSE COMPLEMENT (II-C)	ACTGGGAATAGCTTTCAGATTTAGTATTTTTGTTGCAACGCACAGC	ACTGGGAATAGCTTTCAGATTTAGTATTTTTGTTGCAACGCACAGC	consensus_repeat_stdO_Type_II-C_v1	class_2	II-C	>stdO.class_2.type_II-C.FUFC01000025.1_4_REPEAT1@ACTGGGAATAGCTTTCAGATTTAGTATTTTTGTTGCAACGCACAGC
	FUFC01000025.1	direct_repeat	42924	42969	46	FUFC01000025.1_4_REPEAT10	FUFC01000025.1_4	GCTGTGCGTTGCAACAAAAATACTAAATCTGAAAGCTATTCCCAGT	GCA_900157325	1	64	[3A1]	FALSE	FUFC01000025.1@1	[36505, 44893]	II-C	Ambiguous	II-C	certain	II-C	0.994647	#N/A	#N/A	GCTGTGCGTTGCAACAAAAATACTAAATCTGAAAGCTATTCCCAGT	REVERSE COMPLEMENT (II-C)	ACTGGGAATAGCTTTCAGATTTAGTATTTTTGTTGCAACGCACAGC	ACTGGGAATAGCTTTCAGATTTAGTATTTTTGTTGCAACGCACAGC	consensus_repeat_stdO_Type_II-C_v1	class_2	II-C	>stdO.class_2.type_II-C.FUFC01000025.1_4_REPEAT10@ACTGGGAATAGCTTTCAGATTTAGTATTTTTGTTGCAACGCACAGC
	FUFC01000025.1	direct_repeat	43000	43045	46	FUFC01000025.1_4_REPEAT11	FUFC01000025.1_4	GCTGTGCGTTGCAACAAAAATACTAAATCTGAAAGCTATTCCCAGT	GCA_900157325	1	64	[3A1]	FALSE	FUFC01000025.1@1	[36505, 44893]	II-C	Ambiguous	II-C	certain	II-C	0.994647	#N/A	#N/A	GCTGTGCGTTGCAACAAAAATACTAAATCTGAAAGCTATTCCCAGT	REVERSE COMPLEMENT (II-C)	ACTGGGAATAGCTTTCAGATTTAGTATTTTTGTTGCAACGCACAGC	ACTGGGAATAGCTTTCAGATTTAGTATTTTTGTTGCAACGCACAGC	consensus_repeat_stdO_Type_II-C_v1	class_2	II-C	>stdO.class_2.type_II-C.FUFC01000025.1_4_REPEAT11@ACTGGGAATAGCTTTCAGATTTAGTATTTTTGTTGCAACGCACAGC
	FUFC01000025.1	direct_repeat	43076	43121	46	FUFC01000025.1_4_REPEAT12	FUFC01000025.1_4	GCTGTGCGTTGCAACAAAAATACTAAATCTGAAAGCTATTCCCAGT	GCA_900157325	1	64	[3A1]	FALSE	FUFC01000025.1@1	[36505, 44893]	II-C	Ambiguous	II-C	certain	II-C	0.994647	#N/A	#N/A	GCTGTGCGTTGCAACAAAAATACTAAATCTGAAAGCTATTCCCAGT	REVERSE COMPLEMENT (II-C)	ACTGGGAATAGCTTTCAGATTTAGTATTTTTGTTGCAACGCACAGC	ACTGGGAATAGCTTTCAGATTTAGTATTTTTGTTGCAACGCACAGC	consensus_repeat_stdO_Type_II-C_v1	class_2	II-C	>stdO.class_2.type_II-C.FUFC01000025.1_4_REPEAT12@ACTGGGAATAGCTTTCAGATTTAGTATTTTTGTTGCAACGCACAGC
	FUFC01000025.1	direct_repeat	43152	43197	46	FUFC01000025.1_4_REPEAT13	FUFC01000025.1_4	GCTGTGCGTTGCAACAAAAATACTAAATCTGAAAGCTATTCCCAGT	GCA_900157325	1	64	[3A1]	FALSE	FUFC01000025.1@1	[36505, 44893]	II-C	Ambiguous	II-C	certain	II-C	0.994647	#N/A	#N/A	GCTGTGCGTTGCAACAAAAATACTAAATCTGAAAGCTATTCCCAGT	REVERSE COMPLEMENT (II-C)	ACTGGGAATAGCTTTCAGATTTAGTATTTTTGTTGCAACGCACAGC	ACTGGGAATAGCTTTCAGATTTAGTATTTTTGTTGCAACGCACAGC	consensus_repeat_stdO_Type_II-C_v1	class_2	II-C	>stdO.class_2.type_II-C.FUFC01000025.1_4_REPEAT13@ACTGGGAATAGCTTTCAGATTTAGTATTTTTGTTGCAACGCACAGC
	FUFC01000025.1	direct_repeat	43228	43273	46	FUFC01000025.1_4_REPEAT14	FUFC01000025.1_4	GCTGTGCGTTGCAACAAAAATACTAAATCTGAAAGCTATTCCCAGT	GCA_900157325	1	64	[3A1]	FALSE	FUFC01000025.1@1	[36505, 44893]	II-C	Ambiguous	II-C	certain	II-C	0.994647	#N/A	#N/A	GCTGTGCGTTGCAACAAAAATACTAAATCTGAAAGCTATTCCCAGT	REVERSE COMPLEMENT (II-C)	ACTGGGAATAGCTTTCAGATTTAGTATTTTTGTTGCAACGCACAGC	ACTGGGAATAGCTTTCAGATTTAGTATTTTTGTTGCAACGCACAGC	consensus_repeat_stdO_Type_II-C_v1	class_2	II-C	>stdO.class_2.type_II-C.FUFC01000025.1_4_REPEAT14@ACTGGGAATAGCTTTCAGATTTAGTATTTTTGTTGCAACGCACAGC
	FUFC01000025.1	direct_repeat	42317	42362	46	FUFC01000025.1_4_REPEAT2	FUFC01000025.1_4	GCTGTGCGTTGCAACAAAAATACTAAATCTGAAAGCTATTCCCAGT	GCA_900157325	1	64	[3A1]	FALSE	FUFC01000025.1@1	[36505, 44893]	II-C	Ambiguous	II-C	certain	II-C	0.994647	#N/A	#N/A	GCTGTGCGTTGCAACAAAAATACTAAATCTGAAAGCTATTCCCAGT	REVERSE COMPLEMENT (II-C)	ACTGGGAATAGCTTTCAGATTTAGTATTTTTGTTGCAACGCACAGC	ACTGGGAATAGCTTTCAGATTTAGTATTTTTGTTGCAACGCACAGC	consensus_repeat_stdO_Type_II-C_v1	class_2	II-C	>stdO.class_2.type_II-C.FUFC01000025.1_4_REPEAT2@ACTGGGAATAGCTTTCAGATTTAGTATTTTTGTTGCAACGCACAGC
	FUFC01000025.1	direct_repeat	42393	42438	46	FUFC01000025.1_4_REPEAT3	FUFC01000025.1_4	GCTGTGCGTTGCAACAAAAATACTAAATCTGAAAGCTATTCCCAGT	GCA_900157325	1	64	[3A1]	FALSE	FUFC01000025.1@1	[36505, 44893]	II-C	Ambiguous	II-C	certain	II-C	0.994647	#N/A	#N/A	GCTGTGCGTTGCAACAAAAATACTAAATCTGAAAGCTATTCCCAGT	REVERSE COMPLEMENT (II-C)	ACTGGGAATAGCTTTCAGATTTAGTATTTTTGTTGCAACGCACAGC	ACTGGGAATAGCTTTCAGATTTAGTATTTTTGTTGCAACGCACAGC	consensus_repeat_stdO_Type_II-C_v1	class_2	II-C	>stdO.class_2.type_II-C.FUFC01000025.1_4_REPEAT3@ACTGGGAATAGCTTTCAGATTTAGTATTTTTGTTGCAACGCACAGC
	FUFC01000025.1	direct_repeat	42469	42514	46	FUFC01000025.1_4_REPEAT4	FUFC01000025.1_4	GCTGTGCGTTGCAACAAAAATACTAAATCTGAAAGCTATTCCCAGT	GCA_900157325	1	64	[3A1]	FALSE	FUFC01000025.1@1	[36505, 44893]	II-C	Ambiguous	II-C	certain	II-C	0.994647	#N/A	#N/A	GCTGTGCGTTGCAACAAAAATACTAAATCTGAAAGCTATTCCCAGT	REVERSE COMPLEMENT (II-C)	ACTGGGAATAGCTTTCAGATTTAGTATTTTTGTTGCAACGCACAGC	ACTGGGAATAGCTTTCAGATTTAGTATTTTTGTTGCAACGCACAGC	consensus_repeat_stdO_Type_II-C_v1	class_2	II-C	>stdO.class_2.type_II-C.FUFC01000025.1_4_REPEAT4@ACTGGGAATAGCTTTCAGATTTAGTATTTTTGTTGCAACGCACAGC
	FUFC01000025.1	direct_repeat	42545	42590	46	FUFC01000025.1_4_REPEAT5	FUFC01000025.1_4	GCTGTGCGTTGCAACAAAAATACTAAATCTGAAAGCTATTCCCAGT	GCA_900157325	1	64	[3A1]	FALSE	FUFC01000025.1@1	[36505, 44893]	II-C	Ambiguous	II-C	certain	II-C	0.994647	#N/A	#N/A	GCTGTGCGTTGCAACAAAAATACTAAATCTGAAAGCTATTCCCAGT	REVERSE COMPLEMENT (II-C)	ACTGGGAATAGCTTTCAGATTTAGTATTTTTGTTGCAACGCACAGC	ACTGGGAATAGCTTTCAGATTTAGTATTTTTGTTGCAACGCACAGC	consensus_repeat_stdO_Type_II-C_v1	class_2	II-C	>stdO.class_2.type_II-C.FUFC01000025.1_4_REPEAT5@ACTGGGAATAGCTTTCAGATTTAGTATTTTTGTTGCAACGCACAGC
	FUFC01000025.1	direct_repeat	42621	42666	46	FUFC01000025.1_4_REPEAT6	FUFC01000025.1_4	GCTGTGCGTTGCAACAAAAATACTAAATCTGAAAGCTATTCCCAGT	GCA_900157325	1	64	[3A1]	FALSE	FUFC01000025.1@1	[36505, 44893]	II-C	Ambiguous	II-C	certain	II-C	0.994647	#N/A	#N/A	GCTGTGCGTTGCAACAAAAATACTAAATCTGAAAGCTATTCCCAGT	REVERSE COMPLEMENT (II-C)	ACTGGGAATAGCTTTCAGATTTAGTATTTTTGTTGCAACGCACAGC	ACTGGGAATAGCTTTCAGATTTAGTATTTTTGTTGCAACGCACAGC	consensus_repeat_stdO_Type_II-C_v1	class_2	II-C	>stdO.class_2.type_II-C.FUFC01000025.1_4_REPEAT6@ACTGGGAATAGCTTTCAGATTTAGTATTTTTGTTGCAACGCACAGC
	FUFC01000025.1	direct_repeat	42697	42742	46	FUFC01000025.1_4_REPEAT7	FUFC01000025.1_4	GCTGTGCGTTGCAACAAAAATACTAAATCTGAAAGCTATTCCCAGT	GCA_900157325	1	64	[3A1]	FALSE	FUFC01000025.1@1	[36505, 44893]	II-C	Ambiguous	II-C	certain	II-C	0.994647	#N/A	#N/A	GCTGTGCGTTGCAACAAAAATACTAAATCTGAAAGCTATTCCCAGT	REVERSE COMPLEMENT (II-C)	ACTGGGAATAGCTTTCAGATTTAGTATTTTTGTTGCAACGCACAGC	ACTGGGAATAGCTTTCAGATTTAGTATTTTTGTTGCAACGCACAGC	consensus_repeat_stdO_Type_II-C_v1	class_2	II-C	>stdO.class_2.type_II-C.FUFC01000025.1_4_REPEAT7@ACTGGGAATAGCTTTCAGATTTAGTATTTTTGTTGCAACGCACAGC
	FUFC01000025.1	direct_repeat	42773	42818	46	FUFC01000025.1_4_REPEAT8	FUFC01000025.1_4	GCTGTGCGTTGCAACAAAAATACTAAATCTGAAAGCTATTCCCAGT	GCA_900157325	1	64	[3A1]	FALSE	FUFC01000025.1@1	[36505, 44893]	II-C	Ambiguous	II-C	certain	II-C	0.994647	#N/A	#N/A	GCTGTGCGTTGCAACAAAAATACTAAATCTGAAAGCTATTCCCAGT	REVERSE COMPLEMENT (II-C)	ACTGGGAATAGCTTTCAGATTTAGTATTTTTGTTGCAACGCACAGC	ACTGGGAATAGCTTTCAGATTTAGTATTTTTGTTGCAACGCACAGC	consensus_repeat_stdO_Type_II-C_v1	class_2	II-C	>stdO.class_2.type_II-C.FUFC01000025.1_4_REPEAT8@ACTGGGAATAGCTTTCAGATTTAGTATTTTTGTTGCAACGCACAGC
	FUFC01000025.1	direct_repeat	42849	42894	46	FUFC01000025.1_4_REPEAT9	FUFC01000025.1_4	GCTGTGCGTTGCAACAAAAATACTAAATCTGAAAGCTATTCCCAGT	GCA_900157325	1	64	[3A1]	FALSE	FUFC01000025.1@1	[36505, 44893]	II-C	Ambiguous	II-C	certain	II-C	0.994647	#N/A	#N/A	GCTGTGCGTTGCAACAAAAATACTAAATCTGAAAGCTATTCCCAGT	REVERSE COMPLEMENT (II-C)	ACTGGGAATAGCTTTCAGATTTAGTATTTTTGTTGCAACGCACAGC	ACTGGGAATAGCTTTCAGATTTAGTATTTTTGTTGCAACGCACAGC	consensus_repeat_stdO_Type_II-C_v1	class_2	II-C	>stdO.class_2.type_II-C.FUFC01000025.1_4_REPEAT9@ACTGGGAATAGCTTTCAGATTTAGTATTTTTGTTGCAACGCACAGC
	JAEMBN010000004.1	direct_repeat	91823	91868	46	JAEMBN010000004.1_2_REPEAT1	JAEMBN010000004.1_2	GCTGTGCGTTGCAACAAAAATACTAAATCTGAAAGCTATTCCCAGT	GCA_021406735	1	70	[Kyudai_4]	FALSE	JAEMBN010000004.1@1	[86086, 95376]	II-C	Ambiguous	II-C	certain	II-C	0.994647	#N/A	#N/A	GCTGTGCGTTGCAACAAAAATACTAAATCTGAAAGCTATTCCCAGT	REVERSE COMPLEMENT (II-C)	ACTGGGAATAGCTTTCAGATTTAGTATTTTTGTTGCAACGCACAGC	ACTGGGAATAGCTTTCAGATTTAGTATTTTTGTTGCAACGCACAGC	consensus_repeat_stdO_Type_II-C_v1	class_2	II-C	>stdO.class_2.type_II-C.JAEMBN010000004.1_2_REPEAT1@ACTGGGAATAGCTTTCAGATTTAGTATTTTTGTTGCAACGCACAGC
	JAEMBN010000004.1	direct_repeat	92508	92553	46	JAEMBN010000004.1_2_REPEAT10	JAEMBN010000004.1_2	GCTGTGCGTTGCAACAAAAATACTAAATCTGAAAGCTATTCCCAGT	GCA_021406735	1	70	[Kyudai_4]	FALSE	JAEMBN010000004.1@1	[86086, 95376]	II-C	Ambiguous	II-C	certain	II-C	0.994647	#N/A	#N/A	GCTGTGCGTTGCAACAAAAATACTAAATCTGAAAGCTATTCCCAGT	REVERSE COMPLEMENT (II-C)	ACTGGGAATAGCTTTCAGATTTAGTATTTTTGTTGCAACGCACAGC	ACTGGGAATAGCTTTCAGATTTAGTATTTTTGTTGCAACGCACAGC	consensus_repeat_stdO_Type_II-C_v1	class_2	II-C	>stdO.class_2.type_II-C.JAEMBN010000004.1_2_REPEAT10@ACTGGGAATAGCTTTCAGATTTAGTATTTTTGTTGCAACGCACAGC
	JAEMBN010000004.1	direct_repeat	92584	92629	46	JAEMBN010000004.1_2_REPEAT11	JAEMBN010000004.1_2	GCTGTGCGTTGCAACAAAAATACTAAATCTGAAAGCTATTCCCAGT	GCA_021406735	1	70	[Kyudai_4]	FALSE	JAEMBN010000004.1@1	[86086, 95376]	II-C	Ambiguous	II-C	certain	II-C	0.994647	#N/A	#N/A	GCTGTGCGTTGCAACAAAAATACTAAATCTGAAAGCTATTCCCAGT	REVERSE COMPLEMENT (II-C)	ACTGGGAATAGCTTTCAGATTTAGTATTTTTGTTGCAACGCACAGC	ACTGGGAATAGCTTTCAGATTTAGTATTTTTGTTGCAACGCACAGC	consensus_repeat_stdO_Type_II-C_v1	class_2	II-C	>stdO.class_2.type_II-C.JAEMBN010000004.1_2_REPEAT11@ACTGGGAATAGCTTTCAGATTTAGTATTTTTGTTGCAACGCACAGC
	JAEMBN010000004.1	direct_repeat	92660	92705	46	JAEMBN010000004.1_2_REPEAT12	JAEMBN010000004.1_2	GCTGTGCGTTGCAACAAAAATACTAAATCTGAAAGCTATTCCCAGT	GCA_021406735	1	70	[Kyudai_4]	FALSE	JAEMBN010000004.1@1	[86086, 95376]	II-C	Ambiguous	II-C	certain	II-C	0.994647	#N/A	#N/A	GCTGTGCGTTGCAACAAAAATACTAAATCTGAAAGCTATTCCCAGT	REVERSE COMPLEMENT (II-C)	ACTGGGAATAGCTTTCAGATTTAGTATTTTTGTTGCAACGCACAGC	ACTGGGAATAGCTTTCAGATTTAGTATTTTTGTTGCAACGCACAGC	consensus_repeat_stdO_Type_II-C_v1	class_2	II-C	>stdO.class_2.type_II-C.JAEMBN010000004.1_2_REPEAT12@ACTGGGAATAGCTTTCAGATTTAGTATTTTTGTTGCAACGCACAGC
	JAEMBN010000004.1	direct_repeat	92736	92781	46	JAEMBN010000004.1_2_REPEAT13	JAEMBN010000004.1_2	GCTGTGCGTTGCAACAAAAATACTAAATCTGAAAGCTATTCCCAGT	GCA_021406735	1	70	[Kyudai_4]	FALSE	JAEMBN010000004.1@1	[86086, 95376]	II-C	Ambiguous	II-C	certain	II-C	0.994647	#N/A	#N/A	GCTGTGCGTTGCAACAAAAATACTAAATCTGAAAGCTATTCCCAGT	REVERSE COMPLEMENT (II-C)	ACTGGGAATAGCTTTCAGATTTAGTATTTTTGTTGCAACGCACAGC	ACTGGGAATAGCTTTCAGATTTAGTATTTTTGTTGCAACGCACAGC	consensus_repeat_stdO_Type_II-C_v1	class_2	II-C	>stdO.class_2.type_II-C.JAEMBN010000004.1_2_REPEAT13@ACTGGGAATAGCTTTCAGATTTAGTATTTTTGTTGCAACGCACAGC
	JAEMBN010000004.1	direct_repeat	92812	92857	46	JAEMBN010000004.1_2_REPEAT14	JAEMBN010000004.1_2	GCTGTGCGTTGCAACAAAAATACTAAATCTGAAAGCTATTCCCAGT	GCA_021406735	1	70	[Kyudai_4]	FALSE	JAEMBN010000004.1@1	[86086, 95376]	II-C	Ambiguous	II-C	certain	II-C	0.994647	#N/A	#N/A	GCTGTGCGTTGCAACAAAAATACTAAATCTGAAAGCTATTCCCAGT	REVERSE COMPLEMENT (II-C)	ACTGGGAATAGCTTTCAGATTTAGTATTTTTGTTGCAACGCACAGC	ACTGGGAATAGCTTTCAGATTTAGTATTTTTGTTGCAACGCACAGC	consensus_repeat_stdO_Type_II-C_v1	class_2	II-C	>stdO.class_2.type_II-C.JAEMBN010000004.1_2_REPEAT14@ACTGGGAATAGCTTTCAGATTTAGTATTTTTGTTGCAACGCACAGC
	JAEMBN010000004.1	direct_repeat	92888	92933	46	JAEMBN010000004.1_2_REPEAT15	JAEMBN010000004.1_2	GCTGTGCGTTGCAACAAAAATACTAAATCTGAAAGCTATTCCCAGT	GCA_021406735	1	70	[Kyudai_4]	FALSE	JAEMBN010000004.1@1	[86086, 95376]	II-C	Ambiguous	II-C	certain	II-C	0.994647	#N/A	#N/A	GCTGTGCGTTGCAACAAAAATACTAAATCTGAAAGCTATTCCCAGT	REVERSE COMPLEMENT (II-C)	ACTGGGAATAGCTTTCAGATTTAGTATTTTTGTTGCAACGCACAGC	ACTGGGAATAGCTTTCAGATTTAGTATTTTTGTTGCAACGCACAGC	consensus_repeat_stdO_Type_II-C_v1	class_2	II-C	>stdO.class_2.type_II-C.JAEMBN010000004.1_2_REPEAT15@ACTGGGAATAGCTTTCAGATTTAGTATTTTTGTTGCAACGCACAGC
	JAEMBN010000004.1	direct_repeat	92964	93009	46	JAEMBN010000004.1_2_REPEAT16	JAEMBN010000004.1_2	GCTGTGCGTTGCAACAAAAATACTAAATCTGAAAGCTATTCCCAGT	GCA_021406735	1	70	[Kyudai_4]	FALSE	JAEMBN010000004.1@1	[86086, 95376]	II-C	Ambiguous	II-C	certain	II-C	0.994647	#N/A	#N/A	GCTGTGCGTTGCAACAAAAATACTAAATCTGAAAGCTATTCCCAGT	REVERSE COMPLEMENT (II-C)	ACTGGGAATAGCTTTCAGATTTAGTATTTTTGTTGCAACGCACAGC	ACTGGGAATAGCTTTCAGATTTAGTATTTTTGTTGCAACGCACAGC	consensus_repeat_stdO_Type_II-C_v1	class_2	II-C	>stdO.class_2.type_II-C.JAEMBN010000004.1_2_REPEAT16@ACTGGGAATAGCTTTCAGATTTAGTATTTTTGTTGCAACGCACAGC
	JAEMBN010000004.1	direct_repeat	93040	93085	46	JAEMBN010000004.1_2_REPEAT17	JAEMBN010000004.1_2	GCTGTGCGTTGCAACAAAAATACTAAATCTGAAAGCTATTCCCAGT	GCA_021406735	1	70	[Kyudai_4]	FALSE	JAEMBN010000004.1@1	[86086, 95376]	II-C	Ambiguous	II-C	certain	II-C	0.994647	#N/A	#N/A	GCTGTGCGTTGCAACAAAAATACTAAATCTGAAAGCTATTCCCAGT	REVERSE COMPLEMENT (II-C)	ACTGGGAATAGCTTTCAGATTTAGTATTTTTGTTGCAACGCACAGC	ACTGGGAATAGCTTTCAGATTTAGTATTTTTGTTGCAACGCACAGC	consensus_repeat_stdO_Type_II-C_v1	class_2	II-C	>stdO.class_2.type_II-C.JAEMBN010000004.1_2_REPEAT17@ACTGGGAATAGCTTTCAGATTTAGTATTTTTGTTGCAACGCACAGC
	JAEMBN010000004.1	direct_repeat	93116	93161	46	JAEMBN010000004.1_2_REPEAT18	JAEMBN010000004.1_2	GCTGTGCGTTGCAACAAAAATACTAAATCTGAAAGCTATTCCCAGT	GCA_021406735	1	70	[Kyudai_4]	FALSE	JAEMBN010000004.1@1	[86086, 95376]	II-C	Ambiguous	II-C	certain	II-C	0.994647	#N/A	#N/A	GCTGTGCGTTGCAACAAAAATACTAAATCTGAAAGCTATTCCCAGT	REVERSE COMPLEMENT (II-C)	ACTGGGAATAGCTTTCAGATTTAGTATTTTTGTTGCAACGCACAGC	ACTGGGAATAGCTTTCAGATTTAGTATTTTTGTTGCAACGCACAGC	consensus_repeat_stdO_Type_II-C_v1	class_2	II-C	>stdO.class_2.type_II-C.JAEMBN010000004.1_2_REPEAT18@ACTGGGAATAGCTTTCAGATTTAGTATTTTTGTTGCAACGCACAGC
	JAEMBN010000004.1	direct_repeat	93192	93237	46	JAEMBN010000004.1_2_REPEAT19	JAEMBN010000004.1_2	GCTGTGCGTTGCAACAAAAATACTAAATCTGAAAGCTATTCCCAGT	GCA_021406735	1	70	[Kyudai_4]	FALSE	JAEMBN010000004.1@1	[86086, 95376]	II-C	Ambiguous	II-C	certain	II-C	0.994647	#N/A	#N/A	GCTGTGCGTTGCAACAAAAATACTAAATCTGAAAGCTATTCCCAGT	REVERSE COMPLEMENT (II-C)	ACTGGGAATAGCTTTCAGATTTAGTATTTTTGTTGCAACGCACAGC	ACTGGGAATAGCTTTCAGATTTAGTATTTTTGTTGCAACGCACAGC	consensus_repeat_stdO_Type_II-C_v1	class_2	II-C	>stdO.class_2.type_II-C.JAEMBN010000004.1_2_REPEAT19@ACTGGGAATAGCTTTCAGATTTAGTATTTTTGTTGCAACGCACAGC
	JAEMBN010000004.1	direct_repeat	91899	91944	46	JAEMBN010000004.1_2_REPEAT2	JAEMBN010000004.1_2	GCTGTGCGTTGCAACAAAAATACTAAATCTGAAAGCTATTCCCAGT	GCA_021406735	1	70	[Kyudai_4]	FALSE	JAEMBN010000004.1@1	[86086, 95376]	II-C	Ambiguous	II-C	certain	II-C	0.994647	#N/A	#N/A	GCTGTGCGTTGCAACAAAAATACTAAATCTGAAAGCTATTCCCAGT	REVERSE COMPLEMENT (II-C)	ACTGGGAATAGCTTTCAGATTTAGTATTTTTGTTGCAACGCACAGC	ACTGGGAATAGCTTTCAGATTTAGTATTTTTGTTGCAACGCACAGC	consensus_repeat_stdO_Type_II-C_v1	class_2	II-C	>stdO.class_2.type_II-C.JAEMBN010000004.1_2_REPEAT2@ACTGGGAATAGCTTTCAGATTTAGTATTTTTGTTGCAACGCACAGC
	JAEMBN010000004.1	direct_repeat	93268	93313	46	JAEMBN010000004.1_2_REPEAT20	JAEMBN010000004.1_2	GCTGTGCGTTGCAACAAAAATACTAAATCTGAAAGCTATTCCCAGT	GCA_021406735	1	70	[Kyudai_4]	FALSE	JAEMBN010000004.1@1	[86086, 95376]	II-C	Ambiguous	II-C	certain	II-C	0.994647	#N/A	#N/A	GCTGTGCGTTGCAACAAAAATACTAAATCTGAAAGCTATTCCCAGT	REVERSE COMPLEMENT (II-C)	ACTGGGAATAGCTTTCAGATTTAGTATTTTTGTTGCAACGCACAGC	ACTGGGAATAGCTTTCAGATTTAGTATTTTTGTTGCAACGCACAGC	consensus_repeat_stdO_Type_II-C_v1	class_2	II-C	>stdO.class_2.type_II-C.JAEMBN010000004.1_2_REPEAT20@ACTGGGAATAGCTTTCAGATTTAGTATTTTTGTTGCAACGCACAGC
	JAEMBN010000004.1	direct_repeat	93344	93389	46	JAEMBN010000004.1_2_REPEAT21	JAEMBN010000004.1_2	GCTGTGCGTTGCAACAAAAATACTAAATCTGAAAGCTATTCCCAGT	GCA_021406735	1	70	[Kyudai_4]	FALSE	JAEMBN010000004.1@1	[86086, 95376]	II-C	Ambiguous	II-C	certain	II-C	0.994647	#N/A	#N/A	GCTGTGCGTTGCAACAAAAATACTAAATCTGAAAGCTATTCCCAGT	REVERSE COMPLEMENT (II-C)	ACTGGGAATAGCTTTCAGATTTAGTATTTTTGTTGCAACGCACAGC	ACTGGGAATAGCTTTCAGATTTAGTATTTTTGTTGCAACGCACAGC	consensus_repeat_stdO_Type_II-C_v1	class_2	II-C	>stdO.class_2.type_II-C.JAEMBN010000004.1_2_REPEAT21@ACTGGGAATAGCTTTCAGATTTAGTATTTTTGTTGCAACGCACAGC
	JAEMBN010000004.1	direct_repeat	93420	93465	46	JAEMBN010000004.1_2_REPEAT22	JAEMBN010000004.1_2	GCTGTGCGTTGCAACAAAAATACTAAATCTGAAAGCTATTCCCAGT	GCA_021406735	1	70	[Kyudai_4]	FALSE	JAEMBN010000004.1@1	[86086, 95376]	II-C	Ambiguous	II-C	certain	II-C	0.994647	#N/A	#N/A	GCTGTGCGTTGCAACAAAAATACTAAATCTGAAAGCTATTCCCAGT	REVERSE COMPLEMENT (II-C)	ACTGGGAATAGCTTTCAGATTTAGTATTTTTGTTGCAACGCACAGC	ACTGGGAATAGCTTTCAGATTTAGTATTTTTGTTGCAACGCACAGC	consensus_repeat_stdO_Type_II-C_v1	class_2	II-C	>stdO.class_2.type_II-C.JAEMBN010000004.1_2_REPEAT22@ACTGGGAATAGCTTTCAGATTTAGTATTTTTGTTGCAACGCACAGC
	JAEMBN010000004.1	direct_repeat	93496	93541	46	JAEMBN010000004.1_2_REPEAT23	JAEMBN010000004.1_2	GCTGTGCGTTGCAACAAAAATACTAAATCTGAAAGCTATTCCCAGT	GCA_021406735	1	70	[Kyudai_4]	FALSE	JAEMBN010000004.1@1	[86086, 95376]	II-C	Ambiguous	II-C	certain	II-C	0.994647	#N/A	#N/A	GCTGTGCGTTGCAACAAAAATACTAAATCTGAAAGCTATTCCCAGT	REVERSE COMPLEMENT (II-C)	ACTGGGAATAGCTTTCAGATTTAGTATTTTTGTTGCAACGCACAGC	ACTGGGAATAGCTTTCAGATTTAGTATTTTTGTTGCAACGCACAGC	consensus_repeat_stdO_Type_II-C_v1	class_2	II-C	>stdO.class_2.type_II-C.JAEMBN010000004.1_2_REPEAT23@ACTGGGAATAGCTTTCAGATTTAGTATTTTTGTTGCAACGCACAGC
	JAEMBN010000004.1	direct_repeat	91975	92020	46	JAEMBN010000004.1_2_REPEAT3	JAEMBN010000004.1_2	GCTGTGCGTTGCAACAAAAATACTAAATCTGAAAGCTATTCCCAGT	GCA_021406735	1	70	[Kyudai_4]	FALSE	JAEMBN010000004.1@1	[86086, 95376]	II-C	Ambiguous	II-C	certain	II-C	0.994647	#N/A	#N/A	GCTGTGCGTTGCAACAAAAATACTAAATCTGAAAGCTATTCCCAGT	REVERSE COMPLEMENT (II-C)	ACTGGGAATAGCTTTCAGATTTAGTATTTTTGTTGCAACGCACAGC	ACTGGGAATAGCTTTCAGATTTAGTATTTTTGTTGCAACGCACAGC	consensus_repeat_stdO_Type_II-C_v1	class_2	II-C	>stdO.class_2.type_II-C.JAEMBN010000004.1_2_REPEAT3@ACTGGGAATAGCTTTCAGATTTAGTATTTTTGTTGCAACGCACAGC
	JAEMBN010000004.1	direct_repeat	92051	92096	46	JAEMBN010000004.1_2_REPEAT4	JAEMBN010000004.1_2	GCTGTGCGTTGCAACAAAAATACTAAATCTGAAAGCTATTCCCAGT	GCA_021406735	1	70	[Kyudai_4]	FALSE	JAEMBN010000004.1@1	[86086, 95376]	II-C	Ambiguous	II-C	certain	II-C	0.994647	#N/A	#N/A	GCTGTGCGTTGCAACAAAAATACTAAATCTGAAAGCTATTCCCAGT	REVERSE COMPLEMENT (II-C)	ACTGGGAATAGCTTTCAGATTTAGTATTTTTGTTGCAACGCACAGC	ACTGGGAATAGCTTTCAGATTTAGTATTTTTGTTGCAACGCACAGC	consensus_repeat_stdO_Type_II-C_v1	class_2	II-C	>stdO.class_2.type_II-C.JAEMBN010000004.1_2_REPEAT4@ACTGGGAATAGCTTTCAGATTTAGTATTTTTGTTGCAACGCACAGC
	JAEMBN010000004.1	direct_repeat	92127	92172	46	JAEMBN010000004.1_2_REPEAT5	JAEMBN010000004.1_2	GCTGTGCGTTGCAACAAAAATACTAAATCTGAAAGCTATTCCCAGT	GCA_021406735	1	70	[Kyudai_4]	FALSE	JAEMBN010000004.1@1	[86086, 95376]	II-C	Ambiguous	II-C	certain	II-C	0.994647	#N/A	#N/A	GCTGTGCGTTGCAACAAAAATACTAAATCTGAAAGCTATTCCCAGT	REVERSE COMPLEMENT (II-C)	ACTGGGAATAGCTTTCAGATTTAGTATTTTTGTTGCAACGCACAGC	ACTGGGAATAGCTTTCAGATTTAGTATTTTTGTTGCAACGCACAGC	consensus_repeat_stdO_Type_II-C_v1	class_2	II-C	>stdO.class_2.type_II-C.JAEMBN010000004.1_2_REPEAT5@ACTGGGAATAGCTTTCAGATTTAGTATTTTTGTTGCAACGCACAGC
	JAEMBN010000004.1	direct_repeat	92203	92248	46	JAEMBN010000004.1_2_REPEAT6	JAEMBN010000004.1_2	GCTGTGCGTTGCAACAAAAATACTAAATCTGAAAGCTATTCCCAGT	GCA_021406735	1	70	[Kyudai_4]	FALSE	JAEMBN010000004.1@1	[86086, 95376]	II-C	Ambiguous	II-C	certain	II-C	0.994647	#N/A	#N/A	GCTGTGCGTTGCAACAAAAATACTAAATCTGAAAGCTATTCCCAGT	REVERSE COMPLEMENT (II-C)	ACTGGGAATAGCTTTCAGATTTAGTATTTTTGTTGCAACGCACAGC	ACTGGGAATAGCTTTCAGATTTAGTATTTTTGTTGCAACGCACAGC	consensus_repeat_stdO_Type_II-C_v1	class_2	II-C	>stdO.class_2.type_II-C.JAEMBN010000004.1_2_REPEAT6@ACTGGGAATAGCTTTCAGATTTAGTATTTTTGTTGCAACGCACAGC
	JAEMBN010000004.1	direct_repeat	92279	92324	46	JAEMBN010000004.1_2_REPEAT7	JAEMBN010000004.1_2	GCTGTGCGTTGCAACAAAAATACTAAATCTGAAAGCTATTCCCAGT	GCA_021406735	1	70	[Kyudai_4]	FALSE	JAEMBN010000004.1@1	[86086, 95376]	II-C	Ambiguous	II-C	certain	II-C	0.994647	#N/A	#N/A	GCTGTGCGTTGCAACAAAAATACTAAATCTGAAAGCTATTCCCAGT	REVERSE COMPLEMENT (II-C)	ACTGGGAATAGCTTTCAGATTTAGTATTTTTGTTGCAACGCACAGC	ACTGGGAATAGCTTTCAGATTTAGTATTTTTGTTGCAACGCACAGC	consensus_repeat_stdO_Type_II-C_v1	class_2	II-C	>stdO.class_2.type_II-C.JAEMBN010000004.1_2_REPEAT7@ACTGGGAATAGCTTTCAGATTTAGTATTTTTGTTGCAACGCACAGC
	JAEMBN010000004.1	direct_repeat	92355	92400	46	JAEMBN010000004.1_2_REPEAT8	JAEMBN010000004.1_2	GCTGTGCGTTGCAACAAAAATACTAAATCTGAAAGCTATTCCCAGT	GCA_021406735	1	70	[Kyudai_4]	FALSE	JAEMBN010000004.1@1	[86086, 95376]	II-C	Ambiguous	II-C	certain	II-C	0.994647	#N/A	#N/A	GCTGTGCGTTGCAACAAAAATACTAAATCTGAAAGCTATTCCCAGT	REVERSE COMPLEMENT (II-C)	ACTGGGAATAGCTTTCAGATTTAGTATTTTTGTTGCAACGCACAGC	ACTGGGAATAGCTTTCAGATTTAGTATTTTTGTTGCAACGCACAGC	consensus_repeat_stdO_Type_II-C_v1	class_2	II-C	>stdO.class_2.type_II-C.JAEMBN010000004.1_2_REPEAT8@ACTGGGAATAGCTTTCAGATTTAGTATTTTTGTTGCAACGCACAGC
	JAEMBN010000004.1	direct_repeat	92432	92477	46	JAEMBN010000004.1_2_REPEAT9	JAEMBN010000004.1_2	GCTGTGCGTTGCAACAAAAATACTAAATCTGAAAGCTATTCCCAGT	GCA_021406735	1	70	[Kyudai_4]	FALSE	JAEMBN010000004.1@1	[86086, 95376]	II-C	Ambiguous	II-C	certain	II-C	0.994647	#N/A	#N/A	GCTGTGCGTTGCAACAAAAATACTAAATCTGAAAGCTATTCCCAGT	REVERSE COMPLEMENT (II-C)	ACTGGGAATAGCTTTCAGATTTAGTATTTTTGTTGCAACGCACAGC	ACTGGGAATAGCTTTCAGATTTAGTATTTTTGTTGCAACGCACAGC	consensus_repeat_stdO_Type_II-C_v1	class_2	II-C	>stdO.class_2.type_II-C.JAEMBN010000004.1_2_REPEAT9@ACTGGGAATAGCTTTCAGATTTAGTATTTTTGTTGCAACGCACAGC
	KZ254060.1	direct_repeat	5767	5812	46	KZ254060.1_4_REPEAT1	KZ254060.1_4	GCTGTGCGTTGCAACAAAAATACTAAATCTGAAAGCTATTCCCAGT	GCA_002208045	1	3	[SJD12]	FALSE	KZ254060.1@1	[30, 5608]	II-C	Ambiguous	II-C	certain	II-C	0.994647	#N/A	#N/A	GCTGTGCGTTGCAACAAAAATACTAAATCTGAAAGCTATTCCCAGT	REVERSE COMPLEMENT (II-C)	ACTGGGAATAGCTTTCAGATTTAGTATTTTTGTTGCAACGCACAGC	ACTGGGAATAGCTTTCAGATTTAGTATTTTTGTTGCAACGCACAGC	consensus_repeat_stdO_Type_II-C_v1	class_2	II-C	>stdO.class_2.type_II-C.KZ254060.1_4_REPEAT1@ACTGGGAATAGCTTTCAGATTTAGTATTTTTGTTGCAACGCACAGC
	KZ254060.1	direct_repeat	5842	5887	46	KZ254060.1_4_REPEAT2	KZ254060.1_4	GCTGTGCGTTGCAACAAAAATACTAAATCTGAAAGCTATTCCCAGT	GCA_002208045	1	3	[SJD12]	FALSE	KZ254060.1@1	[30, 5608]	II-C	Ambiguous	II-C	certain	II-C	0.994647	#N/A	#N/A	GCTGTGCGTTGCAACAAAAATACTAAATCTGAAAGCTATTCCCAGT	REVERSE COMPLEMENT (II-C)	ACTGGGAATAGCTTTCAGATTTAGTATTTTTGTTGCAACGCACAGC	ACTGGGAATAGCTTTCAGATTTAGTATTTTTGTTGCAACGCACAGC	consensus_repeat_stdO_Type_II-C_v1	class_2	II-C	>stdO.class_2.type_II-C.KZ254060.1_4_REPEAT2@ACTGGGAATAGCTTTCAGATTTAGTATTTTTGTTGCAACGCACAGC
	KZ254060.1	direct_repeat	5918	5963	46	KZ254060.1_4_REPEAT3	KZ254060.1_4	GCTGTGCGTTGCAACAAAAATACTAAATCTGAAAGCTATTCCCAGT	GCA_002208045	1	3	[SJD12]	FALSE	KZ254060.1@1	[30, 5608]	II-C	Ambiguous	II-C	certain	II-C	0.994647	#N/A	#N/A	GCTGTGCGTTGCAACAAAAATACTAAATCTGAAAGCTATTCCCAGT	REVERSE COMPLEMENT (II-C)	ACTGGGAATAGCTTTCAGATTTAGTATTTTTGTTGCAACGCACAGC	ACTGGGAATAGCTTTCAGATTTAGTATTTTTGTTGCAACGCACAGC	consensus_repeat_stdO_Type_II-C_v1	class_2	II-C	>stdO.class_2.type_II-C.KZ254060.1_4_REPEAT3@ACTGGGAATAGCTTTCAGATTTAGTATTTTTGTTGCAACGCACAGC
	KZ254060.1	direct_repeat	5994	6039	46	KZ254060.1_4_REPEAT4	KZ254060.1_4	GCTGTGCGTTGCAACAAAAATACTAAATCTGAAAGCTATTCCCAGT	GCA_002208045	1	3	[SJD12]	FALSE	KZ254060.1@1	[30, 5608]	II-C	Ambiguous	II-C	certain	II-C	0.994647	#N/A	#N/A	GCTGTGCGTTGCAACAAAAATACTAAATCTGAAAGCTATTCCCAGT	REVERSE COMPLEMENT (II-C)	ACTGGGAATAGCTTTCAGATTTAGTATTTTTGTTGCAACGCACAGC	ACTGGGAATAGCTTTCAGATTTAGTATTTTTGTTGCAACGCACAGC	consensus_repeat_stdO_Type_II-C_v1	class_2	II-C	>stdO.class_2.type_II-C.KZ254060.1_4_REPEAT4@ACTGGGAATAGCTTTCAGATTTAGTATTTTTGTTGCAACGCACAGC
	KZ254060.1	direct_repeat	6070	6115	46	KZ254060.1_4_REPEAT5	KZ254060.1_4	GCTGTGCGTTGCAACAAAAATACTAAATCTGAAAGCTATTCCCAGT	GCA_002208045	1	3	[SJD12]	FALSE	KZ254060.1@1	[30, 5608]	II-C	Ambiguous	II-C	certain	II-C	0.994647	#N/A	#N/A	GCTGTGCGTTGCAACAAAAATACTAAATCTGAAAGCTATTCCCAGT	REVERSE COMPLEMENT (II-C)	ACTGGGAATAGCTTTCAGATTTAGTATTTTTGTTGCAACGCACAGC	ACTGGGAATAGCTTTCAGATTTAGTATTTTTGTTGCAACGCACAGC	consensus_repeat_stdO_Type_II-C_v1	class_2	II-C	>stdO.class_2.type_II-C.KZ254060.1_4_REPEAT5@ACTGGGAATAGCTTTCAGATTTAGTATTTTTGTTGCAACGCACAGC
	KZ254060.1	direct_repeat	6145	6190	46	KZ254060.1_4_REPEAT6	KZ254060.1_4	GCTGTGCGTTGCAACAAAAATACTAAATCTGAAAGCTATTCCCAGT	GCA_002208045	1	3	[SJD12]	FALSE	KZ254060.1@1	[30, 5608]	II-C	Ambiguous	II-C	certain	II-C	0.994647	#N/A	#N/A	GCTGTGCGTTGCAACAAAAATACTAAATCTGAAAGCTATTCCCAGT	REVERSE COMPLEMENT (II-C)	ACTGGGAATAGCTTTCAGATTTAGTATTTTTGTTGCAACGCACAGC	ACTGGGAATAGCTTTCAGATTTAGTATTTTTGTTGCAACGCACAGC	consensus_repeat_stdO_Type_II-C_v1	class_2	II-C	>stdO.class_2.type_II-C.KZ254060.1_4_REPEAT6@ACTGGGAATAGCTTTCAGATTTAGTATTTTTGTTGCAACGCACAGC
	KZ254060.1	direct_repeat	6220	6265	46	KZ254060.1_4_REPEAT7	KZ254060.1_4	GCTGTGCGTTGCAACAAAAATACTAAATCTGAAAGCTATTCCCAGT	GCA_002208045	1	3	[SJD12]	FALSE	KZ254060.1@1	[30, 5608]	II-C	Ambiguous	II-C	certain	II-C	0.994647	#N/A	#N/A	GCTGTGCGTTGCAACAAAAATACTAAATCTGAAAGCTATTCCCAGT	REVERSE COMPLEMENT (II-C)	ACTGGGAATAGCTTTCAGATTTAGTATTTTTGTTGCAACGCACAGC	ACTGGGAATAGCTTTCAGATTTAGTATTTTTGTTGCAACGCACAGC	consensus_repeat_stdO_Type_II-C_v1	class_2	II-C	>stdO.class_2.type_II-C.KZ254060.1_4_REPEAT7@ACTGGGAATAGCTTTCAGATTTAGTATTTTTGTTGCAACGCACAGC
	KZ254060.1	direct_repeat	6295	6340	46	KZ254060.1_4_REPEAT8	KZ254060.1_4	GCTGTGCGTTGCAACAAAAATACTAAATCTGAAAGCTATTCCCAGT	GCA_002208045	1	3	[SJD12]	FALSE	KZ254060.1@1	[30, 5608]	II-C	Ambiguous	II-C	certain	II-C	0.994647	#N/A	#N/A	GCTGTGCGTTGCAACAAAAATACTAAATCTGAAAGCTATTCCCAGT	REVERSE COMPLEMENT (II-C)	ACTGGGAATAGCTTTCAGATTTAGTATTTTTGTTGCAACGCACAGC	ACTGGGAATAGCTTTCAGATTTAGTATTTTTGTTGCAACGCACAGC	consensus_repeat_stdO_Type_II-C_v1	class_2	II-C	>stdO.class_2.type_II-C.KZ254060.1_4_REPEAT8@ACTGGGAATAGCTTTCAGATTTAGTATTTTTGTTGCAACGCACAGC
	CM001843.1	direct_repeat	1819127	1819172	46	CM001843.1_2_REPEAT1	CM001843.1_2	GCTGTGCGTTGCAACAAAAATACTAAATCTGAAAGCTATTCCCAGT	GCA_000380305	1	24	[JCVISC001]	FALSE	#N/A	#N/A	#N/A	#N/A	#N/A	#N/A	II-C	0.994647	#N/A	#N/A	GCTGTGCGTTGCAACAAAAATACTAAATCTGAAAGCTATTCCCAGT	REVERSE COMPLEMENT (II-C)	ACTGGGAATAGCTTTCAGATTTAGTATTTTTGTTGCAACGCACAGC	ACTGGGAATAGCTTTCAGATTTAGTATTTTTGTTGCAACGCACAGC	consensus_repeat_stdO_Type_II-C_v1	class_2	II-C	>stdO.class_2.type_II-C.CM001843.1_2_REPEAT1@ACTGGGAATAGCTTTCAGATTTAGTATTTTTGTTGCAACGCACAGC
	CM001843.1	direct_repeat	1819203	1819248	46	CM001843.1_2_REPEAT2	CM001843.1_2	GCTGTGCGTTGCAACAAAAATACTAAATCTGAAAGCTATTCCCAGT	GCA_000380305	1	24	[JCVISC001]	FALSE	#N/A	#N/A	#N/A	#N/A	#N/A	#N/A	II-C	0.994647	#N/A	#N/A	GCTGTGCGTTGCAACAAAAATACTAAATCTGAAAGCTATTCCCAGT	REVERSE COMPLEMENT (II-C)	ACTGGGAATAGCTTTCAGATTTAGTATTTTTGTTGCAACGCACAGC	ACTGGGAATAGCTTTCAGATTTAGTATTTTTGTTGCAACGCACAGC	consensus_repeat_stdO_Type_II-C_v1	class_2	II-C	>stdO.class_2.type_II-C.CM001843.1_2_REPEAT2@ACTGGGAATAGCTTTCAGATTTAGTATTTTTGTTGCAACGCACAGC
	CM001843.1	direct_repeat	1819279	1819324	46	CM001843.1_2_REPEAT3	CM001843.1_2	GCTGTGCGTTGCAACAAAAATACTAAATCTGAAAGCTATTCCCAGT	GCA_000380305	1	24	[JCVISC001]	FALSE	#N/A	#N/A	#N/A	#N/A	#N/A	#N/A	II-C	0.994647	#N/A	#N/A	GCTGTGCGTTGCAACAAAAATACTAAATCTGAAAGCTATTCCCAGT	REVERSE COMPLEMENT (II-C)	ACTGGGAATAGCTTTCAGATTTAGTATTTTTGTTGCAACGCACAGC	ACTGGGAATAGCTTTCAGATTTAGTATTTTTGTTGCAACGCACAGC	consensus_repeat_stdO_Type_II-C_v1	class_2	II-C	>stdO.class_2.type_II-C.CM001843.1_2_REPEAT3@ACTGGGAATAGCTTTCAGATTTAGTATTTTTGTTGCAACGCACAGC
	CM001843.1	direct_repeat	1819355	1819400	46	CM001843.1_2_REPEAT4	CM001843.1_2	GCTGTGCGTTGCAACAAAAATACTAAATCTGAAAGCTATTCCCAGT	GCA_000380305	1	24	[JCVISC001]	FALSE	#N/A	#N/A	#N/A	#N/A	#N/A	#N/A	II-C	0.994647	#N/A	#N/A	GCTGTGCGTTGCAACAAAAATACTAAATCTGAAAGCTATTCCCAGT	REVERSE COMPLEMENT (II-C)	ACTGGGAATAGCTTTCAGATTTAGTATTTTTGTTGCAACGCACAGC	ACTGGGAATAGCTTTCAGATTTAGTATTTTTGTTGCAACGCACAGC	consensus_repeat_stdO_Type_II-C_v1	class_2	II-C	>stdO.class_2.type_II-C.CM001843.1_2_REPEAT4@ACTGGGAATAGCTTTCAGATTTAGTATTTTTGTTGCAACGCACAGC
	CM001843.1	direct_repeat	1819431	1819476	46	CM001843.1_2_REPEAT5	CM001843.1_2	GCTGTGCGTTGCAACAACATTACTAAATCTGAAAGTTATTCCAAGT	GCA_000380305	1	24	[JCVISC001]	FALSE	#N/A	#N/A	#N/A	#N/A	#N/A	#N/A	II-C	0.994647	#N/A	#N/A	GCTGTGCGTTGCAACAAAAATACTAAATCTGAAAGCTATTCCCAGT	REVERSE COMPLEMENT (II-C)	ACTTGGAATAACTTTCAGATTTAGTAATGTTGTTGCAACGCACAGC	ACTGGGAATAGCTTTCAGATTTAGTATTTTTGTTGCAACGCACAGC	consensus_repeat_stdO_Type_II-C_v1	class_2	II-C	>stdO.class_2.type_II-C.CM001843.1_2_REPEAT5@ACTTGGAATAACTTTCAGATTTAGTAATGTTGTTGCAACGCACAGC
	CP024597.1	direct_repeat	1555265	1555310	46	CP024597.1_2_REPEAT1	CP024597.1_2	GCTGTGCGTTGCAACAAAAATACTAAATCTGAAAGCTATTCCCAGT	GCA_002754115	1	23	[KCOM2796]	FALSE	#N/A	#N/A	#N/A	#N/A	#N/A	#N/A	II-C	0.994647	#N/A	#N/A	GCTGTGCGTTGCAACAAAAATACTAAATCTGAAAGCTATTCCCAGT	REVERSE COMPLEMENT (II-C)	ACTGGGAATAGCTTTCAGATTTAGTATTTTTGTTGCAACGCACAGC	ACTGGGAATAGCTTTCAGATTTAGTATTTTTGTTGCAACGCACAGC	consensus_repeat_stdO_Type_II-C_v1	class_2	II-C	>stdO.class_2.type_II-C.CP024597.1_2_REPEAT1@ACTGGGAATAGCTTTCAGATTTAGTATTTTTGTTGCAACGCACAGC
	CP024597.1	direct_repeat	1555341	1555386	46	CP024597.1_2_REPEAT2	CP024597.1_2	GCTGTGCGTTGCAACAAAAATACTAAATCTGAAAGCTATTCCCAGT	GCA_002754115	1	23	[KCOM2796]	FALSE	#N/A	#N/A	#N/A	#N/A	#N/A	#N/A	II-C	0.994647	#N/A	#N/A	GCTGTGCGTTGCAACAAAAATACTAAATCTGAAAGCTATTCCCAGT	REVERSE COMPLEMENT (II-C)	ACTGGGAATAGCTTTCAGATTTAGTATTTTTGTTGCAACGCACAGC	ACTGGGAATAGCTTTCAGATTTAGTATTTTTGTTGCAACGCACAGC	consensus_repeat_stdO_Type_II-C_v1	class_2	II-C	>stdO.class_2.type_II-C.CP024597.1_2_REPEAT2@ACTGGGAATAGCTTTCAGATTTAGTATTTTTGTTGCAACGCACAGC
	CP024597.1	direct_repeat	1555417	1555462	46	CP024597.1_2_REPEAT3	CP024597.1_2	GCTGTGCGTTGCAACAAAAATACTAAATCTGAAAGCTATTCCCAGT	GCA_002754115	1	23	[KCOM2796]	FALSE	#N/A	#N/A	#N/A	#N/A	#N/A	#N/A	II-C	0.994647	#N/A	#N/A	GCTGTGCGTTGCAACAAAAATACTAAATCTGAAAGCTATTCCCAGT	REVERSE COMPLEMENT (II-C)	ACTGGGAATAGCTTTCAGATTTAGTATTTTTGTTGCAACGCACAGC	ACTGGGAATAGCTTTCAGATTTAGTATTTTTGTTGCAACGCACAGC	consensus_repeat_stdO_Type_II-C_v1	class_2	II-C	>stdO.class_2.type_II-C.CP024597.1_2_REPEAT3@ACTGGGAATAGCTTTCAGATTTAGTATTTTTGTTGCAACGCACAGC
	CP024597.1	direct_repeat	1555493	1555538	46	CP024597.1_2_REPEAT4	CP024597.1_2	GCTGTGCGTTGCAACAAAAATACTAAATCTGAAAGCTATTCCCAGT	GCA_002754115	1	23	[KCOM2796]	FALSE	#N/A	#N/A	#N/A	#N/A	#N/A	#N/A	II-C	0.994647	#N/A	#N/A	GCTGTGCGTTGCAACAAAAATACTAAATCTGAAAGCTATTCCCAGT	REVERSE COMPLEMENT (II-C)	ACTGGGAATAGCTTTCAGATTTAGTATTTTTGTTGCAACGCACAGC	ACTGGGAATAGCTTTCAGATTTAGTATTTTTGTTGCAACGCACAGC	consensus_repeat_stdO_Type_II-C_v1	class_2	II-C	>stdO.class_2.type_II-C.CP024597.1_2_REPEAT4@ACTGGGAATAGCTTTCAGATTTAGTATTTTTGTTGCAACGCACAGC
	CP024597.1	direct_repeat	1555569	1555614	46	CP024597.1_2_REPEAT5	CP024597.1_2	GCTGTGCGTTGCAACAAAAATACTAAATCTGAAAGCTATTCCCAGT	GCA_002754115	1	23	[KCOM2796]	FALSE	#N/A	#N/A	#N/A	#N/A	#N/A	#N/A	II-C	0.994647	#N/A	#N/A	GCTGTGCGTTGCAACAAAAATACTAAATCTGAAAGCTATTCCCAGT	REVERSE COMPLEMENT (II-C)	ACTGGGAATAGCTTTCAGATTTAGTATTTTTGTTGCAACGCACAGC	ACTGGGAATAGCTTTCAGATTTAGTATTTTTGTTGCAACGCACAGC	consensus_repeat_stdO_Type_II-C_v1	class_2	II-C	>stdO.class_2.type_II-C.CP024597.1_2_REPEAT5@ACTGGGAATAGCTTTCAGATTTAGTATTTTTGTTGCAACGCACAGC
	CP024597.1	direct_repeat	1555645	1555690	46	CP024597.1_2_REPEAT6	CP024597.1_2	GCTGTGCGTTGCAACAAAAATACTAAATCTGAAAGCTATTCCCAGT	GCA_002754115	1	23	[KCOM2796]	FALSE	#N/A	#N/A	#N/A	#N/A	#N/A	#N/A	II-C	0.994647	#N/A	#N/A	GCTGTGCGTTGCAACAAAAATACTAAATCTGAAAGCTATTCCCAGT	REVERSE COMPLEMENT (II-C)	ACTGGGAATAGCTTTCAGATTTAGTATTTTTGTTGCAACGCACAGC	ACTGGGAATAGCTTTCAGATTTAGTATTTTTGTTGCAACGCACAGC	consensus_repeat_stdO_Type_II-C_v1	class_2	II-C	>stdO.class_2.type_II-C.CP024597.1_2_REPEAT6@ACTGGGAATAGCTTTCAGATTTAGTATTTTTGTTGCAACGCACAGC
	CP024597.1	direct_repeat	1555721	1555766	46	CP024597.1_2_REPEAT7	CP024597.1_2	GCTGTGCGTTGCAACAACATTACTAAATCTGAAAGTTATTCCAAGT	GCA_002754115	1	23	[KCOM2796]	FALSE	#N/A	#N/A	#N/A	#N/A	#N/A	#N/A	II-C	0.994647	#N/A	#N/A	GCTGTGCGTTGCAACAAAAATACTAAATCTGAAAGCTATTCCCAGT	REVERSE COMPLEMENT (II-C)	ACTTGGAATAACTTTCAGATTTAGTAATGTTGTTGCAACGCACAGC	ACTGGGAATAGCTTTCAGATTTAGTATTTTTGTTGCAACGCACAGC	consensus_repeat_stdO_Type_II-C_v1	class_2	II-C	>stdO.class_2.type_II-C.CP024597.1_2_REPEAT7@ACTTGGAATAACTTTCAGATTTAGTAATGTTGTTGCAACGCACAGC
	NSLN01000024.1	direct_repeat	989	1034	46	NSLN01000024.1_1_REPEAT1	NSLN01000024.1_1	GCTGTGCGTTGCAACAAAAATACTAAATCTGAAAGCTATTCCCAGT	GCA_002529145	1	46	[WW3039]	FALSE	#N/A	#N/A	#N/A	#N/A	#N/A	#N/A	II-C	0.994647	#N/A	#N/A	GCTGTGCGTTGCAACAAAAATACTAAATCTGAAAGCTATTCCCAGT	REVERSE COMPLEMENT (II-C)	ACTGGGAATAGCTTTCAGATTTAGTATTTTTGTTGCAACGCACAGC	ACTGGGAATAGCTTTCAGATTTAGTATTTTTGTTGCAACGCACAGC	consensus_repeat_stdO_Type_II-C_v1	class_2	II-C	>stdO.class_2.type_II-C.NSLN01000024.1_1_REPEAT1@ACTGGGAATAGCTTTCAGATTTAGTATTTTTGTTGCAACGCACAGC
	NSLN01000024.1	direct_repeat	1672	1717	46	NSLN01000024.1_1_REPEAT10	NSLN01000024.1_1	GCTGTGCGTTGCAACAAAAATACTAAATCTGAAAGCTATTCCCAGT	GCA_002529145	1	46	[WW3039]	FALSE	#N/A	#N/A	#N/A	#N/A	#N/A	#N/A	II-C	0.994647	#N/A	#N/A	GCTGTGCGTTGCAACAAAAATACTAAATCTGAAAGCTATTCCCAGT	REVERSE COMPLEMENT (II-C)	ACTGGGAATAGCTTTCAGATTTAGTATTTTTGTTGCAACGCACAGC	ACTGGGAATAGCTTTCAGATTTAGTATTTTTGTTGCAACGCACAGC	consensus_repeat_stdO_Type_II-C_v1	class_2	II-C	>stdO.class_2.type_II-C.NSLN01000024.1_1_REPEAT10@ACTGGGAATAGCTTTCAGATTTAGTATTTTTGTTGCAACGCACAGC
	NSLN01000024.1	direct_repeat	1748	1793	46	NSLN01000024.1_1_REPEAT11	NSLN01000024.1_1	GCTGTGCGTTGCAACAAAAATACTAAATCTGAAAGCTATTCCCAGT	GCA_002529145	1	46	[WW3039]	FALSE	#N/A	#N/A	#N/A	#N/A	#N/A	#N/A	II-C	0.994647	#N/A	#N/A	GCTGTGCGTTGCAACAAAAATACTAAATCTGAAAGCTATTCCCAGT	REVERSE COMPLEMENT (II-C)	ACTGGGAATAGCTTTCAGATTTAGTATTTTTGTTGCAACGCACAGC	ACTGGGAATAGCTTTCAGATTTAGTATTTTTGTTGCAACGCACAGC	consensus_repeat_stdO_Type_II-C_v1	class_2	II-C	>stdO.class_2.type_II-C.NSLN01000024.1_1_REPEAT11@ACTGGGAATAGCTTTCAGATTTAGTATTTTTGTTGCAACGCACAGC
	NSLN01000024.1	direct_repeat	1824	1869	46	NSLN01000024.1_1_REPEAT12	NSLN01000024.1_1	GCTGTGCGTTGCAACAAAAATACTAAATCTGAAAGCTATTCCCAGT	GCA_002529145	1	46	[WW3039]	FALSE	#N/A	#N/A	#N/A	#N/A	#N/A	#N/A	II-C	0.994647	#N/A	#N/A	GCTGTGCGTTGCAACAAAAATACTAAATCTGAAAGCTATTCCCAGT	REVERSE COMPLEMENT (II-C)	ACTGGGAATAGCTTTCAGATTTAGTATTTTTGTTGCAACGCACAGC	ACTGGGAATAGCTTTCAGATTTAGTATTTTTGTTGCAACGCACAGC	consensus_repeat_stdO_Type_II-C_v1	class_2	II-C	>stdO.class_2.type_II-C.NSLN01000024.1_1_REPEAT12@ACTGGGAATAGCTTTCAGATTTAGTATTTTTGTTGCAACGCACAGC
	NSLN01000024.1	direct_repeat	1900	1945	46	NSLN01000024.1_1_REPEAT13	NSLN01000024.1_1	GCTGTGCGTTGCAACAAAAATACTAAATCTGAAAGCTATTCCCAGT	GCA_002529145	1	46	[WW3039]	FALSE	#N/A	#N/A	#N/A	#N/A	#N/A	#N/A	II-C	0.994647	#N/A	#N/A	GCTGTGCGTTGCAACAAAAATACTAAATCTGAAAGCTATTCCCAGT	REVERSE COMPLEMENT (II-C)	ACTGGGAATAGCTTTCAGATTTAGTATTTTTGTTGCAACGCACAGC	ACTGGGAATAGCTTTCAGATTTAGTATTTTTGTTGCAACGCACAGC	consensus_repeat_stdO_Type_II-C_v1	class_2	II-C	>stdO.class_2.type_II-C.NSLN01000024.1_1_REPEAT13@ACTGGGAATAGCTTTCAGATTTAGTATTTTTGTTGCAACGCACAGC
	NSLN01000024.1	direct_repeat	1976	2021	46	NSLN01000024.1_1_REPEAT14	NSLN01000024.1_1	GCTGTGCGTTGCAACAAAAATACTAAATCTGAAAGCTATTCCCAGT	GCA_002529145	1	46	[WW3039]	FALSE	#N/A	#N/A	#N/A	#N/A	#N/A	#N/A	II-C	0.994647	#N/A	#N/A	GCTGTGCGTTGCAACAAAAATACTAAATCTGAAAGCTATTCCCAGT	REVERSE COMPLEMENT (II-C)	ACTGGGAATAGCTTTCAGATTTAGTATTTTTGTTGCAACGCACAGC	ACTGGGAATAGCTTTCAGATTTAGTATTTTTGTTGCAACGCACAGC	consensus_repeat_stdO_Type_II-C_v1	class_2	II-C	>stdO.class_2.type_II-C.NSLN01000024.1_1_REPEAT14@ACTGGGAATAGCTTTCAGATTTAGTATTTTTGTTGCAACGCACAGC
	NSLN01000024.1	direct_repeat	2052	2097	46	NSLN01000024.1_1_REPEAT15	NSLN01000024.1_1	GCTGTGCGTTGCAACAAAAATACTAAATCTGAAAGCTATTCCCAGT	GCA_002529145	1	46	[WW3039]	FALSE	#N/A	#N/A	#N/A	#N/A	#N/A	#N/A	II-C	0.994647	#N/A	#N/A	GCTGTGCGTTGCAACAAAAATACTAAATCTGAAAGCTATTCCCAGT	REVERSE COMPLEMENT (II-C)	ACTGGGAATAGCTTTCAGATTTAGTATTTTTGTTGCAACGCACAGC	ACTGGGAATAGCTTTCAGATTTAGTATTTTTGTTGCAACGCACAGC	consensus_repeat_stdO_Type_II-C_v1	class_2	II-C	>stdO.class_2.type_II-C.NSLN01000024.1_1_REPEAT15@ACTGGGAATAGCTTTCAGATTTAGTATTTTTGTTGCAACGCACAGC
	NSLN01000024.1	direct_repeat	2128	2173	46	NSLN01000024.1_1_REPEAT16	NSLN01000024.1_1	GCTGTGCGTTGCAACAAAAATACTAAATCTGAAAGCTATTCCCAGT	GCA_002529145	1	46	[WW3039]	FALSE	#N/A	#N/A	#N/A	#N/A	#N/A	#N/A	II-C	0.994647	#N/A	#N/A	GCTGTGCGTTGCAACAAAAATACTAAATCTGAAAGCTATTCCCAGT	REVERSE COMPLEMENT (II-C)	ACTGGGAATAGCTTTCAGATTTAGTATTTTTGTTGCAACGCACAGC	ACTGGGAATAGCTTTCAGATTTAGTATTTTTGTTGCAACGCACAGC	consensus_repeat_stdO_Type_II-C_v1	class_2	II-C	>stdO.class_2.type_II-C.NSLN01000024.1_1_REPEAT16@ACTGGGAATAGCTTTCAGATTTAGTATTTTTGTTGCAACGCACAGC
	NSLN01000024.1	direct_repeat	2204	2249	46	NSLN01000024.1_1_REPEAT17	NSLN01000024.1_1	GCTGTGCGTTGCAACAAAAATACTAAATCTGAAAGCTATTCCCAGT	GCA_002529145	1	46	[WW3039]	FALSE	#N/A	#N/A	#N/A	#N/A	#N/A	#N/A	II-C	0.994647	#N/A	#N/A	GCTGTGCGTTGCAACAAAAATACTAAATCTGAAAGCTATTCCCAGT	REVERSE COMPLEMENT (II-C)	ACTGGGAATAGCTTTCAGATTTAGTATTTTTGTTGCAACGCACAGC	ACTGGGAATAGCTTTCAGATTTAGTATTTTTGTTGCAACGCACAGC	consensus_repeat_stdO_Type_II-C_v1	class_2	II-C	>stdO.class_2.type_II-C.NSLN01000024.1_1_REPEAT17@ACTGGGAATAGCTTTCAGATTTAGTATTTTTGTTGCAACGCACAGC
	NSLN01000024.1	direct_repeat	1065	1110	46	NSLN01000024.1_1_REPEAT2	NSLN01000024.1_1	GCTGTGCGTTGCAACAAAAATACTAAATCTGAAAGCTATTCCCAGT	GCA_002529145	1	46	[WW3039]	FALSE	#N/A	#N/A	#N/A	#N/A	#N/A	#N/A	II-C	0.994647	#N/A	#N/A	GCTGTGCGTTGCAACAAAAATACTAAATCTGAAAGCTATTCCCAGT	REVERSE COMPLEMENT (II-C)	ACTGGGAATAGCTTTCAGATTTAGTATTTTTGTTGCAACGCACAGC	ACTGGGAATAGCTTTCAGATTTAGTATTTTTGTTGCAACGCACAGC	consensus_repeat_stdO_Type_II-C_v1	class_2	II-C	>stdO.class_2.type_II-C.NSLN01000024.1_1_REPEAT2@ACTGGGAATAGCTTTCAGATTTAGTATTTTTGTTGCAACGCACAGC
	NSLN01000024.1	direct_repeat	1141	1186	46	NSLN01000024.1_1_REPEAT3	NSLN01000024.1_1	GCTGTGCGTTGCAACAAAAATACTAAATCTGAAAGCTATTCCCAGT	GCA_002529145	1	46	[WW3039]	FALSE	#N/A	#N/A	#N/A	#N/A	#N/A	#N/A	II-C	0.994647	#N/A	#N/A	GCTGTGCGTTGCAACAAAAATACTAAATCTGAAAGCTATTCCCAGT	REVERSE COMPLEMENT (II-C)	ACTGGGAATAGCTTTCAGATTTAGTATTTTTGTTGCAACGCACAGC	ACTGGGAATAGCTTTCAGATTTAGTATTTTTGTTGCAACGCACAGC	consensus_repeat_stdO_Type_II-C_v1	class_2	II-C	>stdO.class_2.type_II-C.NSLN01000024.1_1_REPEAT3@ACTGGGAATAGCTTTCAGATTTAGTATTTTTGTTGCAACGCACAGC
	NSLN01000024.1	direct_repeat	1217	1262	46	NSLN01000024.1_1_REPEAT4	NSLN01000024.1_1	GCTGTGCGTTGCAACAAAAATACTAAATCTGAAAGCTATTCCCAGT	GCA_002529145	1	46	[WW3039]	FALSE	#N/A	#N/A	#N/A	#N/A	#N/A	#N/A	II-C	0.994647	#N/A	#N/A	GCTGTGCGTTGCAACAAAAATACTAAATCTGAAAGCTATTCCCAGT	REVERSE COMPLEMENT (II-C)	ACTGGGAATAGCTTTCAGATTTAGTATTTTTGTTGCAACGCACAGC	ACTGGGAATAGCTTTCAGATTTAGTATTTTTGTTGCAACGCACAGC	consensus_repeat_stdO_Type_II-C_v1	class_2	II-C	>stdO.class_2.type_II-C.NSLN01000024.1_1_REPEAT4@ACTGGGAATAGCTTTCAGATTTAGTATTTTTGTTGCAACGCACAGC
	NSLN01000024.1	direct_repeat	1293	1338	46	NSLN01000024.1_1_REPEAT5	NSLN01000024.1_1	GCTGTGCGTTGCAACAAAAATACTAAATCTGAAAGCTATTCCCAGT	GCA_002529145	1	46	[WW3039]	FALSE	#N/A	#N/A	#N/A	#N/A	#N/A	#N/A	II-C	0.994647	#N/A	#N/A	GCTGTGCGTTGCAACAAAAATACTAAATCTGAAAGCTATTCCCAGT	REVERSE COMPLEMENT (II-C)	ACTGGGAATAGCTTTCAGATTTAGTATTTTTGTTGCAACGCACAGC	ACTGGGAATAGCTTTCAGATTTAGTATTTTTGTTGCAACGCACAGC	consensus_repeat_stdO_Type_II-C_v1	class_2	II-C	>stdO.class_2.type_II-C.NSLN01000024.1_1_REPEAT5@ACTGGGAATAGCTTTCAGATTTAGTATTTTTGTTGCAACGCACAGC
	NSLN01000024.1	direct_repeat	1368	1413	46	NSLN01000024.1_1_REPEAT6	NSLN01000024.1_1	GCTGTGCGTTGCAACAAAAATACTAAATCTGAAAGCTATTCCCAGT	GCA_002529145	1	46	[WW3039]	FALSE	#N/A	#N/A	#N/A	#N/A	#N/A	#N/A	II-C	0.994647	#N/A	#N/A	GCTGTGCGTTGCAACAAAAATACTAAATCTGAAAGCTATTCCCAGT	REVERSE COMPLEMENT (II-C)	ACTGGGAATAGCTTTCAGATTTAGTATTTTTGTTGCAACGCACAGC	ACTGGGAATAGCTTTCAGATTTAGTATTTTTGTTGCAACGCACAGC	consensus_repeat_stdO_Type_II-C_v1	class_2	II-C	>stdO.class_2.type_II-C.NSLN01000024.1_1_REPEAT6@ACTGGGAATAGCTTTCAGATTTAGTATTTTTGTTGCAACGCACAGC
	NSLN01000024.1	direct_repeat	1444	1489	46	NSLN01000024.1_1_REPEAT7	NSLN01000024.1_1	GCTGTGCGTTGCAACAAAAATACTAAATCTGAAAGCTATTCCCAGT	GCA_002529145	1	46	[WW3039]	FALSE	#N/A	#N/A	#N/A	#N/A	#N/A	#N/A	II-C	0.994647	#N/A	#N/A	GCTGTGCGTTGCAACAAAAATACTAAATCTGAAAGCTATTCCCAGT	REVERSE COMPLEMENT (II-C)	ACTGGGAATAGCTTTCAGATTTAGTATTTTTGTTGCAACGCACAGC	ACTGGGAATAGCTTTCAGATTTAGTATTTTTGTTGCAACGCACAGC	consensus_repeat_stdO_Type_II-C_v1	class_2	II-C	>stdO.class_2.type_II-C.NSLN01000024.1_1_REPEAT7@ACTGGGAATAGCTTTCAGATTTAGTATTTTTGTTGCAACGCACAGC
	NSLN01000024.1	direct_repeat	1520	1565	46	NSLN01000024.1_1_REPEAT8	NSLN01000024.1_1	GCTGTGCGTTGCAACAAAAATACTAAATCTGAAAGCTATTCCCAGT	GCA_002529145	1	46	[WW3039]	FALSE	#N/A	#N/A	#N/A	#N/A	#N/A	#N/A	II-C	0.994647	#N/A	#N/A	GCTGTGCGTTGCAACAAAAATACTAAATCTGAAAGCTATTCCCAGT	REVERSE COMPLEMENT (II-C)	ACTGGGAATAGCTTTCAGATTTAGTATTTTTGTTGCAACGCACAGC	ACTGGGAATAGCTTTCAGATTTAGTATTTTTGTTGCAACGCACAGC	consensus_repeat_stdO_Type_II-C_v1	class_2	II-C	>stdO.class_2.type_II-C.NSLN01000024.1_1_REPEAT8@ACTGGGAATAGCTTTCAGATTTAGTATTTTTGTTGCAACGCACAGC
	NSLN01000024.1	direct_repeat	1596	1641	46	NSLN01000024.1_1_REPEAT9	NSLN01000024.1_1	GCTGTGCGTTGCAACAAAAATACTAAATCTGAAAGCTATTCCCAGT	GCA_002529145	1	46	[WW3039]	FALSE	#N/A	#N/A	#N/A	#N/A	#N/A	#N/A	II-C	0.994647	#N/A	#N/A	GCTGTGCGTTGCAACAAAAATACTAAATCTGAAAGCTATTCCCAGT	REVERSE COMPLEMENT (II-C)	ACTGGGAATAGCTTTCAGATTTAGTATTTTTGTTGCAACGCACAGC	ACTGGGAATAGCTTTCAGATTTAGTATTTTTGTTGCAACGCACAGC	consensus_repeat_stdO_Type_II-C_v1	class_2	II-C	>stdO.class_2.type_II-C.NSLN01000024.1_1_REPEAT9@ACTGGGAATAGCTTTCAGATTTAGTATTTTTGTTGCAACGCACAGC
	NSLR01000005.1	direct_repeat	22491	22537	47	NSLR01000005.1_2_REPEAT18	NSLR01000005.1_2	GCTGTGCGTTGCAACAAAAATACTAAATCTGAAAGCTATTCCCAGTT	GCA_002529285	1	50	[WW2931]	FALSE	NSLR01000005.1@1	[15451, 24446]	II-C	Ambiguous	II-C	certain	II-C	0.926982	#N/A	#N/A	GCTGTGCGTTGCCAACAAAAATACTAAATCTGAAAGCTATTCCCAGT	REVERSE COMPLEMENT (II-C)	AACTGGGAATAGCTTTCAGATTTAGTATTTTTGTTGCAACGCACAGC	ACTGGGAATAGCTTTCAGATTTAGTATTTTTGTTGGCAACGCACAGC	consensus_repeat_stdO_Type_II-C_v2	class_2	II-C	>stdO.class_2.type_II-C.NSLR01000005.1_2_REPEAT18@AACTGGGAATAGCTTTCAGATTTAGTATTTTTGTTGCAACGCACAGC
	NSLR01000005.1	direct_repeat	22567	22613	47	NSLR01000005.1_2_REPEAT19	NSLR01000005.1_2	GCTGTGCGTTGCAACAAAAATACTAAATCTGAAAGCTATTCCCAGTT	GCA_002529285	1	50	[WW2931]	FALSE	NSLR01000005.1@1	[15451, 24446]	II-C	Ambiguous	II-C	certain	II-C	0.926982	#N/A	#N/A	GCTGTGCGTTGCCAACAAAAATACTAAATCTGAAAGCTATTCCCAGT	REVERSE COMPLEMENT (II-C)	AACTGGGAATAGCTTTCAGATTTAGTATTTTTGTTGCAACGCACAGC	ACTGGGAATAGCTTTCAGATTTAGTATTTTTGTTGGCAACGCACAGC	consensus_repeat_stdO_Type_II-C_v2	class_2	II-C	>stdO.class_2.type_II-C.NSLR01000005.1_2_REPEAT19@AACTGGGAATAGCTTTCAGATTTAGTATTTTTGTTGCAACGCACAGC
	NSLR01000005.1	direct_repeat	21185	21231	47	NSLR01000005.1_2_REPEAT1	NSLR01000005.1_2	GCTGTGCGTTGCCAACAAAAATACTAAATCTGAAAGCTATTCCCAGT	GCA_002529285	1	50	[WW2931]	FALSE	NSLR01000005.1@1	[15451, 24446]	II-C	Ambiguous	II-C	certain	II-C	0.926982	#N/A	#N/A	GCTGTGCGTTGCCAACAAAAATACTAAATCTGAAAGCTATTCCCAGT	REVERSE COMPLEMENT (II-C)	ACTGGGAATAGCTTTCAGATTTAGTATTTTTGTTGGCAACGCACAGC	ACTGGGAATAGCTTTCAGATTTAGTATTTTTGTTGGCAACGCACAGC	consensus_repeat_stdO_Type_II-C_v2	class_2	II-C	>stdO.class_2.type_II-C.NSLR01000005.1_2_REPEAT1@ACTGGGAATAGCTTTCAGATTTAGTATTTTTGTTGGCAACGCACAGC
	NSLR01000005.1	direct_repeat	21876	21922	47	NSLR01000005.1_2_REPEAT10	NSLR01000005.1_2	GCTGTGCGTTGCCAACAAAAATACTAAATCTGAAAGCTATTCCCAGT	GCA_002529285	1	50	[WW2931]	FALSE	NSLR01000005.1@1	[15451, 24446]	II-C	Ambiguous	II-C	certain	II-C	0.926982	#N/A	#N/A	GCTGTGCGTTGCCAACAAAAATACTAAATCTGAAAGCTATTCCCAGT	REVERSE COMPLEMENT (II-C)	ACTGGGAATAGCTTTCAGATTTAGTATTTTTGTTGGCAACGCACAGC	ACTGGGAATAGCTTTCAGATTTAGTATTTTTGTTGGCAACGCACAGC	consensus_repeat_stdO_Type_II-C_v2	class_2	II-C	>stdO.class_2.type_II-C.NSLR01000005.1_2_REPEAT10@ACTGGGAATAGCTTTCAGATTTAGTATTTTTGTTGGCAACGCACAGC
	NSLR01000005.1	direct_repeat	21953	21999	47	NSLR01000005.1_2_REPEAT11	NSLR01000005.1_2	GCTGTGCGTTGCCAACAAAAATACTAAATCTGAAAGCTATTCCCAGT	GCA_002529285	1	50	[WW2931]	FALSE	NSLR01000005.1@1	[15451, 24446]	II-C	Ambiguous	II-C	certain	II-C	0.926982	#N/A	#N/A	GCTGTGCGTTGCCAACAAAAATACTAAATCTGAAAGCTATTCCCAGT	REVERSE COMPLEMENT (II-C)	ACTGGGAATAGCTTTCAGATTTAGTATTTTTGTTGGCAACGCACAGC	ACTGGGAATAGCTTTCAGATTTAGTATTTTTGTTGGCAACGCACAGC	consensus_repeat_stdO_Type_II-C_v2	class_2	II-C	>stdO.class_2.type_II-C.NSLR01000005.1_2_REPEAT11@ACTGGGAATAGCTTTCAGATTTAGTATTTTTGTTGGCAACGCACAGC
	NSLR01000005.1	direct_repeat	22030	22076	47	NSLR01000005.1_2_REPEAT12	NSLR01000005.1_2	GCTGTGCGTTGCCAACAAAAATACTAAATCTGAAAGCTATTCCCAGT	GCA_002529285	1	50	[WW2931]	FALSE	NSLR01000005.1@1	[15451, 24446]	II-C	Ambiguous	II-C	certain	II-C	0.926982	#N/A	#N/A	GCTGTGCGTTGCCAACAAAAATACTAAATCTGAAAGCTATTCCCAGT	REVERSE COMPLEMENT (II-C)	ACTGGGAATAGCTTTCAGATTTAGTATTTTTGTTGGCAACGCACAGC	ACTGGGAATAGCTTTCAGATTTAGTATTTTTGTTGGCAACGCACAGC	consensus_repeat_stdO_Type_II-C_v2	class_2	II-C	>stdO.class_2.type_II-C.NSLR01000005.1_2_REPEAT12@ACTGGGAATAGCTTTCAGATTTAGTATTTTTGTTGGCAACGCACAGC
	NSLR01000005.1	direct_repeat	22107	22153	47	NSLR01000005.1_2_REPEAT13	NSLR01000005.1_2	GCTGTGCGTTGCCAACAAAAATACTAAATCTGAAAGCTATTCCCAGT	GCA_002529285	1	50	[WW2931]	FALSE	NSLR01000005.1@1	[15451, 24446]	II-C	Ambiguous	II-C	certain	II-C	0.926982	#N/A	#N/A	GCTGTGCGTTGCCAACAAAAATACTAAATCTGAAAGCTATTCCCAGT	REVERSE COMPLEMENT (II-C)	ACTGGGAATAGCTTTCAGATTTAGTATTTTTGTTGGCAACGCACAGC	ACTGGGAATAGCTTTCAGATTTAGTATTTTTGTTGGCAACGCACAGC	consensus_repeat_stdO_Type_II-C_v2	class_2	II-C	>stdO.class_2.type_II-C.NSLR01000005.1_2_REPEAT13@ACTGGGAATAGCTTTCAGATTTAGTATTTTTGTTGGCAACGCACAGC
	NSLR01000005.1	direct_repeat	22184	22230	47	NSLR01000005.1_2_REPEAT14	NSLR01000005.1_2	GCTGTGCGTTGCCAACAAAAATACTAAATCTGAAAGCTATTCCCAGT	GCA_002529285	1	50	[WW2931]	FALSE	NSLR01000005.1@1	[15451, 24446]	II-C	Ambiguous	II-C	certain	II-C	0.926982	#N/A	#N/A	GCTGTGCGTTGCCAACAAAAATACTAAATCTGAAAGCTATTCCCAGT	REVERSE COMPLEMENT (II-C)	ACTGGGAATAGCTTTCAGATTTAGTATTTTTGTTGGCAACGCACAGC	ACTGGGAATAGCTTTCAGATTTAGTATTTTTGTTGGCAACGCACAGC	consensus_repeat_stdO_Type_II-C_v2	class_2	II-C	>stdO.class_2.type_II-C.NSLR01000005.1_2_REPEAT14@ACTGGGAATAGCTTTCAGATTTAGTATTTTTGTTGGCAACGCACAGC
	NSLR01000005.1	direct_repeat	22261	22307	47	NSLR01000005.1_2_REPEAT15	NSLR01000005.1_2	GCTGTGCGTTGCCAACAAAAATACTAAATCTGAAAGCTATTCCCAGT	GCA_002529285	1	50	[WW2931]	FALSE	NSLR01000005.1@1	[15451, 24446]	II-C	Ambiguous	II-C	certain	II-C	0.926982	#N/A	#N/A	GCTGTGCGTTGCCAACAAAAATACTAAATCTGAAAGCTATTCCCAGT	REVERSE COMPLEMENT (II-C)	ACTGGGAATAGCTTTCAGATTTAGTATTTTTGTTGGCAACGCACAGC	ACTGGGAATAGCTTTCAGATTTAGTATTTTTGTTGGCAACGCACAGC	consensus_repeat_stdO_Type_II-C_v2	class_2	II-C	>stdO.class_2.type_II-C.NSLR01000005.1_2_REPEAT15@ACTGGGAATAGCTTTCAGATTTAGTATTTTTGTTGGCAACGCACAGC
	NSLR01000005.1	direct_repeat	22338	22384	47	NSLR01000005.1_2_REPEAT16	NSLR01000005.1_2	GCTGTGCGTTGCCAACAAAAATACTAAATCTGAAAGCTATTCCCAGT	GCA_002529285	1	50	[WW2931]	FALSE	NSLR01000005.1@1	[15451, 24446]	II-C	Ambiguous	II-C	certain	II-C	0.926982	#N/A	#N/A	GCTGTGCGTTGCCAACAAAAATACTAAATCTGAAAGCTATTCCCAGT	REVERSE COMPLEMENT (II-C)	ACTGGGAATAGCTTTCAGATTTAGTATTTTTGTTGGCAACGCACAGC	ACTGGGAATAGCTTTCAGATTTAGTATTTTTGTTGGCAACGCACAGC	consensus_repeat_stdO_Type_II-C_v2	class_2	II-C	>stdO.class_2.type_II-C.NSLR01000005.1_2_REPEAT16@ACTGGGAATAGCTTTCAGATTTAGTATTTTTGTTGGCAACGCACAGC
	NSLR01000005.1	direct_repeat	22415	22461	47	NSLR01000005.1_2_REPEAT17	NSLR01000005.1_2	GCTGTGCGTTGCCAACAAAAATACTAAATCTGAAAGCTATTCCCAGT	GCA_002529285	1	50	[WW2931]	FALSE	NSLR01000005.1@1	[15451, 24446]	II-C	Ambiguous	II-C	certain	II-C	0.926982	#N/A	#N/A	GCTGTGCGTTGCCAACAAAAATACTAAATCTGAAAGCTATTCCCAGT	REVERSE COMPLEMENT (II-C)	ACTGGGAATAGCTTTCAGATTTAGTATTTTTGTTGGCAACGCACAGC	ACTGGGAATAGCTTTCAGATTTAGTATTTTTGTTGGCAACGCACAGC	consensus_repeat_stdO_Type_II-C_v2	class_2	II-C	>stdO.class_2.type_II-C.NSLR01000005.1_2_REPEAT17@ACTGGGAATAGCTTTCAGATTTAGTATTTTTGTTGGCAACGCACAGC
	NSLR01000005.1	direct_repeat	21262	21308	47	NSLR01000005.1_2_REPEAT2	NSLR01000005.1_2	GCTGTGCGTTGCCAACAAAAATACTAAATCTGAAAGCTATTCCCAGT	GCA_002529285	1	50	[WW2931]	FALSE	NSLR01000005.1@1	[15451, 24446]	II-C	Ambiguous	II-C	certain	II-C	0.926982	#N/A	#N/A	GCTGTGCGTTGCCAACAAAAATACTAAATCTGAAAGCTATTCCCAGT	REVERSE COMPLEMENT (II-C)	ACTGGGAATAGCTTTCAGATTTAGTATTTTTGTTGGCAACGCACAGC	ACTGGGAATAGCTTTCAGATTTAGTATTTTTGTTGGCAACGCACAGC	consensus_repeat_stdO_Type_II-C_v2	class_2	II-C	>stdO.class_2.type_II-C.NSLR01000005.1_2_REPEAT2@ACTGGGAATAGCTTTCAGATTTAGTATTTTTGTTGGCAACGCACAGC
	NSLR01000005.1	direct_repeat	21339	21385	47	NSLR01000005.1_2_REPEAT3	NSLR01000005.1_2	GCTGTGCGTTGCCAACAAAAATACTAAATCTGAAAGCTATTCCCAGT	GCA_002529285	1	50	[WW2931]	FALSE	NSLR01000005.1@1	[15451, 24446]	II-C	Ambiguous	II-C	certain	II-C	0.926982	#N/A	#N/A	GCTGTGCGTTGCCAACAAAAATACTAAATCTGAAAGCTATTCCCAGT	REVERSE COMPLEMENT (II-C)	ACTGGGAATAGCTTTCAGATTTAGTATTTTTGTTGGCAACGCACAGC	ACTGGGAATAGCTTTCAGATTTAGTATTTTTGTTGGCAACGCACAGC	consensus_repeat_stdO_Type_II-C_v2	class_2	II-C	>stdO.class_2.type_II-C.NSLR01000005.1_2_REPEAT3@ACTGGGAATAGCTTTCAGATTTAGTATTTTTGTTGGCAACGCACAGC
	NSLR01000005.1	direct_repeat	21416	21462	47	NSLR01000005.1_2_REPEAT4	NSLR01000005.1_2	GCTGTGCGTTGCCAACAAAAATACTAAATCTGAAAGCTATTCCCAGT	GCA_002529285	1	50	[WW2931]	FALSE	NSLR01000005.1@1	[15451, 24446]	II-C	Ambiguous	II-C	certain	II-C	0.926982	#N/A	#N/A	GCTGTGCGTTGCCAACAAAAATACTAAATCTGAAAGCTATTCCCAGT	REVERSE COMPLEMENT (II-C)	ACTGGGAATAGCTTTCAGATTTAGTATTTTTGTTGGCAACGCACAGC	ACTGGGAATAGCTTTCAGATTTAGTATTTTTGTTGGCAACGCACAGC	consensus_repeat_stdO_Type_II-C_v2	class_2	II-C	>stdO.class_2.type_II-C.NSLR01000005.1_2_REPEAT4@ACTGGGAATAGCTTTCAGATTTAGTATTTTTGTTGGCAACGCACAGC
	NSLR01000005.1	direct_repeat	21493	21539	47	NSLR01000005.1_2_REPEAT5	NSLR01000005.1_2	GCTGTGCGTTGCCAACAAAAATACTAAATCTGAAAGCTATTCCCAGT	GCA_002529285	1	50	[WW2931]	FALSE	NSLR01000005.1@1	[15451, 24446]	II-C	Ambiguous	II-C	certain	II-C	0.926982	#N/A	#N/A	GCTGTGCGTTGCCAACAAAAATACTAAATCTGAAAGCTATTCCCAGT	REVERSE COMPLEMENT (II-C)	ACTGGGAATAGCTTTCAGATTTAGTATTTTTGTTGGCAACGCACAGC	ACTGGGAATAGCTTTCAGATTTAGTATTTTTGTTGGCAACGCACAGC	consensus_repeat_stdO_Type_II-C_v2	class_2	II-C	>stdO.class_2.type_II-C.NSLR01000005.1_2_REPEAT5@ACTGGGAATAGCTTTCAGATTTAGTATTTTTGTTGGCAACGCACAGC
	NSLR01000005.1	direct_repeat	21569	21615	47	NSLR01000005.1_2_REPEAT6	NSLR01000005.1_2	GCTGTGCGTTGCCAACAAAAATACTAAATCTGAAAGCTATTCCCAGT	GCA_002529285	1	50	[WW2931]	FALSE	NSLR01000005.1@1	[15451, 24446]	II-C	Ambiguous	II-C	certain	II-C	0.926982	#N/A	#N/A	GCTGTGCGTTGCCAACAAAAATACTAAATCTGAAAGCTATTCCCAGT	REVERSE COMPLEMENT (II-C)	ACTGGGAATAGCTTTCAGATTTAGTATTTTTGTTGGCAACGCACAGC	ACTGGGAATAGCTTTCAGATTTAGTATTTTTGTTGGCAACGCACAGC	consensus_repeat_stdO_Type_II-C_v2	class_2	II-C	>stdO.class_2.type_II-C.NSLR01000005.1_2_REPEAT6@ACTGGGAATAGCTTTCAGATTTAGTATTTTTGTTGGCAACGCACAGC
	NSLR01000005.1	direct_repeat	21646	21692	47	NSLR01000005.1_2_REPEAT7	NSLR01000005.1_2	GCTGTGCGTTGCCAACAAAAATACTAAATCTGAAAGCTATTCCCAGT	GCA_002529285	1	50	[WW2931]	FALSE	NSLR01000005.1@1	[15451, 24446]	II-C	Ambiguous	II-C	certain	II-C	0.926982	#N/A	#N/A	GCTGTGCGTTGCCAACAAAAATACTAAATCTGAAAGCTATTCCCAGT	REVERSE COMPLEMENT (II-C)	ACTGGGAATAGCTTTCAGATTTAGTATTTTTGTTGGCAACGCACAGC	ACTGGGAATAGCTTTCAGATTTAGTATTTTTGTTGGCAACGCACAGC	consensus_repeat_stdO_Type_II-C_v2	class_2	II-C	>stdO.class_2.type_II-C.NSLR01000005.1_2_REPEAT7@ACTGGGAATAGCTTTCAGATTTAGTATTTTTGTTGGCAACGCACAGC
	NSLR01000005.1	direct_repeat	21723	21769	47	NSLR01000005.1_2_REPEAT8	NSLR01000005.1_2	GCTGTGCGTTGCCAACAAAAATACTAAATCTGAAAGCTATTCCCAGT	GCA_002529285	1	50	[WW2931]	FALSE	NSLR01000005.1@1	[15451, 24446]	II-C	Ambiguous	II-C	certain	II-C	0.926982	#N/A	#N/A	GCTGTGCGTTGCCAACAAAAATACTAAATCTGAAAGCTATTCCCAGT	REVERSE COMPLEMENT (II-C)	ACTGGGAATAGCTTTCAGATTTAGTATTTTTGTTGGCAACGCACAGC	ACTGGGAATAGCTTTCAGATTTAGTATTTTTGTTGGCAACGCACAGC	consensus_repeat_stdO_Type_II-C_v2	class_2	II-C	>stdO.class_2.type_II-C.NSLR01000005.1_2_REPEAT8@ACTGGGAATAGCTTTCAGATTTAGTATTTTTGTTGGCAACGCACAGC
	NSLR01000005.1	direct_repeat	21800	21846	47	NSLR01000005.1_2_REPEAT9	NSLR01000005.1_2	GCTGTGCGTTGCCAACAAAAATACTAAATCTGAAAGCTATTCCCAGT	GCA_002529285	1	50	[WW2931]	FALSE	NSLR01000005.1@1	[15451, 24446]	II-C	Ambiguous	II-C	certain	II-C	0.926982	#N/A	#N/A	GCTGTGCGTTGCCAACAAAAATACTAAATCTGAAAGCTATTCCCAGT	REVERSE COMPLEMENT (II-C)	ACTGGGAATAGCTTTCAGATTTAGTATTTTTGTTGGCAACGCACAGC	ACTGGGAATAGCTTTCAGATTTAGTATTTTTGTTGGCAACGCACAGC	consensus_repeat_stdO_Type_II-C_v2	class_2	II-C	>stdO.class_2.type_II-C.NSLR01000005.1_2_REPEAT9@ACTGGGAATAGCTTTCAGATTTAGTATTTTTGTTGGCAACGCACAGC
	QPGS01000003.1	direct_repeat	22893	22939	47	QPGS01000003.1_1_REPEAT28	QPGS01000003.1_1	GCTGTGCGTTGCAACAAAAATACTAAATCTGAAAGCTATTCCCAGTT	GCA_003862255	1	51	[381OKJP]	FALSE	QPGS01000003.1@1	[15082, 24848]	II-C	Ambiguous	II-C	certain	II-C	0.926982	#N/A	#N/A	GCTGTGCGTTGCCAACAAAAATACTAAATCTGAAAGCTATTCCCAGT	REVERSE COMPLEMENT (II-C)	AACTGGGAATAGCTTTCAGATTTAGTATTTTTGTTGCAACGCACAGC	ACTGGGAATAGCTTTCAGATTTAGTATTTTTGTTGGCAACGCACAGC	consensus_repeat_stdO_Type_II-C_v2	class_2	II-C	>stdO.class_2.type_II-C.QPGS01000003.1_1_REPEAT28@AACTGGGAATAGCTTTCAGATTTAGTATTTTTGTTGCAACGCACAGC
	QPGS01000003.1	direct_repeat	22969	23015	47	QPGS01000003.1_1_REPEAT29	QPGS01000003.1_1	GCTGTGCGTTGCAACAAAAATACTAAATCTGAAAGCTATTCCCAGTT	GCA_003862255	1	51	[381OKJP]	FALSE	QPGS01000003.1@1	[15082, 24848]	II-C	Ambiguous	II-C	certain	II-C	0.926982	#N/A	#N/A	GCTGTGCGTTGCCAACAAAAATACTAAATCTGAAAGCTATTCCCAGT	REVERSE COMPLEMENT (II-C)	AACTGGGAATAGCTTTCAGATTTAGTATTTTTGTTGCAACGCACAGC	ACTGGGAATAGCTTTCAGATTTAGTATTTTTGTTGGCAACGCACAGC	consensus_repeat_stdO_Type_II-C_v2	class_2	II-C	>stdO.class_2.type_II-C.QPGS01000003.1_1_REPEAT29@AACTGGGAATAGCTTTCAGATTTAGTATTTTTGTTGCAACGCACAGC
	QPGS01000003.1	direct_repeat	20816	20862	47	QPGS01000003.1_1_REPEAT1	QPGS01000003.1_1	GCTGTGCGTTGCCAACAAAAATACTAAATCTGAAAGCTATTCCCAGT	GCA_003862255	1	51	[381OKJP]	FALSE	QPGS01000003.1@1	[15082, 24848]	II-C	Ambiguous	II-C	certain	II-C	0.926982	#N/A	#N/A	GCTGTGCGTTGCCAACAAAAATACTAAATCTGAAAGCTATTCCCAGT	REVERSE COMPLEMENT (II-C)	ACTGGGAATAGCTTTCAGATTTAGTATTTTTGTTGGCAACGCACAGC	ACTGGGAATAGCTTTCAGATTTAGTATTTTTGTTGGCAACGCACAGC	consensus_repeat_stdO_Type_II-C_v2	class_2	II-C	>stdO.class_2.type_II-C.QPGS01000003.1_1_REPEAT1@ACTGGGAATAGCTTTCAGATTTAGTATTTTTGTTGGCAACGCACAGC
	QPGS01000003.1	direct_repeat	21508	21554	47	QPGS01000003.1_1_REPEAT10	QPGS01000003.1_1	GCTGTGCGTTGCCAACAAAAATACTAAATCTGAAAGCTATTCCCAGT	GCA_003862255	1	51	[381OKJP]	FALSE	QPGS01000003.1@1	[15082, 24848]	II-C	Ambiguous	II-C	certain	II-C	0.926982	#N/A	#N/A	GCTGTGCGTTGCCAACAAAAATACTAAATCTGAAAGCTATTCCCAGT	REVERSE COMPLEMENT (II-C)	ACTGGGAATAGCTTTCAGATTTAGTATTTTTGTTGGCAACGCACAGC	ACTGGGAATAGCTTTCAGATTTAGTATTTTTGTTGGCAACGCACAGC	consensus_repeat_stdO_Type_II-C_v2	class_2	II-C	>stdO.class_2.type_II-C.QPGS01000003.1_1_REPEAT10@ACTGGGAATAGCTTTCAGATTTAGTATTTTTGTTGGCAACGCACAGC
	QPGS01000003.1	direct_repeat	21585	21631	47	QPGS01000003.1_1_REPEAT11	QPGS01000003.1_1	GCTGTGCGTTGCCAACAAAAATACTAAATCTGAAAGCTATTCCCAGT	GCA_003862255	1	51	[381OKJP]	FALSE	QPGS01000003.1@1	[15082, 24848]	II-C	Ambiguous	II-C	certain	II-C	0.926982	#N/A	#N/A	GCTGTGCGTTGCCAACAAAAATACTAAATCTGAAAGCTATTCCCAGT	REVERSE COMPLEMENT (II-C)	ACTGGGAATAGCTTTCAGATTTAGTATTTTTGTTGGCAACGCACAGC	ACTGGGAATAGCTTTCAGATTTAGTATTTTTGTTGGCAACGCACAGC	consensus_repeat_stdO_Type_II-C_v2	class_2	II-C	>stdO.class_2.type_II-C.QPGS01000003.1_1_REPEAT11@ACTGGGAATAGCTTTCAGATTTAGTATTTTTGTTGGCAACGCACAGC
	QPGS01000003.1	direct_repeat	21662	21708	47	QPGS01000003.1_1_REPEAT12	QPGS01000003.1_1	GCTGTGCGTTGCCAACAAAAATACTAAATCTGAAAGCTATTCCCAGT	GCA_003862255	1	51	[381OKJP]	FALSE	QPGS01000003.1@1	[15082, 24848]	II-C	Ambiguous	II-C	certain	II-C	0.926982	#N/A	#N/A	GCTGTGCGTTGCCAACAAAAATACTAAATCTGAAAGCTATTCCCAGT	REVERSE COMPLEMENT (II-C)	ACTGGGAATAGCTTTCAGATTTAGTATTTTTGTTGGCAACGCACAGC	ACTGGGAATAGCTTTCAGATTTAGTATTTTTGTTGGCAACGCACAGC	consensus_repeat_stdO_Type_II-C_v2	class_2	II-C	>stdO.class_2.type_II-C.QPGS01000003.1_1_REPEAT12@ACTGGGAATAGCTTTCAGATTTAGTATTTTTGTTGGCAACGCACAGC
	QPGS01000003.1	direct_repeat	21739	21785	47	QPGS01000003.1_1_REPEAT13	QPGS01000003.1_1	GCTGTGCGTTGCCAACAAAAATACTAAATCTGAAAGCTATTCCCAGT	GCA_003862255	1	51	[381OKJP]	FALSE	QPGS01000003.1@1	[15082, 24848]	II-C	Ambiguous	II-C	certain	II-C	0.926982	#N/A	#N/A	GCTGTGCGTTGCCAACAAAAATACTAAATCTGAAAGCTATTCCCAGT	REVERSE COMPLEMENT (II-C)	ACTGGGAATAGCTTTCAGATTTAGTATTTTTGTTGGCAACGCACAGC	ACTGGGAATAGCTTTCAGATTTAGTATTTTTGTTGGCAACGCACAGC	consensus_repeat_stdO_Type_II-C_v2	class_2	II-C	>stdO.class_2.type_II-C.QPGS01000003.1_1_REPEAT13@ACTGGGAATAGCTTTCAGATTTAGTATTTTTGTTGGCAACGCACAGC
	QPGS01000003.1	direct_repeat	21815	21861	47	QPGS01000003.1_1_REPEAT14	QPGS01000003.1_1	GCTGTGCGTTGCCAACAAAAATACTAAATCTGAAAGCTATTCCCAGT	GCA_003862255	1	51	[381OKJP]	FALSE	QPGS01000003.1@1	[15082, 24848]	II-C	Ambiguous	II-C	certain	II-C	0.926982	#N/A	#N/A	GCTGTGCGTTGCCAACAAAAATACTAAATCTGAAAGCTATTCCCAGT	REVERSE COMPLEMENT (II-C)	ACTGGGAATAGCTTTCAGATTTAGTATTTTTGTTGGCAACGCACAGC	ACTGGGAATAGCTTTCAGATTTAGTATTTTTGTTGGCAACGCACAGC	consensus_repeat_stdO_Type_II-C_v2	class_2	II-C	>stdO.class_2.type_II-C.QPGS01000003.1_1_REPEAT14@ACTGGGAATAGCTTTCAGATTTAGTATTTTTGTTGGCAACGCACAGC
	QPGS01000003.1	direct_repeat	21892	21938	47	QPGS01000003.1_1_REPEAT15	QPGS01000003.1_1	GCTGTGCGTTGCCAACAAAAATACTAAATCTGAAAGCTATTCCCAGT	GCA_003862255	1	51	[381OKJP]	FALSE	QPGS01000003.1@1	[15082, 24848]	II-C	Ambiguous	II-C	certain	II-C	0.926982	#N/A	#N/A	GCTGTGCGTTGCCAACAAAAATACTAAATCTGAAAGCTATTCCCAGT	REVERSE COMPLEMENT (II-C)	ACTGGGAATAGCTTTCAGATTTAGTATTTTTGTTGGCAACGCACAGC	ACTGGGAATAGCTTTCAGATTTAGTATTTTTGTTGGCAACGCACAGC	consensus_repeat_stdO_Type_II-C_v2	class_2	II-C	>stdO.class_2.type_II-C.QPGS01000003.1_1_REPEAT15@ACTGGGAATAGCTTTCAGATTTAGTATTTTTGTTGGCAACGCACAGC
	QPGS01000003.1	direct_repeat	21969	22015	47	QPGS01000003.1_1_REPEAT16	QPGS01000003.1_1	GCTGTGCGTTGCCAACAAAAATACTAAATCTGAAAGCTATTCCCAGT	GCA_003862255	1	51	[381OKJP]	FALSE	QPGS01000003.1@1	[15082, 24848]	II-C	Ambiguous	II-C	certain	II-C	0.926982	#N/A	#N/A	GCTGTGCGTTGCCAACAAAAATACTAAATCTGAAAGCTATTCCCAGT	REVERSE COMPLEMENT (II-C)	ACTGGGAATAGCTTTCAGATTTAGTATTTTTGTTGGCAACGCACAGC	ACTGGGAATAGCTTTCAGATTTAGTATTTTTGTTGGCAACGCACAGC	consensus_repeat_stdO_Type_II-C_v2	class_2	II-C	>stdO.class_2.type_II-C.QPGS01000003.1_1_REPEAT16@ACTGGGAATAGCTTTCAGATTTAGTATTTTTGTTGGCAACGCACAGC
	QPGS01000003.1	direct_repeat	22046	22092	47	QPGS01000003.1_1_REPEAT17	QPGS01000003.1_1	GCTGTGCGTTGCCAACAAAAATACTAAATCTGAAAGCTATTCCCAGT	GCA_003862255	1	51	[381OKJP]	FALSE	QPGS01000003.1@1	[15082, 24848]	II-C	Ambiguous	II-C	certain	II-C	0.926982	#N/A	#N/A	GCTGTGCGTTGCCAACAAAAATACTAAATCTGAAAGCTATTCCCAGT	REVERSE COMPLEMENT (II-C)	ACTGGGAATAGCTTTCAGATTTAGTATTTTTGTTGGCAACGCACAGC	ACTGGGAATAGCTTTCAGATTTAGTATTTTTGTTGGCAACGCACAGC	consensus_repeat_stdO_Type_II-C_v2	class_2	II-C	>stdO.class_2.type_II-C.QPGS01000003.1_1_REPEAT17@ACTGGGAATAGCTTTCAGATTTAGTATTTTTGTTGGCAACGCACAGC
	QPGS01000003.1	direct_repeat	22123	22169	47	QPGS01000003.1_1_REPEAT18	QPGS01000003.1_1	GCTGTGCGTTGCCAACAAAAATACTAAATCTGAAAGCTATTCCCAGT	GCA_003862255	1	51	[381OKJP]	FALSE	QPGS01000003.1@1	[15082, 24848]	II-C	Ambiguous	II-C	certain	II-C	0.926982	#N/A	#N/A	GCTGTGCGTTGCCAACAAAAATACTAAATCTGAAAGCTATTCCCAGT	REVERSE COMPLEMENT (II-C)	ACTGGGAATAGCTTTCAGATTTAGTATTTTTGTTGGCAACGCACAGC	ACTGGGAATAGCTTTCAGATTTAGTATTTTTGTTGGCAACGCACAGC	consensus_repeat_stdO_Type_II-C_v2	class_2	II-C	>stdO.class_2.type_II-C.QPGS01000003.1_1_REPEAT18@ACTGGGAATAGCTTTCAGATTTAGTATTTTTGTTGGCAACGCACAGC
	QPGS01000003.1	direct_repeat	22200	22246	47	QPGS01000003.1_1_REPEAT19	QPGS01000003.1_1	GCTGTGCGTTGCCAACAAAAATACTAAATCTGAAAGCTATTCCCAGT	GCA_003862255	1	51	[381OKJP]	FALSE	QPGS01000003.1@1	[15082, 24848]	II-C	Ambiguous	II-C	certain	II-C	0.926982	#N/A	#N/A	GCTGTGCGTTGCCAACAAAAATACTAAATCTGAAAGCTATTCCCAGT	REVERSE COMPLEMENT (II-C)	ACTGGGAATAGCTTTCAGATTTAGTATTTTTGTTGGCAACGCACAGC	ACTGGGAATAGCTTTCAGATTTAGTATTTTTGTTGGCAACGCACAGC	consensus_repeat_stdO_Type_II-C_v2	class_2	II-C	>stdO.class_2.type_II-C.QPGS01000003.1_1_REPEAT19@ACTGGGAATAGCTTTCAGATTTAGTATTTTTGTTGGCAACGCACAGC
	QPGS01000003.1	direct_repeat	20893	20939	47	QPGS01000003.1_1_REPEAT2	QPGS01000003.1_1	GCTGTGCGTTGCCAACAAAAATACTAAATCTGAAAGCTATTCCCAGT	GCA_003862255	1	51	[381OKJP]	FALSE	QPGS01000003.1@1	[15082, 24848]	II-C	Ambiguous	II-C	certain	II-C	0.926982	#N/A	#N/A	GCTGTGCGTTGCCAACAAAAATACTAAATCTGAAAGCTATTCCCAGT	REVERSE COMPLEMENT (II-C)	ACTGGGAATAGCTTTCAGATTTAGTATTTTTGTTGGCAACGCACAGC	ACTGGGAATAGCTTTCAGATTTAGTATTTTTGTTGGCAACGCACAGC	consensus_repeat_stdO_Type_II-C_v2	class_2	II-C	>stdO.class_2.type_II-C.QPGS01000003.1_1_REPEAT2@ACTGGGAATAGCTTTCAGATTTAGTATTTTTGTTGGCAACGCACAGC
	QPGS01000003.1	direct_repeat	22277	22323	47	QPGS01000003.1_1_REPEAT20	QPGS01000003.1_1	GCTGTGCGTTGCCAACAAAAATACTAAATCTGAAAGCTATTCCCAGT	GCA_003862255	1	51	[381OKJP]	FALSE	QPGS01000003.1@1	[15082, 24848]	II-C	Ambiguous	II-C	certain	II-C	0.926982	#N/A	#N/A	GCTGTGCGTTGCCAACAAAAATACTAAATCTGAAAGCTATTCCCAGT	REVERSE COMPLEMENT (II-C)	ACTGGGAATAGCTTTCAGATTTAGTATTTTTGTTGGCAACGCACAGC	ACTGGGAATAGCTTTCAGATTTAGTATTTTTGTTGGCAACGCACAGC	consensus_repeat_stdO_Type_II-C_v2	class_2	II-C	>stdO.class_2.type_II-C.QPGS01000003.1_1_REPEAT20@ACTGGGAATAGCTTTCAGATTTAGTATTTTTGTTGGCAACGCACAGC
	QPGS01000003.1	direct_repeat	22354	22400	47	QPGS01000003.1_1_REPEAT21	QPGS01000003.1_1	GCTGTGCGTTGCCAACAAAAATACTAAATCTGAAAGCTATTCCCAGT	GCA_003862255	1	51	[381OKJP]	FALSE	QPGS01000003.1@1	[15082, 24848]	II-C	Ambiguous	II-C	certain	II-C	0.926982	#N/A	#N/A	GCTGTGCGTTGCCAACAAAAATACTAAATCTGAAAGCTATTCCCAGT	REVERSE COMPLEMENT (II-C)	ACTGGGAATAGCTTTCAGATTTAGTATTTTTGTTGGCAACGCACAGC	ACTGGGAATAGCTTTCAGATTTAGTATTTTTGTTGGCAACGCACAGC	consensus_repeat_stdO_Type_II-C_v2	class_2	II-C	>stdO.class_2.type_II-C.QPGS01000003.1_1_REPEAT21@ACTGGGAATAGCTTTCAGATTTAGTATTTTTGTTGGCAACGCACAGC
	QPGS01000003.1	direct_repeat	22431	22477	47	QPGS01000003.1_1_REPEAT22	QPGS01000003.1_1	GCTGTGCGTTGCCAACAAAAATACTAAATCTGAAAGCTATTCCCAGT	GCA_003862255	1	51	[381OKJP]	FALSE	QPGS01000003.1@1	[15082, 24848]	II-C	Ambiguous	II-C	certain	II-C	0.926982	#N/A	#N/A	GCTGTGCGTTGCCAACAAAAATACTAAATCTGAAAGCTATTCCCAGT	REVERSE COMPLEMENT (II-C)	ACTGGGAATAGCTTTCAGATTTAGTATTTTTGTTGGCAACGCACAGC	ACTGGGAATAGCTTTCAGATTTAGTATTTTTGTTGGCAACGCACAGC	consensus_repeat_stdO_Type_II-C_v2	class_2	II-C	>stdO.class_2.type_II-C.QPGS01000003.1_1_REPEAT22@ACTGGGAATAGCTTTCAGATTTAGTATTTTTGTTGGCAACGCACAGC
	QPGS01000003.1	direct_repeat	22508	22554	47	QPGS01000003.1_1_REPEAT23	QPGS01000003.1_1	GCTGTGCGTTGCCAACAAAAATACTAAATCTGAAAGCTATTCCCAGT	GCA_003862255	1	51	[381OKJP]	FALSE	QPGS01000003.1@1	[15082, 24848]	II-C	Ambiguous	II-C	certain	II-C	0.926982	#N/A	#N/A	GCTGTGCGTTGCCAACAAAAATACTAAATCTGAAAGCTATTCCCAGT	REVERSE COMPLEMENT (II-C)	ACTGGGAATAGCTTTCAGATTTAGTATTTTTGTTGGCAACGCACAGC	ACTGGGAATAGCTTTCAGATTTAGTATTTTTGTTGGCAACGCACAGC	consensus_repeat_stdO_Type_II-C_v2	class_2	II-C	>stdO.class_2.type_II-C.QPGS01000003.1_1_REPEAT23@ACTGGGAATAGCTTTCAGATTTAGTATTTTTGTTGGCAACGCACAGC
	QPGS01000003.1	direct_repeat	22585	22631	47	QPGS01000003.1_1_REPEAT24	QPGS01000003.1_1	GCTGTGCGTTGCCAACAAAAATACTAAATCTGAAAGCTATTCCCAGT	GCA_003862255	1	51	[381OKJP]	FALSE	QPGS01000003.1@1	[15082, 24848]	II-C	Ambiguous	II-C	certain	II-C	0.926982	#N/A	#N/A	GCTGTGCGTTGCCAACAAAAATACTAAATCTGAAAGCTATTCCCAGT	REVERSE COMPLEMENT (II-C)	ACTGGGAATAGCTTTCAGATTTAGTATTTTTGTTGGCAACGCACAGC	ACTGGGAATAGCTTTCAGATTTAGTATTTTTGTTGGCAACGCACAGC	consensus_repeat_stdO_Type_II-C_v2	class_2	II-C	>stdO.class_2.type_II-C.QPGS01000003.1_1_REPEAT24@ACTGGGAATAGCTTTCAGATTTAGTATTTTTGTTGGCAACGCACAGC
	QPGS01000003.1	direct_repeat	22662	22708	47	QPGS01000003.1_1_REPEAT25	QPGS01000003.1_1	GCTGTGCGTTGCCAACAAAAATACTAAATCTGAAAGCTATTCCCAGT	GCA_003862255	1	51	[381OKJP]	FALSE	QPGS01000003.1@1	[15082, 24848]	II-C	Ambiguous	II-C	certain	II-C	0.926982	#N/A	#N/A	GCTGTGCGTTGCCAACAAAAATACTAAATCTGAAAGCTATTCCCAGT	REVERSE COMPLEMENT (II-C)	ACTGGGAATAGCTTTCAGATTTAGTATTTTTGTTGGCAACGCACAGC	ACTGGGAATAGCTTTCAGATTTAGTATTTTTGTTGGCAACGCACAGC	consensus_repeat_stdO_Type_II-C_v2	class_2	II-C	>stdO.class_2.type_II-C.QPGS01000003.1_1_REPEAT25@ACTGGGAATAGCTTTCAGATTTAGTATTTTTGTTGGCAACGCACAGC
	QPGS01000003.1	direct_repeat	22817	22863	47	QPGS01000003.1_1_REPEAT27	QPGS01000003.1_1	GCTGTGCGTTGCCAACAAAAATACTAAATCTGAAAGCTATTCCCAGT	GCA_003862255	1	51	[381OKJP]	FALSE	QPGS01000003.1@1	[15082, 24848]	II-C	Ambiguous	II-C	certain	II-C	0.926982	#N/A	#N/A	GCTGTGCGTTGCCAACAAAAATACTAAATCTGAAAGCTATTCCCAGT	REVERSE COMPLEMENT (II-C)	ACTGGGAATAGCTTTCAGATTTAGTATTTTTGTTGGCAACGCACAGC	ACTGGGAATAGCTTTCAGATTTAGTATTTTTGTTGGCAACGCACAGC	consensus_repeat_stdO_Type_II-C_v2	class_2	II-C	>stdO.class_2.type_II-C.QPGS01000003.1_1_REPEAT27@ACTGGGAATAGCTTTCAGATTTAGTATTTTTGTTGGCAACGCACAGC
	QPGS01000003.1	direct_repeat	20970	21016	47	QPGS01000003.1_1_REPEAT3	QPGS01000003.1_1	GCTGTGCGTTGCCAACAAAAATACTAAATCTGAAAGCTATTCCCAGT	GCA_003862255	1	51	[381OKJP]	FALSE	QPGS01000003.1@1	[15082, 24848]	II-C	Ambiguous	II-C	certain	II-C	0.926982	#N/A	#N/A	GCTGTGCGTTGCCAACAAAAATACTAAATCTGAAAGCTATTCCCAGT	REVERSE COMPLEMENT (II-C)	ACTGGGAATAGCTTTCAGATTTAGTATTTTTGTTGGCAACGCACAGC	ACTGGGAATAGCTTTCAGATTTAGTATTTTTGTTGGCAACGCACAGC	consensus_repeat_stdO_Type_II-C_v2	class_2	II-C	>stdO.class_2.type_II-C.QPGS01000003.1_1_REPEAT3@ACTGGGAATAGCTTTCAGATTTAGTATTTTTGTTGGCAACGCACAGC
	QPGS01000003.1	direct_repeat	21047	21093	47	QPGS01000003.1_1_REPEAT4	QPGS01000003.1_1	GCTGTGCGTTGCCAACAAAAATACTAAATCTGAAAGCTATTCCCAGT	GCA_003862255	1	51	[381OKJP]	FALSE	QPGS01000003.1@1	[15082, 24848]	II-C	Ambiguous	II-C	certain	II-C	0.926982	#N/A	#N/A	GCTGTGCGTTGCCAACAAAAATACTAAATCTGAAAGCTATTCCCAGT	REVERSE COMPLEMENT (II-C)	ACTGGGAATAGCTTTCAGATTTAGTATTTTTGTTGGCAACGCACAGC	ACTGGGAATAGCTTTCAGATTTAGTATTTTTGTTGGCAACGCACAGC	consensus_repeat_stdO_Type_II-C_v2	class_2	II-C	>stdO.class_2.type_II-C.QPGS01000003.1_1_REPEAT4@ACTGGGAATAGCTTTCAGATTTAGTATTTTTGTTGGCAACGCACAGC
	QPGS01000003.1	direct_repeat	21124	21170	47	QPGS01000003.1_1_REPEAT5	QPGS01000003.1_1	GCTGTGCGTTGCCAACAAAAATACTAAATCTGAAAGCTATTCCCAGT	GCA_003862255	1	51	[381OKJP]	FALSE	QPGS01000003.1@1	[15082, 24848]	II-C	Ambiguous	II-C	certain	II-C	0.926982	#N/A	#N/A	GCTGTGCGTTGCCAACAAAAATACTAAATCTGAAAGCTATTCCCAGT	REVERSE COMPLEMENT (II-C)	ACTGGGAATAGCTTTCAGATTTAGTATTTTTGTTGGCAACGCACAGC	ACTGGGAATAGCTTTCAGATTTAGTATTTTTGTTGGCAACGCACAGC	consensus_repeat_stdO_Type_II-C_v2	class_2	II-C	>stdO.class_2.type_II-C.QPGS01000003.1_1_REPEAT5@ACTGGGAATAGCTTTCAGATTTAGTATTTTTGTTGGCAACGCACAGC
	QPGS01000003.1	direct_repeat	21201	21247	47	QPGS01000003.1_1_REPEAT6	QPGS01000003.1_1	GCTGTGCGTTGCCAACAAAAATACTAAATCTGAAAGCTATTCCCAGT	GCA_003862255	1	51	[381OKJP]	FALSE	QPGS01000003.1@1	[15082, 24848]	II-C	Ambiguous	II-C	certain	II-C	0.926982	#N/A	#N/A	GCTGTGCGTTGCCAACAAAAATACTAAATCTGAAAGCTATTCCCAGT	REVERSE COMPLEMENT (II-C)	ACTGGGAATAGCTTTCAGATTTAGTATTTTTGTTGGCAACGCACAGC	ACTGGGAATAGCTTTCAGATTTAGTATTTTTGTTGGCAACGCACAGC	consensus_repeat_stdO_Type_II-C_v2	class_2	II-C	>stdO.class_2.type_II-C.QPGS01000003.1_1_REPEAT6@ACTGGGAATAGCTTTCAGATTTAGTATTTTTGTTGGCAACGCACAGC
	QPGS01000003.1	direct_repeat	21278	21324	47	QPGS01000003.1_1_REPEAT7	QPGS01000003.1_1	GCTGTGCGTTGCCAACAAAAATACTAAATCTGAAAGCTATTCCCAGT	GCA_003862255	1	51	[381OKJP]	FALSE	QPGS01000003.1@1	[15082, 24848]	II-C	Ambiguous	II-C	certain	II-C	0.926982	#N/A	#N/A	GCTGTGCGTTGCCAACAAAAATACTAAATCTGAAAGCTATTCCCAGT	REVERSE COMPLEMENT (II-C)	ACTGGGAATAGCTTTCAGATTTAGTATTTTTGTTGGCAACGCACAGC	ACTGGGAATAGCTTTCAGATTTAGTATTTTTGTTGGCAACGCACAGC	consensus_repeat_stdO_Type_II-C_v2	class_2	II-C	>stdO.class_2.type_II-C.QPGS01000003.1_1_REPEAT7@ACTGGGAATAGCTTTCAGATTTAGTATTTTTGTTGGCAACGCACAGC
	QPGS01000003.1	direct_repeat	21355	21401	47	QPGS01000003.1_1_REPEAT8	QPGS01000003.1_1	GCTGTGCGTTGCCAACAAAAATACTAAATCTGAAAGCTATTCCCAGT	GCA_003862255	1	51	[381OKJP]	FALSE	QPGS01000003.1@1	[15082, 24848]	II-C	Ambiguous	II-C	certain	II-C	0.926982	#N/A	#N/A	GCTGTGCGTTGCCAACAAAAATACTAAATCTGAAAGCTATTCCCAGT	REVERSE COMPLEMENT (II-C)	ACTGGGAATAGCTTTCAGATTTAGTATTTTTGTTGGCAACGCACAGC	ACTGGGAATAGCTTTCAGATTTAGTATTTTTGTTGGCAACGCACAGC	consensus_repeat_stdO_Type_II-C_v2	class_2	II-C	>stdO.class_2.type_II-C.QPGS01000003.1_1_REPEAT8@ACTGGGAATAGCTTTCAGATTTAGTATTTTTGTTGGCAACGCACAGC
	QPGS01000003.1	direct_repeat	21432	21478	47	QPGS01000003.1_1_REPEAT9	QPGS01000003.1_1	GCTGTGCGTTGCCAACAAAAATACTAAATCTGAAAGCTATTCCCAGT	GCA_003862255	1	51	[381OKJP]	FALSE	QPGS01000003.1@1	[15082, 24848]	II-C	Ambiguous	II-C	certain	II-C	0.926982	#N/A	#N/A	GCTGTGCGTTGCCAACAAAAATACTAAATCTGAAAGCTATTCCCAGT	REVERSE COMPLEMENT (II-C)	ACTGGGAATAGCTTTCAGATTTAGTATTTTTGTTGGCAACGCACAGC	ACTGGGAATAGCTTTCAGATTTAGTATTTTTGTTGGCAACGCACAGC	consensus_repeat_stdO_Type_II-C_v2	class_2	II-C	>stdO.class_2.type_II-C.QPGS01000003.1_1_REPEAT9@ACTGGGAATAGCTTTCAGATTTAGTATTTTTGTTGGCAACGCACAGC
	QPGS01000003.1	direct_repeat	22739	22785	47	QPGS01000003.1_1_REPEAT26	QPGS01000003.1_1	GCTGTGCGTTGCCCAACAAAAATACTAAATCTGAAAGCTATTCCCAG	GCA_003862255	1	51	[381OKJP]	FALSE	QPGS01000003.1@1	[15082, 24848]	II-C	Ambiguous	II-C	certain	II-C	0.926982	#N/A	#N/A	GCTGTGCGTTGCCAACAAAAATACTAAATCTGAAAGCTATTCCCAGT	REVERSE COMPLEMENT (II-C)	CTGGGAATAGCTTTCAGATTTAGTATTTTTGTTGGGCAACGCACAGC	ACTGGGAATAGCTTTCAGATTTAGTATTTTTGTTGGCAACGCACAGC	consensus_repeat_stdO_Type_II-C_v2	class_2	II-C	>stdO.class_2.type_II-C.QPGS01000003.1_1_REPEAT26@CTGGGAATAGCTTTCAGATTTAGTATTTTTGTTGGGCAACGCACAGC
	JAEMBI010000106.1	direct_repeat	1	45	45	JAEMBI010000106.1_2_REPEAT1	JAEMBI010000106.1_2	CTGTGCGTTGCAACAAAAATACTAAATCTGAAAGCTATTCCCAGT	GCA_021406625	1	43	[EM3]	FALSE	#N/A	#N/A	#N/A	#N/A	#N/A	#N/A	II-C	0.992023	#N/A	#N/A	CTGTGCGTTGCAACAAAAATACTAAATCTGAAAGCTATTCCCAGT	REVERSE COMPLEMENT (II-C)	ACTGGGAATAGCTTTCAGATTTAGTATTTTTGTTGCAACGCACAG	ACTGGGAATAGCTTTCAGATTTAGTATTTTTGTTGCAACGCACAG	consensus_repeat_stdO_Type_II-C_v3	class_2	II-C	>stdO.class_2.type_II-C.JAEMBI010000106.1_2_REPEAT1@ACTGGGAATAGCTTTCAGATTTAGTATTTTTGTTGCAACGCACAG
	JAEMBI010000106.1	direct_repeat	77	121	45	JAEMBI010000106.1_2_REPEAT2	JAEMBI010000106.1_2	CTGTGCGTTGCAACAAAAATACTAAATCTGAAAGCTATTCCCAGT	GCA_021406625	1	43	[EM3]	FALSE	#N/A	#N/A	#N/A	#N/A	#N/A	#N/A	II-C	0.992023	#N/A	#N/A	CTGTGCGTTGCAACAAAAATACTAAATCTGAAAGCTATTCCCAGT	REVERSE COMPLEMENT (II-C)	ACTGGGAATAGCTTTCAGATTTAGTATTTTTGTTGCAACGCACAG	ACTGGGAATAGCTTTCAGATTTAGTATTTTTGTTGCAACGCACAG	consensus_repeat_stdO_Type_II-C_v3	class_2	II-C	>stdO.class_2.type_II-C.JAEMBI010000106.1_2_REPEAT2@ACTGGGAATAGCTTTCAGATTTAGTATTTTTGTTGCAACGCACAG
	JAEMBI010000106.1	direct_repeat	153	197	45	JAEMBI010000106.1_2_REPEAT3	JAEMBI010000106.1_2	CTGTGCGTTGCAACAAAAATACTAAATCTGAAAGCTATTCCCAGT	GCA_021406625	1	43	[EM3]	FALSE	#N/A	#N/A	#N/A	#N/A	#N/A	#N/A	II-C	0.992023	#N/A	#N/A	CTGTGCGTTGCAACAAAAATACTAAATCTGAAAGCTATTCCCAGT	REVERSE COMPLEMENT (II-C)	ACTGGGAATAGCTTTCAGATTTAGTATTTTTGTTGCAACGCACAG	ACTGGGAATAGCTTTCAGATTTAGTATTTTTGTTGCAACGCACAG	consensus_repeat_stdO_Type_II-C_v3	class_2	II-C	>stdO.class_2.type_II-C.JAEMBI010000106.1_2_REPEAT3@ACTGGGAATAGCTTTCAGATTTAGTATTTTTGTTGCAACGCACAG
	JAEMBI010000106.1	direct_repeat	229	273	45	JAEMBI010000106.1_2_REPEAT4	JAEMBI010000106.1_2	CTGTGCGTTGCAACAAAAATACTAAATCTGAAAGCTATTCCCAGT	GCA_021406625	1	43	[EM3]	FALSE	#N/A	#N/A	#N/A	#N/A	#N/A	#N/A	II-C	0.992023	#N/A	#N/A	CTGTGCGTTGCAACAAAAATACTAAATCTGAAAGCTATTCCCAGT	REVERSE COMPLEMENT (II-C)	ACTGGGAATAGCTTTCAGATTTAGTATTTTTGTTGCAACGCACAG	ACTGGGAATAGCTTTCAGATTTAGTATTTTTGTTGCAACGCACAG	consensus_repeat_stdO_Type_II-C_v3	class_2	II-C	>stdO.class_2.type_II-C.JAEMBI010000106.1_2_REPEAT4@ACTGGGAATAGCTTTCAGATTTAGTATTTTTGTTGCAACGCACAG
	CP011996.1	direct_repeat	499228	499274	47	CP011996.1_1_REPEAT1	CP011996.1_1	GCTGTGCGTTGCAACAAAAATACTAAATCTGAAAGCTATTCCCAGTC	GCA_001274615	1	42	[AJW4]	FALSE	#N/A	#N/A	#N/A	#N/A	#N/A	#N/A	II-C	0.992369	#N/A	#N/A	GCTGTGCGTTGCAACAAAAATACTAAATCTGAAAGCTATTCCCAGTA	REVERSE COMPLEMENT (II-C)	GACTGGGAATAGCTTTCAGATTTAGTATTTTTGTTGCAACGCACAGC	TACTGGGAATAGCTTTCAGATTTAGTATTTTTGTTGCAACGCACAGC	consensus_repeat_stdO_Type_II-C_v6	class_2	II-C	>stdO.class_2.type_II-C.CP011996.1_1_REPEAT1@GACTGGGAATAGCTTTCAGATTTAGTATTTTTGTTGCAACGCACAGC
	CP011996.1	direct_repeat	499456	499502	47	CP011996.1_1_REPEAT4	CP011996.1_1	GCTGTGCGTTGCAACAACATTACTAAATCTGAAAGTTATTCCCAGTA	GCA_001274615	1	42	[AJW4]	FALSE	#N/A	#N/A	#N/A	#N/A	#N/A	#N/A	II-C	0.992369	#N/A	#N/A	GCTGTGCGTTGCAACAAAAATACTAAATCTGAAAGCTATTCCCAGTA	REVERSE COMPLEMENT (II-C)	TACTGGGAATAACTTTCAGATTTAGTAATGTTGTTGCAACGCACAGC	TACTGGGAATAGCTTTCAGATTTAGTATTTTTGTTGCAACGCACAGC	consensus_repeat_stdO_Type_II-C_v6	class_2	II-C	>stdO.class_2.type_II-C.CP011996.1_1_REPEAT4@TACTGGGAATAACTTTCAGATTTAGTAATGTTGTTGCAACGCACAGC
	CP011996.1	direct_repeat	499304	499350	47	CP011996.1_1_REPEAT2	CP011996.1_1	GCTGTGCGTTGCAACAAAAATACTAAATCTGAAAGCTATTCCCAGTA	GCA_001274615	1	42	[AJW4]	FALSE	#N/A	#N/A	#N/A	#N/A	#N/A	#N/A	II-C	0.992369	#N/A	#N/A	GCTGTGCGTTGCAACAAAAATACTAAATCTGAAAGCTATTCCCAGTA	REVERSE COMPLEMENT (II-C)	TACTGGGAATAGCTTTCAGATTTAGTATTTTTGTTGCAACGCACAGC	TACTGGGAATAGCTTTCAGATTTAGTATTTTTGTTGCAACGCACAGC	consensus_repeat_stdO_Type_II-C_v6	class_2	II-C	>stdO.class_2.type_II-C.CP011996.1_1_REPEAT2@TACTGGGAATAGCTTTCAGATTTAGTATTTTTGTTGCAACGCACAGC
	CP011996.1	direct_repeat	499380	499426	47	CP011996.1_1_REPEAT3	CP011996.1_1	GCTGTGCGTTGCAACAAAAATACTAAATCTGAAAGCTATTCCCAGTA	GCA_001274615	1	42	[AJW4]	FALSE	#N/A	#N/A	#N/A	#N/A	#N/A	#N/A	II-C	0.992369	#N/A	#N/A	GCTGTGCGTTGCAACAAAAATACTAAATCTGAAAGCTATTCCCAGTA	REVERSE COMPLEMENT (II-C)	TACTGGGAATAGCTTTCAGATTTAGTATTTTTGTTGCAACGCACAGC	TACTGGGAATAGCTTTCAGATTTAGTATTTTTGTTGCAACGCACAGC	consensus_repeat_stdO_Type_II-C_v6	class_2	II-C	>stdO.class_2.type_II-C.CP011996.1_1_REPEAT3@TACTGGGAATAGCTTTCAGATTTAGTATTTTTGTTGCAACGCACAGC
	AE015924.1	direct_repeat	2068360	2068396	37	AE015924.1_3_REPEAT1	AE015924.1_3	GTCTTAATAGCCTTACGGACTGTGTATGTATAGTGAG	GCA_000007585	0.W83	34	[W83]	FALSE	AE015924.1@26	[2069305, 2080809]	III-B	III-B	III-B	certain	III-B	0.994733	['Cas2_2_CAS-I-II-III-IV-V-VI', 'Cas1_0_CAS-I-II-III-IV-V-VI', 'Cmr6_0_IIIB', 'Cmr5gr11_10_CAS-III-B', 'Cmr4gr7_0_CAS-III-B-III-C', 'Cmr3_0_IIIB', 'Cas10_4_CAS-III', 'Cmr1gr7_5_CAS-III-B-III-C', 'Cmr1gr7_6_CAS-III-B-III-C', 'CorA_0_CAS-III-B-III-D']	-1	GTCTTAATAGCCTTACGGACTGTGTATGTATAGTGAG	REVERSE COMPLEMENT	CTCACTATACATACACAGTCCGTAAGGCTATTAAGAC	CTCACTATACATACACAGTCCGTAAGGCTATTAAGAC	consensus_repeat_stdO_Type_III-B_v1	class_1	III-B	>stdO.class_1.type_III-B.AE015924.1_3_REPEAT1@CTCACTATACATACACAGTCCGTAAGGCTATTAAGAC
	AE015924.1	direct_repeat	2068502	2068538	37	AE015924.1_3_REPEAT3	AE015924.1_3	GTCTTAATAGCCTTACGGACTGTGTATGTATAGTGAG	GCA_000007585	0.W83	34	[W83]	FALSE	AE015924.1@26	[2069305, 2080809]	III-B	III-B	III-B	certain	III-B	0.994733	['Cas2_2_CAS-I-II-III-IV-V-VI', 'Cas1_0_CAS-I-II-III-IV-V-VI', 'Cmr6_0_IIIB', 'Cmr5gr11_10_CAS-III-B', 'Cmr4gr7_0_CAS-III-B-III-C', 'Cmr3_0_IIIB', 'Cas10_4_CAS-III', 'Cmr1gr7_5_CAS-III-B-III-C', 'Cmr1gr7_6_CAS-III-B-III-C', 'CorA_0_CAS-III-B-III-D']	-1	GTCTTAATAGCCTTACGGACTGTGTATGTATAGTGAG	REVERSE COMPLEMENT	CTCACTATACATACACAGTCCGTAAGGCTATTAAGAC	CTCACTATACATACACAGTCCGTAAGGCTATTAAGAC	consensus_repeat_stdO_Type_III-B_v1	class_1	III-B	>stdO.class_1.type_III-B.AE015924.1_3_REPEAT3@CTCACTATACATACACAGTCCGTAAGGCTATTAAGAC
	AE015924.1	direct_repeat	2068575	2068611	37	AE015924.1_3_REPEAT4	AE015924.1_3	GTCTTAATAGCCTTACGGACTGTGTATGTATAGTGAG	GCA_000007585	0.W83	34	[W83]	FALSE	AE015924.1@26	[2069305, 2080809]	III-B	III-B	III-B	certain	III-B	0.994733	['Cas2_2_CAS-I-II-III-IV-V-VI', 'Cas1_0_CAS-I-II-III-IV-V-VI', 'Cmr6_0_IIIB', 'Cmr5gr11_10_CAS-III-B', 'Cmr4gr7_0_CAS-III-B-III-C', 'Cmr3_0_IIIB', 'Cas10_4_CAS-III', 'Cmr1gr7_5_CAS-III-B-III-C', 'Cmr1gr7_6_CAS-III-B-III-C', 'CorA_0_CAS-III-B-III-D']	-1	GTCTTAATAGCCTTACGGACTGTGTATGTATAGTGAG	REVERSE COMPLEMENT	CTCACTATACATACACAGTCCGTAAGGCTATTAAGAC	CTCACTATACATACACAGTCCGTAAGGCTATTAAGAC	consensus_repeat_stdO_Type_III-B_v1	class_1	III-B	>stdO.class_1.type_III-B.AE015924.1_3_REPEAT4@CTCACTATACATACACAGTCCGTAAGGCTATTAAGAC
	AE015924.1	direct_repeat	2068646	2068682	37	AE015924.1_3_REPEAT5	AE015924.1_3	GTCTTAATAGCCTTACGGACTGTGTATGTATAGTGAG	GCA_000007585	0.W83	34	[W83]	FALSE	AE015924.1@26	[2069305, 2080809]	III-B	III-B	III-B	certain	III-B	0.994733	['Cas2_2_CAS-I-II-III-IV-V-VI', 'Cas1_0_CAS-I-II-III-IV-V-VI', 'Cmr6_0_IIIB', 'Cmr5gr11_10_CAS-III-B', 'Cmr4gr7_0_CAS-III-B-III-C', 'Cmr3_0_IIIB', 'Cas10_4_CAS-III', 'Cmr1gr7_5_CAS-III-B-III-C', 'Cmr1gr7_6_CAS-III-B-III-C', 'CorA_0_CAS-III-B-III-D']	-1	GTCTTAATAGCCTTACGGACTGTGTATGTATAGTGAG	REVERSE COMPLEMENT	CTCACTATACATACACAGTCCGTAAGGCTATTAAGAC	CTCACTATACATACACAGTCCGTAAGGCTATTAAGAC	consensus_repeat_stdO_Type_III-B_v1	class_1	III-B	>stdO.class_1.type_III-B.AE015924.1_3_REPEAT5@CTCACTATACATACACAGTCCGTAAGGCTATTAAGAC
	AE015924.1	direct_repeat	2068721	2068757	37	AE015924.1_3_REPEAT6	AE015924.1_3	GTCTTAATAGCCTTACGGACTGTGTATGTATAGTGAG	GCA_000007585	0.W83	34	[W83]	FALSE	AE015924.1@26	[2069305, 2080809]	III-B	III-B	III-B	certain	III-B	0.994733	['Cas2_2_CAS-I-II-III-IV-V-VI', 'Cas1_0_CAS-I-II-III-IV-V-VI', 'Cmr6_0_IIIB', 'Cmr5gr11_10_CAS-III-B', 'Cmr4gr7_0_CAS-III-B-III-C', 'Cmr3_0_IIIB', 'Cas10_4_CAS-III', 'Cmr1gr7_5_CAS-III-B-III-C', 'Cmr1gr7_6_CAS-III-B-III-C', 'CorA_0_CAS-III-B-III-D']	-1	GTCTTAATAGCCTTACGGACTGTGTATGTATAGTGAG	REVERSE COMPLEMENT	CTCACTATACATACACAGTCCGTAAGGCTATTAAGAC	CTCACTATACATACACAGTCCGTAAGGCTATTAAGAC	consensus_repeat_stdO_Type_III-B_v1	class_1	III-B	>stdO.class_1.type_III-B.AE015924.1_3_REPEAT6@CTCACTATACATACACAGTCCGTAAGGCTATTAAGAC
	AE015924.1	direct_repeat	2068795	2068831	37	AE015924.1_3_REPEAT7	AE015924.1_3	GTCTTAATAGCCTTACGGACTGTGTATGTATAGTGAG	GCA_000007585	0.W83	34	[W83]	FALSE	AE015924.1@26	[2069305, 2080809]	III-B	III-B	III-B	certain	III-B	0.994733	['Cas2_2_CAS-I-II-III-IV-V-VI', 'Cas1_0_CAS-I-II-III-IV-V-VI', 'Cmr6_0_IIIB', 'Cmr5gr11_10_CAS-III-B', 'Cmr4gr7_0_CAS-III-B-III-C', 'Cmr3_0_IIIB', 'Cas10_4_CAS-III', 'Cmr1gr7_5_CAS-III-B-III-C', 'Cmr1gr7_6_CAS-III-B-III-C', 'CorA_0_CAS-III-B-III-D']	-1	GTCTTAATAGCCTTACGGACTGTGTATGTATAGTGAG	REVERSE COMPLEMENT	CTCACTATACATACACAGTCCGTAAGGCTATTAAGAC	CTCACTATACATACACAGTCCGTAAGGCTATTAAGAC	consensus_repeat_stdO_Type_III-B_v1	class_1	III-B	>stdO.class_1.type_III-B.AE015924.1_3_REPEAT7@CTCACTATACATACACAGTCCGTAAGGCTATTAAGAC
	AE015924.1	direct_repeat	2068868	2068904	37	AE015924.1_3_REPEAT8	AE015924.1_3	GTCTTAATAGCCTTACGGACTGTGTATGTATAGTGAG	GCA_000007585	0.W83	34	[W83]	FALSE	AE015924.1@26	[2069305, 2080809]	III-B	III-B	III-B	certain	III-B	0.994733	['Cas2_2_CAS-I-II-III-IV-V-VI', 'Cas1_0_CAS-I-II-III-IV-V-VI', 'Cmr6_0_IIIB', 'Cmr5gr11_10_CAS-III-B', 'Cmr4gr7_0_CAS-III-B-III-C', 'Cmr3_0_IIIB', 'Cas10_4_CAS-III', 'Cmr1gr7_5_CAS-III-B-III-C', 'Cmr1gr7_6_CAS-III-B-III-C', 'CorA_0_CAS-III-B-III-D']	-1	GTCTTAATAGCCTTACGGACTGTGTATGTATAGTGAG	REVERSE COMPLEMENT	CTCACTATACATACACAGTCCGTAAGGCTATTAAGAC	CTCACTATACATACACAGTCCGTAAGGCTATTAAGAC	consensus_repeat_stdO_Type_III-B_v1	class_1	III-B	>stdO.class_1.type_III-B.AE015924.1_3_REPEAT8@CTCACTATACATACACAGTCCGTAAGGCTATTAAGAC
	AE015924.1	direct_repeat	2068431	2068467	37	AE015924.1_3_REPEAT2	AE015924.1_3	GTCTTAATAGCCTTACAGACTGTGTATGTATAGTGAG	GCA_000007585	0.W83	34	[W83]	FALSE	AE015924.1@26	[2069305, 2080809]	III-B	III-B	III-B	certain	III-B	0.994733	['Cas2_2_CAS-I-II-III-IV-V-VI', 'Cas1_0_CAS-I-II-III-IV-V-VI', 'Cmr6_0_IIIB', 'Cmr5gr11_10_CAS-III-B', 'Cmr4gr7_0_CAS-III-B-III-C', 'Cmr3_0_IIIB', 'Cas10_4_CAS-III', 'Cmr1gr7_5_CAS-III-B-III-C', 'Cmr1gr7_6_CAS-III-B-III-C', 'CorA_0_CAS-III-B-III-D']	-1	GTCTTAATAGCCTTACGGACTGTGTATGTATAGTGAG	REVERSE COMPLEMENT	CTCACTATACATACACAGTCTGTAAGGCTATTAAGAC	CTCACTATACATACACAGTCCGTAAGGCTATTAAGAC	consensus_repeat_stdO_Type_III-B_v1	class_1	III-B	>stdO.class_1.type_III-B.AE015924.1_3_REPEAT2@CTCACTATACATACACAGTCTGTAAGGCTATTAAGAC
	AP012203.1	direct_repeat	259611	259647	37	AP012203.1_1_REPEAT1	AP012203.1_1	GTCTTAATAGCCTTACGGACTGTGTATGTATAGTGAG	GCA_000270225	0.TDC60	9	[TDC60]	FALSE	AP012203.1@2	[260354, 271889]	III-B	III-B	III-B	certain	III-B	0.994733	['Cas2_2_CAS-I-II-III-IV-V-VI', 'Cas1_0_CAS-I-II-III-IV-V-VI', 'Cmr6_0_IIIB', 'Cmr5gr11_10_CAS-III-B', 'Cmr4gr7_0_CAS-III-B-III-C', 'Cmr3_0_IIIB', 'Cas10_4_CAS-III', 'Cmr1gr7_5_CAS-III-B-III-C', 'Cmr1gr7_6_CAS-III-B-III-C', 'CorA_0_CAS-III-B-III-D']	-1	GTCTTAATAGCCTTACGGACTGTGTATGTATAGTGAG	REVERSE COMPLEMENT	CTCACTATACATACACAGTCCGTAAGGCTATTAAGAC	CTCACTATACATACACAGTCCGTAAGGCTATTAAGAC	consensus_repeat_stdO_Type_III-B_v1	class_1	III-B	>stdO.class_1.type_III-B.AP012203.1_1_REPEAT1@CTCACTATACATACACAGTCCGTAAGGCTATTAAGAC
	AP012203.1	direct_repeat	259691	259727	37	AP012203.1_1_REPEAT2	AP012203.1_1	GTCTTAATAGCCTTACGGACTGTGTATGTATAGTGAG	GCA_000270225	0.TDC60	9	[TDC60]	FALSE	AP012203.1@2	[260354, 271889]	III-B	III-B	III-B	certain	III-B	0.994733	['Cas2_2_CAS-I-II-III-IV-V-VI', 'Cas1_0_CAS-I-II-III-IV-V-VI', 'Cmr6_0_IIIB', 'Cmr5gr11_10_CAS-III-B', 'Cmr4gr7_0_CAS-III-B-III-C', 'Cmr3_0_IIIB', 'Cas10_4_CAS-III', 'Cmr1gr7_5_CAS-III-B-III-C', 'Cmr1gr7_6_CAS-III-B-III-C', 'CorA_0_CAS-III-B-III-D']	-1	GTCTTAATAGCCTTACGGACTGTGTATGTATAGTGAG	REVERSE COMPLEMENT	CTCACTATACATACACAGTCCGTAAGGCTATTAAGAC	CTCACTATACATACACAGTCCGTAAGGCTATTAAGAC	consensus_repeat_stdO_Type_III-B_v1	class_1	III-B	>stdO.class_1.type_III-B.AP012203.1_1_REPEAT2@CTCACTATACATACACAGTCCGTAAGGCTATTAAGAC
	AP012203.1	direct_repeat	259767	259803	37	AP012203.1_1_REPEAT3	AP012203.1_1	GTCTTAATAGCCTTACGGACTGTGTATGTATAGTGAG	GCA_000270225	0.TDC60	9	[TDC60]	FALSE	AP012203.1@2	[260354, 271889]	III-B	III-B	III-B	certain	III-B	0.994733	['Cas2_2_CAS-I-II-III-IV-V-VI', 'Cas1_0_CAS-I-II-III-IV-V-VI', 'Cmr6_0_IIIB', 'Cmr5gr11_10_CAS-III-B', 'Cmr4gr7_0_CAS-III-B-III-C', 'Cmr3_0_IIIB', 'Cas10_4_CAS-III', 'Cmr1gr7_5_CAS-III-B-III-C', 'Cmr1gr7_6_CAS-III-B-III-C', 'CorA_0_CAS-III-B-III-D']	-1	GTCTTAATAGCCTTACGGACTGTGTATGTATAGTGAG	REVERSE COMPLEMENT	CTCACTATACATACACAGTCCGTAAGGCTATTAAGAC	CTCACTATACATACACAGTCCGTAAGGCTATTAAGAC	consensus_repeat_stdO_Type_III-B_v1	class_1	III-B	>stdO.class_1.type_III-B.AP012203.1_1_REPEAT3@CTCACTATACATACACAGTCCGTAAGGCTATTAAGAC
	AP012203.1	direct_repeat	259845	259881	37	AP012203.1_1_REPEAT4	AP012203.1_1	GTCTTAATAGCCTTACGGACTGTGTATGTATAGTGAG	GCA_000270225	0.TDC60	9	[TDC60]	FALSE	AP012203.1@2	[260354, 271889]	III-B	III-B	III-B	certain	III-B	0.994733	['Cas2_2_CAS-I-II-III-IV-V-VI', 'Cas1_0_CAS-I-II-III-IV-V-VI', 'Cmr6_0_IIIB', 'Cmr5gr11_10_CAS-III-B', 'Cmr4gr7_0_CAS-III-B-III-C', 'Cmr3_0_IIIB', 'Cas10_4_CAS-III', 'Cmr1gr7_5_CAS-III-B-III-C', 'Cmr1gr7_6_CAS-III-B-III-C', 'CorA_0_CAS-III-B-III-D']	-1	GTCTTAATAGCCTTACGGACTGTGTATGTATAGTGAG	REVERSE COMPLEMENT	CTCACTATACATACACAGTCCGTAAGGCTATTAAGAC	CTCACTATACATACACAGTCCGTAAGGCTATTAAGAC	consensus_repeat_stdO_Type_III-B_v1	class_1	III-B	>stdO.class_1.type_III-B.AP012203.1_1_REPEAT4@CTCACTATACATACACAGTCCGTAAGGCTATTAAGAC
	AP012203.1	direct_repeat	259917	259953	37	AP012203.1_1_REPEAT5	AP012203.1_1	GTCTTAATAGCCTTACGGACTGTGTATGTATAGTGAG	GCA_000270225	0.TDC60	9	[TDC60]	FALSE	AP012203.1@2	[260354, 271889]	III-B	III-B	III-B	certain	III-B	0.994733	['Cas2_2_CAS-I-II-III-IV-V-VI', 'Cas1_0_CAS-I-II-III-IV-V-VI', 'Cmr6_0_IIIB', 'Cmr5gr11_10_CAS-III-B', 'Cmr4gr7_0_CAS-III-B-III-C', 'Cmr3_0_IIIB', 'Cas10_4_CAS-III', 'Cmr1gr7_5_CAS-III-B-III-C', 'Cmr1gr7_6_CAS-III-B-III-C', 'CorA_0_CAS-III-B-III-D']	-1	GTCTTAATAGCCTTACGGACTGTGTATGTATAGTGAG	REVERSE COMPLEMENT	CTCACTATACATACACAGTCCGTAAGGCTATTAAGAC	CTCACTATACATACACAGTCCGTAAGGCTATTAAGAC	consensus_repeat_stdO_Type_III-B_v1	class_1	III-B	>stdO.class_1.type_III-B.AP012203.1_1_REPEAT5@CTCACTATACATACACAGTCCGTAAGGCTATTAAGAC
	CP007756.1	direct_repeat	199006	199042	37	CP007756.1_1_REPEAT1	CP007756.1_1	GTCTTAATAGCCTTACGGACTGTGTATGTATAGTGAG	GCA_000739415	1	14	[HG66]	FALSE	CP007756.1@2	[199589, 212135]	III-B	III-B	III-B	certain	III-B	0.994733	['Cas2_2_CAS-I-II-III-IV-V-VI', 'Cas1_0_CAS-I-II-III-IV-V-VI', 'RT_0_CAS-III-AM-III-B', 'Cmr6_0_IIIB', 'Cmr5gr11_10_CAS-III-B', 'Cmr4gr7_0_CAS-III-B-III-C', 'Cmr3_0_IIIB', 'Cas10_4_CAS-III', 'Cmr1gr7_5_CAS-III-B-III-C', 'Cmr1gr7_6_CAS-III-B-III-C', 'CorA_0_CAS-III-B-III-D']	-1	GTCTTAATAGCCTTACGGACTGTGTATGTATAGTGAG	REVERSE COMPLEMENT	CTCACTATACATACACAGTCCGTAAGGCTATTAAGAC	CTCACTATACATACACAGTCCGTAAGGCTATTAAGAC	consensus_repeat_stdO_Type_III-B_v1	class_1	III-B	>stdO.class_1.type_III-B.CP007756.1_1_REPEAT1@CTCACTATACATACACAGTCCGTAAGGCTATTAAGAC
	CP007756.1	direct_repeat	199078	199114	37	CP007756.1_1_REPEAT2	CP007756.1_1	GTCTTAATAGCCTTACGGACTGTGTATGTATAGTGAG	GCA_000739415	1	14	[HG66]	FALSE	CP007756.1@2	[199589, 212135]	III-B	III-B	III-B	certain	III-B	0.994733	['Cas2_2_CAS-I-II-III-IV-V-VI', 'Cas1_0_CAS-I-II-III-IV-V-VI', 'RT_0_CAS-III-AM-III-B', 'Cmr6_0_IIIB', 'Cmr5gr11_10_CAS-III-B', 'Cmr4gr7_0_CAS-III-B-III-C', 'Cmr3_0_IIIB', 'Cas10_4_CAS-III', 'Cmr1gr7_5_CAS-III-B-III-C', 'Cmr1gr7_6_CAS-III-B-III-C', 'CorA_0_CAS-III-B-III-D']	-1	GTCTTAATAGCCTTACGGACTGTGTATGTATAGTGAG	REVERSE COMPLEMENT	CTCACTATACATACACAGTCCGTAAGGCTATTAAGAC	CTCACTATACATACACAGTCCGTAAGGCTATTAAGAC	consensus_repeat_stdO_Type_III-B_v1	class_1	III-B	>stdO.class_1.type_III-B.CP007756.1_1_REPEAT2@CTCACTATACATACACAGTCCGTAAGGCTATTAAGAC
	CP007756.1	direct_repeat	199151	199187	37	CP007756.1_1_REPEAT3	CP007756.1_1	GTCTTAATAGCCTTACGGACTGTGTATGTATAGTGAG	GCA_000739415	1	14	[HG66]	FALSE	CP007756.1@2	[199589, 212135]	III-B	III-B	III-B	certain	III-B	0.994733	['Cas2_2_CAS-I-II-III-IV-V-VI', 'Cas1_0_CAS-I-II-III-IV-V-VI', 'RT_0_CAS-III-AM-III-B', 'Cmr6_0_IIIB', 'Cmr5gr11_10_CAS-III-B', 'Cmr4gr7_0_CAS-III-B-III-C', 'Cmr3_0_IIIB', 'Cas10_4_CAS-III', 'Cmr1gr7_5_CAS-III-B-III-C', 'Cmr1gr7_6_CAS-III-B-III-C', 'CorA_0_CAS-III-B-III-D']	-1	GTCTTAATAGCCTTACGGACTGTGTATGTATAGTGAG	REVERSE COMPLEMENT	CTCACTATACATACACAGTCCGTAAGGCTATTAAGAC	CTCACTATACATACACAGTCCGTAAGGCTATTAAGAC	consensus_repeat_stdO_Type_III-B_v1	class_1	III-B	>stdO.class_1.type_III-B.CP007756.1_1_REPEAT3@CTCACTATACATACACAGTCCGTAAGGCTATTAAGAC
	CP011995.1	direct_repeat	2090754	2090790	37	CP011995.1_3_REPEAT1	CP011995.1_3	GTCTTAATAGCCTTACGGACTGTGTATGTATAGTGAG	GCA_001263815	1	31	[A7436]	FALSE	CP011995.1@27	[2092061, 2103565]	III-B	III-B	III-B	certain	III-B	0.994733	['Cas2_2_CAS-I-II-III-IV-V-VI', 'Cas1_0_CAS-I-II-III-IV-V-VI', 'Cmr6_0_IIIB', 'Cmr5gr11_10_CAS-III-B', 'Cmr4gr7_0_CAS-III-B-III-C', 'Cmr3_0_IIIB', 'Cas10_4_CAS-III', 'Cmr1gr7_5_CAS-III-B-III-C', 'Cmr1gr7_6_CAS-III-B-III-C', 'CorA_0_CAS-III-B-III-D']	-1	GTCTTAATAGCCTTACGGACTGTGTATGTATAGTGAG	REVERSE COMPLEMENT	CTCACTATACATACACAGTCCGTAAGGCTATTAAGAC	CTCACTATACATACACAGTCCGTAAGGCTATTAAGAC	consensus_repeat_stdO_Type_III-B_v1	class_1	III-B	>stdO.class_1.type_III-B.CP011995.1_3_REPEAT1@CTCACTATACATACACAGTCCGTAAGGCTATTAAGAC
	CP011995.1	direct_repeat	2091405	2091441	37	CP011995.1_3_REPEAT10	CP011995.1_3	GTCTTAATAGCCTTACGGACTGTGTATGTATAGTGAG	GCA_001263815	1	31	[A7436]	FALSE	CP011995.1@27	[2092061, 2103565]	III-B	III-B	III-B	certain	III-B	0.994733	['Cas2_2_CAS-I-II-III-IV-V-VI', 'Cas1_0_CAS-I-II-III-IV-V-VI', 'Cmr6_0_IIIB', 'Cmr5gr11_10_CAS-III-B', 'Cmr4gr7_0_CAS-III-B-III-C', 'Cmr3_0_IIIB', 'Cas10_4_CAS-III', 'Cmr1gr7_5_CAS-III-B-III-C', 'Cmr1gr7_6_CAS-III-B-III-C', 'CorA_0_CAS-III-B-III-D']	-1	GTCTTAATAGCCTTACGGACTGTGTATGTATAGTGAG	REVERSE COMPLEMENT	CTCACTATACATACACAGTCCGTAAGGCTATTAAGAC	CTCACTATACATACACAGTCCGTAAGGCTATTAAGAC	consensus_repeat_stdO_Type_III-B_v1	class_1	III-B	>stdO.class_1.type_III-B.CP011995.1_3_REPEAT10@CTCACTATACATACACAGTCCGTAAGGCTATTAAGAC
	CP011995.1	direct_repeat	2091477	2091513	37	CP011995.1_3_REPEAT11	CP011995.1_3	GTCTTAATAGCCTTACGGACTGTGTATGTATAGTGAG	GCA_001263815	1	31	[A7436]	FALSE	CP011995.1@27	[2092061, 2103565]	III-B	III-B	III-B	certain	III-B	0.994733	['Cas2_2_CAS-I-II-III-IV-V-VI', 'Cas1_0_CAS-I-II-III-IV-V-VI', 'Cmr6_0_IIIB', 'Cmr5gr11_10_CAS-III-B', 'Cmr4gr7_0_CAS-III-B-III-C', 'Cmr3_0_IIIB', 'Cas10_4_CAS-III', 'Cmr1gr7_5_CAS-III-B-III-C', 'Cmr1gr7_6_CAS-III-B-III-C', 'CorA_0_CAS-III-B-III-D']	-1	GTCTTAATAGCCTTACGGACTGTGTATGTATAGTGAG	REVERSE COMPLEMENT	CTCACTATACATACACAGTCCGTAAGGCTATTAAGAC	CTCACTATACATACACAGTCCGTAAGGCTATTAAGAC	consensus_repeat_stdO_Type_III-B_v1	class_1	III-B	>stdO.class_1.type_III-B.CP011995.1_3_REPEAT11@CTCACTATACATACACAGTCCGTAAGGCTATTAAGAC
	CP011995.1	direct_repeat	2091551	2091587	37	CP011995.1_3_REPEAT12	CP011995.1_3	GTCTTAATAGCCTTACGGACTGTGTATGTATAGTGAG	GCA_001263815	1	31	[A7436]	FALSE	CP011995.1@27	[2092061, 2103565]	III-B	III-B	III-B	certain	III-B	0.994733	['Cas2_2_CAS-I-II-III-IV-V-VI', 'Cas1_0_CAS-I-II-III-IV-V-VI', 'Cmr6_0_IIIB', 'Cmr5gr11_10_CAS-III-B', 'Cmr4gr7_0_CAS-III-B-III-C', 'Cmr3_0_IIIB', 'Cas10_4_CAS-III', 'Cmr1gr7_5_CAS-III-B-III-C', 'Cmr1gr7_6_CAS-III-B-III-C', 'CorA_0_CAS-III-B-III-D']	-1	GTCTTAATAGCCTTACGGACTGTGTATGTATAGTGAG	REVERSE COMPLEMENT	CTCACTATACATACACAGTCCGTAAGGCTATTAAGAC	CTCACTATACATACACAGTCCGTAAGGCTATTAAGAC	consensus_repeat_stdO_Type_III-B_v1	class_1	III-B	>stdO.class_1.type_III-B.CP011995.1_3_REPEAT12@CTCACTATACATACACAGTCCGTAAGGCTATTAAGAC
	CP011995.1	direct_repeat	2091624	2091660	37	CP011995.1_3_REPEAT13	CP011995.1_3	GTCTTAATAGCCTTACGGACTGTGTATGTATAGTGAG	GCA_001263815	1	31	[A7436]	FALSE	CP011995.1@27	[2092061, 2103565]	III-B	III-B	III-B	certain	III-B	0.994733	['Cas2_2_CAS-I-II-III-IV-V-VI', 'Cas1_0_CAS-I-II-III-IV-V-VI', 'Cmr6_0_IIIB', 'Cmr5gr11_10_CAS-III-B', 'Cmr4gr7_0_CAS-III-B-III-C', 'Cmr3_0_IIIB', 'Cas10_4_CAS-III', 'Cmr1gr7_5_CAS-III-B-III-C', 'Cmr1gr7_6_CAS-III-B-III-C', 'CorA_0_CAS-III-B-III-D']	-1	GTCTTAATAGCCTTACGGACTGTGTATGTATAGTGAG	REVERSE COMPLEMENT	CTCACTATACATACACAGTCCGTAAGGCTATTAAGAC	CTCACTATACATACACAGTCCGTAAGGCTATTAAGAC	consensus_repeat_stdO_Type_III-B_v1	class_1	III-B	>stdO.class_1.type_III-B.CP011995.1_3_REPEAT13@CTCACTATACATACACAGTCCGTAAGGCTATTAAGAC
	CP011995.1	direct_repeat	2090896	2090932	37	CP011995.1_3_REPEAT3	CP011995.1_3	GTCTTAATAGCCTTACGGACTGTGTATGTATAGTGAG	GCA_001263815	1	31	[A7436]	FALSE	CP011995.1@27	[2092061, 2103565]	III-B	III-B	III-B	certain	III-B	0.994733	['Cas2_2_CAS-I-II-III-IV-V-VI', 'Cas1_0_CAS-I-II-III-IV-V-VI', 'Cmr6_0_IIIB', 'Cmr5gr11_10_CAS-III-B', 'Cmr4gr7_0_CAS-III-B-III-C', 'Cmr3_0_IIIB', 'Cas10_4_CAS-III', 'Cmr1gr7_5_CAS-III-B-III-C', 'Cmr1gr7_6_CAS-III-B-III-C', 'CorA_0_CAS-III-B-III-D']	-1	GTCTTAATAGCCTTACGGACTGTGTATGTATAGTGAG	REVERSE COMPLEMENT	CTCACTATACATACACAGTCCGTAAGGCTATTAAGAC	CTCACTATACATACACAGTCCGTAAGGCTATTAAGAC	consensus_repeat_stdO_Type_III-B_v1	class_1	III-B	>stdO.class_1.type_III-B.CP011995.1_3_REPEAT3@CTCACTATACATACACAGTCCGTAAGGCTATTAAGAC
	CP011995.1	direct_repeat	2090967	2091003	37	CP011995.1_3_REPEAT4	CP011995.1_3	GTCTTAATAGCCTTACGGACTGTGTATGTATAGTGAG	GCA_001263815	1	31	[A7436]	FALSE	CP011995.1@27	[2092061, 2103565]	III-B	III-B	III-B	certain	III-B	0.994733	['Cas2_2_CAS-I-II-III-IV-V-VI', 'Cas1_0_CAS-I-II-III-IV-V-VI', 'Cmr6_0_IIIB', 'Cmr5gr11_10_CAS-III-B', 'Cmr4gr7_0_CAS-III-B-III-C', 'Cmr3_0_IIIB', 'Cas10_4_CAS-III', 'Cmr1gr7_5_CAS-III-B-III-C', 'Cmr1gr7_6_CAS-III-B-III-C', 'CorA_0_CAS-III-B-III-D']	-1	GTCTTAATAGCCTTACGGACTGTGTATGTATAGTGAG	REVERSE COMPLEMENT	CTCACTATACATACACAGTCCGTAAGGCTATTAAGAC	CTCACTATACATACACAGTCCGTAAGGCTATTAAGAC	consensus_repeat_stdO_Type_III-B_v1	class_1	III-B	>stdO.class_1.type_III-B.CP011995.1_3_REPEAT4@CTCACTATACATACACAGTCCGTAAGGCTATTAAGAC
	CP011995.1	direct_repeat	2091042	2091078	37	CP011995.1_3_REPEAT5	CP011995.1_3	GTCTTAATAGCCTTACGGACTGTGTATGTATAGTGAG	GCA_001263815	1	31	[A7436]	FALSE	CP011995.1@27	[2092061, 2103565]	III-B	III-B	III-B	certain	III-B	0.994733	['Cas2_2_CAS-I-II-III-IV-V-VI', 'Cas1_0_CAS-I-II-III-IV-V-VI', 'Cmr6_0_IIIB', 'Cmr5gr11_10_CAS-III-B', 'Cmr4gr7_0_CAS-III-B-III-C', 'Cmr3_0_IIIB', 'Cas10_4_CAS-III', 'Cmr1gr7_5_CAS-III-B-III-C', 'Cmr1gr7_6_CAS-III-B-III-C', 'CorA_0_CAS-III-B-III-D']	-1	GTCTTAATAGCCTTACGGACTGTGTATGTATAGTGAG	REVERSE COMPLEMENT	CTCACTATACATACACAGTCCGTAAGGCTATTAAGAC	CTCACTATACATACACAGTCCGTAAGGCTATTAAGAC	consensus_repeat_stdO_Type_III-B_v1	class_1	III-B	>stdO.class_1.type_III-B.CP011995.1_3_REPEAT5@CTCACTATACATACACAGTCCGTAAGGCTATTAAGAC
	CP011995.1	direct_repeat	2091115	2091151	37	CP011995.1_3_REPEAT6	CP011995.1_3	GTCTTAATAGCCTTACGGACTGTGTATGTATAGTGAG	GCA_001263815	1	31	[A7436]	FALSE	CP011995.1@27	[2092061, 2103565]	III-B	III-B	III-B	certain	III-B	0.994733	['Cas2_2_CAS-I-II-III-IV-V-VI', 'Cas1_0_CAS-I-II-III-IV-V-VI', 'Cmr6_0_IIIB', 'Cmr5gr11_10_CAS-III-B', 'Cmr4gr7_0_CAS-III-B-III-C', 'Cmr3_0_IIIB', 'Cas10_4_CAS-III', 'Cmr1gr7_5_CAS-III-B-III-C', 'Cmr1gr7_6_CAS-III-B-III-C', 'CorA_0_CAS-III-B-III-D']	-1	GTCTTAATAGCCTTACGGACTGTGTATGTATAGTGAG	REVERSE COMPLEMENT	CTCACTATACATACACAGTCCGTAAGGCTATTAAGAC	CTCACTATACATACACAGTCCGTAAGGCTATTAAGAC	consensus_repeat_stdO_Type_III-B_v1	class_1	III-B	>stdO.class_1.type_III-B.CP011995.1_3_REPEAT6@CTCACTATACATACACAGTCCGTAAGGCTATTAAGAC
	CP011995.1	direct_repeat	2091193	2091229	37	CP011995.1_3_REPEAT7	CP011995.1_3	GTCTTAATAGCCTTACGGACTGTGTATGTATAGTGAG	GCA_001263815	1	31	[A7436]	FALSE	CP011995.1@27	[2092061, 2103565]	III-B	III-B	III-B	certain	III-B	0.994733	['Cas2_2_CAS-I-II-III-IV-V-VI', 'Cas1_0_CAS-I-II-III-IV-V-VI', 'Cmr6_0_IIIB', 'Cmr5gr11_10_CAS-III-B', 'Cmr4gr7_0_CAS-III-B-III-C', 'Cmr3_0_IIIB', 'Cas10_4_CAS-III', 'Cmr1gr7_5_CAS-III-B-III-C', 'Cmr1gr7_6_CAS-III-B-III-C', 'CorA_0_CAS-III-B-III-D']	-1	GTCTTAATAGCCTTACGGACTGTGTATGTATAGTGAG	REVERSE COMPLEMENT	CTCACTATACATACACAGTCCGTAAGGCTATTAAGAC	CTCACTATACATACACAGTCCGTAAGGCTATTAAGAC	consensus_repeat_stdO_Type_III-B_v1	class_1	III-B	>stdO.class_1.type_III-B.CP011995.1_3_REPEAT7@CTCACTATACATACACAGTCCGTAAGGCTATTAAGAC
	CP011995.1	direct_repeat	2091332	2091368	37	CP011995.1_3_REPEAT9	CP011995.1_3	GTCTTAATAGCCTTACGGACTGTGTATGTATAGTGAG	GCA_001263815	1	31	[A7436]	FALSE	CP011995.1@27	[2092061, 2103565]	III-B	III-B	III-B	certain	III-B	0.994733	['Cas2_2_CAS-I-II-III-IV-V-VI', 'Cas1_0_CAS-I-II-III-IV-V-VI', 'Cmr6_0_IIIB', 'Cmr5gr11_10_CAS-III-B', 'Cmr4gr7_0_CAS-III-B-III-C', 'Cmr3_0_IIIB', 'Cas10_4_CAS-III', 'Cmr1gr7_5_CAS-III-B-III-C', 'Cmr1gr7_6_CAS-III-B-III-C', 'CorA_0_CAS-III-B-III-D']	-1	GTCTTAATAGCCTTACGGACTGTGTATGTATAGTGAG	REVERSE COMPLEMENT	CTCACTATACATACACAGTCCGTAAGGCTATTAAGAC	CTCACTATACATACACAGTCCGTAAGGCTATTAAGAC	consensus_repeat_stdO_Type_III-B_v1	class_1	III-B	>stdO.class_1.type_III-B.CP011995.1_3_REPEAT9@CTCACTATACATACACAGTCCGTAAGGCTATTAAGAC
	CP011995.1	direct_repeat	2090825	2090861	37	CP011995.1_3_REPEAT2	CP011995.1_3	GTCTTAATAGCCTTACAGACTGTGTATGTATAGTGAG	GCA_001263815	1	31	[A7436]	FALSE	CP011995.1@27	[2092061, 2103565]	III-B	III-B	III-B	certain	III-B	0.994733	['Cas2_2_CAS-I-II-III-IV-V-VI', 'Cas1_0_CAS-I-II-III-IV-V-VI', 'Cmr6_0_IIIB', 'Cmr5gr11_10_CAS-III-B', 'Cmr4gr7_0_CAS-III-B-III-C', 'Cmr3_0_IIIB', 'Cas10_4_CAS-III', 'Cmr1gr7_5_CAS-III-B-III-C', 'Cmr1gr7_6_CAS-III-B-III-C', 'CorA_0_CAS-III-B-III-D']	-1	GTCTTAATAGCCTTACGGACTGTGTATGTATAGTGAG	REVERSE COMPLEMENT	CTCACTATACATACACAGTCTGTAAGGCTATTAAGAC	CTCACTATACATACACAGTCCGTAAGGCTATTAAGAC	consensus_repeat_stdO_Type_III-B_v1	class_1	III-B	>stdO.class_1.type_III-B.CP011995.1_3_REPEAT2@CTCACTATACATACACAGTCTGTAAGGCTATTAAGAC
	CP024591.1	direct_repeat	1479962	1479998	37	CP024591.1_2_REPEAT1	CP024591.1_2	GTCTTAATAGCCTTACGGACTGTGTATGTATAGTGAG	GCA_002754015	1	63	[KCOM2802]	FALSE	CP024591.1@20	[1481062, 1492609]	III-B	III-B	III-B	certain	III-B	0.994733	['Cas2_2_CAS-I-II-III-IV-V-VI', 'Cas1_0_CAS-I-II-III-IV-V-VI', 'Cmr6_0_IIIB', 'Cmr5gr11_10_CAS-III-B', 'Cmr4gr7_0_CAS-III-B-III-C', 'Cmr3_0_IIIB', 'Cas10_4_CAS-III', 'Cmr1gr7_5_CAS-III-B-III-C', 'Cmr1gr7_6_CAS-III-B-III-C', 'CorA_0_CAS-III-B-III-D']	-1	GTCTTAATAGCCTTACGGACTGTGTATGTATAGTGAG	REVERSE COMPLEMENT	CTCACTATACATACACAGTCCGTAAGGCTATTAAGAC	CTCACTATACATACACAGTCCGTAAGGCTATTAAGAC	consensus_repeat_stdO_Type_III-B_v1	class_1	III-B	>stdO.class_1.type_III-B.CP024591.1_2_REPEAT1@CTCACTATACATACACAGTCCGTAAGGCTATTAAGAC
	CP024591.1	direct_repeat	1480626	1480662	37	CP024591.1_2_REPEAT10	CP024591.1_2	GTCTTAATAGCCTTACGGACTGTGTATGTATAGTGAG	GCA_002754015	1	63	[KCOM2802]	FALSE	CP024591.1@20	[1481062, 1492609]	III-B	III-B	III-B	certain	III-B	0.994733	['Cas2_2_CAS-I-II-III-IV-V-VI', 'Cas1_0_CAS-I-II-III-IV-V-VI', 'Cmr6_0_IIIB', 'Cmr5gr11_10_CAS-III-B', 'Cmr4gr7_0_CAS-III-B-III-C', 'Cmr3_0_IIIB', 'Cas10_4_CAS-III', 'Cmr1gr7_5_CAS-III-B-III-C', 'Cmr1gr7_6_CAS-III-B-III-C', 'CorA_0_CAS-III-B-III-D']	-1	GTCTTAATAGCCTTACGGACTGTGTATGTATAGTGAG	REVERSE COMPLEMENT	CTCACTATACATACACAGTCCGTAAGGCTATTAAGAC	CTCACTATACATACACAGTCCGTAAGGCTATTAAGAC	consensus_repeat_stdO_Type_III-B_v1	class_1	III-B	>stdO.class_1.type_III-B.CP024591.1_2_REPEAT10@CTCACTATACATACACAGTCCGTAAGGCTATTAAGAC
	CP024591.1	direct_repeat	1480034	1480070	37	CP024591.1_2_REPEAT2	CP024591.1_2	GTCTTAATAGCCTTACGGACTGTGTATGTATAGTGAG	GCA_002754015	1	63	[KCOM2802]	FALSE	CP024591.1@20	[1481062, 1492609]	III-B	III-B	III-B	certain	III-B	0.994733	['Cas2_2_CAS-I-II-III-IV-V-VI', 'Cas1_0_CAS-I-II-III-IV-V-VI', 'Cmr6_0_IIIB', 'Cmr5gr11_10_CAS-III-B', 'Cmr4gr7_0_CAS-III-B-III-C', 'Cmr3_0_IIIB', 'Cas10_4_CAS-III', 'Cmr1gr7_5_CAS-III-B-III-C', 'Cmr1gr7_6_CAS-III-B-III-C', 'CorA_0_CAS-III-B-III-D']	-1	GTCTTAATAGCCTTACGGACTGTGTATGTATAGTGAG	REVERSE COMPLEMENT	CTCACTATACATACACAGTCCGTAAGGCTATTAAGAC	CTCACTATACATACACAGTCCGTAAGGCTATTAAGAC	consensus_repeat_stdO_Type_III-B_v1	class_1	III-B	>stdO.class_1.type_III-B.CP024591.1_2_REPEAT2@CTCACTATACATACACAGTCCGTAAGGCTATTAAGAC
	CP024591.1	direct_repeat	1480106	1480142	37	CP024591.1_2_REPEAT3	CP024591.1_2	GTCTTAATAGCCTTACGGACTGTGTATGTATAGTGAG	GCA_002754015	1	63	[KCOM2802]	FALSE	CP024591.1@20	[1481062, 1492609]	III-B	III-B	III-B	certain	III-B	0.994733	['Cas2_2_CAS-I-II-III-IV-V-VI', 'Cas1_0_CAS-I-II-III-IV-V-VI', 'Cmr6_0_IIIB', 'Cmr5gr11_10_CAS-III-B', 'Cmr4gr7_0_CAS-III-B-III-C', 'Cmr3_0_IIIB', 'Cas10_4_CAS-III', 'Cmr1gr7_5_CAS-III-B-III-C', 'Cmr1gr7_6_CAS-III-B-III-C', 'CorA_0_CAS-III-B-III-D']	-1	GTCTTAATAGCCTTACGGACTGTGTATGTATAGTGAG	REVERSE COMPLEMENT	CTCACTATACATACACAGTCCGTAAGGCTATTAAGAC	CTCACTATACATACACAGTCCGTAAGGCTATTAAGAC	consensus_repeat_stdO_Type_III-B_v1	class_1	III-B	>stdO.class_1.type_III-B.CP024591.1_2_REPEAT3@CTCACTATACATACACAGTCCGTAAGGCTATTAAGAC
	CP024591.1	direct_repeat	1480186	1480222	37	CP024591.1_2_REPEAT4	CP024591.1_2	GTCTTAATAGCCTTACGGACTGTGTATGTATAGTGAG	GCA_002754015	1	63	[KCOM2802]	FALSE	CP024591.1@20	[1481062, 1492609]	III-B	III-B	III-B	certain	III-B	0.994733	['Cas2_2_CAS-I-II-III-IV-V-VI', 'Cas1_0_CAS-I-II-III-IV-V-VI', 'Cmr6_0_IIIB', 'Cmr5gr11_10_CAS-III-B', 'Cmr4gr7_0_CAS-III-B-III-C', 'Cmr3_0_IIIB', 'Cas10_4_CAS-III', 'Cmr1gr7_5_CAS-III-B-III-C', 'Cmr1gr7_6_CAS-III-B-III-C', 'CorA_0_CAS-III-B-III-D']	-1	GTCTTAATAGCCTTACGGACTGTGTATGTATAGTGAG	REVERSE COMPLEMENT	CTCACTATACATACACAGTCCGTAAGGCTATTAAGAC	CTCACTATACATACACAGTCCGTAAGGCTATTAAGAC	consensus_repeat_stdO_Type_III-B_v1	class_1	III-B	>stdO.class_1.type_III-B.CP024591.1_2_REPEAT4@CTCACTATACATACACAGTCCGTAAGGCTATTAAGAC
	CP024591.1	direct_repeat	1480260	1480296	37	CP024591.1_2_REPEAT5	CP024591.1_2	GTCTTAATAGCCTTACGGACTGTGTATGTATAGTGAG	GCA_002754015	1	63	[KCOM2802]	FALSE	CP024591.1@20	[1481062, 1492609]	III-B	III-B	III-B	certain	III-B	0.994733	['Cas2_2_CAS-I-II-III-IV-V-VI', 'Cas1_0_CAS-I-II-III-IV-V-VI', 'Cmr6_0_IIIB', 'Cmr5gr11_10_CAS-III-B', 'Cmr4gr7_0_CAS-III-B-III-C', 'Cmr3_0_IIIB', 'Cas10_4_CAS-III', 'Cmr1gr7_5_CAS-III-B-III-C', 'Cmr1gr7_6_CAS-III-B-III-C', 'CorA_0_CAS-III-B-III-D']	-1	GTCTTAATAGCCTTACGGACTGTGTATGTATAGTGAG	REVERSE COMPLEMENT	CTCACTATACATACACAGTCCGTAAGGCTATTAAGAC	CTCACTATACATACACAGTCCGTAAGGCTATTAAGAC	consensus_repeat_stdO_Type_III-B_v1	class_1	III-B	>stdO.class_1.type_III-B.CP024591.1_2_REPEAT5@CTCACTATACATACACAGTCCGTAAGGCTATTAAGAC
	CP024591.1	direct_repeat	1480334	1480370	37	CP024591.1_2_REPEAT6	CP024591.1_2	GTCTTAATAGCCTTACGGACTGTGTATGTATAGTGAG	GCA_002754015	1	63	[KCOM2802]	FALSE	CP024591.1@20	[1481062, 1492609]	III-B	III-B	III-B	certain	III-B	0.994733	['Cas2_2_CAS-I-II-III-IV-V-VI', 'Cas1_0_CAS-I-II-III-IV-V-VI', 'Cmr6_0_IIIB', 'Cmr5gr11_10_CAS-III-B', 'Cmr4gr7_0_CAS-III-B-III-C', 'Cmr3_0_IIIB', 'Cas10_4_CAS-III', 'Cmr1gr7_5_CAS-III-B-III-C', 'Cmr1gr7_6_CAS-III-B-III-C', 'CorA_0_CAS-III-B-III-D']	-1	GTCTTAATAGCCTTACGGACTGTGTATGTATAGTGAG	REVERSE COMPLEMENT	CTCACTATACATACACAGTCCGTAAGGCTATTAAGAC	CTCACTATACATACACAGTCCGTAAGGCTATTAAGAC	consensus_repeat_stdO_Type_III-B_v1	class_1	III-B	>stdO.class_1.type_III-B.CP024591.1_2_REPEAT6@CTCACTATACATACACAGTCCGTAAGGCTATTAAGAC
	CP024591.1	direct_repeat	1480407	1480443	37	CP024591.1_2_REPEAT7	CP024591.1_2	GTCTTAATAGCCTTACGGACTGTGTATGTATAGTGAG	GCA_002754015	1	63	[KCOM2802]	FALSE	CP024591.1@20	[1481062, 1492609]	III-B	III-B	III-B	certain	III-B	0.994733	['Cas2_2_CAS-I-II-III-IV-V-VI', 'Cas1_0_CAS-I-II-III-IV-V-VI', 'Cmr6_0_IIIB', 'Cmr5gr11_10_CAS-III-B', 'Cmr4gr7_0_CAS-III-B-III-C', 'Cmr3_0_IIIB', 'Cas10_4_CAS-III', 'Cmr1gr7_5_CAS-III-B-III-C', 'Cmr1gr7_6_CAS-III-B-III-C', 'CorA_0_CAS-III-B-III-D']	-1	GTCTTAATAGCCTTACGGACTGTGTATGTATAGTGAG	REVERSE COMPLEMENT	CTCACTATACATACACAGTCCGTAAGGCTATTAAGAC	CTCACTATACATACACAGTCCGTAAGGCTATTAAGAC	consensus_repeat_stdO_Type_III-B_v1	class_1	III-B	>stdO.class_1.type_III-B.CP024591.1_2_REPEAT7@CTCACTATACATACACAGTCCGTAAGGCTATTAAGAC
	CP024591.1	direct_repeat	1480480	1480516	37	CP024591.1_2_REPEAT8	CP024591.1_2	GTCTTAATAGCCTTACGGACTGTGTATGTATAGTGAG	GCA_002754015	1	63	[KCOM2802]	FALSE	CP024591.1@20	[1481062, 1492609]	III-B	III-B	III-B	certain	III-B	0.994733	['Cas2_2_CAS-I-II-III-IV-V-VI', 'Cas1_0_CAS-I-II-III-IV-V-VI', 'Cmr6_0_IIIB', 'Cmr5gr11_10_CAS-III-B', 'Cmr4gr7_0_CAS-III-B-III-C', 'Cmr3_0_IIIB', 'Cas10_4_CAS-III', 'Cmr1gr7_5_CAS-III-B-III-C', 'Cmr1gr7_6_CAS-III-B-III-C', 'CorA_0_CAS-III-B-III-D']	-1	GTCTTAATAGCCTTACGGACTGTGTATGTATAGTGAG	REVERSE COMPLEMENT	CTCACTATACATACACAGTCCGTAAGGCTATTAAGAC	CTCACTATACATACACAGTCCGTAAGGCTATTAAGAC	consensus_repeat_stdO_Type_III-B_v1	class_1	III-B	>stdO.class_1.type_III-B.CP024591.1_2_REPEAT8@CTCACTATACATACACAGTCCGTAAGGCTATTAAGAC
	CP024591.1	direct_repeat	1480553	1480589	37	CP024591.1_2_REPEAT9	CP024591.1_2	GTCTTAATAGCCTTACGGACTGTGTATGTATAGTGAG	GCA_002754015	1	63	[KCOM2802]	FALSE	CP024591.1@20	[1481062, 1492609]	III-B	III-B	III-B	certain	III-B	0.994733	['Cas2_2_CAS-I-II-III-IV-V-VI', 'Cas1_0_CAS-I-II-III-IV-V-VI', 'Cmr6_0_IIIB', 'Cmr5gr11_10_CAS-III-B', 'Cmr4gr7_0_CAS-III-B-III-C', 'Cmr3_0_IIIB', 'Cas10_4_CAS-III', 'Cmr1gr7_5_CAS-III-B-III-C', 'Cmr1gr7_6_CAS-III-B-III-C', 'CorA_0_CAS-III-B-III-D']	-1	GTCTTAATAGCCTTACGGACTGTGTATGTATAGTGAG	REVERSE COMPLEMENT	CTCACTATACATACACAGTCCGTAAGGCTATTAAGAC	CTCACTATACATACACAGTCCGTAAGGCTATTAAGAC	consensus_repeat_stdO_Type_III-B_v1	class_1	III-B	>stdO.class_1.type_III-B.CP024591.1_2_REPEAT9@CTCACTATACATACACAGTCCGTAAGGCTATTAAGAC
	CP025931.1	direct_repeat	2132965	2133001	37	CP025931.1_2_REPEAT1	CP025931.1_2	GTCTTAATAGCCTTACGGACTGTGTATGTATAGTGAG	GCA_002892555	1	8	[TDC60]	FALSE	CP025931.1@25	[2133708, 2145243]	III-B	III-B	III-B	certain	III-B	0.994733	['Cas2_2_CAS-I-II-III-IV-V-VI', 'Cas1_0_CAS-I-II-III-IV-V-VI', 'Cmr6_0_IIIB', 'Cmr5gr11_10_CAS-III-B', 'Cmr4gr7_0_CAS-III-B-III-C', 'Cmr3_0_IIIB', 'Cas10_4_CAS-III', 'Cmr1gr7_5_CAS-III-B-III-C', 'Cmr1gr7_6_CAS-III-B-III-C', 'CorA_0_CAS-III-B-III-D']	-1	GTCTTAATAGCCTTACGGACTGTGTATGTATAGTGAG	REVERSE COMPLEMENT	CTCACTATACATACACAGTCCGTAAGGCTATTAAGAC	CTCACTATACATACACAGTCCGTAAGGCTATTAAGAC	consensus_repeat_stdO_Type_III-B_v1	class_1	III-B	>stdO.class_1.type_III-B.CP025931.1_2_REPEAT1@CTCACTATACATACACAGTCCGTAAGGCTATTAAGAC
	CP025931.1	direct_repeat	2133045	2133081	37	CP025931.1_2_REPEAT2	CP025931.1_2	GTCTTAATAGCCTTACGGACTGTGTATGTATAGTGAG	GCA_002892555	1	8	[TDC60]	FALSE	CP025931.1@25	[2133708, 2145243]	III-B	III-B	III-B	certain	III-B	0.994733	['Cas2_2_CAS-I-II-III-IV-V-VI', 'Cas1_0_CAS-I-II-III-IV-V-VI', 'Cmr6_0_IIIB', 'Cmr5gr11_10_CAS-III-B', 'Cmr4gr7_0_CAS-III-B-III-C', 'Cmr3_0_IIIB', 'Cas10_4_CAS-III', 'Cmr1gr7_5_CAS-III-B-III-C', 'Cmr1gr7_6_CAS-III-B-III-C', 'CorA_0_CAS-III-B-III-D']	-1	GTCTTAATAGCCTTACGGACTGTGTATGTATAGTGAG	REVERSE COMPLEMENT	CTCACTATACATACACAGTCCGTAAGGCTATTAAGAC	CTCACTATACATACACAGTCCGTAAGGCTATTAAGAC	consensus_repeat_stdO_Type_III-B_v1	class_1	III-B	>stdO.class_1.type_III-B.CP025931.1_2_REPEAT2@CTCACTATACATACACAGTCCGTAAGGCTATTAAGAC
	CP025931.1	direct_repeat	2133121	2133157	37	CP025931.1_2_REPEAT3	CP025931.1_2	GTCTTAATAGCCTTACGGACTGTGTATGTATAGTGAG	GCA_002892555	1	8	[TDC60]	FALSE	CP025931.1@25	[2133708, 2145243]	III-B	III-B	III-B	certain	III-B	0.994733	['Cas2_2_CAS-I-II-III-IV-V-VI', 'Cas1_0_CAS-I-II-III-IV-V-VI', 'Cmr6_0_IIIB', 'Cmr5gr11_10_CAS-III-B', 'Cmr4gr7_0_CAS-III-B-III-C', 'Cmr3_0_IIIB', 'Cas10_4_CAS-III', 'Cmr1gr7_5_CAS-III-B-III-C', 'Cmr1gr7_6_CAS-III-B-III-C', 'CorA_0_CAS-III-B-III-D']	-1	GTCTTAATAGCCTTACGGACTGTGTATGTATAGTGAG	REVERSE COMPLEMENT	CTCACTATACATACACAGTCCGTAAGGCTATTAAGAC	CTCACTATACATACACAGTCCGTAAGGCTATTAAGAC	consensus_repeat_stdO_Type_III-B_v1	class_1	III-B	>stdO.class_1.type_III-B.CP025931.1_2_REPEAT3@CTCACTATACATACACAGTCCGTAAGGCTATTAAGAC
	CP025931.1	direct_repeat	2133199	2133235	37	CP025931.1_2_REPEAT4	CP025931.1_2	GTCTTAATAGCCTTACGGACTGTGTATGTATAGTGAG	GCA_002892555	1	8	[TDC60]	FALSE	CP025931.1@25	[2133708, 2145243]	III-B	III-B	III-B	certain	III-B	0.994733	['Cas2_2_CAS-I-II-III-IV-V-VI', 'Cas1_0_CAS-I-II-III-IV-V-VI', 'Cmr6_0_IIIB', 'Cmr5gr11_10_CAS-III-B', 'Cmr4gr7_0_CAS-III-B-III-C', 'Cmr3_0_IIIB', 'Cas10_4_CAS-III', 'Cmr1gr7_5_CAS-III-B-III-C', 'Cmr1gr7_6_CAS-III-B-III-C', 'CorA_0_CAS-III-B-III-D']	-1	GTCTTAATAGCCTTACGGACTGTGTATGTATAGTGAG	REVERSE COMPLEMENT	CTCACTATACATACACAGTCCGTAAGGCTATTAAGAC	CTCACTATACATACACAGTCCGTAAGGCTATTAAGAC	consensus_repeat_stdO_Type_III-B_v1	class_1	III-B	>stdO.class_1.type_III-B.CP025931.1_2_REPEAT4@CTCACTATACATACACAGTCCGTAAGGCTATTAAGAC
	CP025931.1	direct_repeat	2133271	2133307	37	CP025931.1_2_REPEAT5	CP025931.1_2	GTCTTAATAGCCTTACGGACTGTGTATGTATAGTGAG	GCA_002892555	1	8	[TDC60]	FALSE	CP025931.1@25	[2133708, 2145243]	III-B	III-B	III-B	certain	III-B	0.994733	['Cas2_2_CAS-I-II-III-IV-V-VI', 'Cas1_0_CAS-I-II-III-IV-V-VI', 'Cmr6_0_IIIB', 'Cmr5gr11_10_CAS-III-B', 'Cmr4gr7_0_CAS-III-B-III-C', 'Cmr3_0_IIIB', 'Cas10_4_CAS-III', 'Cmr1gr7_5_CAS-III-B-III-C', 'Cmr1gr7_6_CAS-III-B-III-C', 'CorA_0_CAS-III-B-III-D']	-1	GTCTTAATAGCCTTACGGACTGTGTATGTATAGTGAG	REVERSE COMPLEMENT	CTCACTATACATACACAGTCCGTAAGGCTATTAAGAC	CTCACTATACATACACAGTCCGTAAGGCTATTAAGAC	consensus_repeat_stdO_Type_III-B_v1	class_1	III-B	>stdO.class_1.type_III-B.CP025931.1_2_REPEAT5@CTCACTATACATACACAGTCCGTAAGGCTATTAAGAC
	CP025932.1	direct_repeat	2068359	2068395	37	CP025932.1_3_REPEAT1	CP025932.1_3	GTCTTAATAGCCTTACGGACTGTGTATGTATAGTGAG	GCA_002892595	1	33	[W83]	FALSE	CP025932.1@26	[2069304, 2080808]	III-B	III-B	III-B	certain	III-B	0.994733	['Cas2_2_CAS-I-II-III-IV-V-VI', 'Cas1_0_CAS-I-II-III-IV-V-VI', 'Cmr6_0_IIIB', 'Cmr5gr11_10_CAS-III-B', 'Cmr4gr7_0_CAS-III-B-III-C', 'Cmr3_0_IIIB', 'Cas10_4_CAS-III', 'Cmr1gr7_5_CAS-III-B-III-C', 'Cmr1gr7_6_CAS-III-B-III-C', 'CorA_0_CAS-III-B-III-D']	-1	GTCTTAATAGCCTTACGGACTGTGTATGTATAGTGAG	REVERSE COMPLEMENT	CTCACTATACATACACAGTCCGTAAGGCTATTAAGAC	CTCACTATACATACACAGTCCGTAAGGCTATTAAGAC	consensus_repeat_stdO_Type_III-B_v1	class_1	III-B	>stdO.class_1.type_III-B.CP025932.1_3_REPEAT1@CTCACTATACATACACAGTCCGTAAGGCTATTAAGAC
	CP025932.1	direct_repeat	2068501	2068537	37	CP025932.1_3_REPEAT3	CP025932.1_3	GTCTTAATAGCCTTACGGACTGTGTATGTATAGTGAG	GCA_002892595	1	33	[W83]	FALSE	CP025932.1@26	[2069304, 2080808]	III-B	III-B	III-B	certain	III-B	0.994733	['Cas2_2_CAS-I-II-III-IV-V-VI', 'Cas1_0_CAS-I-II-III-IV-V-VI', 'Cmr6_0_IIIB', 'Cmr5gr11_10_CAS-III-B', 'Cmr4gr7_0_CAS-III-B-III-C', 'Cmr3_0_IIIB', 'Cas10_4_CAS-III', 'Cmr1gr7_5_CAS-III-B-III-C', 'Cmr1gr7_6_CAS-III-B-III-C', 'CorA_0_CAS-III-B-III-D']	-1	GTCTTAATAGCCTTACGGACTGTGTATGTATAGTGAG	REVERSE COMPLEMENT	CTCACTATACATACACAGTCCGTAAGGCTATTAAGAC	CTCACTATACATACACAGTCCGTAAGGCTATTAAGAC	consensus_repeat_stdO_Type_III-B_v1	class_1	III-B	>stdO.class_1.type_III-B.CP025932.1_3_REPEAT3@CTCACTATACATACACAGTCCGTAAGGCTATTAAGAC
	CP025932.1	direct_repeat	2068574	2068610	37	CP025932.1_3_REPEAT4	CP025932.1_3	GTCTTAATAGCCTTACGGACTGTGTATGTATAGTGAG	GCA_002892595	1	33	[W83]	FALSE	CP025932.1@26	[2069304, 2080808]	III-B	III-B	III-B	certain	III-B	0.994733	['Cas2_2_CAS-I-II-III-IV-V-VI', 'Cas1_0_CAS-I-II-III-IV-V-VI', 'Cmr6_0_IIIB', 'Cmr5gr11_10_CAS-III-B', 'Cmr4gr7_0_CAS-III-B-III-C', 'Cmr3_0_IIIB', 'Cas10_4_CAS-III', 'Cmr1gr7_5_CAS-III-B-III-C', 'Cmr1gr7_6_CAS-III-B-III-C', 'CorA_0_CAS-III-B-III-D']	-1	GTCTTAATAGCCTTACGGACTGTGTATGTATAGTGAG	REVERSE COMPLEMENT	CTCACTATACATACACAGTCCGTAAGGCTATTAAGAC	CTCACTATACATACACAGTCCGTAAGGCTATTAAGAC	consensus_repeat_stdO_Type_III-B_v1	class_1	III-B	>stdO.class_1.type_III-B.CP025932.1_3_REPEAT4@CTCACTATACATACACAGTCCGTAAGGCTATTAAGAC
	CP025932.1	direct_repeat	2068645	2068681	37	CP025932.1_3_REPEAT5	CP025932.1_3	GTCTTAATAGCCTTACGGACTGTGTATGTATAGTGAG	GCA_002892595	1	33	[W83]	FALSE	CP025932.1@26	[2069304, 2080808]	III-B	III-B	III-B	certain	III-B	0.994733	['Cas2_2_CAS-I-II-III-IV-V-VI', 'Cas1_0_CAS-I-II-III-IV-V-VI', 'Cmr6_0_IIIB', 'Cmr5gr11_10_CAS-III-B', 'Cmr4gr7_0_CAS-III-B-III-C', 'Cmr3_0_IIIB', 'Cas10_4_CAS-III', 'Cmr1gr7_5_CAS-III-B-III-C', 'Cmr1gr7_6_CAS-III-B-III-C', 'CorA_0_CAS-III-B-III-D']	-1	GTCTTAATAGCCTTACGGACTGTGTATGTATAGTGAG	REVERSE COMPLEMENT	CTCACTATACATACACAGTCCGTAAGGCTATTAAGAC	CTCACTATACATACACAGTCCGTAAGGCTATTAAGAC	consensus_repeat_stdO_Type_III-B_v1	class_1	III-B	>stdO.class_1.type_III-B.CP025932.1_3_REPEAT5@CTCACTATACATACACAGTCCGTAAGGCTATTAAGAC
	CP025932.1	direct_repeat	2068720	2068756	37	CP025932.1_3_REPEAT6	CP025932.1_3	GTCTTAATAGCCTTACGGACTGTGTATGTATAGTGAG	GCA_002892595	1	33	[W83]	FALSE	CP025932.1@26	[2069304, 2080808]	III-B	III-B	III-B	certain	III-B	0.994733	['Cas2_2_CAS-I-II-III-IV-V-VI', 'Cas1_0_CAS-I-II-III-IV-V-VI', 'Cmr6_0_IIIB', 'Cmr5gr11_10_CAS-III-B', 'Cmr4gr7_0_CAS-III-B-III-C', 'Cmr3_0_IIIB', 'Cas10_4_CAS-III', 'Cmr1gr7_5_CAS-III-B-III-C', 'Cmr1gr7_6_CAS-III-B-III-C', 'CorA_0_CAS-III-B-III-D']	-1	GTCTTAATAGCCTTACGGACTGTGTATGTATAGTGAG	REVERSE COMPLEMENT	CTCACTATACATACACAGTCCGTAAGGCTATTAAGAC	CTCACTATACATACACAGTCCGTAAGGCTATTAAGAC	consensus_repeat_stdO_Type_III-B_v1	class_1	III-B	>stdO.class_1.type_III-B.CP025932.1_3_REPEAT6@CTCACTATACATACACAGTCCGTAAGGCTATTAAGAC
	CP025932.1	direct_repeat	2068794	2068830	37	CP025932.1_3_REPEAT7	CP025932.1_3	GTCTTAATAGCCTTACGGACTGTGTATGTATAGTGAG	GCA_002892595	1	33	[W83]	FALSE	CP025932.1@26	[2069304, 2080808]	III-B	III-B	III-B	certain	III-B	0.994733	['Cas2_2_CAS-I-II-III-IV-V-VI', 'Cas1_0_CAS-I-II-III-IV-V-VI', 'Cmr6_0_IIIB', 'Cmr5gr11_10_CAS-III-B', 'Cmr4gr7_0_CAS-III-B-III-C', 'Cmr3_0_IIIB', 'Cas10_4_CAS-III', 'Cmr1gr7_5_CAS-III-B-III-C', 'Cmr1gr7_6_CAS-III-B-III-C', 'CorA_0_CAS-III-B-III-D']	-1	GTCTTAATAGCCTTACGGACTGTGTATGTATAGTGAG	REVERSE COMPLEMENT	CTCACTATACATACACAGTCCGTAAGGCTATTAAGAC	CTCACTATACATACACAGTCCGTAAGGCTATTAAGAC	consensus_repeat_stdO_Type_III-B_v1	class_1	III-B	>stdO.class_1.type_III-B.CP025932.1_3_REPEAT7@CTCACTATACATACACAGTCCGTAAGGCTATTAAGAC
	CP025932.1	direct_repeat	2068867	2068903	37	CP025932.1_3_REPEAT8	CP025932.1_3	GTCTTAATAGCCTTACGGACTGTGTATGTATAGTGAG	GCA_002892595	1	33	[W83]	FALSE	CP025932.1@26	[2069304, 2080808]	III-B	III-B	III-B	certain	III-B	0.994733	['Cas2_2_CAS-I-II-III-IV-V-VI', 'Cas1_0_CAS-I-II-III-IV-V-VI', 'Cmr6_0_IIIB', 'Cmr5gr11_10_CAS-III-B', 'Cmr4gr7_0_CAS-III-B-III-C', 'Cmr3_0_IIIB', 'Cas10_4_CAS-III', 'Cmr1gr7_5_CAS-III-B-III-C', 'Cmr1gr7_6_CAS-III-B-III-C', 'CorA_0_CAS-III-B-III-D']	-1	GTCTTAATAGCCTTACGGACTGTGTATGTATAGTGAG	REVERSE COMPLEMENT	CTCACTATACATACACAGTCCGTAAGGCTATTAAGAC	CTCACTATACATACACAGTCCGTAAGGCTATTAAGAC	consensus_repeat_stdO_Type_III-B_v1	class_1	III-B	>stdO.class_1.type_III-B.CP025932.1_3_REPEAT8@CTCACTATACATACACAGTCCGTAAGGCTATTAAGAC
	CP025932.1	direct_repeat	2068430	2068466	37	CP025932.1_3_REPEAT2	CP025932.1_3	GTCTTAATAGCCTTACAGACTGTGTATGTATAGTGAG	GCA_002892595	1	33	[W83]	FALSE	CP025932.1@26	[2069304, 2080808]	III-B	III-B	III-B	certain	III-B	0.994733	['Cas2_2_CAS-I-II-III-IV-V-VI', 'Cas1_0_CAS-I-II-III-IV-V-VI', 'Cmr6_0_IIIB', 'Cmr5gr11_10_CAS-III-B', 'Cmr4gr7_0_CAS-III-B-III-C', 'Cmr3_0_IIIB', 'Cas10_4_CAS-III', 'Cmr1gr7_5_CAS-III-B-III-C', 'Cmr1gr7_6_CAS-III-B-III-C', 'CorA_0_CAS-III-B-III-D']	-1	GTCTTAATAGCCTTACGGACTGTGTATGTATAGTGAG	REVERSE COMPLEMENT	CTCACTATACATACACAGTCTGTAAGGCTATTAAGAC	CTCACTATACATACACAGTCCGTAAGGCTATTAAGAC	consensus_repeat_stdO_Type_III-B_v1	class_1	III-B	>stdO.class_1.type_III-B.CP025932.1_3_REPEAT2@CTCACTATACATACACAGTCTGTAAGGCTATTAAGAC
	CP092048.1	direct_repeat	2070362	2070398	37	CP092048.1_3_REPEAT1	CP092048.1_3	GTCTTAATAGCCTTACGGACTGTGTATGTATAGTGAG	GCA_023822425	1	35	[W50]	FALSE	CP092048.1@26	[2071670, 2083174]	III-B	III-B	III-B	certain	III-B	0.994733	['Cas2_2_CAS-I-II-III-IV-V-VI', 'Cas1_0_CAS-I-II-III-IV-V-VI', 'Cmr6_0_IIIB', 'Cmr5gr11_10_CAS-III-B', 'Cmr4gr7_0_CAS-III-B-III-C', 'Cmr3_0_IIIB', 'Cas10_4_CAS-III', 'Cmr1gr7_5_CAS-III-B-III-C', 'Cmr1gr7_6_CAS-III-B-III-C', 'CorA_0_CAS-III-B-III-D']	-1	GTCTTAATAGCCTTACGGACTGTGTATGTATAGTGAG	REVERSE COMPLEMENT	CTCACTATACATACACAGTCCGTAAGGCTATTAAGAC	CTCACTATACATACACAGTCCGTAAGGCTATTAAGAC	consensus_repeat_stdO_Type_III-B_v1	class_1	III-B	>stdO.class_1.type_III-B.CP092048.1_3_REPEAT1@CTCACTATACATACACAGTCCGTAAGGCTATTAAGAC
	CP092048.1	direct_repeat	2071013	2071049	37	CP092048.1_3_REPEAT10	CP092048.1_3	GTCTTAATAGCCTTACGGACTGTGTATGTATAGTGAG	GCA_023822425	1	35	[W50]	FALSE	CP092048.1@26	[2071670, 2083174]	III-B	III-B	III-B	certain	III-B	0.994733	['Cas2_2_CAS-I-II-III-IV-V-VI', 'Cas1_0_CAS-I-II-III-IV-V-VI', 'Cmr6_0_IIIB', 'Cmr5gr11_10_CAS-III-B', 'Cmr4gr7_0_CAS-III-B-III-C', 'Cmr3_0_IIIB', 'Cas10_4_CAS-III', 'Cmr1gr7_5_CAS-III-B-III-C', 'Cmr1gr7_6_CAS-III-B-III-C', 'CorA_0_CAS-III-B-III-D']	-1	GTCTTAATAGCCTTACGGACTGTGTATGTATAGTGAG	REVERSE COMPLEMENT	CTCACTATACATACACAGTCCGTAAGGCTATTAAGAC	CTCACTATACATACACAGTCCGTAAGGCTATTAAGAC	consensus_repeat_stdO_Type_III-B_v1	class_1	III-B	>stdO.class_1.type_III-B.CP092048.1_3_REPEAT10@CTCACTATACATACACAGTCCGTAAGGCTATTAAGAC
	CP092048.1	direct_repeat	2071086	2071122	37	CP092048.1_3_REPEAT11	CP092048.1_3	GTCTTAATAGCCTTACGGACTGTGTATGTATAGTGAG	GCA_023822425	1	35	[W50]	FALSE	CP092048.1@26	[2071670, 2083174]	III-B	III-B	III-B	certain	III-B	0.994733	['Cas2_2_CAS-I-II-III-IV-V-VI', 'Cas1_0_CAS-I-II-III-IV-V-VI', 'Cmr6_0_IIIB', 'Cmr5gr11_10_CAS-III-B', 'Cmr4gr7_0_CAS-III-B-III-C', 'Cmr3_0_IIIB', 'Cas10_4_CAS-III', 'Cmr1gr7_5_CAS-III-B-III-C', 'Cmr1gr7_6_CAS-III-B-III-C', 'CorA_0_CAS-III-B-III-D']	-1	GTCTTAATAGCCTTACGGACTGTGTATGTATAGTGAG	REVERSE COMPLEMENT	CTCACTATACATACACAGTCCGTAAGGCTATTAAGAC	CTCACTATACATACACAGTCCGTAAGGCTATTAAGAC	consensus_repeat_stdO_Type_III-B_v1	class_1	III-B	>stdO.class_1.type_III-B.CP092048.1_3_REPEAT11@CTCACTATACATACACAGTCCGTAAGGCTATTAAGAC
	CP092048.1	direct_repeat	2071160	2071196	37	CP092048.1_3_REPEAT12	CP092048.1_3	GTCTTAATAGCCTTACGGACTGTGTATGTATAGTGAG	GCA_023822425	1	35	[W50]	FALSE	CP092048.1@26	[2071670, 2083174]	III-B	III-B	III-B	certain	III-B	0.994733	['Cas2_2_CAS-I-II-III-IV-V-VI', 'Cas1_0_CAS-I-II-III-IV-V-VI', 'Cmr6_0_IIIB', 'Cmr5gr11_10_CAS-III-B', 'Cmr4gr7_0_CAS-III-B-III-C', 'Cmr3_0_IIIB', 'Cas10_4_CAS-III', 'Cmr1gr7_5_CAS-III-B-III-C', 'Cmr1gr7_6_CAS-III-B-III-C', 'CorA_0_CAS-III-B-III-D']	-1	GTCTTAATAGCCTTACGGACTGTGTATGTATAGTGAG	REVERSE COMPLEMENT	CTCACTATACATACACAGTCCGTAAGGCTATTAAGAC	CTCACTATACATACACAGTCCGTAAGGCTATTAAGAC	consensus_repeat_stdO_Type_III-B_v1	class_1	III-B	>stdO.class_1.type_III-B.CP092048.1_3_REPEAT12@CTCACTATACATACACAGTCCGTAAGGCTATTAAGAC
	CP092048.1	direct_repeat	2071233	2071269	37	CP092048.1_3_REPEAT13	CP092048.1_3	GTCTTAATAGCCTTACGGACTGTGTATGTATAGTGAG	GCA_023822425	1	35	[W50]	FALSE	CP092048.1@26	[2071670, 2083174]	III-B	III-B	III-B	certain	III-B	0.994733	['Cas2_2_CAS-I-II-III-IV-V-VI', 'Cas1_0_CAS-I-II-III-IV-V-VI', 'Cmr6_0_IIIB', 'Cmr5gr11_10_CAS-III-B', 'Cmr4gr7_0_CAS-III-B-III-C', 'Cmr3_0_IIIB', 'Cas10_4_CAS-III', 'Cmr1gr7_5_CAS-III-B-III-C', 'Cmr1gr7_6_CAS-III-B-III-C', 'CorA_0_CAS-III-B-III-D']	-1	GTCTTAATAGCCTTACGGACTGTGTATGTATAGTGAG	REVERSE COMPLEMENT	CTCACTATACATACACAGTCCGTAAGGCTATTAAGAC	CTCACTATACATACACAGTCCGTAAGGCTATTAAGAC	consensus_repeat_stdO_Type_III-B_v1	class_1	III-B	>stdO.class_1.type_III-B.CP092048.1_3_REPEAT13@CTCACTATACATACACAGTCCGTAAGGCTATTAAGAC
	CP092048.1	direct_repeat	2070504	2070540	37	CP092048.1_3_REPEAT3	CP092048.1_3	GTCTTAATAGCCTTACGGACTGTGTATGTATAGTGAG	GCA_023822425	1	35	[W50]	FALSE	CP092048.1@26	[2071670, 2083174]	III-B	III-B	III-B	certain	III-B	0.994733	['Cas2_2_CAS-I-II-III-IV-V-VI', 'Cas1_0_CAS-I-II-III-IV-V-VI', 'Cmr6_0_IIIB', 'Cmr5gr11_10_CAS-III-B', 'Cmr4gr7_0_CAS-III-B-III-C', 'Cmr3_0_IIIB', 'Cas10_4_CAS-III', 'Cmr1gr7_5_CAS-III-B-III-C', 'Cmr1gr7_6_CAS-III-B-III-C', 'CorA_0_CAS-III-B-III-D']	-1	GTCTTAATAGCCTTACGGACTGTGTATGTATAGTGAG	REVERSE COMPLEMENT	CTCACTATACATACACAGTCCGTAAGGCTATTAAGAC	CTCACTATACATACACAGTCCGTAAGGCTATTAAGAC	consensus_repeat_stdO_Type_III-B_v1	class_1	III-B	>stdO.class_1.type_III-B.CP092048.1_3_REPEAT3@CTCACTATACATACACAGTCCGTAAGGCTATTAAGAC
	CP092048.1	direct_repeat	2070577	2070613	37	CP092048.1_3_REPEAT4	CP092048.1_3	GTCTTAATAGCCTTACGGACTGTGTATGTATAGTGAG	GCA_023822425	1	35	[W50]	FALSE	CP092048.1@26	[2071670, 2083174]	III-B	III-B	III-B	certain	III-B	0.994733	['Cas2_2_CAS-I-II-III-IV-V-VI', 'Cas1_0_CAS-I-II-III-IV-V-VI', 'Cmr6_0_IIIB', 'Cmr5gr11_10_CAS-III-B', 'Cmr4gr7_0_CAS-III-B-III-C', 'Cmr3_0_IIIB', 'Cas10_4_CAS-III', 'Cmr1gr7_5_CAS-III-B-III-C', 'Cmr1gr7_6_CAS-III-B-III-C', 'CorA_0_CAS-III-B-III-D']	-1	GTCTTAATAGCCTTACGGACTGTGTATGTATAGTGAG	REVERSE COMPLEMENT	CTCACTATACATACACAGTCCGTAAGGCTATTAAGAC	CTCACTATACATACACAGTCCGTAAGGCTATTAAGAC	consensus_repeat_stdO_Type_III-B_v1	class_1	III-B	>stdO.class_1.type_III-B.CP092048.1_3_REPEAT4@CTCACTATACATACACAGTCCGTAAGGCTATTAAGAC
	CP092048.1	direct_repeat	2070648	2070684	37	CP092048.1_3_REPEAT5	CP092048.1_3	GTCTTAATAGCCTTACGGACTGTGTATGTATAGTGAG	GCA_023822425	1	35	[W50]	FALSE	CP092048.1@26	[2071670, 2083174]	III-B	III-B	III-B	certain	III-B	0.994733	['Cas2_2_CAS-I-II-III-IV-V-VI', 'Cas1_0_CAS-I-II-III-IV-V-VI', 'Cmr6_0_IIIB', 'Cmr5gr11_10_CAS-III-B', 'Cmr4gr7_0_CAS-III-B-III-C', 'Cmr3_0_IIIB', 'Cas10_4_CAS-III', 'Cmr1gr7_5_CAS-III-B-III-C', 'Cmr1gr7_6_CAS-III-B-III-C', 'CorA_0_CAS-III-B-III-D']	-1	GTCTTAATAGCCTTACGGACTGTGTATGTATAGTGAG	REVERSE COMPLEMENT	CTCACTATACATACACAGTCCGTAAGGCTATTAAGAC	CTCACTATACATACACAGTCCGTAAGGCTATTAAGAC	consensus_repeat_stdO_Type_III-B_v1	class_1	III-B	>stdO.class_1.type_III-B.CP092048.1_3_REPEAT5@CTCACTATACATACACAGTCCGTAAGGCTATTAAGAC
	CP092048.1	direct_repeat	2070723	2070759	37	CP092048.1_3_REPEAT6	CP092048.1_3	GTCTTAATAGCCTTACGGACTGTGTATGTATAGTGAG	GCA_023822425	1	35	[W50]	FALSE	CP092048.1@26	[2071670, 2083174]	III-B	III-B	III-B	certain	III-B	0.994733	['Cas2_2_CAS-I-II-III-IV-V-VI', 'Cas1_0_CAS-I-II-III-IV-V-VI', 'Cmr6_0_IIIB', 'Cmr5gr11_10_CAS-III-B', 'Cmr4gr7_0_CAS-III-B-III-C', 'Cmr3_0_IIIB', 'Cas10_4_CAS-III', 'Cmr1gr7_5_CAS-III-B-III-C', 'Cmr1gr7_6_CAS-III-B-III-C', 'CorA_0_CAS-III-B-III-D']	-1	GTCTTAATAGCCTTACGGACTGTGTATGTATAGTGAG	REVERSE COMPLEMENT	CTCACTATACATACACAGTCCGTAAGGCTATTAAGAC	CTCACTATACATACACAGTCCGTAAGGCTATTAAGAC	consensus_repeat_stdO_Type_III-B_v1	class_1	III-B	>stdO.class_1.type_III-B.CP092048.1_3_REPEAT6@CTCACTATACATACACAGTCCGTAAGGCTATTAAGAC
	CP092048.1	direct_repeat	2070796	2070832	37	CP092048.1_3_REPEAT7	CP092048.1_3	GTCTTAATAGCCTTACGGACTGTGTATGTATAGTGAG	GCA_023822425	1	35	[W50]	FALSE	CP092048.1@26	[2071670, 2083174]	III-B	III-B	III-B	certain	III-B	0.994733	['Cas2_2_CAS-I-II-III-IV-V-VI', 'Cas1_0_CAS-I-II-III-IV-V-VI', 'Cmr6_0_IIIB', 'Cmr5gr11_10_CAS-III-B', 'Cmr4gr7_0_CAS-III-B-III-C', 'Cmr3_0_IIIB', 'Cas10_4_CAS-III', 'Cmr1gr7_5_CAS-III-B-III-C', 'Cmr1gr7_6_CAS-III-B-III-C', 'CorA_0_CAS-III-B-III-D']	-1	GTCTTAATAGCCTTACGGACTGTGTATGTATAGTGAG	REVERSE COMPLEMENT	CTCACTATACATACACAGTCCGTAAGGCTATTAAGAC	CTCACTATACATACACAGTCCGTAAGGCTATTAAGAC	consensus_repeat_stdO_Type_III-B_v1	class_1	III-B	>stdO.class_1.type_III-B.CP092048.1_3_REPEAT7@CTCACTATACATACACAGTCCGTAAGGCTATTAAGAC
	CP092048.1	direct_repeat	2070874	2070910	37	CP092048.1_3_REPEAT8	CP092048.1_3	GTCTTAATAGCCTTACGGACTGTGTATGTATAGTGAG	GCA_023822425	1	35	[W50]	FALSE	CP092048.1@26	[2071670, 2083174]	III-B	III-B	III-B	certain	III-B	0.994733	['Cas2_2_CAS-I-II-III-IV-V-VI', 'Cas1_0_CAS-I-II-III-IV-V-VI', 'Cmr6_0_IIIB', 'Cmr5gr11_10_CAS-III-B', 'Cmr4gr7_0_CAS-III-B-III-C', 'Cmr3_0_IIIB', 'Cas10_4_CAS-III', 'Cmr1gr7_5_CAS-III-B-III-C', 'Cmr1gr7_6_CAS-III-B-III-C', 'CorA_0_CAS-III-B-III-D']	-1	GTCTTAATAGCCTTACGGACTGTGTATGTATAGTGAG	REVERSE COMPLEMENT	CTCACTATACATACACAGTCCGTAAGGCTATTAAGAC	CTCACTATACATACACAGTCCGTAAGGCTATTAAGAC	consensus_repeat_stdO_Type_III-B_v1	class_1	III-B	>stdO.class_1.type_III-B.CP092048.1_3_REPEAT8@CTCACTATACATACACAGTCCGTAAGGCTATTAAGAC
	CP092048.1	direct_repeat	2070433	2070469	37	CP092048.1_3_REPEAT2	CP092048.1_3	GTCTTAATAGCCTTACAGACTGTGTATGTATAGTGAG	GCA_023822425	1	35	[W50]	FALSE	CP092048.1@26	[2071670, 2083174]	III-B	III-B	III-B	certain	III-B	0.994733	['Cas2_2_CAS-I-II-III-IV-V-VI', 'Cas1_0_CAS-I-II-III-IV-V-VI', 'Cmr6_0_IIIB', 'Cmr5gr11_10_CAS-III-B', 'Cmr4gr7_0_CAS-III-B-III-C', 'Cmr3_0_IIIB', 'Cas10_4_CAS-III', 'Cmr1gr7_5_CAS-III-B-III-C', 'Cmr1gr7_6_CAS-III-B-III-C', 'CorA_0_CAS-III-B-III-D']	-1	GTCTTAATAGCCTTACGGACTGTGTATGTATAGTGAG	REVERSE COMPLEMENT	CTCACTATACATACACAGTCTGTAAGGCTATTAAGAC	CTCACTATACATACACAGTCCGTAAGGCTATTAAGAC	consensus_repeat_stdO_Type_III-B_v1	class_1	III-B	>stdO.class_1.type_III-B.CP092048.1_3_REPEAT2@CTCACTATACATACACAGTCTGTAAGGCTATTAAGAC
	CP092049.1	direct_repeat	2057939	2057975	37	CP092049.1_3_REPEAT1	CP092049.1_3	GTCTTAATAGCCTTACGGACTGTGTATGTATAGTGAG	GCA_023822445	0.W50	38	[W50_BE1]	FALSE	CP092049.1@26	[2059247, 2070751]	III-B	III-B	III-B	certain	III-B	0.994733	['Cas2_2_CAS-I-II-III-IV-V-VI', 'Cas1_0_CAS-I-II-III-IV-V-VI', 'Cmr6_0_IIIB', 'Cmr5gr11_10_CAS-III-B', 'Cmr4gr7_0_CAS-III-B-III-C', 'Cmr3_0_IIIB', 'Cas10_4_CAS-III', 'Cmr1gr7_5_CAS-III-B-III-C', 'Cmr1gr7_6_CAS-III-B-III-C', 'CorA_0_CAS-III-B-III-D']	-1	GTCTTAATAGCCTTACGGACTGTGTATGTATAGTGAG	REVERSE COMPLEMENT	CTCACTATACATACACAGTCCGTAAGGCTATTAAGAC	CTCACTATACATACACAGTCCGTAAGGCTATTAAGAC	consensus_repeat_stdO_Type_III-B_v1	class_1	III-B	>stdO.class_1.type_III-B.CP092049.1_3_REPEAT1@CTCACTATACATACACAGTCCGTAAGGCTATTAAGAC
	CP092049.1	direct_repeat	2058081	2058117	37	CP092049.1_3_REPEAT3	CP092049.1_3	GTCTTAATAGCCTTACGGACTGTGTATGTATAGTGAG	GCA_023822445	0.W50	38	[W50_BE1]	FALSE	CP092049.1@26	[2059247, 2070751]	III-B	III-B	III-B	certain	III-B	0.994733	['Cas2_2_CAS-I-II-III-IV-V-VI', 'Cas1_0_CAS-I-II-III-IV-V-VI', 'Cmr6_0_IIIB', 'Cmr5gr11_10_CAS-III-B', 'Cmr4gr7_0_CAS-III-B-III-C', 'Cmr3_0_IIIB', 'Cas10_4_CAS-III', 'Cmr1gr7_5_CAS-III-B-III-C', 'Cmr1gr7_6_CAS-III-B-III-C', 'CorA_0_CAS-III-B-III-D']	-1	GTCTTAATAGCCTTACGGACTGTGTATGTATAGTGAG	REVERSE COMPLEMENT	CTCACTATACATACACAGTCCGTAAGGCTATTAAGAC	CTCACTATACATACACAGTCCGTAAGGCTATTAAGAC	consensus_repeat_stdO_Type_III-B_v1	class_1	III-B	>stdO.class_1.type_III-B.CP092049.1_3_REPEAT3@CTCACTATACATACACAGTCCGTAAGGCTATTAAGAC
	CP092049.1	direct_repeat	2058154	2058190	37	CP092049.1_3_REPEAT4	CP092049.1_3	GTCTTAATAGCCTTACGGACTGTGTATGTATAGTGAG	GCA_023822445	0.W50	38	[W50_BE1]	FALSE	CP092049.1@26	[2059247, 2070751]	III-B	III-B	III-B	certain	III-B	0.994733	['Cas2_2_CAS-I-II-III-IV-V-VI', 'Cas1_0_CAS-I-II-III-IV-V-VI', 'Cmr6_0_IIIB', 'Cmr5gr11_10_CAS-III-B', 'Cmr4gr7_0_CAS-III-B-III-C', 'Cmr3_0_IIIB', 'Cas10_4_CAS-III', 'Cmr1gr7_5_CAS-III-B-III-C', 'Cmr1gr7_6_CAS-III-B-III-C', 'CorA_0_CAS-III-B-III-D']	-1	GTCTTAATAGCCTTACGGACTGTGTATGTATAGTGAG	REVERSE COMPLEMENT	CTCACTATACATACACAGTCCGTAAGGCTATTAAGAC	CTCACTATACATACACAGTCCGTAAGGCTATTAAGAC	consensus_repeat_stdO_Type_III-B_v1	class_1	III-B	>stdO.class_1.type_III-B.CP092049.1_3_REPEAT4@CTCACTATACATACACAGTCCGTAAGGCTATTAAGAC
	CP092049.1	direct_repeat	2058225	2058261	37	CP092049.1_3_REPEAT5	CP092049.1_3	GTCTTAATAGCCTTACGGACTGTGTATGTATAGTGAG	GCA_023822445	0.W50	38	[W50_BE1]	FALSE	CP092049.1@26	[2059247, 2070751]	III-B	III-B	III-B	certain	III-B	0.994733	['Cas2_2_CAS-I-II-III-IV-V-VI', 'Cas1_0_CAS-I-II-III-IV-V-VI', 'Cmr6_0_IIIB', 'Cmr5gr11_10_CAS-III-B', 'Cmr4gr7_0_CAS-III-B-III-C', 'Cmr3_0_IIIB', 'Cas10_4_CAS-III', 'Cmr1gr7_5_CAS-III-B-III-C', 'Cmr1gr7_6_CAS-III-B-III-C', 'CorA_0_CAS-III-B-III-D']	-1	GTCTTAATAGCCTTACGGACTGTGTATGTATAGTGAG	REVERSE COMPLEMENT	CTCACTATACATACACAGTCCGTAAGGCTATTAAGAC	CTCACTATACATACACAGTCCGTAAGGCTATTAAGAC	consensus_repeat_stdO_Type_III-B_v1	class_1	III-B	>stdO.class_1.type_III-B.CP092049.1_3_REPEAT5@CTCACTATACATACACAGTCCGTAAGGCTATTAAGAC
	CP092049.1	direct_repeat	2058300	2058336	37	CP092049.1_3_REPEAT6	CP092049.1_3	GTCTTAATAGCCTTACGGACTGTGTATGTATAGTGAG	GCA_023822445	0.W50	38	[W50_BE1]	FALSE	CP092049.1@26	[2059247, 2070751]	III-B	III-B	III-B	certain	III-B	0.994733	['Cas2_2_CAS-I-II-III-IV-V-VI', 'Cas1_0_CAS-I-II-III-IV-V-VI', 'Cmr6_0_IIIB', 'Cmr5gr11_10_CAS-III-B', 'Cmr4gr7_0_CAS-III-B-III-C', 'Cmr3_0_IIIB', 'Cas10_4_CAS-III', 'Cmr1gr7_5_CAS-III-B-III-C', 'Cmr1gr7_6_CAS-III-B-III-C', 'CorA_0_CAS-III-B-III-D']	-1	GTCTTAATAGCCTTACGGACTGTGTATGTATAGTGAG	REVERSE COMPLEMENT	CTCACTATACATACACAGTCCGTAAGGCTATTAAGAC	CTCACTATACATACACAGTCCGTAAGGCTATTAAGAC	consensus_repeat_stdO_Type_III-B_v1	class_1	III-B	>stdO.class_1.type_III-B.CP092049.1_3_REPEAT6@CTCACTATACATACACAGTCCGTAAGGCTATTAAGAC
	CP092049.1	direct_repeat	2058373	2058409	37	CP092049.1_3_REPEAT7	CP092049.1_3	GTCTTAATAGCCTTACGGACTGTGTATGTATAGTGAG	GCA_023822445	0.W50	38	[W50_BE1]	FALSE	CP092049.1@26	[2059247, 2070751]	III-B	III-B	III-B	certain	III-B	0.994733	['Cas2_2_CAS-I-II-III-IV-V-VI', 'Cas1_0_CAS-I-II-III-IV-V-VI', 'Cmr6_0_IIIB', 'Cmr5gr11_10_CAS-III-B', 'Cmr4gr7_0_CAS-III-B-III-C', 'Cmr3_0_IIIB', 'Cas10_4_CAS-III', 'Cmr1gr7_5_CAS-III-B-III-C', 'Cmr1gr7_6_CAS-III-B-III-C', 'CorA_0_CAS-III-B-III-D']	-1	GTCTTAATAGCCTTACGGACTGTGTATGTATAGTGAG	REVERSE COMPLEMENT	CTCACTATACATACACAGTCCGTAAGGCTATTAAGAC	CTCACTATACATACACAGTCCGTAAGGCTATTAAGAC	consensus_repeat_stdO_Type_III-B_v1	class_1	III-B	>stdO.class_1.type_III-B.CP092049.1_3_REPEAT7@CTCACTATACATACACAGTCCGTAAGGCTATTAAGAC
	CP092049.1	direct_repeat	2058451	2058487	37	CP092049.1_3_REPEAT8	CP092049.1_3	GTCTTAATAGCCTTACGGACTGTGTATGTATAGTGAG	GCA_023822445	0.W50	38	[W50_BE1]	FALSE	CP092049.1@26	[2059247, 2070751]	III-B	III-B	III-B	certain	III-B	0.994733	['Cas2_2_CAS-I-II-III-IV-V-VI', 'Cas1_0_CAS-I-II-III-IV-V-VI', 'Cmr6_0_IIIB', 'Cmr5gr11_10_CAS-III-B', 'Cmr4gr7_0_CAS-III-B-III-C', 'Cmr3_0_IIIB', 'Cas10_4_CAS-III', 'Cmr1gr7_5_CAS-III-B-III-C', 'Cmr1gr7_6_CAS-III-B-III-C', 'CorA_0_CAS-III-B-III-D']	-1	GTCTTAATAGCCTTACGGACTGTGTATGTATAGTGAG	REVERSE COMPLEMENT	CTCACTATACATACACAGTCCGTAAGGCTATTAAGAC	CTCACTATACATACACAGTCCGTAAGGCTATTAAGAC	consensus_repeat_stdO_Type_III-B_v1	class_1	III-B	>stdO.class_1.type_III-B.CP092049.1_3_REPEAT8@CTCACTATACATACACAGTCCGTAAGGCTATTAAGAC
	CP092049.1	direct_repeat	2058010	2058046	37	CP092049.1_3_REPEAT2	CP092049.1_3	GTCTTAATAGCCTTACAGACTGTGTATGTATAGTGAG	GCA_023822445	0.W50	38	[W50_BE1]	FALSE	CP092049.1@26	[2059247, 2070751]	III-B	III-B	III-B	certain	III-B	0.994733	['Cas2_2_CAS-I-II-III-IV-V-VI', 'Cas1_0_CAS-I-II-III-IV-V-VI', 'Cmr6_0_IIIB', 'Cmr5gr11_10_CAS-III-B', 'Cmr4gr7_0_CAS-III-B-III-C', 'Cmr3_0_IIIB', 'Cas10_4_CAS-III', 'Cmr1gr7_5_CAS-III-B-III-C', 'Cmr1gr7_6_CAS-III-B-III-C', 'CorA_0_CAS-III-B-III-D']	-1	GTCTTAATAGCCTTACGGACTGTGTATGTATAGTGAG	REVERSE COMPLEMENT	CTCACTATACATACACAGTCTGTAAGGCTATTAAGAC	CTCACTATACATACACAGTCCGTAAGGCTATTAAGAC	consensus_repeat_stdO_Type_III-B_v1	class_1	III-B	>stdO.class_1.type_III-B.CP092049.1_3_REPEAT2@CTCACTATACATACACAGTCTGTAAGGCTATTAAGAC
	CP092049.1	direct_repeat	2058590	2058626	37	CP092049.1_4_REPEAT2	CP092049.1_4	GTCTTAATAGCCTTACGGACTGTGTATGTATAGTGAG	GCA_023822445	0.W50	38	[W50_BE1]	FALSE	CP092049.1@26	[2059247, 2070751]	III-B	III-B	III-B	certain	III-B	0.994733	['Cas2_2_CAS-I-II-III-IV-V-VI', 'Cas1_0_CAS-I-II-III-IV-V-VI', 'Cmr6_0_IIIB', 'Cmr5gr11_10_CAS-III-B', 'Cmr4gr7_0_CAS-III-B-III-C', 'Cmr3_0_IIIB', 'Cas10_4_CAS-III', 'Cmr1gr7_5_CAS-III-B-III-C', 'Cmr1gr7_6_CAS-III-B-III-C', 'CorA_0_CAS-III-B-III-D']	-1	GTCTTAATAGCCTTACGGACTGTGTATGTATAGTGAG	REVERSE COMPLEMENT	CTCACTATACATACACAGTCCGTAAGGCTATTAAGAC	CTCACTATACATACACAGTCCGTAAGGCTATTAAGAC	consensus_repeat_stdO_Type_III-B_v1	class_1	III-B	>stdO.class_1.type_III-B.CP092049.1_4_REPEAT2@CTCACTATACATACACAGTCCGTAAGGCTATTAAGAC
	CP092049.1	direct_repeat	2058663	2058699	37	CP092049.1_4_REPEAT3	CP092049.1_4	GTCTTAATAGCCTTACGGACTGTGTATGTATAGTGAG	GCA_023822445	0.W50	38	[W50_BE1]	FALSE	CP092049.1@26	[2059247, 2070751]	III-B	III-B	III-B	certain	III-B	0.994733	['Cas2_2_CAS-I-II-III-IV-V-VI', 'Cas1_0_CAS-I-II-III-IV-V-VI', 'Cmr6_0_IIIB', 'Cmr5gr11_10_CAS-III-B', 'Cmr4gr7_0_CAS-III-B-III-C', 'Cmr3_0_IIIB', 'Cas10_4_CAS-III', 'Cmr1gr7_5_CAS-III-B-III-C', 'Cmr1gr7_6_CAS-III-B-III-C', 'CorA_0_CAS-III-B-III-D']	-1	GTCTTAATAGCCTTACGGACTGTGTATGTATAGTGAG	REVERSE COMPLEMENT	CTCACTATACATACACAGTCCGTAAGGCTATTAAGAC	CTCACTATACATACACAGTCCGTAAGGCTATTAAGAC	consensus_repeat_stdO_Type_III-B_v1	class_1	III-B	>stdO.class_1.type_III-B.CP092049.1_4_REPEAT3@CTCACTATACATACACAGTCCGTAAGGCTATTAAGAC
	CP092049.1	direct_repeat	2058737	2058773	37	CP092049.1_4_REPEAT4	CP092049.1_4	GTCTTAATAGCCTTACGGACTGTGTATGTATAGTGAG	GCA_023822445	0.W50	38	[W50_BE1]	FALSE	CP092049.1@26	[2059247, 2070751]	III-B	III-B	III-B	certain	III-B	0.994733	['Cas2_2_CAS-I-II-III-IV-V-VI', 'Cas1_0_CAS-I-II-III-IV-V-VI', 'Cmr6_0_IIIB', 'Cmr5gr11_10_CAS-III-B', 'Cmr4gr7_0_CAS-III-B-III-C', 'Cmr3_0_IIIB', 'Cas10_4_CAS-III', 'Cmr1gr7_5_CAS-III-B-III-C', 'Cmr1gr7_6_CAS-III-B-III-C', 'CorA_0_CAS-III-B-III-D']	-1	GTCTTAATAGCCTTACGGACTGTGTATGTATAGTGAG	REVERSE COMPLEMENT	CTCACTATACATACACAGTCCGTAAGGCTATTAAGAC	CTCACTATACATACACAGTCCGTAAGGCTATTAAGAC	consensus_repeat_stdO_Type_III-B_v1	class_1	III-B	>stdO.class_1.type_III-B.CP092049.1_4_REPEAT4@CTCACTATACATACACAGTCCGTAAGGCTATTAAGAC
	CP092049.1	direct_repeat	2058810	2058846	37	CP092049.1_4_REPEAT5	CP092049.1_4	GTCTTAATAGCCTTACGGACTGTGTATGTATAGTGAG	GCA_023822445	0.W50	38	[W50_BE1]	FALSE	CP092049.1@26	[2059247, 2070751]	III-B	III-B	III-B	certain	III-B	0.994733	['Cas2_2_CAS-I-II-III-IV-V-VI', 'Cas1_0_CAS-I-II-III-IV-V-VI', 'Cmr6_0_IIIB', 'Cmr5gr11_10_CAS-III-B', 'Cmr4gr7_0_CAS-III-B-III-C', 'Cmr3_0_IIIB', 'Cas10_4_CAS-III', 'Cmr1gr7_5_CAS-III-B-III-C', 'Cmr1gr7_6_CAS-III-B-III-C', 'CorA_0_CAS-III-B-III-D']	-1	GTCTTAATAGCCTTACGGACTGTGTATGTATAGTGAG	REVERSE COMPLEMENT	CTCACTATACATACACAGTCCGTAAGGCTATTAAGAC	CTCACTATACATACACAGTCCGTAAGGCTATTAAGAC	consensus_repeat_stdO_Type_III-B_v1	class_1	III-B	>stdO.class_1.type_III-B.CP092049.1_4_REPEAT5@CTCACTATACATACACAGTCCGTAAGGCTATTAAGAC
	CP092050.1	direct_repeat	2056866	2056902	37	CP092050.1_3_REPEAT1	CP092050.1_3	GTCTTAATAGCCTTACGGACTGTGTATGTATAGTGAG	GCA_023822465	0.W50	37	[W50_BR1]	FALSE	CP092050.1@26	[2058174, 2069678]	III-B	III-B	III-B	certain	III-B	0.994733	['Cas2_2_CAS-I-II-III-IV-V-VI', 'Cas1_0_CAS-I-II-III-IV-V-VI', 'Cmr6_0_IIIB', 'Cmr5gr11_10_CAS-III-B', 'Cmr4gr7_0_CAS-III-B-III-C', 'Cmr3_0_IIIB', 'Cas10_4_CAS-III', 'Cmr1gr7_5_CAS-III-B-III-C', 'Cmr1gr7_6_CAS-III-B-III-C', 'CorA_0_CAS-III-B-III-D']	-1	GTCTTAATAGCCTTACGGACTGTGTATGTATAGTGAG	REVERSE COMPLEMENT	CTCACTATACATACACAGTCCGTAAGGCTATTAAGAC	CTCACTATACATACACAGTCCGTAAGGCTATTAAGAC	consensus_repeat_stdO_Type_III-B_v1	class_1	III-B	>stdO.class_1.type_III-B.CP092050.1_3_REPEAT1@CTCACTATACATACACAGTCCGTAAGGCTATTAAGAC
	CP092050.1	direct_repeat	2057517	2057553	37	CP092050.1_3_REPEAT10	CP092050.1_3	GTCTTAATAGCCTTACGGACTGTGTATGTATAGTGAG	GCA_023822465	0.W50	37	[W50_BR1]	FALSE	CP092050.1@26	[2058174, 2069678]	III-B	III-B	III-B	certain	III-B	0.994733	['Cas2_2_CAS-I-II-III-IV-V-VI', 'Cas1_0_CAS-I-II-III-IV-V-VI', 'Cmr6_0_IIIB', 'Cmr5gr11_10_CAS-III-B', 'Cmr4gr7_0_CAS-III-B-III-C', 'Cmr3_0_IIIB', 'Cas10_4_CAS-III', 'Cmr1gr7_5_CAS-III-B-III-C', 'Cmr1gr7_6_CAS-III-B-III-C', 'CorA_0_CAS-III-B-III-D']	-1	GTCTTAATAGCCTTACGGACTGTGTATGTATAGTGAG	REVERSE COMPLEMENT	CTCACTATACATACACAGTCCGTAAGGCTATTAAGAC	CTCACTATACATACACAGTCCGTAAGGCTATTAAGAC	consensus_repeat_stdO_Type_III-B_v1	class_1	III-B	>stdO.class_1.type_III-B.CP092050.1_3_REPEAT10@CTCACTATACATACACAGTCCGTAAGGCTATTAAGAC
	CP092050.1	direct_repeat	2057590	2057626	37	CP092050.1_3_REPEAT11	CP092050.1_3	GTCTTAATAGCCTTACGGACTGTGTATGTATAGTGAG	GCA_023822465	0.W50	37	[W50_BR1]	FALSE	CP092050.1@26	[2058174, 2069678]	III-B	III-B	III-B	certain	III-B	0.994733	['Cas2_2_CAS-I-II-III-IV-V-VI', 'Cas1_0_CAS-I-II-III-IV-V-VI', 'Cmr6_0_IIIB', 'Cmr5gr11_10_CAS-III-B', 'Cmr4gr7_0_CAS-III-B-III-C', 'Cmr3_0_IIIB', 'Cas10_4_CAS-III', 'Cmr1gr7_5_CAS-III-B-III-C', 'Cmr1gr7_6_CAS-III-B-III-C', 'CorA_0_CAS-III-B-III-D']	-1	GTCTTAATAGCCTTACGGACTGTGTATGTATAGTGAG	REVERSE COMPLEMENT	CTCACTATACATACACAGTCCGTAAGGCTATTAAGAC	CTCACTATACATACACAGTCCGTAAGGCTATTAAGAC	consensus_repeat_stdO_Type_III-B_v1	class_1	III-B	>stdO.class_1.type_III-B.CP092050.1_3_REPEAT11@CTCACTATACATACACAGTCCGTAAGGCTATTAAGAC
	CP092050.1	direct_repeat	2057664	2057700	37	CP092050.1_3_REPEAT12	CP092050.1_3	GTCTTAATAGCCTTACGGACTGTGTATGTATAGTGAG	GCA_023822465	0.W50	37	[W50_BR1]	FALSE	CP092050.1@26	[2058174, 2069678]	III-B	III-B	III-B	certain	III-B	0.994733	['Cas2_2_CAS-I-II-III-IV-V-VI', 'Cas1_0_CAS-I-II-III-IV-V-VI', 'Cmr6_0_IIIB', 'Cmr5gr11_10_CAS-III-B', 'Cmr4gr7_0_CAS-III-B-III-C', 'Cmr3_0_IIIB', 'Cas10_4_CAS-III', 'Cmr1gr7_5_CAS-III-B-III-C', 'Cmr1gr7_6_CAS-III-B-III-C', 'CorA_0_CAS-III-B-III-D']	-1	GTCTTAATAGCCTTACGGACTGTGTATGTATAGTGAG	REVERSE COMPLEMENT	CTCACTATACATACACAGTCCGTAAGGCTATTAAGAC	CTCACTATACATACACAGTCCGTAAGGCTATTAAGAC	consensus_repeat_stdO_Type_III-B_v1	class_1	III-B	>stdO.class_1.type_III-B.CP092050.1_3_REPEAT12@CTCACTATACATACACAGTCCGTAAGGCTATTAAGAC
	CP092050.1	direct_repeat	2057737	2057773	37	CP092050.1_3_REPEAT13	CP092050.1_3	GTCTTAATAGCCTTACGGACTGTGTATGTATAGTGAG	GCA_023822465	0.W50	37	[W50_BR1]	FALSE	CP092050.1@26	[2058174, 2069678]	III-B	III-B	III-B	certain	III-B	0.994733	['Cas2_2_CAS-I-II-III-IV-V-VI', 'Cas1_0_CAS-I-II-III-IV-V-VI', 'Cmr6_0_IIIB', 'Cmr5gr11_10_CAS-III-B', 'Cmr4gr7_0_CAS-III-B-III-C', 'Cmr3_0_IIIB', 'Cas10_4_CAS-III', 'Cmr1gr7_5_CAS-III-B-III-C', 'Cmr1gr7_6_CAS-III-B-III-C', 'CorA_0_CAS-III-B-III-D']	-1	GTCTTAATAGCCTTACGGACTGTGTATGTATAGTGAG	REVERSE COMPLEMENT	CTCACTATACATACACAGTCCGTAAGGCTATTAAGAC	CTCACTATACATACACAGTCCGTAAGGCTATTAAGAC	consensus_repeat_stdO_Type_III-B_v1	class_1	III-B	>stdO.class_1.type_III-B.CP092050.1_3_REPEAT13@CTCACTATACATACACAGTCCGTAAGGCTATTAAGAC
	CP092050.1	direct_repeat	2057008	2057044	37	CP092050.1_3_REPEAT3	CP092050.1_3	GTCTTAATAGCCTTACGGACTGTGTATGTATAGTGAG	GCA_023822465	0.W50	37	[W50_BR1]	FALSE	CP092050.1@26	[2058174, 2069678]	III-B	III-B	III-B	certain	III-B	0.994733	['Cas2_2_CAS-I-II-III-IV-V-VI', 'Cas1_0_CAS-I-II-III-IV-V-VI', 'Cmr6_0_IIIB', 'Cmr5gr11_10_CAS-III-B', 'Cmr4gr7_0_CAS-III-B-III-C', 'Cmr3_0_IIIB', 'Cas10_4_CAS-III', 'Cmr1gr7_5_CAS-III-B-III-C', 'Cmr1gr7_6_CAS-III-B-III-C', 'CorA_0_CAS-III-B-III-D']	-1	GTCTTAATAGCCTTACGGACTGTGTATGTATAGTGAG	REVERSE COMPLEMENT	CTCACTATACATACACAGTCCGTAAGGCTATTAAGAC	CTCACTATACATACACAGTCCGTAAGGCTATTAAGAC	consensus_repeat_stdO_Type_III-B_v1	class_1	III-B	>stdO.class_1.type_III-B.CP092050.1_3_REPEAT3@CTCACTATACATACACAGTCCGTAAGGCTATTAAGAC
	CP092050.1	direct_repeat	2057081	2057117	37	CP092050.1_3_REPEAT4	CP092050.1_3	GTCTTAATAGCCTTACGGACTGTGTATGTATAGTGAG	GCA_023822465	0.W50	37	[W50_BR1]	FALSE	CP092050.1@26	[2058174, 2069678]	III-B	III-B	III-B	certain	III-B	0.994733	['Cas2_2_CAS-I-II-III-IV-V-VI', 'Cas1_0_CAS-I-II-III-IV-V-VI', 'Cmr6_0_IIIB', 'Cmr5gr11_10_CAS-III-B', 'Cmr4gr7_0_CAS-III-B-III-C', 'Cmr3_0_IIIB', 'Cas10_4_CAS-III', 'Cmr1gr7_5_CAS-III-B-III-C', 'Cmr1gr7_6_CAS-III-B-III-C', 'CorA_0_CAS-III-B-III-D']	-1	GTCTTAATAGCCTTACGGACTGTGTATGTATAGTGAG	REVERSE COMPLEMENT	CTCACTATACATACACAGTCCGTAAGGCTATTAAGAC	CTCACTATACATACACAGTCCGTAAGGCTATTAAGAC	consensus_repeat_stdO_Type_III-B_v1	class_1	III-B	>stdO.class_1.type_III-B.CP092050.1_3_REPEAT4@CTCACTATACATACACAGTCCGTAAGGCTATTAAGAC
	CP092050.1	direct_repeat	2057152	2057188	37	CP092050.1_3_REPEAT5	CP092050.1_3	GTCTTAATAGCCTTACGGACTGTGTATGTATAGTGAG	GCA_023822465	0.W50	37	[W50_BR1]	FALSE	CP092050.1@26	[2058174, 2069678]	III-B	III-B	III-B	certain	III-B	0.994733	['Cas2_2_CAS-I-II-III-IV-V-VI', 'Cas1_0_CAS-I-II-III-IV-V-VI', 'Cmr6_0_IIIB', 'Cmr5gr11_10_CAS-III-B', 'Cmr4gr7_0_CAS-III-B-III-C', 'Cmr3_0_IIIB', 'Cas10_4_CAS-III', 'Cmr1gr7_5_CAS-III-B-III-C', 'Cmr1gr7_6_CAS-III-B-III-C', 'CorA_0_CAS-III-B-III-D']	-1	GTCTTAATAGCCTTACGGACTGTGTATGTATAGTGAG	REVERSE COMPLEMENT	CTCACTATACATACACAGTCCGTAAGGCTATTAAGAC	CTCACTATACATACACAGTCCGTAAGGCTATTAAGAC	consensus_repeat_stdO_Type_III-B_v1	class_1	III-B	>stdO.class_1.type_III-B.CP092050.1_3_REPEAT5@CTCACTATACATACACAGTCCGTAAGGCTATTAAGAC
	CP092050.1	direct_repeat	2057227	2057263	37	CP092050.1_3_REPEAT6	CP092050.1_3	GTCTTAATAGCCTTACGGACTGTGTATGTATAGTGAG	GCA_023822465	0.W50	37	[W50_BR1]	FALSE	CP092050.1@26	[2058174, 2069678]	III-B	III-B	III-B	certain	III-B	0.994733	['Cas2_2_CAS-I-II-III-IV-V-VI', 'Cas1_0_CAS-I-II-III-IV-V-VI', 'Cmr6_0_IIIB', 'Cmr5gr11_10_CAS-III-B', 'Cmr4gr7_0_CAS-III-B-III-C', 'Cmr3_0_IIIB', 'Cas10_4_CAS-III', 'Cmr1gr7_5_CAS-III-B-III-C', 'Cmr1gr7_6_CAS-III-B-III-C', 'CorA_0_CAS-III-B-III-D']	-1	GTCTTAATAGCCTTACGGACTGTGTATGTATAGTGAG	REVERSE COMPLEMENT	CTCACTATACATACACAGTCCGTAAGGCTATTAAGAC	CTCACTATACATACACAGTCCGTAAGGCTATTAAGAC	consensus_repeat_stdO_Type_III-B_v1	class_1	III-B	>stdO.class_1.type_III-B.CP092050.1_3_REPEAT6@CTCACTATACATACACAGTCCGTAAGGCTATTAAGAC
	CP092050.1	direct_repeat	2057300	2057336	37	CP092050.1_3_REPEAT7	CP092050.1_3	GTCTTAATAGCCTTACGGACTGTGTATGTATAGTGAG	GCA_023822465	0.W50	37	[W50_BR1]	FALSE	CP092050.1@26	[2058174, 2069678]	III-B	III-B	III-B	certain	III-B	0.994733	['Cas2_2_CAS-I-II-III-IV-V-VI', 'Cas1_0_CAS-I-II-III-IV-V-VI', 'Cmr6_0_IIIB', 'Cmr5gr11_10_CAS-III-B', 'Cmr4gr7_0_CAS-III-B-III-C', 'Cmr3_0_IIIB', 'Cas10_4_CAS-III', 'Cmr1gr7_5_CAS-III-B-III-C', 'Cmr1gr7_6_CAS-III-B-III-C', 'CorA_0_CAS-III-B-III-D']	-1	GTCTTAATAGCCTTACGGACTGTGTATGTATAGTGAG	REVERSE COMPLEMENT	CTCACTATACATACACAGTCCGTAAGGCTATTAAGAC	CTCACTATACATACACAGTCCGTAAGGCTATTAAGAC	consensus_repeat_stdO_Type_III-B_v1	class_1	III-B	>stdO.class_1.type_III-B.CP092050.1_3_REPEAT7@CTCACTATACATACACAGTCCGTAAGGCTATTAAGAC
	CP092050.1	direct_repeat	2057378	2057414	37	CP092050.1_3_REPEAT8	CP092050.1_3	GTCTTAATAGCCTTACGGACTGTGTATGTATAGTGAG	GCA_023822465	0.W50	37	[W50_BR1]	FALSE	CP092050.1@26	[2058174, 2069678]	III-B	III-B	III-B	certain	III-B	0.994733	['Cas2_2_CAS-I-II-III-IV-V-VI', 'Cas1_0_CAS-I-II-III-IV-V-VI', 'Cmr6_0_IIIB', 'Cmr5gr11_10_CAS-III-B', 'Cmr4gr7_0_CAS-III-B-III-C', 'Cmr3_0_IIIB', 'Cas10_4_CAS-III', 'Cmr1gr7_5_CAS-III-B-III-C', 'Cmr1gr7_6_CAS-III-B-III-C', 'CorA_0_CAS-III-B-III-D']	-1	GTCTTAATAGCCTTACGGACTGTGTATGTATAGTGAG	REVERSE COMPLEMENT	CTCACTATACATACACAGTCCGTAAGGCTATTAAGAC	CTCACTATACATACACAGTCCGTAAGGCTATTAAGAC	consensus_repeat_stdO_Type_III-B_v1	class_1	III-B	>stdO.class_1.type_III-B.CP092050.1_3_REPEAT8@CTCACTATACATACACAGTCCGTAAGGCTATTAAGAC
	CP092050.1	direct_repeat	2056937	2056973	37	CP092050.1_3_REPEAT2	CP092050.1_3	GTCTTAATAGCCTTACAGACTGTGTATGTATAGTGAG	GCA_023822465	0.W50	37	[W50_BR1]	FALSE	CP092050.1@26	[2058174, 2069678]	III-B	III-B	III-B	certain	III-B	0.994733	['Cas2_2_CAS-I-II-III-IV-V-VI', 'Cas1_0_CAS-I-II-III-IV-V-VI', 'Cmr6_0_IIIB', 'Cmr5gr11_10_CAS-III-B', 'Cmr4gr7_0_CAS-III-B-III-C', 'Cmr3_0_IIIB', 'Cas10_4_CAS-III', 'Cmr1gr7_5_CAS-III-B-III-C', 'Cmr1gr7_6_CAS-III-B-III-C', 'CorA_0_CAS-III-B-III-D']	-1	GTCTTAATAGCCTTACGGACTGTGTATGTATAGTGAG	REVERSE COMPLEMENT	CTCACTATACATACACAGTCTGTAAGGCTATTAAGAC	CTCACTATACATACACAGTCCGTAAGGCTATTAAGAC	consensus_repeat_stdO_Type_III-B_v1	class_1	III-B	>stdO.class_1.type_III-B.CP092050.1_3_REPEAT2@CTCACTATACATACACAGTCTGTAAGGCTATTAAGAC
	FUFF01000012.1	direct_repeat	56390	56426	37	FUFF01000012.1_3_REPEAT2	FUFF01000012.1_3	GTCTTAATAGCCTTACGGACTGTGTATGTATAGTGAG	GCA_900157265	0.A741_28	11	[A7A1_28]	FALSE	FUFF01000012.1@1	[57351, 68877]	III-B	III-B	III-B	certain	III-B	0.994733	['Cas2_2_CAS-I-II-III-IV-V-VI', 'Cas1_0_CAS-I-II-III-IV-V-VI', 'Cmr6_0_IIIB', 'Cmr5gr11_10_CAS-III-B', 'Cmr4gr7_0_CAS-III-B-III-C', 'Cmr3_0_IIIB', 'Cas10_4_CAS-III', 'Cmr1gr7_5_CAS-III-B-III-C', 'Cmr1gr7_6_CAS-III-B-III-C', 'CorA_0_CAS-III-B-III-D']	-1	GTCTTAATAGCCTTACGGACTGTGTATGTATAGTGAG	REVERSE COMPLEMENT	CTCACTATACATACACAGTCCGTAAGGCTATTAAGAC	CTCACTATACATACACAGTCCGTAAGGCTATTAAGAC	consensus_repeat_stdO_Type_III-B_v1	class_1	III-B	>stdO.class_1.type_III-B.FUFF01000012.1_3_REPEAT2@CTCACTATACATACACAGTCCGTAAGGCTATTAAGAC
	FUFF01000012.1	direct_repeat	56465	56501	37	FUFF01000012.1_3_REPEAT3	FUFF01000012.1_3	GTCTTAATAGCCTTACGGACTGTGTATGTATAGTGAG	GCA_900157265	0.A741_28	11	[A7A1_28]	FALSE	FUFF01000012.1@1	[57351, 68877]	III-B	III-B	III-B	certain	III-B	0.994733	['Cas2_2_CAS-I-II-III-IV-V-VI', 'Cas1_0_CAS-I-II-III-IV-V-VI', 'Cmr6_0_IIIB', 'Cmr5gr11_10_CAS-III-B', 'Cmr4gr7_0_CAS-III-B-III-C', 'Cmr3_0_IIIB', 'Cas10_4_CAS-III', 'Cmr1gr7_5_CAS-III-B-III-C', 'Cmr1gr7_6_CAS-III-B-III-C', 'CorA_0_CAS-III-B-III-D']	-1	GTCTTAATAGCCTTACGGACTGTGTATGTATAGTGAG	REVERSE COMPLEMENT	CTCACTATACATACACAGTCCGTAAGGCTATTAAGAC	CTCACTATACATACACAGTCCGTAAGGCTATTAAGAC	consensus_repeat_stdO_Type_III-B_v1	class_1	III-B	>stdO.class_1.type_III-B.FUFF01000012.1_3_REPEAT3@CTCACTATACATACACAGTCCGTAAGGCTATTAAGAC
	FUFF01000012.1	direct_repeat	56543	56579	37	FUFF01000012.1_3_REPEAT4	FUFF01000012.1_3	GTCTTAATAGCCTTACGGACTGTGTATGTATAGTGAG	GCA_900157265	0.A741_28	11	[A7A1_28]	FALSE	FUFF01000012.1@1	[57351, 68877]	III-B	III-B	III-B	certain	III-B	0.994733	['Cas2_2_CAS-I-II-III-IV-V-VI', 'Cas1_0_CAS-I-II-III-IV-V-VI', 'Cmr6_0_IIIB', 'Cmr5gr11_10_CAS-III-B', 'Cmr4gr7_0_CAS-III-B-III-C', 'Cmr3_0_IIIB', 'Cas10_4_CAS-III', 'Cmr1gr7_5_CAS-III-B-III-C', 'Cmr1gr7_6_CAS-III-B-III-C', 'CorA_0_CAS-III-B-III-D']	-1	GTCTTAATAGCCTTACGGACTGTGTATGTATAGTGAG	REVERSE COMPLEMENT	CTCACTATACATACACAGTCCGTAAGGCTATTAAGAC	CTCACTATACATACACAGTCCGTAAGGCTATTAAGAC	consensus_repeat_stdO_Type_III-B_v1	class_1	III-B	>stdO.class_1.type_III-B.FUFF01000012.1_3_REPEAT4@CTCACTATACATACACAGTCCGTAAGGCTATTAAGAC
	FUFF01000012.1	direct_repeat	56617	56653	37	FUFF01000012.1_3_REPEAT5	FUFF01000012.1_3	GTCTTAATAGCCTTACGGACTGTGTATGTATAGTGAG	GCA_900157265	0.A741_28	11	[A7A1_28]	FALSE	FUFF01000012.1@1	[57351, 68877]	III-B	III-B	III-B	certain	III-B	0.994733	['Cas2_2_CAS-I-II-III-IV-V-VI', 'Cas1_0_CAS-I-II-III-IV-V-VI', 'Cmr6_0_IIIB', 'Cmr5gr11_10_CAS-III-B', 'Cmr4gr7_0_CAS-III-B-III-C', 'Cmr3_0_IIIB', 'Cas10_4_CAS-III', 'Cmr1gr7_5_CAS-III-B-III-C', 'Cmr1gr7_6_CAS-III-B-III-C', 'CorA_0_CAS-III-B-III-D']	-1	GTCTTAATAGCCTTACGGACTGTGTATGTATAGTGAG	REVERSE COMPLEMENT	CTCACTATACATACACAGTCCGTAAGGCTATTAAGAC	CTCACTATACATACACAGTCCGTAAGGCTATTAAGAC	consensus_repeat_stdO_Type_III-B_v1	class_1	III-B	>stdO.class_1.type_III-B.FUFF01000012.1_3_REPEAT5@CTCACTATACATACACAGTCCGTAAGGCTATTAAGAC
	FUFF01000012.1	direct_repeat	56691	56727	37	FUFF01000012.1_3_REPEAT6	FUFF01000012.1_3	GTCTTAATAGCCTTACGGACTGTGTATGTATAGTGAG	GCA_900157265	0.A741_28	11	[A7A1_28]	FALSE	FUFF01000012.1@1	[57351, 68877]	III-B	III-B	III-B	certain	III-B	0.994733	['Cas2_2_CAS-I-II-III-IV-V-VI', 'Cas1_0_CAS-I-II-III-IV-V-VI', 'Cmr6_0_IIIB', 'Cmr5gr11_10_CAS-III-B', 'Cmr4gr7_0_CAS-III-B-III-C', 'Cmr3_0_IIIB', 'Cas10_4_CAS-III', 'Cmr1gr7_5_CAS-III-B-III-C', 'Cmr1gr7_6_CAS-III-B-III-C', 'CorA_0_CAS-III-B-III-D']	-1	GTCTTAATAGCCTTACGGACTGTGTATGTATAGTGAG	REVERSE COMPLEMENT	CTCACTATACATACACAGTCCGTAAGGCTATTAAGAC	CTCACTATACATACACAGTCCGTAAGGCTATTAAGAC	consensus_repeat_stdO_Type_III-B_v1	class_1	III-B	>stdO.class_1.type_III-B.FUFF01000012.1_3_REPEAT6@CTCACTATACATACACAGTCCGTAAGGCTATTAAGAC
	FUFF01000012.1	direct_repeat	56768	56804	37	FUFF01000012.1_3_REPEAT7	FUFF01000012.1_3	GTCTTAATAGCCTTACGGACTGTGTATGTATAGTGAG	GCA_900157265	0.A741_28	11	[A7A1_28]	FALSE	FUFF01000012.1@1	[57351, 68877]	III-B	III-B	III-B	certain	III-B	0.994733	['Cas2_2_CAS-I-II-III-IV-V-VI', 'Cas1_0_CAS-I-II-III-IV-V-VI', 'Cmr6_0_IIIB', 'Cmr5gr11_10_CAS-III-B', 'Cmr4gr7_0_CAS-III-B-III-C', 'Cmr3_0_IIIB', 'Cas10_4_CAS-III', 'Cmr1gr7_5_CAS-III-B-III-C', 'Cmr1gr7_6_CAS-III-B-III-C', 'CorA_0_CAS-III-B-III-D']	-1	GTCTTAATAGCCTTACGGACTGTGTATGTATAGTGAG	REVERSE COMPLEMENT	CTCACTATACATACACAGTCCGTAAGGCTATTAAGAC	CTCACTATACATACACAGTCCGTAAGGCTATTAAGAC	consensus_repeat_stdO_Type_III-B_v1	class_1	III-B	>stdO.class_1.type_III-B.FUFF01000012.1_3_REPEAT7@CTCACTATACATACACAGTCCGTAAGGCTATTAAGAC
	FUFF01000012.1	direct_repeat	56842	56878	37	FUFF01000012.1_3_REPEAT8	FUFF01000012.1_3	GTCTTAATAGCCTTACGGACTGTGTATGTATAGTGAG	GCA_900157265	0.A741_28	11	[A7A1_28]	FALSE	FUFF01000012.1@1	[57351, 68877]	III-B	III-B	III-B	certain	III-B	0.994733	['Cas2_2_CAS-I-II-III-IV-V-VI', 'Cas1_0_CAS-I-II-III-IV-V-VI', 'Cmr6_0_IIIB', 'Cmr5gr11_10_CAS-III-B', 'Cmr4gr7_0_CAS-III-B-III-C', 'Cmr3_0_IIIB', 'Cas10_4_CAS-III', 'Cmr1gr7_5_CAS-III-B-III-C', 'Cmr1gr7_6_CAS-III-B-III-C', 'CorA_0_CAS-III-B-III-D']	-1	GTCTTAATAGCCTTACGGACTGTGTATGTATAGTGAG	REVERSE COMPLEMENT	CTCACTATACATACACAGTCCGTAAGGCTATTAAGAC	CTCACTATACATACACAGTCCGTAAGGCTATTAAGAC	consensus_repeat_stdO_Type_III-B_v1	class_1	III-B	>stdO.class_1.type_III-B.FUFF01000012.1_3_REPEAT8@CTCACTATACATACACAGTCCGTAAGGCTATTAAGAC
	FUFF01000012.1	direct_repeat	56914	56950	37	FUFF01000012.1_3_REPEAT9	FUFF01000012.1_3	GTCTTAATAGCCTTACGGACTGTGTATGTATAGTGAG	GCA_900157265	0.A741_28	11	[A7A1_28]	FALSE	FUFF01000012.1@1	[57351, 68877]	III-B	III-B	III-B	certain	III-B	0.994733	['Cas2_2_CAS-I-II-III-IV-V-VI', 'Cas1_0_CAS-I-II-III-IV-V-VI', 'Cmr6_0_IIIB', 'Cmr5gr11_10_CAS-III-B', 'Cmr4gr7_0_CAS-III-B-III-C', 'Cmr3_0_IIIB', 'Cas10_4_CAS-III', 'Cmr1gr7_5_CAS-III-B-III-C', 'Cmr1gr7_6_CAS-III-B-III-C', 'CorA_0_CAS-III-B-III-D']	-1	GTCTTAATAGCCTTACGGACTGTGTATGTATAGTGAG	REVERSE COMPLEMENT	CTCACTATACATACACAGTCCGTAAGGCTATTAAGAC	CTCACTATACATACACAGTCCGTAAGGCTATTAAGAC	consensus_repeat_stdO_Type_III-B_v1	class_1	III-B	>stdO.class_1.type_III-B.FUFF01000012.1_3_REPEAT9@CTCACTATACATACACAGTCCGTAAGGCTATTAAGAC
	FUFF01000012.1	direct_repeat	56315	56351	37	FUFF01000012.1_3_REPEAT1	FUFF01000012.1_3	GACTTAATAGCCTTACGGACTGTGTATGTATAGTGAG	GCA_900157265	0.A741_28	11	[A7A1_28]	FALSE	FUFF01000012.1@1	[57351, 68877]	III-B	III-B	III-B	certain	III-B	0.994733	['Cas2_2_CAS-I-II-III-IV-V-VI', 'Cas1_0_CAS-I-II-III-IV-V-VI', 'Cmr6_0_IIIB', 'Cmr5gr11_10_CAS-III-B', 'Cmr4gr7_0_CAS-III-B-III-C', 'Cmr3_0_IIIB', 'Cas10_4_CAS-III', 'Cmr1gr7_5_CAS-III-B-III-C', 'Cmr1gr7_6_CAS-III-B-III-C', 'CorA_0_CAS-III-B-III-D']	-1	GTCTTAATAGCCTTACGGACTGTGTATGTATAGTGAG	REVERSE COMPLEMENT	CTCACTATACATACACAGTCCGTAAGGCTATTAAGTC	CTCACTATACATACACAGTCCGTAAGGCTATTAAGAC	consensus_repeat_stdO_Type_III-B_v1	class_1	III-B	>stdO.class_1.type_III-B.FUFF01000012.1_3_REPEAT1@CTCACTATACATACACAGTCCGTAAGGCTATTAAGTC
	FUFH01000022.1	direct_repeat	70897	70933	37	FUFH01000022.1_3_REPEAT1	FUFH01000022.1_3	GTCTTAATAGCCTTACGGACTGTGTATGTATAGTGAG	GCA_900157255	0.ATCC49417	69	[ATCC49417]	FALSE	FUFH01000022.1@1	[71849, 83077]	III-B	III-B	III-B	certain	III-B	0.994733	['Cas2_2_CAS-I-II-III-IV-V-VI', 'Cas1_0_CAS-I-II-III-IV-V-VI', 'Cmr6_0_IIIB', 'Cmr5gr11_10_CAS-III-B', 'Cmr4gr7_0_CAS-III-B-III-C', 'Cmr3_0_IIIB', 'Cas10_4_CAS-III', 'Cmr1gr7_5_CAS-III-B-III-C', 'Cmr1gr7_6_CAS-III-B-III-C', 'CorA_0_CAS-III-B-III-D']	-1	GTCTTAATAGCCTTACGGACTGTGTATGTATAGTGAG	REVERSE COMPLEMENT	CTCACTATACATACACAGTCCGTAAGGCTATTAAGAC	CTCACTATACATACACAGTCCGTAAGGCTATTAAGAC	consensus_repeat_stdO_Type_III-B_v1	class_1	III-B	>stdO.class_1.type_III-B.FUFH01000022.1_3_REPEAT1@CTCACTATACATACACAGTCCGTAAGGCTATTAAGAC
	FUFH01000022.1	direct_repeat	70975	71011	37	FUFH01000022.1_3_REPEAT2	FUFH01000022.1_3	GTCTTAATAGCCTTACGGACTGTGTATGTATAGTGAG	GCA_900157255	0.ATCC49417	69	[ATCC49417]	FALSE	FUFH01000022.1@1	[71849, 83077]	III-B	III-B	III-B	certain	III-B	0.994733	['Cas2_2_CAS-I-II-III-IV-V-VI', 'Cas1_0_CAS-I-II-III-IV-V-VI', 'Cmr6_0_IIIB', 'Cmr5gr11_10_CAS-III-B', 'Cmr4gr7_0_CAS-III-B-III-C', 'Cmr3_0_IIIB', 'Cas10_4_CAS-III', 'Cmr1gr7_5_CAS-III-B-III-C', 'Cmr1gr7_6_CAS-III-B-III-C', 'CorA_0_CAS-III-B-III-D']	-1	GTCTTAATAGCCTTACGGACTGTGTATGTATAGTGAG	REVERSE COMPLEMENT	CTCACTATACATACACAGTCCGTAAGGCTATTAAGAC	CTCACTATACATACACAGTCCGTAAGGCTATTAAGAC	consensus_repeat_stdO_Type_III-B_v1	class_1	III-B	>stdO.class_1.type_III-B.FUFH01000022.1_3_REPEAT2@CTCACTATACATACACAGTCCGTAAGGCTATTAAGAC
	FUFH01000022.1	direct_repeat	71051	71087	37	FUFH01000022.1_3_REPEAT3	FUFH01000022.1_3	GTCTTAATAGCCTTACGGACTGTGTATGTATAGTGAG	GCA_900157255	0.ATCC49417	69	[ATCC49417]	FALSE	FUFH01000022.1@1	[71849, 83077]	III-B	III-B	III-B	certain	III-B	0.994733	['Cas2_2_CAS-I-II-III-IV-V-VI', 'Cas1_0_CAS-I-II-III-IV-V-VI', 'Cmr6_0_IIIB', 'Cmr5gr11_10_CAS-III-B', 'Cmr4gr7_0_CAS-III-B-III-C', 'Cmr3_0_IIIB', 'Cas10_4_CAS-III', 'Cmr1gr7_5_CAS-III-B-III-C', 'Cmr1gr7_6_CAS-III-B-III-C', 'CorA_0_CAS-III-B-III-D']	-1	GTCTTAATAGCCTTACGGACTGTGTATGTATAGTGAG	REVERSE COMPLEMENT	CTCACTATACATACACAGTCCGTAAGGCTATTAAGAC	CTCACTATACATACACAGTCCGTAAGGCTATTAAGAC	consensus_repeat_stdO_Type_III-B_v1	class_1	III-B	>stdO.class_1.type_III-B.FUFH01000022.1_3_REPEAT3@CTCACTATACATACACAGTCCGTAAGGCTATTAAGAC
	FUFH01000022.1	direct_repeat	71120	71156	37	FUFH01000022.1_3_REPEAT4	FUFH01000022.1_3	GTCTTAATAGCCTTACGGACTGTGTATGTATAGTGAG	GCA_900157255	0.ATCC49417	69	[ATCC49417]	FALSE	FUFH01000022.1@1	[71849, 83077]	III-B	III-B	III-B	certain	III-B	0.994733	['Cas2_2_CAS-I-II-III-IV-V-VI', 'Cas1_0_CAS-I-II-III-IV-V-VI', 'Cmr6_0_IIIB', 'Cmr5gr11_10_CAS-III-B', 'Cmr4gr7_0_CAS-III-B-III-C', 'Cmr3_0_IIIB', 'Cas10_4_CAS-III', 'Cmr1gr7_5_CAS-III-B-III-C', 'Cmr1gr7_6_CAS-III-B-III-C', 'CorA_0_CAS-III-B-III-D']	-1	GTCTTAATAGCCTTACGGACTGTGTATGTATAGTGAG	REVERSE COMPLEMENT	CTCACTATACATACACAGTCCGTAAGGCTATTAAGAC	CTCACTATACATACACAGTCCGTAAGGCTATTAAGAC	consensus_repeat_stdO_Type_III-B_v1	class_1	III-B	>stdO.class_1.type_III-B.FUFH01000022.1_3_REPEAT4@CTCACTATACATACACAGTCCGTAAGGCTATTAAGAC
	FUFH01000022.1	direct_repeat	71194	71230	37	FUFH01000022.1_3_REPEAT5	FUFH01000022.1_3	GTCTTAATAGCCTTACGGACTGTGTATGTATAGTGAG	GCA_900157255	0.ATCC49417	69	[ATCC49417]	FALSE	FUFH01000022.1@1	[71849, 83077]	III-B	III-B	III-B	certain	III-B	0.994733	['Cas2_2_CAS-I-II-III-IV-V-VI', 'Cas1_0_CAS-I-II-III-IV-V-VI', 'Cmr6_0_IIIB', 'Cmr5gr11_10_CAS-III-B', 'Cmr4gr7_0_CAS-III-B-III-C', 'Cmr3_0_IIIB', 'Cas10_4_CAS-III', 'Cmr1gr7_5_CAS-III-B-III-C', 'Cmr1gr7_6_CAS-III-B-III-C', 'CorA_0_CAS-III-B-III-D']	-1	GTCTTAATAGCCTTACGGACTGTGTATGTATAGTGAG	REVERSE COMPLEMENT	CTCACTATACATACACAGTCCGTAAGGCTATTAAGAC	CTCACTATACATACACAGTCCGTAAGGCTATTAAGAC	consensus_repeat_stdO_Type_III-B_v1	class_1	III-B	>stdO.class_1.type_III-B.FUFH01000022.1_3_REPEAT5@CTCACTATACATACACAGTCCGTAAGGCTATTAAGAC
	FUFH01000022.1	direct_repeat	71268	71304	37	FUFH01000022.1_3_REPEAT6	FUFH01000022.1_3	GTCTTAATAGCCTTACGGACTGTGTATGTATAGTGAG	GCA_900157255	0.ATCC49417	69	[ATCC49417]	FALSE	FUFH01000022.1@1	[71849, 83077]	III-B	III-B	III-B	certain	III-B	0.994733	['Cas2_2_CAS-I-II-III-IV-V-VI', 'Cas1_0_CAS-I-II-III-IV-V-VI', 'Cmr6_0_IIIB', 'Cmr5gr11_10_CAS-III-B', 'Cmr4gr7_0_CAS-III-B-III-C', 'Cmr3_0_IIIB', 'Cas10_4_CAS-III', 'Cmr1gr7_5_CAS-III-B-III-C', 'Cmr1gr7_6_CAS-III-B-III-C', 'CorA_0_CAS-III-B-III-D']	-1	GTCTTAATAGCCTTACGGACTGTGTATGTATAGTGAG	REVERSE COMPLEMENT	CTCACTATACATACACAGTCCGTAAGGCTATTAAGAC	CTCACTATACATACACAGTCCGTAAGGCTATTAAGAC	consensus_repeat_stdO_Type_III-B_v1	class_1	III-B	>stdO.class_1.type_III-B.FUFH01000022.1_3_REPEAT6@CTCACTATACATACACAGTCCGTAAGGCTATTAAGAC
	FUFH01000022.1	direct_repeat	71340	71376	37	FUFH01000022.1_3_REPEAT7	FUFH01000022.1_3	GTCTTAATAGCCTTACGGACTGTGTATGTATAGTGAG	GCA_900157255	0.ATCC49417	69	[ATCC49417]	FALSE	FUFH01000022.1@1	[71849, 83077]	III-B	III-B	III-B	certain	III-B	0.994733	['Cas2_2_CAS-I-II-III-IV-V-VI', 'Cas1_0_CAS-I-II-III-IV-V-VI', 'Cmr6_0_IIIB', 'Cmr5gr11_10_CAS-III-B', 'Cmr4gr7_0_CAS-III-B-III-C', 'Cmr3_0_IIIB', 'Cas10_4_CAS-III', 'Cmr1gr7_5_CAS-III-B-III-C', 'Cmr1gr7_6_CAS-III-B-III-C', 'CorA_0_CAS-III-B-III-D']	-1	GTCTTAATAGCCTTACGGACTGTGTATGTATAGTGAG	REVERSE COMPLEMENT	CTCACTATACATACACAGTCCGTAAGGCTATTAAGAC	CTCACTATACATACACAGTCCGTAAGGCTATTAAGAC	consensus_repeat_stdO_Type_III-B_v1	class_1	III-B	>stdO.class_1.type_III-B.FUFH01000022.1_3_REPEAT7@CTCACTATACATACACAGTCCGTAAGGCTATTAAGAC
	FUFH01000022.1	direct_repeat	71412	71448	37	FUFH01000022.1_3_REPEAT8	FUFH01000022.1_3	GTCTTAATAGCCTTACGGACTGTGTATGTATAGTGAG	GCA_900157255	0.ATCC49417	69	[ATCC49417]	FALSE	FUFH01000022.1@1	[71849, 83077]	III-B	III-B	III-B	certain	III-B	0.994733	['Cas2_2_CAS-I-II-III-IV-V-VI', 'Cas1_0_CAS-I-II-III-IV-V-VI', 'Cmr6_0_IIIB', 'Cmr5gr11_10_CAS-III-B', 'Cmr4gr7_0_CAS-III-B-III-C', 'Cmr3_0_IIIB', 'Cas10_4_CAS-III', 'Cmr1gr7_5_CAS-III-B-III-C', 'Cmr1gr7_6_CAS-III-B-III-C', 'CorA_0_CAS-III-B-III-D']	-1	GTCTTAATAGCCTTACGGACTGTGTATGTATAGTGAG	REVERSE COMPLEMENT	CTCACTATACATACACAGTCCGTAAGGCTATTAAGAC	CTCACTATACATACACAGTCCGTAAGGCTATTAAGAC	consensus_repeat_stdO_Type_III-B_v1	class_1	III-B	>stdO.class_1.type_III-B.FUFH01000022.1_3_REPEAT8@CTCACTATACATACACAGTCCGTAAGGCTATTAAGAC
	FUGF01000014.1	direct_repeat	5004	5040	37	FUGF01000014.1_3_REPEAT1	FUGF01000014.1_3	GTCTTAATAGCCTTACGGACTGTGTATGTATAGTGAG	GCA_900157245	1	30	[15_9]	FALSE	FUGF01000014.1@1	[5876, 17223]	III-B	III-B	III-B	certain	III-B	0.994733	['Cas2_2_CAS-I-II-III-IV-V-VI', 'Cas1_0_CAS-I-II-III-IV-V-VI', 'Cmr6_0_IIIB', 'Cmr5gr11_10_CAS-III-B', 'Cmr4gr7_0_CAS-III-B-III-C', 'Cmr3_0_IIIB', 'Cas10_4_CAS-III', 'Cmr1gr7_5_CAS-III-B-III-C', 'Cmr1gr7_6_CAS-III-B-III-C', 'CorA_0_CAS-III-B-III-D']	-1	GTCTTAATAGCCTTACGGACTGTGTATGTATAGTGAG	REVERSE COMPLEMENT	CTCACTATACATACACAGTCCGTAAGGCTATTAAGAC	CTCACTATACATACACAGTCCGTAAGGCTATTAAGAC	consensus_repeat_stdO_Type_III-B_v1	class_1	III-B	>stdO.class_1.type_III-B.FUGF01000014.1_3_REPEAT1@CTCACTATACATACACAGTCCGTAAGGCTATTAAGAC
	FUGF01000014.1	direct_repeat	5149	5185	37	FUGF01000014.1_3_REPEAT3	FUGF01000014.1_3	GTCTTAATAGCCTTACGGACTGTGTATGTATAGTGAG	GCA_900157245	1	30	[15_9]	FALSE	FUGF01000014.1@1	[5876, 17223]	III-B	III-B	III-B	certain	III-B	0.994733	['Cas2_2_CAS-I-II-III-IV-V-VI', 'Cas1_0_CAS-I-II-III-IV-V-VI', 'Cmr6_0_IIIB', 'Cmr5gr11_10_CAS-III-B', 'Cmr4gr7_0_CAS-III-B-III-C', 'Cmr3_0_IIIB', 'Cas10_4_CAS-III', 'Cmr1gr7_5_CAS-III-B-III-C', 'Cmr1gr7_6_CAS-III-B-III-C', 'CorA_0_CAS-III-B-III-D']	-1	GTCTTAATAGCCTTACGGACTGTGTATGTATAGTGAG	REVERSE COMPLEMENT	CTCACTATACATACACAGTCCGTAAGGCTATTAAGAC	CTCACTATACATACACAGTCCGTAAGGCTATTAAGAC	consensus_repeat_stdO_Type_III-B_v1	class_1	III-B	>stdO.class_1.type_III-B.FUGF01000014.1_3_REPEAT3@CTCACTATACATACACAGTCCGTAAGGCTATTAAGAC
	FUGF01000014.1	direct_repeat	5220	5256	37	FUGF01000014.1_3_REPEAT4	FUGF01000014.1_3	GTCTTAATAGCCTTACGGACTGTGTATGTATAGTGAG	GCA_900157245	1	30	[15_9]	FALSE	FUGF01000014.1@1	[5876, 17223]	III-B	III-B	III-B	certain	III-B	0.994733	['Cas2_2_CAS-I-II-III-IV-V-VI', 'Cas1_0_CAS-I-II-III-IV-V-VI', 'Cmr6_0_IIIB', 'Cmr5gr11_10_CAS-III-B', 'Cmr4gr7_0_CAS-III-B-III-C', 'Cmr3_0_IIIB', 'Cas10_4_CAS-III', 'Cmr1gr7_5_CAS-III-B-III-C', 'Cmr1gr7_6_CAS-III-B-III-C', 'CorA_0_CAS-III-B-III-D']	-1	GTCTTAATAGCCTTACGGACTGTGTATGTATAGTGAG	REVERSE COMPLEMENT	CTCACTATACATACACAGTCCGTAAGGCTATTAAGAC	CTCACTATACATACACAGTCCGTAAGGCTATTAAGAC	consensus_repeat_stdO_Type_III-B_v1	class_1	III-B	>stdO.class_1.type_III-B.FUGF01000014.1_3_REPEAT4@CTCACTATACATACACAGTCCGTAAGGCTATTAAGAC
	FUGF01000014.1	direct_repeat	5291	5327	37	FUGF01000014.1_3_REPEAT5	FUGF01000014.1_3	GTCTTAATAGCCTTACGGACTGTGTATGTATAGTGAG	GCA_900157245	1	30	[15_9]	FALSE	FUGF01000014.1@1	[5876, 17223]	III-B	III-B	III-B	certain	III-B	0.994733	['Cas2_2_CAS-I-II-III-IV-V-VI', 'Cas1_0_CAS-I-II-III-IV-V-VI', 'Cmr6_0_IIIB', 'Cmr5gr11_10_CAS-III-B', 'Cmr4gr7_0_CAS-III-B-III-C', 'Cmr3_0_IIIB', 'Cas10_4_CAS-III', 'Cmr1gr7_5_CAS-III-B-III-C', 'Cmr1gr7_6_CAS-III-B-III-C', 'CorA_0_CAS-III-B-III-D']	-1	GTCTTAATAGCCTTACGGACTGTGTATGTATAGTGAG	REVERSE COMPLEMENT	CTCACTATACATACACAGTCCGTAAGGCTATTAAGAC	CTCACTATACATACACAGTCCGTAAGGCTATTAAGAC	consensus_repeat_stdO_Type_III-B_v1	class_1	III-B	>stdO.class_1.type_III-B.FUGF01000014.1_3_REPEAT5@CTCACTATACATACACAGTCCGTAAGGCTATTAAGAC
	FUGF01000014.1	direct_repeat	5364	5400	37	FUGF01000014.1_3_REPEAT6	FUGF01000014.1_3	GTCTTAATAGCCTTACGGACTGTGTATGTATAGTGAG	GCA_900157245	1	30	[15_9]	FALSE	FUGF01000014.1@1	[5876, 17223]	III-B	III-B	III-B	certain	III-B	0.994733	['Cas2_2_CAS-I-II-III-IV-V-VI', 'Cas1_0_CAS-I-II-III-IV-V-VI', 'Cmr6_0_IIIB', 'Cmr5gr11_10_CAS-III-B', 'Cmr4gr7_0_CAS-III-B-III-C', 'Cmr3_0_IIIB', 'Cas10_4_CAS-III', 'Cmr1gr7_5_CAS-III-B-III-C', 'Cmr1gr7_6_CAS-III-B-III-C', 'CorA_0_CAS-III-B-III-D']	-1	GTCTTAATAGCCTTACGGACTGTGTATGTATAGTGAG	REVERSE COMPLEMENT	CTCACTATACATACACAGTCCGTAAGGCTATTAAGAC	CTCACTATACATACACAGTCCGTAAGGCTATTAAGAC	consensus_repeat_stdO_Type_III-B_v1	class_1	III-B	>stdO.class_1.type_III-B.FUGF01000014.1_3_REPEAT6@CTCACTATACATACACAGTCCGTAAGGCTATTAAGAC
	FUGF01000014.1	direct_repeat	5438	5474	37	FUGF01000014.1_3_REPEAT7	FUGF01000014.1_3	GTCTTAATAGCCTTACGGACTGTGTATGTATAGTGAG	GCA_900157245	1	30	[15_9]	FALSE	FUGF01000014.1@1	[5876, 17223]	III-B	III-B	III-B	certain	III-B	0.994733	['Cas2_2_CAS-I-II-III-IV-V-VI', 'Cas1_0_CAS-I-II-III-IV-V-VI', 'Cmr6_0_IIIB', 'Cmr5gr11_10_CAS-III-B', 'Cmr4gr7_0_CAS-III-B-III-C', 'Cmr3_0_IIIB', 'Cas10_4_CAS-III', 'Cmr1gr7_5_CAS-III-B-III-C', 'Cmr1gr7_6_CAS-III-B-III-C', 'CorA_0_CAS-III-B-III-D']	-1	GTCTTAATAGCCTTACGGACTGTGTATGTATAGTGAG	REVERSE COMPLEMENT	CTCACTATACATACACAGTCCGTAAGGCTATTAAGAC	CTCACTATACATACACAGTCCGTAAGGCTATTAAGAC	consensus_repeat_stdO_Type_III-B_v1	class_1	III-B	>stdO.class_1.type_III-B.FUGF01000014.1_3_REPEAT7@CTCACTATACATACACAGTCCGTAAGGCTATTAAGAC
	FUGF01000014.1	direct_repeat	5075	5111	37	FUGF01000014.1_3_REPEAT2	FUGF01000014.1_3	GTCTTAATAGCCTTACAGACTGTGTATGTATAGTGAG	GCA_900157245	1	30	[15_9]	FALSE	FUGF01000014.1@1	[5876, 17223]	III-B	III-B	III-B	certain	III-B	0.994733	['Cas2_2_CAS-I-II-III-IV-V-VI', 'Cas1_0_CAS-I-II-III-IV-V-VI', 'Cmr6_0_IIIB', 'Cmr5gr11_10_CAS-III-B', 'Cmr4gr7_0_CAS-III-B-III-C', 'Cmr3_0_IIIB', 'Cas10_4_CAS-III', 'Cmr1gr7_5_CAS-III-B-III-C', 'Cmr1gr7_6_CAS-III-B-III-C', 'CorA_0_CAS-III-B-III-D']	-1	GTCTTAATAGCCTTACGGACTGTGTATGTATAGTGAG	REVERSE COMPLEMENT	CTCACTATACATACACAGTCTGTAAGGCTATTAAGAC	CTCACTATACATACACAGTCCGTAAGGCTATTAAGAC	consensus_repeat_stdO_Type_III-B_v1	class_1	III-B	>stdO.class_1.type_III-B.FUGF01000014.1_3_REPEAT2@CTCACTATACATACACAGTCTGTAAGGCTATTAAGAC
	FUGG01000067.1	direct_repeat	4013	4049	37	FUGG01000067.1_1_REPEAT1	FUGG01000067.1_1	CCATCGCTTCCAGAACACTCTGTGTATGTATAGTGAG	GCA_900157285	1	7	[13_1]	FALSE	FUGG01000067.1@1	[5190, 16488]	III-B	III-B	III-B	certain	III-B	0.994733	['Cas2_2_CAS-I-II-III-IV-V-VI', 'Cas1_0_CAS-I-II-III-IV-V-VI', 'Cmr6_0_IIIB', 'Cmr5gr11_10_CAS-III-B', 'Cmr4gr7_0_CAS-III-B-III-C', 'Cmr3_0_IIIB', 'Cas10_4_CAS-III', 'Cmr1gr7_5_CAS-III-B-III-C', 'Cmr1gr7_6_CAS-III-B-III-C', 'CorA_0_CAS-III-B-III-D']	-1	GTCTTAATAGCCTTACGGACTGTGTATGTATAGTGAG	REVERSE COMPLEMENT	CTCACTATACATACACAGAGTGTTCTGGAAGCGATGG	CTCACTATACATACACAGTCCGTAAGGCTATTAAGAC	consensus_repeat_stdO_Type_III-B_v1	class_1	III-B	>stdO.class_1.type_III-B.FUGG01000067.1_1_REPEAT1@CTCACTATACATACACAGAGTGTTCTGGAAGCGATGG
	FUGG01000067.1	direct_repeat	4682	4718	37	FUGG01000067.1_1_REPEAT10	FUGG01000067.1_1	GTCTTAATAGCCTTACGGACTGTGTATGTATAGTGAG	GCA_900157285	1	7	[13_1]	FALSE	FUGG01000067.1@1	[5190, 16488]	III-B	III-B	III-B	certain	III-B	0.994733	['Cas2_2_CAS-I-II-III-IV-V-VI', 'Cas1_0_CAS-I-II-III-IV-V-VI', 'Cmr6_0_IIIB', 'Cmr5gr11_10_CAS-III-B', 'Cmr4gr7_0_CAS-III-B-III-C', 'Cmr3_0_IIIB', 'Cas10_4_CAS-III', 'Cmr1gr7_5_CAS-III-B-III-C', 'Cmr1gr7_6_CAS-III-B-III-C', 'CorA_0_CAS-III-B-III-D']	-1	GTCTTAATAGCCTTACGGACTGTGTATGTATAGTGAG	REVERSE COMPLEMENT	CTCACTATACATACACAGTCCGTAAGGCTATTAAGAC	CTCACTATACATACACAGTCCGTAAGGCTATTAAGAC	consensus_repeat_stdO_Type_III-B_v1	class_1	III-B	>stdO.class_1.type_III-B.FUGG01000067.1_1_REPEAT10@CTCACTATACATACACAGTCCGTAAGGCTATTAAGAC
	FUGG01000067.1	direct_repeat	4753	4789	37	FUGG01000067.1_1_REPEAT11	FUGG01000067.1_1	GTCTTAATAGCCTTACGGACTGTGTATGTATAGTGAG	GCA_900157285	1	7	[13_1]	FALSE	FUGG01000067.1@1	[5190, 16488]	III-B	III-B	III-B	certain	III-B	0.994733	['Cas2_2_CAS-I-II-III-IV-V-VI', 'Cas1_0_CAS-I-II-III-IV-V-VI', 'Cmr6_0_IIIB', 'Cmr5gr11_10_CAS-III-B', 'Cmr4gr7_0_CAS-III-B-III-C', 'Cmr3_0_IIIB', 'Cas10_4_CAS-III', 'Cmr1gr7_5_CAS-III-B-III-C', 'Cmr1gr7_6_CAS-III-B-III-C', 'CorA_0_CAS-III-B-III-D']	-1	GTCTTAATAGCCTTACGGACTGTGTATGTATAGTGAG	REVERSE COMPLEMENT	CTCACTATACATACACAGTCCGTAAGGCTATTAAGAC	CTCACTATACATACACAGTCCGTAAGGCTATTAAGAC	consensus_repeat_stdO_Type_III-B_v1	class_1	III-B	>stdO.class_1.type_III-B.FUGG01000067.1_1_REPEAT11@CTCACTATACATACACAGTCCGTAAGGCTATTAAGAC
	FUGG01000067.1	direct_repeat	4085	4121	37	FUGG01000067.1_1_REPEAT2	FUGG01000067.1_1	GTCTTAATAGCCTTACGGACTGTGTATGTATAGTGAG	GCA_900157285	1	7	[13_1]	FALSE	FUGG01000067.1@1	[5190, 16488]	III-B	III-B	III-B	certain	III-B	0.994733	['Cas2_2_CAS-I-II-III-IV-V-VI', 'Cas1_0_CAS-I-II-III-IV-V-VI', 'Cmr6_0_IIIB', 'Cmr5gr11_10_CAS-III-B', 'Cmr4gr7_0_CAS-III-B-III-C', 'Cmr3_0_IIIB', 'Cas10_4_CAS-III', 'Cmr1gr7_5_CAS-III-B-III-C', 'Cmr1gr7_6_CAS-III-B-III-C', 'CorA_0_CAS-III-B-III-D']	-1	GTCTTAATAGCCTTACGGACTGTGTATGTATAGTGAG	REVERSE COMPLEMENT	CTCACTATACATACACAGTCCGTAAGGCTATTAAGAC	CTCACTATACATACACAGTCCGTAAGGCTATTAAGAC	consensus_repeat_stdO_Type_III-B_v1	class_1	III-B	>stdO.class_1.type_III-B.FUGG01000067.1_1_REPEAT2@CTCACTATACATACACAGTCCGTAAGGCTATTAAGAC
	FUGG01000067.1	direct_repeat	4157	4193	37	FUGG01000067.1_1_REPEAT3	FUGG01000067.1_1	GTCTTAATAGCCTTACGGACTGTGTATGTATAGTGAG	GCA_900157285	1	7	[13_1]	FALSE	FUGG01000067.1@1	[5190, 16488]	III-B	III-B	III-B	certain	III-B	0.994733	['Cas2_2_CAS-I-II-III-IV-V-VI', 'Cas1_0_CAS-I-II-III-IV-V-VI', 'Cmr6_0_IIIB', 'Cmr5gr11_10_CAS-III-B', 'Cmr4gr7_0_CAS-III-B-III-C', 'Cmr3_0_IIIB', 'Cas10_4_CAS-III', 'Cmr1gr7_5_CAS-III-B-III-C', 'Cmr1gr7_6_CAS-III-B-III-C', 'CorA_0_CAS-III-B-III-D']	-1	GTCTTAATAGCCTTACGGACTGTGTATGTATAGTGAG	REVERSE COMPLEMENT	CTCACTATACATACACAGTCCGTAAGGCTATTAAGAC	CTCACTATACATACACAGTCCGTAAGGCTATTAAGAC	consensus_repeat_stdO_Type_III-B_v1	class_1	III-B	>stdO.class_1.type_III-B.FUGG01000067.1_1_REPEAT3@CTCACTATACATACACAGTCCGTAAGGCTATTAAGAC
	FUGG01000067.1	direct_repeat	4231	4267	37	FUGG01000067.1_1_REPEAT4	FUGG01000067.1_1	GTCTTAATAGCCTTACGGACTGTGTATGTATAGTGAG	GCA_900157285	1	7	[13_1]	FALSE	FUGG01000067.1@1	[5190, 16488]	III-B	III-B	III-B	certain	III-B	0.994733	['Cas2_2_CAS-I-II-III-IV-V-VI', 'Cas1_0_CAS-I-II-III-IV-V-VI', 'Cmr6_0_IIIB', 'Cmr5gr11_10_CAS-III-B', 'Cmr4gr7_0_CAS-III-B-III-C', 'Cmr3_0_IIIB', 'Cas10_4_CAS-III', 'Cmr1gr7_5_CAS-III-B-III-C', 'Cmr1gr7_6_CAS-III-B-III-C', 'CorA_0_CAS-III-B-III-D']	-1	GTCTTAATAGCCTTACGGACTGTGTATGTATAGTGAG	REVERSE COMPLEMENT	CTCACTATACATACACAGTCCGTAAGGCTATTAAGAC	CTCACTATACATACACAGTCCGTAAGGCTATTAAGAC	consensus_repeat_stdO_Type_III-B_v1	class_1	III-B	>stdO.class_1.type_III-B.FUGG01000067.1_1_REPEAT4@CTCACTATACATACACAGTCCGTAAGGCTATTAAGAC
	FUGG01000067.1	direct_repeat	4305	4341	37	FUGG01000067.1_1_REPEAT5	FUGG01000067.1_1	GTCTTAATAGCCTTACGGACTGTGTATGTATAGTGAG	GCA_900157285	1	7	[13_1]	FALSE	FUGG01000067.1@1	[5190, 16488]	III-B	III-B	III-B	certain	III-B	0.994733	['Cas2_2_CAS-I-II-III-IV-V-VI', 'Cas1_0_CAS-I-II-III-IV-V-VI', 'Cmr6_0_IIIB', 'Cmr5gr11_10_CAS-III-B', 'Cmr4gr7_0_CAS-III-B-III-C', 'Cmr3_0_IIIB', 'Cas10_4_CAS-III', 'Cmr1gr7_5_CAS-III-B-III-C', 'Cmr1gr7_6_CAS-III-B-III-C', 'CorA_0_CAS-III-B-III-D']	-1	GTCTTAATAGCCTTACGGACTGTGTATGTATAGTGAG	REVERSE COMPLEMENT	CTCACTATACATACACAGTCCGTAAGGCTATTAAGAC	CTCACTATACATACACAGTCCGTAAGGCTATTAAGAC	consensus_repeat_stdO_Type_III-B_v1	class_1	III-B	>stdO.class_1.type_III-B.FUGG01000067.1_1_REPEAT5@CTCACTATACATACACAGTCCGTAAGGCTATTAAGAC
	FUGG01000067.1	direct_repeat	4382	4418	37	FUGG01000067.1_1_REPEAT6	FUGG01000067.1_1	GTCTTAATAGCCTTACGGACTGTGTATGTATAGTGAG	GCA_900157285	1	7	[13_1]	FALSE	FUGG01000067.1@1	[5190, 16488]	III-B	III-B	III-B	certain	III-B	0.994733	['Cas2_2_CAS-I-II-III-IV-V-VI', 'Cas1_0_CAS-I-II-III-IV-V-VI', 'Cmr6_0_IIIB', 'Cmr5gr11_10_CAS-III-B', 'Cmr4gr7_0_CAS-III-B-III-C', 'Cmr3_0_IIIB', 'Cas10_4_CAS-III', 'Cmr1gr7_5_CAS-III-B-III-C', 'Cmr1gr7_6_CAS-III-B-III-C', 'CorA_0_CAS-III-B-III-D']	-1	GTCTTAATAGCCTTACGGACTGTGTATGTATAGTGAG	REVERSE COMPLEMENT	CTCACTATACATACACAGTCCGTAAGGCTATTAAGAC	CTCACTATACATACACAGTCCGTAAGGCTATTAAGAC	consensus_repeat_stdO_Type_III-B_v1	class_1	III-B	>stdO.class_1.type_III-B.FUGG01000067.1_1_REPEAT6@CTCACTATACATACACAGTCCGTAAGGCTATTAAGAC
	FUGG01000067.1	direct_repeat	4456	4492	37	FUGG01000067.1_1_REPEAT7	FUGG01000067.1_1	GTCTTAATAGCCTTACGGACTGTGTATGTATAGTGAG	GCA_900157285	1	7	[13_1]	FALSE	FUGG01000067.1@1	[5190, 16488]	III-B	III-B	III-B	certain	III-B	0.994733	['Cas2_2_CAS-I-II-III-IV-V-VI', 'Cas1_0_CAS-I-II-III-IV-V-VI', 'Cmr6_0_IIIB', 'Cmr5gr11_10_CAS-III-B', 'Cmr4gr7_0_CAS-III-B-III-C', 'Cmr3_0_IIIB', 'Cas10_4_CAS-III', 'Cmr1gr7_5_CAS-III-B-III-C', 'Cmr1gr7_6_CAS-III-B-III-C', 'CorA_0_CAS-III-B-III-D']	-1	GTCTTAATAGCCTTACGGACTGTGTATGTATAGTGAG	REVERSE COMPLEMENT	CTCACTATACATACACAGTCCGTAAGGCTATTAAGAC	CTCACTATACATACACAGTCCGTAAGGCTATTAAGAC	consensus_repeat_stdO_Type_III-B_v1	class_1	III-B	>stdO.class_1.type_III-B.FUGG01000067.1_1_REPEAT7@CTCACTATACATACACAGTCCGTAAGGCTATTAAGAC
	FUGG01000067.1	direct_repeat	4535	4571	37	FUGG01000067.1_1_REPEAT8	FUGG01000067.1_1	GTCTTAATAGCCTTACGGACTGTGTATGTATAGTGAG	GCA_900157285	1	7	[13_1]	FALSE	FUGG01000067.1@1	[5190, 16488]	III-B	III-B	III-B	certain	III-B	0.994733	['Cas2_2_CAS-I-II-III-IV-V-VI', 'Cas1_0_CAS-I-II-III-IV-V-VI', 'Cmr6_0_IIIB', 'Cmr5gr11_10_CAS-III-B', 'Cmr4gr7_0_CAS-III-B-III-C', 'Cmr3_0_IIIB', 'Cas10_4_CAS-III', 'Cmr1gr7_5_CAS-III-B-III-C', 'Cmr1gr7_6_CAS-III-B-III-C', 'CorA_0_CAS-III-B-III-D']	-1	GTCTTAATAGCCTTACGGACTGTGTATGTATAGTGAG	REVERSE COMPLEMENT	CTCACTATACATACACAGTCCGTAAGGCTATTAAGAC	CTCACTATACATACACAGTCCGTAAGGCTATTAAGAC	consensus_repeat_stdO_Type_III-B_v1	class_1	III-B	>stdO.class_1.type_III-B.FUGG01000067.1_1_REPEAT8@CTCACTATACATACACAGTCCGTAAGGCTATTAAGAC
	FUGG01000067.1	direct_repeat	4609	4645	37	FUGG01000067.1_1_REPEAT9	FUGG01000067.1_1	GTCTTAATAGCCTTACGGACTGTGTATGTATAGTGAG	GCA_900157285	1	7	[13_1]	FALSE	FUGG01000067.1@1	[5190, 16488]	III-B	III-B	III-B	certain	III-B	0.994733	['Cas2_2_CAS-I-II-III-IV-V-VI', 'Cas1_0_CAS-I-II-III-IV-V-VI', 'Cmr6_0_IIIB', 'Cmr5gr11_10_CAS-III-B', 'Cmr4gr7_0_CAS-III-B-III-C', 'Cmr3_0_IIIB', 'Cas10_4_CAS-III', 'Cmr1gr7_5_CAS-III-B-III-C', 'Cmr1gr7_6_CAS-III-B-III-C', 'CorA_0_CAS-III-B-III-D']	-1	GTCTTAATAGCCTTACGGACTGTGTATGTATAGTGAG	REVERSE COMPLEMENT	CTCACTATACATACACAGTCCGTAAGGCTATTAAGAC	CTCACTATACATACACAGTCCGTAAGGCTATTAAGAC	consensus_repeat_stdO_Type_III-B_v1	class_1	III-B	>stdO.class_1.type_III-B.FUGG01000067.1_1_REPEAT9@CTCACTATACATACACAGTCCGTAAGGCTATTAAGAC
	GCA_028335105_contig_1	direct_repeat	2090789	2090825	37	GCA_028335105_contig_1_3_REPEAT1	GCA_028335105_contig_1_3	GTCTTAATAGCCTTACGGACTGTGTATGTATAGTGAG	GCA_028335105	0.A7436	32	[A7436C]	FALSE	GCA_028335105_contig_1@27	[2092096, 2099626]	III-B	III-B	III-B	certain	III-B	0.994733	['Cas2_2_CAS-I-II-III-IV-V-VI', 'Cas1_0_CAS-I-II-III-IV-V-VI', 'Cmr6_0_IIIB', 'Cmr5gr11_10_CAS-III-B', 'Cmr4gr7_0_CAS-III-B-III-C', 'Cmr3_0_IIIB', 'Cas10_4_CAS-III']	-1	GTCTTAATAGCCTTACGGACTGTGTATGTATAGTGAG	REVERSE COMPLEMENT	CTCACTATACATACACAGTCCGTAAGGCTATTAAGAC	CTCACTATACATACACAGTCCGTAAGGCTATTAAGAC	consensus_repeat_stdO_Type_III-B_v1	class_1	III-B	>stdO.class_1.type_III-B.GCA_028335105_contig_1_3_REPEAT1@CTCACTATACATACACAGTCCGTAAGGCTATTAAGAC
	GCA_028335105_contig_1	direct_repeat	2091440	2091476	37	GCA_028335105_contig_1_3_REPEAT10	GCA_028335105_contig_1_3	GTCTTAATAGCCTTACGGACTGTGTATGTATAGTGAG	GCA_028335105	0.A7436	32	[A7436C]	FALSE	GCA_028335105_contig_1@27	[2092096, 2099626]	III-B	III-B	III-B	certain	III-B	0.994733	['Cas2_2_CAS-I-II-III-IV-V-VI', 'Cas1_0_CAS-I-II-III-IV-V-VI', 'Cmr6_0_IIIB', 'Cmr5gr11_10_CAS-III-B', 'Cmr4gr7_0_CAS-III-B-III-C', 'Cmr3_0_IIIB', 'Cas10_4_CAS-III']	-1	GTCTTAATAGCCTTACGGACTGTGTATGTATAGTGAG	REVERSE COMPLEMENT	CTCACTATACATACACAGTCCGTAAGGCTATTAAGAC	CTCACTATACATACACAGTCCGTAAGGCTATTAAGAC	consensus_repeat_stdO_Type_III-B_v1	class_1	III-B	>stdO.class_1.type_III-B.GCA_028335105_contig_1_3_REPEAT10@CTCACTATACATACACAGTCCGTAAGGCTATTAAGAC
	GCA_028335105_contig_1	direct_repeat	2091512	2091548	37	GCA_028335105_contig_1_3_REPEAT11	GCA_028335105_contig_1_3	GTCTTAATAGCCTTACGGACTGTGTATGTATAGTGAG	GCA_028335105	0.A7436	32	[A7436C]	FALSE	GCA_028335105_contig_1@27	[2092096, 2099626]	III-B	III-B	III-B	certain	III-B	0.994733	['Cas2_2_CAS-I-II-III-IV-V-VI', 'Cas1_0_CAS-I-II-III-IV-V-VI', 'Cmr6_0_IIIB', 'Cmr5gr11_10_CAS-III-B', 'Cmr4gr7_0_CAS-III-B-III-C', 'Cmr3_0_IIIB', 'Cas10_4_CAS-III']	-1	GTCTTAATAGCCTTACGGACTGTGTATGTATAGTGAG	REVERSE COMPLEMENT	CTCACTATACATACACAGTCCGTAAGGCTATTAAGAC	CTCACTATACATACACAGTCCGTAAGGCTATTAAGAC	consensus_repeat_stdO_Type_III-B_v1	class_1	III-B	>stdO.class_1.type_III-B.GCA_028335105_contig_1_3_REPEAT11@CTCACTATACATACACAGTCCGTAAGGCTATTAAGAC
	GCA_028335105_contig_1	direct_repeat	2091586	2091622	37	GCA_028335105_contig_1_3_REPEAT12	GCA_028335105_contig_1_3	GTCTTAATAGCCTTACGGACTGTGTATGTATAGTGAG	GCA_028335105	0.A7436	32	[A7436C]	FALSE	GCA_028335105_contig_1@27	[2092096, 2099626]	III-B	III-B	III-B	certain	III-B	0.994733	['Cas2_2_CAS-I-II-III-IV-V-VI', 'Cas1_0_CAS-I-II-III-IV-V-VI', 'Cmr6_0_IIIB', 'Cmr5gr11_10_CAS-III-B', 'Cmr4gr7_0_CAS-III-B-III-C', 'Cmr3_0_IIIB', 'Cas10_4_CAS-III']	-1	GTCTTAATAGCCTTACGGACTGTGTATGTATAGTGAG	REVERSE COMPLEMENT	CTCACTATACATACACAGTCCGTAAGGCTATTAAGAC	CTCACTATACATACACAGTCCGTAAGGCTATTAAGAC	consensus_repeat_stdO_Type_III-B_v1	class_1	III-B	>stdO.class_1.type_III-B.GCA_028335105_contig_1_3_REPEAT12@CTCACTATACATACACAGTCCGTAAGGCTATTAAGAC
	GCA_028335105_contig_1	direct_repeat	2091659	2091695	37	GCA_028335105_contig_1_3_REPEAT13	GCA_028335105_contig_1_3	GTCTTAATAGCCTTACGGACTGTGTATGTATAGTGAG	GCA_028335105	0.A7436	32	[A7436C]	FALSE	GCA_028335105_contig_1@27	[2092096, 2099626]	III-B	III-B	III-B	certain	III-B	0.994733	['Cas2_2_CAS-I-II-III-IV-V-VI', 'Cas1_0_CAS-I-II-III-IV-V-VI', 'Cmr6_0_IIIB', 'Cmr5gr11_10_CAS-III-B', 'Cmr4gr7_0_CAS-III-B-III-C', 'Cmr3_0_IIIB', 'Cas10_4_CAS-III']	-1	GTCTTAATAGCCTTACGGACTGTGTATGTATAGTGAG	REVERSE COMPLEMENT	CTCACTATACATACACAGTCCGTAAGGCTATTAAGAC	CTCACTATACATACACAGTCCGTAAGGCTATTAAGAC	consensus_repeat_stdO_Type_III-B_v1	class_1	III-B	>stdO.class_1.type_III-B.GCA_028335105_contig_1_3_REPEAT13@CTCACTATACATACACAGTCCGTAAGGCTATTAAGAC
	GCA_028335105_contig_1	direct_repeat	2090931	2090967	37	GCA_028335105_contig_1_3_REPEAT3	GCA_028335105_contig_1_3	GTCTTAATAGCCTTACGGACTGTGTATGTATAGTGAG	GCA_028335105	0.A7436	32	[A7436C]	FALSE	GCA_028335105_contig_1@27	[2092096, 2099626]	III-B	III-B	III-B	certain	III-B	0.994733	['Cas2_2_CAS-I-II-III-IV-V-VI', 'Cas1_0_CAS-I-II-III-IV-V-VI', 'Cmr6_0_IIIB', 'Cmr5gr11_10_CAS-III-B', 'Cmr4gr7_0_CAS-III-B-III-C', 'Cmr3_0_IIIB', 'Cas10_4_CAS-III']	-1	GTCTTAATAGCCTTACGGACTGTGTATGTATAGTGAG	REVERSE COMPLEMENT	CTCACTATACATACACAGTCCGTAAGGCTATTAAGAC	CTCACTATACATACACAGTCCGTAAGGCTATTAAGAC	consensus_repeat_stdO_Type_III-B_v1	class_1	III-B	>stdO.class_1.type_III-B.GCA_028335105_contig_1_3_REPEAT3@CTCACTATACATACACAGTCCGTAAGGCTATTAAGAC
	GCA_028335105_contig_1	direct_repeat	2091002	2091038	37	GCA_028335105_contig_1_3_REPEAT4	GCA_028335105_contig_1_3	GTCTTAATAGCCTTACGGACTGTGTATGTATAGTGAG	GCA_028335105	0.A7436	32	[A7436C]	FALSE	GCA_028335105_contig_1@27	[2092096, 2099626]	III-B	III-B	III-B	certain	III-B	0.994733	['Cas2_2_CAS-I-II-III-IV-V-VI', 'Cas1_0_CAS-I-II-III-IV-V-VI', 'Cmr6_0_IIIB', 'Cmr5gr11_10_CAS-III-B', 'Cmr4gr7_0_CAS-III-B-III-C', 'Cmr3_0_IIIB', 'Cas10_4_CAS-III']	-1	GTCTTAATAGCCTTACGGACTGTGTATGTATAGTGAG	REVERSE COMPLEMENT	CTCACTATACATACACAGTCCGTAAGGCTATTAAGAC	CTCACTATACATACACAGTCCGTAAGGCTATTAAGAC	consensus_repeat_stdO_Type_III-B_v1	class_1	III-B	>stdO.class_1.type_III-B.GCA_028335105_contig_1_3_REPEAT4@CTCACTATACATACACAGTCCGTAAGGCTATTAAGAC
	GCA_028335105_contig_1	direct_repeat	2091077	2091113	37	GCA_028335105_contig_1_3_REPEAT5	GCA_028335105_contig_1_3	GTCTTAATAGCCTTACGGACTGTGTATGTATAGTGAG	GCA_028335105	0.A7436	32	[A7436C]	FALSE	GCA_028335105_contig_1@27	[2092096, 2099626]	III-B	III-B	III-B	certain	III-B	0.994733	['Cas2_2_CAS-I-II-III-IV-V-VI', 'Cas1_0_CAS-I-II-III-IV-V-VI', 'Cmr6_0_IIIB', 'Cmr5gr11_10_CAS-III-B', 'Cmr4gr7_0_CAS-III-B-III-C', 'Cmr3_0_IIIB', 'Cas10_4_CAS-III']	-1	GTCTTAATAGCCTTACGGACTGTGTATGTATAGTGAG	REVERSE COMPLEMENT	CTCACTATACATACACAGTCCGTAAGGCTATTAAGAC	CTCACTATACATACACAGTCCGTAAGGCTATTAAGAC	consensus_repeat_stdO_Type_III-B_v1	class_1	III-B	>stdO.class_1.type_III-B.GCA_028335105_contig_1_3_REPEAT5@CTCACTATACATACACAGTCCGTAAGGCTATTAAGAC
	GCA_028335105_contig_1	direct_repeat	2091150	2091186	37	GCA_028335105_contig_1_3_REPEAT6	GCA_028335105_contig_1_3	GTCTTAATAGCCTTACGGACTGTGTATGTATAGTGAG	GCA_028335105	0.A7436	32	[A7436C]	FALSE	GCA_028335105_contig_1@27	[2092096, 2099626]	III-B	III-B	III-B	certain	III-B	0.994733	['Cas2_2_CAS-I-II-III-IV-V-VI', 'Cas1_0_CAS-I-II-III-IV-V-VI', 'Cmr6_0_IIIB', 'Cmr5gr11_10_CAS-III-B', 'Cmr4gr7_0_CAS-III-B-III-C', 'Cmr3_0_IIIB', 'Cas10_4_CAS-III']	-1	GTCTTAATAGCCTTACGGACTGTGTATGTATAGTGAG	REVERSE COMPLEMENT	CTCACTATACATACACAGTCCGTAAGGCTATTAAGAC	CTCACTATACATACACAGTCCGTAAGGCTATTAAGAC	consensus_repeat_stdO_Type_III-B_v1	class_1	III-B	>stdO.class_1.type_III-B.GCA_028335105_contig_1_3_REPEAT6@CTCACTATACATACACAGTCCGTAAGGCTATTAAGAC
	GCA_028335105_contig_1	direct_repeat	2091228	2091264	37	GCA_028335105_contig_1_3_REPEAT7	GCA_028335105_contig_1_3	GTCTTAATAGCCTTACGGACTGTGTATGTATAGTGAG	GCA_028335105	0.A7436	32	[A7436C]	FALSE	GCA_028335105_contig_1@27	[2092096, 2099626]	III-B	III-B	III-B	certain	III-B	0.994733	['Cas2_2_CAS-I-II-III-IV-V-VI', 'Cas1_0_CAS-I-II-III-IV-V-VI', 'Cmr6_0_IIIB', 'Cmr5gr11_10_CAS-III-B', 'Cmr4gr7_0_CAS-III-B-III-C', 'Cmr3_0_IIIB', 'Cas10_4_CAS-III']	-1	GTCTTAATAGCCTTACGGACTGTGTATGTATAGTGAG	REVERSE COMPLEMENT	CTCACTATACATACACAGTCCGTAAGGCTATTAAGAC	CTCACTATACATACACAGTCCGTAAGGCTATTAAGAC	consensus_repeat_stdO_Type_III-B_v1	class_1	III-B	>stdO.class_1.type_III-B.GCA_028335105_contig_1_3_REPEAT7@CTCACTATACATACACAGTCCGTAAGGCTATTAAGAC
	GCA_028335105_contig_1	direct_repeat	2091367	2091403	37	GCA_028335105_contig_1_3_REPEAT9	GCA_028335105_contig_1_3	GTCTTAATAGCCTTACGGACTGTGTATGTATAGTGAG	GCA_028335105	0.A7436	32	[A7436C]	FALSE	GCA_028335105_contig_1@27	[2092096, 2099626]	III-B	III-B	III-B	certain	III-B	0.994733	['Cas2_2_CAS-I-II-III-IV-V-VI', 'Cas1_0_CAS-I-II-III-IV-V-VI', 'Cmr6_0_IIIB', 'Cmr5gr11_10_CAS-III-B', 'Cmr4gr7_0_CAS-III-B-III-C', 'Cmr3_0_IIIB', 'Cas10_4_CAS-III']	-1	GTCTTAATAGCCTTACGGACTGTGTATGTATAGTGAG	REVERSE COMPLEMENT	CTCACTATACATACACAGTCCGTAAGGCTATTAAGAC	CTCACTATACATACACAGTCCGTAAGGCTATTAAGAC	consensus_repeat_stdO_Type_III-B_v1	class_1	III-B	>stdO.class_1.type_III-B.GCA_028335105_contig_1_3_REPEAT9@CTCACTATACATACACAGTCCGTAAGGCTATTAAGAC
	GCA_028335105_contig_1	direct_repeat	2090860	2090896	37	GCA_028335105_contig_1_3_REPEAT2	GCA_028335105_contig_1_3	GTCTTAATAGCCTTACAGACTGTGTATGTATAGTGAG	GCA_028335105	0.A7436	32	[A7436C]	FALSE	GCA_028335105_contig_1@27	[2092096, 2099626]	III-B	III-B	III-B	certain	III-B	0.994733	['Cas2_2_CAS-I-II-III-IV-V-VI', 'Cas1_0_CAS-I-II-III-IV-V-VI', 'Cmr6_0_IIIB', 'Cmr5gr11_10_CAS-III-B', 'Cmr4gr7_0_CAS-III-B-III-C', 'Cmr3_0_IIIB', 'Cas10_4_CAS-III']	-1	GTCTTAATAGCCTTACGGACTGTGTATGTATAGTGAG	REVERSE COMPLEMENT	CTCACTATACATACACAGTCTGTAAGGCTATTAAGAC	CTCACTATACATACACAGTCCGTAAGGCTATTAAGAC	consensus_repeat_stdO_Type_III-B_v1	class_1	III-B	>stdO.class_1.type_III-B.GCA_028335105_contig_1_3_REPEAT2@CTCACTATACATACACAGTCTGTAAGGCTATTAAGAC
	JAEMBG010000024.1	direct_repeat	15650	15686	37	JAEMBG010000024.1_3_REPEAT1	JAEMBG010000024.1_3	GTCTTAATAGCCTTACGGACTGTGTATGTATAGTGAG	GCA_021406605	1	2	[JKG10]	FALSE	JAEMBG010000024.1@1	[17193, 28546]	III-B	III-B	III-B	certain	III-B	0.994733	['Cas2_2_CAS-I-II-III-IV-V-VI', 'Cas1_0_CAS-I-II-III-IV-V-VI', 'Cmr6_0_IIIB', 'Cmr5gr11_10_CAS-III-B', 'Cmr4gr7_0_CAS-III-B-III-C', 'Cmr3_0_IIIB', 'Cas10_4_CAS-III', 'Cmr1gr7_5_CAS-III-B-III-C', 'Cmr1gr7_6_CAS-III-B-III-C', 'CorA_0_CAS-III-B-III-D']	-1	GTCTTAATAGCCTTACGGACTGTGTATGTATAGTGAG	REVERSE COMPLEMENT	CTCACTATACATACACAGTCCGTAAGGCTATTAAGAC	CTCACTATACATACACAGTCCGTAAGGCTATTAAGAC	consensus_repeat_stdO_Type_III-B_v1	class_1	III-B	>stdO.class_1.type_III-B.JAEMBG010000024.1_3_REPEAT1@CTCACTATACATACACAGTCCGTAAGGCTATTAAGAC
	JAEMBG010000024.1	direct_repeat	16317	16353	37	JAEMBG010000024.1_3_REPEAT10	JAEMBG010000024.1_3	GTCTTAATAGCCTTACGGACTGTGTATGTATAGTGAG	GCA_021406605	1	2	[JKG10]	FALSE	JAEMBG010000024.1@1	[17193, 28546]	III-B	III-B	III-B	certain	III-B	0.994733	['Cas2_2_CAS-I-II-III-IV-V-VI', 'Cas1_0_CAS-I-II-III-IV-V-VI', 'Cmr6_0_IIIB', 'Cmr5gr11_10_CAS-III-B', 'Cmr4gr7_0_CAS-III-B-III-C', 'Cmr3_0_IIIB', 'Cas10_4_CAS-III', 'Cmr1gr7_5_CAS-III-B-III-C', 'Cmr1gr7_6_CAS-III-B-III-C', 'CorA_0_CAS-III-B-III-D']	-1	GTCTTAATAGCCTTACGGACTGTGTATGTATAGTGAG	REVERSE COMPLEMENT	CTCACTATACATACACAGTCCGTAAGGCTATTAAGAC	CTCACTATACATACACAGTCCGTAAGGCTATTAAGAC	consensus_repeat_stdO_Type_III-B_v1	class_1	III-B	>stdO.class_1.type_III-B.JAEMBG010000024.1_3_REPEAT10@CTCACTATACATACACAGTCCGTAAGGCTATTAAGAC
	JAEMBG010000024.1	direct_repeat	16392	16428	37	JAEMBG010000024.1_3_REPEAT11	JAEMBG010000024.1_3	GTCTTAATAGCCTTACGGACTGTGTATGTATAGTGAG	GCA_021406605	1	2	[JKG10]	FALSE	JAEMBG010000024.1@1	[17193, 28546]	III-B	III-B	III-B	certain	III-B	0.994733	['Cas2_2_CAS-I-II-III-IV-V-VI', 'Cas1_0_CAS-I-II-III-IV-V-VI', 'Cmr6_0_IIIB', 'Cmr5gr11_10_CAS-III-B', 'Cmr4gr7_0_CAS-III-B-III-C', 'Cmr3_0_IIIB', 'Cas10_4_CAS-III', 'Cmr1gr7_5_CAS-III-B-III-C', 'Cmr1gr7_6_CAS-III-B-III-C', 'CorA_0_CAS-III-B-III-D']	-1	GTCTTAATAGCCTTACGGACTGTGTATGTATAGTGAG	REVERSE COMPLEMENT	CTCACTATACATACACAGTCCGTAAGGCTATTAAGAC	CTCACTATACATACACAGTCCGTAAGGCTATTAAGAC	consensus_repeat_stdO_Type_III-B_v1	class_1	III-B	>stdO.class_1.type_III-B.JAEMBG010000024.1_3_REPEAT11@CTCACTATACATACACAGTCCGTAAGGCTATTAAGAC
	JAEMBG010000024.1	direct_repeat	16465	16501	37	JAEMBG010000024.1_3_REPEAT12	JAEMBG010000024.1_3	GTCTTAATAGCCTTACGGACTGTGTATGTATAGTGAG	GCA_021406605	1	2	[JKG10]	FALSE	JAEMBG010000024.1@1	[17193, 28546]	III-B	III-B	III-B	certain	III-B	0.994733	['Cas2_2_CAS-I-II-III-IV-V-VI', 'Cas1_0_CAS-I-II-III-IV-V-VI', 'Cmr6_0_IIIB', 'Cmr5gr11_10_CAS-III-B', 'Cmr4gr7_0_CAS-III-B-III-C', 'Cmr3_0_IIIB', 'Cas10_4_CAS-III', 'Cmr1gr7_5_CAS-III-B-III-C', 'Cmr1gr7_6_CAS-III-B-III-C', 'CorA_0_CAS-III-B-III-D']	-1	GTCTTAATAGCCTTACGGACTGTGTATGTATAGTGAG	REVERSE COMPLEMENT	CTCACTATACATACACAGTCCGTAAGGCTATTAAGAC	CTCACTATACATACACAGTCCGTAAGGCTATTAAGAC	consensus_repeat_stdO_Type_III-B_v1	class_1	III-B	>stdO.class_1.type_III-B.JAEMBG010000024.1_3_REPEAT12@CTCACTATACATACACAGTCCGTAAGGCTATTAAGAC
	JAEMBG010000024.1	direct_repeat	16537	16573	37	JAEMBG010000024.1_3_REPEAT13	JAEMBG010000024.1_3	GTCTTAATAGCCTTACGGACTGTGTATGTATAGTGAG	GCA_021406605	1	2	[JKG10]	FALSE	JAEMBG010000024.1@1	[17193, 28546]	III-B	III-B	III-B	certain	III-B	0.994733	['Cas2_2_CAS-I-II-III-IV-V-VI', 'Cas1_0_CAS-I-II-III-IV-V-VI', 'Cmr6_0_IIIB', 'Cmr5gr11_10_CAS-III-B', 'Cmr4gr7_0_CAS-III-B-III-C', 'Cmr3_0_IIIB', 'Cas10_4_CAS-III', 'Cmr1gr7_5_CAS-III-B-III-C', 'Cmr1gr7_6_CAS-III-B-III-C', 'CorA_0_CAS-III-B-III-D']	-1	GTCTTAATAGCCTTACGGACTGTGTATGTATAGTGAG	REVERSE COMPLEMENT	CTCACTATACATACACAGTCCGTAAGGCTATTAAGAC	CTCACTATACATACACAGTCCGTAAGGCTATTAAGAC	consensus_repeat_stdO_Type_III-B_v1	class_1	III-B	>stdO.class_1.type_III-B.JAEMBG010000024.1_3_REPEAT13@CTCACTATACATACACAGTCCGTAAGGCTATTAAGAC
	JAEMBG010000024.1	direct_repeat	16610	16646	37	JAEMBG010000024.1_3_REPEAT14	JAEMBG010000024.1_3	GTCTTAATAGCCTTACGGACTGTGTATGTATAGTGAG	GCA_021406605	1	2	[JKG10]	FALSE	JAEMBG010000024.1@1	[17193, 28546]	III-B	III-B	III-B	certain	III-B	0.994733	['Cas2_2_CAS-I-II-III-IV-V-VI', 'Cas1_0_CAS-I-II-III-IV-V-VI', 'Cmr6_0_IIIB', 'Cmr5gr11_10_CAS-III-B', 'Cmr4gr7_0_CAS-III-B-III-C', 'Cmr3_0_IIIB', 'Cas10_4_CAS-III', 'Cmr1gr7_5_CAS-III-B-III-C', 'Cmr1gr7_6_CAS-III-B-III-C', 'CorA_0_CAS-III-B-III-D']	-1	GTCTTAATAGCCTTACGGACTGTGTATGTATAGTGAG	REVERSE COMPLEMENT	CTCACTATACATACACAGTCCGTAAGGCTATTAAGAC	CTCACTATACATACACAGTCCGTAAGGCTATTAAGAC	consensus_repeat_stdO_Type_III-B_v1	class_1	III-B	>stdO.class_1.type_III-B.JAEMBG010000024.1_3_REPEAT14@CTCACTATACATACACAGTCCGTAAGGCTATTAAGAC
	JAEMBG010000024.1	direct_repeat	16685	16721	37	JAEMBG010000024.1_3_REPEAT15	JAEMBG010000024.1_3	GTCTTAATAGCCTTACGGACTGTGTATGTATAGTGAG	GCA_021406605	1	2	[JKG10]	FALSE	JAEMBG010000024.1@1	[17193, 28546]	III-B	III-B	III-B	certain	III-B	0.994733	['Cas2_2_CAS-I-II-III-IV-V-VI', 'Cas1_0_CAS-I-II-III-IV-V-VI', 'Cmr6_0_IIIB', 'Cmr5gr11_10_CAS-III-B', 'Cmr4gr7_0_CAS-III-B-III-C', 'Cmr3_0_IIIB', 'Cas10_4_CAS-III', 'Cmr1gr7_5_CAS-III-B-III-C', 'Cmr1gr7_6_CAS-III-B-III-C', 'CorA_0_CAS-III-B-III-D']	-1	GTCTTAATAGCCTTACGGACTGTGTATGTATAGTGAG	REVERSE COMPLEMENT	CTCACTATACATACACAGTCCGTAAGGCTATTAAGAC	CTCACTATACATACACAGTCCGTAAGGCTATTAAGAC	consensus_repeat_stdO_Type_III-B_v1	class_1	III-B	>stdO.class_1.type_III-B.JAEMBG010000024.1_3_REPEAT15@CTCACTATACATACACAGTCCGTAAGGCTATTAAGAC
	JAEMBG010000024.1	direct_repeat	16756	16792	37	JAEMBG010000024.1_3_REPEAT16	JAEMBG010000024.1_3	GTCTTAATAGCCTTACGGACTGTGTATGTATAGTGAG	GCA_021406605	1	2	[JKG10]	FALSE	JAEMBG010000024.1@1	[17193, 28546]	III-B	III-B	III-B	certain	III-B	0.994733	['Cas2_2_CAS-I-II-III-IV-V-VI', 'Cas1_0_CAS-I-II-III-IV-V-VI', 'Cmr6_0_IIIB', 'Cmr5gr11_10_CAS-III-B', 'Cmr4gr7_0_CAS-III-B-III-C', 'Cmr3_0_IIIB', 'Cas10_4_CAS-III', 'Cmr1gr7_5_CAS-III-B-III-C', 'Cmr1gr7_6_CAS-III-B-III-C', 'CorA_0_CAS-III-B-III-D']	-1	GTCTTAATAGCCTTACGGACTGTGTATGTATAGTGAG	REVERSE COMPLEMENT	CTCACTATACATACACAGTCCGTAAGGCTATTAAGAC	CTCACTATACATACACAGTCCGTAAGGCTATTAAGAC	consensus_repeat_stdO_Type_III-B_v1	class_1	III-B	>stdO.class_1.type_III-B.JAEMBG010000024.1_3_REPEAT16@CTCACTATACATACACAGTCCGTAAGGCTATTAAGAC
	JAEMBG010000024.1	direct_repeat	15722	15758	37	JAEMBG010000024.1_3_REPEAT2	JAEMBG010000024.1_3	GTCTTAATAGCCTTACGGACTGTGTATGTATAGTGAG	GCA_021406605	1	2	[JKG10]	FALSE	JAEMBG010000024.1@1	[17193, 28546]	III-B	III-B	III-B	certain	III-B	0.994733	['Cas2_2_CAS-I-II-III-IV-V-VI', 'Cas1_0_CAS-I-II-III-IV-V-VI', 'Cmr6_0_IIIB', 'Cmr5gr11_10_CAS-III-B', 'Cmr4gr7_0_CAS-III-B-III-C', 'Cmr3_0_IIIB', 'Cas10_4_CAS-III', 'Cmr1gr7_5_CAS-III-B-III-C', 'Cmr1gr7_6_CAS-III-B-III-C', 'CorA_0_CAS-III-B-III-D']	-1	GTCTTAATAGCCTTACGGACTGTGTATGTATAGTGAG	REVERSE COMPLEMENT	CTCACTATACATACACAGTCCGTAAGGCTATTAAGAC	CTCACTATACATACACAGTCCGTAAGGCTATTAAGAC	consensus_repeat_stdO_Type_III-B_v1	class_1	III-B	>stdO.class_1.type_III-B.JAEMBG010000024.1_3_REPEAT2@CTCACTATACATACACAGTCCGTAAGGCTATTAAGAC
	JAEMBG010000024.1	direct_repeat	15798	15834	37	JAEMBG010000024.1_3_REPEAT3	JAEMBG010000024.1_3	GTCTTAATAGCCTTACGGACTGTGTATGTATAGTGAG	GCA_021406605	1	2	[JKG10]	FALSE	JAEMBG010000024.1@1	[17193, 28546]	III-B	III-B	III-B	certain	III-B	0.994733	['Cas2_2_CAS-I-II-III-IV-V-VI', 'Cas1_0_CAS-I-II-III-IV-V-VI', 'Cmr6_0_IIIB', 'Cmr5gr11_10_CAS-III-B', 'Cmr4gr7_0_CAS-III-B-III-C', 'Cmr3_0_IIIB', 'Cas10_4_CAS-III', 'Cmr1gr7_5_CAS-III-B-III-C', 'Cmr1gr7_6_CAS-III-B-III-C', 'CorA_0_CAS-III-B-III-D']	-1	GTCTTAATAGCCTTACGGACTGTGTATGTATAGTGAG	REVERSE COMPLEMENT	CTCACTATACATACACAGTCCGTAAGGCTATTAAGAC	CTCACTATACATACACAGTCCGTAAGGCTATTAAGAC	consensus_repeat_stdO_Type_III-B_v1	class_1	III-B	>stdO.class_1.type_III-B.JAEMBG010000024.1_3_REPEAT3@CTCACTATACATACACAGTCCGTAAGGCTATTAAGAC
	JAEMBG010000024.1	direct_repeat	15871	15907	37	JAEMBG010000024.1_3_REPEAT4	JAEMBG010000024.1_3	GTCTTAATAGCCTTACGGACTGTGTATGTATAGTGAG	GCA_021406605	1	2	[JKG10]	FALSE	JAEMBG010000024.1@1	[17193, 28546]	III-B	III-B	III-B	certain	III-B	0.994733	['Cas2_2_CAS-I-II-III-IV-V-VI', 'Cas1_0_CAS-I-II-III-IV-V-VI', 'Cmr6_0_IIIB', 'Cmr5gr11_10_CAS-III-B', 'Cmr4gr7_0_CAS-III-B-III-C', 'Cmr3_0_IIIB', 'Cas10_4_CAS-III', 'Cmr1gr7_5_CAS-III-B-III-C', 'Cmr1gr7_6_CAS-III-B-III-C', 'CorA_0_CAS-III-B-III-D']	-1	GTCTTAATAGCCTTACGGACTGTGTATGTATAGTGAG	REVERSE COMPLEMENT	CTCACTATACATACACAGTCCGTAAGGCTATTAAGAC	CTCACTATACATACACAGTCCGTAAGGCTATTAAGAC	consensus_repeat_stdO_Type_III-B_v1	class_1	III-B	>stdO.class_1.type_III-B.JAEMBG010000024.1_3_REPEAT4@CTCACTATACATACACAGTCCGTAAGGCTATTAAGAC
	JAEMBG010000024.1	direct_repeat	15944	15980	37	JAEMBG010000024.1_3_REPEAT5	JAEMBG010000024.1_3	GTCTTAATAGCCTTACGGACTGTGTATGTATAGTGAG	GCA_021406605	1	2	[JKG10]	FALSE	JAEMBG010000024.1@1	[17193, 28546]	III-B	III-B	III-B	certain	III-B	0.994733	['Cas2_2_CAS-I-II-III-IV-V-VI', 'Cas1_0_CAS-I-II-III-IV-V-VI', 'Cmr6_0_IIIB', 'Cmr5gr11_10_CAS-III-B', 'Cmr4gr7_0_CAS-III-B-III-C', 'Cmr3_0_IIIB', 'Cas10_4_CAS-III', 'Cmr1gr7_5_CAS-III-B-III-C', 'Cmr1gr7_6_CAS-III-B-III-C', 'CorA_0_CAS-III-B-III-D']	-1	GTCTTAATAGCCTTACGGACTGTGTATGTATAGTGAG	REVERSE COMPLEMENT	CTCACTATACATACACAGTCCGTAAGGCTATTAAGAC	CTCACTATACATACACAGTCCGTAAGGCTATTAAGAC	consensus_repeat_stdO_Type_III-B_v1	class_1	III-B	>stdO.class_1.type_III-B.JAEMBG010000024.1_3_REPEAT5@CTCACTATACATACACAGTCCGTAAGGCTATTAAGAC
	JAEMBG010000024.1	direct_repeat	16018	16054	37	JAEMBG010000024.1_3_REPEAT6	JAEMBG010000024.1_3	GTCTTAATAGCCTTACGGACTGTGTATGTATAGTGAG	GCA_021406605	1	2	[JKG10]	FALSE	JAEMBG010000024.1@1	[17193, 28546]	III-B	III-B	III-B	certain	III-B	0.994733	['Cas2_2_CAS-I-II-III-IV-V-VI', 'Cas1_0_CAS-I-II-III-IV-V-VI', 'Cmr6_0_IIIB', 'Cmr5gr11_10_CAS-III-B', 'Cmr4gr7_0_CAS-III-B-III-C', 'Cmr3_0_IIIB', 'Cas10_4_CAS-III', 'Cmr1gr7_5_CAS-III-B-III-C', 'Cmr1gr7_6_CAS-III-B-III-C', 'CorA_0_CAS-III-B-III-D']	-1	GTCTTAATAGCCTTACGGACTGTGTATGTATAGTGAG	REVERSE COMPLEMENT	CTCACTATACATACACAGTCCGTAAGGCTATTAAGAC	CTCACTATACATACACAGTCCGTAAGGCTATTAAGAC	consensus_repeat_stdO_Type_III-B_v1	class_1	III-B	>stdO.class_1.type_III-B.JAEMBG010000024.1_3_REPEAT6@CTCACTATACATACACAGTCCGTAAGGCTATTAAGAC
	JAEMBG010000024.1	direct_repeat	16094	16130	37	JAEMBG010000024.1_3_REPEAT7	JAEMBG010000024.1_3	GTCTTAATAGCCTTACGGACTGTGTATGTATAGTGAG	GCA_021406605	1	2	[JKG10]	FALSE	JAEMBG010000024.1@1	[17193, 28546]	III-B	III-B	III-B	certain	III-B	0.994733	['Cas2_2_CAS-I-II-III-IV-V-VI', 'Cas1_0_CAS-I-II-III-IV-V-VI', 'Cmr6_0_IIIB', 'Cmr5gr11_10_CAS-III-B', 'Cmr4gr7_0_CAS-III-B-III-C', 'Cmr3_0_IIIB', 'Cas10_4_CAS-III', 'Cmr1gr7_5_CAS-III-B-III-C', 'Cmr1gr7_6_CAS-III-B-III-C', 'CorA_0_CAS-III-B-III-D']	-1	GTCTTAATAGCCTTACGGACTGTGTATGTATAGTGAG	REVERSE COMPLEMENT	CTCACTATACATACACAGTCCGTAAGGCTATTAAGAC	CTCACTATACATACACAGTCCGTAAGGCTATTAAGAC	consensus_repeat_stdO_Type_III-B_v1	class_1	III-B	>stdO.class_1.type_III-B.JAEMBG010000024.1_3_REPEAT7@CTCACTATACATACACAGTCCGTAAGGCTATTAAGAC
	JAEMBG010000024.1	direct_repeat	16167	16203	37	JAEMBG010000024.1_3_REPEAT8	JAEMBG010000024.1_3	GTCTTAATAGCCTTACGGACTGTGTATGTATAGTGAG	GCA_021406605	1	2	[JKG10]	FALSE	JAEMBG010000024.1@1	[17193, 28546]	III-B	III-B	III-B	certain	III-B	0.994733	['Cas2_2_CAS-I-II-III-IV-V-VI', 'Cas1_0_CAS-I-II-III-IV-V-VI', 'Cmr6_0_IIIB', 'Cmr5gr11_10_CAS-III-B', 'Cmr4gr7_0_CAS-III-B-III-C', 'Cmr3_0_IIIB', 'Cas10_4_CAS-III', 'Cmr1gr7_5_CAS-III-B-III-C', 'Cmr1gr7_6_CAS-III-B-III-C', 'CorA_0_CAS-III-B-III-D']	-1	GTCTTAATAGCCTTACGGACTGTGTATGTATAGTGAG	REVERSE COMPLEMENT	CTCACTATACATACACAGTCCGTAAGGCTATTAAGAC	CTCACTATACATACACAGTCCGTAAGGCTATTAAGAC	consensus_repeat_stdO_Type_III-B_v1	class_1	III-B	>stdO.class_1.type_III-B.JAEMBG010000024.1_3_REPEAT8@CTCACTATACATACACAGTCCGTAAGGCTATTAAGAC
	JAEMBG010000024.1	direct_repeat	16241	16277	37	JAEMBG010000024.1_3_REPEAT9	JAEMBG010000024.1_3	GTCTTAATAGCCTTACGGACTGTGTATGTATAGTGAG	GCA_021406605	1	2	[JKG10]	FALSE	JAEMBG010000024.1@1	[17193, 28546]	III-B	III-B	III-B	certain	III-B	0.994733	['Cas2_2_CAS-I-II-III-IV-V-VI', 'Cas1_0_CAS-I-II-III-IV-V-VI', 'Cmr6_0_IIIB', 'Cmr5gr11_10_CAS-III-B', 'Cmr4gr7_0_CAS-III-B-III-C', 'Cmr3_0_IIIB', 'Cas10_4_CAS-III', 'Cmr1gr7_5_CAS-III-B-III-C', 'Cmr1gr7_6_CAS-III-B-III-C', 'CorA_0_CAS-III-B-III-D']	-1	GTCTTAATAGCCTTACGGACTGTGTATGTATAGTGAG	REVERSE COMPLEMENT	CTCACTATACATACACAGTCCGTAAGGCTATTAAGAC	CTCACTATACATACACAGTCCGTAAGGCTATTAAGAC	consensus_repeat_stdO_Type_III-B_v1	class_1	III-B	>stdO.class_1.type_III-B.JAEMBG010000024.1_3_REPEAT9@CTCACTATACATACACAGTCCGTAAGGCTATTAAGAC
	KZ248255.1	direct_repeat	3897	3933	37	KZ248255.1_1_REPEAT1	KZ248255.1_1	GTCTTAATAGCCTTACGGACTGTGTATGTATAGTGAG	GCA_002206085	1	10	[SJD4]	FALSE	KZ248255.1@1	[4637, 15910]	III-B	III-B	III-B	certain	III-B	0.994733	['Cas2_2_CAS-I-II-III-IV-V-VI', 'Cas1_0_CAS-I-II-III-IV-V-VI', 'Cmr6_0_IIIB', 'Cmr5gr11_10_CAS-III-B', 'Cmr4gr7_0_CAS-III-B-III-C', 'Cmr3_0_IIIB', 'Cas10_4_CAS-III', 'Cmr1gr7_5_CAS-III-B-III-C', 'Cmr1gr7_6_CAS-III-B-III-C', 'CorA_0_CAS-III-B-III-D']	-1	GTCTTAATAGCCTTACGGACTGTGTATGTATAGTGAG	REVERSE COMPLEMENT	CTCACTATACATACACAGTCCGTAAGGCTATTAAGAC	CTCACTATACATACACAGTCCGTAAGGCTATTAAGAC	consensus_repeat_stdO_Type_III-B_v1	class_1	III-B	>stdO.class_1.type_III-B.KZ248255.1_1_REPEAT1@CTCACTATACATACACAGTCCGTAAGGCTATTAAGAC
	KZ248255.1	direct_repeat	3975	4011	37	KZ248255.1_1_REPEAT2	KZ248255.1_1	GTCTTAATAGCCTTACGGACTGTGTATGTATAGTGAG	GCA_002206085	1	10	[SJD4]	FALSE	KZ248255.1@1	[4637, 15910]	III-B	III-B	III-B	certain	III-B	0.994733	['Cas2_2_CAS-I-II-III-IV-V-VI', 'Cas1_0_CAS-I-II-III-IV-V-VI', 'Cmr6_0_IIIB', 'Cmr5gr11_10_CAS-III-B', 'Cmr4gr7_0_CAS-III-B-III-C', 'Cmr3_0_IIIB', 'Cas10_4_CAS-III', 'Cmr1gr7_5_CAS-III-B-III-C', 'Cmr1gr7_6_CAS-III-B-III-C', 'CorA_0_CAS-III-B-III-D']	-1	GTCTTAATAGCCTTACGGACTGTGTATGTATAGTGAG	REVERSE COMPLEMENT	CTCACTATACATACACAGTCCGTAAGGCTATTAAGAC	CTCACTATACATACACAGTCCGTAAGGCTATTAAGAC	consensus_repeat_stdO_Type_III-B_v1	class_1	III-B	>stdO.class_1.type_III-B.KZ248255.1_1_REPEAT2@CTCACTATACATACACAGTCCGTAAGGCTATTAAGAC
	KZ248255.1	direct_repeat	4047	4083	37	KZ248255.1_1_REPEAT3	KZ248255.1_1	GTCTTAATAGCCTTACGGACTGTGTATGTATAGTGAG	GCA_002206085	1	10	[SJD4]	FALSE	KZ248255.1@1	[4637, 15910]	III-B	III-B	III-B	certain	III-B	0.994733	['Cas2_2_CAS-I-II-III-IV-V-VI', 'Cas1_0_CAS-I-II-III-IV-V-VI', 'Cmr6_0_IIIB', 'Cmr5gr11_10_CAS-III-B', 'Cmr4gr7_0_CAS-III-B-III-C', 'Cmr3_0_IIIB', 'Cas10_4_CAS-III', 'Cmr1gr7_5_CAS-III-B-III-C', 'Cmr1gr7_6_CAS-III-B-III-C', 'CorA_0_CAS-III-B-III-D']	-1	GTCTTAATAGCCTTACGGACTGTGTATGTATAGTGAG	REVERSE COMPLEMENT	CTCACTATACATACACAGTCCGTAAGGCTATTAAGAC	CTCACTATACATACACAGTCCGTAAGGCTATTAAGAC	consensus_repeat_stdO_Type_III-B_v1	class_1	III-B	>stdO.class_1.type_III-B.KZ248255.1_1_REPEAT3@CTCACTATACATACACAGTCCGTAAGGCTATTAAGAC
	KZ248255.1	direct_repeat	4122	4158	37	KZ248255.1_1_REPEAT4	KZ248255.1_1	GTCTTAATAGCCTTACGGACTGTGTATGTATAGTGAG	GCA_002206085	1	10	[SJD4]	FALSE	KZ248255.1@1	[4637, 15910]	III-B	III-B	III-B	certain	III-B	0.994733	['Cas2_2_CAS-I-II-III-IV-V-VI', 'Cas1_0_CAS-I-II-III-IV-V-VI', 'Cmr6_0_IIIB', 'Cmr5gr11_10_CAS-III-B', 'Cmr4gr7_0_CAS-III-B-III-C', 'Cmr3_0_IIIB', 'Cas10_4_CAS-III', 'Cmr1gr7_5_CAS-III-B-III-C', 'Cmr1gr7_6_CAS-III-B-III-C', 'CorA_0_CAS-III-B-III-D']	-1	GTCTTAATAGCCTTACGGACTGTGTATGTATAGTGAG	REVERSE COMPLEMENT	CTCACTATACATACACAGTCCGTAAGGCTATTAAGAC	CTCACTATACATACACAGTCCGTAAGGCTATTAAGAC	consensus_repeat_stdO_Type_III-B_v1	class_1	III-B	>stdO.class_1.type_III-B.KZ248255.1_1_REPEAT4@CTCACTATACATACACAGTCCGTAAGGCTATTAAGAC
	KZ248255.1	direct_repeat	4200	4236	37	KZ248255.1_1_REPEAT5	KZ248255.1_1	GTCTTAATAGCCTTACGGACTGTGTATGTATAGTGAG	GCA_002206085	1	10	[SJD4]	FALSE	KZ248255.1@1	[4637, 15910]	III-B	III-B	III-B	certain	III-B	0.994733	['Cas2_2_CAS-I-II-III-IV-V-VI', 'Cas1_0_CAS-I-II-III-IV-V-VI', 'Cmr6_0_IIIB', 'Cmr5gr11_10_CAS-III-B', 'Cmr4gr7_0_CAS-III-B-III-C', 'Cmr3_0_IIIB', 'Cas10_4_CAS-III', 'Cmr1gr7_5_CAS-III-B-III-C', 'Cmr1gr7_6_CAS-III-B-III-C', 'CorA_0_CAS-III-B-III-D']	-1	GTCTTAATAGCCTTACGGACTGTGTATGTATAGTGAG	REVERSE COMPLEMENT	CTCACTATACATACACAGTCCGTAAGGCTATTAAGAC	CTCACTATACATACACAGTCCGTAAGGCTATTAAGAC	consensus_repeat_stdO_Type_III-B_v1	class_1	III-B	>stdO.class_1.type_III-B.KZ248255.1_1_REPEAT5@CTCACTATACATACACAGTCCGTAAGGCTATTAAGAC
	KZ253983.1	direct_repeat	21642	21678	37	KZ253983.1_2_REPEAT1	KZ253983.1_2	GTCTTAATAGCCTTACGGACTGTGTATGTATAGTGAG	GCA_002208045	1	3	[SJD12]	FALSE	KZ253983.1@1	[22736, 34010]	III-B	III-B	III-B	certain	III-B	0.994733	['Cas2_2_CAS-I-II-III-IV-V-VI', 'Cas1_0_CAS-I-II-III-IV-V-VI', 'Cmr6_0_IIIB', 'Cmr5gr11_10_CAS-III-B', 'Cmr4gr7_0_CAS-III-B-III-C', 'Cmr3_0_IIIB', 'Cas10_4_CAS-III', 'Cmr1gr7_5_CAS-III-B-III-C', 'Cmr1gr7_6_CAS-III-B-III-C', 'CorA_0_CAS-III-B-III-D']	-1	GTCTTAATAGCCTTACGGACTGTGTATGTATAGTGAG	REVERSE COMPLEMENT	CTCACTATACATACACAGTCCGTAAGGCTATTAAGAC	CTCACTATACATACACAGTCCGTAAGGCTATTAAGAC	consensus_repeat_stdO_Type_III-B_v1	class_1	III-B	>stdO.class_1.type_III-B.KZ253983.1_2_REPEAT1@CTCACTATACATACACAGTCCGTAAGGCTATTAAGAC
	KZ253983.1	direct_repeat	22299	22335	37	KZ253983.1_2_REPEAT10	KZ253983.1_2	GTCTTAATAGCCTTACGGACTGTGTATGTATAGTGAG	GCA_002208045	1	3	[SJD12]	FALSE	KZ253983.1@1	[22736, 34010]	III-B	III-B	III-B	certain	III-B	0.994733	['Cas2_2_CAS-I-II-III-IV-V-VI', 'Cas1_0_CAS-I-II-III-IV-V-VI', 'Cmr6_0_IIIB', 'Cmr5gr11_10_CAS-III-B', 'Cmr4gr7_0_CAS-III-B-III-C', 'Cmr3_0_IIIB', 'Cas10_4_CAS-III', 'Cmr1gr7_5_CAS-III-B-III-C', 'Cmr1gr7_6_CAS-III-B-III-C', 'CorA_0_CAS-III-B-III-D']	-1	GTCTTAATAGCCTTACGGACTGTGTATGTATAGTGAG	REVERSE COMPLEMENT	CTCACTATACATACACAGTCCGTAAGGCTATTAAGAC	CTCACTATACATACACAGTCCGTAAGGCTATTAAGAC	consensus_repeat_stdO_Type_III-B_v1	class_1	III-B	>stdO.class_1.type_III-B.KZ253983.1_2_REPEAT10@CTCACTATACATACACAGTCCGTAAGGCTATTAAGAC
	KZ253983.1	direct_repeat	21714	21750	37	KZ253983.1_2_REPEAT2	KZ253983.1_2	GTCTTAATAGCCTTACGGACTGTGTATGTATAGTGAG	GCA_002208045	1	3	[SJD12]	FALSE	KZ253983.1@1	[22736, 34010]	III-B	III-B	III-B	certain	III-B	0.994733	['Cas2_2_CAS-I-II-III-IV-V-VI', 'Cas1_0_CAS-I-II-III-IV-V-VI', 'Cmr6_0_IIIB', 'Cmr5gr11_10_CAS-III-B', 'Cmr4gr7_0_CAS-III-B-III-C', 'Cmr3_0_IIIB', 'Cas10_4_CAS-III', 'Cmr1gr7_5_CAS-III-B-III-C', 'Cmr1gr7_6_CAS-III-B-III-C', 'CorA_0_CAS-III-B-III-D']	-1	GTCTTAATAGCCTTACGGACTGTGTATGTATAGTGAG	REVERSE COMPLEMENT	CTCACTATACATACACAGTCCGTAAGGCTATTAAGAC	CTCACTATACATACACAGTCCGTAAGGCTATTAAGAC	consensus_repeat_stdO_Type_III-B_v1	class_1	III-B	>stdO.class_1.type_III-B.KZ253983.1_2_REPEAT2@CTCACTATACATACACAGTCCGTAAGGCTATTAAGAC
	KZ253983.1	direct_repeat	21786	21822	37	KZ253983.1_2_REPEAT3	KZ253983.1_2	GTCTTAATAGCCTTACGGACTGTGTATGTATAGTGAG	GCA_002208045	1	3	[SJD12]	FALSE	KZ253983.1@1	[22736, 34010]	III-B	III-B	III-B	certain	III-B	0.994733	['Cas2_2_CAS-I-II-III-IV-V-VI', 'Cas1_0_CAS-I-II-III-IV-V-VI', 'Cmr6_0_IIIB', 'Cmr5gr11_10_CAS-III-B', 'Cmr4gr7_0_CAS-III-B-III-C', 'Cmr3_0_IIIB', 'Cas10_4_CAS-III', 'Cmr1gr7_5_CAS-III-B-III-C', 'Cmr1gr7_6_CAS-III-B-III-C', 'CorA_0_CAS-III-B-III-D']	-1	GTCTTAATAGCCTTACGGACTGTGTATGTATAGTGAG	REVERSE COMPLEMENT	CTCACTATACATACACAGTCCGTAAGGCTATTAAGAC	CTCACTATACATACACAGTCCGTAAGGCTATTAAGAC	consensus_repeat_stdO_Type_III-B_v1	class_1	III-B	>stdO.class_1.type_III-B.KZ253983.1_2_REPEAT3@CTCACTATACATACACAGTCCGTAAGGCTATTAAGAC
	KZ253983.1	direct_repeat	21858	21894	37	KZ253983.1_2_REPEAT4	KZ253983.1_2	GTCTTAATAGCCTTACGGACTGTGTATGTATAGTGAG	GCA_002208045	1	3	[SJD12]	FALSE	KZ253983.1@1	[22736, 34010]	III-B	III-B	III-B	certain	III-B	0.994733	['Cas2_2_CAS-I-II-III-IV-V-VI', 'Cas1_0_CAS-I-II-III-IV-V-VI', 'Cmr6_0_IIIB', 'Cmr5gr11_10_CAS-III-B', 'Cmr4gr7_0_CAS-III-B-III-C', 'Cmr3_0_IIIB', 'Cas10_4_CAS-III', 'Cmr1gr7_5_CAS-III-B-III-C', 'Cmr1gr7_6_CAS-III-B-III-C', 'CorA_0_CAS-III-B-III-D']	-1	GTCTTAATAGCCTTACGGACTGTGTATGTATAGTGAG	REVERSE COMPLEMENT	CTCACTATACATACACAGTCCGTAAGGCTATTAAGAC	CTCACTATACATACACAGTCCGTAAGGCTATTAAGAC	consensus_repeat_stdO_Type_III-B_v1	class_1	III-B	>stdO.class_1.type_III-B.KZ253983.1_2_REPEAT4@CTCACTATACATACACAGTCCGTAAGGCTATTAAGAC
	KZ253983.1	direct_repeat	21932	21968	37	KZ253983.1_2_REPEAT5	KZ253983.1_2	GTCTTAATAGCCTTACGGACTGTGTATGTATAGTGAG	GCA_002208045	1	3	[SJD12]	FALSE	KZ253983.1@1	[22736, 34010]	III-B	III-B	III-B	certain	III-B	0.994733	['Cas2_2_CAS-I-II-III-IV-V-VI', 'Cas1_0_CAS-I-II-III-IV-V-VI', 'Cmr6_0_IIIB', 'Cmr5gr11_10_CAS-III-B', 'Cmr4gr7_0_CAS-III-B-III-C', 'Cmr3_0_IIIB', 'Cas10_4_CAS-III', 'Cmr1gr7_5_CAS-III-B-III-C', 'Cmr1gr7_6_CAS-III-B-III-C', 'CorA_0_CAS-III-B-III-D']	-1	GTCTTAATAGCCTTACGGACTGTGTATGTATAGTGAG	REVERSE COMPLEMENT	CTCACTATACATACACAGTCCGTAAGGCTATTAAGAC	CTCACTATACATACACAGTCCGTAAGGCTATTAAGAC	consensus_repeat_stdO_Type_III-B_v1	class_1	III-B	>stdO.class_1.type_III-B.KZ253983.1_2_REPEAT5@CTCACTATACATACACAGTCCGTAAGGCTATTAAGAC
	KZ253983.1	direct_repeat	22004	22040	37	KZ253983.1_2_REPEAT6	KZ253983.1_2	GTCTTAATAGCCTTACGGACTGTGTATGTATAGTGAG	GCA_002208045	1	3	[SJD12]	FALSE	KZ253983.1@1	[22736, 34010]	III-B	III-B	III-B	certain	III-B	0.994733	['Cas2_2_CAS-I-II-III-IV-V-VI', 'Cas1_0_CAS-I-II-III-IV-V-VI', 'Cmr6_0_IIIB', 'Cmr5gr11_10_CAS-III-B', 'Cmr4gr7_0_CAS-III-B-III-C', 'Cmr3_0_IIIB', 'Cas10_4_CAS-III', 'Cmr1gr7_5_CAS-III-B-III-C', 'Cmr1gr7_6_CAS-III-B-III-C', 'CorA_0_CAS-III-B-III-D']	-1	GTCTTAATAGCCTTACGGACTGTGTATGTATAGTGAG	REVERSE COMPLEMENT	CTCACTATACATACACAGTCCGTAAGGCTATTAAGAC	CTCACTATACATACACAGTCCGTAAGGCTATTAAGAC	consensus_repeat_stdO_Type_III-B_v1	class_1	III-B	>stdO.class_1.type_III-B.KZ253983.1_2_REPEAT6@CTCACTATACATACACAGTCCGTAAGGCTATTAAGAC
	KZ253983.1	direct_repeat	22077	22113	37	KZ253983.1_2_REPEAT7	KZ253983.1_2	GTCTTAATAGCCTTACGGACTGTGTATGTATAGTGAG	GCA_002208045	1	3	[SJD12]	FALSE	KZ253983.1@1	[22736, 34010]	III-B	III-B	III-B	certain	III-B	0.994733	['Cas2_2_CAS-I-II-III-IV-V-VI', 'Cas1_0_CAS-I-II-III-IV-V-VI', 'Cmr6_0_IIIB', 'Cmr5gr11_10_CAS-III-B', 'Cmr4gr7_0_CAS-III-B-III-C', 'Cmr3_0_IIIB', 'Cas10_4_CAS-III', 'Cmr1gr7_5_CAS-III-B-III-C', 'Cmr1gr7_6_CAS-III-B-III-C', 'CorA_0_CAS-III-B-III-D']	-1	GTCTTAATAGCCTTACGGACTGTGTATGTATAGTGAG	REVERSE COMPLEMENT	CTCACTATACATACACAGTCCGTAAGGCTATTAAGAC	CTCACTATACATACACAGTCCGTAAGGCTATTAAGAC	consensus_repeat_stdO_Type_III-B_v1	class_1	III-B	>stdO.class_1.type_III-B.KZ253983.1_2_REPEAT7@CTCACTATACATACACAGTCCGTAAGGCTATTAAGAC
	KZ253983.1	direct_repeat	22151	22187	37	KZ253983.1_2_REPEAT8	KZ253983.1_2	GTCTTAATAGCCTTACGGACTGTGTATGTATAGTGAG	GCA_002208045	1	3	[SJD12]	FALSE	KZ253983.1@1	[22736, 34010]	III-B	III-B	III-B	certain	III-B	0.994733	['Cas2_2_CAS-I-II-III-IV-V-VI', 'Cas1_0_CAS-I-II-III-IV-V-VI', 'Cmr6_0_IIIB', 'Cmr5gr11_10_CAS-III-B', 'Cmr4gr7_0_CAS-III-B-III-C', 'Cmr3_0_IIIB', 'Cas10_4_CAS-III', 'Cmr1gr7_5_CAS-III-B-III-C', 'Cmr1gr7_6_CAS-III-B-III-C', 'CorA_0_CAS-III-B-III-D']	-1	GTCTTAATAGCCTTACGGACTGTGTATGTATAGTGAG	REVERSE COMPLEMENT	CTCACTATACATACACAGTCCGTAAGGCTATTAAGAC	CTCACTATACATACACAGTCCGTAAGGCTATTAAGAC	consensus_repeat_stdO_Type_III-B_v1	class_1	III-B	>stdO.class_1.type_III-B.KZ253983.1_2_REPEAT8@CTCACTATACATACACAGTCCGTAAGGCTATTAAGAC
	KZ253983.1	direct_repeat	22225	22261	37	KZ253983.1_2_REPEAT9	KZ253983.1_2	GTCTTAATAGCCTTACGGACTGTGTATGTATAGTGAG	GCA_002208045	1	3	[SJD12]	FALSE	KZ253983.1@1	[22736, 34010]	III-B	III-B	III-B	certain	III-B	0.994733	['Cas2_2_CAS-I-II-III-IV-V-VI', 'Cas1_0_CAS-I-II-III-IV-V-VI', 'Cmr6_0_IIIB', 'Cmr5gr11_10_CAS-III-B', 'Cmr4gr7_0_CAS-III-B-III-C', 'Cmr3_0_IIIB', 'Cas10_4_CAS-III', 'Cmr1gr7_5_CAS-III-B-III-C', 'Cmr1gr7_6_CAS-III-B-III-C', 'CorA_0_CAS-III-B-III-D']	-1	GTCTTAATAGCCTTACGGACTGTGTATGTATAGTGAG	REVERSE COMPLEMENT	CTCACTATACATACACAGTCCGTAAGGCTATTAAGAC	CTCACTATACATACACAGTCCGTAAGGCTATTAAGAC	consensus_repeat_stdO_Type_III-B_v1	class_1	III-B	>stdO.class_1.type_III-B.KZ253983.1_2_REPEAT9@CTCACTATACATACACAGTCCGTAAGGCTATTAAGAC
	CP011995.1	direct_repeat	2091265	2091301	37	CP011995.1_3_REPEAT8	CP011995.1_3	GTCTTAATAGCCTTGTGTATGTATAGTGAGCCAACAG	GCA_001263815	1	31	[A7436]	FALSE	CP011995.1@27	[2092061, 2103565]	III-B	III-B	III-B	certain	III-B	0.994733	['Cas2_2_CAS-I-II-III-IV-V-VI', 'Cas1_0_CAS-I-II-III-IV-V-VI', 'Cmr6_0_IIIB', 'Cmr5gr11_10_CAS-III-B', 'Cmr4gr7_0_CAS-III-B-III-C', 'Cmr3_0_IIIB', 'Cas10_4_CAS-III', 'Cmr1gr7_5_CAS-III-B-III-C', 'Cmr1gr7_6_CAS-III-B-III-C', 'CorA_0_CAS-III-B-III-D']	-1	GTCTTAATAGCCTTACGGACTGTGTATGTATAGTGAG	REVERSE COMPLEMENT	CTGTTGGCTCACTATACATACACAAGGCTATTAAGAC	CTCACTATACATACACAGTCCGTAAGGCTATTAAGAC	consensus_repeat_stdO_Type_III-B_v1	class_1	III-B	>stdO.class_1.type_III-B.CP011995.1_3_REPEAT8@CTGTTGGCTCACTATACATACACAAGGCTATTAAGAC
	CP092048.1	direct_repeat	2070946	2070982	37	CP092048.1_3_REPEAT9	CP092048.1_3	GTCTTAATAGCCTTGTGTATGTATAGTGAGCCAACAG	GCA_023822425	1	35	[W50]	FALSE	CP092048.1@26	[2071670, 2083174]	III-B	III-B	III-B	certain	III-B	0.994733	['Cas2_2_CAS-I-II-III-IV-V-VI', 'Cas1_0_CAS-I-II-III-IV-V-VI', 'Cmr6_0_IIIB', 'Cmr5gr11_10_CAS-III-B', 'Cmr4gr7_0_CAS-III-B-III-C', 'Cmr3_0_IIIB', 'Cas10_4_CAS-III', 'Cmr1gr7_5_CAS-III-B-III-C', 'Cmr1gr7_6_CAS-III-B-III-C', 'CorA_0_CAS-III-B-III-D']	-1	GTCTTAATAGCCTTACGGACTGTGTATGTATAGTGAG	REVERSE COMPLEMENT	CTGTTGGCTCACTATACATACACAAGGCTATTAAGAC	CTCACTATACATACACAGTCCGTAAGGCTATTAAGAC	consensus_repeat_stdO_Type_III-B_v1	class_1	III-B	>stdO.class_1.type_III-B.CP092048.1_3_REPEAT9@CTGTTGGCTCACTATACATACACAAGGCTATTAAGAC
	CP092050.1	direct_repeat	2057450	2057486	37	CP092050.1_3_REPEAT9	CP092050.1_3	GTCTTAATAGCCTTGTGTATGTATAGTGAGCCAACAG	GCA_023822465	0.W50	37	[W50_BR1]	FALSE	CP092050.1@26	[2058174, 2069678]	III-B	III-B	III-B	certain	III-B	0.994733	['Cas2_2_CAS-I-II-III-IV-V-VI', 'Cas1_0_CAS-I-II-III-IV-V-VI', 'Cmr6_0_IIIB', 'Cmr5gr11_10_CAS-III-B', 'Cmr4gr7_0_CAS-III-B-III-C', 'Cmr3_0_IIIB', 'Cas10_4_CAS-III', 'Cmr1gr7_5_CAS-III-B-III-C', 'Cmr1gr7_6_CAS-III-B-III-C', 'CorA_0_CAS-III-B-III-D']	-1	GTCTTAATAGCCTTACGGACTGTGTATGTATAGTGAG	REVERSE COMPLEMENT	CTGTTGGCTCACTATACATACACAAGGCTATTAAGAC	CTCACTATACATACACAGTCCGTAAGGCTATTAAGAC	consensus_repeat_stdO_Type_III-B_v1	class_1	III-B	>stdO.class_1.type_III-B.CP092050.1_3_REPEAT9@CTGTTGGCTCACTATACATACACAAGGCTATTAAGAC
	GCA_028335105_contig_1	direct_repeat	2091300	2091336	37	GCA_028335105_contig_1_3_REPEAT8	GCA_028335105_contig_1_3	GTCTTAATAGCCTTGTGTATGTATAGTGAGCCAACAG	GCA_028335105	0.A7436	32	[A7436C]	FALSE	GCA_028335105_contig_1@27	[2092096, 2099626]	III-B	III-B	III-B	certain	III-B	0.994733	['Cas2_2_CAS-I-II-III-IV-V-VI', 'Cas1_0_CAS-I-II-III-IV-V-VI', 'Cmr6_0_IIIB', 'Cmr5gr11_10_CAS-III-B', 'Cmr4gr7_0_CAS-III-B-III-C', 'Cmr3_0_IIIB', 'Cas10_4_CAS-III']	-1	GTCTTAATAGCCTTACGGACTGTGTATGTATAGTGAG	REVERSE COMPLEMENT	CTGTTGGCTCACTATACATACACAAGGCTATTAAGAC	CTCACTATACATACACAGTCCGTAAGGCTATTAAGAC	consensus_repeat_stdO_Type_III-B_v1	class_1	III-B	>stdO.class_1.type_III-B.GCA_028335105_contig_1_3_REPEAT8@CTGTTGGCTCACTATACATACACAAGGCTATTAAGAC
	CP092049.1	direct_repeat	2058516	2058552	37	CP092049.1_3_REPEAT9	CP092049.1_3	TGTCAAAGTCTTAATAGCCTTGTGTATGTATAGTGAG	GCA_023822445	0.W50	38	[W50_BE1]	FALSE	CP092049.1@26	[2059247, 2070751]	III-B	III-B	III-B	certain	III-B	0.994733	['Cas2_2_CAS-I-II-III-IV-V-VI', 'Cas1_0_CAS-I-II-III-IV-V-VI', 'Cmr6_0_IIIB', 'Cmr5gr11_10_CAS-III-B', 'Cmr4gr7_0_CAS-III-B-III-C', 'Cmr3_0_IIIB', 'Cas10_4_CAS-III', 'Cmr1gr7_5_CAS-III-B-III-C', 'Cmr1gr7_6_CAS-III-B-III-C', 'CorA_0_CAS-III-B-III-D']	-1	GTCTTAATAGCCTTACGGACTGTGTATGTATAGTGAG	REVERSE COMPLEMENT	CTCACTATACATACACAAGGCTATTAAGACTTTGACA	CTCACTATACATACACAGTCCGTAAGGCTATTAAGAC	consensus_repeat_stdO_Type_III-B_v1	class_1	III-B	>stdO.class_1.type_III-B.CP092049.1_3_REPEAT9@CTCACTATACATACACAAGGCTATTAAGACTTTGACA
	CP092049.1	direct_repeat	2058516	2058552	37	CP092049.1_4_REPEAT1	CP092049.1_4	TGTCAAAGTCTTAATAGCCTTGTGTATGTATAGTGAG	GCA_023822445	0.W50	38	[W50_BE1]	FALSE	CP092049.1@26	[2059247, 2070751]	III-B	III-B	III-B	certain	III-B	0.994733	['Cas2_2_CAS-I-II-III-IV-V-VI', 'Cas1_0_CAS-I-II-III-IV-V-VI', 'Cmr6_0_IIIB', 'Cmr5gr11_10_CAS-III-B', 'Cmr4gr7_0_CAS-III-B-III-C', 'Cmr3_0_IIIB', 'Cas10_4_CAS-III', 'Cmr1gr7_5_CAS-III-B-III-C', 'Cmr1gr7_6_CAS-III-B-III-C', 'CorA_0_CAS-III-B-III-D']	-1	GTCTTAATAGCCTTACGGACTGTGTATGTATAGTGAG	REVERSE COMPLEMENT	CTCACTATACATACACAAGGCTATTAAGACTTTGACA	CTCACTATACATACACAGTCCGTAAGGCTATTAAGAC	consensus_repeat_stdO_Type_III-B_v1	class_1	III-B	>stdO.class_1.type_III-B.CP092049.1_4_REPEAT1@CTCACTATACATACACAAGGCTATTAAGACTTTGACA
	CP073348.1	direct_repeat	2102463	2102500	38	CP073348.1_2_REPEAT1	CP073348.1_2	TGTCTTAATAGCCTTACGGACTGTGTATGTATAGTGAG	GCA_018141805	1	1	[GMU202011]	FALSE	CP073348.1@26	[2103118, 2114434]	III-B	III-B	III-B	certain	III-B	0.987065	['Cas2_2_CAS-I-II-III-IV-V-VI', 'Cas1_0_CAS-I-II-III-IV-V-VI', 'Cmr6_0_IIIB', 'Cmr5gr11_10_CAS-III-B', 'Cmr4gr7_0_CAS-III-B-III-C', 'Cmr3_0_IIIB', 'Cas10_4_CAS-III', 'Cmr1gr7_5_CAS-III-B-III-C', 'Cmr1gr7_6_CAS-III-B-III-C', 'CorA_0_CAS-III-B-III-D']	-1	TGTCTTAATAGCCTTACGGACTGTGTATGTATAGTGAG	REVERSE COMPLEMENT	CTCACTATACATACACAGTCCGTAAGGCTATTAAGACA	CTCACTATACATACACAGTCCGTAAGGCTATTAAGACA	consensus_repeat_stdO_Type_III-B_v2	class_1	III-B	>stdO.class_1.type_III-B.CP073348.1_2_REPEAT1@CTCACTATACATACACAGTCCGTAAGGCTATTAAGACA
	CP073348.1	direct_repeat	2102607	2102644	38	CP073348.1_2_REPEAT3	CP073348.1_2	TGTCTTAATAGCCTTACGGACTGTGTATGTATAGTGAG	GCA_018141805	1	1	[GMU202011]	FALSE	CP073348.1@26	[2103118, 2114434]	III-B	III-B	III-B	certain	III-B	0.987065	['Cas2_2_CAS-I-II-III-IV-V-VI', 'Cas1_0_CAS-I-II-III-IV-V-VI', 'Cmr6_0_IIIB', 'Cmr5gr11_10_CAS-III-B', 'Cmr4gr7_0_CAS-III-B-III-C', 'Cmr3_0_IIIB', 'Cas10_4_CAS-III', 'Cmr1gr7_5_CAS-III-B-III-C', 'Cmr1gr7_6_CAS-III-B-III-C', 'CorA_0_CAS-III-B-III-D']	-1	TGTCTTAATAGCCTTACGGACTGTGTATGTATAGTGAG	REVERSE COMPLEMENT	CTCACTATACATACACAGTCCGTAAGGCTATTAAGACA	CTCACTATACATACACAGTCCGTAAGGCTATTAAGACA	consensus_repeat_stdO_Type_III-B_v2	class_1	III-B	>stdO.class_1.type_III-B.CP073348.1_2_REPEAT3@CTCACTATACATACACAGTCCGTAAGGCTATTAAGACA
	CP073348.1	direct_repeat	2102680	2102717	38	CP073348.1_2_REPEAT4	CP073348.1_2	TGTCTTAATAGCCTTACGGACTGTGTATGTATAGTGAG	GCA_018141805	1	1	[GMU202011]	FALSE	CP073348.1@26	[2103118, 2114434]	III-B	III-B	III-B	certain	III-B	0.987065	['Cas2_2_CAS-I-II-III-IV-V-VI', 'Cas1_0_CAS-I-II-III-IV-V-VI', 'Cmr6_0_IIIB', 'Cmr5gr11_10_CAS-III-B', 'Cmr4gr7_0_CAS-III-B-III-C', 'Cmr3_0_IIIB', 'Cas10_4_CAS-III', 'Cmr1gr7_5_CAS-III-B-III-C', 'Cmr1gr7_6_CAS-III-B-III-C', 'CorA_0_CAS-III-B-III-D']	-1	TGTCTTAATAGCCTTACGGACTGTGTATGTATAGTGAG	REVERSE COMPLEMENT	CTCACTATACATACACAGTCCGTAAGGCTATTAAGACA	CTCACTATACATACACAGTCCGTAAGGCTATTAAGACA	consensus_repeat_stdO_Type_III-B_v2	class_1	III-B	>stdO.class_1.type_III-B.CP073348.1_2_REPEAT4@CTCACTATACATACACAGTCCGTAAGGCTATTAAGACA
	CP073348.1	direct_repeat	2102534	2102571	38	CP073348.1_2_REPEAT2	CP073348.1_2	GGTCTTAATAGCCTTACGGACTGTGTATGTATAGTGAG	GCA_018141805	1	1	[GMU202011]	FALSE	CP073348.1@26	[2103118, 2114434]	III-B	III-B	III-B	certain	III-B	0.987065	['Cas2_2_CAS-I-II-III-IV-V-VI', 'Cas1_0_CAS-I-II-III-IV-V-VI', 'Cmr6_0_IIIB', 'Cmr5gr11_10_CAS-III-B', 'Cmr4gr7_0_CAS-III-B-III-C', 'Cmr3_0_IIIB', 'Cas10_4_CAS-III', 'Cmr1gr7_5_CAS-III-B-III-C', 'Cmr1gr7_6_CAS-III-B-III-C', 'CorA_0_CAS-III-B-III-D']	-1	TGTCTTAATAGCCTTACGGACTGTGTATGTATAGTGAG	REVERSE COMPLEMENT	CTCACTATACATACACAGTCCGTAAGGCTATTAAGACC	CTCACTATACATACACAGTCCGTAAGGCTATTAAGACA	consensus_repeat_stdO_Type_III-B_v2	class_1	III-B	>stdO.class_1.type_III-B.CP073348.1_2_REPEAT2@CTCACTATACATACACAGTCCGTAAGGCTATTAAGACC
	FUFI01000023.1	direct_repeat	71368	71405	38	FUFI01000023.1_2_REPEAT2	FUFI01000023.1_2	TGTCTTAATAGCCTTACGGACTGTGTATGTATAGTGAG	GCA_900157235	1	67	[SU60]	FALSE	FUFI01000023.1@2	[71953, 83186]	III-B	III-B	III-B	certain	III-B	0.987065	['Cas2_2_CAS-I-II-III-IV-V-VI', 'Cas1_0_CAS-I-II-III-IV-V-VI', 'Cmr6_0_IIIB', 'Cmr5gr11_10_CAS-III-B', 'Cmr4gr7_0_CAS-III-B-III-C', 'Cmr3_0_IIIB', 'Cas10_4_CAS-III', 'Cmr1gr7_5_CAS-III-B-III-C', 'Cmr1gr7_6_CAS-III-B-III-C', 'CorA_0_CAS-III-B-III-D', 'CorA_0_CAS-III-B-III-D']	-1	TGTCTTAATAGCCTTACGGACTGTGTATGTATAGTGAG	REVERSE COMPLEMENT	CTCACTATACATACACAGTCCGTAAGGCTATTAAGACA	CTCACTATACATACACAGTCCGTAAGGCTATTAAGACA	consensus_repeat_stdO_Type_III-B_v2	class_1	III-B	>stdO.class_1.type_III-B.FUFI01000023.1_2_REPEAT2@CTCACTATACATACACAGTCCGTAAGGCTATTAAGACA
	FUFI01000023.1	direct_repeat	71443	71480	38	FUFI01000023.1_2_REPEAT3	FUFI01000023.1_2	TGTCTTAATAGCCTTACGGACTGTGTATGTATAGTGAG	GCA_900157235	1	67	[SU60]	FALSE	FUFI01000023.1@2	[71953, 83186]	III-B	III-B	III-B	certain	III-B	0.987065	['Cas2_2_CAS-I-II-III-IV-V-VI', 'Cas1_0_CAS-I-II-III-IV-V-VI', 'Cmr6_0_IIIB', 'Cmr5gr11_10_CAS-III-B', 'Cmr4gr7_0_CAS-III-B-III-C', 'Cmr3_0_IIIB', 'Cas10_4_CAS-III', 'Cmr1gr7_5_CAS-III-B-III-C', 'Cmr1gr7_6_CAS-III-B-III-C', 'CorA_0_CAS-III-B-III-D', 'CorA_0_CAS-III-B-III-D']	-1	TGTCTTAATAGCCTTACGGACTGTGTATGTATAGTGAG	REVERSE COMPLEMENT	CTCACTATACATACACAGTCCGTAAGGCTATTAAGACA	CTCACTATACATACACAGTCCGTAAGGCTATTAAGACA	consensus_repeat_stdO_Type_III-B_v2	class_1	III-B	>stdO.class_1.type_III-B.FUFI01000023.1_2_REPEAT3@CTCACTATACATACACAGTCCGTAAGGCTATTAAGACA
	FUFI01000023.1	direct_repeat	71515	71552	38	FUFI01000023.1_2_REPEAT4	FUFI01000023.1_2	GGTCTTAATAGCCTTACGGACTGTGTATGTATAGTGAG	GCA_900157235	1	67	[SU60]	FALSE	FUFI01000023.1@2	[71953, 83186]	III-B	III-B	III-B	certain	III-B	0.987065	['Cas2_2_CAS-I-II-III-IV-V-VI', 'Cas1_0_CAS-I-II-III-IV-V-VI', 'Cmr6_0_IIIB', 'Cmr5gr11_10_CAS-III-B', 'Cmr4gr7_0_CAS-III-B-III-C', 'Cmr3_0_IIIB', 'Cas10_4_CAS-III', 'Cmr1gr7_5_CAS-III-B-III-C', 'Cmr1gr7_6_CAS-III-B-III-C', 'CorA_0_CAS-III-B-III-D', 'CorA_0_CAS-III-B-III-D']	-1	TGTCTTAATAGCCTTACGGACTGTGTATGTATAGTGAG	REVERSE COMPLEMENT	CTCACTATACATACACAGTCCGTAAGGCTATTAAGACC	CTCACTATACATACACAGTCCGTAAGGCTATTAAGACA	consensus_repeat_stdO_Type_III-B_v2	class_1	III-B	>stdO.class_1.type_III-B.FUFI01000023.1_2_REPEAT4@CTCACTATACATACACAGTCCGTAAGGCTATTAAGACC
	FUFI01000023.1	direct_repeat	71292	71329	38	FUFI01000023.1_2_REPEAT1	FUFI01000023.1_2	TGTCTTAATAGCCATACGGACTGTGTATGTATAGTGAG	GCA_900157235	1	67	[SU60]	FALSE	FUFI01000023.1@2	[71953, 83186]	III-B	III-B	III-B	certain	III-B	0.987065	['Cas2_2_CAS-I-II-III-IV-V-VI', 'Cas1_0_CAS-I-II-III-IV-V-VI', 'Cmr6_0_IIIB', 'Cmr5gr11_10_CAS-III-B', 'Cmr4gr7_0_CAS-III-B-III-C', 'Cmr3_0_IIIB', 'Cas10_4_CAS-III', 'Cmr1gr7_5_CAS-III-B-III-C', 'Cmr1gr7_6_CAS-III-B-III-C', 'CorA_0_CAS-III-B-III-D', 'CorA_0_CAS-III-B-III-D']	-1	TGTCTTAATAGCCTTACGGACTGTGTATGTATAGTGAG	REVERSE COMPLEMENT	CTCACTATACATACACAGTCCGTATGGCTATTAAGACA	CTCACTATACATACACAGTCCGTAAGGCTATTAAGACA	consensus_repeat_stdO_Type_III-B_v2	class_1	III-B	>stdO.class_1.type_III-B.FUFI01000023.1_2_REPEAT1@CTCACTATACATACACAGTCCGTATGGCTATTAAGACA
	KZ248406.1	direct_repeat	5190	5227	38	KZ248406.1_1_REPEAT1	KZ248406.1_1	TGTCTTAATAGCCTTACGGACTGTGTATGTATAGTGAG	GCA_002206105	1	28	[SJD11]	FALSE	KZ248406.1@1	[6441, 17827]	III-B	III-B	III-B	certain	III-B	0.987065	['Cas2_2_CAS-I-II-III-IV-V-VI', 'Cas1_0_CAS-I-II-III-IV-V-VI', 'Cmr6_0_IIIB', 'Cmr5gr11_10_CAS-III-B', 'Cmr4gr7_0_CAS-III-B-III-C', 'Cmr3_0_IIIB', 'Cas10_4_CAS-III', 'Cmr1gr7_5_CAS-III-B-III-C', 'Cmr1gr7_6_CAS-III-B-III-C', 'CorA_0_CAS-III-B-III-D']	-1	TGTCTTAATAGCCTTACGGACTGTGTATGTATAGTGAG	REVERSE COMPLEMENT	CTCACTATACATACACAGTCCGTAAGGCTATTAAGACA	CTCACTATACATACACAGTCCGTAAGGCTATTAAGACA	consensus_repeat_stdO_Type_III-B_v2	class_1	III-B	>stdO.class_1.type_III-B.KZ248406.1_1_REPEAT1@CTCACTATACATACACAGTCCGTAAGGCTATTAAGACA
	KZ248406.1	direct_repeat	5859	5896	38	KZ248406.1_1_REPEAT10	KZ248406.1_1	TGTCTTAATAGCCTTACGGACTGTGTATGTATAGTGAG	GCA_002206105	1	28	[SJD11]	FALSE	KZ248406.1@1	[6441, 17827]	III-B	III-B	III-B	certain	III-B	0.987065	['Cas2_2_CAS-I-II-III-IV-V-VI', 'Cas1_0_CAS-I-II-III-IV-V-VI', 'Cmr6_0_IIIB', 'Cmr5gr11_10_CAS-III-B', 'Cmr4gr7_0_CAS-III-B-III-C', 'Cmr3_0_IIIB', 'Cas10_4_CAS-III', 'Cmr1gr7_5_CAS-III-B-III-C', 'Cmr1gr7_6_CAS-III-B-III-C', 'CorA_0_CAS-III-B-III-D']	-1	TGTCTTAATAGCCTTACGGACTGTGTATGTATAGTGAG	REVERSE COMPLEMENT	CTCACTATACATACACAGTCCGTAAGGCTATTAAGACA	CTCACTATACATACACAGTCCGTAAGGCTATTAAGACA	consensus_repeat_stdO_Type_III-B_v2	class_1	III-B	>stdO.class_1.type_III-B.KZ248406.1_1_REPEAT10@CTCACTATACATACACAGTCCGTAAGGCTATTAAGACA
	KZ248406.1	direct_repeat	5931	5968	38	KZ248406.1_1_REPEAT11	KZ248406.1_1	TGTCTTAATAGCCTTACGGACTGTGTATGTATAGTGAG	GCA_002206105	1	28	[SJD11]	FALSE	KZ248406.1@1	[6441, 17827]	III-B	III-B	III-B	certain	III-B	0.987065	['Cas2_2_CAS-I-II-III-IV-V-VI', 'Cas1_0_CAS-I-II-III-IV-V-VI', 'Cmr6_0_IIIB', 'Cmr5gr11_10_CAS-III-B', 'Cmr4gr7_0_CAS-III-B-III-C', 'Cmr3_0_IIIB', 'Cas10_4_CAS-III', 'Cmr1gr7_5_CAS-III-B-III-C', 'Cmr1gr7_6_CAS-III-B-III-C', 'CorA_0_CAS-III-B-III-D']	-1	TGTCTTAATAGCCTTACGGACTGTGTATGTATAGTGAG	REVERSE COMPLEMENT	CTCACTATACATACACAGTCCGTAAGGCTATTAAGACA	CTCACTATACATACACAGTCCGTAAGGCTATTAAGACA	consensus_repeat_stdO_Type_III-B_v2	class_1	III-B	>stdO.class_1.type_III-B.KZ248406.1_1_REPEAT11@CTCACTATACATACACAGTCCGTAAGGCTATTAAGACA
	KZ248406.1	direct_repeat	6003	6040	38	KZ248406.1_1_REPEAT12	KZ248406.1_1	TGTCTTAATAGCCTTACGGACTGTGTATGTATAGTGAG	GCA_002206105	1	28	[SJD11]	FALSE	KZ248406.1@1	[6441, 17827]	III-B	III-B	III-B	certain	III-B	0.987065	['Cas2_2_CAS-I-II-III-IV-V-VI', 'Cas1_0_CAS-I-II-III-IV-V-VI', 'Cmr6_0_IIIB', 'Cmr5gr11_10_CAS-III-B', 'Cmr4gr7_0_CAS-III-B-III-C', 'Cmr3_0_IIIB', 'Cas10_4_CAS-III', 'Cmr1gr7_5_CAS-III-B-III-C', 'Cmr1gr7_6_CAS-III-B-III-C', 'CorA_0_CAS-III-B-III-D']	-1	TGTCTTAATAGCCTTACGGACTGTGTATGTATAGTGAG	REVERSE COMPLEMENT	CTCACTATACATACACAGTCCGTAAGGCTATTAAGACA	CTCACTATACATACACAGTCCGTAAGGCTATTAAGACA	consensus_repeat_stdO_Type_III-B_v2	class_1	III-B	>stdO.class_1.type_III-B.KZ248406.1_1_REPEAT12@CTCACTATACATACACAGTCCGTAAGGCTATTAAGACA
	KZ248406.1	direct_repeat	5268	5305	38	KZ248406.1_1_REPEAT2	KZ248406.1_1	TGTCTTAATAGCCTTACGGACTGTGTATGTATAGTGAG	GCA_002206105	1	28	[SJD11]	FALSE	KZ248406.1@1	[6441, 17827]	III-B	III-B	III-B	certain	III-B	0.987065	['Cas2_2_CAS-I-II-III-IV-V-VI', 'Cas1_0_CAS-I-II-III-IV-V-VI', 'Cmr6_0_IIIB', 'Cmr5gr11_10_CAS-III-B', 'Cmr4gr7_0_CAS-III-B-III-C', 'Cmr3_0_IIIB', 'Cas10_4_CAS-III', 'Cmr1gr7_5_CAS-III-B-III-C', 'Cmr1gr7_6_CAS-III-B-III-C', 'CorA_0_CAS-III-B-III-D']	-1	TGTCTTAATAGCCTTACGGACTGTGTATGTATAGTGAG	REVERSE COMPLEMENT	CTCACTATACATACACAGTCCGTAAGGCTATTAAGACA	CTCACTATACATACACAGTCCGTAAGGCTATTAAGACA	consensus_repeat_stdO_Type_III-B_v2	class_1	III-B	>stdO.class_1.type_III-B.KZ248406.1_1_REPEAT2@CTCACTATACATACACAGTCCGTAAGGCTATTAAGACA
	KZ248406.1	direct_repeat	5346	5383	38	KZ248406.1_1_REPEAT3	KZ248406.1_1	TGTCTTAATAGCCTTACGGACTGTGTATGTATAGTGAG	GCA_002206105	1	28	[SJD11]	FALSE	KZ248406.1@1	[6441, 17827]	III-B	III-B	III-B	certain	III-B	0.987065	['Cas2_2_CAS-I-II-III-IV-V-VI', 'Cas1_0_CAS-I-II-III-IV-V-VI', 'Cmr6_0_IIIB', 'Cmr5gr11_10_CAS-III-B', 'Cmr4gr7_0_CAS-III-B-III-C', 'Cmr3_0_IIIB', 'Cas10_4_CAS-III', 'Cmr1gr7_5_CAS-III-B-III-C', 'Cmr1gr7_6_CAS-III-B-III-C', 'CorA_0_CAS-III-B-III-D']	-1	TGTCTTAATAGCCTTACGGACTGTGTATGTATAGTGAG	REVERSE COMPLEMENT	CTCACTATACATACACAGTCCGTAAGGCTATTAAGACA	CTCACTATACATACACAGTCCGTAAGGCTATTAAGACA	consensus_repeat_stdO_Type_III-B_v2	class_1	III-B	>stdO.class_1.type_III-B.KZ248406.1_1_REPEAT3@CTCACTATACATACACAGTCCGTAAGGCTATTAAGACA
	KZ248406.1	direct_repeat	5424	5461	38	KZ248406.1_1_REPEAT4	KZ248406.1_1	TGTCTTAATAGCCTTACGGACTGTGTATGTATAGTGAG	GCA_002206105	1	28	[SJD11]	FALSE	KZ248406.1@1	[6441, 17827]	III-B	III-B	III-B	certain	III-B	0.987065	['Cas2_2_CAS-I-II-III-IV-V-VI', 'Cas1_0_CAS-I-II-III-IV-V-VI', 'Cmr6_0_IIIB', 'Cmr5gr11_10_CAS-III-B', 'Cmr4gr7_0_CAS-III-B-III-C', 'Cmr3_0_IIIB', 'Cas10_4_CAS-III', 'Cmr1gr7_5_CAS-III-B-III-C', 'Cmr1gr7_6_CAS-III-B-III-C', 'CorA_0_CAS-III-B-III-D']	-1	TGTCTTAATAGCCTTACGGACTGTGTATGTATAGTGAG	REVERSE COMPLEMENT	CTCACTATACATACACAGTCCGTAAGGCTATTAAGACA	CTCACTATACATACACAGTCCGTAAGGCTATTAAGACA	consensus_repeat_stdO_Type_III-B_v2	class_1	III-B	>stdO.class_1.type_III-B.KZ248406.1_1_REPEAT4@CTCACTATACATACACAGTCCGTAAGGCTATTAAGACA
	KZ248406.1	direct_repeat	5495	5532	38	KZ248406.1_1_REPEAT5	KZ248406.1_1	TGTCTTAATAGCCTTACGGACTGTGTATGTATAGTGAG	GCA_002206105	1	28	[SJD11]	FALSE	KZ248406.1@1	[6441, 17827]	III-B	III-B	III-B	certain	III-B	0.987065	['Cas2_2_CAS-I-II-III-IV-V-VI', 'Cas1_0_CAS-I-II-III-IV-V-VI', 'Cmr6_0_IIIB', 'Cmr5gr11_10_CAS-III-B', 'Cmr4gr7_0_CAS-III-B-III-C', 'Cmr3_0_IIIB', 'Cas10_4_CAS-III', 'Cmr1gr7_5_CAS-III-B-III-C', 'Cmr1gr7_6_CAS-III-B-III-C', 'CorA_0_CAS-III-B-III-D']	-1	TGTCTTAATAGCCTTACGGACTGTGTATGTATAGTGAG	REVERSE COMPLEMENT	CTCACTATACATACACAGTCCGTAAGGCTATTAAGACA	CTCACTATACATACACAGTCCGTAAGGCTATTAAGACA	consensus_repeat_stdO_Type_III-B_v2	class_1	III-B	>stdO.class_1.type_III-B.KZ248406.1_1_REPEAT5@CTCACTATACATACACAGTCCGTAAGGCTATTAAGACA
	KZ248406.1	direct_repeat	5566	5603	38	KZ248406.1_1_REPEAT6	KZ248406.1_1	TGTCTTAATAGCCTTACGGACTGTGTATGTATAGTGAG	GCA_002206105	1	28	[SJD11]	FALSE	KZ248406.1@1	[6441, 17827]	III-B	III-B	III-B	certain	III-B	0.987065	['Cas2_2_CAS-I-II-III-IV-V-VI', 'Cas1_0_CAS-I-II-III-IV-V-VI', 'Cmr6_0_IIIB', 'Cmr5gr11_10_CAS-III-B', 'Cmr4gr7_0_CAS-III-B-III-C', 'Cmr3_0_IIIB', 'Cas10_4_CAS-III', 'Cmr1gr7_5_CAS-III-B-III-C', 'Cmr1gr7_6_CAS-III-B-III-C', 'CorA_0_CAS-III-B-III-D']	-1	TGTCTTAATAGCCTTACGGACTGTGTATGTATAGTGAG	REVERSE COMPLEMENT	CTCACTATACATACACAGTCCGTAAGGCTATTAAGACA	CTCACTATACATACACAGTCCGTAAGGCTATTAAGACA	consensus_repeat_stdO_Type_III-B_v2	class_1	III-B	>stdO.class_1.type_III-B.KZ248406.1_1_REPEAT6@CTCACTATACATACACAGTCCGTAAGGCTATTAAGACA
	KZ248406.1	direct_repeat	5640	5677	38	KZ248406.1_1_REPEAT7	KZ248406.1_1	GGTCTTAATAGCCTTACGGACTGTGTATGTATAGTGAG	GCA_002206105	1	28	[SJD11]	FALSE	KZ248406.1@1	[6441, 17827]	III-B	III-B	III-B	certain	III-B	0.987065	['Cas2_2_CAS-I-II-III-IV-V-VI', 'Cas1_0_CAS-I-II-III-IV-V-VI', 'Cmr6_0_IIIB', 'Cmr5gr11_10_CAS-III-B', 'Cmr4gr7_0_CAS-III-B-III-C', 'Cmr3_0_IIIB', 'Cas10_4_CAS-III', 'Cmr1gr7_5_CAS-III-B-III-C', 'Cmr1gr7_6_CAS-III-B-III-C', 'CorA_0_CAS-III-B-III-D']	-1	TGTCTTAATAGCCTTACGGACTGTGTATGTATAGTGAG	REVERSE COMPLEMENT	CTCACTATACATACACAGTCCGTAAGGCTATTAAGACC	CTCACTATACATACACAGTCCGTAAGGCTATTAAGACA	consensus_repeat_stdO_Type_III-B_v2	class_1	III-B	>stdO.class_1.type_III-B.KZ248406.1_1_REPEAT7@CTCACTATACATACACAGTCCGTAAGGCTATTAAGACC
	KZ248406.1	direct_repeat	5787	5824	38	KZ248406.1_1_REPEAT9	KZ248406.1_1	GGTCTTAATAGCCTTACGGACTGTGTATGTATAGTGAG	GCA_002206105	1	28	[SJD11]	FALSE	KZ248406.1@1	[6441, 17827]	III-B	III-B	III-B	certain	III-B	0.987065	['Cas2_2_CAS-I-II-III-IV-V-VI', 'Cas1_0_CAS-I-II-III-IV-V-VI', 'Cmr6_0_IIIB', 'Cmr5gr11_10_CAS-III-B', 'Cmr4gr7_0_CAS-III-B-III-C', 'Cmr3_0_IIIB', 'Cas10_4_CAS-III', 'Cmr1gr7_5_CAS-III-B-III-C', 'Cmr1gr7_6_CAS-III-B-III-C', 'CorA_0_CAS-III-B-III-D']	-1	TGTCTTAATAGCCTTACGGACTGTGTATGTATAGTGAG	REVERSE COMPLEMENT	CTCACTATACATACACAGTCCGTAAGGCTATTAAGACC	CTCACTATACATACACAGTCCGTAAGGCTATTAAGACA	consensus_repeat_stdO_Type_III-B_v2	class_1	III-B	>stdO.class_1.type_III-B.KZ248406.1_1_REPEAT9@CTCACTATACATACACAGTCCGTAAGGCTATTAAGACC
	KZ248406.1	direct_repeat	5713	5750	38	KZ248406.1_1_REPEAT8	KZ248406.1_1	CGTCTTAATAGCCTTACGGACTGTGTATGTATAGTGAG	GCA_002206105	1	28	[SJD11]	FALSE	KZ248406.1@1	[6441, 17827]	III-B	III-B	III-B	certain	III-B	0.987065	['Cas2_2_CAS-I-II-III-IV-V-VI', 'Cas1_0_CAS-I-II-III-IV-V-VI', 'Cmr6_0_IIIB', 'Cmr5gr11_10_CAS-III-B', 'Cmr4gr7_0_CAS-III-B-III-C', 'Cmr3_0_IIIB', 'Cas10_4_CAS-III', 'Cmr1gr7_5_CAS-III-B-III-C', 'Cmr1gr7_6_CAS-III-B-III-C', 'CorA_0_CAS-III-B-III-D']	-1	TGTCTTAATAGCCTTACGGACTGTGTATGTATAGTGAG	REVERSE COMPLEMENT	CTCACTATACATACACAGTCCGTAAGGCTATTAAGACG	CTCACTATACATACACAGTCCGTAAGGCTATTAAGACA	consensus_repeat_stdO_Type_III-B_v2	class_1	III-B	>stdO.class_1.type_III-B.KZ248406.1_1_REPEAT8@CTCACTATACATACACAGTCCGTAAGGCTATTAAGACG
	CP024593.1	direct_repeat	1048083	1048120	38	CP024593.1_2_REPEAT1	CP024593.1_2	GTCTTAATAGCCTTACGGACTGTGTATGTATAGTGAGT	GCA_002754055	1	39	[KCOM2804]	FALSE	CP024593.1@14	[1048823, 1060232]	III-B	III-B	III-B	certain	III-B	0.992631	['Cas2_2_CAS-I-II-III-IV-V-VI', 'Cas1_0_CAS-I-II-III-IV-V-VI', 'Cmr6_0_IIIB', 'Cmr5gr11_10_CAS-III-B', 'Cmr4gr7_0_CAS-III-B-III-C', 'Cmr3_0_IIIB', 'Cas10_4_CAS-III', 'Cmr1gr7_5_CAS-III-B-III-C', 'CorA_0_CAS-III-B-III-D']	-1	GTCTTAATAGCCTTACGGACTGTGTATGTATAGTGAGT	REVERSE COMPLEMENT	ACTCACTATACATACACAGTCCGTAAGGCTATTAAGAC	ACTCACTATACATACACAGTCCGTAAGGCTATTAAGAC	consensus_repeat_stdO_Type_III-B_v3	class_1	III-B	>stdO.class_1.type_III-B.CP024593.1_2_REPEAT1@ACTCACTATACATACACAGTCCGTAAGGCTATTAAGAC
	CP024593.1	direct_repeat	1048308	1048345	38	CP024593.1_2_REPEAT4	CP024593.1_2	GTCTTAATAGCCTTACGGACTGTGTATGTATAGTGAGT	GCA_002754055	1	39	[KCOM2804]	FALSE	CP024593.1@14	[1048823, 1060232]	III-B	III-B	III-B	certain	III-B	0.992631	['Cas2_2_CAS-I-II-III-IV-V-VI', 'Cas1_0_CAS-I-II-III-IV-V-VI', 'Cmr6_0_IIIB', 'Cmr5gr11_10_CAS-III-B', 'Cmr4gr7_0_CAS-III-B-III-C', 'Cmr3_0_IIIB', 'Cas10_4_CAS-III', 'Cmr1gr7_5_CAS-III-B-III-C', 'CorA_0_CAS-III-B-III-D']	-1	GTCTTAATAGCCTTACGGACTGTGTATGTATAGTGAGT	REVERSE COMPLEMENT	ACTCACTATACATACACAGTCCGTAAGGCTATTAAGAC	ACTCACTATACATACACAGTCCGTAAGGCTATTAAGAC	consensus_repeat_stdO_Type_III-B_v3	class_1	III-B	>stdO.class_1.type_III-B.CP024593.1_2_REPEAT4@ACTCACTATACATACACAGTCCGTAAGGCTATTAAGAC
	CP024593.1	direct_repeat	1048384	1048421	38	CP024593.1_2_REPEAT5	CP024593.1_2	GTCTTAATAGCCTTACGGACTGTGTATGTATAGTGAGT	GCA_002754055	1	39	[KCOM2804]	FALSE	CP024593.1@14	[1048823, 1060232]	III-B	III-B	III-B	certain	III-B	0.992631	['Cas2_2_CAS-I-II-III-IV-V-VI', 'Cas1_0_CAS-I-II-III-IV-V-VI', 'Cmr6_0_IIIB', 'Cmr5gr11_10_CAS-III-B', 'Cmr4gr7_0_CAS-III-B-III-C', 'Cmr3_0_IIIB', 'Cas10_4_CAS-III', 'Cmr1gr7_5_CAS-III-B-III-C', 'CorA_0_CAS-III-B-III-D']	-1	GTCTTAATAGCCTTACGGACTGTGTATGTATAGTGAGT	REVERSE COMPLEMENT	ACTCACTATACATACACAGTCCGTAAGGCTATTAAGAC	ACTCACTATACATACACAGTCCGTAAGGCTATTAAGAC	consensus_repeat_stdO_Type_III-B_v3	class_1	III-B	>stdO.class_1.type_III-B.CP024593.1_2_REPEAT5@ACTCACTATACATACACAGTCCGTAAGGCTATTAAGAC
	CP024593.1	direct_repeat	1048155	1048192	38	CP024593.1_2_REPEAT2	CP024593.1_2	GTCTTAATAGCCTTACAGACTGTGTATGTATAGTGAGT	GCA_002754055	1	39	[KCOM2804]	FALSE	CP024593.1@14	[1048823, 1060232]	III-B	III-B	III-B	certain	III-B	0.992631	['Cas2_2_CAS-I-II-III-IV-V-VI', 'Cas1_0_CAS-I-II-III-IV-V-VI', 'Cmr6_0_IIIB', 'Cmr5gr11_10_CAS-III-B', 'Cmr4gr7_0_CAS-III-B-III-C', 'Cmr3_0_IIIB', 'Cas10_4_CAS-III', 'Cmr1gr7_5_CAS-III-B-III-C', 'CorA_0_CAS-III-B-III-D']	-1	GTCTTAATAGCCTTACGGACTGTGTATGTATAGTGAGT	REVERSE COMPLEMENT	ACTCACTATACATACACAGTCTGTAAGGCTATTAAGAC	ACTCACTATACATACACAGTCCGTAAGGCTATTAAGAC	consensus_repeat_stdO_Type_III-B_v3	class_1	III-B	>stdO.class_1.type_III-B.CP024593.1_2_REPEAT2@ACTCACTATACATACACAGTCTGTAAGGCTATTAAGAC
	CP024593.1	direct_repeat	1048228	1048265	38	CP024593.1_2_REPEAT3	CP024593.1_2	GTCTTAATAGCCTTACGGACTGTGTATGTATAGTGAGC	GCA_002754055	1	39	[KCOM2804]	FALSE	CP024593.1@14	[1048823, 1060232]	III-B	III-B	III-B	certain	III-B	0.992631	['Cas2_2_CAS-I-II-III-IV-V-VI', 'Cas1_0_CAS-I-II-III-IV-V-VI', 'Cmr6_0_IIIB', 'Cmr5gr11_10_CAS-III-B', 'Cmr4gr7_0_CAS-III-B-III-C', 'Cmr3_0_IIIB', 'Cas10_4_CAS-III', 'Cmr1gr7_5_CAS-III-B-III-C', 'CorA_0_CAS-III-B-III-D']	-1	GTCTTAATAGCCTTACGGACTGTGTATGTATAGTGAGT	REVERSE COMPLEMENT	GCTCACTATACATACACAGTCCGTAAGGCTATTAAGAC	ACTCACTATACATACACAGTCCGTAAGGCTATTAAGAC	consensus_repeat_stdO_Type_III-B_v3	class_1	III-B	>stdO.class_1.type_III-B.CP024593.1_2_REPEAT3@GCTCACTATACATACACAGTCCGTAAGGCTATTAAGAC
	GCA_029911295_contig_1	direct_repeat	75265	75297	33	GCA_029911295_contig_1_2_REPEAT1	GCA_029911295_contig_1_2	TAATAGCCTTACGGACTGTGTATGTATAGTGAG	GCA_029911295	1	22	[Bg4]	FALSE	GCA_029911295_contig_1@1	[75847, 87400]	III-B	III-B	Unknown	certain	V-F1	0.570908	['Cas2_2_CAS-I-II-III-IV-V-VI', 'Cas1_0_CAS-I-II-III-IV-V-VI', 'Cmr6_0_IIIB', 'Cmr5gr11_10_CAS-III-B', 'Cmr4gr7_0_CAS-III-B-III-C', 'Cmr3_0_IIIB', 'Cas10_4_CAS-III', 'Cmr1gr7_5_CAS-III-B-III-C', 'Cmr1gr7_6_CAS-III-B-III-C', 'CorA_0_CAS-III-B-III-D']	-1	TAATAGCCTTACGGACTGTGTATGTATAGTGAG	REVERSE COMPLEMENT	CTCACTATACATACACAGTCCGTAAGGCTATTA	CTCACTATACATACACAGTCCGTAAGGCTATTA	consensus_repeat_stdO_Type_III-B_v4	class_1	III-B	>stdO.class_1.type_III-B.GCA_029911295_contig_1_2_REPEAT1@CTCACTATACATACACAGTCCGTAAGGCTATTA
	GCA_029911295_contig_1	direct_repeat	75341	75373	33	GCA_029911295_contig_1_2_REPEAT2	GCA_029911295_contig_1_2	TAATAGCCTTACGGACTGTGTATGTATAGTGAG	GCA_029911295	1	22	[Bg4]	FALSE	GCA_029911295_contig_1@1	[75847, 87400]	III-B	III-B	Unknown	certain	V-F1	0.570908	['Cas2_2_CAS-I-II-III-IV-V-VI', 'Cas1_0_CAS-I-II-III-IV-V-VI', 'Cmr6_0_IIIB', 'Cmr5gr11_10_CAS-III-B', 'Cmr4gr7_0_CAS-III-B-III-C', 'Cmr3_0_IIIB', 'Cas10_4_CAS-III', 'Cmr1gr7_5_CAS-III-B-III-C', 'Cmr1gr7_6_CAS-III-B-III-C', 'CorA_0_CAS-III-B-III-D']	-1	TAATAGCCTTACGGACTGTGTATGTATAGTGAG	REVERSE COMPLEMENT	CTCACTATACATACACAGTCCGTAAGGCTATTA	CTCACTATACATACACAGTCCGTAAGGCTATTA	consensus_repeat_stdO_Type_III-B_v4	class_1	III-B	>stdO.class_1.type_III-B.GCA_029911295_contig_1_2_REPEAT2@CTCACTATACATACACAGTCCGTAAGGCTATTA
	GCA_029911295_contig_1	direct_repeat	75414	75446	33	GCA_029911295_contig_1_2_REPEAT3	GCA_029911295_contig_1_2	TAATAGCCTTACGGACTGTGTATGTATAGTGAG	GCA_029911295	1	22	[Bg4]	FALSE	GCA_029911295_contig_1@1	[75847, 87400]	III-B	III-B	Unknown	certain	V-F1	0.570908	['Cas2_2_CAS-I-II-III-IV-V-VI', 'Cas1_0_CAS-I-II-III-IV-V-VI', 'Cmr6_0_IIIB', 'Cmr5gr11_10_CAS-III-B', 'Cmr4gr7_0_CAS-III-B-III-C', 'Cmr3_0_IIIB', 'Cas10_4_CAS-III', 'Cmr1gr7_5_CAS-III-B-III-C', 'Cmr1gr7_6_CAS-III-B-III-C', 'CorA_0_CAS-III-B-III-D']	-1	TAATAGCCTTACGGACTGTGTATGTATAGTGAG	REVERSE COMPLEMENT	CTCACTATACATACACAGTCCGTAAGGCTATTA	CTCACTATACATACACAGTCCGTAAGGCTATTA	consensus_repeat_stdO_Type_III-B_v4	class_1	III-B	>stdO.class_1.type_III-B.GCA_029911295_contig_1_2_REPEAT3@CTCACTATACATACACAGTCCGTAAGGCTATTA
	AP009380.1	direct_repeat	1813219	1813254	36	AP009380.1_2_REPEAT1	AP009380.1_2	GTTGTGTGTACCCTTCGAATAGAGGGTAGATCCAAC	GCA_000010505	0.ATCC33277	17	[ATCC33277]	FALSE	AP009380.1@23	[1813728, 1817637]	VI-B2	VI-B2	VI-B2	certain	VI-B2	0.999415	['tm_HEPN_0_CAS-VI-B', 'Cas13b_1_CAS-VI-B']	-1	GTTGTGTGTACCCTTCGAATAGAGGGTAGATCCAAC	REVERSE COMPLEMENT	GTTGGATCTACCCTCTATTCGAAGGGTACACACAAC	GTTGGATCTACCCTCTATTCGAAGGGTACACACAAC	consensus_repeat_stdO_Type_VI-B2_v1	class_2	VI-B2	>stdO.class_2.type_VI-B2.AP009380.1_2_REPEAT1@GTTGGATCTACCCTCTATTCGAAGGGTACACACAAC
	AP009380.1	direct_repeat	1813285	1813320	36	AP009380.1_2_REPEAT2	AP009380.1_2	GTTGTGTGTACCCTTCGAATAGAGGGTAGATCCAAC	GCA_000010505	0.ATCC33277	17	[ATCC33277]	FALSE	AP009380.1@23	[1813728, 1817637]	VI-B2	VI-B2	VI-B2	certain	VI-B2	0.999415	['tm_HEPN_0_CAS-VI-B', 'Cas13b_1_CAS-VI-B']	-1	GTTGTGTGTACCCTTCGAATAGAGGGTAGATCCAAC	REVERSE COMPLEMENT	GTTGGATCTACCCTCTATTCGAAGGGTACACACAAC	GTTGGATCTACCCTCTATTCGAAGGGTACACACAAC	consensus_repeat_stdO_Type_VI-B2_v1	class_2	VI-B2	>stdO.class_2.type_VI-B2.AP009380.1_2_REPEAT2@GTTGGATCTACCCTCTATTCGAAGGGTACACACAAC
	AP009380.1	direct_repeat	1813351	1813386	36	AP009380.1_2_REPEAT3	AP009380.1_2	GTTGTGTGTACCCTTCGAATAGAGGGTAGATCCAAC	GCA_000010505	0.ATCC33277	17	[ATCC33277]	FALSE	AP009380.1@23	[1813728, 1817637]	VI-B2	VI-B2	VI-B2	certain	VI-B2	0.999415	['tm_HEPN_0_CAS-VI-B', 'Cas13b_1_CAS-VI-B']	-1	GTTGTGTGTACCCTTCGAATAGAGGGTAGATCCAAC	REVERSE COMPLEMENT	GTTGGATCTACCCTCTATTCGAAGGGTACACACAAC	GTTGGATCTACCCTCTATTCGAAGGGTACACACAAC	consensus_repeat_stdO_Type_VI-B2_v1	class_2	VI-B2	>stdO.class_2.type_VI-B2.AP009380.1_2_REPEAT3@GTTGGATCTACCCTCTATTCGAAGGGTACACACAAC
	AP009380.1	direct_repeat	1813417	1813452	36	AP009380.1_2_REPEAT4	AP009380.1_2	GTTGTGTGTACCCTTCGAATAGAGGGTAGATCCAAC	GCA_000010505	0.ATCC33277	17	[ATCC33277]	FALSE	AP009380.1@23	[1813728, 1817637]	VI-B2	VI-B2	VI-B2	certain	VI-B2	0.999415	['tm_HEPN_0_CAS-VI-B', 'Cas13b_1_CAS-VI-B']	-1	GTTGTGTGTACCCTTCGAATAGAGGGTAGATCCAAC	REVERSE COMPLEMENT	GTTGGATCTACCCTCTATTCGAAGGGTACACACAAC	GTTGGATCTACCCTCTATTCGAAGGGTACACACAAC	consensus_repeat_stdO_Type_VI-B2_v1	class_2	VI-B2	>stdO.class_2.type_VI-B2.AP009380.1_2_REPEAT4@GTTGGATCTACCCTCTATTCGAAGGGTACACACAAC
	AP009380.1	direct_repeat	1813483	1813518	36	AP009380.1_2_REPEAT5	AP009380.1_2	GTTGTGTGTACCCTTCGAATAGAGGGTAGATCCAAC	GCA_000010505	0.ATCC33277	17	[ATCC33277]	FALSE	AP009380.1@23	[1813728, 1817637]	VI-B2	VI-B2	VI-B2	certain	VI-B2	0.999415	['tm_HEPN_0_CAS-VI-B', 'Cas13b_1_CAS-VI-B']	-1	GTTGTGTGTACCCTTCGAATAGAGGGTAGATCCAAC	REVERSE COMPLEMENT	GTTGGATCTACCCTCTATTCGAAGGGTACACACAAC	GTTGGATCTACCCTCTATTCGAAGGGTACACACAAC	consensus_repeat_stdO_Type_VI-B2_v1	class_2	VI-B2	>stdO.class_2.type_VI-B2.AP009380.1_2_REPEAT5@GTTGGATCTACCCTCTATTCGAAGGGTACACACAAC
	CP007756.1	direct_repeat	2311052	2311087	36	CP007756.1_4_REPEAT1	CP007756.1_4	GTTGTGTGTACCCTTCGAATAGAGGGTAGATCCAAC	GCA_000739415	1	14	[HG66]	FALSE	CP007756.1@31	[2311627, 2315536]	VI-B2	VI-B2	VI-B2	certain	VI-B2	0.999415	['tm_HEPN_0_CAS-VI-B', 'Cas13b_1_CAS-VI-B']	-1	GTTGTGTGTACCCTTCGAATAGAGGGTAGATCCAAC	REVERSE COMPLEMENT	GTTGGATCTACCCTCTATTCGAAGGGTACACACAAC	GTTGGATCTACCCTCTATTCGAAGGGTACACACAAC	consensus_repeat_stdO_Type_VI-B2_v1	class_2	VI-B2	>stdO.class_2.type_VI-B2.CP007756.1_4_REPEAT1@GTTGGATCTACCCTCTATTCGAAGGGTACACACAAC
	CP007756.1	direct_repeat	2311118	2311153	36	CP007756.1_4_REPEAT2	CP007756.1_4	GTTGTGTGTACCCTTCGAATAGAGGGTAGATCCAAC	GCA_000739415	1	14	[HG66]	FALSE	CP007756.1@31	[2311627, 2315536]	VI-B2	VI-B2	VI-B2	certain	VI-B2	0.999415	['tm_HEPN_0_CAS-VI-B', 'Cas13b_1_CAS-VI-B']	-1	GTTGTGTGTACCCTTCGAATAGAGGGTAGATCCAAC	REVERSE COMPLEMENT	GTTGGATCTACCCTCTATTCGAAGGGTACACACAAC	GTTGGATCTACCCTCTATTCGAAGGGTACACACAAC	consensus_repeat_stdO_Type_VI-B2_v1	class_2	VI-B2	>stdO.class_2.type_VI-B2.CP007756.1_4_REPEAT2@GTTGGATCTACCCTCTATTCGAAGGGTACACACAAC
	CP007756.1	direct_repeat	2311184	2311219	36	CP007756.1_4_REPEAT3	CP007756.1_4	GTTGTGTGTACCCTTCGAATAGAGGGTAGATCCAAC	GCA_000739415	1	14	[HG66]	FALSE	CP007756.1@31	[2311627, 2315536]	VI-B2	VI-B2	VI-B2	certain	VI-B2	0.999415	['tm_HEPN_0_CAS-VI-B', 'Cas13b_1_CAS-VI-B']	-1	GTTGTGTGTACCCTTCGAATAGAGGGTAGATCCAAC	REVERSE COMPLEMENT	GTTGGATCTACCCTCTATTCGAAGGGTACACACAAC	GTTGGATCTACCCTCTATTCGAAGGGTACACACAAC	consensus_repeat_stdO_Type_VI-B2_v1	class_2	VI-B2	>stdO.class_2.type_VI-B2.CP007756.1_4_REPEAT3@GTTGGATCTACCCTCTATTCGAAGGGTACACACAAC
	CP007756.1	direct_repeat	2311250	2311285	36	CP007756.1_4_REPEAT4	CP007756.1_4	GTTGTGTGTACCCTTCGAATAGAGGGTAGATCCAAC	GCA_000739415	1	14	[HG66]	FALSE	CP007756.1@31	[2311627, 2315536]	VI-B2	VI-B2	VI-B2	certain	VI-B2	0.999415	['tm_HEPN_0_CAS-VI-B', 'Cas13b_1_CAS-VI-B']	-1	GTTGTGTGTACCCTTCGAATAGAGGGTAGATCCAAC	REVERSE COMPLEMENT	GTTGGATCTACCCTCTATTCGAAGGGTACACACAAC	GTTGGATCTACCCTCTATTCGAAGGGTACACACAAC	consensus_repeat_stdO_Type_VI-B2_v1	class_2	VI-B2	>stdO.class_2.type_VI-B2.CP007756.1_4_REPEAT4@GTTGGATCTACCCTCTATTCGAAGGGTACACACAAC
	CP007756.1	direct_repeat	2311316	2311351	36	CP007756.1_4_REPEAT5	CP007756.1_4	GTTGTGTGTACCCTTCGAATAGAGGGTAGATCCAAC	GCA_000739415	1	14	[HG66]	FALSE	CP007756.1@31	[2311627, 2315536]	VI-B2	VI-B2	VI-B2	certain	VI-B2	0.999415	['tm_HEPN_0_CAS-VI-B', 'Cas13b_1_CAS-VI-B']	-1	GTTGTGTGTACCCTTCGAATAGAGGGTAGATCCAAC	REVERSE COMPLEMENT	GTTGGATCTACCCTCTATTCGAAGGGTACACACAAC	GTTGGATCTACCCTCTATTCGAAGGGTACACACAAC	consensus_repeat_stdO_Type_VI-B2_v1	class_2	VI-B2	>stdO.class_2.type_VI-B2.CP007756.1_4_REPEAT5@GTTGGATCTACCCTCTATTCGAAGGGTACACACAAC
	CP007756.1	direct_repeat	2311382	2311417	36	CP007756.1_4_REPEAT6	CP007756.1_4	GTTGTGTGTACCCTTCGAATAGAGGGTAGATCCAAC	GCA_000739415	1	14	[HG66]	FALSE	CP007756.1@31	[2311627, 2315536]	VI-B2	VI-B2	VI-B2	certain	VI-B2	0.999415	['tm_HEPN_0_CAS-VI-B', 'Cas13b_1_CAS-VI-B']	-1	GTTGTGTGTACCCTTCGAATAGAGGGTAGATCCAAC	REVERSE COMPLEMENT	GTTGGATCTACCCTCTATTCGAAGGGTACACACAAC	GTTGGATCTACCCTCTATTCGAAGGGTACACACAAC	consensus_repeat_stdO_Type_VI-B2_v1	class_2	VI-B2	>stdO.class_2.type_VI-B2.CP007756.1_4_REPEAT6@GTTGGATCTACCCTCTATTCGAAGGGTACACACAAC
	CP011995.1	direct_repeat	1784974	1785009	36	CP011995.1_2_REPEAT1	CP011995.1_2	GTTGTGTGTACCCTTCGAATAGAGGGTAGATCCAAC	GCA_001263815	1	31	[A7436]	FALSE	CP011995.1@24	[1785681, 1789758]	VI-B2	VI-B2	VI-B2	certain	VI-B2	0.999415	['tm_HEPN_0_CAS-VI-B', 'Cas13b_1_CAS-VI-B']	-1	GTTGTGTGTACCCTTCGAATAGAGGGTAGATCCAAC	REVERSE COMPLEMENT	GTTGGATCTACCCTCTATTCGAAGGGTACACACAAC	GTTGGATCTACCCTCTATTCGAAGGGTACACACAAC	consensus_repeat_stdO_Type_VI-B2_v1	class_2	VI-B2	>stdO.class_2.type_VI-B2.CP011995.1_2_REPEAT1@GTTGGATCTACCCTCTATTCGAAGGGTACACACAAC
	CP011995.1	direct_repeat	1785040	1785075	36	CP011995.1_2_REPEAT2	CP011995.1_2	GTTGTGTGTACCCTTCGAATAGAGGGTAGATCCAAC	GCA_001263815	1	31	[A7436]	FALSE	CP011995.1@24	[1785681, 1789758]	VI-B2	VI-B2	VI-B2	certain	VI-B2	0.999415	['tm_HEPN_0_CAS-VI-B', 'Cas13b_1_CAS-VI-B']	-1	GTTGTGTGTACCCTTCGAATAGAGGGTAGATCCAAC	REVERSE COMPLEMENT	GTTGGATCTACCCTCTATTCGAAGGGTACACACAAC	GTTGGATCTACCCTCTATTCGAAGGGTACACACAAC	consensus_repeat_stdO_Type_VI-B2_v1	class_2	VI-B2	>stdO.class_2.type_VI-B2.CP011995.1_2_REPEAT2@GTTGGATCTACCCTCTATTCGAAGGGTACACACAAC
	CP011995.1	direct_repeat	1785106	1785141	36	CP011995.1_2_REPEAT3	CP011995.1_2	GTTGTGTGTACCCTTCGAATAGAGGGTAGATCCAAC	GCA_001263815	1	31	[A7436]	FALSE	CP011995.1@24	[1785681, 1789758]	VI-B2	VI-B2	VI-B2	certain	VI-B2	0.999415	['tm_HEPN_0_CAS-VI-B', 'Cas13b_1_CAS-VI-B']	-1	GTTGTGTGTACCCTTCGAATAGAGGGTAGATCCAAC	REVERSE COMPLEMENT	GTTGGATCTACCCTCTATTCGAAGGGTACACACAAC	GTTGGATCTACCCTCTATTCGAAGGGTACACACAAC	consensus_repeat_stdO_Type_VI-B2_v1	class_2	VI-B2	>stdO.class_2.type_VI-B2.CP011995.1_2_REPEAT3@GTTGGATCTACCCTCTATTCGAAGGGTACACACAAC
	CP011995.1	direct_repeat	1785172	1785207	36	CP011995.1_2_REPEAT4	CP011995.1_2	GTTGTGTGTACCCTTCGAATAGAGGGTAGATCCAAC	GCA_001263815	1	31	[A7436]	FALSE	CP011995.1@24	[1785681, 1789758]	VI-B2	VI-B2	VI-B2	certain	VI-B2	0.999415	['tm_HEPN_0_CAS-VI-B', 'Cas13b_1_CAS-VI-B']	-1	GTTGTGTGTACCCTTCGAATAGAGGGTAGATCCAAC	REVERSE COMPLEMENT	GTTGGATCTACCCTCTATTCGAAGGGTACACACAAC	GTTGGATCTACCCTCTATTCGAAGGGTACACACAAC	consensus_repeat_stdO_Type_VI-B2_v1	class_2	VI-B2	>stdO.class_2.type_VI-B2.CP011995.1_2_REPEAT4@GTTGGATCTACCCTCTATTCGAAGGGTACACACAAC
	CP011995.1	direct_repeat	1785238	1785273	36	CP011995.1_2_REPEAT5	CP011995.1_2	GTTGTGTGTACCCTTCGAATAGAGGGTAGATCCAAC	GCA_001263815	1	31	[A7436]	FALSE	CP011995.1@24	[1785681, 1789758]	VI-B2	VI-B2	VI-B2	certain	VI-B2	0.999415	['tm_HEPN_0_CAS-VI-B', 'Cas13b_1_CAS-VI-B']	-1	GTTGTGTGTACCCTTCGAATAGAGGGTAGATCCAAC	REVERSE COMPLEMENT	GTTGGATCTACCCTCTATTCGAAGGGTACACACAAC	GTTGGATCTACCCTCTATTCGAAGGGTACACACAAC	consensus_repeat_stdO_Type_VI-B2_v1	class_2	VI-B2	>stdO.class_2.type_VI-B2.CP011995.1_2_REPEAT5@GTTGGATCTACCCTCTATTCGAAGGGTACACACAAC
	CP011995.1	direct_repeat	1785304	1785339	36	CP011995.1_2_REPEAT6	CP011995.1_2	GTTGTGTGTACCCTTCGAATAGAGGGTAGATCCAAC	GCA_001263815	1	31	[A7436]	FALSE	CP011995.1@24	[1785681, 1789758]	VI-B2	VI-B2	VI-B2	certain	VI-B2	0.999415	['tm_HEPN_0_CAS-VI-B', 'Cas13b_1_CAS-VI-B']	-1	GTTGTGTGTACCCTTCGAATAGAGGGTAGATCCAAC	REVERSE COMPLEMENT	GTTGGATCTACCCTCTATTCGAAGGGTACACACAAC	GTTGGATCTACCCTCTATTCGAAGGGTACACACAAC	consensus_repeat_stdO_Type_VI-B2_v1	class_2	VI-B2	>stdO.class_2.type_VI-B2.CP011995.1_2_REPEAT6@GTTGGATCTACCCTCTATTCGAAGGGTACACACAAC
	CP011995.1	direct_repeat	1785370	1785405	36	CP011995.1_2_REPEAT7	CP011995.1_2	GTTGTGTGTACCCTTCGAATAGAGGGTAGATCCAAC	GCA_001263815	1	31	[A7436]	FALSE	CP011995.1@24	[1785681, 1789758]	VI-B2	VI-B2	VI-B2	certain	VI-B2	0.999415	['tm_HEPN_0_CAS-VI-B', 'Cas13b_1_CAS-VI-B']	-1	GTTGTGTGTACCCTTCGAATAGAGGGTAGATCCAAC	REVERSE COMPLEMENT	GTTGGATCTACCCTCTATTCGAAGGGTACACACAAC	GTTGGATCTACCCTCTATTCGAAGGGTACACACAAC	consensus_repeat_stdO_Type_VI-B2_v1	class_2	VI-B2	>stdO.class_2.type_VI-B2.CP011995.1_2_REPEAT7@GTTGGATCTACCCTCTATTCGAAGGGTACACACAAC
	CP011995.1	direct_repeat	1785436	1785471	36	CP011995.1_2_REPEAT8	CP011995.1_2	GTTGTGTGTACCCTTCGAATAGAGGGTAGATCCAAC	GCA_001263815	1	31	[A7436]	FALSE	CP011995.1@24	[1785681, 1789758]	VI-B2	VI-B2	VI-B2	certain	VI-B2	0.999415	['tm_HEPN_0_CAS-VI-B', 'Cas13b_1_CAS-VI-B']	-1	GTTGTGTGTACCCTTCGAATAGAGGGTAGATCCAAC	REVERSE COMPLEMENT	GTTGGATCTACCCTCTATTCGAAGGGTACACACAAC	GTTGGATCTACCCTCTATTCGAAGGGTACACACAAC	consensus_repeat_stdO_Type_VI-B2_v1	class_2	VI-B2	>stdO.class_2.type_VI-B2.CP011995.1_2_REPEAT8@GTTGGATCTACCCTCTATTCGAAGGGTACACACAAC
	CP011996.1	direct_repeat	1737627	1737662	36	CP011996.1_2_REPEAT1	CP011996.1_2	GTTGTGTGTACCCTTCGAATAGAGGGTAGATCCAAC	GCA_001274615	1	42	[AJW4]	FALSE	CP011996.1@23	[1738599, 1742508]	VI-B2	VI-B2	VI-B2	certain	VI-B2	0.999415	['tm_HEPN_0_CAS-VI-B', 'Cas13b_1_CAS-VI-B']	-1	GTTGTGTGTACCCTTCGAATAGAGGGTAGATCCAAC	REVERSE COMPLEMENT	GTTGGATCTACCCTCTATTCGAAGGGTACACACAAC	GTTGGATCTACCCTCTATTCGAAGGGTACACACAAC	consensus_repeat_stdO_Type_VI-B2_v1	class_2	VI-B2	>stdO.class_2.type_VI-B2.CP011996.1_2_REPEAT1@GTTGGATCTACCCTCTATTCGAAGGGTACACACAAC
	CP011996.1	direct_repeat	1738222	1738257	36	CP011996.1_2_REPEAT10	CP011996.1_2	GTTGTGTGTACCCTTCGAATAGAGGGTAGATCCAAC	GCA_001274615	1	42	[AJW4]	FALSE	CP011996.1@23	[1738599, 1742508]	VI-B2	VI-B2	VI-B2	certain	VI-B2	0.999415	['tm_HEPN_0_CAS-VI-B', 'Cas13b_1_CAS-VI-B']	-1	GTTGTGTGTACCCTTCGAATAGAGGGTAGATCCAAC	REVERSE COMPLEMENT	GTTGGATCTACCCTCTATTCGAAGGGTACACACAAC	GTTGGATCTACCCTCTATTCGAAGGGTACACACAAC	consensus_repeat_stdO_Type_VI-B2_v1	class_2	VI-B2	>stdO.class_2.type_VI-B2.CP011996.1_2_REPEAT10@GTTGGATCTACCCTCTATTCGAAGGGTACACACAAC
	CP011996.1	direct_repeat	1738288	1738323	36	CP011996.1_2_REPEAT11	CP011996.1_2	GTTGTGTGTACCCTTCGAATAGAGGGTAGATCCAAC	GCA_001274615	1	42	[AJW4]	FALSE	CP011996.1@23	[1738599, 1742508]	VI-B2	VI-B2	VI-B2	certain	VI-B2	0.999415	['tm_HEPN_0_CAS-VI-B', 'Cas13b_1_CAS-VI-B']	-1	GTTGTGTGTACCCTTCGAATAGAGGGTAGATCCAAC	REVERSE COMPLEMENT	GTTGGATCTACCCTCTATTCGAAGGGTACACACAAC	GTTGGATCTACCCTCTATTCGAAGGGTACACACAAC	consensus_repeat_stdO_Type_VI-B2_v1	class_2	VI-B2	>stdO.class_2.type_VI-B2.CP011996.1_2_REPEAT11@GTTGGATCTACCCTCTATTCGAAGGGTACACACAAC
	CP011996.1	direct_repeat	1738354	1738389	36	CP011996.1_2_REPEAT12	CP011996.1_2	GTTGTGTGTACCCTTCGAATAGAGGGTAGATCCAAC	GCA_001274615	1	42	[AJW4]	FALSE	CP011996.1@23	[1738599, 1742508]	VI-B2	VI-B2	VI-B2	certain	VI-B2	0.999415	['tm_HEPN_0_CAS-VI-B', 'Cas13b_1_CAS-VI-B']	-1	GTTGTGTGTACCCTTCGAATAGAGGGTAGATCCAAC	REVERSE COMPLEMENT	GTTGGATCTACCCTCTATTCGAAGGGTACACACAAC	GTTGGATCTACCCTCTATTCGAAGGGTACACACAAC	consensus_repeat_stdO_Type_VI-B2_v1	class_2	VI-B2	>stdO.class_2.type_VI-B2.CP011996.1_2_REPEAT12@GTTGGATCTACCCTCTATTCGAAGGGTACACACAAC
	CP011996.1	direct_repeat	1737694	1737729	36	CP011996.1_2_REPEAT2	CP011996.1_2	GTTGTGTGTACCCTTCGAATAGAGGGTAGATCCAAC	GCA_001274615	1	42	[AJW4]	FALSE	CP011996.1@23	[1738599, 1742508]	VI-B2	VI-B2	VI-B2	certain	VI-B2	0.999415	['tm_HEPN_0_CAS-VI-B', 'Cas13b_1_CAS-VI-B']	-1	GTTGTGTGTACCCTTCGAATAGAGGGTAGATCCAAC	REVERSE COMPLEMENT	GTTGGATCTACCCTCTATTCGAAGGGTACACACAAC	GTTGGATCTACCCTCTATTCGAAGGGTACACACAAC	consensus_repeat_stdO_Type_VI-B2_v1	class_2	VI-B2	>stdO.class_2.type_VI-B2.CP011996.1_2_REPEAT2@GTTGGATCTACCCTCTATTCGAAGGGTACACACAAC
	CP011996.1	direct_repeat	1737760	1737795	36	CP011996.1_2_REPEAT3	CP011996.1_2	GTTGTGTGTACCCTTCGAATAGAGGGTAGATCCAAC	GCA_001274615	1	42	[AJW4]	FALSE	CP011996.1@23	[1738599, 1742508]	VI-B2	VI-B2	VI-B2	certain	VI-B2	0.999415	['tm_HEPN_0_CAS-VI-B', 'Cas13b_1_CAS-VI-B']	-1	GTTGTGTGTACCCTTCGAATAGAGGGTAGATCCAAC	REVERSE COMPLEMENT	GTTGGATCTACCCTCTATTCGAAGGGTACACACAAC	GTTGGATCTACCCTCTATTCGAAGGGTACACACAAC	consensus_repeat_stdO_Type_VI-B2_v1	class_2	VI-B2	>stdO.class_2.type_VI-B2.CP011996.1_2_REPEAT3@GTTGGATCTACCCTCTATTCGAAGGGTACACACAAC
	CP011996.1	direct_repeat	1737826	1737861	36	CP011996.1_2_REPEAT4	CP011996.1_2	GTTGTGTGTACCCTTCGAATAGAGGGTAGATCCAAC	GCA_001274615	1	42	[AJW4]	FALSE	CP011996.1@23	[1738599, 1742508]	VI-B2	VI-B2	VI-B2	certain	VI-B2	0.999415	['tm_HEPN_0_CAS-VI-B', 'Cas13b_1_CAS-VI-B']	-1	GTTGTGTGTACCCTTCGAATAGAGGGTAGATCCAAC	REVERSE COMPLEMENT	GTTGGATCTACCCTCTATTCGAAGGGTACACACAAC	GTTGGATCTACCCTCTATTCGAAGGGTACACACAAC	consensus_repeat_stdO_Type_VI-B2_v1	class_2	VI-B2	>stdO.class_2.type_VI-B2.CP011996.1_2_REPEAT4@GTTGGATCTACCCTCTATTCGAAGGGTACACACAAC
	CP011996.1	direct_repeat	1737892	1737927	36	CP011996.1_2_REPEAT5	CP011996.1_2	GTTGTGTGTACCCTTCGAATAGAGGGTAGATCCAAC	GCA_001274615	1	42	[AJW4]	FALSE	CP011996.1@23	[1738599, 1742508]	VI-B2	VI-B2	VI-B2	certain	VI-B2	0.999415	['tm_HEPN_0_CAS-VI-B', 'Cas13b_1_CAS-VI-B']	-1	GTTGTGTGTACCCTTCGAATAGAGGGTAGATCCAAC	REVERSE COMPLEMENT	GTTGGATCTACCCTCTATTCGAAGGGTACACACAAC	GTTGGATCTACCCTCTATTCGAAGGGTACACACAAC	consensus_repeat_stdO_Type_VI-B2_v1	class_2	VI-B2	>stdO.class_2.type_VI-B2.CP011996.1_2_REPEAT5@GTTGGATCTACCCTCTATTCGAAGGGTACACACAAC
	CP011996.1	direct_repeat	1737958	1737993	36	CP011996.1_2_REPEAT6	CP011996.1_2	GTTGTGTGTACCCTTCGAATAGAGGGTAGATCCAAC	GCA_001274615	1	42	[AJW4]	FALSE	CP011996.1@23	[1738599, 1742508]	VI-B2	VI-B2	VI-B2	certain	VI-B2	0.999415	['tm_HEPN_0_CAS-VI-B', 'Cas13b_1_CAS-VI-B']	-1	GTTGTGTGTACCCTTCGAATAGAGGGTAGATCCAAC	REVERSE COMPLEMENT	GTTGGATCTACCCTCTATTCGAAGGGTACACACAAC	GTTGGATCTACCCTCTATTCGAAGGGTACACACAAC	consensus_repeat_stdO_Type_VI-B2_v1	class_2	VI-B2	>stdO.class_2.type_VI-B2.CP011996.1_2_REPEAT6@GTTGGATCTACCCTCTATTCGAAGGGTACACACAAC
	CP011996.1	direct_repeat	1738024	1738059	36	CP011996.1_2_REPEAT7	CP011996.1_2	GTTGTGTGTACCCTTCGAATAGAGGGTAGATCCAAC	GCA_001274615	1	42	[AJW4]	FALSE	CP011996.1@23	[1738599, 1742508]	VI-B2	VI-B2	VI-B2	certain	VI-B2	0.999415	['tm_HEPN_0_CAS-VI-B', 'Cas13b_1_CAS-VI-B']	-1	GTTGTGTGTACCCTTCGAATAGAGGGTAGATCCAAC	REVERSE COMPLEMENT	GTTGGATCTACCCTCTATTCGAAGGGTACACACAAC	GTTGGATCTACCCTCTATTCGAAGGGTACACACAAC	consensus_repeat_stdO_Type_VI-B2_v1	class_2	VI-B2	>stdO.class_2.type_VI-B2.CP011996.1_2_REPEAT7@GTTGGATCTACCCTCTATTCGAAGGGTACACACAAC
	CP011996.1	direct_repeat	1738090	1738125	36	CP011996.1_2_REPEAT8	CP011996.1_2	GTTGTGTGTACCCTTCGAATAGAGGGTAGATCCAAC	GCA_001274615	1	42	[AJW4]	FALSE	CP011996.1@23	[1738599, 1742508]	VI-B2	VI-B2	VI-B2	certain	VI-B2	0.999415	['tm_HEPN_0_CAS-VI-B', 'Cas13b_1_CAS-VI-B']	-1	GTTGTGTGTACCCTTCGAATAGAGGGTAGATCCAAC	REVERSE COMPLEMENT	GTTGGATCTACCCTCTATTCGAAGGGTACACACAAC	GTTGGATCTACCCTCTATTCGAAGGGTACACACAAC	consensus_repeat_stdO_Type_VI-B2_v1	class_2	VI-B2	>stdO.class_2.type_VI-B2.CP011996.1_2_REPEAT8@GTTGGATCTACCCTCTATTCGAAGGGTACACACAAC
	CP011996.1	direct_repeat	1738156	1738191	36	CP011996.1_2_REPEAT9	CP011996.1_2	GTTGTGTGTACCCTTCGAATAGAGGGTAGATCCAAC	GCA_001274615	1	42	[AJW4]	FALSE	CP011996.1@23	[1738599, 1742508]	VI-B2	VI-B2	VI-B2	certain	VI-B2	0.999415	['tm_HEPN_0_CAS-VI-B', 'Cas13b_1_CAS-VI-B']	-1	GTTGTGTGTACCCTTCGAATAGAGGGTAGATCCAAC	REVERSE COMPLEMENT	GTTGGATCTACCCTCTATTCGAAGGGTACACACAAC	GTTGGATCTACCCTCTATTCGAAGGGTACACACAAC	consensus_repeat_stdO_Type_VI-B2_v1	class_2	VI-B2	>stdO.class_2.type_VI-B2.CP011996.1_2_REPEAT9@GTTGGATCTACCCTCTATTCGAAGGGTACACACAAC
	CP012889.1	direct_repeat	1837203	1837238	36	CP012889.1_2_REPEAT1	CP012889.1_2	GTTGTGTGTACCCTTCGAATAGAGGGTAGATCCAAC	GCA_001314265	1	15	[381]	FALSE	CP012889.1@26	[1837712, 1841621]	VI-B2	VI-B2	VI-B2	certain	VI-B2	0.999415	['tm_HEPN_0_CAS-VI-B', 'Cas13b_1_CAS-VI-B']	-1	GTTGTGTGTACCCTTCGAATAGAGGGTAGATCCAAC	REVERSE COMPLEMENT	GTTGGATCTACCCTCTATTCGAAGGGTACACACAAC	GTTGGATCTACCCTCTATTCGAAGGGTACACACAAC	consensus_repeat_stdO_Type_VI-B2_v1	class_2	VI-B2	>stdO.class_2.type_VI-B2.CP012889.1_2_REPEAT1@GTTGGATCTACCCTCTATTCGAAGGGTACACACAAC
	CP012889.1	direct_repeat	1837269	1837304	36	CP012889.1_2_REPEAT2	CP012889.1_2	GTTGTGTGTACCCTTCGAATAGAGGGTAGATCCAAC	GCA_001314265	1	15	[381]	FALSE	CP012889.1@26	[1837712, 1841621]	VI-B2	VI-B2	VI-B2	certain	VI-B2	0.999415	['tm_HEPN_0_CAS-VI-B', 'Cas13b_1_CAS-VI-B']	-1	GTTGTGTGTACCCTTCGAATAGAGGGTAGATCCAAC	REVERSE COMPLEMENT	GTTGGATCTACCCTCTATTCGAAGGGTACACACAAC	GTTGGATCTACCCTCTATTCGAAGGGTACACACAAC	consensus_repeat_stdO_Type_VI-B2_v1	class_2	VI-B2	>stdO.class_2.type_VI-B2.CP012889.1_2_REPEAT2@GTTGGATCTACCCTCTATTCGAAGGGTACACACAAC
	CP012889.1	direct_repeat	1837335	1837370	36	CP012889.1_2_REPEAT3	CP012889.1_2	GTTGTGTGTACCCTTCGAATAGAGGGTAGATCCAAC	GCA_001314265	1	15	[381]	FALSE	CP012889.1@26	[1837712, 1841621]	VI-B2	VI-B2	VI-B2	certain	VI-B2	0.999415	['tm_HEPN_0_CAS-VI-B', 'Cas13b_1_CAS-VI-B']	-1	GTTGTGTGTACCCTTCGAATAGAGGGTAGATCCAAC	REVERSE COMPLEMENT	GTTGGATCTACCCTCTATTCGAAGGGTACACACAAC	GTTGGATCTACCCTCTATTCGAAGGGTACACACAAC	consensus_repeat_stdO_Type_VI-B2_v1	class_2	VI-B2	>stdO.class_2.type_VI-B2.CP012889.1_2_REPEAT3@GTTGGATCTACCCTCTATTCGAAGGGTACACACAAC
	CP012889.1	direct_repeat	1837401	1837436	36	CP012889.1_2_REPEAT4	CP012889.1_2	GTTGTGTGTACCCTTCGAATAGAGGGTAGATCCAAC	GCA_001314265	1	15	[381]	FALSE	CP012889.1@26	[1837712, 1841621]	VI-B2	VI-B2	VI-B2	certain	VI-B2	0.999415	['tm_HEPN_0_CAS-VI-B', 'Cas13b_1_CAS-VI-B']	-1	GTTGTGTGTACCCTTCGAATAGAGGGTAGATCCAAC	REVERSE COMPLEMENT	GTTGGATCTACCCTCTATTCGAAGGGTACACACAAC	GTTGGATCTACCCTCTATTCGAAGGGTACACACAAC	consensus_repeat_stdO_Type_VI-B2_v1	class_2	VI-B2	>stdO.class_2.type_VI-B2.CP012889.1_2_REPEAT4@GTTGGATCTACCCTCTATTCGAAGGGTACACACAAC
	CP012889.1	direct_repeat	1837467	1837502	36	CP012889.1_2_REPEAT5	CP012889.1_2	GTTGTGTGTACCCTTCGAATAGAGGGTAGATCCAAC	GCA_001314265	1	15	[381]	FALSE	CP012889.1@26	[1837712, 1841621]	VI-B2	VI-B2	VI-B2	certain	VI-B2	0.999415	['tm_HEPN_0_CAS-VI-B', 'Cas13b_1_CAS-VI-B']	-1	GTTGTGTGTACCCTTCGAATAGAGGGTAGATCCAAC	REVERSE COMPLEMENT	GTTGGATCTACCCTCTATTCGAAGGGTACACACAAC	GTTGGATCTACCCTCTATTCGAAGGGTACACACAAC	consensus_repeat_stdO_Type_VI-B2_v1	class_2	VI-B2	>stdO.class_2.type_VI-B2.CP012889.1_2_REPEAT5@GTTGGATCTACCCTCTATTCGAAGGGTACACACAAC
	CP013131.1	direct_repeat	1738091	1738126	36	CP013131.1_1_REPEAT1	CP013131.1_1	GTTGTGTGTACCCTTCGAATAGAGGGTAGATCCAAC	GCA_001444325	1	12	[A7A1_28]	FALSE	CP013131.1@23	[1738730, 1742807]	VI-B2	VI-B2	VI-B2	certain	VI-B2	0.999415	['tm_HEPN_0_CAS-VI-B', 'Cas13b_1_CAS-VI-B']	-1	GTTGTGTGTACCCTTCGAATAGAGGGTAGATCCAAC	REVERSE COMPLEMENT	GTTGGATCTACCCTCTATTCGAAGGGTACACACAAC	GTTGGATCTACCCTCTATTCGAAGGGTACACACAAC	consensus_repeat_stdO_Type_VI-B2_v1	class_2	VI-B2	>stdO.class_2.type_VI-B2.CP013131.1_1_REPEAT1@GTTGGATCTACCCTCTATTCGAAGGGTACACACAAC
	CP013131.1	direct_repeat	1738156	1738191	36	CP013131.1_1_REPEAT2	CP013131.1_1	GTTGTGTGTACCCTTCGAATAGAGGGTAGATCCAAC	GCA_001444325	1	12	[A7A1_28]	FALSE	CP013131.1@23	[1738730, 1742807]	VI-B2	VI-B2	VI-B2	certain	VI-B2	0.999415	['tm_HEPN_0_CAS-VI-B', 'Cas13b_1_CAS-VI-B']	-1	GTTGTGTGTACCCTTCGAATAGAGGGTAGATCCAAC	REVERSE COMPLEMENT	GTTGGATCTACCCTCTATTCGAAGGGTACACACAAC	GTTGGATCTACCCTCTATTCGAAGGGTACACACAAC	consensus_repeat_stdO_Type_VI-B2_v1	class_2	VI-B2	>stdO.class_2.type_VI-B2.CP013131.1_1_REPEAT2@GTTGGATCTACCCTCTATTCGAAGGGTACACACAAC
	CP013131.1	direct_repeat	1738222	1738257	36	CP013131.1_1_REPEAT3	CP013131.1_1	GTTGTGTGTACCCTTCGAATAGAGGGTAGATCCAAC	GCA_001444325	1	12	[A7A1_28]	FALSE	CP013131.1@23	[1738730, 1742807]	VI-B2	VI-B2	VI-B2	certain	VI-B2	0.999415	['tm_HEPN_0_CAS-VI-B', 'Cas13b_1_CAS-VI-B']	-1	GTTGTGTGTACCCTTCGAATAGAGGGTAGATCCAAC	REVERSE COMPLEMENT	GTTGGATCTACCCTCTATTCGAAGGGTACACACAAC	GTTGGATCTACCCTCTATTCGAAGGGTACACACAAC	consensus_repeat_stdO_Type_VI-B2_v1	class_2	VI-B2	>stdO.class_2.type_VI-B2.CP013131.1_1_REPEAT3@GTTGGATCTACCCTCTATTCGAAGGGTACACACAAC
	CP013131.1	direct_repeat	1738288	1738323	36	CP013131.1_1_REPEAT4	CP013131.1_1	GTTGTGTGTACCCTTCGAATAGAGGGTAGATCCAAC	GCA_001444325	1	12	[A7A1_28]	FALSE	CP013131.1@23	[1738730, 1742807]	VI-B2	VI-B2	VI-B2	certain	VI-B2	0.999415	['tm_HEPN_0_CAS-VI-B', 'Cas13b_1_CAS-VI-B']	-1	GTTGTGTGTACCCTTCGAATAGAGGGTAGATCCAAC	REVERSE COMPLEMENT	GTTGGATCTACCCTCTATTCGAAGGGTACACACAAC	GTTGGATCTACCCTCTATTCGAAGGGTACACACAAC	consensus_repeat_stdO_Type_VI-B2_v1	class_2	VI-B2	>stdO.class_2.type_VI-B2.CP013131.1_1_REPEAT4@GTTGGATCTACCCTCTATTCGAAGGGTACACACAAC
	CP013131.1	direct_repeat	1738354	1738389	36	CP013131.1_1_REPEAT5	CP013131.1_1	GTTGTGTGTACCCTTCGAATAGAGGGTAGATCCAAC	GCA_001444325	1	12	[A7A1_28]	FALSE	CP013131.1@23	[1738730, 1742807]	VI-B2	VI-B2	VI-B2	certain	VI-B2	0.999415	['tm_HEPN_0_CAS-VI-B', 'Cas13b_1_CAS-VI-B']	-1	GTTGTGTGTACCCTTCGAATAGAGGGTAGATCCAAC	REVERSE COMPLEMENT	GTTGGATCTACCCTCTATTCGAAGGGTACACACAAC	GTTGGATCTACCCTCTATTCGAAGGGTACACACAAC	consensus_repeat_stdO_Type_VI-B2_v1	class_2	VI-B2	>stdO.class_2.type_VI-B2.CP013131.1_1_REPEAT5@GTTGGATCTACCCTCTATTCGAAGGGTACACACAAC
	CP013131.1	direct_repeat	1738420	1738455	36	CP013131.1_1_REPEAT6	CP013131.1_1	GTTGTGTGTACCCTTCGAATAGAGGGTAGATCCAAC	GCA_001444325	1	12	[A7A1_28]	FALSE	CP013131.1@23	[1738730, 1742807]	VI-B2	VI-B2	VI-B2	certain	VI-B2	0.999415	['tm_HEPN_0_CAS-VI-B', 'Cas13b_1_CAS-VI-B']	-1	GTTGTGTGTACCCTTCGAATAGAGGGTAGATCCAAC	REVERSE COMPLEMENT	GTTGGATCTACCCTCTATTCGAAGGGTACACACAAC	GTTGGATCTACCCTCTATTCGAAGGGTACACACAAC	consensus_repeat_stdO_Type_VI-B2_v1	class_2	VI-B2	>stdO.class_2.type_VI-B2.CP013131.1_1_REPEAT6@GTTGGATCTACCCTCTATTCGAAGGGTACACACAAC
	CP013131.1	direct_repeat	1738486	1738521	36	CP013131.1_1_REPEAT7	CP013131.1_1	GTTGTGTGTACCCTTCGAATAGAGGGTAGATCCAAC	GCA_001444325	1	12	[A7A1_28]	FALSE	CP013131.1@23	[1738730, 1742807]	VI-B2	VI-B2	VI-B2	certain	VI-B2	0.999415	['tm_HEPN_0_CAS-VI-B', 'Cas13b_1_CAS-VI-B']	-1	GTTGTGTGTACCCTTCGAATAGAGGGTAGATCCAAC	REVERSE COMPLEMENT	GTTGGATCTACCCTCTATTCGAAGGGTACACACAAC	GTTGGATCTACCCTCTATTCGAAGGGTACACACAAC	consensus_repeat_stdO_Type_VI-B2_v1	class_2	VI-B2	>stdO.class_2.type_VI-B2.CP013131.1_1_REPEAT7@GTTGGATCTACCCTCTATTCGAAGGGTACACACAAC
	CP024596.1	direct_repeat	572739	572774	36	CP024596.1_1_REPEAT1	CP024596.1_1	GTTGTGTGTACCCTTCGAATAGAGGGTAGATCCAAC	GCA_002753935	1	62	[KCOM3131]	FALSE	CP024596.1@7	[573776, 577685]	VI-B2	VI-B2	VI-B2	certain	VI-B2	0.999415	['tm_HEPN_0_CAS-VI-B', 'Cas13b_1_CAS-VI-B']	-1	GTTGTGTGTACCCTTCGAATAGAGGGTAGATCCAAC	REVERSE COMPLEMENT	GTTGGATCTACCCTCTATTCGAAGGGTACACACAAC	GTTGGATCTACCCTCTATTCGAAGGGTACACACAAC	consensus_repeat_stdO_Type_VI-B2_v1	class_2	VI-B2	>stdO.class_2.type_VI-B2.CP024596.1_1_REPEAT1@GTTGGATCTACCCTCTATTCGAAGGGTACACACAAC
	CP024596.1	direct_repeat	573335	573370	36	CP024596.1_1_REPEAT10	CP024596.1_1	GTTGTGTGTACCCTTCGAATAGAGGGTAGATCCAAC	GCA_002753935	1	62	[KCOM3131]	FALSE	CP024596.1@7	[573776, 577685]	VI-B2	VI-B2	VI-B2	certain	VI-B2	0.999415	['tm_HEPN_0_CAS-VI-B', 'Cas13b_1_CAS-VI-B']	-1	GTTGTGTGTACCCTTCGAATAGAGGGTAGATCCAAC	REVERSE COMPLEMENT	GTTGGATCTACCCTCTATTCGAAGGGTACACACAAC	GTTGGATCTACCCTCTATTCGAAGGGTACACACAAC	consensus_repeat_stdO_Type_VI-B2_v1	class_2	VI-B2	>stdO.class_2.type_VI-B2.CP024596.1_1_REPEAT10@GTTGGATCTACCCTCTATTCGAAGGGTACACACAAC
	CP024596.1	direct_repeat	573401	573436	36	CP024596.1_1_REPEAT11	CP024596.1_1	GTTGTGTGTACCCTTCGAATAGAGGGTAGATCCAAC	GCA_002753935	1	62	[KCOM3131]	FALSE	CP024596.1@7	[573776, 577685]	VI-B2	VI-B2	VI-B2	certain	VI-B2	0.999415	['tm_HEPN_0_CAS-VI-B', 'Cas13b_1_CAS-VI-B']	-1	GTTGTGTGTACCCTTCGAATAGAGGGTAGATCCAAC	REVERSE COMPLEMENT	GTTGGATCTACCCTCTATTCGAAGGGTACACACAAC	GTTGGATCTACCCTCTATTCGAAGGGTACACACAAC	consensus_repeat_stdO_Type_VI-B2_v1	class_2	VI-B2	>stdO.class_2.type_VI-B2.CP024596.1_1_REPEAT11@GTTGGATCTACCCTCTATTCGAAGGGTACACACAAC
	CP024596.1	direct_repeat	573467	573502	36	CP024596.1_1_REPEAT12	CP024596.1_1	GTTGTGTGTACCCTTCGAATAGAGGGTAGATCCAAC	GCA_002753935	1	62	[KCOM3131]	FALSE	CP024596.1@7	[573776, 577685]	VI-B2	VI-B2	VI-B2	certain	VI-B2	0.999415	['tm_HEPN_0_CAS-VI-B', 'Cas13b_1_CAS-VI-B']	-1	GTTGTGTGTACCCTTCGAATAGAGGGTAGATCCAAC	REVERSE COMPLEMENT	GTTGGATCTACCCTCTATTCGAAGGGTACACACAAC	GTTGGATCTACCCTCTATTCGAAGGGTACACACAAC	consensus_repeat_stdO_Type_VI-B2_v1	class_2	VI-B2	>stdO.class_2.type_VI-B2.CP024596.1_1_REPEAT12@GTTGGATCTACCCTCTATTCGAAGGGTACACACAAC
	CP024596.1	direct_repeat	573533	573568	36	CP024596.1_1_REPEAT13	CP024596.1_1	GTTGTGTGTACCCTTCGAATAGAGGGTAGATCCAAC	GCA_002753935	1	62	[KCOM3131]	FALSE	CP024596.1@7	[573776, 577685]	VI-B2	VI-B2	VI-B2	certain	VI-B2	0.999415	['tm_HEPN_0_CAS-VI-B', 'Cas13b_1_CAS-VI-B']	-1	GTTGTGTGTACCCTTCGAATAGAGGGTAGATCCAAC	REVERSE COMPLEMENT	GTTGGATCTACCCTCTATTCGAAGGGTACACACAAC	GTTGGATCTACCCTCTATTCGAAGGGTACACACAAC	consensus_repeat_stdO_Type_VI-B2_v1	class_2	VI-B2	>stdO.class_2.type_VI-B2.CP024596.1_1_REPEAT13@GTTGGATCTACCCTCTATTCGAAGGGTACACACAAC
	CP024596.1	direct_repeat	572806	572841	36	CP024596.1_1_REPEAT2	CP024596.1_1	GTTGTGTGTACCCTTCGAATAGAGGGTAGATCCAAC	GCA_002753935	1	62	[KCOM3131]	FALSE	CP024596.1@7	[573776, 577685]	VI-B2	VI-B2	VI-B2	certain	VI-B2	0.999415	['tm_HEPN_0_CAS-VI-B', 'Cas13b_1_CAS-VI-B']	-1	GTTGTGTGTACCCTTCGAATAGAGGGTAGATCCAAC	REVERSE COMPLEMENT	GTTGGATCTACCCTCTATTCGAAGGGTACACACAAC	GTTGGATCTACCCTCTATTCGAAGGGTACACACAAC	consensus_repeat_stdO_Type_VI-B2_v1	class_2	VI-B2	>stdO.class_2.type_VI-B2.CP024596.1_1_REPEAT2@GTTGGATCTACCCTCTATTCGAAGGGTACACACAAC
	CP024596.1	direct_repeat	572872	572907	36	CP024596.1_1_REPEAT3	CP024596.1_1	GTTGTGTGTACCCTTCGAATAGAGGGTAGATCCAAC	GCA_002753935	1	62	[KCOM3131]	FALSE	CP024596.1@7	[573776, 577685]	VI-B2	VI-B2	VI-B2	certain	VI-B2	0.999415	['tm_HEPN_0_CAS-VI-B', 'Cas13b_1_CAS-VI-B']	-1	GTTGTGTGTACCCTTCGAATAGAGGGTAGATCCAAC	REVERSE COMPLEMENT	GTTGGATCTACCCTCTATTCGAAGGGTACACACAAC	GTTGGATCTACCCTCTATTCGAAGGGTACACACAAC	consensus_repeat_stdO_Type_VI-B2_v1	class_2	VI-B2	>stdO.class_2.type_VI-B2.CP024596.1_1_REPEAT3@GTTGGATCTACCCTCTATTCGAAGGGTACACACAAC
	CP024596.1	direct_repeat	572938	572973	36	CP024596.1_1_REPEAT4	CP024596.1_1	GTTGTGTGTACCCTTCGAATAGAGGGTAGATCCAAC	GCA_002753935	1	62	[KCOM3131]	FALSE	CP024596.1@7	[573776, 577685]	VI-B2	VI-B2	VI-B2	certain	VI-B2	0.999415	['tm_HEPN_0_CAS-VI-B', 'Cas13b_1_CAS-VI-B']	-1	GTTGTGTGTACCCTTCGAATAGAGGGTAGATCCAAC	REVERSE COMPLEMENT	GTTGGATCTACCCTCTATTCGAAGGGTACACACAAC	GTTGGATCTACCCTCTATTCGAAGGGTACACACAAC	consensus_repeat_stdO_Type_VI-B2_v1	class_2	VI-B2	>stdO.class_2.type_VI-B2.CP024596.1_1_REPEAT4@GTTGGATCTACCCTCTATTCGAAGGGTACACACAAC
	CP024596.1	direct_repeat	573004	573039	36	CP024596.1_1_REPEAT5	CP024596.1_1	GTTGTGTGTACCCTTCGAATAGAGGGTAGATCCAAC	GCA_002753935	1	62	[KCOM3131]	FALSE	CP024596.1@7	[573776, 577685]	VI-B2	VI-B2	VI-B2	certain	VI-B2	0.999415	['tm_HEPN_0_CAS-VI-B', 'Cas13b_1_CAS-VI-B']	-1	GTTGTGTGTACCCTTCGAATAGAGGGTAGATCCAAC	REVERSE COMPLEMENT	GTTGGATCTACCCTCTATTCGAAGGGTACACACAAC	GTTGGATCTACCCTCTATTCGAAGGGTACACACAAC	consensus_repeat_stdO_Type_VI-B2_v1	class_2	VI-B2	>stdO.class_2.type_VI-B2.CP024596.1_1_REPEAT5@GTTGGATCTACCCTCTATTCGAAGGGTACACACAAC
	CP024596.1	direct_repeat	573071	573106	36	CP024596.1_1_REPEAT6	CP024596.1_1	GTTGTGTGTACCCTTCGAATAGAGGGTAGATCCAAC	GCA_002753935	1	62	[KCOM3131]	FALSE	CP024596.1@7	[573776, 577685]	VI-B2	VI-B2	VI-B2	certain	VI-B2	0.999415	['tm_HEPN_0_CAS-VI-B', 'Cas13b_1_CAS-VI-B']	-1	GTTGTGTGTACCCTTCGAATAGAGGGTAGATCCAAC	REVERSE COMPLEMENT	GTTGGATCTACCCTCTATTCGAAGGGTACACACAAC	GTTGGATCTACCCTCTATTCGAAGGGTACACACAAC	consensus_repeat_stdO_Type_VI-B2_v1	class_2	VI-B2	>stdO.class_2.type_VI-B2.CP024596.1_1_REPEAT6@GTTGGATCTACCCTCTATTCGAAGGGTACACACAAC
	CP024596.1	direct_repeat	573137	573172	36	CP024596.1_1_REPEAT7	CP024596.1_1	GTTGTGTGTACCCTTCGAATAGAGGGTAGATCCAAC	GCA_002753935	1	62	[KCOM3131]	FALSE	CP024596.1@7	[573776, 577685]	VI-B2	VI-B2	VI-B2	certain	VI-B2	0.999415	['tm_HEPN_0_CAS-VI-B', 'Cas13b_1_CAS-VI-B']	-1	GTTGTGTGTACCCTTCGAATAGAGGGTAGATCCAAC	REVERSE COMPLEMENT	GTTGGATCTACCCTCTATTCGAAGGGTACACACAAC	GTTGGATCTACCCTCTATTCGAAGGGTACACACAAC	consensus_repeat_stdO_Type_VI-B2_v1	class_2	VI-B2	>stdO.class_2.type_VI-B2.CP024596.1_1_REPEAT7@GTTGGATCTACCCTCTATTCGAAGGGTACACACAAC
	CP024596.1	direct_repeat	573203	573238	36	CP024596.1_1_REPEAT8	CP024596.1_1	GTTGTGTGTACCCTTCGAATAGAGGGTAGATCCAAC	GCA_002753935	1	62	[KCOM3131]	FALSE	CP024596.1@7	[573776, 577685]	VI-B2	VI-B2	VI-B2	certain	VI-B2	0.999415	['tm_HEPN_0_CAS-VI-B', 'Cas13b_1_CAS-VI-B']	-1	GTTGTGTGTACCCTTCGAATAGAGGGTAGATCCAAC	REVERSE COMPLEMENT	GTTGGATCTACCCTCTATTCGAAGGGTACACACAAC	GTTGGATCTACCCTCTATTCGAAGGGTACACACAAC	consensus_repeat_stdO_Type_VI-B2_v1	class_2	VI-B2	>stdO.class_2.type_VI-B2.CP024596.1_1_REPEAT8@GTTGGATCTACCCTCTATTCGAAGGGTACACACAAC
	CP024596.1	direct_repeat	573269	573304	36	CP024596.1_1_REPEAT9	CP024596.1_1	GTTGTGTGTACCCTTCGAATAGAGGGTAGATCCAAC	GCA_002753935	1	62	[KCOM3131]	FALSE	CP024596.1@7	[573776, 577685]	VI-B2	VI-B2	VI-B2	certain	VI-B2	0.999415	['tm_HEPN_0_CAS-VI-B', 'Cas13b_1_CAS-VI-B']	-1	GTTGTGTGTACCCTTCGAATAGAGGGTAGATCCAAC	REVERSE COMPLEMENT	GTTGGATCTACCCTCTATTCGAAGGGTACACACAAC	GTTGGATCTACCCTCTATTCGAAGGGTACACACAAC	consensus_repeat_stdO_Type_VI-B2_v1	class_2	VI-B2	>stdO.class_2.type_VI-B2.CP024596.1_1_REPEAT9@GTTGGATCTACCCTCTATTCGAAGGGTACACACAAC
	CP024597.1	direct_repeat	429226	429261	36	CP024597.1_1_REPEAT1	CP024597.1_1	GTTGTGTGTACCCTTCGAATAGAGGGTAGATCCAAC	GCA_002754115	1	23	[KCOM2796]	FALSE	CP024597.1@8	[429932, 434009]	VI-B2	VI-B2	VI-B2	certain	VI-B2	0.999415	['tm_HEPN_0_CAS-VI-B', 'Cas13b_1_CAS-VI-B']	-1	GTTGTGTGTACCCTTCGAATAGAGGGTAGATCCAAC	REVERSE COMPLEMENT	GTTGGATCTACCCTCTATTCGAAGGGTACACACAAC	GTTGGATCTACCCTCTATTCGAAGGGTACACACAAC	consensus_repeat_stdO_Type_VI-B2_v1	class_2	VI-B2	>stdO.class_2.type_VI-B2.CP024597.1_1_REPEAT1@GTTGGATCTACCCTCTATTCGAAGGGTACACACAAC
	CP024597.1	direct_repeat	429292	429327	36	CP024597.1_1_REPEAT2	CP024597.1_1	GTTGTGTGTACCCTTCGAATAGAGGGTAGATCCAAC	GCA_002754115	1	23	[KCOM2796]	FALSE	CP024597.1@8	[429932, 434009]	VI-B2	VI-B2	VI-B2	certain	VI-B2	0.999415	['tm_HEPN_0_CAS-VI-B', 'Cas13b_1_CAS-VI-B']	-1	GTTGTGTGTACCCTTCGAATAGAGGGTAGATCCAAC	REVERSE COMPLEMENT	GTTGGATCTACCCTCTATTCGAAGGGTACACACAAC	GTTGGATCTACCCTCTATTCGAAGGGTACACACAAC	consensus_repeat_stdO_Type_VI-B2_v1	class_2	VI-B2	>stdO.class_2.type_VI-B2.CP024597.1_1_REPEAT2@GTTGGATCTACCCTCTATTCGAAGGGTACACACAAC
	CP024597.1	direct_repeat	429358	429393	36	CP024597.1_1_REPEAT3	CP024597.1_1	GTTGTGTGTACCCTTCGAATAGAGGGTAGATCCAAC	GCA_002754115	1	23	[KCOM2796]	FALSE	CP024597.1@8	[429932, 434009]	VI-B2	VI-B2	VI-B2	certain	VI-B2	0.999415	['tm_HEPN_0_CAS-VI-B', 'Cas13b_1_CAS-VI-B']	-1	GTTGTGTGTACCCTTCGAATAGAGGGTAGATCCAAC	REVERSE COMPLEMENT	GTTGGATCTACCCTCTATTCGAAGGGTACACACAAC	GTTGGATCTACCCTCTATTCGAAGGGTACACACAAC	consensus_repeat_stdO_Type_VI-B2_v1	class_2	VI-B2	>stdO.class_2.type_VI-B2.CP024597.1_1_REPEAT3@GTTGGATCTACCCTCTATTCGAAGGGTACACACAAC
	CP024597.1	direct_repeat	429424	429459	36	CP024597.1_1_REPEAT4	CP024597.1_1	GTTGTGTGTACCCTTCGAATAGAGGGTAGATCCAAC	GCA_002754115	1	23	[KCOM2796]	FALSE	CP024597.1@8	[429932, 434009]	VI-B2	VI-B2	VI-B2	certain	VI-B2	0.999415	['tm_HEPN_0_CAS-VI-B', 'Cas13b_1_CAS-VI-B']	-1	GTTGTGTGTACCCTTCGAATAGAGGGTAGATCCAAC	REVERSE COMPLEMENT	GTTGGATCTACCCTCTATTCGAAGGGTACACACAAC	GTTGGATCTACCCTCTATTCGAAGGGTACACACAAC	consensus_repeat_stdO_Type_VI-B2_v1	class_2	VI-B2	>stdO.class_2.type_VI-B2.CP024597.1_1_REPEAT4@GTTGGATCTACCCTCTATTCGAAGGGTACACACAAC
	CP024597.1	direct_repeat	429490	429525	36	CP024597.1_1_REPEAT5	CP024597.1_1	GTTGTGTGTACCCTTCGAATAGAGGGTAGATCCAAC	GCA_002754115	1	23	[KCOM2796]	FALSE	CP024597.1@8	[429932, 434009]	VI-B2	VI-B2	VI-B2	certain	VI-B2	0.999415	['tm_HEPN_0_CAS-VI-B', 'Cas13b_1_CAS-VI-B']	-1	GTTGTGTGTACCCTTCGAATAGAGGGTAGATCCAAC	REVERSE COMPLEMENT	GTTGGATCTACCCTCTATTCGAAGGGTACACACAAC	GTTGGATCTACCCTCTATTCGAAGGGTACACACAAC	consensus_repeat_stdO_Type_VI-B2_v1	class_2	VI-B2	>stdO.class_2.type_VI-B2.CP024597.1_1_REPEAT5@GTTGGATCTACCCTCTATTCGAAGGGTACACACAAC
	CP024597.1	direct_repeat	429556	429591	36	CP024597.1_1_REPEAT6	CP024597.1_1	GTTGTGTGTACCCTTCGAATAGAGGGTAGATCCAAC	GCA_002754115	1	23	[KCOM2796]	FALSE	CP024597.1@8	[429932, 434009]	VI-B2	VI-B2	VI-B2	certain	VI-B2	0.999415	['tm_HEPN_0_CAS-VI-B', 'Cas13b_1_CAS-VI-B']	-1	GTTGTGTGTACCCTTCGAATAGAGGGTAGATCCAAC	REVERSE COMPLEMENT	GTTGGATCTACCCTCTATTCGAAGGGTACACACAAC	GTTGGATCTACCCTCTATTCGAAGGGTACACACAAC	consensus_repeat_stdO_Type_VI-B2_v1	class_2	VI-B2	>stdO.class_2.type_VI-B2.CP024597.1_1_REPEAT6@GTTGGATCTACCCTCTATTCGAAGGGTACACACAAC
	CP024597.1	direct_repeat	429622	429657	36	CP024597.1_1_REPEAT7	CP024597.1_1	GTTGTGTGTACCCTTCGAATAGAGGGTAGATCCAAC	GCA_002754115	1	23	[KCOM2796]	FALSE	CP024597.1@8	[429932, 434009]	VI-B2	VI-B2	VI-B2	certain	VI-B2	0.999415	['tm_HEPN_0_CAS-VI-B', 'Cas13b_1_CAS-VI-B']	-1	GTTGTGTGTACCCTTCGAATAGAGGGTAGATCCAAC	REVERSE COMPLEMENT	GTTGGATCTACCCTCTATTCGAAGGGTACACACAAC	GTTGGATCTACCCTCTATTCGAAGGGTACACACAAC	consensus_repeat_stdO_Type_VI-B2_v1	class_2	VI-B2	>stdO.class_2.type_VI-B2.CP024597.1_1_REPEAT7@GTTGGATCTACCCTCTATTCGAAGGGTACACACAAC
	CP024597.1	direct_repeat	429688	429723	36	CP024597.1_1_REPEAT8	CP024597.1_1	GTTGTGTGTACCCTTCGAATAGAGGGTAGATCCAAC	GCA_002754115	1	23	[KCOM2796]	FALSE	CP024597.1@8	[429932, 434009]	VI-B2	VI-B2	VI-B2	certain	VI-B2	0.999415	['tm_HEPN_0_CAS-VI-B', 'Cas13b_1_CAS-VI-B']	-1	GTTGTGTGTACCCTTCGAATAGAGGGTAGATCCAAC	REVERSE COMPLEMENT	GTTGGATCTACCCTCTATTCGAAGGGTACACACAAC	GTTGGATCTACCCTCTATTCGAAGGGTACACACAAC	consensus_repeat_stdO_Type_VI-B2_v1	class_2	VI-B2	>stdO.class_2.type_VI-B2.CP024597.1_1_REPEAT8@GTTGGATCTACCCTCTATTCGAAGGGTACACACAAC
	CP024601.1	direct_repeat	1156477	1156512	36	CP024601.1_1_REPEAT1	CP024601.1_1	GTTGTGTGTACCCTTCGAATAGAGGGTAGATCCAAC	GCA_002753955	1	52	[KCOM2799]	FALSE	CP024601.1@16	[1157249, 1161326]	VI-B2	VI-B2	VI-B2	certain	VI-B2	0.999415	['tm_HEPN_0_CAS-VI-B', 'Cas13b_1_CAS-VI-B']	-1	GTTGTGTGTACCCTTCGAATAGAGGGTAGATCCAAC	REVERSE COMPLEMENT	GTTGGATCTACCCTCTATTCGAAGGGTACACACAAC	GTTGGATCTACCCTCTATTCGAAGGGTACACACAAC	consensus_repeat_stdO_Type_VI-B2_v1	class_2	VI-B2	>stdO.class_2.type_VI-B2.CP024601.1_1_REPEAT1@GTTGGATCTACCCTCTATTCGAAGGGTACACACAAC
	CP024601.1	direct_repeat	1156543	1156578	36	CP024601.1_1_REPEAT2	CP024601.1_1	GTTGTGTGTACCCTTCGAATAGAGGGTAGATCCAAC	GCA_002753955	1	52	[KCOM2799]	FALSE	CP024601.1@16	[1157249, 1161326]	VI-B2	VI-B2	VI-B2	certain	VI-B2	0.999415	['tm_HEPN_0_CAS-VI-B', 'Cas13b_1_CAS-VI-B']	-1	GTTGTGTGTACCCTTCGAATAGAGGGTAGATCCAAC	REVERSE COMPLEMENT	GTTGGATCTACCCTCTATTCGAAGGGTACACACAAC	GTTGGATCTACCCTCTATTCGAAGGGTACACACAAC	consensus_repeat_stdO_Type_VI-B2_v1	class_2	VI-B2	>stdO.class_2.type_VI-B2.CP024601.1_1_REPEAT2@GTTGGATCTACCCTCTATTCGAAGGGTACACACAAC
	CP024601.1	direct_repeat	1156609	1156644	36	CP024601.1_1_REPEAT3	CP024601.1_1	GTTGTGTGTACCCTTCGAATAGAGGGTAGATCCAAC	GCA_002753955	1	52	[KCOM2799]	FALSE	CP024601.1@16	[1157249, 1161326]	VI-B2	VI-B2	VI-B2	certain	VI-B2	0.999415	['tm_HEPN_0_CAS-VI-B', 'Cas13b_1_CAS-VI-B']	-1	GTTGTGTGTACCCTTCGAATAGAGGGTAGATCCAAC	REVERSE COMPLEMENT	GTTGGATCTACCCTCTATTCGAAGGGTACACACAAC	GTTGGATCTACCCTCTATTCGAAGGGTACACACAAC	consensus_repeat_stdO_Type_VI-B2_v1	class_2	VI-B2	>stdO.class_2.type_VI-B2.CP024601.1_1_REPEAT3@GTTGGATCTACCCTCTATTCGAAGGGTACACACAAC
	CP024601.1	direct_repeat	1156675	1156710	36	CP024601.1_1_REPEAT4	CP024601.1_1	GTTGTGTGTACCCTTCGAATAGAGGGTAGATCCAAC	GCA_002753955	1	52	[KCOM2799]	FALSE	CP024601.1@16	[1157249, 1161326]	VI-B2	VI-B2	VI-B2	certain	VI-B2	0.999415	['tm_HEPN_0_CAS-VI-B', 'Cas13b_1_CAS-VI-B']	-1	GTTGTGTGTACCCTTCGAATAGAGGGTAGATCCAAC	REVERSE COMPLEMENT	GTTGGATCTACCCTCTATTCGAAGGGTACACACAAC	GTTGGATCTACCCTCTATTCGAAGGGTACACACAAC	consensus_repeat_stdO_Type_VI-B2_v1	class_2	VI-B2	>stdO.class_2.type_VI-B2.CP024601.1_1_REPEAT4@GTTGGATCTACCCTCTATTCGAAGGGTACACACAAC
	CP024601.1	direct_repeat	1156741	1156776	36	CP024601.1_1_REPEAT5	CP024601.1_1	GTTGTGTGTACCCTTCGAATAGAGGGTAGATCCAAC	GCA_002753955	1	52	[KCOM2799]	FALSE	CP024601.1@16	[1157249, 1161326]	VI-B2	VI-B2	VI-B2	certain	VI-B2	0.999415	['tm_HEPN_0_CAS-VI-B', 'Cas13b_1_CAS-VI-B']	-1	GTTGTGTGTACCCTTCGAATAGAGGGTAGATCCAAC	REVERSE COMPLEMENT	GTTGGATCTACCCTCTATTCGAAGGGTACACACAAC	GTTGGATCTACCCTCTATTCGAAGGGTACACACAAC	consensus_repeat_stdO_Type_VI-B2_v1	class_2	VI-B2	>stdO.class_2.type_VI-B2.CP024601.1_1_REPEAT5@GTTGGATCTACCCTCTATTCGAAGGGTACACACAAC
	CP024601.1	direct_repeat	1156807	1156842	36	CP024601.1_1_REPEAT6	CP024601.1_1	GTTGTGTGTACCCTTCGAATAGAGGGTAGATCCAAC	GCA_002753955	1	52	[KCOM2799]	FALSE	CP024601.1@16	[1157249, 1161326]	VI-B2	VI-B2	VI-B2	certain	VI-B2	0.999415	['tm_HEPN_0_CAS-VI-B', 'Cas13b_1_CAS-VI-B']	-1	GTTGTGTGTACCCTTCGAATAGAGGGTAGATCCAAC	REVERSE COMPLEMENT	GTTGGATCTACCCTCTATTCGAAGGGTACACACAAC	GTTGGATCTACCCTCTATTCGAAGGGTACACACAAC	consensus_repeat_stdO_Type_VI-B2_v1	class_2	VI-B2	>stdO.class_2.type_VI-B2.CP024601.1_1_REPEAT6@GTTGGATCTACCCTCTATTCGAAGGGTACACACAAC
	CP024601.1	direct_repeat	1156873	1156908	36	CP024601.1_1_REPEAT7	CP024601.1_1	GTTGTGTGTACCCTTCGAATAGAGGGTAGATCCAAC	GCA_002753955	1	52	[KCOM2799]	FALSE	CP024601.1@16	[1157249, 1161326]	VI-B2	VI-B2	VI-B2	certain	VI-B2	0.999415	['tm_HEPN_0_CAS-VI-B', 'Cas13b_1_CAS-VI-B']	-1	GTTGTGTGTACCCTTCGAATAGAGGGTAGATCCAAC	REVERSE COMPLEMENT	GTTGGATCTACCCTCTATTCGAAGGGTACACACAAC	GTTGGATCTACCCTCTATTCGAAGGGTACACACAAC	consensus_repeat_stdO_Type_VI-B2_v1	class_2	VI-B2	>stdO.class_2.type_VI-B2.CP024601.1_1_REPEAT7@GTTGGATCTACCCTCTATTCGAAGGGTACACACAAC
	CP024601.1	direct_repeat	1156939	1156974	36	CP024601.1_1_REPEAT8	CP024601.1_1	GTTGTGTGTACCCTTCGAATAGAGGGTAGATCCAAC	GCA_002753955	1	52	[KCOM2799]	FALSE	CP024601.1@16	[1157249, 1161326]	VI-B2	VI-B2	VI-B2	certain	VI-B2	0.999415	['tm_HEPN_0_CAS-VI-B', 'Cas13b_1_CAS-VI-B']	-1	GTTGTGTGTACCCTTCGAATAGAGGGTAGATCCAAC	REVERSE COMPLEMENT	GTTGGATCTACCCTCTATTCGAAGGGTACACACAAC	GTTGGATCTACCCTCTATTCGAAGGGTACACACAAC	consensus_repeat_stdO_Type_VI-B2_v1	class_2	VI-B2	>stdO.class_2.type_VI-B2.CP024601.1_1_REPEAT8@GTTGGATCTACCCTCTATTCGAAGGGTACACACAAC
	CP024601.1	direct_repeat	1157005	1157040	36	CP024601.1_1_REPEAT9	CP024601.1_1	GTTGTGTGTACCCTTCGAATAGAGGGTAGATCCAAC	GCA_002753955	1	52	[KCOM2799]	FALSE	CP024601.1@16	[1157249, 1161326]	VI-B2	VI-B2	VI-B2	certain	VI-B2	0.999415	['tm_HEPN_0_CAS-VI-B', 'Cas13b_1_CAS-VI-B']	-1	GTTGTGTGTACCCTTCGAATAGAGGGTAGATCCAAC	REVERSE COMPLEMENT	GTTGGATCTACCCTCTATTCGAAGGGTACACACAAC	GTTGGATCTACCCTCTATTCGAAGGGTACACACAAC	consensus_repeat_stdO_Type_VI-B2_v1	class_2	VI-B2	>stdO.class_2.type_VI-B2.CP024601.1_1_REPEAT9@GTTGGATCTACCCTCTATTCGAAGGGTACACACAAC
	CP025930.1	direct_repeat	1839116	1839151	36	CP025930.1_2_REPEAT1	CP025930.1_2	GTTGTGTGTACCCTTCGAATAGAGGGTAGATCCAAC	GCA_002892575	1	16	[ATCC33277]	FALSE	CP025930.1@25	[1839625, 1843534]	VI-B2	VI-B2	VI-B2	certain	VI-B2	0.999415	['tm_HEPN_0_CAS-VI-B', 'Cas13b_1_CAS-VI-B']	-1	GTTGTGTGTACCCTTCGAATAGAGGGTAGATCCAAC	REVERSE COMPLEMENT	GTTGGATCTACCCTCTATTCGAAGGGTACACACAAC	GTTGGATCTACCCTCTATTCGAAGGGTACACACAAC	consensus_repeat_stdO_Type_VI-B2_v1	class_2	VI-B2	>stdO.class_2.type_VI-B2.CP025930.1_2_REPEAT1@GTTGGATCTACCCTCTATTCGAAGGGTACACACAAC
	CP025930.1	direct_repeat	1839182	1839217	36	CP025930.1_2_REPEAT2	CP025930.1_2	GTTGTGTGTACCCTTCGAATAGAGGGTAGATCCAAC	GCA_002892575	1	16	[ATCC33277]	FALSE	CP025930.1@25	[1839625, 1843534]	VI-B2	VI-B2	VI-B2	certain	VI-B2	0.999415	['tm_HEPN_0_CAS-VI-B', 'Cas13b_1_CAS-VI-B']	-1	GTTGTGTGTACCCTTCGAATAGAGGGTAGATCCAAC	REVERSE COMPLEMENT	GTTGGATCTACCCTCTATTCGAAGGGTACACACAAC	GTTGGATCTACCCTCTATTCGAAGGGTACACACAAC	consensus_repeat_stdO_Type_VI-B2_v1	class_2	VI-B2	>stdO.class_2.type_VI-B2.CP025930.1_2_REPEAT2@GTTGGATCTACCCTCTATTCGAAGGGTACACACAAC
	CP025930.1	direct_repeat	1839248	1839283	36	CP025930.1_2_REPEAT3	CP025930.1_2	GTTGTGTGTACCCTTCGAATAGAGGGTAGATCCAAC	GCA_002892575	1	16	[ATCC33277]	FALSE	CP025930.1@25	[1839625, 1843534]	VI-B2	VI-B2	VI-B2	certain	VI-B2	0.999415	['tm_HEPN_0_CAS-VI-B', 'Cas13b_1_CAS-VI-B']	-1	GTTGTGTGTACCCTTCGAATAGAGGGTAGATCCAAC	REVERSE COMPLEMENT	GTTGGATCTACCCTCTATTCGAAGGGTACACACAAC	GTTGGATCTACCCTCTATTCGAAGGGTACACACAAC	consensus_repeat_stdO_Type_VI-B2_v1	class_2	VI-B2	>stdO.class_2.type_VI-B2.CP025930.1_2_REPEAT3@GTTGGATCTACCCTCTATTCGAAGGGTACACACAAC
	CP025930.1	direct_repeat	1839314	1839349	36	CP025930.1_2_REPEAT4	CP025930.1_2	GTTGTGTGTACCCTTCGAATAGAGGGTAGATCCAAC	GCA_002892575	1	16	[ATCC33277]	FALSE	CP025930.1@25	[1839625, 1843534]	VI-B2	VI-B2	VI-B2	certain	VI-B2	0.999415	['tm_HEPN_0_CAS-VI-B', 'Cas13b_1_CAS-VI-B']	-1	GTTGTGTGTACCCTTCGAATAGAGGGTAGATCCAAC	REVERSE COMPLEMENT	GTTGGATCTACCCTCTATTCGAAGGGTACACACAAC	GTTGGATCTACCCTCTATTCGAAGGGTACACACAAC	consensus_repeat_stdO_Type_VI-B2_v1	class_2	VI-B2	>stdO.class_2.type_VI-B2.CP025930.1_2_REPEAT4@GTTGGATCTACCCTCTATTCGAAGGGTACACACAAC
	CP025930.1	direct_repeat	1839380	1839415	36	CP025930.1_2_REPEAT5	CP025930.1_2	GTTGTGTGTACCCTTCGAATAGAGGGTAGATCCAAC	GCA_002892575	1	16	[ATCC33277]	FALSE	CP025930.1@25	[1839625, 1843534]	VI-B2	VI-B2	VI-B2	certain	VI-B2	0.999415	['tm_HEPN_0_CAS-VI-B', 'Cas13b_1_CAS-VI-B']	-1	GTTGTGTGTACCCTTCGAATAGAGGGTAGATCCAAC	REVERSE COMPLEMENT	GTTGGATCTACCCTCTATTCGAAGGGTACACACAAC	GTTGGATCTACCCTCTATTCGAAGGGTACACACAAC	consensus_repeat_stdO_Type_VI-B2_v1	class_2	VI-B2	>stdO.class_2.type_VI-B2.CP025930.1_2_REPEAT5@GTTGGATCTACCCTCTATTCGAAGGGTACACACAAC
	CP073348.1	direct_repeat	1792863	1792898	36	CP073348.1_1_REPEAT1	CP073348.1_1	GTTGTGTGTACCCTTCGAATAGAGGGTAGATCCAAC	GCA_018141805	1	1	[GMU202011]	FALSE	CP073348.1@22	[1793306, 1797215]	VI-B2	VI-B2	VI-B2	certain	VI-B2	0.999415	['tm_HEPN_0_CAS-VI-B', 'Cas13b_1_CAS-VI-B']	-1	GTTGTGTGTACCCTTCGAATAGAGGGTAGATCCAAC	REVERSE COMPLEMENT	GTTGGATCTACCCTCTATTCGAAGGGTACACACAAC	GTTGGATCTACCCTCTATTCGAAGGGTACACACAAC	consensus_repeat_stdO_Type_VI-B2_v1	class_2	VI-B2	>stdO.class_2.type_VI-B2.CP073348.1_1_REPEAT1@GTTGGATCTACCCTCTATTCGAAGGGTACACACAAC
	CP073348.1	direct_repeat	1792929	1792964	36	CP073348.1_1_REPEAT2	CP073348.1_1	GTTGTGTGTACCCTTCGAATAGAGGGTAGATCCAAC	GCA_018141805	1	1	[GMU202011]	FALSE	CP073348.1@22	[1793306, 1797215]	VI-B2	VI-B2	VI-B2	certain	VI-B2	0.999415	['tm_HEPN_0_CAS-VI-B', 'Cas13b_1_CAS-VI-B']	-1	GTTGTGTGTACCCTTCGAATAGAGGGTAGATCCAAC	REVERSE COMPLEMENT	GTTGGATCTACCCTCTATTCGAAGGGTACACACAAC	GTTGGATCTACCCTCTATTCGAAGGGTACACACAAC	consensus_repeat_stdO_Type_VI-B2_v1	class_2	VI-B2	>stdO.class_2.type_VI-B2.CP073348.1_1_REPEAT2@GTTGGATCTACCCTCTATTCGAAGGGTACACACAAC
	CP073348.1	direct_repeat	1792995	1793030	36	CP073348.1_1_REPEAT3	CP073348.1_1	GTTGTGTGTACCCTTCGAATAGAGGGTAGATCCAAC	GCA_018141805	1	1	[GMU202011]	FALSE	CP073348.1@22	[1793306, 1797215]	VI-B2	VI-B2	VI-B2	certain	VI-B2	0.999415	['tm_HEPN_0_CAS-VI-B', 'Cas13b_1_CAS-VI-B']	-1	GTTGTGTGTACCCTTCGAATAGAGGGTAGATCCAAC	REVERSE COMPLEMENT	GTTGGATCTACCCTCTATTCGAAGGGTACACACAAC	GTTGGATCTACCCTCTATTCGAAGGGTACACACAAC	consensus_repeat_stdO_Type_VI-B2_v1	class_2	VI-B2	>stdO.class_2.type_VI-B2.CP073348.1_1_REPEAT3@GTTGGATCTACCCTCTATTCGAAGGGTACACACAAC
	CP073348.1	direct_repeat	1793061	1793096	36	CP073348.1_1_REPEAT4	CP073348.1_1	GTTGTGTGTACCCTTCGAATAGAGGGTAGATCCAAC	GCA_018141805	1	1	[GMU202011]	FALSE	CP073348.1@22	[1793306, 1797215]	VI-B2	VI-B2	VI-B2	certain	VI-B2	0.999415	['tm_HEPN_0_CAS-VI-B', 'Cas13b_1_CAS-VI-B']	-1	GTTGTGTGTACCCTTCGAATAGAGGGTAGATCCAAC	REVERSE COMPLEMENT	GTTGGATCTACCCTCTATTCGAAGGGTACACACAAC	GTTGGATCTACCCTCTATTCGAAGGGTACACACAAC	consensus_repeat_stdO_Type_VI-B2_v1	class_2	VI-B2	>stdO.class_2.type_VI-B2.CP073348.1_1_REPEAT4@GTTGGATCTACCCTCTATTCGAAGGGTACACACAAC
	CP073349.1	direct_repeat	295319	295354	36	CP073349.1_1_REPEAT1	CP073349.1_1	GTTGTGTGTACCCTTCGAATAGAGGGTAGATCCAAC	GCA_018141765	1	48	[LyG_1]	FALSE	CP073349.1@3	[296092, 300001]	VI-B2	VI-B2	VI-B2	certain	VI-B2	0.999415	['tm_HEPN_0_CAS-VI-B', 'Cas13b_1_CAS-VI-B']	-1	GTTGTGTGTACCCTTCGAATAGAGGGTAGATCCAAC	REVERSE COMPLEMENT	GTTGGATCTACCCTCTATTCGAAGGGTACACACAAC	GTTGGATCTACCCTCTATTCGAAGGGTACACACAAC	consensus_repeat_stdO_Type_VI-B2_v1	class_2	VI-B2	>stdO.class_2.type_VI-B2.CP073349.1_1_REPEAT1@GTTGGATCTACCCTCTATTCGAAGGGTACACACAAC
	CP073349.1	direct_repeat	295385	295420	36	CP073349.1_1_REPEAT2	CP073349.1_1	GTTGTGTGTACCCTTCGAATAGAGGGTAGATCCAAC	GCA_018141765	1	48	[LyG_1]	FALSE	CP073349.1@3	[296092, 300001]	VI-B2	VI-B2	VI-B2	certain	VI-B2	0.999415	['tm_HEPN_0_CAS-VI-B', 'Cas13b_1_CAS-VI-B']	-1	GTTGTGTGTACCCTTCGAATAGAGGGTAGATCCAAC	REVERSE COMPLEMENT	GTTGGATCTACCCTCTATTCGAAGGGTACACACAAC	GTTGGATCTACCCTCTATTCGAAGGGTACACACAAC	consensus_repeat_stdO_Type_VI-B2_v1	class_2	VI-B2	>stdO.class_2.type_VI-B2.CP073349.1_1_REPEAT2@GTTGGATCTACCCTCTATTCGAAGGGTACACACAAC
	CP073349.1	direct_repeat	295451	295486	36	CP073349.1_1_REPEAT3	CP073349.1_1	GTTGTGTGTACCCTTCGAATAGAGGGTAGATCCAAC	GCA_018141765	1	48	[LyG_1]	FALSE	CP073349.1@3	[296092, 300001]	VI-B2	VI-B2	VI-B2	certain	VI-B2	0.999415	['tm_HEPN_0_CAS-VI-B', 'Cas13b_1_CAS-VI-B']	-1	GTTGTGTGTACCCTTCGAATAGAGGGTAGATCCAAC	REVERSE COMPLEMENT	GTTGGATCTACCCTCTATTCGAAGGGTACACACAAC	GTTGGATCTACCCTCTATTCGAAGGGTACACACAAC	consensus_repeat_stdO_Type_VI-B2_v1	class_2	VI-B2	>stdO.class_2.type_VI-B2.CP073349.1_1_REPEAT3@GTTGGATCTACCCTCTATTCGAAGGGTACACACAAC
	CP073349.1	direct_repeat	295517	295552	36	CP073349.1_1_REPEAT4	CP073349.1_1	GTTGTGTGTACCCTTCGAATAGAGGGTAGATCCAAC	GCA_018141765	1	48	[LyG_1]	FALSE	CP073349.1@3	[296092, 300001]	VI-B2	VI-B2	VI-B2	certain	VI-B2	0.999415	['tm_HEPN_0_CAS-VI-B', 'Cas13b_1_CAS-VI-B']	-1	GTTGTGTGTACCCTTCGAATAGAGGGTAGATCCAAC	REVERSE COMPLEMENT	GTTGGATCTACCCTCTATTCGAAGGGTACACACAAC	GTTGGATCTACCCTCTATTCGAAGGGTACACACAAC	consensus_repeat_stdO_Type_VI-B2_v1	class_2	VI-B2	>stdO.class_2.type_VI-B2.CP073349.1_1_REPEAT4@GTTGGATCTACCCTCTATTCGAAGGGTACACACAAC
	CP073349.1	direct_repeat	295583	295618	36	CP073349.1_1_REPEAT5	CP073349.1_1	GTTGTGTGTACCCTTCGAATAGAGGGTAGATCCAAC	GCA_018141765	1	48	[LyG_1]	FALSE	CP073349.1@3	[296092, 300001]	VI-B2	VI-B2	VI-B2	certain	VI-B2	0.999415	['tm_HEPN_0_CAS-VI-B', 'Cas13b_1_CAS-VI-B']	-1	GTTGTGTGTACCCTTCGAATAGAGGGTAGATCCAAC	REVERSE COMPLEMENT	GTTGGATCTACCCTCTATTCGAAGGGTACACACAAC	GTTGGATCTACCCTCTATTCGAAGGGTACACACAAC	consensus_repeat_stdO_Type_VI-B2_v1	class_2	VI-B2	>stdO.class_2.type_VI-B2.CP073349.1_1_REPEAT5@GTTGGATCTACCCTCTATTCGAAGGGTACACACAAC
	CP073349.1	direct_repeat	295649	295684	36	CP073349.1_1_REPEAT6	CP073349.1_1	GTTGTGTGTACCCTTCGAATAGAGGGTAGATCCAAC	GCA_018141765	1	48	[LyG_1]	FALSE	CP073349.1@3	[296092, 300001]	VI-B2	VI-B2	VI-B2	certain	VI-B2	0.999415	['tm_HEPN_0_CAS-VI-B', 'Cas13b_1_CAS-VI-B']	-1	GTTGTGTGTACCCTTCGAATAGAGGGTAGATCCAAC	REVERSE COMPLEMENT	GTTGGATCTACCCTCTATTCGAAGGGTACACACAAC	GTTGGATCTACCCTCTATTCGAAGGGTACACACAAC	consensus_repeat_stdO_Type_VI-B2_v1	class_2	VI-B2	>stdO.class_2.type_VI-B2.CP073349.1_1_REPEAT6@GTTGGATCTACCCTCTATTCGAAGGGTACACACAAC
	CP073349.1	direct_repeat	295715	295750	36	CP073349.1_1_REPEAT7	CP073349.1_1	GTTGTGTGTACCCTTCGAATAGAGGGTAGATCCAAC	GCA_018141765	1	48	[LyG_1]	FALSE	CP073349.1@3	[296092, 300001]	VI-B2	VI-B2	VI-B2	certain	VI-B2	0.999415	['tm_HEPN_0_CAS-VI-B', 'Cas13b_1_CAS-VI-B']	-1	GTTGTGTGTACCCTTCGAATAGAGGGTAGATCCAAC	REVERSE COMPLEMENT	GTTGGATCTACCCTCTATTCGAAGGGTACACACAAC	GTTGGATCTACCCTCTATTCGAAGGGTACACACAAC	consensus_repeat_stdO_Type_VI-B2_v1	class_2	VI-B2	>stdO.class_2.type_VI-B2.CP073349.1_1_REPEAT7@GTTGGATCTACCCTCTATTCGAAGGGTACACACAAC
	CP073349.1	direct_repeat	295781	295816	36	CP073349.1_1_REPEAT8	CP073349.1_1	GTTGTGTGTACCCTTCGAATAGAGGGTAGATCCAAC	GCA_018141765	1	48	[LyG_1]	FALSE	CP073349.1@3	[296092, 300001]	VI-B2	VI-B2	VI-B2	certain	VI-B2	0.999415	['tm_HEPN_0_CAS-VI-B', 'Cas13b_1_CAS-VI-B']	-1	GTTGTGTGTACCCTTCGAATAGAGGGTAGATCCAAC	REVERSE COMPLEMENT	GTTGGATCTACCCTCTATTCGAAGGGTACACACAAC	GTTGGATCTACCCTCTATTCGAAGGGTACACACAAC	consensus_repeat_stdO_Type_VI-B2_v1	class_2	VI-B2	>stdO.class_2.type_VI-B2.CP073349.1_1_REPEAT8@GTTGGATCTACCCTCTATTCGAAGGGTACACACAAC
	CP073349.1	direct_repeat	295847	295882	36	CP073349.1_1_REPEAT9	CP073349.1_1	GTTGTGTGTACCCTTCGAATAGAGGGTAGATCCAAC	GCA_018141765	1	48	[LyG_1]	FALSE	CP073349.1@3	[296092, 300001]	VI-B2	VI-B2	VI-B2	certain	VI-B2	0.999415	['tm_HEPN_0_CAS-VI-B', 'Cas13b_1_CAS-VI-B']	-1	GTTGTGTGTACCCTTCGAATAGAGGGTAGATCCAAC	REVERSE COMPLEMENT	GTTGGATCTACCCTCTATTCGAAGGGTACACACAAC	GTTGGATCTACCCTCTATTCGAAGGGTACACACAAC	consensus_repeat_stdO_Type_VI-B2_v1	class_2	VI-B2	>stdO.class_2.type_VI-B2.CP073349.1_1_REPEAT9@GTTGGATCTACCCTCTATTCGAAGGGTACACACAAC
	CP073350.1	direct_repeat	295319	295354	36	CP073350.1_1_REPEAT1	CP073350.1_1	GTTGTGTGTACCCTTCGAATAGAGGGTAGATCCAAC	GCA_018141745	1	47	[LyG_2]	FALSE	CP073350.1@3	[296092, 300001]	VI-B2	VI-B2	VI-B2	certain	VI-B2	0.999415	['tm_HEPN_0_CAS-VI-B', 'Cas13b_1_CAS-VI-B']	-1	GTTGTGTGTACCCTTCGAATAGAGGGTAGATCCAAC	REVERSE COMPLEMENT	GTTGGATCTACCCTCTATTCGAAGGGTACACACAAC	GTTGGATCTACCCTCTATTCGAAGGGTACACACAAC	consensus_repeat_stdO_Type_VI-B2_v1	class_2	VI-B2	>stdO.class_2.type_VI-B2.CP073350.1_1_REPEAT1@GTTGGATCTACCCTCTATTCGAAGGGTACACACAAC
	CP073350.1	direct_repeat	295385	295420	36	CP073350.1_1_REPEAT2	CP073350.1_1	GTTGTGTGTACCCTTCGAATAGAGGGTAGATCCAAC	GCA_018141745	1	47	[LyG_2]	FALSE	CP073350.1@3	[296092, 300001]	VI-B2	VI-B2	VI-B2	certain	VI-B2	0.999415	['tm_HEPN_0_CAS-VI-B', 'Cas13b_1_CAS-VI-B']	-1	GTTGTGTGTACCCTTCGAATAGAGGGTAGATCCAAC	REVERSE COMPLEMENT	GTTGGATCTACCCTCTATTCGAAGGGTACACACAAC	GTTGGATCTACCCTCTATTCGAAGGGTACACACAAC	consensus_repeat_stdO_Type_VI-B2_v1	class_2	VI-B2	>stdO.class_2.type_VI-B2.CP073350.1_1_REPEAT2@GTTGGATCTACCCTCTATTCGAAGGGTACACACAAC
	CP073350.1	direct_repeat	295451	295486	36	CP073350.1_1_REPEAT3	CP073350.1_1	GTTGTGTGTACCCTTCGAATAGAGGGTAGATCCAAC	GCA_018141745	1	47	[LyG_2]	FALSE	CP073350.1@3	[296092, 300001]	VI-B2	VI-B2	VI-B2	certain	VI-B2	0.999415	['tm_HEPN_0_CAS-VI-B', 'Cas13b_1_CAS-VI-B']	-1	GTTGTGTGTACCCTTCGAATAGAGGGTAGATCCAAC	REVERSE COMPLEMENT	GTTGGATCTACCCTCTATTCGAAGGGTACACACAAC	GTTGGATCTACCCTCTATTCGAAGGGTACACACAAC	consensus_repeat_stdO_Type_VI-B2_v1	class_2	VI-B2	>stdO.class_2.type_VI-B2.CP073350.1_1_REPEAT3@GTTGGATCTACCCTCTATTCGAAGGGTACACACAAC
	CP073350.1	direct_repeat	295517	295552	36	CP073350.1_1_REPEAT4	CP073350.1_1	GTTGTGTGTACCCTTCGAATAGAGGGTAGATCCAAC	GCA_018141745	1	47	[LyG_2]	FALSE	CP073350.1@3	[296092, 300001]	VI-B2	VI-B2	VI-B2	certain	VI-B2	0.999415	['tm_HEPN_0_CAS-VI-B', 'Cas13b_1_CAS-VI-B']	-1	GTTGTGTGTACCCTTCGAATAGAGGGTAGATCCAAC	REVERSE COMPLEMENT	GTTGGATCTACCCTCTATTCGAAGGGTACACACAAC	GTTGGATCTACCCTCTATTCGAAGGGTACACACAAC	consensus_repeat_stdO_Type_VI-B2_v1	class_2	VI-B2	>stdO.class_2.type_VI-B2.CP073350.1_1_REPEAT4@GTTGGATCTACCCTCTATTCGAAGGGTACACACAAC
	CP073350.1	direct_repeat	295583	295618	36	CP073350.1_1_REPEAT5	CP073350.1_1	GTTGTGTGTACCCTTCGAATAGAGGGTAGATCCAAC	GCA_018141745	1	47	[LyG_2]	FALSE	CP073350.1@3	[296092, 300001]	VI-B2	VI-B2	VI-B2	certain	VI-B2	0.999415	['tm_HEPN_0_CAS-VI-B', 'Cas13b_1_CAS-VI-B']	-1	GTTGTGTGTACCCTTCGAATAGAGGGTAGATCCAAC	REVERSE COMPLEMENT	GTTGGATCTACCCTCTATTCGAAGGGTACACACAAC	GTTGGATCTACCCTCTATTCGAAGGGTACACACAAC	consensus_repeat_stdO_Type_VI-B2_v1	class_2	VI-B2	>stdO.class_2.type_VI-B2.CP073350.1_1_REPEAT5@GTTGGATCTACCCTCTATTCGAAGGGTACACACAAC
	CP073350.1	direct_repeat	295649	295684	36	CP073350.1_1_REPEAT6	CP073350.1_1	GTTGTGTGTACCCTTCGAATAGAGGGTAGATCCAAC	GCA_018141745	1	47	[LyG_2]	FALSE	CP073350.1@3	[296092, 300001]	VI-B2	VI-B2	VI-B2	certain	VI-B2	0.999415	['tm_HEPN_0_CAS-VI-B', 'Cas13b_1_CAS-VI-B']	-1	GTTGTGTGTACCCTTCGAATAGAGGGTAGATCCAAC	REVERSE COMPLEMENT	GTTGGATCTACCCTCTATTCGAAGGGTACACACAAC	GTTGGATCTACCCTCTATTCGAAGGGTACACACAAC	consensus_repeat_stdO_Type_VI-B2_v1	class_2	VI-B2	>stdO.class_2.type_VI-B2.CP073350.1_1_REPEAT6@GTTGGATCTACCCTCTATTCGAAGGGTACACACAAC
	CP073350.1	direct_repeat	295715	295750	36	CP073350.1_1_REPEAT7	CP073350.1_1	GTTGTGTGTACCCTTCGAATAGAGGGTAGATCCAAC	GCA_018141745	1	47	[LyG_2]	FALSE	CP073350.1@3	[296092, 300001]	VI-B2	VI-B2	VI-B2	certain	VI-B2	0.999415	['tm_HEPN_0_CAS-VI-B', 'Cas13b_1_CAS-VI-B']	-1	GTTGTGTGTACCCTTCGAATAGAGGGTAGATCCAAC	REVERSE COMPLEMENT	GTTGGATCTACCCTCTATTCGAAGGGTACACACAAC	GTTGGATCTACCCTCTATTCGAAGGGTACACACAAC	consensus_repeat_stdO_Type_VI-B2_v1	class_2	VI-B2	>stdO.class_2.type_VI-B2.CP073350.1_1_REPEAT7@GTTGGATCTACCCTCTATTCGAAGGGTACACACAAC
	CP073350.1	direct_repeat	295781	295816	36	CP073350.1_1_REPEAT8	CP073350.1_1	GTTGTGTGTACCCTTCGAATAGAGGGTAGATCCAAC	GCA_018141745	1	47	[LyG_2]	FALSE	CP073350.1@3	[296092, 300001]	VI-B2	VI-B2	VI-B2	certain	VI-B2	0.999415	['tm_HEPN_0_CAS-VI-B', 'Cas13b_1_CAS-VI-B']	-1	GTTGTGTGTACCCTTCGAATAGAGGGTAGATCCAAC	REVERSE COMPLEMENT	GTTGGATCTACCCTCTATTCGAAGGGTACACACAAC	GTTGGATCTACCCTCTATTCGAAGGGTACACACAAC	consensus_repeat_stdO_Type_VI-B2_v1	class_2	VI-B2	>stdO.class_2.type_VI-B2.CP073350.1_1_REPEAT8@GTTGGATCTACCCTCTATTCGAAGGGTACACACAAC
	CP073350.1	direct_repeat	295847	295882	36	CP073350.1_1_REPEAT9	CP073350.1_1	GTTGTGTGTACCCTTCGAATAGAGGGTAGATCCAAC	GCA_018141745	1	47	[LyG_2]	FALSE	CP073350.1@3	[296092, 300001]	VI-B2	VI-B2	VI-B2	certain	VI-B2	0.999415	['tm_HEPN_0_CAS-VI-B', 'Cas13b_1_CAS-VI-B']	-1	GTTGTGTGTACCCTTCGAATAGAGGGTAGATCCAAC	REVERSE COMPLEMENT	GTTGGATCTACCCTCTATTCGAAGGGTACACACAAC	GTTGGATCTACCCTCTATTCGAAGGGTACACACAAC	consensus_repeat_stdO_Type_VI-B2_v1	class_2	VI-B2	>stdO.class_2.type_VI-B2.CP073350.1_1_REPEAT9@GTTGGATCTACCCTCTATTCGAAGGGTACACACAAC
	CP092050.1	direct_repeat	1499139	1499174	36	CP092050.1_2_REPEAT1	CP092050.1_2	GTTGTGTGTACCCTTCGAATAGAGGGTAGATCCAAC	GCA_023822465	0.W50	37	[W50_BR1]	FALSE	CP092050.1@19	[1499846, 1503923]	VI-B2	VI-B2	VI-B2	certain	VI-B2	0.999415	['tm_HEPN_0_CAS-VI-B', 'Cas13b_1_CAS-VI-B']	-1	GTTGTGTGTACCCTTCGAATAGAGGGTAGATCCAAC	REVERSE COMPLEMENT	GTTGGATCTACCCTCTATTCGAAGGGTACACACAAC	GTTGGATCTACCCTCTATTCGAAGGGTACACACAAC	consensus_repeat_stdO_Type_VI-B2_v1	class_2	VI-B2	>stdO.class_2.type_VI-B2.CP092050.1_2_REPEAT1@GTTGGATCTACCCTCTATTCGAAGGGTACACACAAC
	CP092050.1	direct_repeat	1499205	1499240	36	CP092050.1_2_REPEAT2	CP092050.1_2	GTTGTGTGTACCCTTCGAATAGAGGGTAGATCCAAC	GCA_023822465	0.W50	37	[W50_BR1]	FALSE	CP092050.1@19	[1499846, 1503923]	VI-B2	VI-B2	VI-B2	certain	VI-B2	0.999415	['tm_HEPN_0_CAS-VI-B', 'Cas13b_1_CAS-VI-B']	-1	GTTGTGTGTACCCTTCGAATAGAGGGTAGATCCAAC	REVERSE COMPLEMENT	GTTGGATCTACCCTCTATTCGAAGGGTACACACAAC	GTTGGATCTACCCTCTATTCGAAGGGTACACACAAC	consensus_repeat_stdO_Type_VI-B2_v1	class_2	VI-B2	>stdO.class_2.type_VI-B2.CP092050.1_2_REPEAT2@GTTGGATCTACCCTCTATTCGAAGGGTACACACAAC
	CP092050.1	direct_repeat	1499271	1499306	36	CP092050.1_2_REPEAT3	CP092050.1_2	GTTGTGTGTACCCTTCGAATAGAGGGTAGATCCAAC	GCA_023822465	0.W50	37	[W50_BR1]	FALSE	CP092050.1@19	[1499846, 1503923]	VI-B2	VI-B2	VI-B2	certain	VI-B2	0.999415	['tm_HEPN_0_CAS-VI-B', 'Cas13b_1_CAS-VI-B']	-1	GTTGTGTGTACCCTTCGAATAGAGGGTAGATCCAAC	REVERSE COMPLEMENT	GTTGGATCTACCCTCTATTCGAAGGGTACACACAAC	GTTGGATCTACCCTCTATTCGAAGGGTACACACAAC	consensus_repeat_stdO_Type_VI-B2_v1	class_2	VI-B2	>stdO.class_2.type_VI-B2.CP092050.1_2_REPEAT3@GTTGGATCTACCCTCTATTCGAAGGGTACACACAAC
	CP092050.1	direct_repeat	1499337	1499372	36	CP092050.1_2_REPEAT4	CP092050.1_2	GTTGTGTGTACCCTTCGAATAGAGGGTAGATCCAAC	GCA_023822465	0.W50	37	[W50_BR1]	FALSE	CP092050.1@19	[1499846, 1503923]	VI-B2	VI-B2	VI-B2	certain	VI-B2	0.999415	['tm_HEPN_0_CAS-VI-B', 'Cas13b_1_CAS-VI-B']	-1	GTTGTGTGTACCCTTCGAATAGAGGGTAGATCCAAC	REVERSE COMPLEMENT	GTTGGATCTACCCTCTATTCGAAGGGTACACACAAC	GTTGGATCTACCCTCTATTCGAAGGGTACACACAAC	consensus_repeat_stdO_Type_VI-B2_v1	class_2	VI-B2	>stdO.class_2.type_VI-B2.CP092050.1_2_REPEAT4@GTTGGATCTACCCTCTATTCGAAGGGTACACACAAC
	CP092050.1	direct_repeat	1499403	1499438	36	CP092050.1_2_REPEAT5	CP092050.1_2	GTTGTGTGTACCCTTCGAATAGAGGGTAGATCCAAC	GCA_023822465	0.W50	37	[W50_BR1]	FALSE	CP092050.1@19	[1499846, 1503923]	VI-B2	VI-B2	VI-B2	certain	VI-B2	0.999415	['tm_HEPN_0_CAS-VI-B', 'Cas13b_1_CAS-VI-B']	-1	GTTGTGTGTACCCTTCGAATAGAGGGTAGATCCAAC	REVERSE COMPLEMENT	GTTGGATCTACCCTCTATTCGAAGGGTACACACAAC	GTTGGATCTACCCTCTATTCGAAGGGTACACACAAC	consensus_repeat_stdO_Type_VI-B2_v1	class_2	VI-B2	>stdO.class_2.type_VI-B2.CP092050.1_2_REPEAT5@GTTGGATCTACCCTCTATTCGAAGGGTACACACAAC
	CP092050.1	direct_repeat	1499469	1499504	36	CP092050.1_2_REPEAT6	CP092050.1_2	GTTGTGTGTACCCTTCGAATAGAGGGTAGATCCAAC	GCA_023822465	0.W50	37	[W50_BR1]	FALSE	CP092050.1@19	[1499846, 1503923]	VI-B2	VI-B2	VI-B2	certain	VI-B2	0.999415	['tm_HEPN_0_CAS-VI-B', 'Cas13b_1_CAS-VI-B']	-1	GTTGTGTGTACCCTTCGAATAGAGGGTAGATCCAAC	REVERSE COMPLEMENT	GTTGGATCTACCCTCTATTCGAAGGGTACACACAAC	GTTGGATCTACCCTCTATTCGAAGGGTACACACAAC	consensus_repeat_stdO_Type_VI-B2_v1	class_2	VI-B2	>stdO.class_2.type_VI-B2.CP092050.1_2_REPEAT6@GTTGGATCTACCCTCTATTCGAAGGGTACACACAAC
	CP092050.1	direct_repeat	1499535	1499570	36	CP092050.1_2_REPEAT7	CP092050.1_2	GTTGTGTGTACCCTTCGAATAGAGGGTAGATCCAAC	GCA_023822465	0.W50	37	[W50_BR1]	FALSE	CP092050.1@19	[1499846, 1503923]	VI-B2	VI-B2	VI-B2	certain	VI-B2	0.999415	['tm_HEPN_0_CAS-VI-B', 'Cas13b_1_CAS-VI-B']	-1	GTTGTGTGTACCCTTCGAATAGAGGGTAGATCCAAC	REVERSE COMPLEMENT	GTTGGATCTACCCTCTATTCGAAGGGTACACACAAC	GTTGGATCTACCCTCTATTCGAAGGGTACACACAAC	consensus_repeat_stdO_Type_VI-B2_v1	class_2	VI-B2	>stdO.class_2.type_VI-B2.CP092050.1_2_REPEAT7@GTTGGATCTACCCTCTATTCGAAGGGTACACACAAC
	CP092050.1	direct_repeat	1499601	1499636	36	CP092050.1_2_REPEAT8	CP092050.1_2	GTTGTGTGTACCCTTCGAATAGAGGGTAGATCCAAC	GCA_023822465	0.W50	37	[W50_BR1]	FALSE	CP092050.1@19	[1499846, 1503923]	VI-B2	VI-B2	VI-B2	certain	VI-B2	0.999415	['tm_HEPN_0_CAS-VI-B', 'Cas13b_1_CAS-VI-B']	-1	GTTGTGTGTACCCTTCGAATAGAGGGTAGATCCAAC	REVERSE COMPLEMENT	GTTGGATCTACCCTCTATTCGAAGGGTACACACAAC	GTTGGATCTACCCTCTATTCGAAGGGTACACACAAC	consensus_repeat_stdO_Type_VI-B2_v1	class_2	VI-B2	>stdO.class_2.type_VI-B2.CP092050.1_2_REPEAT8@GTTGGATCTACCCTCTATTCGAAGGGTACACACAAC
	FUFD01000026.1	direct_repeat	442	477	36	FUFD01000026.1_2_REPEAT1	FUFD01000026.1_2	GTTGTGTGTACCCTTCGAATAGAGGGTAGATCCAAC	GCA_900157225	1	84	[7BTORR]	FALSE	FUFD01000026.1@1	[1083, 5160]	VI-B2	VI-B2	VI-B2	certain	VI-B2	0.999415	['tm_HEPN_0_CAS-VI-B', 'Cas13b_1_CAS-VI-B']	-1	GTTGTGTGTACCCTTCGAATAGAGGGTAGATCCAAC	REVERSE COMPLEMENT	GTTGGATCTACCCTCTATTCGAAGGGTACACACAAC	GTTGGATCTACCCTCTATTCGAAGGGTACACACAAC	consensus_repeat_stdO_Type_VI-B2_v1	class_2	VI-B2	>stdO.class_2.type_VI-B2.FUFD01000026.1_2_REPEAT1@GTTGGATCTACCCTCTATTCGAAGGGTACACACAAC
	FUFD01000026.1	direct_repeat	509	544	36	FUFD01000026.1_2_REPEAT2	FUFD01000026.1_2	GTTGTGTGTACCCTTCGAATAGAGGGTAGATCCAAC	GCA_900157225	1	84	[7BTORR]	FALSE	FUFD01000026.1@1	[1083, 5160]	VI-B2	VI-B2	VI-B2	certain	VI-B2	0.999415	['tm_HEPN_0_CAS-VI-B', 'Cas13b_1_CAS-VI-B']	-1	GTTGTGTGTACCCTTCGAATAGAGGGTAGATCCAAC	REVERSE COMPLEMENT	GTTGGATCTACCCTCTATTCGAAGGGTACACACAAC	GTTGGATCTACCCTCTATTCGAAGGGTACACACAAC	consensus_repeat_stdO_Type_VI-B2_v1	class_2	VI-B2	>stdO.class_2.type_VI-B2.FUFD01000026.1_2_REPEAT2@GTTGGATCTACCCTCTATTCGAAGGGTACACACAAC
	FUFD01000026.1	direct_repeat	574	609	36	FUFD01000026.1_2_REPEAT3	FUFD01000026.1_2	GTTGTGTGTACCCTTCGAATAGAGGGTAGATCCAAC	GCA_900157225	1	84	[7BTORR]	FALSE	FUFD01000026.1@1	[1083, 5160]	VI-B2	VI-B2	VI-B2	certain	VI-B2	0.999415	['tm_HEPN_0_CAS-VI-B', 'Cas13b_1_CAS-VI-B']	-1	GTTGTGTGTACCCTTCGAATAGAGGGTAGATCCAAC	REVERSE COMPLEMENT	GTTGGATCTACCCTCTATTCGAAGGGTACACACAAC	GTTGGATCTACCCTCTATTCGAAGGGTACACACAAC	consensus_repeat_stdO_Type_VI-B2_v1	class_2	VI-B2	>stdO.class_2.type_VI-B2.FUFD01000026.1_2_REPEAT3@GTTGGATCTACCCTCTATTCGAAGGGTACACACAAC
	FUFD01000026.1	direct_repeat	640	675	36	FUFD01000026.1_2_REPEAT4	FUFD01000026.1_2	GTTGTGTGTACCCTTCGAATAGAGGGTAGATCCAAC	GCA_900157225	1	84	[7BTORR]	FALSE	FUFD01000026.1@1	[1083, 5160]	VI-B2	VI-B2	VI-B2	certain	VI-B2	0.999415	['tm_HEPN_0_CAS-VI-B', 'Cas13b_1_CAS-VI-B']	-1	GTTGTGTGTACCCTTCGAATAGAGGGTAGATCCAAC	REVERSE COMPLEMENT	GTTGGATCTACCCTCTATTCGAAGGGTACACACAAC	GTTGGATCTACCCTCTATTCGAAGGGTACACACAAC	consensus_repeat_stdO_Type_VI-B2_v1	class_2	VI-B2	>stdO.class_2.type_VI-B2.FUFD01000026.1_2_REPEAT4@GTTGGATCTACCCTCTATTCGAAGGGTACACACAAC
	FUFD01000026.1	direct_repeat	706	741	36	FUFD01000026.1_2_REPEAT5	FUFD01000026.1_2	GTTGTGTGTACCCTTCGAATAGAGGGTAGATCCAAC	GCA_900157225	1	84	[7BTORR]	FALSE	FUFD01000026.1@1	[1083, 5160]	VI-B2	VI-B2	VI-B2	certain	VI-B2	0.999415	['tm_HEPN_0_CAS-VI-B', 'Cas13b_1_CAS-VI-B']	-1	GTTGTGTGTACCCTTCGAATAGAGGGTAGATCCAAC	REVERSE COMPLEMENT	GTTGGATCTACCCTCTATTCGAAGGGTACACACAAC	GTTGGATCTACCCTCTATTCGAAGGGTACACACAAC	consensus_repeat_stdO_Type_VI-B2_v1	class_2	VI-B2	>stdO.class_2.type_VI-B2.FUFD01000026.1_2_REPEAT5@GTTGGATCTACCCTCTATTCGAAGGGTACACACAAC
	FUFD01000026.1	direct_repeat	772	807	36	FUFD01000026.1_2_REPEAT6	FUFD01000026.1_2	GTTGTGTGTACCCTTCGAATAGAGGGTAGATCCAAC	GCA_900157225	1	84	[7BTORR]	FALSE	FUFD01000026.1@1	[1083, 5160]	VI-B2	VI-B2	VI-B2	certain	VI-B2	0.999415	['tm_HEPN_0_CAS-VI-B', 'Cas13b_1_CAS-VI-B']	-1	GTTGTGTGTACCCTTCGAATAGAGGGTAGATCCAAC	REVERSE COMPLEMENT	GTTGGATCTACCCTCTATTCGAAGGGTACACACAAC	GTTGGATCTACCCTCTATTCGAAGGGTACACACAAC	consensus_repeat_stdO_Type_VI-B2_v1	class_2	VI-B2	>stdO.class_2.type_VI-B2.FUFD01000026.1_2_REPEAT6@GTTGGATCTACCCTCTATTCGAAGGGTACACACAAC
	FUFD01000026.1	direct_repeat	838	873	36	FUFD01000026.1_2_REPEAT7	FUFD01000026.1_2	GTTGTGTGTACCCTTCGAATAGAGGGTAGATCCAAC	GCA_900157225	1	84	[7BTORR]	FALSE	FUFD01000026.1@1	[1083, 5160]	VI-B2	VI-B2	VI-B2	certain	VI-B2	0.999415	['tm_HEPN_0_CAS-VI-B', 'Cas13b_1_CAS-VI-B']	-1	GTTGTGTGTACCCTTCGAATAGAGGGTAGATCCAAC	REVERSE COMPLEMENT	GTTGGATCTACCCTCTATTCGAAGGGTACACACAAC	GTTGGATCTACCCTCTATTCGAAGGGTACACACAAC	consensus_repeat_stdO_Type_VI-B2_v1	class_2	VI-B2	>stdO.class_2.type_VI-B2.FUFD01000026.1_2_REPEAT7@GTTGGATCTACCCTCTATTCGAAGGGTACACACAAC
	FUFE01000012.1	direct_repeat	54909	54944	36	FUFE01000012.1_2_REPEAT1	FUFE01000012.1_2	GTTGTGTGTACCCTTCGAATAGAGGGTAGATCCAAC	GCA_900157295	1	75	[11A]	FALSE	FUFE01000012.1@2	[55730, 59639]	VI-B2	VI-B2	VI-B2	certain	VI-B2	0.999415	['tm_HEPN_0_CAS-VI-B', 'Cas13b_1_CAS-VI-B']	-1	GTTGTGTGTACCCTTCGAATAGAGGGTAGATCCAAC	REVERSE COMPLEMENT	GTTGGATCTACCCTCTATTCGAAGGGTACACACAAC	GTTGGATCTACCCTCTATTCGAAGGGTACACACAAC	consensus_repeat_stdO_Type_VI-B2_v1	class_2	VI-B2	>stdO.class_2.type_VI-B2.FUFE01000012.1_2_REPEAT1@GTTGGATCTACCCTCTATTCGAAGGGTACACACAAC
	FUFE01000012.1	direct_repeat	54976	55011	36	FUFE01000012.1_2_REPEAT2	FUFE01000012.1_2	GTTGTGTGTACCCTTCGAATAGAGGGTAGATCCAAC	GCA_900157295	1	75	[11A]	FALSE	FUFE01000012.1@2	[55730, 59639]	VI-B2	VI-B2	VI-B2	certain	VI-B2	0.999415	['tm_HEPN_0_CAS-VI-B', 'Cas13b_1_CAS-VI-B']	-1	GTTGTGTGTACCCTTCGAATAGAGGGTAGATCCAAC	REVERSE COMPLEMENT	GTTGGATCTACCCTCTATTCGAAGGGTACACACAAC	GTTGGATCTACCCTCTATTCGAAGGGTACACACAAC	consensus_repeat_stdO_Type_VI-B2_v1	class_2	VI-B2	>stdO.class_2.type_VI-B2.FUFE01000012.1_2_REPEAT2@GTTGGATCTACCCTCTATTCGAAGGGTACACACAAC
	FUFE01000012.1	direct_repeat	55042	55077	36	FUFE01000012.1_2_REPEAT3	FUFE01000012.1_2	GTTGTGTGTACCCTTCGAATAGAGGGTAGATCCAAC	GCA_900157295	1	75	[11A]	FALSE	FUFE01000012.1@2	[55730, 59639]	VI-B2	VI-B2	VI-B2	certain	VI-B2	0.999415	['tm_HEPN_0_CAS-VI-B', 'Cas13b_1_CAS-VI-B']	-1	GTTGTGTGTACCCTTCGAATAGAGGGTAGATCCAAC	REVERSE COMPLEMENT	GTTGGATCTACCCTCTATTCGAAGGGTACACACAAC	GTTGGATCTACCCTCTATTCGAAGGGTACACACAAC	consensus_repeat_stdO_Type_VI-B2_v1	class_2	VI-B2	>stdO.class_2.type_VI-B2.FUFE01000012.1_2_REPEAT3@GTTGGATCTACCCTCTATTCGAAGGGTACACACAAC
	FUFE01000012.1	direct_repeat	55174	55209	36	FUFE01000012.1_2_REPEAT5	FUFE01000012.1_2	GTTGTGTGTACCCTTCGAATAGAGGGTAGATCCAAC	GCA_900157295	1	75	[11A]	FALSE	FUFE01000012.1@2	[55730, 59639]	VI-B2	VI-B2	VI-B2	certain	VI-B2	0.999415	['tm_HEPN_0_CAS-VI-B', 'Cas13b_1_CAS-VI-B']	-1	GTTGTGTGTACCCTTCGAATAGAGGGTAGATCCAAC	REVERSE COMPLEMENT	GTTGGATCTACCCTCTATTCGAAGGGTACACACAAC	GTTGGATCTACCCTCTATTCGAAGGGTACACACAAC	consensus_repeat_stdO_Type_VI-B2_v1	class_2	VI-B2	>stdO.class_2.type_VI-B2.FUFE01000012.1_2_REPEAT5@GTTGGATCTACCCTCTATTCGAAGGGTACACACAAC
	FUFE01000012.1	direct_repeat	55240	55275	36	FUFE01000012.1_2_REPEAT6	FUFE01000012.1_2	GTTGTGTGTACCCTTCGAATAGAGGGTAGATCCAAC	GCA_900157295	1	75	[11A]	FALSE	FUFE01000012.1@2	[55730, 59639]	VI-B2	VI-B2	VI-B2	certain	VI-B2	0.999415	['tm_HEPN_0_CAS-VI-B', 'Cas13b_1_CAS-VI-B']	-1	GTTGTGTGTACCCTTCGAATAGAGGGTAGATCCAAC	REVERSE COMPLEMENT	GTTGGATCTACCCTCTATTCGAAGGGTACACACAAC	GTTGGATCTACCCTCTATTCGAAGGGTACACACAAC	consensus_repeat_stdO_Type_VI-B2_v1	class_2	VI-B2	>stdO.class_2.type_VI-B2.FUFE01000012.1_2_REPEAT6@GTTGGATCTACCCTCTATTCGAAGGGTACACACAAC
	FUFE01000012.1	direct_repeat	55306	55341	36	FUFE01000012.1_2_REPEAT7	FUFE01000012.1_2	GTTGTGTGTACCCTTCGAATAGAGGGTAGATCCAAC	GCA_900157295	1	75	[11A]	FALSE	FUFE01000012.1@2	[55730, 59639]	VI-B2	VI-B2	VI-B2	certain	VI-B2	0.999415	['tm_HEPN_0_CAS-VI-B', 'Cas13b_1_CAS-VI-B']	-1	GTTGTGTGTACCCTTCGAATAGAGGGTAGATCCAAC	REVERSE COMPLEMENT	GTTGGATCTACCCTCTATTCGAAGGGTACACACAAC	GTTGGATCTACCCTCTATTCGAAGGGTACACACAAC	consensus_repeat_stdO_Type_VI-B2_v1	class_2	VI-B2	>stdO.class_2.type_VI-B2.FUFE01000012.1_2_REPEAT7@GTTGGATCTACCCTCTATTCGAAGGGTACACACAAC
	FUFE01000012.1	direct_repeat	55372	55407	36	FUFE01000012.1_2_REPEAT8	FUFE01000012.1_2	GTTGTGTGTACCCTTCGAATAGAGGGTAGATCCAAC	GCA_900157295	1	75	[11A]	FALSE	FUFE01000012.1@2	[55730, 59639]	VI-B2	VI-B2	VI-B2	certain	VI-B2	0.999415	['tm_HEPN_0_CAS-VI-B', 'Cas13b_1_CAS-VI-B']	-1	GTTGTGTGTACCCTTCGAATAGAGGGTAGATCCAAC	REVERSE COMPLEMENT	GTTGGATCTACCCTCTATTCGAAGGGTACACACAAC	GTTGGATCTACCCTCTATTCGAAGGGTACACACAAC	consensus_repeat_stdO_Type_VI-B2_v1	class_2	VI-B2	>stdO.class_2.type_VI-B2.FUFE01000012.1_2_REPEAT8@GTTGGATCTACCCTCTATTCGAAGGGTACACACAAC
	FUFE01000012.1	direct_repeat	55108	55143	36	FUFE01000012.1_2_REPEAT4	FUFE01000012.1_2	GTTGTGTGTACCCTCCGAATAGAGGGTAGATCCAAC	GCA_900157295	1	75	[11A]	FALSE	FUFE01000012.1@2	[55730, 59639]	VI-B2	VI-B2	VI-B2	certain	VI-B2	0.999415	['tm_HEPN_0_CAS-VI-B', 'Cas13b_1_CAS-VI-B']	-1	GTTGTGTGTACCCTTCGAATAGAGGGTAGATCCAAC	REVERSE COMPLEMENT	GTTGGATCTACCCTCTATTCGGAGGGTACACACAAC	GTTGGATCTACCCTCTATTCGAAGGGTACACACAAC	consensus_repeat_stdO_Type_VI-B2_v1	class_2	VI-B2	>stdO.class_2.type_VI-B2.FUFE01000012.1_2_REPEAT4@GTTGGATCTACCCTCTATTCGGAGGGTACACACAAC
	FUFI01000016.1	direct_repeat	80824	80859	36	FUFI01000016.1_3_REPEAT3	FUFI01000016.1_3	GTTGTGTGTACCCTTCGAATAGAGGGTAGATCCAAC	GCA_900157235	1	67	[SU60]	FALSE	FUFI01000016.1@3	[81267, 85175]	VI-B2	VI-B2	VI-B2	certain	VI-B2	0.999415	['tm_HEPN_0_CAS-VI-B', 'Cas13b_1_CAS-VI-B']	-1	GTTGTGTGTACCCTTCGAATAGAGGGTAGATCCAAC	REVERSE COMPLEMENT	GTTGGATCTACCCTCTATTCGAAGGGTACACACAAC	GTTGGATCTACCCTCTATTCGAAGGGTACACACAAC	consensus_repeat_stdO_Type_VI-B2_v1	class_2	VI-B2	>stdO.class_2.type_VI-B2.FUFI01000016.1_3_REPEAT3@GTTGGATCTACCCTCTATTCGAAGGGTACACACAAC
	FUFI01000016.1	direct_repeat	80956	80991	36	FUFI01000016.1_3_REPEAT5	FUFI01000016.1_3	GTTGTGTGTACCCTTCGAATAGAGGGTAGATCCAAC	GCA_900157235	1	67	[SU60]	FALSE	FUFI01000016.1@3	[81267, 85175]	VI-B2	VI-B2	VI-B2	certain	VI-B2	0.999415	['tm_HEPN_0_CAS-VI-B', 'Cas13b_1_CAS-VI-B']	-1	GTTGTGTGTACCCTTCGAATAGAGGGTAGATCCAAC	REVERSE COMPLEMENT	GTTGGATCTACCCTCTATTCGAAGGGTACACACAAC	GTTGGATCTACCCTCTATTCGAAGGGTACACACAAC	consensus_repeat_stdO_Type_VI-B2_v1	class_2	VI-B2	>stdO.class_2.type_VI-B2.FUFI01000016.1_3_REPEAT5@GTTGGATCTACCCTCTATTCGAAGGGTACACACAAC
	FUFI01000016.1	direct_repeat	81022	81057	36	FUFI01000016.1_3_REPEAT6	FUFI01000016.1_3	GTTGTGTGTACCCTTCGAATAGAGGGTAGATCCAAC	GCA_900157235	1	67	[SU60]	FALSE	FUFI01000016.1@3	[81267, 85175]	VI-B2	VI-B2	VI-B2	certain	VI-B2	0.999415	['tm_HEPN_0_CAS-VI-B', 'Cas13b_1_CAS-VI-B']	-1	GTTGTGTGTACCCTTCGAATAGAGGGTAGATCCAAC	REVERSE COMPLEMENT	GTTGGATCTACCCTCTATTCGAAGGGTACACACAAC	GTTGGATCTACCCTCTATTCGAAGGGTACACACAAC	consensus_repeat_stdO_Type_VI-B2_v1	class_2	VI-B2	>stdO.class_2.type_VI-B2.FUFI01000016.1_3_REPEAT6@GTTGGATCTACCCTCTATTCGAAGGGTACACACAAC
	FUFI01000016.1	direct_repeat	80890	80925	36	FUFI01000016.1_3_REPEAT4	FUFI01000016.1_3	GTTGTGTATACCCTTCGAATAGAGGGTAGATCCAAC	GCA_900157235	1	67	[SU60]	FALSE	FUFI01000016.1@3	[81267, 85175]	VI-B2	VI-B2	VI-B2	certain	VI-B2	0.999415	['tm_HEPN_0_CAS-VI-B', 'Cas13b_1_CAS-VI-B']	-1	GTTGTGTGTACCCTTCGAATAGAGGGTAGATCCAAC	REVERSE COMPLEMENT	GTTGGATCTACCCTCTATTCGAAGGGTATACACAAC	GTTGGATCTACCCTCTATTCGAAGGGTACACACAAC	consensus_repeat_stdO_Type_VI-B2_v1	class_2	VI-B2	>stdO.class_2.type_VI-B2.FUFI01000016.1_3_REPEAT4@GTTGGATCTACCCTCTATTCGAAGGGTATACACAAC
	FUFI01000016.1	direct_repeat	80692	80727	36	FUFI01000016.1_3_REPEAT1	FUFI01000016.1_3	GTTGTGTGTACCCTTCAAATAGAGGGTAGATCCAAC	GCA_900157235	1	67	[SU60]	FALSE	FUFI01000016.1@3	[81267, 85175]	VI-B2	VI-B2	VI-B2	certain	VI-B2	0.999415	['tm_HEPN_0_CAS-VI-B', 'Cas13b_1_CAS-VI-B']	-1	GTTGTGTGTACCCTTCGAATAGAGGGTAGATCCAAC	REVERSE COMPLEMENT	GTTGGATCTACCCTCTATTTGAAGGGTACACACAAC	GTTGGATCTACCCTCTATTCGAAGGGTACACACAAC	consensus_repeat_stdO_Type_VI-B2_v1	class_2	VI-B2	>stdO.class_2.type_VI-B2.FUFI01000016.1_3_REPEAT1@GTTGGATCTACCCTCTATTTGAAGGGTACACACAAC
	FUFI01000016.1	direct_repeat	80758	80793	36	FUFI01000016.1_3_REPEAT2	FUFI01000016.1_3	GTTGTGTGTACCCTTCAAATAGAGGGTAGATCCAAC	GCA_900157235	1	67	[SU60]	FALSE	FUFI01000016.1@3	[81267, 85175]	VI-B2	VI-B2	VI-B2	certain	VI-B2	0.999415	['tm_HEPN_0_CAS-VI-B', 'Cas13b_1_CAS-VI-B']	-1	GTTGTGTGTACCCTTCGAATAGAGGGTAGATCCAAC	REVERSE COMPLEMENT	GTTGGATCTACCCTCTATTTGAAGGGTACACACAAC	GTTGGATCTACCCTCTATTCGAAGGGTACACACAAC	consensus_repeat_stdO_Type_VI-B2_v1	class_2	VI-B2	>stdO.class_2.type_VI-B2.FUFI01000016.1_3_REPEAT2@GTTGGATCTACCCTCTATTTGAAGGGTACACACAAC
	GCA_029911295_contig_2	direct_repeat	552576	552611	36	GCA_029911295_contig_2_1_REPEAT1	GCA_029911295_contig_2_1	GTTGTGTGTACCCTTCGAATAGAGGGTAGATCCAAC	GCA_029911295	1	22	[Bg4]	FALSE	GCA_029911295_contig_2@11	[553151, 557060]	VI-B2	VI-B2	VI-B2	certain	VI-B2	0.999415	['tm_HEPN_0_CAS-VI-B', 'Cas13b_1_CAS-VI-B']	-1	GTTGTGTGTACCCTTCGAATAGAGGGTAGATCCAAC	REVERSE COMPLEMENT	GTTGGATCTACCCTCTATTCGAAGGGTACACACAAC	GTTGGATCTACCCTCTATTCGAAGGGTACACACAAC	consensus_repeat_stdO_Type_VI-B2_v1	class_2	VI-B2	>stdO.class_2.type_VI-B2.GCA_029911295_contig_2_1_REPEAT1@GTTGGATCTACCCTCTATTCGAAGGGTACACACAAC
	GCA_029911295_contig_2	direct_repeat	552643	552678	36	GCA_029911295_contig_2_1_REPEAT2	GCA_029911295_contig_2_1	GTTGTGTGTACCCTTCGAATAGAGGGTAGATCCAAC	GCA_029911295	1	22	[Bg4]	FALSE	GCA_029911295_contig_2@11	[553151, 557060]	VI-B2	VI-B2	VI-B2	certain	VI-B2	0.999415	['tm_HEPN_0_CAS-VI-B', 'Cas13b_1_CAS-VI-B']	-1	GTTGTGTGTACCCTTCGAATAGAGGGTAGATCCAAC	REVERSE COMPLEMENT	GTTGGATCTACCCTCTATTCGAAGGGTACACACAAC	GTTGGATCTACCCTCTATTCGAAGGGTACACACAAC	consensus_repeat_stdO_Type_VI-B2_v1	class_2	VI-B2	>stdO.class_2.type_VI-B2.GCA_029911295_contig_2_1_REPEAT2@GTTGGATCTACCCTCTATTCGAAGGGTACACACAAC
	GCA_029911295_contig_2	direct_repeat	552709	552744	36	GCA_029911295_contig_2_1_REPEAT3	GCA_029911295_contig_2_1	GTTGTGTGTACCCTTCGAATAGAGGGTAGATCCAAC	GCA_029911295	1	22	[Bg4]	FALSE	GCA_029911295_contig_2@11	[553151, 557060]	VI-B2	VI-B2	VI-B2	certain	VI-B2	0.999415	['tm_HEPN_0_CAS-VI-B', 'Cas13b_1_CAS-VI-B']	-1	GTTGTGTGTACCCTTCGAATAGAGGGTAGATCCAAC	REVERSE COMPLEMENT	GTTGGATCTACCCTCTATTCGAAGGGTACACACAAC	GTTGGATCTACCCTCTATTCGAAGGGTACACACAAC	consensus_repeat_stdO_Type_VI-B2_v1	class_2	VI-B2	>stdO.class_2.type_VI-B2.GCA_029911295_contig_2_1_REPEAT3@GTTGGATCTACCCTCTATTCGAAGGGTACACACAAC
	GCA_029911295_contig_2	direct_repeat	552775	552810	36	GCA_029911295_contig_2_1_REPEAT4	GCA_029911295_contig_2_1	GTTGTGTGTACCCTTCGAATAGAGGGTAGATCCAAC	GCA_029911295	1	22	[Bg4]	FALSE	GCA_029911295_contig_2@11	[553151, 557060]	VI-B2	VI-B2	VI-B2	certain	VI-B2	0.999415	['tm_HEPN_0_CAS-VI-B', 'Cas13b_1_CAS-VI-B']	-1	GTTGTGTGTACCCTTCGAATAGAGGGTAGATCCAAC	REVERSE COMPLEMENT	GTTGGATCTACCCTCTATTCGAAGGGTACACACAAC	GTTGGATCTACCCTCTATTCGAAGGGTACACACAAC	consensus_repeat_stdO_Type_VI-B2_v1	class_2	VI-B2	>stdO.class_2.type_VI-B2.GCA_029911295_contig_2_1_REPEAT4@GTTGGATCTACCCTCTATTCGAAGGGTACACACAAC
	GCA_029911295_contig_2	direct_repeat	552841	552876	36	GCA_029911295_contig_2_1_REPEAT5	GCA_029911295_contig_2_1	GTTGTGTGTACCCTTCGAATAGAGGGTAGATCCAAC	GCA_029911295	1	22	[Bg4]	FALSE	GCA_029911295_contig_2@11	[553151, 557060]	VI-B2	VI-B2	VI-B2	certain	VI-B2	0.999415	['tm_HEPN_0_CAS-VI-B', 'Cas13b_1_CAS-VI-B']	-1	GTTGTGTGTACCCTTCGAATAGAGGGTAGATCCAAC	REVERSE COMPLEMENT	GTTGGATCTACCCTCTATTCGAAGGGTACACACAAC	GTTGGATCTACCCTCTATTCGAAGGGTACACACAAC	consensus_repeat_stdO_Type_VI-B2_v1	class_2	VI-B2	>stdO.class_2.type_VI-B2.GCA_029911295_contig_2_1_REPEAT5@GTTGGATCTACCCTCTATTCGAAGGGTACACACAAC
	GCA_029911295_contig_2	direct_repeat	552907	552942	36	GCA_029911295_contig_2_1_REPEAT6	GCA_029911295_contig_2_1	GTTGTGTGTACCCTTCGAATAGAGGGTAGATCCAAC	GCA_029911295	1	22	[Bg4]	FALSE	GCA_029911295_contig_2@11	[553151, 557060]	VI-B2	VI-B2	VI-B2	certain	VI-B2	0.999415	['tm_HEPN_0_CAS-VI-B', 'Cas13b_1_CAS-VI-B']	-1	GTTGTGTGTACCCTTCGAATAGAGGGTAGATCCAAC	REVERSE COMPLEMENT	GTTGGATCTACCCTCTATTCGAAGGGTACACACAAC	GTTGGATCTACCCTCTATTCGAAGGGTACACACAAC	consensus_repeat_stdO_Type_VI-B2_v1	class_2	VI-B2	>stdO.class_2.type_VI-B2.GCA_029911295_contig_2_1_REPEAT6@GTTGGATCTACCCTCTATTCGAAGGGTACACACAAC
	GCA_028335105_contig_1	direct_repeat	1784942	1784977	36	GCA_028335105_contig_1_2_REPEAT1	GCA_028335105_contig_1_2	GTTGTGTGTACCCTTCGAATAGAGGGTAGATCCAAC	GCA_028335105	0.A7436	32	[A7436C]	FALSE	GCA_028335105_contig_1@24	[1785649, 1789726]	VI-B2	VI-B2	VI-B2	certain	VI-B2	0.999415	['tm_HEPN_0_CAS-VI-B', 'Cas13b_1_CAS-VI-B']	-1	GTTGTGTGTACCCTTCGAATAGAGGGTAGATCCAAC	REVERSE COMPLEMENT	GTTGGATCTACCCTCTATTCGAAGGGTACACACAAC	GTTGGATCTACCCTCTATTCGAAGGGTACACACAAC	consensus_repeat_stdO_Type_VI-B2_v1	class_2	VI-B2	>stdO.class_2.type_VI-B2.GCA_028335105_contig_1_2_REPEAT1@GTTGGATCTACCCTCTATTCGAAGGGTACACACAAC
	GCA_028335105_contig_1	direct_repeat	1785008	1785043	36	GCA_028335105_contig_1_2_REPEAT2	GCA_028335105_contig_1_2	GTTGTGTGTACCCTTCGAATAGAGGGTAGATCCAAC	GCA_028335105	0.A7436	32	[A7436C]	FALSE	GCA_028335105_contig_1@24	[1785649, 1789726]	VI-B2	VI-B2	VI-B2	certain	VI-B2	0.999415	['tm_HEPN_0_CAS-VI-B', 'Cas13b_1_CAS-VI-B']	-1	GTTGTGTGTACCCTTCGAATAGAGGGTAGATCCAAC	REVERSE COMPLEMENT	GTTGGATCTACCCTCTATTCGAAGGGTACACACAAC	GTTGGATCTACCCTCTATTCGAAGGGTACACACAAC	consensus_repeat_stdO_Type_VI-B2_v1	class_2	VI-B2	>stdO.class_2.type_VI-B2.GCA_028335105_contig_1_2_REPEAT2@GTTGGATCTACCCTCTATTCGAAGGGTACACACAAC
	GCA_028335105_contig_1	direct_repeat	1785074	1785109	36	GCA_028335105_contig_1_2_REPEAT3	GCA_028335105_contig_1_2	GTTGTGTGTACCCTTCGAATAGAGGGTAGATCCAAC	GCA_028335105	0.A7436	32	[A7436C]	FALSE	GCA_028335105_contig_1@24	[1785649, 1789726]	VI-B2	VI-B2	VI-B2	certain	VI-B2	0.999415	['tm_HEPN_0_CAS-VI-B', 'Cas13b_1_CAS-VI-B']	-1	GTTGTGTGTACCCTTCGAATAGAGGGTAGATCCAAC	REVERSE COMPLEMENT	GTTGGATCTACCCTCTATTCGAAGGGTACACACAAC	GTTGGATCTACCCTCTATTCGAAGGGTACACACAAC	consensus_repeat_stdO_Type_VI-B2_v1	class_2	VI-B2	>stdO.class_2.type_VI-B2.GCA_028335105_contig_1_2_REPEAT3@GTTGGATCTACCCTCTATTCGAAGGGTACACACAAC
[truncated: 10,863 more rows]

## Sheet: SUMMARY.CRISPR_array_infos
CRISPR	Start	End	Consensus_repeat	Strand_Interference	Are there multiple arrays with this cas operon? [if so DON'T USE STRAND INFOS FOR THIS ONE]	Are there multiple arrays with this cas operon? [if so DON'T USE STRAND INFOS FOR THIS ONE]	contig	contigLength	gcaID	strain	[cas] operon	Operon_Pos	[system] prediction	class	target_array_orientation	subtype	predictionProbability	MANUAL.CALL.class	MANUAL.CALL.target_array_orientation	MANUAL.CALL.notes	Target_std_orientation
[truncated: 331 more rows]

[truncated: 4 more sheets: SUMMARY.full_CRISPR_cas_infos, CCtyper.ALL.crisprs_all.tab, CCtyper.ALL.cas_operons.tab, CCtyper.ALL.CRISPR_Cas.tab]
