# Supplementary material for: Phages are unrecognized players in the ecology of the oral pathogen Porphyromonas gingivalis
Source: Microbiome. 2023 Jul 25;11:161. doi: 10.1186/s40168-023-01607-w (PMC10367356; doi:10.1186/s40168-023-01607-w)
Supplement: Supplementary file 23 — Additional file 22: Supplementary Data 07. SpacePHARER CRISPR spacer hits to phages. [file 40168_2023_1607_MOESM22_ESM.xlsx]

## Sheet: readme
sheet_name	description_of_sheet_contents
SpacePHARER_output	Table format: output of SpacePHARER analysis of matches between 6-frame translated CRISPR-Cas array spacers and prophage regions, including score and possible protospacer associated motif (PAM) sequences.
SpacePHARER_gcaID_to_phageID	Matrix format: output of SpacePHARER analysis of matches between 6-frame translated CRISPR-Cas array spacers and prophage regions

## Sheet: SpacePHARER_output
column_name:	source.spacer.ID	source.spacer.seq	source.gcaID	source.strainID	source.Pg_set79?	subject.phageID	subject.phageID.full	subject.Pg_set79?	SpacePHARER score	source.start	source.end	subject.start	subject.end	5'_PAM|3'_PAM	5'_PAM|3'_PAM(reverse strand)
description:	Name of spacer, indicating the class and type of the CRISPR-Cas system with which it is associated, as per Supplementary Data 4.	Spacer sequence, in standardized orientation, as per Supplementary Data 4.	Genbank accession of source bacterial genome from which spacer derives.	Strain name of bacterial source genome from which spacer derives.	Is the bacterial source genome, from which the spacer derives, in the set of 79 "primary" representatives of each strain in this study [1 = TRUE, anything else = FALSE]?	Name of the target phage genome, to which the spacer has a significant SpacePHARER hit.	Name of the target phage genome, to which the spacer has a significant SpacePHARER hit.	Is the bacterial target genome, which harbors the prophage region that was hit, in the set of 79 "primary" representatives of each strain in this study [1 = TRUE, anything else = FALSE]?	SpacePHARER score for all significant matches.	Start position of match in source spacer sequence.	End position of match in source spacer sequence.	Start position of match in target phage sequence.	End position of match in target phage sequence.	Possible 5’ PAM|3’ PAM.	Possible 5’ PAM|3’ PAM on the reverse strand.
.	>stdO.class_1.type_I-B.CP024595.1_3_SPACER112	TTCGTGCCGTCGGGGGTTACGGCGACCCTTGGCAAT	GCA_002754095	KCOM3001	1	phage001a	phage001a_WW5019	1	1.566e-15	1	36	28700	28735	CCT|-	-|AGG
.	>stdO.class_1.type_I-B.CP024595.1_3_SPACER114	TCGAAAGGGACAACGCTTTCGACAGGCTGGCGGAA	GCA_002754095	KCOM3001	1	phage001a	phage001a_WW5019	1	3.458e-08	6	35	30832	30861	-|-	-|GGG
.	>stdO.class_1.type_I-B.CP024595.1_3_SPACER115	AGTTTTGTACCCCTCGACGTTCTCGCGTAGCGTAGC	GCA_002754095	KCOM3001	1	phage001a	phage001a_WW5019	1	1.566e-15	36	1	7126	7091	CCG|-	-|CGG
.	>stdO.class_1.type_I-B.CP024595.1_3_SPACER116	TTATAGATGTGTCCATTTTTGAAGTGGTAACCTGCGCTG	GCA_002754095	KCOM3001	1	phage001a	phage001a_WW5019	1	6.461e-10	34	2	12184	12152	CCA|-	-|TGG
.	>stdO.class_1.type_I-B.CP024595.1_3_SPACER116	TTATAGATGTGTCCATTTTTGAAGTGGTAACCTGCGCTG	GCA_002754095	KCOM3001	1	phage001a	phage001a_WW5019	1	1.334e-07	38	12	12188	12162	CCA|-	-|TGG
.	>stdO.class_1.type_I-B.CP024595.1_3_SPACER118	TATACTCTGTTACGTCCATCTTGTTAGATGAACAAG	GCA_002754095	KCOM3001	1	phage001a	phage001a_WW5019	1	5.355e-07	34	2	10088	10056	TTT|-	AAG|-
.	>stdO.class_1.type_I-B.CP024595.1_3_SPACER118	TATACTCTGTTACGTCCATCTTGTTAGATGAACAAG	GCA_002754095	KCOM3001	1	phage001a	phage001a_WW5019	1	6.372e-05	3	32	10057	10086	TTT|-	AAG|-
.	>stdO.class_1.type_I-B.CP024595.1_3_SPACER129	TTCGTGCCGTCGGGGGTTACGGCGACCCTTGGCAAT	GCA_002754095	KCOM3001	1	phage001a	phage001a_WW5019	1	1.566e-15	1	36	28700	28735	CCT|-	-|AGG
.	>stdO.class_1.type_I-B.CP024595.1_3_SPACER131	TCGAAAGGGACAACGCTTTCGACAGGCTGGCGGAA	GCA_002754095	KCOM3001	1	phage001a	phage001a_WW5019	1	3.458e-08	6	35	30832	30861	-|-	-|GGG
.	>stdO.class_1.type_I-B.CP024595.1_3_SPACER132	AGTTTTGTACCCCTCGACGTTCTCGCGTAGCGTAGC	GCA_002754095	KCOM3001	1	phage001a	phage001a_WW5019	1	1.566e-15	36	1	7126	7091	CCG|-	-|CGG
.	>stdO.class_1.type_I-B.CP024595.1_3_SPACER133	TTATAGATGTGTCCATTTTTGAAGTGGTAACCTGCGCTG	GCA_002754095	KCOM3001	1	phage001a	phage001a_WW5019	1	6.461e-10	34	2	12184	12152	CCA|-	-|TGG
.	>stdO.class_1.type_I-B.CP024595.1_3_SPACER133	TTATAGATGTGTCCATTTTTGAAGTGGTAACCTGCGCTG	GCA_002754095	KCOM3001	1	phage001a	phage001a_WW5019	1	1.334e-07	38	12	12188	12162	CCA|-	-|TGG
.	>stdO.class_1.type_I-B.CP024595.1_3_SPACER137	TATACTCTGTTACGTCCATCTTGTTAGATGAACAAG	GCA_002754095	KCOM3001	1	phage001a	phage001a_WW5019	1	5.355e-07	34	2	10088	10056	TTT|-	AAG|-
.	>stdO.class_1.type_I-B.CP024595.1_3_SPACER137	TATACTCTGTTACGTCCATCTTGTTAGATGAACAAG	GCA_002754095	KCOM3001	1	phage001a	phage001a_WW5019	1	6.372e-05	3	32	10057	10086	TTT|-	AAG|-
.	>stdO.class_1.type_I-B.CP024595.1_3_SPACER154	CAGCTCGGCACACTCTTTGTAGCCGAACACTCGCCG	GCA_002754095	KCOM3001	1	phage001a	phage001a_WW5019	1	9.837e-14	36	1	3897	3932	CCA|-	-|TGG
.	>stdO.class_1.type_I-B.CP024595.1_3_SPACER158	ACGAGCCTATTGCAGAGCTTACAGTCGAACTGCGGC	GCA_002754095	KCOM3001	1	phage001a	phage001a_WW5019	1	1.106e-08	35	3	6082	6114	CCT|-	-|AGG
.	>stdO.class_1.type_I-B.CP024595.1_3_SPACER161	GTCGGTCGAGACTACGAGGACTTCCGGCTCAGGGAA	GCA_002754095	KCOM3001	1	phage001a	phage001a_WW5019	1	0.0004193	1	36	9050	9015	-|-	-|-
.	>stdO.class_1.type_I-B.CP024595.1_3_SPACER161	GTCGGTCGAGACTACGAGGACTTCCGGCTCAGGGAA	GCA_002754095	KCOM3001	1	phage001a	phage001a_WW5019	1	0.0004727	3	32	9048	9019	-|-	-|-
.	>stdO.class_1.type_I-B.CP024599.1_2_SPACER83	GTATTTGCGGCGACGGTATATCTCTGTCATCAAT	GCA_002754155	KCOM2800	1	phage001a	phage001a_WW5019	1	4.354e-12	3	32	26745	26774	CCG|-	-|CGG
.	>stdO.class_1.type_I-B.CP024600.1_1_SPACER12	GGGGAGGACGTAGACCTGAAACATATCTACTATGAA	GCA_002753975	KCOM2801	1	phage001a	phage001a_WW5019	1	1.566e-15	1	36	24079	24114	-|-	-|-
.	>stdO.class_1.type_I-B.CP024600.1_1_SPACER12	GGGGAGGACGTAGACCTGAAACATATCTACTATGAA	GCA_002753975	KCOM2801	1	phage001a	phage001a_WW5019	1	1.566e-15	36	1	24114	24079	-|-	-|-
.	>stdO.class_1.type_I-B.CP024600.1_1_SPACER13	AGAAATTCATTTGGCTGCTGAACTTCGCCGGCATAAA	GCA_002753975	KCOM2801	1	phage001a	phage001a_WW5019	1	8.299e-14	3	35	23659	23691	CCA|-	TTG|TGG
.	>stdO.class_1.type_I-B.CP024600.1_1_SPACER13	AGAAATTCATTTGGCTGCTGAACTTCGCCGGCATAAA	GCA_002753975	KCOM2801	1	phage001a	phage001a_WW5019	1	2.234e-13	34	2	23690	23658	CCA|-	TTG|TGG
.	>stdO.class_1.type_I-B.CP024600.1_1_SPACER14	ATATGGCGGAACGCTTTCTACAGAGCAGCAAGACG	GCA_002753975	KCOM2801	1	phage001a	phage001a_WW5019	1	8.299e-14	2	34	23284	23316	CCG|-	-|CGG
.	>stdO.class_1.type_I-B.CP024600.1_1_SPACER14	ATATGGCGGAACGCTTTCTACAGAGCAGCAAGACG	GCA_002753975	KCOM2801	1	phage001a	phage001a_WW5019	1	8.299e-14	3	35	23285	23317	CCG|-	-|CGG
.	>stdO.class_1.type_I-B.FUFB01000054.1_2_SPACER34	CGATGAAGAGTTCGAAGCTTTCGTTGATGAATGCTTA	GCA_900157215	3_3	1	phage001a	phage001a_WW5019	1	1.301e-05	2	37	9896	9861	TCG|-	-|-
.	>stdO.class_1.type_I-B.FUFB01000054.1_2_SPACER40	TAGTACTCATCGAGGGAGATGGTCTTATATTCTGTT	GCA_900157215	3_3	1	phage001a	phage001a_WW5019	1	1.585e-08	35	3	10064	10032	-|-	-|-
.	>stdO.class_1.type_I-B.FUFB01000054.1_2_SPACER46	GGGCGGCAAACAAGAAAGCCGCCGATGGGTTAGCAA	GCA_900157215	3_3	1	phage001a	phage001a_WW5019	1	6.725e-10	31	2	9514	9543	-|-	-|-
.	>stdO.class_1.type_I-B.FUFC01000003.1_3_SPACER49	CCTTCATAGTACTCGTCGAGGGAGATGGTTTTGT	GCA_900157325	3A1	1	phage001a	phage001a_WW5019	1	2.789e-10	32	3	10055	10026	TTT|-	-|-
.	>stdO.class_1.type_I-B.FUFD01000019.1_1_SPACER12	GATTAGGCTGAAACTCGTCTTGACAGTGTAGAGAGG	GCA_900157225	7BTORR	1	phage001a	phage001a_WW5019	1	8.299e-14	34	2	28577	28609	-|-	-|TGG
.	>stdO.class_1.type_I-B.FUFD01000019.1_1_SPACER7	AACTCTCGTCTGTAAATAACGCGATAACGATGAATG	GCA_900157225	7BTORR	1	phage001a	phage001a_WW5019	1	8.299e-14	3	35	26061	26093	CCG|-	-|CGG
.	>stdO.class_1.type_I-B.FUFD01000019.1_1_SPACER7	AACTCTCGTCTGTAAATAACGCGATAACGATGAATG	GCA_900157225	7BTORR	1	phage001a	phage001a_WW5019	1	8.299e-14	34	2	26092	26060	CCG|-	-|CGG
.	>stdO.class_1.type_I-B.FUFD01000019.1_1_SPACER9	TGAGAAAATACGGCATCCACGAGGCGTGTAAGATAT	GCA_900157225	7BTORR	1	phage001a	phage001a_WW5019	1	8.299e-14	3	35	25380	25412	CCG|-	-|CGG
.	>stdO.class_1.type_I-B.FUFD01000019.1_1_SPACER9	TGAGAAAATACGGCATCCACGAGGCGTGTAAGATAT	GCA_900157225	7BTORR	1	phage001a	phage001a_WW5019	1	8.299e-14	35	3	25412	25380	CCG|-	-|CGG
.	>stdO.class_1.type_I-B.FUFG01000001.1_1_SPACER66	AAAGTAAAATACGGACTGAGTGTGTCGAAATCTTAC	GCA_900157275	84_3	1	phage001a	phage001a_WW5019	1	2.962e-10	1	36	25824	25859	-|-	-|CGG
.	>stdO.class_1.type_I-B.GCA_029911295_contig_1_3_SPACER44	ACGAGATTGACGAAATCAATACGTGGCTGGCCGCA	GCA_029911295	Bg4	1	phage001a	phage001a_WW5019	1	8.299e-14	3	35	4752	4784	CCA|-	-|TGG
.	>stdO.class_1.type_I-B.GCA_029911295_contig_1_3_SPACER45	ATCTGTGGTTCCCTTTCCCTCTCTTGTCGGATATGG	GCA_029911295	Bg4	1	phage001a	phage001a_WW5019	1	1.566e-15	1	36	1709	1674	CCG|-	-|CGG
.	>stdO.class_1.type_I-B.GCA_029911295_contig_1_3_SPACER45	ATCTGTGGTTCCCTTTCCCTCTCTTGTCGGATATGG	GCA_029911295	Bg4	1	phage001a	phage001a_WW5019	1	1.566e-15	36	1	1674	1709	CCG|-	-|CGG
.	>stdO.class_1.type_I-B.GCA_029911295_contig_1_3_SPACER52	ACAAGGAGATAAAGAAGCTAATGGTATTCTTACCTC	GCA_029911295	Bg4	1	phage001a	phage001a_WW5019	1	8.299e-14	3	35	1173	1205	CCA|-	-|TGG
.	>stdO.class_1.type_I-B.GCA_029911295_contig_1_3_SPACER54	CAAGAATAGGGATGCAGACGCACATACATTGTGGAT	GCA_029911295	Bg4	1	phage001a	phage001a_WW5019	1	5.212e-12	34	2	6157	6189	CCT|-	-|AGG
.	>stdO.class_1.type_I-B.GCA_029911295_contig_1_3_SPACER57	TCTTTGGGTAAACATACCCATCCGTGTCTATAAG	GCA_029911295	Bg4	1	phage001a	phage001a_WW5019	1	8.299e-14	34	2	1833	1865	-|-	-|-
.	>stdO.class_1.type_I-B.GCA_029911295_contig_1_3_SPACER59	TGTCTACATAAGCCTTGCGGATGCAGTATTGCGTAG	GCA_029911295	Bg4	1	phage001a	phage001a_WW5019	1	8.299e-14	34	2	2940	2972	CCG|-	-|CGG
.	>stdO.class_1.type_I-B.GCA_029911295_contig_1_3_SPACER63	CGAAGCCCGTATGCAGCTATTCGTGCAGGAGGCTAAG	GCA_029911295	Bg4	1	phage001a	phage001a_WW5019	1	5.646e-12	2	37	677	712	-|-	-|-
.	>stdO.class_1.type_I-B.GCA_029911295_contig_1_3_SPACER64	ACACGATTGCGGAGGTTTGCCAGCGGGTCGGAATC	GCA_029911295	Bg4	1	phage001a	phage001a_WW5019	1	1.585e-08	3	35	575	607	-|-	-|AGG
.	>stdO.class_1.type_I-B.GCA_029911295_contig_1_3_SPACER68	TGATGAAGAAGATACAGGGCTACGACGTGACCGAGA	GCA_029911295	Bg4	1	phage001a	phage001a_WW5019	1	5.212e-12	3	35	722	754	-|-	-|GGG
.	>stdO.class_1.type_I-B.GCA_029911295_contig_1_3_SPACER75	ATTGAGAACGAATTTTCGGCGTTTGCCTCCTCTTGT	GCA_029911295	Bg4	1	phage001a	phage001a_WW5019	1	8.299e-14	2	34	4905	4873	CCA|-	-|TGG
.	>stdO.class_1.type_I-B.GCA_029911295_contig_1_3_SPACER75	ATTGAGAACGAATTTTCGGCGTTTGCCTCCTCTTGT	GCA_029911295	Bg4	1	phage001a	phage001a_WW5019	1	8.299e-14	35	3	4872	4904	CCA|-	-|TGG
.	>stdO.class_1.type_I-B.GCA_029911295_contig_1_3_SPACER76	GTGGGTCGCTTCTTAAGCTCCGCAATAACTTCGCCTG	GCA_029911295	Bg4	1	phage001a	phage001a_WW5019	1	1.566e-15	1	36	3550	3515	CCA|CGG	CCG|TGG
.	>stdO.class_1.type_I-B.GCA_029911295_contig_1_3_SPACER76	GTGGGTCGCTTCTTAAGCTCCGCAATAACTTCGCCTG	GCA_029911295	Bg4	1	phage001a	phage001a_WW5019	1	8.299e-14	35	3	3516	3548	CCA|CGG	CCG|TGG
.	>stdO.class_1.type_I-B.JAEMBP010000045.1_3_SPACER16	ATCGGCGGCTTTCTTGTTTGCCGCCTTTGGGCACC	GCA_021406795	D83T3	1	phage001a	phage001a_WW5019	1	8.299e-14	2	34	9520	9552	CCC|-	-|GGG
.	>stdO.class_1.type_I-B.KI258874.1_2_SPACER22	ATCGGCGGCTTTCTTGTTTGCCGCCTTTGGGCACC	GCA_000467795	F0568	1	phage001a	phage001a_WW5019	1	8.299e-14	2	34	9520	9552	CCC|-	-|GGG
.	>stdO.class_1.type_I-B.KI259002.1_12_SPACER2	AAGCTTGTATGGGTATATAACGGGGTTAAATTCGCGT	GCA_000467815	F0569	1	phage001a	phage001a_WW5019	1	1.566e-15	2	37	4977	4942	CCA|-	-|TGG
.	>stdO.class_1.type_I-B.KI259002.1_12_SPACER2	AAGCTTGTATGGGTATATAACGGGGTTAAATTCGCGT	GCA_000467815	F0569	1	phage001a	phage001a_WW5019	1	1.566e-15	36	1	4943	4978	CCA|-	-|TGG
.	>stdO.class_1.type_I-B.KI259002.1_12_SPACER3	CAATCATACGCGACTTATTTGTTTTCGCCTGCGA	GCA_000467815	F0569	1	phage001a	phage001a_WW5019	1	0.0001284	3	32	8936	8907	CCG|-	-|CGG
.	>stdO.class_1.type_I-B.KI259002.1_2_SPACER8	TGAAAATGCAAATACGCGAATTTAACCCCGTTATATA	GCA_000467815	F0569	1	phage001a	phage001a_WW5019	1	1.566e-15	37	2	4965	4930	-|-	-|-
.	>stdO.class_1.type_I-B.KI259002.1_2_SPACER8	TGAAAATGCAAATACGCGAATTTAACCCCGTTATATA	GCA_000467815	F0569	1	phage001a	phage001a_WW5019	1	8.299e-14	3	35	4931	4963	-|-	-|-
.	>stdO.class_1.type_I-B.KZ248373.1_6_SPACER12	TAACGCCCCGTGTATATGAAGCATTCGTCGACAAATG	GCA_002206085	SJD4	1	phage001a	phage001a_WW5019	1	1.392e-08	37	2	9880	9845	CCG|-	AAG|CGG
.	>stdO.class_1.type_I-B.KZ248373.1_6_SPACER12	TAACGCCCCGTGTATATGAAGCATTCGTCGACAAATG	GCA_002206085	SJD4	1	phage001a	phage001a_WW5019	1	3.967e-07	35	3	9878	9846	CCG|-	AAG|CGG
.	>stdO.class_1.type_I-C.AE015924.1_4_SPACER3	ATCAGCCTCTCCGGCGACTTCACGCTGTCGTTTTT	GCA_000007585	W83	0.W83	phage001a	phage001a_WW5019	1	3.022e-10	1	33	23587	23619	CCA|-	-|TGG
.	>stdO.class_1.type_I-C.AE015924.1_4_SPACER3	ATCAGCCTCTCCGGCGACTTCACGCTGTCGTTTTT	GCA_000007585	W83	0.W83	phage001a	phage001a_WW5019	1	3.022e-10	2	34	23588	23620	CCA|-	-|TGG
.	>stdO.class_1.type_I-C.AE015924.1_4_SPACER7	GCCATTTCCCTCGTAGTACTCATCGAGGGTTATAGCT	GCA_000007585	W83	0.W83	phage001a	phage001a_WW5019	1	4.078e-06	33	1	10049	10017	CCA|-	-|TGG
.	>stdO.class_1.type_I-C.AJZS01000080.1_3_SPACER17	GCCATTTCCCTCGTAGTACTCATCGAGGGTTATAGCT	GCA_000271945	W50	0.W50	phage001a	phage001a_WW5019	1	4.078e-06	33	1	10049	10017	CCA|-	-|TGG
.	>stdO.class_1.type_I-C.AJZS01000080.1_3_SPACER21	ATCAGCCTCTCCGGCGACTTCACGCTGTCGTTTTT	GCA_000271945	W50	0.W50	phage001a	phage001a_WW5019	1	3.022e-10	1	33	23587	23619	CCA|-	-|TGG
.	>stdO.class_1.type_I-C.AJZS01000080.1_3_SPACER21	ATCAGCCTCTCCGGCGACTTCACGCTGTCGTTTTT	GCA_000271945	W50	0.W50	phage001a	phage001a_WW5019	1	3.022e-10	2	34	23588	23620	CCA|-	-|TGG
.	>stdO.class_1.type_I-C.AP012203.1_3_SPACER5	CGTGCAGCGCATAGTTCATCCCTGCTGTTACGACA	GCA_000270225	TDC60	0.TDC60	phage001a	phage001a_WW5019	1	3.022e-10	2	34	16865	16833	-|-	TCT|-
.	>stdO.class_1.type_I-C.AP012203.1_3_SPACER5	CGTGCAGCGCATAGTTCATCCCTGCTGTTACGACA	GCA_000270225	TDC60	0.TDC60	phage001a	phage001a_WW5019	1	3.022e-10	34	2	16833	16865	-|-	TCT|-
.	>stdO.class_1.type_I-C.CP011995.1_4_SPACER15	TTGAGGGCAAAAGGACTGCTTTAATGGACACAAAAAA	GCA_001263815	A7436	1	phage001a	phage001a_WW5019	1	1.566e-15	37	2	22856	22821	CCG|-	-|CGG
.	>stdO.class_1.type_I-C.CP011995.1_4_SPACER3	ATCAGCCTCTCCGGCGACTTCACGCTGTCGTTTTT	GCA_001263815	A7436	1	phage001a	phage001a_WW5019	1	3.022e-10	1	33	23587	23619	CCA|-	-|TGG
.	>stdO.class_1.type_I-C.CP011995.1_4_SPACER3	ATCAGCCTCTCCGGCGACTTCACGCTGTCGTTTTT	GCA_001263815	A7436	1	phage001a	phage001a_WW5019	1	3.022e-10	2	34	23588	23620	CCA|-	-|TGG
.	>stdO.class_1.type_I-C.CP011995.1_4_SPACER7	GCCATTTCCCTCGTAGTACTCATCGAGGGTTATAGCT	GCA_001263815	A7436	1	phage001a	phage001a_WW5019	1	4.078e-06	33	1	10049	10017	CCA|-	-|TGG
.	>stdO.class_1.type_I-C.CP025931.1_3_SPACER5	CGTGCAGCGCATAGTTCATCCCTGCTGTTACGACA	GCA_002892555	TDC60	1	phage001a	phage001a_WW5019	1	3.022e-10	2	34	16865	16833	-|-	TCT|-
.	>stdO.class_1.type_I-C.CP025931.1_3_SPACER5	CGTGCAGCGCATAGTTCATCCCTGCTGTTACGACA	GCA_002892555	TDC60	1	phage001a	phage001a_WW5019	1	3.022e-10	34	2	16833	16865	-|-	TCT|-
.	>stdO.class_1.type_I-C.CP025932.1_4_SPACER15	GCCATTTCCCTCGTAGTACTCATCGAGGGTTATAGCT	GCA_002892595	W83	1	phage001a	phage001a_WW5019	1	4.078e-06	33	1	10049	10017	CCA|-	-|TGG
.	>stdO.class_1.type_I-C.CP025932.1_4_SPACER3	ATCAGCCTCTCCGGCGACTTCACGCTGTCGTTTTT	GCA_002892595	W83	1	phage001a	phage001a_WW5019	1	3.022e-10	1	33	23587	23619	CCA|-	-|TGG
.	>stdO.class_1.type_I-C.CP025932.1_4_SPACER3	ATCAGCCTCTCCGGCGACTTCACGCTGTCGTTTTT	GCA_002892595	W83	1	phage001a	phage001a_WW5019	1	3.022e-10	2	34	23588	23620	CCA|-	-|TGG
.	>stdO.class_1.type_I-C.CP025932.1_4_SPACER7	GCCATTTCCCTCGTAGTACTCATCGAGGGTTATAGCT	GCA_002892595	W83	1	phage001a	phage001a_WW5019	1	4.078e-06	33	1	10049	10017	CCA|-	-|TGG
.	>stdO.class_1.type_I-C.CP092048.1_4_SPACER3	ATCAGCCTCTCCGGCGACTTCACGCTGTCGTTTTT	GCA_023822425	W50	1	phage001a	phage001a_WW5019	1	3.022e-10	1	33	23587	23619	CCA|-	-|TGG
.	>stdO.class_1.type_I-C.CP092048.1_4_SPACER3	ATCAGCCTCTCCGGCGACTTCACGCTGTCGTTTTT	GCA_023822425	W50	1	phage001a	phage001a_WW5019	1	3.022e-10	2	34	23588	23620	CCA|-	-|TGG
.	>stdO.class_1.type_I-C.CP092048.1_4_SPACER7	GCCATTTCCCTCGTAGTACTCATCGAGGGTTATAGCT	GCA_023822425	W50	1	phage001a	phage001a_WW5019	1	4.078e-06	33	1	10049	10017	CCA|-	-|TGG
.	>stdO.class_1.type_I-C.CP092049.1_5_SPACER3	ATCAGCCTCTCCGGCGACTTCACGCTGTCGTTTTT	GCA_023822445	W50_BE1	0.W50	phage001a	phage001a_WW5019	1	3.022e-10	1	33	23587	23619	CCA|-	-|TGG
.	>stdO.class_1.type_I-C.CP092049.1_5_SPACER3	ATCAGCCTCTCCGGCGACTTCACGCTGTCGTTTTT	GCA_023822445	W50_BE1	0.W50	phage001a	phage001a_WW5019	1	3.022e-10	2	34	23588	23620	CCA|-	-|TGG
.	>stdO.class_1.type_I-C.CP092049.1_5_SPACER7	GCCATTTCCCTCGTAGTACTCATCGAGGGTTATAGCT	GCA_023822445	W50_BE1	0.W50	phage001a	phage001a_WW5019	1	4.078e-06	33	1	10049	10017	CCA|-	-|TGG
.	>stdO.class_1.type_I-C.CP092050.1_4_SPACER3	ATCAGCCTCTCCGGCGACTTCACGCTGTCGTTTTT	GCA_023822465	W50_BR1	0.W50	phage001a	phage001a_WW5019	1	3.022e-10	1	33	23587	23619	CCA|-	-|TGG
.	>stdO.class_1.type_I-C.CP092050.1_4_SPACER3	ATCAGCCTCTCCGGCGACTTCACGCTGTCGTTTTT	GCA_023822465	W50_BR1	0.W50	phage001a	phage001a_WW5019	1	3.022e-10	2	34	23588	23620	CCA|-	-|TGG
.	>stdO.class_1.type_I-C.CP092050.1_4_SPACER7	GCCATTTCCCTCGTAGTACTCATCGAGGGTTATAGCT	GCA_023822465	W50_BR1	0.W50	phage001a	phage001a_WW5019	1	4.078e-06	33	1	10049	10017	CCA|-	-|TGG
.	>stdO.class_1.type_I-C.FUGF01000055.1_5_SPACER4	AGTTCCATGCTGGGAACAGGTTGCTGATACCCTC	GCA_900157245	15_9	1	phage001a	phage001a_WW5019	1	3.022e-10	2	34	15620	15588	-|-	-|TGG
.	>stdO.class_1.type_I-C.FUGF01000055.1_5_SPACER4	AGTTCCATGCTGGGAACAGGTTGCTGATACCCTC	GCA_900157245	15_9	1	phage001a	phage001a_WW5019	1	3.022e-10	34	2	15588	15620	-|-	-|TGG
.	>stdO.class_1.type_I-C.FUGG01000038.1_4_SPACER28	ACAGAGTCGGGCTATGTAAAAGCTATTTCTGTATCCA	GCA_900157285	13_1	1	phage001a	phage001a_WW5019	1	1.566e-15	1	36	29003	29038	-|-	-|TGG
.	>stdO.class_1.type_I-C.FUGG01000038.1_4_SPACER34	GCACTTAGACAGGAGTACGGGCTGCCGGGCGTTTTC	GCA_900157285	13_1	1	phage001a	phage001a_WW5019	1	5.646e-12	36	1	16273	16308	-|-	-|AGG
.	>stdO.class_1.type_I-C.FUGG01000038.1_4_SPACER34	GCACTTAGACAGGAGTACGGGCTGCCGGGCGTTTTC	GCA_900157285	13_1	1	phage001a	phage001a_WW5019	1	3.022e-10	2	34	16307	16275	-|-	-|AGG
.	>stdO.class_1.type_I-C.FUGG01000038.1_4_SPACER82	ACGAGCCTATTGCAGAGCTTACAGTCGAACTGCGGC	GCA_900157285	13_1	1	phage001a	phage001a_WW5019	1	1.106e-08	35	3	6082	6114	CCT|-	-|AGG
.	>stdO.class_1.type_I-C.FUGG01000038.1_4_SPACER90	GAAAGGAAAAGGCCTTTTTTTTCTGCTTTTTTGCCA	GCA_900157285	13_1	1	phage001a	phage001a_WW5019	1	8.299e-14	35	3	5313	5345	CCT|-	TCG|AGG
.	>stdO.class_1.type_I-C.FUGG01000038.1_4_SPACER92	GTCGGTCGAGACTACGAGGACTTCCGGCTCAGGGAA	GCA_900157285	13_1	1	phage001a	phage001a_WW5019	1	0.0004193	1	36	9050	9015	-|-	-|-
.	>stdO.class_1.type_I-C.FUGG01000038.1_4_SPACER92	GTCGGTCGAGACTACGAGGACTTCCGGCTCAGGGAA	GCA_900157285	13_1	1	phage001a	phage001a_WW5019	1	0.0004727	3	32	9048	9019	-|-	-|-
.	>stdO.class_1.type_I-C.GCA_028335105_contig_1_4_SPACER15	TTGAGGGCAAAAGGACTGCTTTAATGGACACAAAAAA	GCA_028335105	A7436C	0.A7436	phage001a	phage001a_WW5019	1	1.566e-15	37	2	22856	22821	CCG|-	-|CGG
.	>stdO.class_1.type_I-C.GCA_028335105_contig_1_4_SPACER3	ATCAGCCTCTCCGGCGACTTCACGCTGTCGTTTTT	GCA_028335105	A7436C	0.A7436	phage001a	phage001a_WW5019	1	3.022e-10	1	33	23587	23619	CCA|-	-|TGG
.	>stdO.class_1.type_I-C.GCA_028335105_contig_1_4_SPACER3	ATCAGCCTCTCCGGCGACTTCACGCTGTCGTTTTT	GCA_028335105	A7436C	0.A7436	phage001a	phage001a_WW5019	1	3.022e-10	2	34	23588	23620	CCA|-	-|TGG
.	>stdO.class_1.type_I-C.GCA_028335105_contig_1_4_SPACER7	GCCATTTCCCTCGTAGTACTCATCGAGGGTTATAGCT	GCA_028335105	A7436C	0.A7436	phage001a	phage001a_WW5019	1	4.078e-06	33	1	10049	10017	CCA|-	-|TGG
.	>stdO.class_1.type_I-C.KI260157.1_4_SPACER2	TGACAGGCATCGTGAAAGCTTCAAGGTTCGATGTG	GCA_000467975	F0566	1	phage001a	phage001a_WW5019	1	1.577e-06	2	31	5098	5069	-|-	-|TGG
.	>stdO.class_1.type_I-C.KI260157.1_4_SPACER2	TGACAGGCATCGTGAAAGCTTCAAGGTTCGATGTG	GCA_000467975	F0566	1	phage001a	phage001a_WW5019	1	1.577e-06	31	2	5069	5098	-|-	-|TGG
.	>stdO.class_1.type_III-B.KZ253983.1_2_SPACER6	TCATTGAAGAATGCTTCTATTTCTTCATCTCGCGCT	GCA_002208045	SJD12	1	phage001a	phage001a_WW5019	1	0.00237	35	3	9902	9870	-|-	-|-
.	>stdO.class_2.type_II-C.KI260161.1_6_SPACER3	TGCTGTTTTGCCCCATCGGTGGTTGTTGCA	GCA_000467975	F0566	1	phage001a	phage001a_WW5019	1	4.354e-12	1	30	12763	12792	-|-	-|-
.	>stdO.class_2.type_II-C.NSLU01000026.1_3_SPACER14	TTTGACGTGTCTATTGACAACGCAGCTGTA	GCA_002529215	WW2881	1	phage001a	phage001a_WW5019	1	4.354e-12	1	30	30931	30960	-|-	-|-
.	>stdO.class_2.type_II-C.NSLU01000026.1_3_SPACER18	AGGCACAGCACAGCCGATTCCAAGCCCACCG	GCA_002529215	WW2881	1	phage001a	phage001a_WW5019	1	4.354e-12	30	1	28634	28663	-|-	-|-
.	>stdO.class_2.type_II-C.NSLU01000081.1_5_SPACER3	AGCAATCTTCAATCCGGCTTGCGCCTCAAG	GCA_002529215	WW2881	1	phage001a	phage001a_WW5019	1	4.354e-12	30	1	14706	14735	-|-	ATG|-
.	>stdO.class_2.type_II-C.SGAZ01000002.1_2_SPACER3	AGCAATCTTCAATCCGGCTTGCGCCTCAAG	GCA_004214925	H3	1	phage001a	phage001a_WW5019	1	4.354e-12	30	1	14706	14735	-|-	ATG|-
.	>stdO.class_2.type_VI-B2.CP024591.1_1_SPACER2	TGTTACGTCCATCTTGTTTGAAGAGCATGC	GCA_002754015	KCOM2802	1	phage001a	phage001a_WW5019	1	4.354e-12	30	1	10091	10062	TTC|-	-|-
.	>stdO.class_2.type_VI-B2.FUFC01000018.1_1_SPACER2	CTGCAGCACCTTTCCGAAATCCTCGCCGCGC	GCA_900157325	3A1	1	phage001a	phage001a_WW5019	1	6.333e-10	30	4	8012	7986	TTC|-	-|-
.	>stdO.class_2.type_VI-B2.NSLP01000001.1_1_SPACER6	CGTTCTATTGGTGTTGTTAAACTCAAATCG	GCA_002529235	WW3040	1	phage001a	phage001a_WW5019	1	4.354e-12	30	1	8120	8091	-|-	TCT|-
.	>stdO.class_1.type_I-B.CP024595.1_3_SPACER112	TTCGTGCCGTCGGGGGTTACGGCGACCCTTGGCAAT	GCA_002754095	KCOM3001	1	phage002a	phage002a_W4087	1	1.566e-15	1	36	28700	28735	CCT|-	-|AGG
.	>stdO.class_1.type_I-B.CP024595.1_3_SPACER114	TCGAAAGGGACAACGCTTTCGACAGGCTGGCGGAA	GCA_002754095	KCOM3001	1	phage002a	phage002a_W4087	1	3.458e-08	6	35	30832	30861	-|-	-|GGG
.	>stdO.class_1.type_I-B.CP024595.1_3_SPACER115	AGTTTTGTACCCCTCGACGTTCTCGCGTAGCGTAGC	GCA_002754095	KCOM3001	1	phage002a	phage002a_W4087	1	1.566e-15	36	1	7126	7091	CCG|-	-|CGG
.	>stdO.class_1.type_I-B.CP024595.1_3_SPACER116	TTATAGATGTGTCCATTTTTGAAGTGGTAACCTGCGCTG	GCA_002754095	KCOM3001	1	phage002a	phage002a_W4087	1	6.461e-10	34	2	12184	12152	CCA|-	-|TGG
.	>stdO.class_1.type_I-B.CP024595.1_3_SPACER116	TTATAGATGTGTCCATTTTTGAAGTGGTAACCTGCGCTG	GCA_002754095	KCOM3001	1	phage002a	phage002a_W4087	1	1.334e-07	38	12	12188	12162	CCA|-	-|TGG
.	>stdO.class_1.type_I-B.CP024595.1_3_SPACER118	TATACTCTGTTACGTCCATCTTGTTAGATGAACAAG	GCA_002754095	KCOM3001	1	phage002a	phage002a_W4087	1	5.355e-07	34	2	10088	10056	TTT|-	AAG|-
.	>stdO.class_1.type_I-B.CP024595.1_3_SPACER118	TATACTCTGTTACGTCCATCTTGTTAGATGAACAAG	GCA_002754095	KCOM3001	1	phage002a	phage002a_W4087	1	6.372e-05	3	32	10057	10086	TTT|-	AAG|-
.	>stdO.class_1.type_I-B.CP024595.1_3_SPACER129	TTCGTGCCGTCGGGGGTTACGGCGACCCTTGGCAAT	GCA_002754095	KCOM3001	1	phage002a	phage002a_W4087	1	1.566e-15	1	36	28700	28735	CCT|-	-|AGG
.	>stdO.class_1.type_I-B.CP024595.1_3_SPACER131	TCGAAAGGGACAACGCTTTCGACAGGCTGGCGGAA	GCA_002754095	KCOM3001	1	phage002a	phage002a_W4087	1	3.458e-08	6	35	30832	30861	-|-	-|GGG
.	>stdO.class_1.type_I-B.CP024595.1_3_SPACER132	AGTTTTGTACCCCTCGACGTTCTCGCGTAGCGTAGC	GCA_002754095	KCOM3001	1	phage002a	phage002a_W4087	1	1.566e-15	36	1	7126	7091	CCG|-	-|CGG
.	>stdO.class_1.type_I-B.CP024595.1_3_SPACER133	TTATAGATGTGTCCATTTTTGAAGTGGTAACCTGCGCTG	GCA_002754095	KCOM3001	1	phage002a	phage002a_W4087	1	6.461e-10	34	2	12184	12152	CCA|-	-|TGG
.	>stdO.class_1.type_I-B.CP024595.1_3_SPACER133	TTATAGATGTGTCCATTTTTGAAGTGGTAACCTGCGCTG	GCA_002754095	KCOM3001	1	phage002a	phage002a_W4087	1	1.334e-07	38	12	12188	12162	CCA|-	-|TGG
.	>stdO.class_1.type_I-B.CP024595.1_3_SPACER137	TATACTCTGTTACGTCCATCTTGTTAGATGAACAAG	GCA_002754095	KCOM3001	1	phage002a	phage002a_W4087	1	5.355e-07	34	2	10088	10056	TTT|-	AAG|-
.	>stdO.class_1.type_I-B.CP024595.1_3_SPACER137	TATACTCTGTTACGTCCATCTTGTTAGATGAACAAG	GCA_002754095	KCOM3001	1	phage002a	phage002a_W4087	1	6.372e-05	3	32	10057	10086	TTT|-	AAG|-
.	>stdO.class_1.type_I-B.CP024595.1_3_SPACER154	CAGCTCGGCACACTCTTTGTAGCCGAACACTCGCCG	GCA_002754095	KCOM3001	1	phage002a	phage002a_W4087	1	9.837e-14	36	1	3897	3932	CCA|-	-|TGG
.	>stdO.class_1.type_I-B.CP024595.1_3_SPACER158	ACGAGCCTATTGCAGAGCTTACAGTCGAACTGCGGC	GCA_002754095	KCOM3001	1	phage002a	phage002a_W4087	1	1.106e-08	35	3	6082	6114	CCT|-	-|AGG
.	>stdO.class_1.type_I-B.CP024595.1_3_SPACER161	GTCGGTCGAGACTACGAGGACTTCCGGCTCAGGGAA	GCA_002754095	KCOM3001	1	phage002a	phage002a_W4087	1	0.0004193	1	36	9050	9015	-|-	-|-
.	>stdO.class_1.type_I-B.CP024595.1_3_SPACER161	GTCGGTCGAGACTACGAGGACTTCCGGCTCAGGGAA	GCA_002754095	KCOM3001	1	phage002a	phage002a_W4087	1	0.0004727	3	32	9048	9019	-|-	-|-
.	>stdO.class_1.type_I-B.CP024599.1_2_SPACER83	GTATTTGCGGCGACGGTATATCTCTGTCATCAAT	GCA_002754155	KCOM2800	1	phage002a	phage002a_W4087	1	4.354e-12	3	32	26745	26774	CCG|-	-|CGG
.	>stdO.class_1.type_I-B.CP024600.1_1_SPACER12	GGGGAGGACGTAGACCTGAAACATATCTACTATGAA	GCA_002753975	KCOM2801	1	phage002a	phage002a_W4087	1	1.566e-15	1	36	24079	24114	-|-	-|-
.	>stdO.class_1.type_I-B.CP024600.1_1_SPACER12	GGGGAGGACGTAGACCTGAAACATATCTACTATGAA	GCA_002753975	KCOM2801	1	phage002a	phage002a_W4087	1	1.566e-15	36	1	24114	24079	-|-	-|-
.	>stdO.class_1.type_I-B.CP024600.1_1_SPACER13	AGAAATTCATTTGGCTGCTGAACTTCGCCGGCATAAA	GCA_002753975	KCOM2801	1	phage002a	phage002a_W4087	1	8.299e-14	3	35	23659	23691	CCA|-	TTG|TGG
.	>stdO.class_1.type_I-B.CP024600.1_1_SPACER13	AGAAATTCATTTGGCTGCTGAACTTCGCCGGCATAAA	GCA_002753975	KCOM2801	1	phage002a	phage002a_W4087	1	2.234e-13	34	2	23690	23658	CCA|-	TTG|TGG
.	>stdO.class_1.type_I-B.CP024600.1_1_SPACER14	ATATGGCGGAACGCTTTCTACAGAGCAGCAAGACG	GCA_002753975	KCOM2801	1	phage002a	phage002a_W4087	1	8.299e-14	2	34	23284	23316	CCG|-	-|CGG
.	>stdO.class_1.type_I-B.CP024600.1_1_SPACER14	ATATGGCGGAACGCTTTCTACAGAGCAGCAAGACG	GCA_002753975	KCOM2801	1	phage002a	phage002a_W4087	1	8.299e-14	3	35	23285	23317	CCG|-	-|CGG
.	>stdO.class_1.type_I-B.FUFB01000054.1_2_SPACER34	CGATGAAGAGTTCGAAGCTTTCGTTGATGAATGCTTA	GCA_900157215	3_3	1	phage002a	phage002a_W4087	1	1.301e-05	2	37	9896	9861	TCG|-	-|-
.	>stdO.class_1.type_I-B.FUFB01000054.1_2_SPACER40	TAGTACTCATCGAGGGAGATGGTCTTATATTCTGTT	GCA_900157215	3_3	1	phage002a	phage002a_W4087	1	1.585e-08	35	3	10064	10032	-|-	-|-
.	>stdO.class_1.type_I-B.FUFB01000054.1_2_SPACER46	GGGCGGCAAACAAGAAAGCCGCCGATGGGTTAGCAA	GCA_900157215	3_3	1	phage002a	phage002a_W4087	1	6.725e-10	31	2	9514	9543	-|-	-|-
.	>stdO.class_1.type_I-B.FUFC01000003.1_3_SPACER49	CCTTCATAGTACTCGTCGAGGGAGATGGTTTTGT	GCA_900157325	3A1	1	phage002a	phage002a_W4087	1	2.789e-10	32	3	10055	10026	TTT|-	-|-
.	>stdO.class_1.type_I-B.FUFD01000019.1_1_SPACER12	GATTAGGCTGAAACTCGTCTTGACAGTGTAGAGAGG	GCA_900157225	7BTORR	1	phage002a	phage002a_W4087	1	8.299e-14	34	2	28577	28609	-|-	-|TGG
.	>stdO.class_1.type_I-B.FUFD01000019.1_1_SPACER7	AACTCTCGTCTGTAAATAACGCGATAACGATGAATG	GCA_900157225	7BTORR	1	phage002a	phage002a_W4087	1	8.299e-14	3	35	26061	26093	CCG|-	-|CGG
.	>stdO.class_1.type_I-B.FUFD01000019.1_1_SPACER7	AACTCTCGTCTGTAAATAACGCGATAACGATGAATG	GCA_900157225	7BTORR	1	phage002a	phage002a_W4087	1	8.299e-14	34	2	26092	26060	CCG|-	-|CGG
.	>stdO.class_1.type_I-B.FUFD01000019.1_1_SPACER9	TGAGAAAATACGGCATCCACGAGGCGTGTAAGATAT	GCA_900157225	7BTORR	1	phage002a	phage002a_W4087	1	8.299e-14	3	35	25380	25412	CCG|-	-|CGG
.	>stdO.class_1.type_I-B.FUFD01000019.1_1_SPACER9	TGAGAAAATACGGCATCCACGAGGCGTGTAAGATAT	GCA_900157225	7BTORR	1	phage002a	phage002a_W4087	1	8.299e-14	35	3	25412	25380	CCG|-	-|CGG
.	>stdO.class_1.type_I-B.FUFG01000001.1_1_SPACER66	AAAGTAAAATACGGACTGAGTGTGTCGAAATCTTAC	GCA_900157275	84_3	1	phage002a	phage002a_W4087	1	2.962e-10	1	36	25824	25859	-|-	-|CGG
.	>stdO.class_1.type_I-B.GCA_029911295_contig_1_3_SPACER44	ACGAGATTGACGAAATCAATACGTGGCTGGCCGCA	GCA_029911295	Bg4	1	phage002a	phage002a_W4087	1	8.299e-14	3	35	4752	4784	CCA|-	-|TGG
.	>stdO.class_1.type_I-B.GCA_029911295_contig_1_3_SPACER45	ATCTGTGGTTCCCTTTCCCTCTCTTGTCGGATATGG	GCA_029911295	Bg4	1	phage002a	phage002a_W4087	1	1.566e-15	1	36	1709	1674	CCG|-	-|CGG
.	>stdO.class_1.type_I-B.GCA_029911295_contig_1_3_SPACER45	ATCTGTGGTTCCCTTTCCCTCTCTTGTCGGATATGG	GCA_029911295	Bg4	1	phage002a	phage002a_W4087	1	1.566e-15	36	1	1674	1709	CCG|-	-|CGG
.	>stdO.class_1.type_I-B.GCA_029911295_contig_1_3_SPACER52	ACAAGGAGATAAAGAAGCTAATGGTATTCTTACCTC	GCA_029911295	Bg4	1	phage002a	phage002a_W4087	1	8.299e-14	3	35	1173	1205	CCA|-	-|TGG
.	>stdO.class_1.type_I-B.GCA_029911295_contig_1_3_SPACER54	CAAGAATAGGGATGCAGACGCACATACATTGTGGAT	GCA_029911295	Bg4	1	phage002a	phage002a_W4087	1	5.212e-12	34	2	6157	6189	CCT|-	-|AGG
.	>stdO.class_1.type_I-B.GCA_029911295_contig_1_3_SPACER57	TCTTTGGGTAAACATACCCATCCGTGTCTATAAG	GCA_029911295	Bg4	1	phage002a	phage002a_W4087	1	8.299e-14	34	2	1833	1865	-|-	-|-
.	>stdO.class_1.type_I-B.GCA_029911295_contig_1_3_SPACER59	TGTCTACATAAGCCTTGCGGATGCAGTATTGCGTAG	GCA_029911295	Bg4	1	phage002a	phage002a_W4087	1	8.299e-14	34	2	2940	2972	CCG|-	-|CGG
.	>stdO.class_1.type_I-B.GCA_029911295_contig_1_3_SPACER63	CGAAGCCCGTATGCAGCTATTCGTGCAGGAGGCTAAG	GCA_029911295	Bg4	1	phage002a	phage002a_W4087	1	5.646e-12	2	37	677	712	-|-	-|-
.	>stdO.class_1.type_I-B.GCA_029911295_contig_1_3_SPACER64	ACACGATTGCGGAGGTTTGCCAGCGGGTCGGAATC	GCA_029911295	Bg4	1	phage002a	phage002a_W4087	1	1.585e-08	3	35	575	607	-|-	-|AGG
.	>stdO.class_1.type_I-B.GCA_029911295_contig_1_3_SPACER68	TGATGAAGAAGATACAGGGCTACGACGTGACCGAGA	GCA_029911295	Bg4	1	phage002a	phage002a_W4087	1	5.212e-12	3	35	722	754	-|-	-|GGG
.	>stdO.class_1.type_I-B.GCA_029911295_contig_1_3_SPACER75	ATTGAGAACGAATTTTCGGCGTTTGCCTCCTCTTGT	GCA_029911295	Bg4	1	phage002a	phage002a_W4087	1	8.299e-14	2	34	4905	4873	CCA|-	-|TGG
.	>stdO.class_1.type_I-B.GCA_029911295_contig_1_3_SPACER75	ATTGAGAACGAATTTTCGGCGTTTGCCTCCTCTTGT	GCA_029911295	Bg4	1	phage002a	phage002a_W4087	1	8.299e-14	35	3	4872	4904	CCA|-	-|TGG
.	>stdO.class_1.type_I-B.GCA_029911295_contig_1_3_SPACER76	GTGGGTCGCTTCTTAAGCTCCGCAATAACTTCGCCTG	GCA_029911295	Bg4	1	phage002a	phage002a_W4087	1	1.566e-15	1	36	3550	3515	CCA|CGG	CCG|TGG
.	>stdO.class_1.type_I-B.GCA_029911295_contig_1_3_SPACER76	GTGGGTCGCTTCTTAAGCTCCGCAATAACTTCGCCTG	GCA_029911295	Bg4	1	phage002a	phage002a_W4087	1	8.299e-14	35	3	3516	3548	CCA|CGG	CCG|TGG
.	>stdO.class_1.type_I-B.JAEMBP010000045.1_3_SPACER16	ATCGGCGGCTTTCTTGTTTGCCGCCTTTGGGCACC	GCA_021406795	D83T3	1	phage002a	phage002a_W4087	1	8.299e-14	2	34	9520	9552	CCC|-	-|GGG
.	>stdO.class_1.type_I-B.KI258874.1_2_SPACER22	ATCGGCGGCTTTCTTGTTTGCCGCCTTTGGGCACC	GCA_000467795	F0568	1	phage002a	phage002a_W4087	1	8.299e-14	2	34	9520	9552	CCC|-	-|GGG
.	>stdO.class_1.type_I-B.KI259002.1_12_SPACER2	AAGCTTGTATGGGTATATAACGGGGTTAAATTCGCGT	GCA_000467815	F0569	1	phage002a	phage002a_W4087	1	1.566e-15	2	37	4977	4942	CCA|-	-|TGG
.	>stdO.class_1.type_I-B.KI259002.1_12_SPACER2	AAGCTTGTATGGGTATATAACGGGGTTAAATTCGCGT	GCA_000467815	F0569	1	phage002a	phage002a_W4087	1	1.566e-15	36	1	4943	4978	CCA|-	-|TGG
.	>stdO.class_1.type_I-B.KI259002.1_12_SPACER3	CAATCATACGCGACTTATTTGTTTTCGCCTGCGA	GCA_000467815	F0569	1	phage002a	phage002a_W4087	1	0.0001284	3	32	8936	8907	CCG|-	-|CGG
.	>stdO.class_1.type_I-B.KI259002.1_2_SPACER8	TGAAAATGCAAATACGCGAATTTAACCCCGTTATATA	GCA_000467815	F0569	1	phage002a	phage002a_W4087	1	1.566e-15	37	2	4965	4930	-|-	-|-
.	>stdO.class_1.type_I-B.KI259002.1_2_SPACER8	TGAAAATGCAAATACGCGAATTTAACCCCGTTATATA	GCA_000467815	F0569	1	phage002a	phage002a_W4087	1	8.299e-14	3	35	4931	4963	-|-	-|-
.	>stdO.class_1.type_I-B.KZ248373.1_6_SPACER12	TAACGCCCCGTGTATATGAAGCATTCGTCGACAAATG	GCA_002206085	SJD4	1	phage002a	phage002a_W4087	1	1.392e-08	37	2	9880	9845	CCG|-	AAG|CGG
.	>stdO.class_1.type_I-B.KZ248373.1_6_SPACER12	TAACGCCCCGTGTATATGAAGCATTCGTCGACAAATG	GCA_002206085	SJD4	1	phage002a	phage002a_W4087	1	3.967e-07	35	3	9878	9846	CCG|-	AAG|CGG
.	>stdO.class_1.type_I-C.AE015924.1_4_SPACER3	ATCAGCCTCTCCGGCGACTTCACGCTGTCGTTTTT	GCA_000007585	W83	0.W83	phage002a	phage002a_W4087	1	3.022e-10	1	33	23587	23619	CCA|-	-|TGG
.	>stdO.class_1.type_I-C.AE015924.1_4_SPACER3	ATCAGCCTCTCCGGCGACTTCACGCTGTCGTTTTT	GCA_000007585	W83	0.W83	phage002a	phage002a_W4087	1	3.022e-10	2	34	23588	23620	CCA|-	-|TGG
.	>stdO.class_1.type_I-C.AE015924.1_4_SPACER7	GCCATTTCCCTCGTAGTACTCATCGAGGGTTATAGCT	GCA_000007585	W83	0.W83	phage002a	phage002a_W4087	1	4.078e-06	33	1	10049	10017	CCA|-	-|TGG
.	>stdO.class_1.type_I-C.AJZS01000080.1_3_SPACER17	GCCATTTCCCTCGTAGTACTCATCGAGGGTTATAGCT	GCA_000271945	W50	0.W50	phage002a	phage002a_W4087	1	4.078e-06	33	1	10049	10017	CCA|-	-|TGG
.	>stdO.class_1.type_I-C.AJZS01000080.1_3_SPACER21	ATCAGCCTCTCCGGCGACTTCACGCTGTCGTTTTT	GCA_000271945	W50	0.W50	phage002a	phage002a_W4087	1	3.022e-10	1	33	23587	23619	CCA|-	-|TGG
.	>stdO.class_1.type_I-C.AJZS01000080.1_3_SPACER21	ATCAGCCTCTCCGGCGACTTCACGCTGTCGTTTTT	GCA_000271945	W50	0.W50	phage002a	phage002a_W4087	1	3.022e-10	2	34	23588	23620	CCA|-	-|TGG
.	>stdO.class_1.type_I-C.AP012203.1_3_SPACER5	CGTGCAGCGCATAGTTCATCCCTGCTGTTACGACA	GCA_000270225	TDC60	0.TDC60	phage002a	phage002a_W4087	1	3.022e-10	2	34	16865	16833	-|-	TCT|-
.	>stdO.class_1.type_I-C.AP012203.1_3_SPACER5	CGTGCAGCGCATAGTTCATCCCTGCTGTTACGACA	GCA_000270225	TDC60	0.TDC60	phage002a	phage002a_W4087	1	3.022e-10	34	2	16833	16865	-|-	TCT|-
.	>stdO.class_1.type_I-C.CP011995.1_4_SPACER15	TTGAGGGCAAAAGGACTGCTTTAATGGACACAAAAAA	GCA_001263815	A7436	1	phage002a	phage002a_W4087	1	1.566e-15	37	2	22856	22821	CCG|-	-|CGG
.	>stdO.class_1.type_I-C.CP011995.1_4_SPACER3	ATCAGCCTCTCCGGCGACTTCACGCTGTCGTTTTT	GCA_001263815	A7436	1	phage002a	phage002a_W4087	1	3.022e-10	1	33	23587	23619	CCA|-	-|TGG
.	>stdO.class_1.type_I-C.CP011995.1_4_SPACER3	ATCAGCCTCTCCGGCGACTTCACGCTGTCGTTTTT	GCA_001263815	A7436	1	phage002a	phage002a_W4087	1	3.022e-10	2	34	23588	23620	CCA|-	-|TGG
.	>stdO.class_1.type_I-C.CP011995.1_4_SPACER7	GCCATTTCCCTCGTAGTACTCATCGAGGGTTATAGCT	GCA_001263815	A7436	1	phage002a	phage002a_W4087	1	4.078e-06	33	1	10049	10017	CCA|-	-|TGG
.	>stdO.class_1.type_I-C.CP025931.1_3_SPACER5	CGTGCAGCGCATAGTTCATCCCTGCTGTTACGACA	GCA_002892555	TDC60	1	phage002a	phage002a_W4087	1	3.022e-10	2	34	16865	16833	-|-	TCT|-
.	>stdO.class_1.type_I-C.CP025931.1_3_SPACER5	CGTGCAGCGCATAGTTCATCCCTGCTGTTACGACA	GCA_002892555	TDC60	1	phage002a	phage002a_W4087	1	3.022e-10	34	2	16833	16865	-|-	TCT|-
.	>stdO.class_1.type_I-C.CP025932.1_4_SPACER15	GCCATTTCCCTCGTAGTACTCATCGAGGGTTATAGCT	GCA_002892595	W83	1	phage002a	phage002a_W4087	1	4.078e-06	33	1	10049	10017	CCA|-	-|TGG
.	>stdO.class_1.type_I-C.CP025932.1_4_SPACER3	ATCAGCCTCTCCGGCGACTTCACGCTGTCGTTTTT	GCA_002892595	W83	1	phage002a	phage002a_W4087	1	3.022e-10	1	33	23587	23619	CCA|-	-|TGG
.	>stdO.class_1.type_I-C.CP025932.1_4_SPACER3	ATCAGCCTCTCCGGCGACTTCACGCTGTCGTTTTT	GCA_002892595	W83	1	phage002a	phage002a_W4087	1	3.022e-10	2	34	23588	23620	CCA|-	-|TGG
.	>stdO.class_1.type_I-C.CP025932.1_4_SPACER7	GCCATTTCCCTCGTAGTACTCATCGAGGGTTATAGCT	GCA_002892595	W83	1	phage002a	phage002a_W4087	1	4.078e-06	33	1	10049	10017	CCA|-	-|TGG
.	>stdO.class_1.type_I-C.CP092048.1_4_SPACER3	ATCAGCCTCTCCGGCGACTTCACGCTGTCGTTTTT	GCA_023822425	W50	1	phage002a	phage002a_W4087	1	3.022e-10	1	33	23587	23619	CCA|-	-|TGG
.	>stdO.class_1.type_I-C.CP092048.1_4_SPACER3	ATCAGCCTCTCCGGCGACTTCACGCTGTCGTTTTT	GCA_023822425	W50	1	phage002a	phage002a_W4087	1	3.022e-10	2	34	23588	23620	CCA|-	-|TGG
.	>stdO.class_1.type_I-C.CP092048.1_4_SPACER7	GCCATTTCCCTCGTAGTACTCATCGAGGGTTATAGCT	GCA_023822425	W50	1	phage002a	phage002a_W4087	1	4.078e-06	33	1	10049	10017	CCA|-	-|TGG
.	>stdO.class_1.type_I-C.CP092049.1_5_SPACER3	ATCAGCCTCTCCGGCGACTTCACGCTGTCGTTTTT	GCA_023822445	W50_BE1	0.W50	phage002a	phage002a_W4087	1	3.022e-10	1	33	23587	23619	CCA|-	-|TGG
.	>stdO.class_1.type_I-C.CP092049.1_5_SPACER3	ATCAGCCTCTCCGGCGACTTCACGCTGTCGTTTTT	GCA_023822445	W50_BE1	0.W50	phage002a	phage002a_W4087	1	3.022e-10	2	34	23588	23620	CCA|-	-|TGG
.	>stdO.class_1.type_I-C.CP092049.1_5_SPACER7	GCCATTTCCCTCGTAGTACTCATCGAGGGTTATAGCT	GCA_023822445	W50_BE1	0.W50	phage002a	phage002a_W4087	1	4.078e-06	33	1	10049	10017	CCA|-	-|TGG
.	>stdO.class_1.type_I-C.CP092050.1_4_SPACER3	ATCAGCCTCTCCGGCGACTTCACGCTGTCGTTTTT	GCA_023822465	W50_BR1	0.W50	phage002a	phage002a_W4087	1	3.022e-10	1	33	23587	23619	CCA|-	-|TGG
.	>stdO.class_1.type_I-C.CP092050.1_4_SPACER3	ATCAGCCTCTCCGGCGACTTCACGCTGTCGTTTTT	GCA_023822465	W50_BR1	0.W50	phage002a	phage002a_W4087	1	3.022e-10	2	34	23588	23620	CCA|-	-|TGG
.	>stdO.class_1.type_I-C.CP092050.1_4_SPACER7	GCCATTTCCCTCGTAGTACTCATCGAGGGTTATAGCT	GCA_023822465	W50_BR1	0.W50	phage002a	phage002a_W4087	1	4.078e-06	33	1	10049	10017	CCA|-	-|TGG
.	>stdO.class_1.type_I-C.FUGF01000055.1_5_SPACER4	AGTTCCATGCTGGGAACAGGTTGCTGATACCCTC	GCA_900157245	15_9	1	phage002a	phage002a_W4087	1	3.022e-10	2	34	15620	15588	-|-	-|TGG
.	>stdO.class_1.type_I-C.FUGF01000055.1_5_SPACER4	AGTTCCATGCTGGGAACAGGTTGCTGATACCCTC	GCA_900157245	15_9	1	phage002a	phage002a_W4087	1	3.022e-10	34	2	15588	15620	-|-	-|TGG
.	>stdO.class_1.type_I-C.FUGG01000038.1_4_SPACER28	ACAGAGTCGGGCTATGTAAAAGCTATTTCTGTATCCA	GCA_900157285	13_1	1	phage002a	phage002a_W4087	1	1.566e-15	1	36	29003	29038	-|-	-|TGG
.	>stdO.class_1.type_I-C.FUGG01000038.1_4_SPACER34	GCACTTAGACAGGAGTACGGGCTGCCGGGCGTTTTC	GCA_900157285	13_1	1	phage002a	phage002a_W4087	1	5.646e-12	36	1	16273	16308	-|-	-|AGG
.	>stdO.class_1.type_I-C.FUGG01000038.1_4_SPACER34	GCACTTAGACAGGAGTACGGGCTGCCGGGCGTTTTC	GCA_900157285	13_1	1	phage002a	phage002a_W4087	1	3.022e-10	2	34	16307	16275	-|-	-|AGG
.	>stdO.class_1.type_I-C.FUGG01000038.1_4_SPACER82	ACGAGCCTATTGCAGAGCTTACAGTCGAACTGCGGC	GCA_900157285	13_1	1	phage002a	phage002a_W4087	1	1.106e-08	35	3	6082	6114	CCT|-	-|AGG
.	>stdO.class_1.type_I-C.FUGG01000038.1_4_SPACER90	GAAAGGAAAAGGCCTTTTTTTTCTGCTTTTTTGCCA	GCA_900157285	13_1	1	phage002a	phage002a_W4087	1	8.299e-14	35	3	5313	5345	CCT|-	TCG|AGG
.	>stdO.class_1.type_I-C.FUGG01000038.1_4_SPACER92	GTCGGTCGAGACTACGAGGACTTCCGGCTCAGGGAA	GCA_900157285	13_1	1	phage002a	phage002a_W4087	1	0.0004193	1	36	9050	9015	-|-	-|-
.	>stdO.class_1.type_I-C.FUGG01000038.1_4_SPACER92	GTCGGTCGAGACTACGAGGACTTCCGGCTCAGGGAA	GCA_900157285	13_1	1	phage002a	phage002a_W4087	1	0.0004727	3	32	9048	9019	-|-	-|-
.	>stdO.class_1.type_I-C.GCA_028335105_contig_1_4_SPACER15	TTGAGGGCAAAAGGACTGCTTTAATGGACACAAAAAA	GCA_028335105	A7436C	0.A7436	phage002a	phage002a_W4087	1	1.566e-15	37	2	22856	22821	CCG|-	-|CGG
.	>stdO.class_1.type_I-C.GCA_028335105_contig_1_4_SPACER3	ATCAGCCTCTCCGGCGACTTCACGCTGTCGTTTTT	GCA_028335105	A7436C	0.A7436	phage002a	phage002a_W4087	1	3.022e-10	1	33	23587	23619	CCA|-	-|TGG
.	>stdO.class_1.type_I-C.GCA_028335105_contig_1_4_SPACER3	ATCAGCCTCTCCGGCGACTTCACGCTGTCGTTTTT	GCA_028335105	A7436C	0.A7436	phage002a	phage002a_W4087	1	3.022e-10	2	34	23588	23620	CCA|-	-|TGG
.	>stdO.class_1.type_I-C.GCA_028335105_contig_1_4_SPACER7	GCCATTTCCCTCGTAGTACTCATCGAGGGTTATAGCT	GCA_028335105	A7436C	0.A7436	phage002a	phage002a_W4087	1	4.078e-06	33	1	10049	10017	CCA|-	-|TGG
.	>stdO.class_1.type_I-C.KI260157.1_4_SPACER2	TGACAGGCATCGTGAAAGCTTCAAGGTTCGATGTG	GCA_000467975	F0566	1	phage002a	phage002a_W4087	1	1.577e-06	2	31	5098	5069	-|-	-|TGG
.	>stdO.class_1.type_I-C.KI260157.1_4_SPACER2	TGACAGGCATCGTGAAAGCTTCAAGGTTCGATGTG	GCA_000467975	F0566	1	phage002a	phage002a_W4087	1	1.577e-06	31	2	5069	5098	-|-	-|TGG
.	>stdO.class_1.type_III-B.KZ253983.1_2_SPACER6	TCATTGAAGAATGCTTCTATTTCTTCATCTCGCGCT	GCA_002208045	SJD12	1	phage002a	phage002a_W4087	1	0.00237	35	3	9902	9870	-|-	-|-
.	>stdO.class_2.type_II-C.KI260161.1_6_SPACER3	TGCTGTTTTGCCCCATCGGTGGTTGTTGCA	GCA_000467975	F0566	1	phage002a	phage002a_W4087	1	4.354e-12	1	30	12763	12792	-|-	-|-
.	>stdO.class_2.type_II-C.NSLU01000026.1_3_SPACER14	TTTGACGTGTCTATTGACAACGCAGCTGTA	GCA_002529215	WW2881	1	phage002a	phage002a_W4087	1	4.354e-12	1	30	30931	30960	-|-	-|-
.	>stdO.class_2.type_II-C.NSLU01000026.1_3_SPACER18	AGGCACAGCACAGCCGATTCCAAGCCCACCG	GCA_002529215	WW2881	1	phage002a	phage002a_W4087	1	4.354e-12	30	1	28634	28663	-|-	-|-
.	>stdO.class_2.type_II-C.NSLU01000081.1_5_SPACER3	AGCAATCTTCAATCCGGCTTGCGCCTCAAG	GCA_002529215	WW2881	1	phage002a	phage002a_W4087	1	4.354e-12	30	1	14706	14735	-|-	ATG|-
.	>stdO.class_2.type_II-C.SGAZ01000002.1_2_SPACER3	AGCAATCTTCAATCCGGCTTGCGCCTCAAG	GCA_004214925	H3	1	phage002a	phage002a_W4087	1	4.354e-12	30	1	14706	14735	-|-	ATG|-
.	>stdO.class_2.type_VI-B2.CP024591.1_1_SPACER2	TGTTACGTCCATCTTGTTTGAAGAGCATGC	GCA_002754015	KCOM2802	1	phage002a	phage002a_W4087	1	4.354e-12	30	1	10091	10062	TTC|-	-|-
.	>stdO.class_2.type_VI-B2.FUFC01000018.1_1_SPACER2	CTGCAGCACCTTTCCGAAATCCTCGCCGCGC	GCA_900157325	3A1	1	phage002a	phage002a_W4087	1	6.333e-10	30	4	8012	7986	TTC|-	-|-
.	>stdO.class_2.type_VI-B2.NSLP01000001.1_1_SPACER6	CGTTCTATTGGTGTTGTTAAACTCAAATCG	GCA_002529235	WW3040	1	phage002a	phage002a_W4087	1	4.354e-12	30	1	8120	8091	-|-	TCT|-
.	>stdO.class_1.type_I-B.CP024595.1_3_SPACER112	TTCGTGCCGTCGGGGGTTACGGCGACCCTTGGCAAT	GCA_002754095	KCOM3001	1	phage003a	phage003a_WW2952	1	1.566e-15	1	36	28698	28733	CCT|-	-|AGG
.	>stdO.class_1.type_I-B.CP024595.1_3_SPACER114	TCGAAAGGGACAACGCTTTCGACAGGCTGGCGGAA	GCA_002754095	KCOM3001	1	phage003a	phage003a_WW2952	1	3.458e-08	6	35	30830	30859	-|-	-|GGG
.	>stdO.class_1.type_I-B.CP024595.1_3_SPACER115	AGTTTTGTACCCCTCGACGTTCTCGCGTAGCGTAGC	GCA_002754095	KCOM3001	1	phage003a	phage003a_WW2952	1	1.566e-15	36	1	7126	7091	CCG|-	-|CGG
.	>stdO.class_1.type_I-B.CP024595.1_3_SPACER116	TTATAGATGTGTCCATTTTTGAAGTGGTAACCTGCGCTG	GCA_002754095	KCOM3001	1	phage003a	phage003a_WW2952	1	6.461e-10	34	2	12182	12150	CCA|-	-|TGG
.	>stdO.class_1.type_I-B.CP024595.1_3_SPACER116	TTATAGATGTGTCCATTTTTGAAGTGGTAACCTGCGCTG	GCA_002754095	KCOM3001	1	phage003a	phage003a_WW2952	1	1.334e-07	38	12	12186	12160	CCA|-	-|TGG
.	>stdO.class_1.type_I-B.CP024595.1_3_SPACER118	TATACTCTGTTACGTCCATCTTGTTAGATGAACAAG	GCA_002754095	KCOM3001	1	phage003a	phage003a_WW2952	1	5.355e-07	34	2	10086	10054	TTT|-	AAG|-
.	>stdO.class_1.type_I-B.CP024595.1_3_SPACER118	TATACTCTGTTACGTCCATCTTGTTAGATGAACAAG	GCA_002754095	KCOM3001	1	phage003a	phage003a_WW2952	1	6.372e-05	3	32	10055	10084	TTT|-	AAG|-
.	>stdO.class_1.type_I-B.CP024595.1_3_SPACER129	TTCGTGCCGTCGGGGGTTACGGCGACCCTTGGCAAT	GCA_002754095	KCOM3001	1	phage003a	phage003a_WW2952	1	1.566e-15	1	36	28698	28733	CCT|-	-|AGG
.	>stdO.class_1.type_I-B.CP024595.1_3_SPACER131	TCGAAAGGGACAACGCTTTCGACAGGCTGGCGGAA	GCA_002754095	KCOM3001	1	phage003a	phage003a_WW2952	1	3.458e-08	6	35	30830	30859	-|-	-|GGG
.	>stdO.class_1.type_I-B.CP024595.1_3_SPACER132	AGTTTTGTACCCCTCGACGTTCTCGCGTAGCGTAGC	GCA_002754095	KCOM3001	1	phage003a	phage003a_WW2952	1	1.566e-15	36	1	7126	7091	CCG|-	-|CGG
.	>stdO.class_1.type_I-B.CP024595.1_3_SPACER133	TTATAGATGTGTCCATTTTTGAAGTGGTAACCTGCGCTG	GCA_002754095	KCOM3001	1	phage003a	phage003a_WW2952	1	6.461e-10	34	2	12182	12150	CCA|-	-|TGG
.	>stdO.class_1.type_I-B.CP024595.1_3_SPACER133	TTATAGATGTGTCCATTTTTGAAGTGGTAACCTGCGCTG	GCA_002754095	KCOM3001	1	phage003a	phage003a_WW2952	1	1.334e-07	38	12	12186	12160	CCA|-	-|TGG
.	>stdO.class_1.type_I-B.CP024595.1_3_SPACER137	TATACTCTGTTACGTCCATCTTGTTAGATGAACAAG	GCA_002754095	KCOM3001	1	phage003a	phage003a_WW2952	1	5.355e-07	34	2	10086	10054	TTT|-	AAG|-
.	>stdO.class_1.type_I-B.CP024595.1_3_SPACER137	TATACTCTGTTACGTCCATCTTGTTAGATGAACAAG	GCA_002754095	KCOM3001	1	phage003a	phage003a_WW2952	1	6.372e-05	3	32	10055	10084	TTT|-	AAG|-
.	>stdO.class_1.type_I-B.CP024595.1_3_SPACER154	CAGCTCGGCACACTCTTTGTAGCCGAACACTCGCCG	GCA_002754095	KCOM3001	1	phage003a	phage003a_WW2952	1	9.837e-14	36	1	3897	3932	CCA|-	-|TGG
.	>stdO.class_1.type_I-B.CP024595.1_3_SPACER158	ACGAGCCTATTGCAGAGCTTACAGTCGAACTGCGGC	GCA_002754095	KCOM3001	1	phage003a	phage003a_WW2952	1	1.106e-08	35	3	6082	6114	CCT|-	-|AGG
.	>stdO.class_1.type_I-B.CP024595.1_3_SPACER161	GTCGGTCGAGACTACGAGGACTTCCGGCTCAGGGAA	GCA_002754095	KCOM3001	1	phage003a	phage003a_WW2952	1	0.0004193	1	36	9050	9015	-|-	-|-
.	>stdO.class_1.type_I-B.CP024595.1_3_SPACER161	GTCGGTCGAGACTACGAGGACTTCCGGCTCAGGGAA	GCA_002754095	KCOM3001	1	phage003a	phage003a_WW2952	1	0.0004727	3	32	9048	9019	-|-	-|-
.	>stdO.class_1.type_I-B.CP024599.1_2_SPACER83	GTATTTGCGGCGACGGTATATCTCTGTCATCAAT	GCA_002754155	KCOM2800	1	phage003a	phage003a_WW2952	1	4.354e-12	3	32	26743	26772	CCG|-	-|CGG
.	>stdO.class_1.type_I-B.CP024600.1_1_SPACER12	GGGGAGGACGTAGACCTGAAACATATCTACTATGAA	GCA_002753975	KCOM2801	1	phage003a	phage003a_WW2952	1	1.566e-15	1	36	24077	24112	-|-	-|-
.	>stdO.class_1.type_I-B.CP024600.1_1_SPACER12	GGGGAGGACGTAGACCTGAAACATATCTACTATGAA	GCA_002753975	KCOM2801	1	phage003a	phage003a_WW2952	1	1.566e-15	36	1	24112	24077	-|-	-|-
.	>stdO.class_1.type_I-B.CP024600.1_1_SPACER13	AGAAATTCATTTGGCTGCTGAACTTCGCCGGCATAAA	GCA_002753975	KCOM2801	1	phage003a	phage003a_WW2952	1	8.299e-14	3	35	23657	23689	CCA|-	TTG|TGG
.	>stdO.class_1.type_I-B.CP024600.1_1_SPACER13	AGAAATTCATTTGGCTGCTGAACTTCGCCGGCATAAA	GCA_002753975	KCOM2801	1	phage003a	phage003a_WW2952	1	2.234e-13	34	2	23688	23656	CCA|-	TTG|TGG
.	>stdO.class_1.type_I-B.CP024600.1_1_SPACER14	ATATGGCGGAACGCTTTCTACAGAGCAGCAAGACG	GCA_002753975	KCOM2801	1	phage003a	phage003a_WW2952	1	8.299e-14	2	34	23282	23314	CCG|-	-|CGG
.	>stdO.class_1.type_I-B.CP024600.1_1_SPACER14	ATATGGCGGAACGCTTTCTACAGAGCAGCAAGACG	GCA_002753975	KCOM2801	1	phage003a	phage003a_WW2952	1	8.299e-14	3	35	23283	23315	CCG|-	-|CGG
.	>stdO.class_1.type_I-B.FUFB01000054.1_2_SPACER34	CGATGAAGAGTTCGAAGCTTTCGTTGATGAATGCTTA	GCA_900157215	3_3	1	phage003a	phage003a_WW2952	1	1.301e-05	2	37	9894	9859	TCG|-	-|-
.	>stdO.class_1.type_I-B.FUFB01000054.1_2_SPACER40	TAGTACTCATCGAGGGAGATGGTCTTATATTCTGTT	GCA_900157215	3_3	1	phage003a	phage003a_WW2952	1	1.585e-08	35	3	10062	10030	-|-	-|-
.	>stdO.class_1.type_I-B.FUFB01000054.1_2_SPACER46	GGGCGGCAAACAAGAAAGCCGCCGATGGGTTAGCAA	GCA_900157215	3_3	1	phage003a	phage003a_WW2952	1	6.725e-10	31	2	9512	9541	-|-	-|-
.	>stdO.class_1.type_I-B.FUFC01000003.1_3_SPACER49	CCTTCATAGTACTCGTCGAGGGAGATGGTTTTGT	GCA_900157325	3A1	1	phage003a	phage003a_WW2952	1	2.789e-10	32	3	10053	10024	TTT|-	-|-
.	>stdO.class_1.type_I-B.FUFD01000019.1_1_SPACER12	GATTAGGCTGAAACTCGTCTTGACAGTGTAGAGAGG	GCA_900157225	7BTORR	1	phage003a	phage003a_WW2952	1	8.299e-14	34	2	28575	28607	-|-	-|TGG
.	>stdO.class_1.type_I-B.FUFD01000019.1_1_SPACER7	AACTCTCGTCTGTAAATAACGCGATAACGATGAATG	GCA_900157225	7BTORR	1	phage003a	phage003a_WW2952	1	8.299e-14	3	35	26059	26091	CCG|-	-|CGG
.	>stdO.class_1.type_I-B.FUFD01000019.1_1_SPACER7	AACTCTCGTCTGTAAATAACGCGATAACGATGAATG	GCA_900157225	7BTORR	1	phage003a	phage003a_WW2952	1	8.299e-14	34	2	26090	26058	CCG|-	-|CGG
.	>stdO.class_1.type_I-B.FUFD01000019.1_1_SPACER9	TGAGAAAATACGGCATCCACGAGGCGTGTAAGATAT	GCA_900157225	7BTORR	1	phage003a	phage003a_WW2952	1	8.299e-14	3	35	25378	25410	CCG|-	-|CGG
.	>stdO.class_1.type_I-B.FUFD01000019.1_1_SPACER9	TGAGAAAATACGGCATCCACGAGGCGTGTAAGATAT	GCA_900157225	7BTORR	1	phage003a	phage003a_WW2952	1	8.299e-14	35	3	25410	25378	CCG|-	-|CGG
.	>stdO.class_1.type_I-B.FUFG01000001.1_1_SPACER66	AAAGTAAAATACGGACTGAGTGTGTCGAAATCTTAC	GCA_900157275	84_3	1	phage003a	phage003a_WW2952	1	2.962e-10	1	36	25822	25857	-|-	-|CGG
.	>stdO.class_1.type_I-B.GCA_029911295_contig_1_3_SPACER44	ACGAGATTGACGAAATCAATACGTGGCTGGCCGCA	GCA_029911295	Bg4	1	phage003a	phage003a_WW2952	1	8.299e-14	3	35	4752	4784	CCA|-	-|TGG
.	>stdO.class_1.type_I-B.GCA_029911295_contig_1_3_SPACER45	ATCTGTGGTTCCCTTTCCCTCTCTTGTCGGATATGG	GCA_029911295	Bg4	1	phage003a	phage003a_WW2952	1	1.566e-15	1	36	1709	1674	CCG|-	-|CGG
.	>stdO.class_1.type_I-B.GCA_029911295_contig_1_3_SPACER45	ATCTGTGGTTCCCTTTCCCTCTCTTGTCGGATATGG	GCA_029911295	Bg4	1	phage003a	phage003a_WW2952	1	1.566e-15	36	1	1674	1709	CCG|-	-|CGG
.	>stdO.class_1.type_I-B.GCA_029911295_contig_1_3_SPACER52	ACAAGGAGATAAAGAAGCTAATGGTATTCTTACCTC	GCA_029911295	Bg4	1	phage003a	phage003a_WW2952	1	8.299e-14	3	35	1173	1205	CCA|-	-|TGG
.	>stdO.class_1.type_I-B.GCA_029911295_contig_1_3_SPACER54	CAAGAATAGGGATGCAGACGCACATACATTGTGGAT	GCA_029911295	Bg4	1	phage003a	phage003a_WW2952	1	5.212e-12	34	2	6157	6189	CCT|-	-|AGG
.	>stdO.class_1.type_I-B.GCA_029911295_contig_1_3_SPACER57	TCTTTGGGTAAACATACCCATCCGTGTCTATAAG	GCA_029911295	Bg4	1	phage003a	phage003a_WW2952	1	8.299e-14	34	2	1833	1865	-|-	-|-
.	>stdO.class_1.type_I-B.GCA_029911295_contig_1_3_SPACER59	TGTCTACATAAGCCTTGCGGATGCAGTATTGCGTAG	GCA_029911295	Bg4	1	phage003a	phage003a_WW2952	1	8.299e-14	34	2	2940	2972	CCG|-	-|CGG
.	>stdO.class_1.type_I-B.GCA_029911295_contig_1_3_SPACER63	CGAAGCCCGTATGCAGCTATTCGTGCAGGAGGCTAAG	GCA_029911295	Bg4	1	phage003a	phage003a_WW2952	1	5.646e-12	2	37	677	712	-|-	-|-
.	>stdO.class_1.type_I-B.GCA_029911295_contig_1_3_SPACER64	ACACGATTGCGGAGGTTTGCCAGCGGGTCGGAATC	GCA_029911295	Bg4	1	phage003a	phage003a_WW2952	1	1.585e-08	3	35	575	607	-|-	-|AGG
.	>stdO.class_1.type_I-B.GCA_029911295_contig_1_3_SPACER68	TGATGAAGAAGATACAGGGCTACGACGTGACCGAGA	GCA_029911295	Bg4	1	phage003a	phage003a_WW2952	1	5.212e-12	3	35	722	754	-|-	-|GGG
.	>stdO.class_1.type_I-B.GCA_029911295_contig_1_3_SPACER75	ATTGAGAACGAATTTTCGGCGTTTGCCTCCTCTTGT	GCA_029911295	Bg4	1	phage003a	phage003a_WW2952	1	8.299e-14	2	34	4905	4873	CCA|-	-|TGG
.	>stdO.class_1.type_I-B.GCA_029911295_contig_1_3_SPACER75	ATTGAGAACGAATTTTCGGCGTTTGCCTCCTCTTGT	GCA_029911295	Bg4	1	phage003a	phage003a_WW2952	1	8.299e-14	35	3	4872	4904	CCA|-	-|TGG
.	>stdO.class_1.type_I-B.GCA_029911295_contig_1_3_SPACER76	GTGGGTCGCTTCTTAAGCTCCGCAATAACTTCGCCTG	GCA_029911295	Bg4	1	phage003a	phage003a_WW2952	1	1.566e-15	1	36	3550	3515	CCA|CGG	CCG|TGG
.	>stdO.class_1.type_I-B.GCA_029911295_contig_1_3_SPACER76	GTGGGTCGCTTCTTAAGCTCCGCAATAACTTCGCCTG	GCA_029911295	Bg4	1	phage003a	phage003a_WW2952	1	8.299e-14	35	3	3516	3548	CCA|CGG	CCG|TGG
.	>stdO.class_1.type_I-B.JAEMBP010000045.1_3_SPACER16	ATCGGCGGCTTTCTTGTTTGCCGCCTTTGGGCACC	GCA_021406795	D83T3	1	phage003a	phage003a_WW2952	1	8.299e-14	2	34	9518	9550	CCC|-	-|GGG
.	>stdO.class_1.type_I-B.KI258874.1_2_SPACER22	ATCGGCGGCTTTCTTGTTTGCCGCCTTTGGGCACC	GCA_000467795	F0568	1	phage003a	phage003a_WW2952	1	8.299e-14	2	34	9518	9550	CCC|-	-|GGG
.	>stdO.class_1.type_I-B.KI259002.1_12_SPACER2	AAGCTTGTATGGGTATATAACGGGGTTAAATTCGCGT	GCA_000467815	F0569	1	phage003a	phage003a_WW2952	1	1.566e-15	2	37	4977	4942	CCA|-	-|TGG
.	>stdO.class_1.type_I-B.KI259002.1_12_SPACER2	AAGCTTGTATGGGTATATAACGGGGTTAAATTCGCGT	GCA_000467815	F0569	1	phage003a	phage003a_WW2952	1	1.566e-15	36	1	4943	4978	CCA|-	-|TGG
.	>stdO.class_1.type_I-B.KI259002.1_12_SPACER3	CAATCATACGCGACTTATTTGTTTTCGCCTGCGA	GCA_000467815	F0569	1	phage003a	phage003a_WW2952	1	0.0001284	3	32	8936	8907	CCG|-	-|CGG
.	>stdO.class_1.type_I-B.KI259002.1_2_SPACER8	TGAAAATGCAAATACGCGAATTTAACCCCGTTATATA	GCA_000467815	F0569	1	phage003a	phage003a_WW2952	1	1.566e-15	37	2	4965	4930	-|-	-|-
.	>stdO.class_1.type_I-B.KI259002.1_2_SPACER8	TGAAAATGCAAATACGCGAATTTAACCCCGTTATATA	GCA_000467815	F0569	1	phage003a	phage003a_WW2952	1	8.299e-14	3	35	4931	4963	-|-	-|-
.	>stdO.class_1.type_I-B.KZ248373.1_6_SPACER12	TAACGCCCCGTGTATATGAAGCATTCGTCGACAAATG	GCA_002206085	SJD4	1	phage003a	phage003a_WW2952	1	1.392e-08	37	2	9878	9843	CCG|-	AAG|CGG
.	>stdO.class_1.type_I-B.KZ248373.1_6_SPACER12	TAACGCCCCGTGTATATGAAGCATTCGTCGACAAATG	GCA_002206085	SJD4	1	phage003a	phage003a_WW2952	1	3.967e-07	35	3	9876	9844	CCG|-	AAG|CGG
.	>stdO.class_1.type_I-C.AE015924.1_4_SPACER3	ATCAGCCTCTCCGGCGACTTCACGCTGTCGTTTTT	GCA_000007585	W83	0.W83	phage003a	phage003a_WW2952	1	3.022e-10	1	33	23585	23617	CCA|-	-|TGG
.	>stdO.class_1.type_I-C.AE015924.1_4_SPACER3	ATCAGCCTCTCCGGCGACTTCACGCTGTCGTTTTT	GCA_000007585	W83	0.W83	phage003a	phage003a_WW2952	1	3.022e-10	2	34	23586	23618	CCA|-	-|TGG
.	>stdO.class_1.type_I-C.AE015924.1_4_SPACER7	GCCATTTCCCTCGTAGTACTCATCGAGGGTTATAGCT	GCA_000007585	W83	0.W83	phage003a	phage003a_WW2952	1	4.078e-06	33	1	10047	10015	CCA|-	-|TGG
.	>stdO.class_1.type_I-C.AJZS01000080.1_3_SPACER17	GCCATTTCCCTCGTAGTACTCATCGAGGGTTATAGCT	GCA_000271945	W50	0.W50	phage003a	phage003a_WW2952	1	4.078e-06	33	1	10047	10015	CCA|-	-|TGG
.	>stdO.class_1.type_I-C.AJZS01000080.1_3_SPACER21	ATCAGCCTCTCCGGCGACTTCACGCTGTCGTTTTT	GCA_000271945	W50	0.W50	phage003a	phage003a_WW2952	1	3.022e-10	1	33	23585	23617	CCA|-	-|TGG
.	>stdO.class_1.type_I-C.AJZS01000080.1_3_SPACER21	ATCAGCCTCTCCGGCGACTTCACGCTGTCGTTTTT	GCA_000271945	W50	0.W50	phage003a	phage003a_WW2952	1	3.022e-10	2	34	23586	23618	CCA|-	-|TGG
.	>stdO.class_1.type_I-C.AP012203.1_3_SPACER5	CGTGCAGCGCATAGTTCATCCCTGCTGTTACGACA	GCA_000270225	TDC60	0.TDC60	phage003a	phage003a_WW2952	1	3.022e-10	2	34	16863	16831	-|-	TCT|-
.	>stdO.class_1.type_I-C.AP012203.1_3_SPACER5	CGTGCAGCGCATAGTTCATCCCTGCTGTTACGACA	GCA_000270225	TDC60	0.TDC60	phage003a	phage003a_WW2952	1	3.022e-10	34	2	16831	16863	-|-	TCT|-
.	>stdO.class_1.type_I-C.CP011995.1_4_SPACER15	TTGAGGGCAAAAGGACTGCTTTAATGGACACAAAAAA	GCA_001263815	A7436	1	phage003a	phage003a_WW2952	1	1.566e-15	37	2	22854	22819	CCG|-	-|CGG
.	>stdO.class_1.type_I-C.CP011995.1_4_SPACER3	ATCAGCCTCTCCGGCGACTTCACGCTGTCGTTTTT	GCA_001263815	A7436	1	phage003a	phage003a_WW2952	1	3.022e-10	1	33	23585	23617	CCA|-	-|TGG
.	>stdO.class_1.type_I-C.CP011995.1_4_SPACER3	ATCAGCCTCTCCGGCGACTTCACGCTGTCGTTTTT	GCA_001263815	A7436	1	phage003a	phage003a_WW2952	1	3.022e-10	2	34	23586	23618	CCA|-	-|TGG
.	>stdO.class_1.type_I-C.CP011995.1_4_SPACER7	GCCATTTCCCTCGTAGTACTCATCGAGGGTTATAGCT	GCA_001263815	A7436	1	phage003a	phage003a_WW2952	1	4.078e-06	33	1	10047	10015	CCA|-	-|TGG
.	>stdO.class_1.type_I-C.CP025931.1_3_SPACER5	CGTGCAGCGCATAGTTCATCCCTGCTGTTACGACA	GCA_002892555	TDC60	1	phage003a	phage003a_WW2952	1	3.022e-10	2	34	16863	16831	-|-	TCT|-
.	>stdO.class_1.type_I-C.CP025931.1_3_SPACER5	CGTGCAGCGCATAGTTCATCCCTGCTGTTACGACA	GCA_002892555	TDC60	1	phage003a	phage003a_WW2952	1	3.022e-10	34	2	16831	16863	-|-	TCT|-
.	>stdO.class_1.type_I-C.CP025932.1_4_SPACER15	GCCATTTCCCTCGTAGTACTCATCGAGGGTTATAGCT	GCA_002892595	W83	1	phage003a	phage003a_WW2952	1	4.078e-06	33	1	10047	10015	CCA|-	-|TGG
.	>stdO.class_1.type_I-C.CP025932.1_4_SPACER3	ATCAGCCTCTCCGGCGACTTCACGCTGTCGTTTTT	GCA_002892595	W83	1	phage003a	phage003a_WW2952	1	3.022e-10	1	33	23585	23617	CCA|-	-|TGG
.	>stdO.class_1.type_I-C.CP025932.1_4_SPACER3	ATCAGCCTCTCCGGCGACTTCACGCTGTCGTTTTT	GCA_002892595	W83	1	phage003a	phage003a_WW2952	1	3.022e-10	2	34	23586	23618	CCA|-	-|TGG
.	>stdO.class_1.type_I-C.CP025932.1_4_SPACER7	GCCATTTCCCTCGTAGTACTCATCGAGGGTTATAGCT	GCA_002892595	W83	1	phage003a	phage003a_WW2952	1	4.078e-06	33	1	10047	10015	CCA|-	-|TGG
.	>stdO.class_1.type_I-C.CP092048.1_4_SPACER3	ATCAGCCTCTCCGGCGACTTCACGCTGTCGTTTTT	GCA_023822425	W50	1	phage003a	phage003a_WW2952	1	3.022e-10	1	33	23585	23617	CCA|-	-|TGG
.	>stdO.class_1.type_I-C.CP092048.1_4_SPACER3	ATCAGCCTCTCCGGCGACTTCACGCTGTCGTTTTT	GCA_023822425	W50	1	phage003a	phage003a_WW2952	1	3.022e-10	2	34	23586	23618	CCA|-	-|TGG
.	>stdO.class_1.type_I-C.CP092048.1_4_SPACER7	GCCATTTCCCTCGTAGTACTCATCGAGGGTTATAGCT	GCA_023822425	W50	1	phage003a	phage003a_WW2952	1	4.078e-06	33	1	10047	10015	CCA|-	-|TGG
.	>stdO.class_1.type_I-C.CP092049.1_5_SPACER3	ATCAGCCTCTCCGGCGACTTCACGCTGTCGTTTTT	GCA_023822445	W50_BE1	0.W50	phage003a	phage003a_WW2952	1	3.022e-10	1	33	23585	23617	CCA|-	-|TGG
.	>stdO.class_1.type_I-C.CP092049.1_5_SPACER3	ATCAGCCTCTCCGGCGACTTCACGCTGTCGTTTTT	GCA_023822445	W50_BE1	0.W50	phage003a	phage003a_WW2952	1	3.022e-10	2	34	23586	23618	CCA|-	-|TGG
.	>stdO.class_1.type_I-C.CP092049.1_5_SPACER7	GCCATTTCCCTCGTAGTACTCATCGAGGGTTATAGCT	GCA_023822445	W50_BE1	0.W50	phage003a	phage003a_WW2952	1	4.078e-06	33	1	10047	10015	CCA|-	-|TGG
.	>stdO.class_1.type_I-C.CP092050.1_4_SPACER3	ATCAGCCTCTCCGGCGACTTCACGCTGTCGTTTTT	GCA_023822465	W50_BR1	0.W50	phage003a	phage003a_WW2952	1	3.022e-10	1	33	23585	23617	CCA|-	-|TGG
.	>stdO.class_1.type_I-C.CP092050.1_4_SPACER3	ATCAGCCTCTCCGGCGACTTCACGCTGTCGTTTTT	GCA_023822465	W50_BR1	0.W50	phage003a	phage003a_WW2952	1	3.022e-10	2	34	23586	23618	CCA|-	-|TGG
.	>stdO.class_1.type_I-C.CP092050.1_4_SPACER7	GCCATTTCCCTCGTAGTACTCATCGAGGGTTATAGCT	GCA_023822465	W50_BR1	0.W50	phage003a	phage003a_WW2952	1	4.078e-06	33	1	10047	10015	CCA|-	-|TGG
.	>stdO.class_1.type_I-C.FUGF01000055.1_5_SPACER4	AGTTCCATGCTGGGAACAGGTTGCTGATACCCTC	GCA_900157245	15_9	1	phage003a	phage003a_WW2952	1	3.022e-10	2	34	15618	15586	-|-	-|TGG
.	>stdO.class_1.type_I-C.FUGF01000055.1_5_SPACER4	AGTTCCATGCTGGGAACAGGTTGCTGATACCCTC	GCA_900157245	15_9	1	phage003a	phage003a_WW2952	1	3.022e-10	34	2	15586	15618	-|-	-|TGG
.	>stdO.class_1.type_I-C.FUGG01000038.1_4_SPACER28	ACAGAGTCGGGCTATGTAAAAGCTATTTCTGTATCCA	GCA_900157285	13_1	1	phage003a	phage003a_WW2952	1	9.837e-14	1	36	29001	29036	-|-	-|TGG
.	>stdO.class_1.type_I-C.FUGG01000038.1_4_SPACER34	GCACTTAGACAGGAGTACGGGCTGCCGGGCGTTTTC	GCA_900157285	13_1	1	phage003a	phage003a_WW2952	1	5.646e-12	36	1	16271	16306	-|-	-|AGG
.	>stdO.class_1.type_I-C.FUGG01000038.1_4_SPACER34	GCACTTAGACAGGAGTACGGGCTGCCGGGCGTTTTC	GCA_900157285	13_1	1	phage003a	phage003a_WW2952	1	3.022e-10	2	34	16305	16273	-|-	-|AGG
.	>stdO.class_1.type_I-C.FUGG01000038.1_4_SPACER82	ACGAGCCTATTGCAGAGCTTACAGTCGAACTGCGGC	GCA_900157285	13_1	1	phage003a	phage003a_WW2952	1	1.106e-08	35	3	6082	6114	CCT|-	-|AGG
.	>stdO.class_1.type_I-C.FUGG01000038.1_4_SPACER90	GAAAGGAAAAGGCCTTTTTTTTCTGCTTTTTTGCCA	GCA_900157285	13_1	1	phage003a	phage003a_WW2952	1	8.299e-14	35	3	5313	5345	CCT|-	TCG|AGG
.	>stdO.class_1.type_I-C.FUGG01000038.1_4_SPACER92	GTCGGTCGAGACTACGAGGACTTCCGGCTCAGGGAA	GCA_900157285	13_1	1	phage003a	phage003a_WW2952	1	0.0004193	1	36	9050	9015	-|-	-|-
.	>stdO.class_1.type_I-C.FUGG01000038.1_4_SPACER92	GTCGGTCGAGACTACGAGGACTTCCGGCTCAGGGAA	GCA_900157285	13_1	1	phage003a	phage003a_WW2952	1	0.0004727	3	32	9048	9019	-|-	-|-
.	>stdO.class_1.type_I-C.GCA_028335105_contig_1_4_SPACER15	TTGAGGGCAAAAGGACTGCTTTAATGGACACAAAAAA	GCA_028335105	A7436C	0.A7436	phage003a	phage003a_WW2952	1	1.566e-15	37	2	22854	22819	CCG|-	-|CGG
.	>stdO.class_1.type_I-C.GCA_028335105_contig_1_4_SPACER3	ATCAGCCTCTCCGGCGACTTCACGCTGTCGTTTTT	GCA_028335105	A7436C	0.A7436	phage003a	phage003a_WW2952	1	3.022e-10	1	33	23585	23617	CCA|-	-|TGG
.	>stdO.class_1.type_I-C.GCA_028335105_contig_1_4_SPACER3	ATCAGCCTCTCCGGCGACTTCACGCTGTCGTTTTT	GCA_028335105	A7436C	0.A7436	phage003a	phage003a_WW2952	1	3.022e-10	2	34	23586	23618	CCA|-	-|TGG
.	>stdO.class_1.type_I-C.GCA_028335105_contig_1_4_SPACER7	GCCATTTCCCTCGTAGTACTCATCGAGGGTTATAGCT	GCA_028335105	A7436C	0.A7436	phage003a	phage003a_WW2952	1	4.078e-06	33	1	10047	10015	CCA|-	-|TGG
.	>stdO.class_1.type_I-C.KI260157.1_4_SPACER2	TGACAGGCATCGTGAAAGCTTCAAGGTTCGATGTG	GCA_000467975	F0566	1	phage003a	phage003a_WW2952	1	1.577e-06	2	31	5098	5069	-|-	-|TGG
.	>stdO.class_1.type_I-C.KI260157.1_4_SPACER2	TGACAGGCATCGTGAAAGCTTCAAGGTTCGATGTG	GCA_000467975	F0566	1	phage003a	phage003a_WW2952	1	1.577e-06	31	2	5069	5098	-|-	-|TGG
.	>stdO.class_1.type_III-B.KZ253983.1_2_SPACER6	TCATTGAAGAATGCTTCTATTTCTTCATCTCGCGCT	GCA_002208045	SJD12	1	phage003a	phage003a_WW2952	1	0.00237	35	3	9900	9868	-|-	-|-
.	>stdO.class_2.type_II-C.KI260161.1_6_SPACER3	TGCTGTTTTGCCCCATCGGTGGTTGTTGCA	GCA_000467975	F0566	1	phage003a	phage003a_WW2952	1	4.354e-12	1	30	12761	12790	-|-	-|-
.	>stdO.class_2.type_II-C.NSLU01000026.1_3_SPACER14	TTTGACGTGTCTATTGACAACGCAGCTGTA	GCA_002529215	WW2881	1	phage003a	phage003a_WW2952	1	4.354e-12	1	30	30929	30958	-|-	-|-
.	>stdO.class_2.type_II-C.NSLU01000026.1_3_SPACER18	AGGCACAGCACAGCCGATTCCAAGCCCACCG	GCA_002529215	WW2881	1	phage003a	phage003a_WW2952	1	4.354e-12	30	1	28632	28661	-|-	-|-
.	>stdO.class_2.type_II-C.NSLU01000081.1_5_SPACER3	AGCAATCTTCAATCCGGCTTGCGCCTCAAG	GCA_002529215	WW2881	1	phage003a	phage003a_WW2952	1	4.354e-12	30	1	14704	14733	-|-	ATG|-
.	>stdO.class_2.type_II-C.SGAZ01000002.1_2_SPACER3	AGCAATCTTCAATCCGGCTTGCGCCTCAAG	GCA_004214925	H3	1	phage003a	phage003a_WW2952	1	4.354e-12	30	1	14704	14733	-|-	ATG|-
.	>stdO.class_2.type_VI-B2.CP024591.1_1_SPACER2	TGTTACGTCCATCTTGTTTGAAGAGCATGC	GCA_002754015	KCOM2802	1	phage003a	phage003a_WW2952	1	4.354e-12	30	1	10089	10060	TTC|-	-|-
.	>stdO.class_2.type_VI-B2.FUFC01000018.1_1_SPACER2	CTGCAGCACCTTTCCGAAATCCTCGCCGCGC	GCA_900157325	3A1	1	phage003a	phage003a_WW2952	1	6.333e-10	30	4	8012	7986	TTC|-	-|-
.	>stdO.class_2.type_VI-B2.NSLP01000001.1_1_SPACER6	CGTTCTATTGGTGTTGTTAAACTCAAATCG	GCA_002529235	WW3040	1	phage003a	phage003a_WW2952	1	4.354e-12	30	1	8120	8091	-|-	TCT|-
.	>stdO.class_1.type_I-B.CP024595.1_3_SPACER112	TTCGTGCCGTCGGGGGTTACGGCGACCCTTGGCAAT	GCA_002754095	KCOM3001	1	phage004a	phage004a_F0185	1	1.566e-15	1	36	20388	20423	CCT|-	-|AGG
.	>stdO.class_1.type_I-B.CP024595.1_3_SPACER114	TCGAAAGGGACAACGCTTTCGACAGGCTGGCGGAA	GCA_002754095	KCOM3001	1	phage004a	phage004a_F0185	1	3.458e-08	6	35	22517	22546	-|-	-|GGG
.	>stdO.class_1.type_I-B.CP024595.1_3_SPACER116	TTATAGATGTGTCCATTTTTGAAGTGGTAACCTGCGCTG	GCA_002754095	KCOM3001	1	phage004a	phage004a_F0185	1	6.461e-10	34	2	3882	3850	CCA|-	-|TGG
.	>stdO.class_1.type_I-B.CP024595.1_3_SPACER116	TTATAGATGTGTCCATTTTTGAAGTGGTAACCTGCGCTG	GCA_002754095	KCOM3001	1	phage004a	phage004a_F0185	1	1.334e-07	38	12	3886	3860	CCA|-	-|TGG
.	>stdO.class_1.type_I-B.CP024595.1_3_SPACER129	TTCGTGCCGTCGGGGGTTACGGCGACCCTTGGCAAT	GCA_002754095	KCOM3001	1	phage004a	phage004a_F0185	1	1.566e-15	1	36	20388	20423	CCT|-	-|AGG
.	>stdO.class_1.type_I-B.CP024595.1_3_SPACER131	TCGAAAGGGACAACGCTTTCGACAGGCTGGCGGAA	GCA_002754095	KCOM3001	1	phage004a	phage004a_F0185	1	3.458e-08	6	35	22517	22546	-|-	-|GGG
.	>stdO.class_1.type_I-B.CP024595.1_3_SPACER133	TTATAGATGTGTCCATTTTTGAAGTGGTAACCTGCGCTG	GCA_002754095	KCOM3001	1	phage004a	phage004a_F0185	1	6.461e-10	34	2	3882	3850	CCA|-	-|TGG
.	>stdO.class_1.type_I-B.CP024595.1_3_SPACER133	TTATAGATGTGTCCATTTTTGAAGTGGTAACCTGCGCTG	GCA_002754095	KCOM3001	1	phage004a	phage004a_F0185	1	1.334e-07	38	12	3886	3860	CCA|-	-|TGG
.	>stdO.class_1.type_I-B.CP024599.1_2_SPACER83	GTATTTGCGGCGACGGTATATCTCTGTCATCAAT	GCA_002754155	KCOM2800	1	phage004a	phage004a_F0185	1	8.483e-07	3	32	18433	18462	CCG|-	-|CGG
.	>stdO.class_1.type_I-B.CP024600.1_1_SPACER12	GGGGAGGACGTAGACCTGAAACATATCTACTATGAA	GCA_002753975	KCOM2801	1	phage004a	phage004a_F0185	1	1.566e-15	1	36	15767	15802	-|-	-|-
.	>stdO.class_1.type_I-B.CP024600.1_1_SPACER12	GGGGAGGACGTAGACCTGAAACATATCTACTATGAA	GCA_002753975	KCOM2801	1	phage004a	phage004a_F0185	1	1.566e-15	36	1	15802	15767	-|-	-|-
.	>stdO.class_1.type_I-B.CP024600.1_1_SPACER13	AGAAATTCATTTGGCTGCTGAACTTCGCCGGCATAAA	GCA_002753975	KCOM2801	1	phage004a	phage004a_F0185	1	6.725e-10	3	32	15347	15376	-|-	TTG|-
.	>stdO.class_1.type_I-B.CP024600.1_1_SPACER14	ATATGGCGGAACGCTTTCTACAGAGCAGCAAGACG	GCA_002753975	KCOM2801	1	phage004a	phage004a_F0185	1	8.299e-14	2	34	14972	15004	CCG|-	-|CGG
.	>stdO.class_1.type_I-B.CP024600.1_1_SPACER14	ATATGGCGGAACGCTTTCTACAGAGCAGCAAGACG	GCA_002753975	KCOM2801	1	phage004a	phage004a_F0185	1	8.299e-14	34	2	15004	14972	CCG|-	-|CGG
.	>stdO.class_1.type_I-B.FUFD01000019.1_1_SPACER10	AACCTATCTTTCGCCTCTCTGTCGGACGAAAAAATG	GCA_900157225	7BTORR	1	phage004a	phage004a_F0185	1	1.566e-15	1	36	958	923	CCA|-	TTG|TGG
.	>stdO.class_1.type_I-B.FUFD01000019.1_1_SPACER10	AACCTATCTTTCGCCTCTCTGTCGGACGAAAAAATG	GCA_900157225	7BTORR	1	phage004a	phage004a_F0185	1	8.299e-14	3	35	956	924	CCA|-	TTG|TGG
.	>stdO.class_1.type_I-B.FUFD01000019.1_1_SPACER12	GATTAGGCTGAAACTCGTCTTGACAGTGTAGAGAGG	GCA_900157225	7BTORR	1	phage004a	phage004a_F0185	1	8.299e-14	34	2	20265	20297	-|-	-|TGG
.	>stdO.class_1.type_I-B.FUFD01000019.1_1_SPACER7	AACTCTCGTCTGTAAATAACGCGATAACGATGAATG	GCA_900157225	7BTORR	1	phage004a	phage004a_F0185	1	8.299e-14	3	35	17749	17781	CCG|-	-|CGG
.	>stdO.class_1.type_I-B.FUFD01000019.1_1_SPACER7	AACTCTCGTCTGTAAATAACGCGATAACGATGAATG	GCA_900157225	7BTORR	1	phage004a	phage004a_F0185	1	8.299e-14	34	2	17780	17748	CCG|-	-|CGG
.	>stdO.class_1.type_I-B.FUFD01000019.1_1_SPACER9	TGAGAAAATACGGCATCCACGAGGCGTGTAAGATAT	GCA_900157225	7BTORR	1	phage004a	phage004a_F0185	1	8.299e-14	3	35	17068	17100	CCG|-	-|CGG
.	>stdO.class_1.type_I-B.FUFD01000019.1_1_SPACER9	TGAGAAAATACGGCATCCACGAGGCGTGTAAGATAT	GCA_900157225	7BTORR	1	phage004a	phage004a_F0185	1	8.299e-14	35	3	17100	17068	CCG|-	-|CGG
.	>stdO.class_1.type_I-B.FUFG01000001.1_1_SPACER66	AAAGTAAAATACGGACTGAGTGTGTCGAAATCTTAC	GCA_900157275	84_3	1	phage004a	phage004a_F0185	1	2.976e-08	4	36	17515	17547	-|-	-|CGG
.	>stdO.class_1.type_I-C.AE015924.1_4_SPACER3	ATCAGCCTCTCCGGCGACTTCACGCTGTCGTTTTT	GCA_000007585	W83	0.W83	phage004a	phage004a_F0185	1	1.585e-08	1	33	15275	15307	CCA|-	-|TGG
.	>stdO.class_1.type_I-C.AE015924.1_4_SPACER3	ATCAGCCTCTCCGGCGACTTCACGCTGTCGTTTTT	GCA_000007585	W83	0.W83	phage004a	phage004a_F0185	1	1.585e-08	35	3	15309	15277	CCA|-	-|TGG
.	>stdO.class_1.type_I-C.AJZS01000080.1_3_SPACER21	ATCAGCCTCTCCGGCGACTTCACGCTGTCGTTTTT	GCA_000271945	W50	0.W50	phage004a	phage004a_F0185	1	1.585e-08	1	33	15275	15307	CCA|-	-|TGG
.	>stdO.class_1.type_I-C.AJZS01000080.1_3_SPACER21	ATCAGCCTCTCCGGCGACTTCACGCTGTCGTTTTT	GCA_000271945	W50	0.W50	phage004a	phage004a_F0185	1	1.585e-08	35	3	15309	15277	CCA|-	-|TGG
.	>stdO.class_1.type_I-C.AP012203.1_3_SPACER5	CGTGCAGCGCATAGTTCATCCCTGCTGTTACGACA	GCA_000270225	TDC60	0.TDC60	phage004a	phage004a_F0185	1	3.022e-10	2	34	8552	8520	-|-	TCT|-
.	>stdO.class_1.type_I-C.AP012203.1_3_SPACER5	CGTGCAGCGCATAGTTCATCCCTGCTGTTACGACA	GCA_000270225	TDC60	0.TDC60	phage004a	phage004a_F0185	1	3.022e-10	34	2	8520	8552	-|-	TCT|-
.	>stdO.class_1.type_I-C.CP011995.1_4_SPACER15	TTGAGGGCAAAAGGACTGCTTTAATGGACACAAAAAA	GCA_001263815	A7436	1	phage004a	phage004a_F0185	1	5.646e-12	37	2	14544	14509	CCG|-	-|CGG
.	>stdO.class_1.type_I-C.CP011995.1_4_SPACER3	ATCAGCCTCTCCGGCGACTTCACGCTGTCGTTTTT	GCA_001263815	A7436	1	phage004a	phage004a_F0185	1	1.585e-08	1	33	15275	15307	CCA|-	-|TGG
.	>stdO.class_1.type_I-C.CP011995.1_4_SPACER3	ATCAGCCTCTCCGGCGACTTCACGCTGTCGTTTTT	GCA_001263815	A7436	1	phage004a	phage004a_F0185	1	1.585e-08	35	3	15309	15277	CCA|-	-|TGG
.	>stdO.class_1.type_I-C.CP024593.1_4_SPACER62	TAACTTCTTCAAGGGTTGGTGGCACAAACGCTGTGC	GCA_002754055	KCOM2804	1	phage004a	phage004a_F0185	1	1.577e-06	5	34	4812	4783	-|-	-|-
.	>stdO.class_1.type_I-C.CP025931.1_3_SPACER5	CGTGCAGCGCATAGTTCATCCCTGCTGTTACGACA	GCA_002892555	TDC60	1	phage004a	phage004a_F0185	1	3.022e-10	2	34	8552	8520	-|-	TCT|-
.	>stdO.class_1.type_I-C.CP025931.1_3_SPACER5	CGTGCAGCGCATAGTTCATCCCTGCTGTTACGACA	GCA_002892555	TDC60	1	phage004a	phage004a_F0185	1	3.022e-10	34	2	8520	8552	-|-	TCT|-
.	>stdO.class_1.type_I-C.CP025932.1_4_SPACER3	ATCAGCCTCTCCGGCGACTTCACGCTGTCGTTTTT	GCA_002892595	W83	1	phage004a	phage004a_F0185	1	1.585e-08	1	33	15275	15307	CCA|-	-|TGG
.	>stdO.class_1.type_I-C.CP025932.1_4_SPACER3	ATCAGCCTCTCCGGCGACTTCACGCTGTCGTTTTT	GCA_002892595	W83	1	phage004a	phage004a_F0185	1	1.585e-08	35	3	15309	15277	CCA|-	-|TGG
.	>stdO.class_1.type_I-C.CP092048.1_4_SPACER3	ATCAGCCTCTCCGGCGACTTCACGCTGTCGTTTTT	GCA_023822425	W50	1	phage004a	phage004a_F0185	1	1.585e-08	1	33	15275	15307	CCA|-	-|TGG
.	>stdO.class_1.type_I-C.CP092048.1_4_SPACER3	ATCAGCCTCTCCGGCGACTTCACGCTGTCGTTTTT	GCA_023822425	W50	1	phage004a	phage004a_F0185	1	1.585e-08	35	3	15309	15277	CCA|-	-|TGG
.	>stdO.class_1.type_I-C.CP092049.1_5_SPACER3	ATCAGCCTCTCCGGCGACTTCACGCTGTCGTTTTT	GCA_023822445	W50_BE1	0.W50	phage004a	phage004a_F0185	1	1.585e-08	1	33	15275	15307	CCA|-	-|TGG
.	>stdO.class_1.type_I-C.CP092049.1_5_SPACER3	ATCAGCCTCTCCGGCGACTTCACGCTGTCGTTTTT	GCA_023822445	W50_BE1	0.W50	phage004a	phage004a_F0185	1	1.585e-08	35	3	15309	15277	CCA|-	-|TGG
.	>stdO.class_1.type_I-C.CP092050.1_4_SPACER3	ATCAGCCTCTCCGGCGACTTCACGCTGTCGTTTTT	GCA_023822465	W50_BR1	0.W50	phage004a	phage004a_F0185	1	1.585e-08	1	33	15275	15307	CCA|-	-|TGG
.	>stdO.class_1.type_I-C.CP092050.1_4_SPACER3	ATCAGCCTCTCCGGCGACTTCACGCTGTCGTTTTT	GCA_023822465	W50_BR1	0.W50	phage004a	phage004a_F0185	1	1.585e-08	35	3	15309	15277	CCA|-	-|TGG
.	>stdO.class_1.type_I-C.FUGF01000055.1_5_SPACER2	CAAGACATCGACCTCCGCGTCTCCGTCAATCCCT	GCA_900157245	15_9	1	phage004a	phage004a_F0185	1	8.299e-14	33	1	7647	7679	CCT|-	-|AGG
.	>stdO.class_1.type_I-C.FUGF01000055.1_5_SPACER3	ACAGTGCAAGAAGTAAAGGACTTGTTTAACGACA	GCA_900157245	15_9	1	phage004a	phage004a_F0185	1	5.212e-12	1	33	1150	1118	CCG|-	-|CGG
.	>stdO.class_1.type_I-C.FUGF01000055.1_5_SPACER3	ACAGTGCAAGAAGTAAAGGACTTGTTTAACGACA	GCA_900157245	15_9	1	phage004a	phage004a_F0185	1	1.183e-11	30	1	1121	1150	CCG|-	-|CGG
.	>stdO.class_1.type_I-C.FUGF01000055.1_5_SPACER4	AGTTCCATGCTGGGAACAGGTTGCTGATACCCTC	GCA_900157245	15_9	1	phage004a	phage004a_F0185	1	1.747e-07	34	2	7275	7307	-|-	CC|TGG
.	>stdO.class_1.type_I-C.FUGG01000038.1_4_SPACER28	ACAGAGTCGGGCTATGTAAAAGCTATTTCTGTATCCA	GCA_900157285	13_1	1	phage004a	phage004a_F0185	1	9.837e-14	1	36	20691	20726	-|-	-|TGG
.	>stdO.class_1.type_I-C.FUGG01000038.1_4_SPACER34	GCACTTAGACAGGAGTACGGGCTGCCGGGCGTTTTC	GCA_900157285	13_1	1	phage004a	phage004a_F0185	1	1.566e-15	36	1	7960	7995	-|-	-|AGG
.	>stdO.class_1.type_I-C.FUGG01000038.1_4_SPACER34	GCACTTAGACAGGAGTACGGGCTGCCGGGCGTTTTC	GCA_900157285	13_1	1	phage004a	phage004a_F0185	1	8.299e-14	2	34	7994	7962	-|-	-|AGG
.	>stdO.class_1.type_I-C.GCA_028335105_contig_1_4_SPACER15	TTGAGGGCAAAAGGACTGCTTTAATGGACACAAAAAA	GCA_028335105	A7436C	0.A7436	phage004a	phage004a_F0185	1	5.646e-12	37	2	14544	14509	CCG|-	-|CGG
.	>stdO.class_1.type_I-C.GCA_028335105_contig_1_4_SPACER3	ATCAGCCTCTCCGGCGACTTCACGCTGTCGTTTTT	GCA_028335105	A7436C	0.A7436	phage004a	phage004a_F0185	1	1.585e-08	1	33	15275	15307	CCA|-	-|TGG
.	>stdO.class_1.type_I-C.GCA_028335105_contig_1_4_SPACER3	ATCAGCCTCTCCGGCGACTTCACGCTGTCGTTTTT	GCA_028335105	A7436C	0.A7436	phage004a	phage004a_F0185	1	1.585e-08	35	3	15309	15277	CCA|-	-|TGG
.	>stdO.class_2.type_II-C.FUFC01000025.1_4_SPACER11	GTGCATTTCAGTCGGTGGCTTATTCAATAG	GCA_900157325	3A1	1	phage004a	phage004a_F0185	1	4.354e-12	30	1	1562	1533	-|-	TCG|-
.	>stdO.class_2.type_II-C.KI260161.1_6_SPACER3	TGCTGTTTTGCCCCATCGGTGGTTGTTGCA	GCA_000467975	F0566	1	phage004a	phage004a_F0185	1	4.354e-12	1	30	4461	4490	-|-	-|-
.	>stdO.class_2.type_II-C.NSLU01000026.1_3_SPACER14	TTTGACGTGTCTATTGACAACGCAGCTGTA	GCA_002529215	WW2881	1	phage004a	phage004a_F0185	1	4.354e-12	1	30	22616	22645	-|-	-|-
.	>stdO.class_2.type_II-C.NSLU01000026.1_3_SPACER18	AGGCACAGCACAGCCGATTCCAAGCCCACCG	GCA_002529215	WW2881	1	phage004a	phage004a_F0185	1	4.354e-12	30	1	20322	20351	-|-	-|-
.	>stdO.class_2.type_II-C.NSLU01000081.1_5_SPACER3	AGCAATCTTCAATCCGGCTTGCGCCTCAAG	GCA_002529215	WW2881	1	phage004a	phage004a_F0185	1	1.633e-08	30	1	6393	6422	-|-	-|-
.	>stdO.class_2.type_II-C.SGAZ01000002.1_2_SPACER3	AGCAATCTTCAATCCGGCTTGCGCCTCAAG	GCA_004214925	H3	1	phage004a	phage004a_F0185	1	1.633e-08	30	1	6393	6422	-|-	-|-
.	>stdO.class_1.type_I-B.AP009380.1_3_SPACER83	TAACAATCTTGCGTGTAGATTATCTTCGGGCTTTCA	GCA_000010505	ATCC33277	0.ATCC33277	phage005a	phage005a_ATCC49417	0.ATCC49417	1.183e-11	35	6	13891	13920	CCA|-	-|TGG
.	>stdO.class_1.type_I-B.CP007756.1_2_SPACER52	TAACAATCTTGCGTGTAGATTATCTTCGGGCTTTCA	GCA_000739415	HG66	1	phage005a	phage005a_ATCC49417	0.ATCC49417	1.183e-11	35	6	13891	13920	CCA|-	-|TGG
.	>stdO.class_1.type_I-B.CP012889.1_3_SPACER83	TAACAATCTTGCGTGTAGATTATCTTCGGGCTTTCA	GCA_001314265	381	1	phage005a	phage005a_ATCC49417	0.ATCC49417	1.183e-11	35	6	13891	13920	CCA|-	-|TGG
.	>stdO.class_1.type_I-B.CP024595.1_3_SPACER111	AAAGTATCAGAGGCGATGGAGATTGAAGCAATCTTCC	GCA_002754095	KCOM3001	1	phage005a	phage005a_ATCC49417	0.ATCC49417	1.566e-15	1	36	2692	2727	CCG|-	-|CGG
.	>stdO.class_1.type_I-B.CP024595.1_3_SPACER112	TTCGTGCCGTCGGGGGTTACGGCGACCCTTGGCAAT	GCA_002754095	KCOM3001	1	phage005a	phage005a_ATCC49417	0.ATCC49417	1.566e-15	1	36	46051	46086	CCT|-	-|AGG
.	>stdO.class_1.type_I-B.CP024595.1_3_SPACER114	TCGAAAGGGACAACGCTTTCGACAGGCTGGCGGAA	GCA_002754095	KCOM3001	1	phage005a	phage005a_ATCC49417	0.ATCC49417	3.458e-08	6	35	48180	48209	-|-	-|GGG
.	>stdO.class_1.type_I-B.CP024595.1_3_SPACER115	AGTTTTGTACCCCTCGACGTTCTCGCGTAGCGTAGC	GCA_002754095	KCOM3001	1	phage005a	phage005a_ATCC49417	0.ATCC49417	1.566e-15	36	1	23837	23802	CCG|-	-|CGG
.	>stdO.class_1.type_I-B.CP024595.1_3_SPACER116	TTATAGATGTGTCCATTTTTGAAGTGGTAACCTGCGCTG	GCA_002754095	KCOM3001	1	phage005a	phage005a_ATCC49417	0.ATCC49417	6.461e-10	34	2	29546	29514	CCA|-	-|TGG
.	>stdO.class_1.type_I-B.CP024595.1_3_SPACER116	TTATAGATGTGTCCATTTTTGAAGTGGTAACCTGCGCTG	GCA_002754095	KCOM3001	1	phage005a	phage005a_ATCC49417	0.ATCC49417	1.334e-07	38	12	29550	29524	CCA|-	-|TGG
.	>stdO.class_1.type_I-B.CP024595.1_3_SPACER128	AAAGTATCAGAGGCGATGGAGATTGAAGCAATCTTCC	GCA_002754095	KCOM3001	1	phage005a	phage005a_ATCC49417	0.ATCC49417	1.566e-15	1	36	2692	2727	CCG|-	-|CGG
.	>stdO.class_1.type_I-B.CP024595.1_3_SPACER129	TTCGTGCCGTCGGGGGTTACGGCGACCCTTGGCAAT	GCA_002754095	KCOM3001	1	phage005a	phage005a_ATCC49417	0.ATCC49417	1.566e-15	1	36	46051	46086	CCT|-	-|AGG
.	>stdO.class_1.type_I-B.CP024595.1_3_SPACER131	TCGAAAGGGACAACGCTTTCGACAGGCTGGCGGAA	GCA_002754095	KCOM3001	1	phage005a	phage005a_ATCC49417	0.ATCC49417	3.458e-08	6	35	48180	48209	-|-	-|GGG
.	>stdO.class_1.type_I-B.CP024595.1_3_SPACER132	AGTTTTGTACCCCTCGACGTTCTCGCGTAGCGTAGC	GCA_002754095	KCOM3001	1	phage005a	phage005a_ATCC49417	0.ATCC49417	1.566e-15	36	1	23837	23802	CCG|-	-|CGG
.	>stdO.class_1.type_I-B.CP024595.1_3_SPACER133	TTATAGATGTGTCCATTTTTGAAGTGGTAACCTGCGCTG	GCA_002754095	KCOM3001	1	phage005a	phage005a_ATCC49417	0.ATCC49417	6.461e-10	34	2	29546	29514	CCA|-	-|TGG
.	>stdO.class_1.type_I-B.CP024595.1_3_SPACER133	TTATAGATGTGTCCATTTTTGAAGTGGTAACCTGCGCTG	GCA_002754095	KCOM3001	1	phage005a	phage005a_ATCC49417	0.ATCC49417	1.334e-07	38	12	29550	29524	CCA|-	-|TGG
.	>stdO.class_1.type_I-B.CP024595.1_3_SPACER154	CAGCTCGGCACACTCTTTGTAGCCGAACACTCGCCG	GCA_002754095	KCOM3001	1	phage005a	phage005a_ATCC49417	0.ATCC49417	9.237e-09	36	4	20608	20640	CCA|-	-|TGG
.	>stdO.class_1.type_I-B.CP024595.1_3_SPACER158	ACGAGCCTATTGCAGAGCTTACAGTCGAACTGCGGC	GCA_002754095	KCOM3001	1	phage005a	phage005a_ATCC49417	0.ATCC49417	1.106e-08	35	3	22793	22825	CCT|-	-|AGG
.	>stdO.class_1.type_I-B.CP024595.1_3_SPACER161	GTCGGTCGAGACTACGAGGACTTCCGGCTCAGGGAA	GCA_002754095	KCOM3001	1	phage005a	phage005a_ATCC49417	0.ATCC49417	0.000507	1	36	25753	25718	-|-	-|-
.	>stdO.class_1.type_I-B.CP024599.1_2_SPACER107	GTCTTCAGCGTTTCTATCGGACGGAAATGCACTT	GCA_002754155	KCOM2800	1	phage005a	phage005a_ATCC49417	0.ATCC49417	2.492e-05	32	3	26535	26506	-|-	-|CGG
.	>stdO.class_1.type_I-B.CP024599.1_2_SPACER83	GTATTTGCGGCGACGGTATATCTCTGTCATCAAT	GCA_002754155	KCOM2800	1	phage005a	phage005a_ATCC49417	0.ATCC49417	4.354e-12	3	32	44096	44125	CCG|-	-|CGG
.	>stdO.class_1.type_I-B.CP024600.1_1_SPACER12	GGGGAGGACGTAGACCTGAAACATATCTACTATGAA	GCA_002753975	KCOM2801	1	phage005a	phage005a_ATCC49417	0.ATCC49417	1.566e-15	1	36	41430	41465	-|-	-|-
.	>stdO.class_1.type_I-B.CP024600.1_1_SPACER12	GGGGAGGACGTAGACCTGAAACATATCTACTATGAA	GCA_002753975	KCOM2801	1	phage005a	phage005a_ATCC49417	0.ATCC49417	1.566e-15	36	1	41465	41430	-|-	-|-
.	>stdO.class_1.type_I-B.CP024600.1_1_SPACER13	AGAAATTCATTTGGCTGCTGAACTTCGCCGGCATAAA	GCA_002753975	KCOM2801	1	phage005a	phage005a_ATCC49417	0.ATCC49417	1.846e-05	3	35	41010	41042	-|-	TTG|-
.	>stdO.class_1.type_I-B.CP024600.1_1_SPACER14	ATATGGCGGAACGCTTTCTACAGAGCAGCAAGACG	GCA_002753975	KCOM2801	1	phage005a	phage005a_ATCC49417	0.ATCC49417	8.299e-14	2	34	40635	40667	CCG|-	-|CGG
.	>stdO.class_1.type_I-B.CP024600.1_1_SPACER14	ATATGGCGGAACGCTTTCTACAGAGCAGCAAGACG	GCA_002753975	KCOM2801	1	phage005a	phage005a_ATCC49417	0.ATCC49417	8.299e-14	3	35	40636	40668	CCG|-	-|CGG
.	>stdO.class_1.type_I-B.CP025930.1_3_SPACER83	TAACAATCTTGCGTGTAGATTATCTTCGGGCTTTCA	GCA_002892575	ATCC33277	1	phage005a	phage005a_ATCC49417	0.ATCC49417	1.183e-11	35	6	13891	13920	CCA|-	-|TGG
.	>stdO.class_1.type_I-B.FUFD01000019.1_1_SPACER10	AACCTATCTTTCGCCTCTCTGTCGGACGAAAAAATG	GCA_900157225	7BTORR	1	phage005a	phage005a_ATCC49417	0.ATCC49417	1.566e-15	1	36	958	923	CCA|-	TTG|TGG
.	>stdO.class_1.type_I-B.FUFD01000019.1_1_SPACER10	AACCTATCTTTCGCCTCTCTGTCGGACGAAAAAATG	GCA_900157225	7BTORR	1	phage005a	phage005a_ATCC49417	0.ATCC49417	8.299e-14	3	35	956	924	CCA|-	TTG|TGG
.	>stdO.class_1.type_I-B.FUFD01000019.1_1_SPACER12	GATTAGGCTGAAACTCGTCTTGACAGTGTAGAGAGG	GCA_900157225	7BTORR	1	phage005a	phage005a_ATCC49417	0.ATCC49417	5.212e-12	34	2	45928	45960	-|-	-|TGG
.	>stdO.class_1.type_I-B.FUFD01000019.1_1_SPACER7	AACTCTCGTCTGTAAATAACGCGATAACGATGAATG	GCA_900157225	7BTORR	1	phage005a	phage005a_ATCC49417	0.ATCC49417	8.299e-14	3	35	43412	43444	CCG|-	-|CGG
.	>stdO.class_1.type_I-B.FUFD01000019.1_1_SPACER7	AACTCTCGTCTGTAAATAACGCGATAACGATGAATG	GCA_900157225	7BTORR	1	phage005a	phage005a_ATCC49417	0.ATCC49417	8.299e-14	34	2	43443	43411	CCG|-	-|CGG
.	>stdO.class_1.type_I-B.FUFD01000019.1_1_SPACER9	TGAGAAAATACGGCATCCACGAGGCGTGTAAGATAT	GCA_900157225	7BTORR	1	phage005a	phage005a_ATCC49417	0.ATCC49417	8.299e-14	3	35	42731	42763	CCG|-	-|CGG
.	>stdO.class_1.type_I-B.FUFD01000019.1_1_SPACER9	TGAGAAAATACGGCATCCACGAGGCGTGTAAGATAT	GCA_900157225	7BTORR	1	phage005a	phage005a_ATCC49417	0.ATCC49417	8.299e-14	35	3	42763	42731	CCG|-	-|CGG
.	>stdO.class_1.type_I-B.FUFG01000001.1_1_SPACER66	AAAGTAAAATACGGACTGAGTGTGTCGAAATCTTAC	GCA_900157275	84_3	1	phage005a	phage005a_ATCC49417	0.ATCC49417	3.699e-07	1	36	43175	43210	-|-	-|CGG
.	>stdO.class_1.type_I-B.GCA_029911295_contig_1_3_SPACER28	GGGGTCCTCCTTGTCGAAGTAAAACATCTTGCCGCCG	GCA_029911295	Bg4	1	phage005a	phage005a_ATCC49417	0.ATCC49417	1.683e-08	36	1	8670	8705	-|-	-|-
.	>stdO.class_1.type_I-B.GCA_029911295_contig_1_3_SPACER42	CCGGATCGAAGTCGAACTGCTCAACACATTGCGCGA	GCA_029911295	Bg4	1	phage005a	phage005a_ATCC49417	0.ATCC49417	8.299e-14	3	35	15754	15722	-|-	-|AGG
.	>stdO.class_1.type_I-B.GCA_029911295_contig_1_3_SPACER42	CCGGATCGAAGTCGAACTGCTCAACACATTGCGCGA	GCA_029911295	Bg4	1	phage005a	phage005a_ATCC49417	0.ATCC49417	8.299e-14	34	2	15723	15755	-|-	-|AGG
.	>stdO.class_1.type_I-B.GCA_029911295_contig_1_3_SPACER43	TCCGATTTTTCTAAGATAGGCAGCAGTCTTTATGCT	GCA_029911295	Bg4	1	phage005a	phage005a_ATCC49417	0.ATCC49417	1.566e-15	1	36	16305	16270	-|-	AAG|TGG
.	>stdO.class_1.type_I-B.GCA_029911295_contig_1_3_SPACER43	TCCGATTTTTCTAAGATAGGCAGCAGTCTTTATGCT	GCA_029911295	Bg4	1	phage005a	phage005a_ATCC49417	0.ATCC49417	1.566e-15	36	1	16270	16305	-|-	AAG|TGG
.	>stdO.class_1.type_I-B.GCA_029911295_contig_1_3_SPACER44	ACGAGATTGACGAAATCAATACGTGGCTGGCCGCA	GCA_029911295	Bg4	1	phage005a	phage005a_ATCC49417	0.ATCC49417	8.299e-14	3	35	21463	21495	CCA|-	-|TGG
.	>stdO.class_1.type_I-B.GCA_029911295_contig_1_3_SPACER45	ATCTGTGGTTCCCTTTCCCTCTCTTGTCGGATATGG	GCA_029911295	Bg4	1	phage005a	phage005a_ATCC49417	0.ATCC49417	1.566e-15	1	36	18420	18385	CCG|-	-|CGG
.	>stdO.class_1.type_I-B.GCA_029911295_contig_1_3_SPACER45	ATCTGTGGTTCCCTTTCCCTCTCTTGTCGGATATGG	GCA_029911295	Bg4	1	phage005a	phage005a_ATCC49417	0.ATCC49417	1.566e-15	36	1	18385	18420	CCG|-	-|CGG
.	>stdO.class_1.type_I-B.GCA_029911295_contig_1_3_SPACER47	CGATCTTCTCAGCTATCCCCTTTATGAAGAAGTGAAG	GCA_029911295	Bg4	1	phage005a	phage005a_ATCC49417	0.ATCC49417	9.837e-14	37	2	7955	7990	-|-	-|-
.	>stdO.class_1.type_I-B.GCA_029911295_contig_1_3_SPACER49	GATACGCGTAAGGGAGGAGGTCATGAGCACAGACC	GCA_029911295	Bg4	1	phage005a	phage005a_ATCC49417	0.ATCC49417	8.299e-14	2	34	16140	16172	CCT|TCGGAT	-|AGG
.	>stdO.class_1.type_I-B.GCA_029911295_contig_1_3_SPACER50	AAGATATTCCTGCGAAAGGTTATGAACACGACGTT	GCA_029911295	Bg4	1	phage005a	phage005a_ATCC49417	0.ATCC49417	8.299e-14	1	33	16705	16737	CCG|-	-|CGG
.	>stdO.class_1.type_I-B.GCA_029911295_contig_1_3_SPACER51	ACTAAAAAAGAAAAAGCGAAAACGAGCGGCATGCAA	GCA_029911295	Bg4	1	phage005a	phage005a_ATCC49417	0.ATCC49417	8.299e-14	35	3	17222	17190	-|TGG	CCA|AGG
.	>stdO.class_1.type_I-B.GCA_029911295_contig_1_3_SPACER52	ACAAGGAGATAAAGAAGCTAATGGTATTCTTACCTC	GCA_029911295	Bg4	1	phage005a	phage005a_ATCC49417	0.ATCC49417	8.299e-14	3	35	17884	17916	CCA|-	-|TGG
.	>stdO.class_1.type_I-B.GCA_029911295_contig_1_3_SPACER53	TTAACGCTGATCGTCTTCACTTCTTCATAAAGGGGA	GCA_029911295	Bg4	1	phage005a	phage005a_ATCC49417	0.ATCC49417	6.725e-10	6	35	7946	7975	-|-	-|-
.	>stdO.class_1.type_I-B.GCA_029911295_contig_1_3_SPACER54	CAAGAATAGGGATGCAGACGCACATACATTGTGGAT	GCA_029911295	Bg4	1	phage005a	phage005a_ATCC49417	0.ATCC49417	3.022e-10	34	2	22868	22900	CCT|-	-|AGG
.	>stdO.class_1.type_I-B.GCA_029911295_contig_1_3_SPACER56	ATGACTTGTCAAAGGTAAACAACATCGTATTGATACA	GCA_029911295	Bg4	1	phage005a	phage005a_ATCC49417	0.ATCC49417	7.375e-07	3	35	7646	7678	CCA|-	-|TGG
.	>stdO.class_1.type_I-B.GCA_029911295_contig_1_3_SPACER57	TCTTTGGGTAAACATACCCATCCGTGTCTATAAG	GCA_029911295	Bg4	1	phage005a	phage005a_ATCC49417	0.ATCC49417	8.299e-14	34	2	18544	18576	-|-	-|-
.	>stdO.class_1.type_I-B.GCA_029911295_contig_1_3_SPACER59	TGTCTACATAAGCCTTGCGGATGCAGTATTGCGTAG	GCA_029911295	Bg4	1	phage005a	phage005a_ATCC49417	0.ATCC49417	8.299e-14	34	2	19651	19683	CCG|-	-|CGG
.	>stdO.class_1.type_I-B.GCA_029911295_contig_1_3_SPACER60	CCATTGAGTGCCAGCTATCAGACAAGGCAATATACCG	GCA_029911295	Bg4	1	phage005a	phage005a_ATCC49417	0.ATCC49417	8.299e-14	3	35	12795	12827	-|-	-|-
.	>stdO.class_1.type_I-B.GCA_029911295_contig_1_3_SPACER61	GATGGTGCTGGTCGATGGCTCTATCGACGGATTCAT	GCA_029911295	Bg4	1	phage005a	phage005a_ATCC49417	0.ATCC49417	1.566e-15	36	1	16126	16091	-|-	-|CGG
.	>stdO.class_1.type_I-B.GCA_029911295_contig_1_3_SPACER61	GATGGTGCTGGTCGATGGCTCTATCGACGGATTCAT	GCA_029911295	Bg4	1	phage005a	phage005a_ATCC49417	0.ATCC49417	8.299e-14	2	34	16092	16124	-|-	-|CGG
.	>stdO.class_1.type_I-B.GCA_029911295_contig_1_3_SPACER63	CGAAGCCCGTATGCAGCTATTCGTGCAGGAGGCTAAG	GCA_029911295	Bg4	1	phage005a	phage005a_ATCC49417	0.ATCC49417	1.566e-15	2	37	17388	17423	CCA|-	-|TGG
.	>stdO.class_1.type_I-B.GCA_029911295_contig_1_3_SPACER64	ACACGATTGCGGAGGTTTGCCAGCGGGTCGGAATC	GCA_029911295	Bg4	1	phage005a	phage005a_ATCC49417	0.ATCC49417	8.299e-14	3	35	17286	17318	-|-	-|AGG
.	>stdO.class_1.type_I-B.GCA_029911295_contig_1_3_SPACER64	ACACGATTGCGGAGGTTTGCCAGCGGGTCGGAATC	GCA_029911295	Bg4	1	phage005a	phage005a_ATCC49417	0.ATCC49417	8.299e-14	35	3	17318	17286	-|-	-|AGG
.	>stdO.class_1.type_I-B.GCA_029911295_contig_1_3_SPACER65	ATCGAATGCTGCATACCGCTTGTGCGTGGCAGATAT	GCA_029911295	Bg4	1	phage005a	phage005a_ATCC49417	0.ATCC49417	5.646e-12	1	36	5645	5680	CCG|-	-|CGG
.	>stdO.class_1.type_I-B.GCA_029911295_contig_1_3_SPACER66	TGCGATAAGCAGGATACAGAAGCTTGAAGTAGACATC	GCA_029911295	Bg4	1	phage005a	phage005a_ATCC49417	0.ATCC49417	1.566e-15	2	37	5120	5155	CCT|-	-|AGG
.	>stdO.class_1.type_I-B.GCA_029911295_contig_1_3_SPACER66	TGCGATAAGCAGGATACAGAAGCTTGAAGTAGACATC	GCA_029911295	Bg4	1	phage005a	phage005a_ATCC49417	0.ATCC49417	1.566e-15	36	1	5154	5119	CCT|-	-|AGG
.	>stdO.class_1.type_I-B.GCA_029911295_contig_1_3_SPACER68	TGATGAAGAAGATACAGGGCTACGACGTGACCGAGA	GCA_029911295	Bg4	1	phage005a	phage005a_ATCC49417	0.ATCC49417	8.299e-14	3	35	17433	17465	CCT|-	-|AGG
.	>stdO.class_1.type_I-B.GCA_029911295_contig_1_3_SPACER69	ATGACTTGTCAAAGGTAAACAACATCGTATTGATACA	GCA_029911295	Bg4	1	phage005a	phage005a_ATCC49417	0.ATCC49417	7.375e-07	3	35	7646	7678	CCA|-	-|TGG
.	>stdO.class_1.type_I-B.GCA_029911295_contig_1_3_SPACER70	CAGGATTAACTACAAGCACCTCGCGCCCTGCATCAT	GCA_029911295	Bg4	1	phage005a	phage005a_ATCC49417	0.ATCC49417	8.299e-14	2	34	17011	17043	CCA|-	TTG|TGG
.	>stdO.class_1.type_I-B.GCA_029911295_contig_1_3_SPACER71	TCCGATTTTTCTAAGATAGGCAGCAGTCTTTATGCT	GCA_029911295	Bg4	1	phage005a	phage005a_ATCC49417	0.ATCC49417	1.566e-15	1	36	16305	16270	-|-	AAG|TGG
.	>stdO.class_1.type_I-B.GCA_029911295_contig_1_3_SPACER71	TCCGATTTTTCTAAGATAGGCAGCAGTCTTTATGCT	GCA_029911295	Bg4	1	phage005a	phage005a_ATCC49417	0.ATCC49417	1.566e-15	36	1	16270	16305	-|-	AAG|TGG
.	>stdO.class_1.type_I-B.GCA_029911295_contig_1_3_SPACER72	CAACCTCAAACGTGGATGGGGGCTTTGTTGCTCAAAA	GCA_029911295	Bg4	1	phage005a	phage005a_ATCC49417	0.ATCC49417	1.566e-15	2	37	14518	14553	CCG|-	-|CGG
.	>stdO.class_1.type_I-B.GCA_029911295_contig_1_3_SPACER73	ATGTGCGGATACAGTGCCTGCAAGAGATTATCGATGA	GCA_029911295	Bg4	1	phage005a	phage005a_ATCC49417	0.ATCC49417	9.837e-14	1	36	14171	14206	CCG|-	TCA|CGG
.	>stdO.class_1.type_I-B.GCA_029911295_contig_1_3_SPACER73	ATGTGCGGATACAGTGCCTGCAAGAGATTATCGATGA	GCA_029911295	Bg4	1	phage005a	phage005a_ATCC49417	0.ATCC49417	5.212e-12	3	35	14173	14205	CCG|-	TCA|CGG
.	>stdO.class_1.type_I-B.GCA_029911295_contig_1_3_SPACER74	ATACGCCGGACTGAAAGACCGAAACGGCAAGGAAAT	GCA_029911295	Bg4	1	phage005a	phage005a_ATCC49417	0.ATCC49417	8.299e-14	2	34	13518	13550	CCA|-	-|TGG
.	>stdO.class_1.type_I-B.GCA_029911295_contig_1_3_SPACER74	ATACGCCGGACTGAAAGACCGAAACGGCAAGGAAAT	GCA_029911295	Bg4	1	phage005a	phage005a_ATCC49417	0.ATCC49417	8.299e-14	35	3	13551	13519	CCA|-	-|TGG
.	>stdO.class_1.type_I-B.GCA_029911295_contig_1_3_SPACER75	ATTGAGAACGAATTTTCGGCGTTTGCCTCCTCTTGT	GCA_029911295	Bg4	1	phage005a	phage005a_ATCC49417	0.ATCC49417	5.212e-12	2	34	21616	21584	CCG|-	-|CGG
.	>stdO.class_1.type_I-B.GCA_029911295_contig_1_3_SPACER76	GTGGGTCGCTTCTTAAGCTCCGCAATAACTTCGCCTG	GCA_029911295	Bg4	1	phage005a	phage005a_ATCC49417	0.ATCC49417	1.566e-15	1	36	20261	20226	-|CGG	CCG|-
.	>stdO.class_1.type_I-B.GCA_029911295_contig_1_3_SPACER76	GTGGGTCGCTTCTTAAGCTCCGCAATAACTTCGCCTG	GCA_029911295	Bg4	1	phage005a	phage005a_ATCC49417	0.ATCC49417	8.299e-14	35	3	20227	20259	-|CGG	CCG|-
.	>stdO.class_1.type_I-B.GCA_028335085_contig_1_2_SPACER23	TGGGTTTATGGAAATGCTGTAATTCAAACAAATGGAA	GCA_028335085	HG1691old	1	phage005a	phage005a_ATCC49417	0.ATCC49417	9.837e-14	1	36	13362	13397	-|ATGCGTAT	-|-
.	>stdO.class_1.type_I-B.GCA_028335085_contig_1_2_SPACER24	GTCGGAAATACTTAAGCTGACAGATGAGAAGCCGCTG	GCA_028335085	HG1691old	1	phage005a	phage005a_ATCC49417	0.ATCC49417	4.558e-05	2	34	9024	9056	CCT|TTGGGT	-|AGG
.	>stdO.class_1.type_I-B.GCA_028335085_contig_1_2_SPACER26	TCGCTTTATACGCGTGGCTGCTAAAAAGATACGCAA	GCA_028335085	HG1691old	1	phage005a	phage005a_ATCC49417	0.ATCC49417	8.299e-14	2	34	13048	13080	CCG|-	-|CGG
.	>stdO.class_1.type_I-B.JAEMBG010000058.1_2_SPACER76	GATTTTACGAACATCTTATTATTCCAGCCCTTTTCT	GCA_021406605	JKG10	1	phage005a	phage005a_ATCC49417	0.ATCC49417	5.212e-12	35	3	14104	14136	-|-	-|-
.	>stdO.class_1.type_I-B.JAEMBG010000058.1_2_SPACER76	GATTTTACGAACATCTTATTATTCCAGCCCTTTTCT	GCA_021406605	JKG10	1	phage005a	phage005a_ATCC49417	0.ATCC49417	1.257e-11	4	36	14135	14103	-|-	-|-
.	>stdO.class_1.type_I-B.JAEMBH010000041.1_4_SPACER14	GGAAAAGACTGCCTGTGTTGTTTAATGCGTTTGTG	GCA_021406655	JKG9	1	phage005a	phage005a_ATCC49417	0.ATCC49417	1.577e-06	3	32	26307	26278	CCT|-	-|AGG
.	>stdO.class_1.type_I-B.JAEMBH010000041.1_4_SPACER17	ATGCGCGCTTGATAGATGCGCTTTCGGGCAAGGGAAC	GCA_021406655	JKG9	1	phage005a	phage005a_ATCC49417	0.ATCC49417	9.006e-05	3	35	14350	14382	CCT|-	-|AGG
.	>stdO.class_1.type_I-B.JAEMBH010000082.1_2_SPACER12	CTCCTTGTAGCATTTCGGGCAGTACCAAAGGTTCAGG	GCA_021406655	JKG9	1	phage005a	phage005a_ATCC49417	0.ATCC49417	1.566e-15	1	36	6971	6936	-|-	-|TGG
.	>stdO.class_1.type_I-B.JAEMBH010000082.1_2_SPACER12	CTCCTTGTAGCATTTCGGGCAGTACCAAAGGTTCAGG	GCA_021406655	JKG9	1	phage005a	phage005a_ATCC49417	0.ATCC49417	1.566e-15	36	1	6936	6971	-|-	-|TGG
.	>stdO.class_1.type_I-B.JAEMBH010000082.1_2_SPACER32	GCGGGAATGTCTGTGGCAGATTTTAGAAAAGAATTCG	GCA_021406655	JKG9	1	phage005a	phage005a_ATCC49417	0.ATCC49417	6.461e-10	1	33	14062	14094	CCA|AGG	CCT|TGG
.	>stdO.class_1.type_I-B.JAEMBH010000082.1_2_SPACER32	GCGGGAATGTCTGTGGCAGATTTTAGAAAAGAATTCG	GCA_021406655	JKG9	1	phage005a	phage005a_ATCC49417	0.ATCC49417	6.725e-10	32	3	14093	14064	CCA|AGG	CCT|TGG
.	>stdO.class_1.type_I-B.JAEMBH010000082.1_2_SPACER32	GCGGGAATGTCTGTGGCAGATTTTAGAAAAGAATTCG	GCA_021406655	JKG9	1	phage005a	phage005a_ATCC49417	0.ATCC49417	1.396e-09	2	31	14063	14092	CCA|AGG	CCT|TGG
.	>stdO.class_1.type_I-B.JAEMBH010000082.1_2_SPACER42	ATGTGCGGACACAGTGCCTACAAGAGATTACCGATAT	GCA_021406655	JKG9	1	phage005a	phage005a_ATCC49417	0.ATCC49417	2.962e-10	1	36	14171	14206	CCG|-	TCA|CGG
.	>stdO.class_1.type_I-B.JAEMBH010000082.1_2_SPACER42	ATGTGCGGACACAGTGCCTACAAGAGATTACCGATAT	GCA_021406655	JKG9	1	phage005a	phage005a_ATCC49417	0.ATCC49417	3.022e-10	3	35	14173	14205	CCG|-	TCA|CGG
.	>stdO.class_1.type_I-B.JAEMBJ010000004.1_2_SPACER13	TGTCGAAGTAAAACATCTTGCCTCCGCAGCAAGCG	GCA_021406645	B158	1	phage005a	phage005a_ATCC49417	0.ATCC49417	5.212e-12	34	2	8661	8693	-|TCAAGTAT	-|-
.	>stdO.class_1.type_I-B.JAEMBJ010000004.1_2_SPACER4	TTGTCGATCCTCCGTACTCAGACGCAGGAGGAGAAG	GCA_021406645	B158	1	phage005a	phage005a_ATCC49417	0.ATCC49417	1.585e-08	3	35	12988	13020	CCA|AGG	CCT|TGG
.	>stdO.class_1.type_I-B.JAEMBJ010000004.1_2_SPACER5	CAATGAGGGATATTGTAAGCACCTTGTTTGCCACACA	GCA_021406645	B158	1	phage005a	phage005a_ATCC49417	0.ATCC49417	2.232e-05	37	2	12234	12269	CCT|-	-|AGG
.	>stdO.class_1.type_I-B.JAEMBJ010000004.1_2_SPACER5	CAATGAGGGATATTGTAAGCACCTTGTTTGCCACACA	GCA_021406645	B158	1	phage005a	phage005a_ATCC49417	0.ATCC49417	3.074e-05	3	35	12268	12236	CCT|-	-|AGG
.	>stdO.class_1.type_I-B.JAEMBK010000043.1_2_SPACER18	ATGGATTGAAATTTGAACGTATTTATGACGATCG	GCA_021406745	B42	1	phage005a	phage005a_ATCC49417	0.ATCC49417	0.0002101	6	29	12870	12893	-|-	-|-
.	>stdO.class_1.type_I-B.JAEMBL010000045.1_1_SPACER20	GAAAGCGCGTCTATCAAGCGCGCATAGGCATCGCGA	GCA_021406685	1439	1	phage005a	phage005a_ATCC49417	0.ATCC49417	5.212e-12	2	34	14371	14339	-|-	-|CGG
.	>stdO.class_1.type_I-B.JAEMBL010000045.1_1_SPACER20	GAAAGCGCGTCTATCAAGCGCGCATAGGCATCGCGA	GCA_021406685	1439	1	phage005a	phage005a_ATCC49417	0.ATCC49417	5.212e-12	35	3	14338	14370	-|-	-|CGG
.	>stdO.class_1.type_I-B.JAEMBL010000045.1_1_SPACER26	TAGCGATCTTGCGTGTAGATTATCTTCGGGCTTTCA	GCA_021406685	1439	1	phage005a	phage005a_ATCC49417	0.ATCC49417	8.299e-14	35	3	13891	13923	CCA|-	-|TGG
.	>stdO.class_1.type_I-B.JAEMBL010000045.1_1_SPACER31	ATGAAAGTTGTCCTTAATGACCTCTATTAGCTCTTC	GCA_021406685	1439	1	phage005a	phage005a_ATCC49417	0.ATCC49417	8.632e-06	36	1	12195	12230	CCA|TGG	CCA|TGG
.	>stdO.class_1.type_I-B.JAEMBO010000052.1_2_SPACER11	GTCTTTGCCGAGATGACCATACTTGACCATCTGCC	GCA_021406725	Kyudai_3	1	phage005a	phage005a_ATCC49417	0.ATCC49417	0.001811	33	10	8892	8915	CCA|-	-|TGG
.	>stdO.class_1.type_I-B.JAEMBQ010000042.1_2_SPACER58	CTATGAGAGATACAGTAAGCACGTTGTTCTCTACG	GCA_021406785	1436	1	phage005a	phage005a_ATCC49417	0.ATCC49417	0.0001317	3	29	12268	12242	CCT|-	-|AGG
.	>stdO.class_1.type_I-B.KI259002.1_10_SPACER2	ATTGCGGGGAAATTATGATAATCTATAGGCACGAA	GCA_000467815	F0569	1	phage005a	phage005a_ATCC49417	0.ATCC49417	3.022e-10	3	35	26184	26152	-|-	-|-
.	>stdO.class_1.type_I-B.KI259002.1_10_SPACER4	GGGACAAGAAGATGCAGCGGAAAAGTGGTTCCACTGT	GCA_000467815	F0569	1	phage005a	phage005a_ATCC49417	0.ATCC49417	1.566e-15	36	1	9359	9324	CCG|-	-|CGG
.	>stdO.class_1.type_I-B.KI259002.1_10_SPACER4	GGGACAAGAAGATGCAGCGGAAAAGTGGTTCCACTGT	GCA_000467815	F0569	1	phage005a	phage005a_ATCC49417	0.ATCC49417	9.837e-14	2	37	9325	9360	CCG|-	-|CGG
.	>stdO.class_1.type_I-B.KI259002.1_10_SPACER5	TATCAAGGCGCGCTTTTACTTGACAGTAAATCATTT	GCA_000467815	F0569	1	phage005a	phage005a_ATCC49417	0.ATCC49417	8.299e-14	34	2	9124	9156	CCT|-	AAG|AGG
.	>stdO.class_1.type_I-B.KI259002.1_12_SPACER1	TCCGTTTCGACGACGACAACCTTATCAAAGCCCAGTT	GCA_000467815	F0569	1	phage005a	phage005a_ATCC49417	0.ATCC49417	1.566e-15	2	37	15597	15562	CCA|-	-|TGG
.	>stdO.class_1.type_I-B.KI259002.1_12_SPACER1	TCCGTTTCGACGACGACAACCTTATCAAAGCCCAGTT	GCA_000467815	F0569	1	phage005a	phage005a_ATCC49417	0.ATCC49417	8.299e-14	35	3	15564	15596	CCA|-	-|TGG
.	>stdO.class_1.type_I-B.KI259002.1_12_SPACER2	AAGCTTGTATGGGTATATAACGGGGTTAAATTCGCGT	GCA_000467815	F0569	1	phage005a	phage005a_ATCC49417	0.ATCC49417	5.646e-12	2	37	21688	21653	CCA|-	-|TGG
.	>stdO.class_1.type_I-B.KI259002.1_12_SPACER2	AAGCTTGTATGGGTATATAACGGGGTTAAATTCGCGT	GCA_000467815	F0569	1	phage005a	phage005a_ATCC49417	0.ATCC49417	5.646e-12	36	1	21654	21689	CCA|-	-|TGG
.	>stdO.class_1.type_I-B.KI259002.1_12_SPACER3	CAATCATACGCGACTTATTTGTTTTCGCCTGCGA	GCA_000467815	F0569	1	phage005a	phage005a_ATCC49417	0.ATCC49417	8.299e-14	34	2	25608	25640	CCG|-	-|CGG
.	>stdO.class_1.type_I-B.KI259002.1_12_SPACER3	CAATCATACGCGACTTATTTGTTTTCGCCTGCGA	GCA_000467815	F0569	1	phage005a	phage005a_ATCC49417	0.ATCC49417	4.354e-12	3	32	25639	25610	CCG|-	-|CGG
.	>stdO.class_1.type_I-B.KI259002.1_13_SPACER9	TGAAAGTCGGCGAATACCAGCAACGTGTAAAGTCTA	GCA_000467815	F0569	1	phage005a	phage005a_ATCC49417	0.ATCC49417	1.585e-08	3	35	4271	4303	-|-	-|-
.	>stdO.class_1.type_I-B.KI259002.1_15_SPACER1	CTGTAAGGCAGCAAATCTGAAGCTGGATGACGTCGCA	GCA_000467815	F0569	1	phage005a	phage005a_ATCC49417	0.ATCC49417	1.566e-15	2	37	11696	11731	CCA|-	TCT|TGG
.	>stdO.class_1.type_I-B.KI259002.1_15_SPACER1	CTGTAAGGCAGCAAATCTGAAGCTGGATGACGTCGCA	GCA_000467815	F0569	1	phage005a	phage005a_ATCC49417	0.ATCC49417	1.566e-15	37	2	11731	11696	CCA|-	TCT|TGG
.	>stdO.class_1.type_I-B.KI259002.1_15_SPACER1	CTGTAAGGCAGCAAATCTGAAGCTGGATGACGTCGCA	GCA_000467815	F0569	1	phage005a	phage005a_ATCC49417	0.ATCC49417	1.566e-15	36	1	11730	11695	CCA|-	TCT|TGG
.	>stdO.class_1.type_I-B.KI259002.1_2_SPACER8	TGAAAATGCAAATACGCGAATTTAACCCCGTTATATA	GCA_000467815	F0569	1	phage005a	phage005a_ATCC49417	0.ATCC49417	5.646e-12	37	2	21676	21641	-|-	-|-
.	>stdO.class_1.type_I-B.KI259002.1_2_SPACER8	TGAAAATGCAAATACGCGAATTTAACCCCGTTATATA	GCA_000467815	F0569	1	phage005a	phage005a_ATCC49417	0.ATCC49417	6.725e-10	6	35	21645	21674	-|-	-|-
.	>stdO.class_1.type_I-B.KI259002.1_4_SPACER3	AGACTGCCTGCGTCAAAAGCGCGCGGTCGTTGAACA	GCA_000467815	F0569	1	phage005a	phage005a_ATCC49417	0.ATCC49417	9.006e-05	34	2	13777	13809	-|-	-|TGG
.	>stdO.class_1.type_I-B.KI259002.1_9_SPACER1	TCAGACGTTTCTTGCGCGCTGACAGCTCTTTCTTGA	GCA_000467815	F0569	1	phage005a	phage005a_ATCC49417	0.ATCC49417	8.299e-14	3	35	4521	4489	-|-	-|-
.	>stdO.class_1.type_I-B.KI259002.1_9_SPACER1	TCAGACGTTTCTTGCGCGCTGACAGCTCTTTCTTGA	GCA_000467815	F0569	1	phage005a	phage005a_ATCC49417	0.ATCC49417	8.299e-14	36	4	4488	4520	-|-	-|-
.	>stdO.class_1.type_I-B.KI259972.1_5_SPACER2	GGAGTTGCTGCTGGGCTCATGCAAAACAAAAGCCG	GCA_000467955	F0185	1	phage005a	phage005a_ATCC49417	0.ATCC49417	1.577e-06	2	31	7907	7936	-|-	-|-
.	>stdO.class_1.type_I-B.NSLO01000034.1_2_SPACER12	CGACGGGTTCGGTGGTAGTGCTATCGAAATCATCGGT	GCA_002529365	WW3102	1	phage005a	phage005a_ATCC49417	0.ATCC49417	2.962e-10	2	37	13680	13715	CCA|-	-|TGG
.	>stdO.class_1.type_I-B.NSLO01000034.1_2_SPACER9	ATACTCTGGTCTGAAAGACCGAAACGGCAAGGAGAT	GCA_002529365	WW3102	1	phage005a	phage005a_ATCC49417	0.ATCC49417	7.375e-07	2	34	13518	13550	CCA|-	-|TGG
.	>stdO.class_1.type_I-B.NSLO01000034.1_2_SPACER9	ATACTCTGGTCTGAAAGACCGAAACGGCAAGGAGAT	GCA_002529365	WW3102	1	phage005a	phage005a_ATCC49417	0.ATCC49417	1.467e-05	32	12	13548	13528	CCA|-	-|TGG
.	>stdO.class_1.type_I-B.NSLP01000006.1_2_SPACER27	GCGGGAATGTCTGTGGCAGATTTTAGAAAGGAATTCG	GCA_002529235	WW3040	1	phage005a	phage005a_ATCC49417	0.ATCC49417	1.183e-11	32	3	14093	14064	CCA|AGG	CCT|TGG
.	>stdO.class_1.type_I-B.NSLP01000006.1_2_SPACER27	GCGGGAATGTCTGTGGCAGATTTTAGAAAGGAATTCG	GCA_002529235	WW3040	1	phage005a	phage005a_ATCC49417	0.ATCC49417	1.257e-11	1	33	14062	14094	CCA|AGG	CCT|TGG
.	>stdO.class_1.type_I-B.NSLP01000006.1_2_SPACER27	GCGGGAATGTCTGTGGCAGATTTTAGAAAGGAATTCG	GCA_002529235	WW3040	1	phage005a	phage005a_ATCC49417	0.ATCC49417	2.797e-11	2	31	14063	14092	CCA|AGG	CCT|TGG
.	>stdO.class_1.type_I-B.NSLP01000006.1_2_SPACER73	AAGCGTGTTTGACACTTGCACCATAGAGGGATTCACC	GCA_002529235	WW3040	1	phage005a	phage005a_ATCC49417	0.ATCC49417	1.566e-15	2	37	26607	26572	CCA|-	-|TGG
.	>stdO.class_1.type_I-B.NSLQ01000070.1_3_SPACER4	TTTGTTTGAATTACAGCATTTCCATAAACCCACGG	GCA_002529345	WW2952	1	phage005a	phage005a_ATCC49417	0.ATCC49417	6.725e-10	32	3	13362	13391	CCA|-	-|TGG
.	>stdO.class_1.type_I-B.NSLS01000009.1_3_SPACER21	CAATTTCGCCCTTTTTGTGTCGTGCGAAACTGGTATC	GCA_002529155	WW2903	1	phage005a	phage005a_ATCC49417	0.ATCC49417	5.646e-12	37	2	13948	13983	CCA|ACGAAT	-|TGG
.	>stdO.class_1.type_I-B.NSLS01000009.1_3_SPACER21	CAATTTCGCCCTTTTTGTGTCGTGCGAAACTGGTATC	GCA_002529155	WW2903	1	phage005a	phage005a_ATCC49417	0.ATCC49417	5.646e-12	36	1	13949	13984	CCA|ACGAAT	-|TGG
.	>stdO.class_1.type_I-B.NSLS01000009.1_3_SPACER3	TGAGGAGGGAAAAAGAAGCATGTCGATCAATATGCT	GCA_002529155	WW2903	1	phage005a	phage005a_ATCC49417	0.ATCC49417	0.001962	8	34	24962	24936	-|-	-|-
.	>stdO.class_1.type_I-B.NSLT01000085.1_3_SPACER29	GATAAACAAGGTTGTCGAGGAGGGCAGCCGCTTGGGT	GCA_002529355	WW2885	1	phage005a	phage005a_ATCC49417	0.ATCC49417	0.000179	2	37	26715	26680	CCA|-	-|TGG
.	>stdO.class_1.type_I-B.NSLT01000085.1_3_SPACER39	GAGACTTGTGCGTGTTGCCAAGCCTGCTCCCGGATG	GCA_002529355	WW2885	1	phage005a	phage005a_ATCC49417	0.ATCC49417	1.585e-08	3	35	26424	26392	-|-	-|-
.	>stdO.class_1.type_I-B.NSLT01000085.1_3_SPACER43	CGCCAACGACCCCACATATTTTTTTCCTCTCCAGAT	GCA_002529355	WW2885	1	phage005a	phage005a_ATCC49417	0.ATCC49417	5.646e-12	1	36	26834	26869	CCG|-	-|CGG
.	>stdO.class_1.type_I-B.NSLT01000085.1_3_SPACER43	CGCCAACGACCCCACATATTTTTTTCCTCTCCAGAT	GCA_002529355	WW2885	1	phage005a	phage005a_ATCC49417	0.ATCC49417	3.022e-10	35	3	26868	26836	CCG|-	-|CGG
.	>stdO.class_1.type_I-B.NSLT01000085.1_3_SPACER48	GCTGTCAGACAAGGCAATATACAGAATCAGAGAAAC	GCA_002529355	WW2885	1	phage005a	phage005a_ATCC49417	0.ATCC49417	1.039e-07	2	34	12807	12839	CCA|-	TTT|TGG
.	>stdO.class_1.type_I-C.AE015924.1_4_SPACER10	ATGCCCCAATTATCTTGGCGCACATAAAATGCGTT	GCA_000007585	W83	0.W83	phage005a	phage005a_ATCC49417	0.ATCC49417	5.801e-07	32	3	26235	26206	CCG|-	-|CGG
.	>stdO.class_1.type_I-C.AE015924.1_4_SPACER3	ATCAGCCTCTCCGGCGACTTCACGCTGTCGTTTTT	GCA_000007585	W83	0.W83	phage005a	phage005a_ATCC49417	0.ATCC49417	3.022e-10	1	33	40938	40970	CCA|-	-|TGG
.	>stdO.class_1.type_I-C.AJZS01000080.1_3_SPACER14	ATGCCCCAATTATCTTGGCGCACATAAAATGCGTT	GCA_000271945	W50	0.W50	phage005a	phage005a_ATCC49417	0.ATCC49417	5.801e-07	32	3	26235	26206	CCG|-	-|CGG
.	>stdO.class_1.type_I-C.AJZS01000080.1_3_SPACER21	ATCAGCCTCTCCGGCGACTTCACGCTGTCGTTTTT	GCA_000271945	W50	0.W50	phage005a	phage005a_ATCC49417	0.ATCC49417	3.022e-10	1	33	40938	40970	CCA|-	-|TGG
.	>stdO.class_1.type_I-C.AP012203.1_3_SPACER22	CAATGAGCTTGATAAAAAAAGAGCTCTAAAGGCAAG	GCA_000270225	TDC60	0.TDC60	phage005a	phage005a_ATCC49417	0.ATCC49417	5.212e-12	2	34	26103	26071	CCT|-	-|AGG
.	>stdO.class_1.type_I-C.AP012203.1_3_SPACER5	CGTGCAGCGCATAGTTCATCCCTGCTGTTACGACA	GCA_000270225	TDC60	0.TDC60	phage005a	phage005a_ATCC49417	0.ATCC49417	3.022e-10	2	34	34216	34184	-|-	TCT|-
.	>stdO.class_1.type_I-C.AP012203.1_3_SPACER5	CGTGCAGCGCATAGTTCATCCCTGCTGTTACGACA	GCA_000270225	TDC60	0.TDC60	phage005a	phage005a_ATCC49417	0.ATCC49417	3.022e-10	34	2	34184	34216	-|-	TCT|-
.	>stdO.class_1.type_I-C.CP011995.1_4_SPACER13	TGGGTTAATTAGCCTACTATAGTACTCGTCTCTTGA	GCA_001263815	A7436	1	phage005a	phage005a_ATCC49417	0.ATCC49417	2.234e-13	33	1	26070	26038	CCG|-	AAG|CGG
.	>stdO.class_1.type_I-C.CP011995.1_4_SPACER15	TTGAGGGCAAAAGGACTGCTTTAATGGACACAAAAAA	GCA_001263815	A7436	1	phage005a	phage005a_ATCC49417	0.ATCC49417	1.566e-15	37	2	40207	40172	CCG|-	-|CGG
.	>stdO.class_1.type_I-C.CP011995.1_4_SPACER3	ATCAGCCTCTCCGGCGACTTCACGCTGTCGTTTTT	GCA_001263815	A7436	1	phage005a	phage005a_ATCC49417	0.ATCC49417	3.022e-10	1	33	40938	40970	CCA|-	-|TGG
.	>stdO.class_1.type_I-C.CP011995.1_4_SPACER9	ATGCCCCAATTATCTTGGCGCACATAAAATGCGTT	GCA_001263815	A7436	1	phage005a	phage005a_ATCC49417	0.ATCC49417	5.801e-07	32	3	26235	26206	CCG|-	-|CGG
.	>stdO.class_1.type_I-C.CP013131.1_2_SPACER13	GGACTTTCGCTTGTTTATGTCCGGGACAAAAACGCA	GCA_001444325	A7A1_28	1	phage005a	phage005a_ATCC49417	0.ATCC49417	5.919e-07	36	1	26346	26311	-|-	-|TGG
.	>stdO.class_1.type_I-C.CP013131.1_2_SPACER13	GGACTTTCGCTTGTTTATGTCCGGGACAAAAACGCA	GCA_001444325	A7A1_28	1	phage005a	phage005a_ATCC49417	0.ATCC49417	1.481e-05	2	34	26312	26344	-|-	-|TGG
.	>stdO.class_1.type_I-C.CP013131.1_3_SPACER23	GTGGGTGTTACTCCTTTTTCCGCTCTTGTGACCCAACA	GCA_001444325	A7A1_28	1	phage005a	phage005a_ATCC49417	0.ATCC49417	1.34e-05	36	1	9060	9095	CCA|CGG	CCG|TGG
.	>stdO.class_1.type_I-C.CP013131.1_3_SPACER30	GTTGGTGGTTTTGCTCTAAATTTGATTTCTCTTCTCA	GCA_001444325	A7A1_28	1	phage005a	phage005a_ATCC49417	0.ATCC49417	7.468e-08	32	6	13317	13343	-|-	-|AGG
.	>stdO.class_1.type_I-C.CP013131.1_3_SPACER55	AGTCTACTCCCGGATGACGGGAAGATTTACACCCT	GCA_001444325	A7A1_28	1	phage005a	phage005a_ATCC49417	0.ATCC49417	3.022e-10	1	33	26406	26374	CCA|CTGGGT	-|TGG
.	>stdO.class_1.type_I-C.CP013131.1_3_SPACER62	ATAATTTTTCAGAACTGAAAGAAAGAATCCTCGCAAA	GCA_001444325	A7A1_28	1	phage005a	phage005a_ATCC49417	0.ATCC49417	7.375e-07	3	35	12099	12131	-|-	-|-
.	>stdO.class_1.type_I-C.CP013131.1_3_SPACER62	ATAATTTTTCAGAACTGAAAGAAAGAATCCTCGCAAA	GCA_001444325	A7A1_28	1	phage005a	phage005a_ATCC49417	0.ATCC49417	4.558e-05	34	2	12130	12098	-|-	-|-
.	>stdO.class_1.type_I-C.CP024593.1_4_SPACER29	ACTTCACGAGTATGCCCTACCCGGATTCATCTTT	GCA_002754055	KCOM2804	1	phage005a	phage005a_ATCC49417	0.ATCC49417	6.725e-10	4	33	8794	8823	-|-	-|-
.	>stdO.class_1.type_I-C.CP024593.1_4_SPACER62	TAACTTCTTCAAGGGTTGGTGGCACAAACGCTGTGC	GCA_002754055	KCOM2804	1	phage005a	phage005a_ATCC49417	0.ATCC49417	1.585e-08	34	2	10085	10117	CCT|-	-|AGG
.	>stdO.class_1.type_I-C.CP024593.1_4_SPACER63	GCAGTCGTTCCTCGCTCTCGATTAGGCCCTCCGAAT	GCA_002754055	KCOM2804	1	phage005a	phage005a_ATCC49417	0.ATCC49417	8.299e-14	34	2	11160	11192	CCA|-	-|TGG
.	>stdO.class_1.type_I-C.CP024593.1_4_SPACER64	TTCTAAAATCTGCCACAGACATTCCCGCTGGCAG	GCA_002754055	KCOM2804	1	phage005a	phage005a_ATCC49417	0.ATCC49417	8.299e-14	34	2	14056	14088	CCT|-	-|AGG
.	>stdO.class_1.type_I-C.CP024593.1_4_SPACER64	TTCTAAAATCTGCCACAGACATTCCCGCTGGCAG	GCA_002754055	KCOM2804	1	phage005a	phage005a_ATCC49417	0.ATCC49417	8.299e-14	33	1	14057	14089	CCT|-	-|AGG
.	>stdO.class_1.type_I-C.CP024593.1_4_SPACER64	TTCTAAAATCTGCCACAGACATTCCCGCTGGCAG	GCA_002754055	KCOM2804	1	phage005a	phage005a_ATCC49417	0.ATCC49417	4.354e-12	3	32	14087	14058	CCT|-	-|AGG
.	>stdO.class_1.type_I-C.CP024593.1_4_SPACER65	TGTGCCTTTTCCGGAAAGCGCGTCTATCAAGTGC	GCA_002754055	KCOM2804	1	phage005a	phage005a_ATCC49417	0.ATCC49417	8.299e-14	33	1	14353	14385	CCA|-	-|TGG
.	>stdO.class_1.type_I-C.CP024593.1_4_SPACER65	TGTGCCTTTTCCGGAAAGCGCGTCTATCAAGTGC	GCA_002754055	KCOM2804	1	phage005a	phage005a_ATCC49417	0.ATCC49417	4.354e-12	3	32	14383	14354	CCA|-	-|TGG
.	>stdO.class_1.type_I-C.CP024593.1_4_SPACER66	CAGAGGAGGAAAAGGCCGTCATGGAACGCCTCCGGA	GCA_002754055	KCOM2804	1	phage005a	phage005a_ATCC49417	0.ATCC49417	8.299e-14	3	35	16059	16091	CCA|TGG	-|TGG
.	>stdO.class_1.type_I-C.CP024593.1_4_SPACER66	CAGAGGAGGAAAAGGCCGTCATGGAACGCCTCCGGA	GCA_002754055	KCOM2804	1	phage005a	phage005a_ATCC49417	0.ATCC49417	8.299e-14	34	2	16090	16058	CCA|TGG	-|TGG
.	>stdO.class_1.type_I-C.CP024593.1_4_SPACER67	TAAATAGATCCCTGTATTCCTTTATGAGAGGTACAG	GCA_002754055	KCOM2804	1	phage005a	phage005a_ATCC49417	0.ATCC49417	8.299e-14	34	2	12258	12290	-|-	TTA|CGG
.	>stdO.class_1.type_I-C.CP024594.1_2_SPACER42	ACTTCACGAGTATGCCCTACCCGGATTCATCTTT	GCA_002754075	KCOM2805	1	phage005a	phage005a_ATCC49417	0.ATCC49417	6.725e-10	4	33	8794	8823	-|-	-|-
.	>stdO.class_1.type_I-C.CP025931.1_3_SPACER22	CAATGAGCTTGATAAAAAAAGAGCTCTAAAGGCAAG	GCA_002892555	TDC60	1	phage005a	phage005a_ATCC49417	0.ATCC49417	5.212e-12	2	34	26103	26071	CCT|-	-|AGG
.	>stdO.class_1.type_I-C.CP025931.1_3_SPACER5	CGTGCAGCGCATAGTTCATCCCTGCTGTTACGACA	GCA_002892555	TDC60	1	phage005a	phage005a_ATCC49417	0.ATCC49417	3.022e-10	2	34	34216	34184	-|-	TCT|-
.	>stdO.class_1.type_I-C.CP025931.1_3_SPACER5	CGTGCAGCGCATAGTTCATCCCTGCTGTTACGACA	GCA_002892555	TDC60	1	phage005a	phage005a_ATCC49417	0.ATCC49417	3.022e-10	34	2	34184	34216	-|-	TCT|-
.	>stdO.class_1.type_I-C.CP025932.1_4_SPACER10	ATGCCCCAATTATCTTGGCGCACATAAAATGCGTT	GCA_002892595	W83	1	phage005a	phage005a_ATCC49417	0.ATCC49417	5.801e-07	32	3	26235	26206	CCG|-	-|CGG
.	>stdO.class_1.type_I-C.CP025932.1_4_SPACER18	ATGCCCCAATTATCTTGGCGCACATAAAATGCGTT	GCA_002892595	W83	1	phage005a	phage005a_ATCC49417	0.ATCC49417	5.801e-07	32	3	26235	26206	CCG|-	-|CGG
.	>stdO.class_1.type_I-C.CP025932.1_4_SPACER3	ATCAGCCTCTCCGGCGACTTCACGCTGTCGTTTTT	GCA_002892595	W83	1	phage005a	phage005a_ATCC49417	0.ATCC49417	3.022e-10	1	33	40938	40970	CCA|-	-|TGG
.	>stdO.class_1.type_I-C.CP092048.1_4_SPACER10	ATGCCCCAATTATCTTGGCGCACATAAAATGCGTT	GCA_023822425	W50	1	phage005a	phage005a_ATCC49417	0.ATCC49417	5.801e-07	32	3	26235	26206	CCG|-	-|CGG
.	>stdO.class_1.type_I-C.CP092048.1_4_SPACER3	ATCAGCCTCTCCGGCGACTTCACGCTGTCGTTTTT	GCA_023822425	W50	1	phage005a	phage005a_ATCC49417	0.ATCC49417	3.022e-10	1	33	40938	40970	CCA|-	-|TGG
.	>stdO.class_1.type_I-C.CP092049.1_5_SPACER10	ATGCCCCAATTATCTTGGCGCACATAAAATGCGTT	GCA_023822445	W50_BE1	0.W50	phage005a	phage005a_ATCC49417	0.ATCC49417	5.801e-07	32	3	26235	26206	CCG|-	-|CGG
.	>stdO.class_1.type_I-C.CP092049.1_5_SPACER3	ATCAGCCTCTCCGGCGACTTCACGCTGTCGTTTTT	GCA_023822445	W50_BE1	0.W50	phage005a	phage005a_ATCC49417	0.ATCC49417	3.022e-10	1	33	40938	40970	CCA|-	-|TGG
.	>stdO.class_1.type_I-C.CP092050.1_4_SPACER10	ATGCCCCAATTATCTTGGCGCACATAAAATGCGTT	GCA_023822465	W50_BR1	0.W50	phage005a	phage005a_ATCC49417	0.ATCC49417	5.801e-07	32	3	26235	26206	CCG|-	-|CGG
.	>stdO.class_1.type_I-C.CP092050.1_4_SPACER3	ATCAGCCTCTCCGGCGACTTCACGCTGTCGTTTTT	GCA_023822465	W50_BR1	0.W50	phage005a	phage005a_ATCC49417	0.ATCC49417	3.022e-10	1	33	40938	40970	CCA|-	-|TGG
.	>stdO.class_1.type_I-C.FUFF01000020.1_1_SPACER13	GGACTTTCGCTTGCTTATGTCCGGGACAAAAACGCA	GCA_900157265	A7A1_28	0.A741_28	phage005a	phage005a_ATCC49417	0.ATCC49417	1.392e-08	36	1	26346	26311	-|-	-|TGG
.	>stdO.class_1.type_I-C.FUFF01000020.1_1_SPACER13	GGACTTTCGCTTGCTTATGTCCGGGACAAAAACGCA	GCA_900157265	A7A1_28	0.A741_28	phage005a	phage005a_ATCC49417	0.ATCC49417	6.16e-07	2	34	26312	26344	-|-	-|TGG
.	>stdO.class_1.type_I-C.FUFF01000020.1_2_SPACER23	GTGGGTGTTACTCCTTTTTCCGCTCTTGTGACCCAACA	GCA_900157265	A7A1_28	0.A741_28	phage005a	phage005a_ATCC49417	0.ATCC49417	1.34e-05	36	1	9060	9095	CCA|CGG	CCG|TGG
.	>stdO.class_1.type_I-C.FUFF01000020.1_2_SPACER30	GTTGGTGGTTTTGCTCTAAATTTGATTTCTCTTCTCA	GCA_900157265	A7A1_28	0.A741_28	phage005a	phage005a_ATCC49417	0.ATCC49417	7.468e-08	32	6	13317	13343	-|-	-|AGG
.	>stdO.class_1.type_I-C.FUFF01000020.1_2_SPACER55	AGTCTACTCCCGGATGACGGGAAGATTTACACCCT	GCA_900157265	A7A1_28	0.A741_28	phage005a	phage005a_ATCC49417	0.ATCC49417	3.022e-10	1	33	26406	26374	CCA|CTGGGT	-|TGG
.	>stdO.class_1.type_I-C.FUFF01000020.1_2_SPACER62	ATAATTTTTCAGAACTGAAAGAAAGAATCCTCGCAAA	GCA_900157265	A7A1_28	0.A741_28	phage005a	phage005a_ATCC49417	0.ATCC49417	7.375e-07	3	35	12099	12131	-|-	-|-
.	>stdO.class_1.type_I-C.FUFF01000020.1_2_SPACER62	ATAATTTTTCAGAACTGAAAGAAAGAATCCTCGCAAA	GCA_900157265	A7A1_28	0.A741_28	phage005a	phage005a_ATCC49417	0.ATCC49417	4.558e-05	34	2	12130	12098	-|-	-|-
.	>stdO.class_1.type_I-C.FUFI01000001.1_1_SPACER26	TGTCGAAGTAAAACATCTTGCCGCCGCAGCAAGCA	GCA_900157235	SU60	1	phage005a	phage005a_ATCC49417	0.ATCC49417	1.779e-10	34	2	8661	8693	-|TCAAGTAT	-|-
.	>stdO.class_1.type_I-C.FUFI01000001.1_1_SPACER29	ATTGTGGAGAAATCATGATAATCTATAGGCACGAAT	GCA_900157235	SU60	1	phage005a	phage005a_ATCC49417	0.ATCC49417	6.254e-09	3	35	26184	26152	-|-	-|-
.	>stdO.class_1.type_I-C.FUFI01000001.1_1_SPACER58	TCTCTATCGTGCTGCCAGACGGCACAGAACAAACGG	GCA_900157235	SU60	1	phage005a	phage005a_ATCC49417	0.ATCC49417	0.0001984	3	32	8153	8182	-|-	TTG|-
.	>stdO.class_1.type_I-C.FUGF01000055.1_5_SPACER3	ACAGTGCAAGAAGTAAAGGACTTGTTTAACGACA	GCA_900157245	15_9	1	phage005a	phage005a_ATCC49417	0.ATCC49417	5.212e-12	1	33	1150	1118	CCG|-	-|CGG
.	>stdO.class_1.type_I-C.FUGF01000055.1_5_SPACER3	ACAGTGCAAGAAGTAAAGGACTTGTTTAACGACA	GCA_900157245	15_9	1	phage005a	phage005a_ATCC49417	0.ATCC49417	1.183e-11	30	1	1121	1150	CCG|-	-|CGG
.	>stdO.class_1.type_I-C.FUGF01000055.1_5_SPACER4	AGTTCCATGCTGGGAACAGGTTGCTGATACCCTC	GCA_900157245	15_9	1	phage005a	phage005a_ATCC49417	0.ATCC49417	3.022e-10	2	34	32971	32939	-|-	-|TGG
.	>stdO.class_1.type_I-C.FUGF01000055.1_5_SPACER4	AGTTCCATGCTGGGAACAGGTTGCTGATACCCTC	GCA_900157245	15_9	1	phage005a	phage005a_ATCC49417	0.ATCC49417	3.022e-10	34	2	32939	32971	-|-	-|TGG
.	>stdO.class_1.type_I-C.FUGG01000038.1_4_SPACER28	ACAGAGTCGGGCTATGTAAAAGCTATTTCTGTATCCA	GCA_900157285	13_1	1	phage005a	phage005a_ATCC49417	0.ATCC49417	9.837e-14	1	36	46354	46389	-|-	-|TGG
.	>stdO.class_1.type_I-C.FUGG01000038.1_4_SPACER34	GCACTTAGACAGGAGTACGGGCTGCCGGGCGTTTTC	GCA_900157285	13_1	1	phage005a	phage005a_ATCC49417	0.ATCC49417	9.837e-14	36	1	33624	33659	-|-	-|AGG
.	>stdO.class_1.type_I-C.FUGG01000038.1_4_SPACER34	GCACTTAGACAGGAGTACGGGCTGCCGGGCGTTTTC	GCA_900157285	13_1	1	phage005a	phage005a_ATCC49417	0.ATCC49417	5.212e-12	2	34	33658	33626	-|-	-|AGG
.	>stdO.class_1.type_I-C.FUGG01000038.1_4_SPACER44	AGCGTCTGCCTTCCTCGACAACCTTGTTTATCTGAG	GCA_900157285	13_1	1	phage005a	phage005a_ATCC49417	0.ATCC49417	0.0005193	34	2	26718	26686	-|-	-|-
.	>stdO.class_1.type_I-C.FUGG01000038.1_4_SPACER82	ACGAGCCTATTGCAGAGCTTACAGTCGAACTGCGGC	GCA_900157285	13_1	1	phage005a	phage005a_ATCC49417	0.ATCC49417	1.106e-08	35	3	22793	22825	CCT|-	-|AGG
.	>stdO.class_1.type_I-C.FUGG01000038.1_4_SPACER90	GAAAGGAAAAGGCCTTTTTTTTCTGCTTTTTTGCCA	GCA_900157285	13_1	1	phage005a	phage005a_ATCC49417	0.ATCC49417	8.299e-14	35	3	22024	22056	CCT|-	TCG|AGG
.	>stdO.class_1.type_I-C.FUGG01000038.1_4_SPACER92	GTCGGTCGAGACTACGAGGACTTCCGGCTCAGGGAA	GCA_900157285	13_1	1	phage005a	phage005a_ATCC49417	0.ATCC49417	0.000507	1	36	25753	25718	-|-	-|-
.	>stdO.class_1.type_I-C.GCA_028335105_contig_1_4_SPACER13	TGGGTTAATTAGCCTACTATAGTACTCGTCTCTTGA	GCA_028335105	A7436C	0.A7436	phage005a	phage005a_ATCC49417	0.ATCC49417	2.234e-13	33	1	26070	26038	CCG|-	AAG|CGG
.	>stdO.class_1.type_I-C.GCA_028335105_contig_1_4_SPACER15	TTGAGGGCAAAAGGACTGCTTTAATGGACACAAAAAA	GCA_028335105	A7436C	0.A7436	phage005a	phage005a_ATCC49417	0.ATCC49417	1.566e-15	37	2	40207	40172	CCG|-	-|CGG
.	>stdO.class_1.type_I-C.GCA_028335105_contig_1_4_SPACER3	ATCAGCCTCTCCGGCGACTTCACGCTGTCGTTTTT	GCA_028335105	A7436C	0.A7436	phage005a	phage005a_ATCC49417	0.ATCC49417	3.022e-10	1	33	40938	40970	CCA|-	-|TGG
.	>stdO.class_1.type_I-C.GCA_028335105_contig_1_4_SPACER9	ATGCCCCAATTATCTTGGCGCACATAAAATGCGTT	GCA_028335105	A7436C	0.A7436	phage005a	phage005a_ATCC49417	0.ATCC49417	5.801e-07	32	3	26235	26206	CCG|-	-|CGG
.	>stdO.class_1.type_I-C.KI260157.1_3_SPACER1	TATAGAAACCTTCATCCACAGAGGTGAATCCCTCTA	GCA_000467975	F0566	1	phage005a	phage005a_ATCC49417	0.ATCC49417	1.585e-08	34	2	26583	26551	-|TGG	CCA|TGG
.	>stdO.class_1.type_I-C.KI260157.1_4_SPACER2	TGACAGGCATCGTGAAAGCTTCAAGGTTCGATGTG	GCA_000467975	F0566	1	phage005a	phage005a_ATCC49417	0.ATCC49417	1.585e-08	34	2	21777	21809	-|-	-|TGG
.	>stdO.class_1.type_I-C.KI260157.1_4_SPACER2	TGACAGGCATCGTGAAAGCTTCAAGGTTCGATGTG	GCA_000467975	F0566	1	phage005a	phage005a_ATCC49417	0.ATCC49417	3.458e-08	2	31	21809	21780	-|-	-|TGG
.	>stdO.class_1.type_I-C.KI260157.1_4_SPACER2	TGACAGGCATCGTGAAAGCTTCAAGGTTCGATGTG	GCA_000467975	F0566	1	phage005a	phage005a_ATCC49417	0.ATCC49417	7.375e-07	3	35	21808	21776	-|-	-|TGG
.	>stdO.class_1.type_I-C.NHRU01000003.1_1_SPACER29	GGCACAGTGAAGAATGCCTTGCGAGGTACAAGTCTC	GCA_002204455	KCOM2797	1	phage005a	phage005a_ATCC49417	0.ATCC49417	6.74e-07	3	35	27347	27315	CCG|-	-|CGG
.	>stdO.class_1.type_I-C.NHRU01000003.1_1_SPACER32	AAGTTGAGTTCGTGAACGATGCGAAAGCGTTGCTTCAA	GCA_002204455	KCOM2797	1	phage005a	phage005a_ATCC49417	0.ATCC49417	1.392e-08	3	38	27221	27186	-|-	-|-
.	>stdO.class_2.type_II-C.BCBV01000017.1_1_SPACER14	TCCAATACACCTCTGCGACCCTTGAGTCTC	GCA_001297745	Ando	1	phage005a	phage005a_ATCC49417	0.ATCC49417	4.354e-12	1	30	13608	13579	-|-	TTG|-
.	>stdO.class_2.type_II-C.FUFC01000025.1_4_SPACER11	GTGCATTTCAGTCGGTGGCTTATTCAATAG	GCA_900157325	3A1	1	phage005a	phage005a_ATCC49417	0.ATCC49417	4.354e-12	30	1	1562	1533	-|-	TCG|-
.	>stdO.class_2.type_II-C.NSLU01000026.1_3_SPACER14	TTTGACGTGTCTATTGACAACGCAGCTGTA	GCA_002529215	WW2881	1	phage005a	phage005a_ATCC49417	0.ATCC49417	4.354e-12	1	30	48279	48308	-|-	-|-
.	>stdO.class_2.type_II-C.NSLU01000026.1_3_SPACER16	CTGTCGGAGGTAAACAACATCGTATTGATA	GCA_002529215	WW2881	1	phage005a	phage005a_ATCC49417	0.ATCC49417	4.354e-12	1	30	7649	7678	-|-	-|-
.	>stdO.class_2.type_II-C.NSLU01000026.1_3_SPACER16	CTGTCGGAGGTAAACAACATCGTATTGATA	GCA_002529215	WW2881	1	phage005a	phage005a_ATCC49417	0.ATCC49417	4.354e-12	30	1	7678	7649	-|-	-|-
.	>stdO.class_2.type_II-C.NSLU01000026.1_3_SPACER18	AGGCACAGCACAGCCGATTCCAAGCCCACCG	GCA_002529215	WW2881	1	phage005a	phage005a_ATCC49417	0.ATCC49417	4.354e-12	30	1	45985	46014	-|-	-|-
.	>stdO.class_2.type_II-C.NSLU01000081.1_5_SPACER3	AGCAATCTTCAATCCGGCTTGCGCCTCAAG	GCA_002529215	WW2881	1	phage005a	phage005a_ATCC49417	0.ATCC49417	1.633e-08	30	1	32057	32086	-|-	-|-
.	>stdO.class_2.type_II-C.SGAZ01000002.1_2_SPACER3	AGCAATCTTCAATCCGGCTTGCGCCTCAAG	GCA_004214925	H3	1	phage005a	phage005a_ATCC49417	0.ATCC49417	1.633e-08	30	1	32057	32086	-|-	-|-
.	>stdO.class_2.type_VI-B2.CP024597.1_1_SPACER1	CAATTCATCGGAAGCAAACCGTATGGTGTT	GCA_002754115	KCOM2796	1	phage005a	phage005a_ATCC49417	0.ATCC49417	1.371e-06	30	1	12843	12872	-|-	-|-
.	>stdO.class_2.type_VI-B2.CP024600.1_2_SPACER3	TTCTTTGTTTATCACCCTCACGGAGTTGGC	GCA_002753975	KCOM2801	1	phage005a	phage005a_ATCC49417	0.ATCC49417	4.354e-12	30	1	2880	2909	-|-	-|-
.	>stdO.class_2.type_VI-B2.FUFC01000018.1_1_SPACER2	CTGCAGCACCTTTCCGAAATCCTCGCCGCGC	GCA_900157325	3A1	1	phage005a	phage005a_ATCC49417	0.ATCC49417	6.333e-10	30	4	24723	24697	TTC|-	-|-
.	>stdO.class_2.type_VI-B2.FUFG01000019.1_2_SPACER3	TTCTTTGTTTATCACCCTCACGGAGTTGGC	GCA_900157275	84_3	1	phage005a	phage005a_ATCC49417	0.ATCC49417	4.354e-12	30	1	2880	2909	-|-	-|-
.	>stdO.class_2.type_VI-B2.JAEMBH010000007.1_1_SPACER5	CCCCTCGTATATTTCCTTGCCGTTTTTGTC	GCA_021406655	JKG9	1	phage005a	phage005a_ATCC49417	0.ATCC49417	1.633e-08	30	1	13533	13562	-|-	-|-
.	>stdO.class_2.type_VI-B2.JAEMBI010000049.1_4_SPACER6	AAAAACGGCAAGGAAATATACGAGGGGGAT	GCA_021406625	EM3	1	phage005a	phage005a_ATCC49417	0.ATCC49417	1.633e-08	1	30	13536	13565	-|-	-|-
.	>stdO.class_2.type_VI-B2.KI260263.1_5_SPACER2	AACCCCCTCGTATATTTCCTTGCCGTTTTTGTC	GCA_000467995	W4087	1	phage005a	phage005a_ATCC49417	0.ATCC49417	3.458e-08	33	4	13533	13562	-|-	-|-
.	>stdO.class_2.type_VI-B2.KI260263.1_5_SPACER2	AACCCCCTCGTATATTTCCTTGCCGTTTTTGTC	GCA_000467995	W4087	1	phage005a	phage005a_ATCC49417	0.ATCC49417	3.635e-08	3	29	13563	13537	-|-	-|-
.	>stdO.class_2.type_VI-B2.LOEL01000010.1_2_SPACER6	CCCCTCGTATATTTCCTTGCCGTTTTTGTC	GCA_001553795	MP4_504	1	phage005a	phage005a_ATCC49417	0.ATCC49417	1.633e-08	30	1	13533	13562	-|-	-|-
.	>stdO.class_2.type_VI-B2.NSLM01000002.1_3_SPACER4	CCCCTCGTATATTTCCTTGCCGTTTTTGTC	GCA_002529205	WW5019	1	phage005a	phage005a_ATCC49417	0.ATCC49417	1.633e-08	30	1	13533	13562	-|-	-|-
.	>stdO.class_2.type_VI-B2.NSLP01000001.1_1_SPACER6	CGTTCTATTGGTGTTGTTAAACTCAAATCG	GCA_002529235	WW3040	1	phage005a	phage005a_ATCC49417	0.ATCC49417	0.0003541	30	4	24831	24805	-|-	TCT|-
.	>stdO.class_1.type_I-B.AP009380.1_3_SPACER83	TAACAATCTTGCGTGTAGATTATCTTCGGGCTTTCA	GCA_000010505	ATCC33277	0.ATCC33277	phage005b	phage005b_ATCC49417	1	1.183e-11	35	6	13855	13884	CCA|-	-|TGG
.	>stdO.class_1.type_I-B.CP007756.1_2_SPACER52	TAACAATCTTGCGTGTAGATTATCTTCGGGCTTTCA	GCA_000739415	HG66	1	phage005b	phage005b_ATCC49417	1	1.183e-11	35	6	13855	13884	CCA|-	-|TGG
.	>stdO.class_1.type_I-B.CP012889.1_3_SPACER83	TAACAATCTTGCGTGTAGATTATCTTCGGGCTTTCA	GCA_001314265	381	1	phage005b	phage005b_ATCC49417	1	1.183e-11	35	6	13855	13884	CCA|-	-|TGG
.	>stdO.class_1.type_I-B.CP024595.1_3_SPACER111	AAAGTATCAGAGGCGATGGAGATTGAAGCAATCTTCC	GCA_002754095	KCOM3001	1	phage005b	phage005b_ATCC49417	1	1.566e-15	1	36	2692	2727	CCG|-	-|CGG
.	>stdO.class_1.type_I-B.CP024595.1_3_SPACER112	TTCGTGCCGTCGGGGGTTACGGCGACCCTTGGCAAT	GCA_002754095	KCOM3001	1	phage005b	phage005b_ATCC49417	1	1.566e-15	1	36	46015	46050	CCT|-	-|AGG
.	>stdO.class_1.type_I-B.CP024595.1_3_SPACER114	TCGAAAGGGACAACGCTTTCGACAGGCTGGCGGAA	GCA_002754095	KCOM3001	1	phage005b	phage005b_ATCC49417	1	3.458e-08	6	35	48144	48173	-|-	-|GGG
.	>stdO.class_1.type_I-B.CP024595.1_3_SPACER115	AGTTTTGTACCCCTCGACGTTCTCGCGTAGCGTAGC	GCA_002754095	KCOM3001	1	phage005b	phage005b_ATCC49417	1	1.566e-15	36	1	23801	23766	CCG|-	-|CGG
.	>stdO.class_1.type_I-B.CP024595.1_3_SPACER116	TTATAGATGTGTCCATTTTTGAAGTGGTAACCTGCGCTG	GCA_002754095	KCOM3001	1	phage005b	phage005b_ATCC49417	1	6.461e-10	34	2	29510	29478	CCA|-	-|TGG
.	>stdO.class_1.type_I-B.CP024595.1_3_SPACER116	TTATAGATGTGTCCATTTTTGAAGTGGTAACCTGCGCTG	GCA_002754095	KCOM3001	1	phage005b	phage005b_ATCC49417	1	1.334e-07	38	12	29514	29488	CCA|-	-|TGG
.	>stdO.class_1.type_I-B.CP024595.1_3_SPACER128	AAAGTATCAGAGGCGATGGAGATTGAAGCAATCTTCC	GCA_002754095	KCOM3001	1	phage005b	phage005b_ATCC49417	1	1.566e-15	1	36	2692	2727	CCG|-	-|CGG
.	>stdO.class_1.type_I-B.CP024595.1_3_SPACER129	TTCGTGCCGTCGGGGGTTACGGCGACCCTTGGCAAT	GCA_002754095	KCOM3001	1	phage005b	phage005b_ATCC49417	1	1.566e-15	1	36	46015	46050	CCT|-	-|AGG
.	>stdO.class_1.type_I-B.CP024595.1_3_SPACER131	TCGAAAGGGACAACGCTTTCGACAGGCTGGCGGAA	GCA_002754095	KCOM3001	1	phage005b	phage005b_ATCC49417	1	3.458e-08	6	35	48144	48173	-|-	-|GGG
.	>stdO.class_1.type_I-B.CP024595.1_3_SPACER132	AGTTTTGTACCCCTCGACGTTCTCGCGTAGCGTAGC	GCA_002754095	KCOM3001	1	phage005b	phage005b_ATCC49417	1	1.566e-15	36	1	23801	23766	CCG|-	-|CGG
.	>stdO.class_1.type_I-B.CP024595.1_3_SPACER133	TTATAGATGTGTCCATTTTTGAAGTGGTAACCTGCGCTG	GCA_002754095	KCOM3001	1	phage005b	phage005b_ATCC49417	1	6.461e-10	34	2	29510	29478	CCA|-	-|TGG
.	>stdO.class_1.type_I-B.CP024595.1_3_SPACER133	TTATAGATGTGTCCATTTTTGAAGTGGTAACCTGCGCTG	GCA_002754095	KCOM3001	1	phage005b	phage005b_ATCC49417	1	1.334e-07	38	12	29514	29488	CCA|-	-|TGG
.	>stdO.class_1.type_I-B.CP024595.1_3_SPACER154	CAGCTCGGCACACTCTTTGTAGCCGAACACTCGCCG	GCA_002754095	KCOM3001	1	phage005b	phage005b_ATCC49417	1	9.237e-09	36	4	20572	20604	CCA|-	-|TGG
.	>stdO.class_1.type_I-B.CP024595.1_3_SPACER158	ACGAGCCTATTGCAGAGCTTACAGTCGAACTGCGGC	GCA_002754095	KCOM3001	1	phage005b	phage005b_ATCC49417	1	1.106e-08	35	3	22757	22789	CCT|-	-|AGG
.	>stdO.class_1.type_I-B.CP024595.1_3_SPACER161	GTCGGTCGAGACTACGAGGACTTCCGGCTCAGGGAA	GCA_002754095	KCOM3001	1	phage005b	phage005b_ATCC49417	1	0.000507	1	36	25717	25682	-|-	-|-
.	>stdO.class_1.type_I-B.CP024599.1_2_SPACER107	GTCTTCAGCGTTTCTATCGGACGGAAATGCACTT	GCA_002754155	KCOM2800	1	phage005b	phage005b_ATCC49417	1	2.492e-05	32	3	26499	26470	-|-	-|CGG
.	>stdO.class_1.type_I-B.CP024599.1_2_SPACER83	GTATTTGCGGCGACGGTATATCTCTGTCATCAAT	GCA_002754155	KCOM2800	1	phage005b	phage005b_ATCC49417	1	4.354e-12	3	32	44060	44089	CCG|-	-|CGG
.	>stdO.class_1.type_I-B.CP024600.1_1_SPACER12	GGGGAGGACGTAGACCTGAAACATATCTACTATGAA	GCA_002753975	KCOM2801	1	phage005b	phage005b_ATCC49417	1	1.566e-15	1	36	41394	41429	-|-	-|-
.	>stdO.class_1.type_I-B.CP024600.1_1_SPACER12	GGGGAGGACGTAGACCTGAAACATATCTACTATGAA	GCA_002753975	KCOM2801	1	phage005b	phage005b_ATCC49417	1	1.566e-15	36	1	41429	41394	-|-	-|-
.	>stdO.class_1.type_I-B.CP024600.1_1_SPACER13	AGAAATTCATTTGGCTGCTGAACTTCGCCGGCATAAA	GCA_002753975	KCOM2801	1	phage005b	phage005b_ATCC49417	1	1.846e-05	3	35	40974	41006	-|-	TTG|-
.	>stdO.class_1.type_I-B.CP024600.1_1_SPACER14	ATATGGCGGAACGCTTTCTACAGAGCAGCAAGACG	GCA_002753975	KCOM2801	1	phage005b	phage005b_ATCC49417	1	8.299e-14	2	34	40599	40631	CCG|-	-|CGG
.	>stdO.class_1.type_I-B.CP024600.1_1_SPACER14	ATATGGCGGAACGCTTTCTACAGAGCAGCAAGACG	GCA_002753975	KCOM2801	1	phage005b	phage005b_ATCC49417	1	8.299e-14	3	35	40600	40632	CCG|-	-|CGG
.	>stdO.class_1.type_I-B.CP025930.1_3_SPACER83	TAACAATCTTGCGTGTAGATTATCTTCGGGCTTTCA	GCA_002892575	ATCC33277	1	phage005b	phage005b_ATCC49417	1	1.183e-11	35	6	13855	13884	CCA|-	-|TGG
.	>stdO.class_1.type_I-B.FUFD01000019.1_1_SPACER10	AACCTATCTTTCGCCTCTCTGTCGGACGAAAAAATG	GCA_900157225	7BTORR	1	phage005b	phage005b_ATCC49417	1	1.566e-15	1	36	958	923	CCA|-	TTG|TGG
.	>stdO.class_1.type_I-B.FUFD01000019.1_1_SPACER10	AACCTATCTTTCGCCTCTCTGTCGGACGAAAAAATG	GCA_900157225	7BTORR	1	phage005b	phage005b_ATCC49417	1	8.299e-14	3	35	956	924	CCA|-	TTG|TGG
.	>stdO.class_1.type_I-B.FUFD01000019.1_1_SPACER12	GATTAGGCTGAAACTCGTCTTGACAGTGTAGAGAGG	GCA_900157225	7BTORR	1	phage005b	phage005b_ATCC49417	1	5.212e-12	34	2	45892	45924	-|-	-|TGG
.	>stdO.class_1.type_I-B.FUFD01000019.1_1_SPACER7	AACTCTCGTCTGTAAATAACGCGATAACGATGAATG	GCA_900157225	7BTORR	1	phage005b	phage005b_ATCC49417	1	8.299e-14	3	35	43376	43408	CCG|-	-|CGG
.	>stdO.class_1.type_I-B.FUFD01000019.1_1_SPACER7	AACTCTCGTCTGTAAATAACGCGATAACGATGAATG	GCA_900157225	7BTORR	1	phage005b	phage005b_ATCC49417	1	8.299e-14	34	2	43407	43375	CCG|-	-|CGG
.	>stdO.class_1.type_I-B.FUFD01000019.1_1_SPACER9	TGAGAAAATACGGCATCCACGAGGCGTGTAAGATAT	GCA_900157225	7BTORR	1	phage005b	phage005b_ATCC49417	1	8.299e-14	3	35	42695	42727	CCG|-	-|CGG
.	>stdO.class_1.type_I-B.FUFD01000019.1_1_SPACER9	TGAGAAAATACGGCATCCACGAGGCGTGTAAGATAT	GCA_900157225	7BTORR	1	phage005b	phage005b_ATCC49417	1	8.299e-14	35	3	42727	42695	CCG|-	-|CGG
.	>stdO.class_1.type_I-B.FUFG01000001.1_1_SPACER66	AAAGTAAAATACGGACTGAGTGTGTCGAAATCTTAC	GCA_900157275	84_3	1	phage005b	phage005b_ATCC49417	1	3.699e-07	1	36	43139	43174	-|-	-|CGG
.	>stdO.class_1.type_I-B.GCA_029911295_contig_1_3_SPACER28	GGGGTCCTCCTTGTCGAAGTAAAACATCTTGCCGCCG	GCA_029911295	Bg4	1	phage005b	phage005b_ATCC49417	1	1.683e-08	36	1	8670	8705	-|-	-|-
.	>stdO.class_1.type_I-B.GCA_029911295_contig_1_3_SPACER42	CCGGATCGAAGTCGAACTGCTCAACACATTGCGCGA	GCA_029911295	Bg4	1	phage005b	phage005b_ATCC49417	1	8.299e-14	3	35	15718	15686	-|-	-|AGG
.	>stdO.class_1.type_I-B.GCA_029911295_contig_1_3_SPACER42	CCGGATCGAAGTCGAACTGCTCAACACATTGCGCGA	GCA_029911295	Bg4	1	phage005b	phage005b_ATCC49417	1	8.299e-14	34	2	15687	15719	-|-	-|AGG
.	>stdO.class_1.type_I-B.GCA_029911295_contig_1_3_SPACER43	TCCGATTTTTCTAAGATAGGCAGCAGTCTTTATGCT	GCA_029911295	Bg4	1	phage005b	phage005b_ATCC49417	1	1.566e-15	1	36	16269	16234	-|-	AAG|TGG
.	>stdO.class_1.type_I-B.GCA_029911295_contig_1_3_SPACER43	TCCGATTTTTCTAAGATAGGCAGCAGTCTTTATGCT	GCA_029911295	Bg4	1	phage005b	phage005b_ATCC49417	1	1.566e-15	36	1	16234	16269	-|-	AAG|TGG
.	>stdO.class_1.type_I-B.GCA_029911295_contig_1_3_SPACER44	ACGAGATTGACGAAATCAATACGTGGCTGGCCGCA	GCA_029911295	Bg4	1	phage005b	phage005b_ATCC49417	1	8.299e-14	3	35	21427	21459	CCA|-	-|TGG
.	>stdO.class_1.type_I-B.GCA_029911295_contig_1_3_SPACER45	ATCTGTGGTTCCCTTTCCCTCTCTTGTCGGATATGG	GCA_029911295	Bg4	1	phage005b	phage005b_ATCC49417	1	1.566e-15	1	36	18384	18349	CCG|-	-|CGG
.	>stdO.class_1.type_I-B.GCA_029911295_contig_1_3_SPACER45	ATCTGTGGTTCCCTTTCCCTCTCTTGTCGGATATGG	GCA_029911295	Bg4	1	phage005b	phage005b_ATCC49417	1	1.566e-15	36	1	18349	18384	CCG|-	-|CGG
.	>stdO.class_1.type_I-B.GCA_029911295_contig_1_3_SPACER47	CGATCTTCTCAGCTATCCCCTTTATGAAGAAGTGAAG	GCA_029911295	Bg4	1	phage005b	phage005b_ATCC49417	1	9.837e-14	37	2	7955	7990	-|-	-|-
.	>stdO.class_1.type_I-B.GCA_029911295_contig_1_3_SPACER49	GATACGCGTAAGGGAGGAGGTCATGAGCACAGACC	GCA_029911295	Bg4	1	phage005b	phage005b_ATCC49417	1	8.299e-14	2	34	16104	16136	CCT|TCGGAT	-|AGG
.	>stdO.class_1.type_I-B.GCA_029911295_contig_1_3_SPACER50	AAGATATTCCTGCGAAAGGTTATGAACACGACGTT	GCA_029911295	Bg4	1	phage005b	phage005b_ATCC49417	1	8.299e-14	1	33	16669	16701	CCG|-	-|CGG
.	>stdO.class_1.type_I-B.GCA_029911295_contig_1_3_SPACER51	ACTAAAAAAGAAAAAGCGAAAACGAGCGGCATGCAA	GCA_029911295	Bg4	1	phage005b	phage005b_ATCC49417	1	8.299e-14	35	3	17186	17154	-|TGG	CCA|AGG
.	>stdO.class_1.type_I-B.GCA_029911295_contig_1_3_SPACER52	ACAAGGAGATAAAGAAGCTAATGGTATTCTTACCTC	GCA_029911295	Bg4	1	phage005b	phage005b_ATCC49417	1	8.299e-14	3	35	17848	17880	CCA|-	-|TGG
.	>stdO.class_1.type_I-B.GCA_029911295_contig_1_3_SPACER53	TTAACGCTGATCGTCTTCACTTCTTCATAAAGGGGA	GCA_029911295	Bg4	1	phage005b	phage005b_ATCC49417	1	6.725e-10	6	35	7946	7975	-|-	-|-
.	>stdO.class_1.type_I-B.GCA_029911295_contig_1_3_SPACER54	CAAGAATAGGGATGCAGACGCACATACATTGTGGAT	GCA_029911295	Bg4	1	phage005b	phage005b_ATCC49417	1	3.022e-10	34	2	22832	22864	CCT|-	-|AGG
.	>stdO.class_1.type_I-B.GCA_029911295_contig_1_3_SPACER56	ATGACTTGTCAAAGGTAAACAACATCGTATTGATACA	GCA_029911295	Bg4	1	phage005b	phage005b_ATCC49417	1	7.375e-07	3	35	7646	7678	CCA|-	-|TGG
.	>stdO.class_1.type_I-B.GCA_029911295_contig_1_3_SPACER57	TCTTTGGGTAAACATACCCATCCGTGTCTATAAG	GCA_029911295	Bg4	1	phage005b	phage005b_ATCC49417	1	8.299e-14	34	2	18508	18540	-|-	-|-
.	>stdO.class_1.type_I-B.GCA_029911295_contig_1_3_SPACER59	TGTCTACATAAGCCTTGCGGATGCAGTATTGCGTAG	GCA_029911295	Bg4	1	phage005b	phage005b_ATCC49417	1	8.299e-14	34	2	19615	19647	CCG|-	-|CGG
.	>stdO.class_1.type_I-B.GCA_029911295_contig_1_3_SPACER60	CCATTGAGTGCCAGCTATCAGACAAGGCAATATACCG	GCA_029911295	Bg4	1	phage005b	phage005b_ATCC49417	1	8.299e-14	3	35	12759	12791	-|-	-|-
.	>stdO.class_1.type_I-B.GCA_029911295_contig_1_3_SPACER61	GATGGTGCTGGTCGATGGCTCTATCGACGGATTCAT	GCA_029911295	Bg4	1	phage005b	phage005b_ATCC49417	1	1.566e-15	36	1	16090	16055	-|-	-|CGG
.	>stdO.class_1.type_I-B.GCA_029911295_contig_1_3_SPACER61	GATGGTGCTGGTCGATGGCTCTATCGACGGATTCAT	GCA_029911295	Bg4	1	phage005b	phage005b_ATCC49417	1	8.299e-14	2	34	16056	16088	-|-	-|CGG
.	>stdO.class_1.type_I-B.GCA_029911295_contig_1_3_SPACER63	CGAAGCCCGTATGCAGCTATTCGTGCAGGAGGCTAAG	GCA_029911295	Bg4	1	phage005b	phage005b_ATCC49417	1	1.566e-15	2	37	17352	17387	CCA|-	-|TGG
.	>stdO.class_1.type_I-B.GCA_029911295_contig_1_3_SPACER64	ACACGATTGCGGAGGTTTGCCAGCGGGTCGGAATC	GCA_029911295	Bg4	1	phage005b	phage005b_ATCC49417	1	8.299e-14	3	35	17250	17282	-|-	-|AGG
.	>stdO.class_1.type_I-B.GCA_029911295_contig_1_3_SPACER64	ACACGATTGCGGAGGTTTGCCAGCGGGTCGGAATC	GCA_029911295	Bg4	1	phage005b	phage005b_ATCC49417	1	8.299e-14	35	3	17282	17250	-|-	-|AGG
.	>stdO.class_1.type_I-B.GCA_029911295_contig_1_3_SPACER65	ATCGAATGCTGCATACCGCTTGTGCGTGGCAGATAT	GCA_029911295	Bg4	1	phage005b	phage005b_ATCC49417	1	5.646e-12	1	36	5645	5680	CCG|-	-|CGG
.	>stdO.class_1.type_I-B.GCA_029911295_contig_1_3_SPACER66	TGCGATAAGCAGGATACAGAAGCTTGAAGTAGACATC	GCA_029911295	Bg4	1	phage005b	phage005b_ATCC49417	1	1.566e-15	2	37	5120	5155	CCT|-	-|AGG
.	>stdO.class_1.type_I-B.GCA_029911295_contig_1_3_SPACER66	TGCGATAAGCAGGATACAGAAGCTTGAAGTAGACATC	GCA_029911295	Bg4	1	phage005b	phage005b_ATCC49417	1	1.566e-15	36	1	5154	5119	CCT|-	-|AGG
.	>stdO.class_1.type_I-B.GCA_029911295_contig_1_3_SPACER68	TGATGAAGAAGATACAGGGCTACGACGTGACCGAGA	GCA_029911295	Bg4	1	phage005b	phage005b_ATCC49417	1	8.299e-14	3	35	17397	17429	CCT|-	-|AGG
.	>stdO.class_1.type_I-B.GCA_029911295_contig_1_3_SPACER69	ATGACTTGTCAAAGGTAAACAACATCGTATTGATACA	GCA_029911295	Bg4	1	phage005b	phage005b_ATCC49417	1	7.375e-07	3	35	7646	7678	CCA|-	-|TGG
.	>stdO.class_1.type_I-B.GCA_029911295_contig_1_3_SPACER70	CAGGATTAACTACAAGCACCTCGCGCCCTGCATCAT	GCA_029911295	Bg4	1	phage005b	phage005b_ATCC49417	1	8.299e-14	2	34	16975	17007	CCA|-	TTG|TGG
.	>stdO.class_1.type_I-B.GCA_029911295_contig_1_3_SPACER71	TCCGATTTTTCTAAGATAGGCAGCAGTCTTTATGCT	GCA_029911295	Bg4	1	phage005b	phage005b_ATCC49417	1	1.566e-15	1	36	16269	16234	-|-	AAG|TGG
.	>stdO.class_1.type_I-B.GCA_029911295_contig_1_3_SPACER71	TCCGATTTTTCTAAGATAGGCAGCAGTCTTTATGCT	GCA_029911295	Bg4	1	phage005b	phage005b_ATCC49417	1	1.566e-15	36	1	16234	16269	-|-	AAG|TGG
.	>stdO.class_1.type_I-B.GCA_029911295_contig_1_3_SPACER72	CAACCTCAAACGTGGATGGGGGCTTTGTTGCTCAAAA	GCA_029911295	Bg4	1	phage005b	phage005b_ATCC49417	1	1.566e-15	2	37	14482	14517	CCG|-	-|CGG
.	>stdO.class_1.type_I-B.GCA_029911295_contig_1_3_SPACER73	ATGTGCGGATACAGTGCCTGCAAGAGATTATCGATGA	GCA_029911295	Bg4	1	phage005b	phage005b_ATCC49417	1	9.837e-14	1	36	14135	14170	CCG|-	TCA|CGG
.	>stdO.class_1.type_I-B.GCA_029911295_contig_1_3_SPACER73	ATGTGCGGATACAGTGCCTGCAAGAGATTATCGATGA	GCA_029911295	Bg4	1	phage005b	phage005b_ATCC49417	1	5.212e-12	3	35	14137	14169	CCG|-	TCA|CGG
.	>stdO.class_1.type_I-B.GCA_029911295_contig_1_3_SPACER74	ATACGCCGGACTGAAAGACCGAAACGGCAAGGAAAT	GCA_029911295	Bg4	1	phage005b	phage005b_ATCC49417	1	8.299e-14	2	34	13482	13514	CCA|-	-|TGG
.	>stdO.class_1.type_I-B.GCA_029911295_contig_1_3_SPACER74	ATACGCCGGACTGAAAGACCGAAACGGCAAGGAAAT	GCA_029911295	Bg4	1	phage005b	phage005b_ATCC49417	1	8.299e-14	35	3	13515	13483	CCA|-	-|TGG
.	>stdO.class_1.type_I-B.GCA_029911295_contig_1_3_SPACER75	ATTGAGAACGAATTTTCGGCGTTTGCCTCCTCTTGT	GCA_029911295	Bg4	1	phage005b	phage005b_ATCC49417	1	5.212e-12	2	34	21580	21548	CCG|-	-|CGG
.	>stdO.class_1.type_I-B.GCA_029911295_contig_1_3_SPACER76	GTGGGTCGCTTCTTAAGCTCCGCAATAACTTCGCCTG	GCA_029911295	Bg4	1	phage005b	phage005b_ATCC49417	1	1.566e-15	1	36	20225	20190	-|CGG	CCG|-
.	>stdO.class_1.type_I-B.GCA_029911295_contig_1_3_SPACER76	GTGGGTCGCTTCTTAAGCTCCGCAATAACTTCGCCTG	GCA_029911295	Bg4	1	phage005b	phage005b_ATCC49417	1	8.299e-14	35	3	20191	20223	-|CGG	CCG|-
.	>stdO.class_1.type_I-B.GCA_028335085_contig_1_2_SPACER23	TGGGTTTATGGAAATGCTGTAATTCAAACAAATGGAA	GCA_028335085	HG1691old	1	phage005b	phage005b_ATCC49417	1	9.837e-14	1	36	13326	13361	-|ATGCGTAT	-|-
.	>stdO.class_1.type_I-B.GCA_028335085_contig_1_2_SPACER24	GTCGGAAATACTTAAGCTGACAGATGAGAAGCCGCTG	GCA_028335085	HG1691old	1	phage005b	phage005b_ATCC49417	1	4.558e-05	2	34	9024	9056	CCT|TTGGGT	-|AGG
.	>stdO.class_1.type_I-B.GCA_028335085_contig_1_2_SPACER26	TCGCTTTATACGCGTGGCTGCTAAAAAGATACGCAA	GCA_028335085	HG1691old	1	phage005b	phage005b_ATCC49417	1	8.299e-14	2	34	13012	13044	CCG|-	-|CGG
.	>stdO.class_1.type_I-B.JAEMBG010000058.1_2_SPACER76	GATTTTACGAACATCTTATTATTCCAGCCCTTTTCT	GCA_021406605	JKG10	1	phage005b	phage005b_ATCC49417	1	5.212e-12	35	3	14068	14100	-|-	-|-
.	>stdO.class_1.type_I-B.JAEMBG010000058.1_2_SPACER76	GATTTTACGAACATCTTATTATTCCAGCCCTTTTCT	GCA_021406605	JKG10	1	phage005b	phage005b_ATCC49417	1	1.257e-11	4	36	14099	14067	-|-	-|-
.	>stdO.class_1.type_I-B.JAEMBH010000041.1_4_SPACER14	GGAAAAGACTGCCTGTGTTGTTTAATGCGTTTGTG	GCA_021406655	JKG9	1	phage005b	phage005b_ATCC49417	1	1.577e-06	3	32	26271	26242	CCT|-	-|AGG
.	>stdO.class_1.type_I-B.JAEMBH010000041.1_4_SPACER17	ATGCGCGCTTGATAGATGCGCTTTCGGGCAAGGGAAC	GCA_021406655	JKG9	1	phage005b	phage005b_ATCC49417	1	9.006e-05	3	35	14314	14346	CCT|-	-|AGG
.	>stdO.class_1.type_I-B.JAEMBH010000082.1_2_SPACER12	CTCCTTGTAGCATTTCGGGCAGTACCAAAGGTTCAGG	GCA_021406655	JKG9	1	phage005b	phage005b_ATCC49417	1	1.566e-15	1	36	6971	6936	-|-	-|TGG
.	>stdO.class_1.type_I-B.JAEMBH010000082.1_2_SPACER12	CTCCTTGTAGCATTTCGGGCAGTACCAAAGGTTCAGG	GCA_021406655	JKG9	1	phage005b	phage005b_ATCC49417	1	1.566e-15	36	1	6936	6971	-|-	-|TGG
.	>stdO.class_1.type_I-B.JAEMBH010000082.1_2_SPACER32	GCGGGAATGTCTGTGGCAGATTTTAGAAAAGAATTCG	GCA_021406655	JKG9	1	phage005b	phage005b_ATCC49417	1	6.461e-10	1	33	14026	14058	CCA|AGG	CCT|TGG
.	>stdO.class_1.type_I-B.JAEMBH010000082.1_2_SPACER32	GCGGGAATGTCTGTGGCAGATTTTAGAAAAGAATTCG	GCA_021406655	JKG9	1	phage005b	phage005b_ATCC49417	1	6.725e-10	32	3	14057	14028	CCA|AGG	CCT|TGG
.	>stdO.class_1.type_I-B.JAEMBH010000082.1_2_SPACER32	GCGGGAATGTCTGTGGCAGATTTTAGAAAAGAATTCG	GCA_021406655	JKG9	1	phage005b	phage005b_ATCC49417	1	1.396e-09	2	31	14027	14056	CCA|AGG	CCT|TGG
.	>stdO.class_1.type_I-B.JAEMBH010000082.1_2_SPACER42	ATGTGCGGACACAGTGCCTACAAGAGATTACCGATAT	GCA_021406655	JKG9	1	phage005b	phage005b_ATCC49417	1	2.962e-10	1	36	14135	14170	CCG|-	TCA|CGG
.	>stdO.class_1.type_I-B.JAEMBH010000082.1_2_SPACER42	ATGTGCGGACACAGTGCCTACAAGAGATTACCGATAT	GCA_021406655	JKG9	1	phage005b	phage005b_ATCC49417	1	3.022e-10	3	35	14137	14169	CCG|-	TCA|CGG
.	>stdO.class_1.type_I-B.JAEMBH010000082.1_2_SPACER44	TTTATTAGCTGACAGTGCTACCGTTCGGGCTTCGGGC	GCA_021406655	JKG9	1	phage005b	phage005b_ATCC49417	1	9.262e-05	2	31	12336	12365	-|-	-|-
.	>stdO.class_1.type_I-B.JAEMBH010000082.1_2_SPACER49	TTTATTAGCTGACAGTGCTACCGTTCGGGCTTGGGG	GCA_021406655	JKG9	1	phage005b	phage005b_ATCC49417	1	2.53e-07	2	34	12336	12368	-|-	-|-
.	>stdO.class_1.type_I-B.JAEMBJ010000004.1_2_SPACER13	TGTCGAAGTAAAACATCTTGCCTCCGCAGCAAGCG	GCA_021406645	B158	1	phage005b	phage005b_ATCC49417	1	5.212e-12	34	2	8661	8693	-|TCAAGTAT	-|-
.	>stdO.class_1.type_I-B.JAEMBJ010000004.1_2_SPACER4	TTGTCGATCCTCCGTACTCAGACGCAGGAGGAGAAG	GCA_021406645	B158	1	phage005b	phage005b_ATCC49417	1	1.585e-08	3	35	12952	12984	CCA|AGG	CCT|TGG
.	>stdO.class_1.type_I-B.JAEMBJ010000004.1_2_SPACER5	CAATGAGGGATATTGTAAGCACCTTGTTTGCCACACA	GCA_021406645	B158	1	phage005b	phage005b_ATCC49417	1	2.232e-05	37	2	12234	12269	CCT|-	-|AGG
.	>stdO.class_1.type_I-B.JAEMBJ010000004.1_2_SPACER5	CAATGAGGGATATTGTAAGCACCTTGTTTGCCACACA	GCA_021406645	B158	1	phage005b	phage005b_ATCC49417	1	3.074e-05	3	35	12268	12236	CCT|-	-|AGG
.	>stdO.class_1.type_I-B.JAEMBK010000043.1_2_SPACER18	ATGGATTGAAATTTGAACGTATTTATGACGATCG	GCA_021406745	B42	1	phage005b	phage005b_ATCC49417	1	0.0002101	6	29	12834	12857	-|-	-|-
.	>stdO.class_1.type_I-B.JAEMBL010000045.1_1_SPACER20	GAAAGCGCGTCTATCAAGCGCGCATAGGCATCGCGA	GCA_021406685	1439	1	phage005b	phage005b_ATCC49417	1	5.212e-12	2	34	14335	14303	-|-	-|CGG
.	>stdO.class_1.type_I-B.JAEMBL010000045.1_1_SPACER20	GAAAGCGCGTCTATCAAGCGCGCATAGGCATCGCGA	GCA_021406685	1439	1	phage005b	phage005b_ATCC49417	1	5.212e-12	35	3	14302	14334	-|-	-|CGG
.	>stdO.class_1.type_I-B.JAEMBL010000045.1_1_SPACER26	TAGCGATCTTGCGTGTAGATTATCTTCGGGCTTTCA	GCA_021406685	1439	1	phage005b	phage005b_ATCC49417	1	8.299e-14	35	3	13855	13887	CCA|-	-|TGG
.	>stdO.class_1.type_I-B.JAEMBL010000045.1_1_SPACER31	ATGAAAGTTGTCCTTAATGACCTCTATTAGCTCTTC	GCA_021406685	1439	1	phage005b	phage005b_ATCC49417	1	8.632e-06	36	1	12195	12230	CCA|TGG	CCA|TGG
.	>stdO.class_1.type_I-B.JAEMBO010000052.1_2_SPACER11	GTCTTTGCCGAGATGACCATACTTGACCATCTGCC	GCA_021406725	Kyudai_3	1	phage005b	phage005b_ATCC49417	1	0.001811	33	10	8892	8915	CCA|-	-|TGG
.	>stdO.class_1.type_I-B.JAEMBQ010000042.1_2_SPACER58	CTATGAGAGATACAGTAAGCACGTTGTTCTCTACG	GCA_021406785	1436	1	phage005b	phage005b_ATCC49417	1	0.0001317	3	29	12268	12242	CCT|-	-|AGG
.	>stdO.class_1.type_I-B.KI259002.1_10_SPACER2	ATTGCGGGGAAATTATGATAATCTATAGGCACGAA	GCA_000467815	F0569	1	phage005b	phage005b_ATCC49417	1	3.022e-10	3	35	26148	26116	-|-	-|-
.	>stdO.class_1.type_I-B.KI259002.1_10_SPACER4	GGGACAAGAAGATGCAGCGGAAAAGTGGTTCCACTGT	GCA_000467815	F0569	1	phage005b	phage005b_ATCC49417	1	1.566e-15	36	1	9359	9324	CCG|-	-|CGG
.	>stdO.class_1.type_I-B.KI259002.1_10_SPACER4	GGGACAAGAAGATGCAGCGGAAAAGTGGTTCCACTGT	GCA_000467815	F0569	1	phage005b	phage005b_ATCC49417	1	9.837e-14	2	37	9325	9360	CCG|-	-|CGG
.	>stdO.class_1.type_I-B.KI259002.1_10_SPACER5	TATCAAGGCGCGCTTTTACTTGACAGTAAATCATTT	GCA_000467815	F0569	1	phage005b	phage005b_ATCC49417	1	8.299e-14	34	2	9124	9156	CCT|-	AAG|AGG
.	>stdO.class_1.type_I-B.KI259002.1_12_SPACER1	TCCGTTTCGACGACGACAACCTTATCAAAGCCCAGTT	GCA_000467815	F0569	1	phage005b	phage005b_ATCC49417	1	1.566e-15	2	37	15561	15526	CCA|-	-|TGG
.	>stdO.class_1.type_I-B.KI259002.1_12_SPACER1	TCCGTTTCGACGACGACAACCTTATCAAAGCCCAGTT	GCA_000467815	F0569	1	phage005b	phage005b_ATCC49417	1	8.299e-14	35	3	15528	15560	CCA|-	-|TGG
.	>stdO.class_1.type_I-B.KI259002.1_12_SPACER2	AAGCTTGTATGGGTATATAACGGGGTTAAATTCGCGT	GCA_000467815	F0569	1	phage005b	phage005b_ATCC49417	1	5.646e-12	2	37	21652	21617	CCA|-	-|TGG
.	>stdO.class_1.type_I-B.KI259002.1_12_SPACER2	AAGCTTGTATGGGTATATAACGGGGTTAAATTCGCGT	GCA_000467815	F0569	1	phage005b	phage005b_ATCC49417	1	5.646e-12	36	1	21618	21653	CCA|-	-|TGG
.	>stdO.class_1.type_I-B.KI259002.1_12_SPACER3	CAATCATACGCGACTTATTTGTTTTCGCCTGCGA	GCA_000467815	F0569	1	phage005b	phage005b_ATCC49417	1	8.299e-14	34	2	25572	25604	CCG|-	-|CGG
.	>stdO.class_1.type_I-B.KI259002.1_12_SPACER3	CAATCATACGCGACTTATTTGTTTTCGCCTGCGA	GCA_000467815	F0569	1	phage005b	phage005b_ATCC49417	1	4.354e-12	3	32	25603	25574	CCG|-	-|CGG
.	>stdO.class_1.type_I-B.KI259002.1_13_SPACER9	TGAAAGTCGGCGAATACCAGCAACGTGTAAAGTCTA	GCA_000467815	F0569	1	phage005b	phage005b_ATCC49417	1	1.585e-08	3	35	4271	4303	-|-	-|-
.	>stdO.class_1.type_I-B.KI259002.1_15_SPACER1	CTGTAAGGCAGCAAATCTGAAGCTGGATGACGTCGCA	GCA_000467815	F0569	1	phage005b	phage005b_ATCC49417	1	1.566e-15	2	37	11696	11731	CCA|-	TCT|TGG
.	>stdO.class_1.type_I-B.KI259002.1_15_SPACER1	CTGTAAGGCAGCAAATCTGAAGCTGGATGACGTCGCA	GCA_000467815	F0569	1	phage005b	phage005b_ATCC49417	1	1.566e-15	37	2	11731	11696	CCA|-	TCT|TGG
.	>stdO.class_1.type_I-B.KI259002.1_15_SPACER1	CTGTAAGGCAGCAAATCTGAAGCTGGATGACGTCGCA	GCA_000467815	F0569	1	phage005b	phage005b_ATCC49417	1	1.566e-15	36	1	11730	11695	CCA|-	TCT|TGG
.	>stdO.class_1.type_I-B.KI259002.1_2_SPACER8	TGAAAATGCAAATACGCGAATTTAACCCCGTTATATA	GCA_000467815	F0569	1	phage005b	phage005b_ATCC49417	1	5.646e-12	37	2	21640	21605	-|-	-|-
.	>stdO.class_1.type_I-B.KI259002.1_2_SPACER8	TGAAAATGCAAATACGCGAATTTAACCCCGTTATATA	GCA_000467815	F0569	1	phage005b	phage005b_ATCC49417	1	6.725e-10	6	35	21609	21638	-|-	-|-
.	>stdO.class_1.type_I-B.KI259002.1_4_SPACER3	AGACTGCCTGCGTCAAAAGCGCGCGGTCGTTGAACA	GCA_000467815	F0569	1	phage005b	phage005b_ATCC49417	1	9.006e-05	34	2	13741	13773	-|-	-|TGG
.	>stdO.class_1.type_I-B.KI259002.1_9_SPACER1	TCAGACGTTTCTTGCGCGCTGACAGCTCTTTCTTGA	GCA_000467815	F0569	1	phage005b	phage005b_ATCC49417	1	8.299e-14	3	35	4521	4489	-|-	-|-
.	>stdO.class_1.type_I-B.KI259002.1_9_SPACER1	TCAGACGTTTCTTGCGCGCTGACAGCTCTTTCTTGA	GCA_000467815	F0569	1	phage005b	phage005b_ATCC49417	1	8.299e-14	36	4	4488	4520	-|-	-|-
.	>stdO.class_1.type_I-B.KI259972.1_5_SPACER2	GGAGTTGCTGCTGGGCTCATGCAAAACAAAAGCCG	GCA_000467955	F0185	1	phage005b	phage005b_ATCC49417	1	1.577e-06	2	31	7907	7936	-|-	-|-
.	>stdO.class_1.type_I-B.NSLO01000034.1_2_SPACER12	CGACGGGTTCGGTGGTAGTGCTATCGAAATCATCGGT	GCA_002529365	WW3102	1	phage005b	phage005b_ATCC49417	1	2.962e-10	2	37	13644	13679	CCA|-	-|TGG
.	>stdO.class_1.type_I-B.NSLO01000034.1_2_SPACER9	ATACTCTGGTCTGAAAGACCGAAACGGCAAGGAGAT	GCA_002529365	WW3102	1	phage005b	phage005b_ATCC49417	1	7.375e-07	2	34	13482	13514	CCA|-	-|TGG
.	>stdO.class_1.type_I-B.NSLO01000034.1_2_SPACER9	ATACTCTGGTCTGAAAGACCGAAACGGCAAGGAGAT	GCA_002529365	WW3102	1	phage005b	phage005b_ATCC49417	1	1.467e-05	32	12	13512	13492	CCA|-	-|TGG
.	>stdO.class_1.type_I-B.NSLP01000006.1_2_SPACER27	GCGGGAATGTCTGTGGCAGATTTTAGAAAGGAATTCG	GCA_002529235	WW3040	1	phage005b	phage005b_ATCC49417	1	1.183e-11	32	3	14057	14028	CCA|AGG	CCT|TGG
.	>stdO.class_1.type_I-B.NSLP01000006.1_2_SPACER27	GCGGGAATGTCTGTGGCAGATTTTAGAAAGGAATTCG	GCA_002529235	WW3040	1	phage005b	phage005b_ATCC49417	1	1.257e-11	1	33	14026	14058	CCA|AGG	CCT|TGG
.	>stdO.class_1.type_I-B.NSLP01000006.1_2_SPACER27	GCGGGAATGTCTGTGGCAGATTTTAGAAAGGAATTCG	GCA_002529235	WW3040	1	phage005b	phage005b_ATCC49417	1	2.797e-11	2	31	14027	14056	CCA|AGG	CCT|TGG
.	>stdO.class_1.type_I-B.NSLP01000006.1_2_SPACER73	AAGCGTGTTTGACACTTGCACCATAGAGGGATTCACC	GCA_002529235	WW3040	1	phage005b	phage005b_ATCC49417	1	1.566e-15	2	37	26571	26536	CCA|-	-|TGG
.	>stdO.class_1.type_I-B.NSLQ01000070.1_3_SPACER2	GCTATTTATTAGTCGACAGTGCAACGGTGGAGGCT	GCA_002529345	WW2952	1	phage005b	phage005b_ATCC49417	1	3.338e-06	3	29	12333	12359	CCG|TGG	CCA|CGG
.	>stdO.class_1.type_I-B.NSLQ01000070.1_3_SPACER4	TTTGTTTGAATTACAGCATTTCCATAAACCCACGG	GCA_002529345	WW2952	1	phage005b	phage005b_ATCC49417	1	6.725e-10	32	3	13326	13355	CCA|-	-|TGG
.	>stdO.class_1.type_I-B.NSLS01000009.1_3_SPACER21	CAATTTCGCCCTTTTTGTGTCGTGCGAAACTGGTATC	GCA_002529155	WW2903	1	phage005b	phage005b_ATCC49417	1	5.646e-12	37	2	13912	13947	CCA|ACGAAT	-|TGG
.	>stdO.class_1.type_I-B.NSLS01000009.1_3_SPACER21	CAATTTCGCCCTTTTTGTGTCGTGCGAAACTGGTATC	GCA_002529155	WW2903	1	phage005b	phage005b_ATCC49417	1	5.646e-12	36	1	13913	13948	CCA|ACGAAT	-|TGG
.	>stdO.class_1.type_I-B.NSLS01000009.1_3_SPACER3	TGAGGAGGGAAAAAGAAGCATGTCGATCAATATGCT	GCA_002529155	WW2903	1	phage005b	phage005b_ATCC49417	1	0.001962	8	34	24926	24900	-|-	-|-
.	>stdO.class_1.type_I-B.NSLT01000085.1_3_SPACER29	GATAAACAAGGTTGTCGAGGAGGGCAGCCGCTTGGGT	GCA_002529355	WW2885	1	phage005b	phage005b_ATCC49417	1	0.000179	2	37	26679	26644	CCA|-	-|TGG
.	>stdO.class_1.type_I-B.NSLT01000085.1_3_SPACER39	GAGACTTGTGCGTGTTGCCAAGCCTGCTCCCGGATG	GCA_002529355	WW2885	1	phage005b	phage005b_ATCC49417	1	1.585e-08	3	35	26388	26356	-|-	-|-
.	>stdO.class_1.type_I-B.NSLT01000085.1_3_SPACER43	CGCCAACGACCCCACATATTTTTTTCCTCTCCAGAT	GCA_002529355	WW2885	1	phage005b	phage005b_ATCC49417	1	5.646e-12	1	36	26798	26833	CCG|-	-|CGG
.	>stdO.class_1.type_I-B.NSLT01000085.1_3_SPACER43	CGCCAACGACCCCACATATTTTTTTCCTCTCCAGAT	GCA_002529355	WW2885	1	phage005b	phage005b_ATCC49417	1	3.022e-10	35	3	26832	26800	CCG|-	-|CGG
.	>stdO.class_1.type_I-B.NSLT01000085.1_3_SPACER48	GCTGTCAGACAAGGCAATATACAGAATCAGAGAAAC	GCA_002529355	WW2885	1	phage005b	phage005b_ATCC49417	1	1.039e-07	2	34	12771	12803	CCA|-	TTT|TGG
.	>stdO.class_1.type_I-C.AE015924.1_4_SPACER10	ATGCCCCAATTATCTTGGCGCACATAAAATGCGTT	GCA_000007585	W83	0.W83	phage005b	phage005b_ATCC49417	1	5.801e-07	32	3	26199	26170	CCG|-	-|CGG
.	>stdO.class_1.type_I-C.AE015924.1_4_SPACER3	ATCAGCCTCTCCGGCGACTTCACGCTGTCGTTTTT	GCA_000007585	W83	0.W83	phage005b	phage005b_ATCC49417	1	3.022e-10	1	33	40902	40934	CCA|-	-|TGG
.	>stdO.class_1.type_I-C.AJZS01000080.1_3_SPACER14	ATGCCCCAATTATCTTGGCGCACATAAAATGCGTT	GCA_000271945	W50	0.W50	phage005b	phage005b_ATCC49417	1	5.801e-07	32	3	26199	26170	CCG|-	-|CGG
.	>stdO.class_1.type_I-C.AJZS01000080.1_3_SPACER21	ATCAGCCTCTCCGGCGACTTCACGCTGTCGTTTTT	GCA_000271945	W50	0.W50	phage005b	phage005b_ATCC49417	1	3.022e-10	1	33	40902	40934	CCA|-	-|TGG
.	>stdO.class_1.type_I-C.AP012203.1_3_SPACER22	CAATGAGCTTGATAAAAAAAGAGCTCTAAAGGCAAG	GCA_000270225	TDC60	0.TDC60	phage005b	phage005b_ATCC49417	1	5.212e-12	2	34	26067	26035	CCT|-	-|AGG
.	>stdO.class_1.type_I-C.AP012203.1_3_SPACER5	CGTGCAGCGCATAGTTCATCCCTGCTGTTACGACA	GCA_000270225	TDC60	0.TDC60	phage005b	phage005b_ATCC49417	1	3.022e-10	2	34	34180	34148	-|-	TCT|-
.	>stdO.class_1.type_I-C.AP012203.1_3_SPACER5	CGTGCAGCGCATAGTTCATCCCTGCTGTTACGACA	GCA_000270225	TDC60	0.TDC60	phage005b	phage005b_ATCC49417	1	3.022e-10	34	2	34148	34180	-|-	TCT|-
.	>stdO.class_1.type_I-C.CP011995.1_4_SPACER13	TGGGTTAATTAGCCTACTATAGTACTCGTCTCTTGA	GCA_001263815	A7436	1	phage005b	phage005b_ATCC49417	1	2.234e-13	33	1	26034	26002	CCG|-	AAG|CGG
.	>stdO.class_1.type_I-C.CP011995.1_4_SPACER15	TTGAGGGCAAAAGGACTGCTTTAATGGACACAAAAAA	GCA_001263815	A7436	1	phage005b	phage005b_ATCC49417	1	1.566e-15	37	2	40171	40136	CCG|-	-|CGG
.	>stdO.class_1.type_I-C.CP011995.1_4_SPACER3	ATCAGCCTCTCCGGCGACTTCACGCTGTCGTTTTT	GCA_001263815	A7436	1	phage005b	phage005b_ATCC49417	1	3.022e-10	1	33	40902	40934	CCA|-	-|TGG
.	>stdO.class_1.type_I-C.CP011995.1_4_SPACER9	ATGCCCCAATTATCTTGGCGCACATAAAATGCGTT	GCA_001263815	A7436	1	phage005b	phage005b_ATCC49417	1	5.801e-07	32	3	26199	26170	CCG|-	-|CGG
.	>stdO.class_1.type_I-C.CP013131.1_2_SPACER13	GGACTTTCGCTTGTTTATGTCCGGGACAAAAACGCA	GCA_001444325	A7A1_28	1	phage005b	phage005b_ATCC49417	1	5.919e-07	36	1	26310	26275	-|-	-|TGG
.	>stdO.class_1.type_I-C.CP013131.1_2_SPACER13	GGACTTTCGCTTGTTTATGTCCGGGACAAAAACGCA	GCA_001444325	A7A1_28	1	phage005b	phage005b_ATCC49417	1	1.481e-05	2	34	26276	26308	-|-	-|TGG
.	>stdO.class_1.type_I-C.CP013131.1_3_SPACER23	GTGGGTGTTACTCCTTTTTCCGCTCTTGTGACCCAACA	GCA_001444325	A7A1_28	1	phage005b	phage005b_ATCC49417	1	1.34e-05	36	1	9060	9095	CCA|CGG	CCG|TGG
.	>stdO.class_1.type_I-C.CP013131.1_3_SPACER30	GTTGGTGGTTTTGCTCTAAATTTGATTTCTCTTCTCA	GCA_001444325	A7A1_28	1	phage005b	phage005b_ATCC49417	1	7.468e-08	32	6	13281	13307	-|-	-|AGG
.	>stdO.class_1.type_I-C.CP013131.1_3_SPACER55	AGTCTACTCCCGGATGACGGGAAGATTTACACCCT	GCA_001444325	A7A1_28	1	phage005b	phage005b_ATCC49417	1	3.022e-10	1	33	26370	26338	CCA|CTGGGT	-|TGG
.	>stdO.class_1.type_I-C.CP013131.1_3_SPACER62	ATAATTTTTCAGAACTGAAAGAAAGAATCCTCGCAAA	GCA_001444325	A7A1_28	1	phage005b	phage005b_ATCC49417	1	7.375e-07	3	35	12099	12131	-|-	-|-
.	>stdO.class_1.type_I-C.CP013131.1_3_SPACER62	ATAATTTTTCAGAACTGAAAGAAAGAATCCTCGCAAA	GCA_001444325	A7A1_28	1	phage005b	phage005b_ATCC49417	1	4.558e-05	34	2	12130	12098	-|-	-|-
.	>stdO.class_1.type_I-C.CP024593.1_4_SPACER29	ACTTCACGAGTATGCCCTACCCGGATTCATCTTT	GCA_002754055	KCOM2804	1	phage005b	phage005b_ATCC49417	1	6.725e-10	4	33	8794	8823	-|-	-|-
.	>stdO.class_1.type_I-C.CP024593.1_4_SPACER62	TAACTTCTTCAAGGGTTGGTGGCACAAACGCTGTGC	GCA_002754055	KCOM2804	1	phage005b	phage005b_ATCC49417	1	1.585e-08	34	2	10085	10117	CCT|-	-|AGG
.	>stdO.class_1.type_I-C.CP024593.1_4_SPACER63	GCAGTCGTTCCTCGCTCTCGATTAGGCCCTCCGAAT	GCA_002754055	KCOM2804	1	phage005b	phage005b_ATCC49417	1	8.299e-14	34	2	11160	11192	CCA|-	-|TGG
.	>stdO.class_1.type_I-C.CP024593.1_4_SPACER64	TTCTAAAATCTGCCACAGACATTCCCGCTGGCAG	GCA_002754055	KCOM2804	1	phage005b	phage005b_ATCC49417	1	8.299e-14	34	2	14020	14052	CCT|-	-|AGG
.	>stdO.class_1.type_I-C.CP024593.1_4_SPACER64	TTCTAAAATCTGCCACAGACATTCCCGCTGGCAG	GCA_002754055	KCOM2804	1	phage005b	phage005b_ATCC49417	1	8.299e-14	33	1	14021	14053	CCT|-	-|AGG
.	>stdO.class_1.type_I-C.CP024593.1_4_SPACER64	TTCTAAAATCTGCCACAGACATTCCCGCTGGCAG	GCA_002754055	KCOM2804	1	phage005b	phage005b_ATCC49417	1	4.354e-12	3	32	14051	14022	CCT|-	-|AGG
.	>stdO.class_1.type_I-C.CP024593.1_4_SPACER65	TGTGCCTTTTCCGGAAAGCGCGTCTATCAAGTGC	GCA_002754055	KCOM2804	1	phage005b	phage005b_ATCC49417	1	8.299e-14	33	1	14317	14349	CCA|-	-|TGG
.	>stdO.class_1.type_I-C.CP024593.1_4_SPACER65	TGTGCCTTTTCCGGAAAGCGCGTCTATCAAGTGC	GCA_002754055	KCOM2804	1	phage005b	phage005b_ATCC49417	1	4.354e-12	3	32	14347	14318	CCA|-	-|TGG
.	>stdO.class_1.type_I-C.CP024593.1_4_SPACER66	CAGAGGAGGAAAAGGCCGTCATGGAACGCCTCCGGA	GCA_002754055	KCOM2804	1	phage005b	phage005b_ATCC49417	1	8.299e-14	3	35	16023	16055	CCA|TGG	-|TGG
.	>stdO.class_1.type_I-C.CP024593.1_4_SPACER66	CAGAGGAGGAAAAGGCCGTCATGGAACGCCTCCGGA	GCA_002754055	KCOM2804	1	phage005b	phage005b_ATCC49417	1	8.299e-14	34	2	16054	16022	CCA|TGG	-|TGG
.	>stdO.class_1.type_I-C.CP024593.1_4_SPACER67	TAAATAGATCCCTGTATTCCTTTATGAGAGGTACAG	GCA_002754055	KCOM2804	1	phage005b	phage005b_ATCC49417	1	8.299e-14	34	2	12258	12290	-|-	TTA|CGG
.	>stdO.class_1.type_I-C.CP024594.1_2_SPACER42	ACTTCACGAGTATGCCCTACCCGGATTCATCTTT	GCA_002754075	KCOM2805	1	phage005b	phage005b_ATCC49417	1	6.725e-10	4	33	8794	8823	-|-	-|-
.	>stdO.class_1.type_I-C.CP025931.1_3_SPACER22	CAATGAGCTTGATAAAAAAAGAGCTCTAAAGGCAAG	GCA_002892555	TDC60	1	phage005b	phage005b_ATCC49417	1	5.212e-12	2	34	26067	26035	CCT|-	-|AGG
.	>stdO.class_1.type_I-C.CP025931.1_3_SPACER5	CGTGCAGCGCATAGTTCATCCCTGCTGTTACGACA	GCA_002892555	TDC60	1	phage005b	phage005b_ATCC49417	1	3.022e-10	2	34	34180	34148	-|-	TCT|-
.	>stdO.class_1.type_I-C.CP025931.1_3_SPACER5	CGTGCAGCGCATAGTTCATCCCTGCTGTTACGACA	GCA_002892555	TDC60	1	phage005b	phage005b_ATCC49417	1	3.022e-10	34	2	34148	34180	-|-	TCT|-
.	>stdO.class_1.type_I-C.CP025932.1_4_SPACER10	ATGCCCCAATTATCTTGGCGCACATAAAATGCGTT	GCA_002892595	W83	1	phage005b	phage005b_ATCC49417	1	5.801e-07	32	3	26199	26170	CCG|-	-|CGG
.	>stdO.class_1.type_I-C.CP025932.1_4_SPACER18	ATGCCCCAATTATCTTGGCGCACATAAAATGCGTT	GCA_002892595	W83	1	phage005b	phage005b_ATCC49417	1	5.801e-07	32	3	26199	26170	CCG|-	-|CGG
.	>stdO.class_1.type_I-C.CP025932.1_4_SPACER3	ATCAGCCTCTCCGGCGACTTCACGCTGTCGTTTTT	GCA_002892595	W83	1	phage005b	phage005b_ATCC49417	1	3.022e-10	1	33	40902	40934	CCA|-	-|TGG
.	>stdO.class_1.type_I-C.CP092048.1_4_SPACER10	ATGCCCCAATTATCTTGGCGCACATAAAATGCGTT	GCA_023822425	W50	1	phage005b	phage005b_ATCC49417	1	5.801e-07	32	3	26199	26170	CCG|-	-|CGG
.	>stdO.class_1.type_I-C.CP092048.1_4_SPACER3	ATCAGCCTCTCCGGCGACTTCACGCTGTCGTTTTT	GCA_023822425	W50	1	phage005b	phage005b_ATCC49417	1	3.022e-10	1	33	40902	40934	CCA|-	-|TGG
.	>stdO.class_1.type_I-C.CP092049.1_5_SPACER10	ATGCCCCAATTATCTTGGCGCACATAAAATGCGTT	GCA_023822445	W50_BE1	0.W50	phage005b	phage005b_ATCC49417	1	5.801e-07	32	3	26199	26170	CCG|-	-|CGG
.	>stdO.class_1.type_I-C.CP092049.1_5_SPACER3	ATCAGCCTCTCCGGCGACTTCACGCTGTCGTTTTT	GCA_023822445	W50_BE1	0.W50	phage005b	phage005b_ATCC49417	1	3.022e-10	1	33	40902	40934	CCA|-	-|TGG
.	>stdO.class_1.type_I-C.CP092050.1_4_SPACER10	ATGCCCCAATTATCTTGGCGCACATAAAATGCGTT	GCA_023822465	W50_BR1	0.W50	phage005b	phage005b_ATCC49417	1	5.801e-07	32	3	26199	26170	CCG|-	-|CGG
.	>stdO.class_1.type_I-C.CP092050.1_4_SPACER3	ATCAGCCTCTCCGGCGACTTCACGCTGTCGTTTTT	GCA_023822465	W50_BR1	0.W50	phage005b	phage005b_ATCC49417	1	3.022e-10	1	33	40902	40934	CCA|-	-|TGG
.	>stdO.class_1.type_I-C.FUFF01000020.1_1_SPACER13	GGACTTTCGCTTGCTTATGTCCGGGACAAAAACGCA	GCA_900157265	A7A1_28	0.A741_28	phage005b	phage005b_ATCC49417	1	1.392e-08	36	1	26310	26275	-|-	-|TGG
.	>stdO.class_1.type_I-C.FUFF01000020.1_1_SPACER13	GGACTTTCGCTTGCTTATGTCCGGGACAAAAACGCA	GCA_900157265	A7A1_28	0.A741_28	phage005b	phage005b_ATCC49417	1	6.16e-07	2	34	26276	26308	-|-	-|TGG
.	>stdO.class_1.type_I-C.FUFF01000020.1_2_SPACER23	GTGGGTGTTACTCCTTTTTCCGCTCTTGTGACCCAACA	GCA_900157265	A7A1_28	0.A741_28	phage005b	phage005b_ATCC49417	1	1.34e-05	36	1	9060	9095	CCA|CGG	CCG|TGG
.	>stdO.class_1.type_I-C.FUFF01000020.1_2_SPACER30	GTTGGTGGTTTTGCTCTAAATTTGATTTCTCTTCTCA	GCA_900157265	A7A1_28	0.A741_28	phage005b	phage005b_ATCC49417	1	7.468e-08	32	6	13281	13307	-|-	-|AGG
.	>stdO.class_1.type_I-C.FUFF01000020.1_2_SPACER55	AGTCTACTCCCGGATGACGGGAAGATTTACACCCT	GCA_900157265	A7A1_28	0.A741_28	phage005b	phage005b_ATCC49417	1	3.022e-10	1	33	26370	26338	CCA|CTGGGT	-|TGG
.	>stdO.class_1.type_I-C.FUFF01000020.1_2_SPACER62	ATAATTTTTCAGAACTGAAAGAAAGAATCCTCGCAAA	GCA_900157265	A7A1_28	0.A741_28	phage005b	phage005b_ATCC49417	1	7.375e-07	3	35	12099	12131	-|-	-|-
.	>stdO.class_1.type_I-C.FUFF01000020.1_2_SPACER62	ATAATTTTTCAGAACTGAAAGAAAGAATCCTCGCAAA	GCA_900157265	A7A1_28	0.A741_28	phage005b	phage005b_ATCC49417	1	4.558e-05	34	2	12130	12098	-|-	-|-
.	>stdO.class_1.type_I-C.FUFI01000001.1_1_SPACER26	TGTCGAAGTAAAACATCTTGCCGCCGCAGCAAGCA	GCA_900157235	SU60	1	phage005b	phage005b_ATCC49417	1	1.779e-10	34	2	8661	8693	-|TCAAGTAT	-|-
.	>stdO.class_1.type_I-C.FUFI01000001.1_1_SPACER29	ATTGTGGAGAAATCATGATAATCTATAGGCACGAAT	GCA_900157235	SU60	1	phage005b	phage005b_ATCC49417	1	6.254e-09	3	35	26148	26116	-|-	-|-
.	>stdO.class_1.type_I-C.FUFI01000001.1_1_SPACER58	TCTCTATCGTGCTGCCAGACGGCACAGAACAAACGG	GCA_900157235	SU60	1	phage005b	phage005b_ATCC49417	1	0.0001984	3	32	8153	8182	-|-	TTG|-
.	>stdO.class_1.type_I-C.FUGF01000055.1_5_SPACER3	ACAGTGCAAGAAGTAAAGGACTTGTTTAACGACA	GCA_900157245	15_9	1	phage005b	phage005b_ATCC49417	1	5.212e-12	1	33	1150	1118	CCG|-	-|CGG
.	>stdO.class_1.type_I-C.FUGF01000055.1_5_SPACER3	ACAGTGCAAGAAGTAAAGGACTTGTTTAACGACA	GCA_900157245	15_9	1	phage005b	phage005b_ATCC49417	1	1.183e-11	30	1	1121	1150	CCG|-	-|CGG
.	>stdO.class_1.type_I-C.FUGF01000055.1_5_SPACER4	AGTTCCATGCTGGGAACAGGTTGCTGATACCCTC	GCA_900157245	15_9	1	phage005b	phage005b_ATCC49417	1	3.022e-10	2	34	32935	32903	-|-	-|TGG
.	>stdO.class_1.type_I-C.FUGF01000055.1_5_SPACER4	AGTTCCATGCTGGGAACAGGTTGCTGATACCCTC	GCA_900157245	15_9	1	phage005b	phage005b_ATCC49417	1	3.022e-10	34	2	32903	32935	-|-	-|TGG
.	>stdO.class_1.type_I-C.FUGG01000038.1_4_SPACER28	ACAGAGTCGGGCTATGTAAAAGCTATTTCTGTATCCA	GCA_900157285	13_1	1	phage005b	phage005b_ATCC49417	1	9.837e-14	1	36	46318	46353	-|-	-|TGG
.	>stdO.class_1.type_I-C.FUGG01000038.1_4_SPACER34	GCACTTAGACAGGAGTACGGGCTGCCGGGCGTTTTC	GCA_900157285	13_1	1	phage005b	phage005b_ATCC49417	1	9.837e-14	36	1	33588	33623	-|-	-|AGG
.	>stdO.class_1.type_I-C.FUGG01000038.1_4_SPACER34	GCACTTAGACAGGAGTACGGGCTGCCGGGCGTTTTC	GCA_900157285	13_1	1	phage005b	phage005b_ATCC49417	1	5.212e-12	2	34	33622	33590	-|-	-|AGG
.	>stdO.class_1.type_I-C.FUGG01000038.1_4_SPACER44	AGCGTCTGCCTTCCTCGACAACCTTGTTTATCTGAG	GCA_900157285	13_1	1	phage005b	phage005b_ATCC49417	1	0.0005193	34	2	26682	26650	-|-	-|-
.	>stdO.class_1.type_I-C.FUGG01000038.1_4_SPACER82	ACGAGCCTATTGCAGAGCTTACAGTCGAACTGCGGC	GCA_900157285	13_1	1	phage005b	phage005b_ATCC49417	1	1.106e-08	35	3	22757	22789	CCT|-	-|AGG
.	>stdO.class_1.type_I-C.FUGG01000038.1_4_SPACER90	GAAAGGAAAAGGCCTTTTTTTTCTGCTTTTTTGCCA	GCA_900157285	13_1	1	phage005b	phage005b_ATCC49417	1	8.299e-14	35	3	21988	22020	CCT|-	TCG|AGG
.	>stdO.class_1.type_I-C.FUGG01000038.1_4_SPACER92	GTCGGTCGAGACTACGAGGACTTCCGGCTCAGGGAA	GCA_900157285	13_1	1	phage005b	phage005b_ATCC49417	1	0.000507	1	36	25717	25682	-|-	-|-
.	>stdO.class_1.type_I-C.GCA_028335105_contig_1_4_SPACER13	TGGGTTAATTAGCCTACTATAGTACTCGTCTCTTGA	GCA_028335105	A7436C	0.A7436	phage005b	phage005b_ATCC49417	1	2.234e-13	33	1	26034	26002	CCG|-	AAG|CGG
.	>stdO.class_1.type_I-C.GCA_028335105_contig_1_4_SPACER15	TTGAGGGCAAAAGGACTGCTTTAATGGACACAAAAAA	GCA_028335105	A7436C	0.A7436	phage005b	phage005b_ATCC49417	1	1.566e-15	37	2	40171	40136	CCG|-	-|CGG
.	>stdO.class_1.type_I-C.GCA_028335105_contig_1_4_SPACER3	ATCAGCCTCTCCGGCGACTTCACGCTGTCGTTTTT	GCA_028335105	A7436C	0.A7436	phage005b	phage005b_ATCC49417	1	3.022e-10	1	33	40902	40934	CCA|-	-|TGG
.	>stdO.class_1.type_I-C.GCA_028335105_contig_1_4_SPACER9	ATGCCCCAATTATCTTGGCGCACATAAAATGCGTT	GCA_028335105	A7436C	0.A7436	phage005b	phage005b_ATCC49417	1	5.801e-07	32	3	26199	26170	CCG|-	-|CGG
.	>stdO.class_1.type_I-C.KI260157.1_3_SPACER1	TATAGAAACCTTCATCCACAGAGGTGAATCCCTCTA	GCA_000467975	F0566	1	phage005b	phage005b_ATCC49417	1	1.585e-08	34	2	26547	26515	-|TGG	CCA|TGG
.	>stdO.class_1.type_I-C.KI260157.1_4_SPACER2	TGACAGGCATCGTGAAAGCTTCAAGGTTCGATGTG	GCA_000467975	F0566	1	phage005b	phage005b_ATCC49417	1	1.585e-08	34	2	21741	21773	-|-	-|TGG
.	>stdO.class_1.type_I-C.KI260157.1_4_SPACER2	TGACAGGCATCGTGAAAGCTTCAAGGTTCGATGTG	GCA_000467975	F0566	1	phage005b	phage005b_ATCC49417	1	3.458e-08	2	31	21773	21744	-|-	-|TGG
.	>stdO.class_1.type_I-C.KI260157.1_4_SPACER2	TGACAGGCATCGTGAAAGCTTCAAGGTTCGATGTG	GCA_000467975	F0566	1	phage005b	phage005b_ATCC49417	1	7.375e-07	3	35	21772	21740	-|-	-|TGG
.	>stdO.class_1.type_I-C.NHRU01000003.1_1_SPACER29	GGCACAGTGAAGAATGCCTTGCGAGGTACAAGTCTC	GCA_002204455	KCOM2797	1	phage005b	phage005b_ATCC49417	1	6.74e-07	3	35	27311	27279	CCG|-	-|CGG
.	>stdO.class_1.type_I-C.NHRU01000003.1_1_SPACER32	AAGTTGAGTTCGTGAACGATGCGAAAGCGTTGCTTCAA	GCA_002204455	KCOM2797	1	phage005b	phage005b_ATCC49417	1	1.392e-08	3	38	27185	27150	-|-	-|-
.	>stdO.class_2.type_II-C.BCBV01000017.1_1_SPACER14	TCCAATACACCTCTGCGACCCTTGAGTCTC	GCA_001297745	Ando	1	phage005b	phage005b_ATCC49417	1	4.354e-12	1	30	13572	13543	-|-	TTG|-
.	>stdO.class_2.type_II-C.FUFC01000025.1_4_SPACER11	GTGCATTTCAGTCGGTGGCTTATTCAATAG	GCA_900157325	3A1	1	phage005b	phage005b_ATCC49417	1	4.354e-12	30	1	1562	1533	-|-	TCG|-
.	>stdO.class_2.type_II-C.NSLU01000026.1_3_SPACER14	TTTGACGTGTCTATTGACAACGCAGCTGTA	GCA_002529215	WW2881	1	phage005b	phage005b_ATCC49417	1	4.354e-12	1	30	48243	48272	-|-	-|-
.	>stdO.class_2.type_II-C.NSLU01000026.1_3_SPACER16	CTGTCGGAGGTAAACAACATCGTATTGATA	GCA_002529215	WW2881	1	phage005b	phage005b_ATCC49417	1	4.354e-12	1	30	7649	7678	-|-	-|-
.	>stdO.class_2.type_II-C.NSLU01000026.1_3_SPACER16	CTGTCGGAGGTAAACAACATCGTATTGATA	GCA_002529215	WW2881	1	phage005b	phage005b_ATCC49417	1	4.354e-12	30	1	7678	7649	-|-	-|-
.	>stdO.class_2.type_II-C.NSLU01000026.1_3_SPACER18	AGGCACAGCACAGCCGATTCCAAGCCCACCG	GCA_002529215	WW2881	1	phage005b	phage005b_ATCC49417	1	4.354e-12	30	1	45949	45978	-|-	-|-
.	>stdO.class_2.type_II-C.NSLU01000081.1_5_SPACER3	AGCAATCTTCAATCCGGCTTGCGCCTCAAG	GCA_002529215	WW2881	1	phage005b	phage005b_ATCC49417	1	1.633e-08	30	1	32021	32050	-|-	-|-
.	>stdO.class_2.type_II-C.SGAZ01000002.1_2_SPACER3	AGCAATCTTCAATCCGGCTTGCGCCTCAAG	GCA_004214925	H3	1	phage005b	phage005b_ATCC49417	1	1.633e-08	30	1	32021	32050	-|-	-|-
.	>stdO.class_2.type_VI-B2.CP024597.1_1_SPACER1	CAATTCATCGGAAGCAAACCGTATGGTGTT	GCA_002754115	KCOM2796	1	phage005b	phage005b_ATCC49417	1	1.371e-06	30	1	12807	12836	-|-	-|-
.	>stdO.class_2.type_VI-B2.CP024600.1_2_SPACER3	TTCTTTGTTTATCACCCTCACGGAGTTGGC	GCA_002753975	KCOM2801	1	phage005b	phage005b_ATCC49417	1	4.354e-12	30	1	2880	2909	-|-	-|-
.	>stdO.class_2.type_VI-B2.FUFC01000018.1_1_SPACER2	CTGCAGCACCTTTCCGAAATCCTCGCCGCGC	GCA_900157325	3A1	1	phage005b	phage005b_ATCC49417	1	6.333e-10	30	4	24687	24661	TTC|-	-|-
.	>stdO.class_2.type_VI-B2.FUFG01000019.1_2_SPACER3	TTCTTTGTTTATCACCCTCACGGAGTTGGC	GCA_900157275	84_3	1	phage005b	phage005b_ATCC49417	1	4.354e-12	30	1	2880	2909	-|-	-|-
.	>stdO.class_2.type_VI-B2.JAEMBH010000007.1_1_SPACER5	CCCCTCGTATATTTCCTTGCCGTTTTTGTC	GCA_021406655	JKG9	1	phage005b	phage005b_ATCC49417	1	1.633e-08	30	1	13497	13526	-|-	-|-
.	>stdO.class_2.type_VI-B2.JAEMBI010000049.1_4_SPACER6	AAAAACGGCAAGGAAATATACGAGGGGGAT	GCA_021406625	EM3	1	phage005b	phage005b_ATCC49417	1	1.633e-08	1	30	13500	13529	-|-	-|-
.	>stdO.class_2.type_VI-B2.KI260263.1_5_SPACER2	AACCCCCTCGTATATTTCCTTGCCGTTTTTGTC	GCA_000467995	W4087	1	phage005b	phage005b_ATCC49417	1	3.458e-08	33	4	13497	13526	-|-	-|-
.	>stdO.class_2.type_VI-B2.KI260263.1_5_SPACER2	AACCCCCTCGTATATTTCCTTGCCGTTTTTGTC	GCA_000467995	W4087	1	phage005b	phage005b_ATCC49417	1	3.635e-08	3	29	13527	13501	-|-	-|-
.	>stdO.class_2.type_VI-B2.LOEL01000010.1_2_SPACER6	CCCCTCGTATATTTCCTTGCCGTTTTTGTC	GCA_001553795	MP4_504	1	phage005b	phage005b_ATCC49417	1	1.633e-08	30	1	13497	13526	-|-	-|-
.	>stdO.class_2.type_VI-B2.NSLM01000002.1_3_SPACER4	CCCCTCGTATATTTCCTTGCCGTTTTTGTC	GCA_002529205	WW5019	1	phage005b	phage005b_ATCC49417	1	1.633e-08	30	1	13497	13526	-|-	-|-
.	>stdO.class_2.type_VI-B2.NSLP01000001.1_1_SPACER6	CGTTCTATTGGTGTTGTTAAACTCAAATCG	GCA_002529235	WW3040	1	phage005b	phage005b_ATCC49417	1	0.0003541	30	4	24795	24769	-|-	TCT|-
.	>stdO.class_1.type_I-B.AP009380.1_3_SPACER47	TGCCTGTCCTCTACCGATAACCGTCTCTTTGTCATG	GCA_000010505	ATCC33277	0.ATCC33277	phage006a	phage006a_EM3	1	9.837e-14	1	36	16582	16617	-|-	-|-
.	>stdO.class_1.type_I-B.AP009380.1_3_SPACER47	TGCCTGTCCTCTACCGATAACCGTCTCTTTGTCATG	GCA_000010505	ATCC33277	0.ATCC33277	phage006a	phage006a_EM3	1	5.212e-12	35	3	16616	16584	-|-	-|-
.	>stdO.class_1.type_I-B.AP012203.1_4_SPACER1	AATATGCCCGCGCTCGGGGTTAAAAAGGGAGCGAA	GCA_000270225	TDC60	0.TDC60	phage006a	phage006a_EM3	1	3.022e-10	2	34	33543	33511	CCA|-	AAG|TGG
.	>stdO.class_1.type_I-B.AP012203.1_4_SPACER1	AATATGCCCGCGCTCGGGGTTAAAAAGGGAGCGAA	GCA_000270225	TDC60	0.TDC60	phage006a	phage006a_EM3	1	3.022e-10	33	1	33512	33544	CCA|-	AAG|TGG
.	>stdO.class_1.type_I-B.AP012203.1_4_SPACER1	AATATGCCCGCGCTCGGGGTTAAAAAGGGAGCGAA	GCA_000270225	TDC60	0.TDC60	phage006a	phage006a_EM3	1	6.725e-10	4	33	33541	33512	CCA|-	AAG|TGG
.	>stdO.class_1.type_I-B.AP012203.1_4_SPACER1	AATATGCCCGCGCTCGGGGTTAAAAAGGGAGCGAA	GCA_000270225	TDC60	0.TDC60	phage006a	phage006a_EM3	1	6.725e-10	32	3	33513	33542	CCA|-	AAG|TGG
.	>stdO.class_1.type_I-B.CP007756.1_2_SPACER61	CCTGTACGCGGCCGGACAGGGCTTGCCGTCGTGGTA	GCA_000739415	HG66	1	phage006a	phage006a_EM3	1	9.837e-14	36	1	29318	29353	-|-	CTC|TGG
.	>stdO.class_1.type_I-B.CP007756.1_2_SPACER61	CCTGTACGCGGCCGGACAGGGCTTGCCGTCGTGGTA	GCA_000739415	HG66	1	phage006a	phage006a_EM3	1	5.212e-12	2	34	29352	29320	-|-	CTC|TGG
.	>stdO.class_1.type_I-B.CP007756.1_2_SPACER61	CCTGTACGCGGCCGGACAGGGCTTGCCGTCGTGGTA	GCA_000739415	HG66	1	phage006a	phage006a_EM3	1	5.212e-12	35	3	29319	29351	-|-	CTC|TGG
.	>stdO.class_1.type_I-B.CP007756.1_2_SPACER66	ACATTTGGCGGACGGCACCGTCCACACGGATGCCCA	GCA_000739415	HG66	1	phage006a	phage006a_EM3	1	1.566e-15	36	1	6259	6294	CCA|-	-|TGG
.	>stdO.class_1.type_I-B.CP007756.1_2_SPACER66	ACATTTGGCGGACGGCACCGTCCACACGGATGCCCA	GCA_000739415	HG66	1	phage006a	phage006a_EM3	1	8.299e-14	2	34	6293	6261	CCA|-	-|TGG
.	>stdO.class_1.type_I-B.CP007756.1_2_SPACER66	ACATTTGGCGGACGGCACCGTCCACACGGATGCCCA	GCA_000739415	HG66	1	phage006a	phage006a_EM3	1	8.299e-14	3	35	6292	6260	CCA|-	-|TGG
.	>stdO.class_1.type_I-B.CP007756.1_2_SPACER66	ACATTTGGCGGACGGCACCGTCCACACGGATGCCCA	GCA_000739415	HG66	1	phage006a	phage006a_EM3	1	8.299e-14	34	2	6261	6293	CCA|-	-|TGG
.	>stdO.class_1.type_I-B.CP007756.1_2_SPACER67	CGCAGTACTGCTGTAGCATTTCTTCGAGTTTGTTTT	GCA_000739415	HG66	1	phage006a	phage006a_EM3	1	8.299e-14	3	35	7842	7810	CCG|-	-|CGG
.	>stdO.class_1.type_I-B.CP007756.1_2_SPACER67	CGCAGTACTGCTGTAGCATTTCTTCGAGTTTGTTTT	GCA_000739415	HG66	1	phage006a	phage006a_EM3	1	8.299e-14	34	2	7811	7843	CCG|-	-|CGG
.	>stdO.class_1.type_I-B.CP007756.1_2_SPACER88	CTCTTTCGAAAGCGATACAGACCTTGCTAAAAAAAT	GCA_000739415	HG66	1	phage006a	phage006a_EM3	1	1.228e-06	36	4	2154	2122	CCT|-	-|AGG
.	>stdO.class_1.type_I-B.CP007756.1_2_SPACER88	CTCTTTCGAAAGCGATACAGACCTTGCTAAAAAAAT	GCA_000739415	HG66	1	phage006a	phage006a_EM3	1	2.145e-05	5	34	2123	2152	CCT|-	-|AGG
.	>stdO.class_1.type_I-B.CP012889.1_3_SPACER47	TGCCTGTCCTCTACCGATAACCGTCTCTTTGTCATG	GCA_001314265	381	1	phage006a	phage006a_EM3	1	9.837e-14	1	36	16582	16617	-|-	-|-
.	>stdO.class_1.type_I-B.CP012889.1_3_SPACER47	TGCCTGTCCTCTACCGATAACCGTCTCTTTGTCATG	GCA_001314265	381	1	phage006a	phage006a_EM3	1	5.212e-12	35	3	16616	16584	-|-	-|-
.	>stdO.class_1.type_I-B.CP024595.1_3_SPACER88	TGCAGGGCGACAAGGGCGCCCGATCCCTCGGAGAGGT	GCA_002754095	KCOM3001	1	phage006a	phage006a_EM3	1	1.566e-15	37	2	13758	13793	-|-	-|TGG
.	>stdO.class_1.type_I-B.CP024595.1_3_SPACER88	TGCAGGGCGACAAGGGCGCCCGATCCCTCGGAGAGGT	GCA_002754095	KCOM3001	1	phage006a	phage006a_EM3	1	8.299e-14	3	35	13792	13760	-|-	-|TGG
.	>stdO.class_1.type_I-B.CP024595.1_3_SPACER89	TCTGCAGACCGAACACTTTCAAATTTGACAGGTCG	GCA_002754095	KCOM3001	1	phage006a	phage006a_EM3	1	1.585e-08	34	2	28267	28299	-|-	-|TGG
.	>stdO.class_1.type_I-B.CP024595.1_3_SPACER90	CGAGACCTCGACGTTATAGACGCGCGCCTTCGCGGC	GCA_002754095	KCOM3001	1	phage006a	phage006a_EM3	1	9.837e-14	36	1	32087	32122	-|-	-|TGG
.	>stdO.class_1.type_I-B.CP024599.1_2_SPACER47	CGCGCACCGTCCACCTGGTGACGGTAGGCCCCGTCT	GCA_002754155	KCOM2800	1	phage006a	phage006a_EM3	1	9.837e-14	36	1	17564	17599	CCT|-	-|AGG
.	>stdO.class_1.type_I-B.CP024599.1_2_SPACER47	CGCGCACCGTCCACCTGGTGACGGTAGGCCCCGTCT	GCA_002754155	KCOM2800	1	phage006a	phage006a_EM3	1	5.212e-12	2	34	17598	17566	CCT|-	-|AGG
.	>stdO.class_1.type_I-B.CP024599.1_2_SPACER47	CGCGCACCGTCCACCTGGTGACGGTAGGCCCCGTCT	GCA_002754155	KCOM2800	1	phage006a	phage006a_EM3	1	5.212e-12	3	35	17597	17565	CCT|-	-|AGG
.	>stdO.class_1.type_I-B.CP024599.1_2_SPACER47	CGCGCACCGTCCACCTGGTGACGGTAGGCCCCGTCT	GCA_002754155	KCOM2800	1	phage006a	phage006a_EM3	1	5.212e-12	34	2	17566	17598	CCT|-	-|AGG
.	>stdO.class_1.type_I-B.CP024599.1_2_SPACER81	CAGATGGTGTGGAAAGCTCTCTCTTTCGAAAGCGAT	GCA_002754155	KCOM2800	1	phage006a	phage006a_EM3	1	7.375e-07	35	3	2133	2101	-|-	-|ACGGGT
.	>stdO.class_1.type_I-B.CP024599.1_2_SPACER81	CAGATGGTGTGGAAAGCTCTCTCTTTCGAAAGCGAT	GCA_002754155	KCOM2800	1	phage006a	phage006a_EM3	1	2.626e-06	4	36	2102	2134	-|-	-|ACGGGT
.	>stdO.class_1.type_I-B.CP024600.1_1_SPACER2	TGTGGCGGCCGAGAGCGGTTCGCCTTTTTGTACGC	GCA_002753975	KCOM2801	1	phage006a	phage006a_EM3	1	0.001585	27	1	34819	34845	-|CGG	CCG|TGG
.	>stdO.class_1.type_I-B.CP024600.1_1_SPACER6	CCGCCAGCTTGTGACTTCGTCCGTCTTGTCGATC	GCA_002753975	KCOM2801	1	phage006a	phage006a_EM3	1	2.418e-05	33	1	28507	28539	-|AGG	CCT|TGG
.	>stdO.class_1.type_I-B.CP025930.1_3_SPACER47	TGCCTGTCCTCTACCGATAACCGTCTCTTTGTCATG	GCA_002892575	ATCC33277	1	phage006a	phage006a_EM3	1	9.837e-14	1	36	16582	16617	-|-	-|-
.	>stdO.class_1.type_I-B.CP025930.1_3_SPACER47	TGCCTGTCCTCTACCGATAACCGTCTCTTTGTCATG	GCA_002892575	ATCC33277	1	phage006a	phage006a_EM3	1	5.212e-12	35	3	16616	16584	-|-	-|-
.	>stdO.class_1.type_I-B.FUFC01000003.1_3_SPACER20	GAGGCAGCTGCCCCCCTCGGCGATGTTTGAAAGCCG	GCA_900157325	3A1	1	phage006a	phage006a_EM3	1	8.299e-14	2	34	20464	20496	CCT|-	-|AGG
.	>stdO.class_1.type_I-B.FUFC01000003.1_3_SPACER20	GAGGCAGCTGCCCCCCTCGGCGATGTTTGAAAGCCG	GCA_900157325	3A1	1	phage006a	phage006a_EM3	1	8.299e-14	34	2	20496	20464	CCT|-	-|AGG
.	>stdO.class_1.type_I-B.FUFC01000003.1_3_SPACER38	ACTCGGGGAGCTTTTCGACGTTAGCCTGTATAAAT	GCA_900157325	3A1	1	phage006a	phage006a_EM3	1	4.931e-06	34	2	4652	4684	-|-	-|-
.	>stdO.class_1.type_I-B.FUFC01000003.1_3_SPACER64	CCGACTATCAAGTCGCTAAGAAACAAGCTGTCAGCATA	GCA_900157325	3A1	1	phage006a	phage006a_EM3	1	0.001291	1	30	3863	3892	-|TAAGAA	-|GGG
.	>stdO.class_1.type_I-B.FUFD01000019.1_1_SPACER3	TTAAGTCCGGCCCCTCGGGGCTACCCTCAAATAGT	GCA_900157225	7BTORR	1	phage006a	phage006a_EM3	1	5.212e-12	1	33	31758	31726	-|-	-|-
.	>stdO.class_1.type_I-B.FUFD01000019.1_1_SPACER3	TTAAGTCCGGCCCCTCGGGGCTACCCTCAAATAGT	GCA_900157225	7BTORR	1	phage006a	phage006a_EM3	1	5.212e-12	34	2	31725	31757	-|-	-|-
.	>stdO.class_1.type_I-B.FUFD01000019.1_1_SPACER4	ATTATCACCGTCACCGACCCCGAGGGGCTGGTGA	GCA_900157225	7BTORR	1	phage006a	phage006a_EM3	1	5.212e-12	1	33	28916	28948	-|-	-|GGG
.	>stdO.class_1.type_I-B.FUFD01000019.1_1_SPACER4	ATTATCACCGTCACCGACCCCGAGGGGCTGGTGA	GCA_900157225	7BTORR	1	phage006a	phage006a_EM3	1	6.333e-10	32	6	28947	28921	-|-	-|GGG
.	>stdO.class_1.type_I-B.FUFG01000001.1_1_SPACER69	CCGCCAGCTTGTGACTTCGTCCGTCTTGTCGATC	GCA_900157275	84_3	1	phage006a	phage006a_EM3	1	2.418e-05	33	1	28507	28539	-|AGG	CCT|TGG
.	>stdO.class_1.type_I-B.FUFG01000001.1_1_SPACER80	TGTGGCGGCCGAGAGCGGTTCGCCTTTTTGTACGC	GCA_900157275	84_3	1	phage006a	phage006a_EM3	1	0.001585	27	1	34819	34845	-|CGG	CCG|TGG
.	>stdO.class_1.type_I-B.FUFJ01000087.1_1_SPACER1	ATCAGCTGCATAATCTGGTCGTTGATGGCGTCCGGCA	GCA_900157345	AFR5B1	1	phage006a	phage006a_EM3	1	1.392e-08	1	36	28394	28359	-|-	-|CGG
.	>stdO.class_1.type_I-B.FUFJ01000087.1_1_SPACER1	ATCAGCTGCATAATCTGGTCGTTGATGGCGTCCGGCA	GCA_900157345	AFR5B1	1	phage006a	phage006a_EM3	1	1.307e-07	35	3	28360	28392	-|-	-|CGG
.	>stdO.class_1.type_I-B.FUFJ01000087.1_1_SPACER52	CGGCCACCGGGTTGGGCAGGTCTAAATAGTAATGCG	GCA_900157345	AFR5B1	1	phage006a	phage006a_EM3	1	8.299e-14	34	2	34133	34165	CCG|-	-|CGG
.	>stdO.class_1.type_I-B.FUFJ01000087.1_1_SPACER53	CCGCTTGTGCGCTTATCTTGGTTTGTAACAGCGG	GCA_900157345	AFR5B1	1	phage006a	phage006a_EM3	1	3.022e-10	1	33	34729	34697	CCG|-	-|CGG
.	>stdO.class_1.type_I-B.FUFJ01000087.1_1_SPACER53	CCGCTTGTGCGCTTATCTTGGTTTGTAACAGCGG	GCA_900157345	AFR5B1	1	phage006a	phage006a_EM3	1	3.022e-10	34	2	34696	34728	CCG|-	-|CGG
.	>stdO.class_1.type_I-B.FUFJ01000087.1_1_SPACER55	TAACCGGTGAGCATGTCCCCGACTGGCGATTTAC	GCA_900157345	AFR5B1	1	phage006a	phage006a_EM3	1	4.33e-06	3	32	28865	28894	CCG|-	-|CGG
.	>stdO.class_1.type_I-B.FUFJ01000087.1_1_SPACER55	TAACCGGTGAGCATGTCCCCGACTGGCGATTTAC	GCA_900157345	AFR5B1	1	phage006a	phage006a_EM3	1	0.0016	28	2	28890	28864	CCG|-	-|CGG
.	>stdO.class_1.type_I-B.FUFJ01000087.1_1_SPACER56	GCCGCTCTACGCAGAGGCGGGCAAGGCCCGCGCGGAA	GCA_900157345	AFR5B1	1	phage006a	phage006a_EM3	1	1.566e-15	37	2	33824	33859	-|-	-|CGG
.	>stdO.class_1.type_I-B.FUFJ01000087.1_1_SPACER56	GCCGCTCTACGCAGAGGCGGGCAAGGCCCGCGCGGAA	GCA_900157345	AFR5B1	1	phage006a	phage006a_EM3	1	8.299e-14	35	3	33826	33858	-|-	-|CGG
.	>stdO.class_1.type_I-B.FUFJ01000087.1_1_SPACER9	CTACGGGGTGAGGCAGGTCTAAATAGTAATGCGGCT	GCA_900157345	AFR5B1	1	phage006a	phage006a_EM3	1	7.375e-07	34	2	34130	34162	-|-	-|-
.	>stdO.class_1.type_I-B.JAEMBG010000058.1_2_SPACER1	ATTTGGAGGGGGTGTTTTTTGGGTTCAATTTTGCGG	GCA_021406605	JKG10	1	phage006a	phage006a_EM3	1	6.461e-10	4	36	17189	17221	CCG|-	-|CGG
.	>stdO.class_1.type_I-B.JAEMBG010000058.1_2_SPACER11	GCCGCAAACATTTACGCCCTACAGCGGTACGGGCA	GCA_021406605	JKG10	1	phage006a	phage006a_EM3	1	8.299e-14	2	34	31335	31367	CCA|-	-|TGG
.	>stdO.class_1.type_I-B.JAEMBG010000058.1_2_SPACER26	TACACGCCCATGACCACAGAGGCGCGCATGTCCGT	GCA_021406605	JKG10	1	phage006a	phage006a_EM3	1	0.001131	35	3	28465	28497	CCA|-	-|TGG
.	>stdO.class_1.type_I-B.JAEMBH010000041.1_4_SPACER6	TACGGCAAAGGCGGCGGGTGAAATATCAGTGTTCCGT	GCA_021406655	JKG9	1	phage006a	phage006a_EM3	1	0.00154	35	3	34747	34779	-|-	-|TGG
.	>stdO.class_1.type_I-B.JAEMBH010000041.1_4_SPACER7	CACTTACAACAATAATAACCTAACCCTGCGCGTACC	GCA_021406655	JKG9	1	phage006a	phage006a_EM3	1	7.375e-07	2	34	32030	32062	-|-	-|-
.	>stdO.class_1.type_I-B.JAEMBL010000045.1_1_SPACER14	TGTAAACGCAAGGGATACAGTCGTGCGTCATAATGT	GCA_021406685	1439	1	phage006a	phage006a_EM3	1	1.577e-06	31	2	32282	32311	CCT|-	TTT|AGG
.	>stdO.class_1.type_I-B.JAEMBL010000045.1_1_SPACER22	ATCATTTACGCCCGCCAAATACCGCTCATAGGAGC	GCA_021406685	1439	1	phage006a	phage006a_EM3	1	9.636e-06	33	1	28195	28227	-|GGG	CCC|TGG
.	>stdO.class_1.type_I-B.JAEMBM010000042.1_3_SPACER12	TCGTGGACGAGTTCACCTCAGTCATAGACCGCCAAA	GCA_021406705	TV14	1	phage006a	phage006a_EM3	1	0.002144	3	35	33875	33907	CCG|-	-|CGG
.	>stdO.class_1.type_I-B.JAEMBM010000042.1_3_SPACER13	CGGAATACCCGGATTTACGAACACGAGTGTTACCATA	GCA_021406705	TV14	1	phage006a	phage006a_EM3	1	2.797e-11	30	1	29762	29733	CCG|-	-|CGG
.	>stdO.class_1.type_I-B.JAEMBM010000042.1_3_SPACER13	CGGAATACCCGGATTTACGAACACGAGTGTTACCATA	GCA_021406705	TV14	1	phage006a	phage006a_EM3	1	3.022e-10	3	35	29735	29767	CCG|-	-|CGG
.	>stdO.class_1.type_I-B.JAEMBM010000042.1_3_SPACER15	CAACGGACTATATCGACCTCGACACTCGCGGCCT	GCA_021406705	TV14	1	phage006a	phage006a_EM3	1	4.354e-12	3	32	27292	27321	CCG|AGG	CCT|CGG
.	>stdO.class_1.type_I-B.JAEMBM010000042.1_3_SPACER16	AATTGGATGGGGTGTTTTTTTGGTTCAATTTTGCGG	GCA_021406705	TV14	1	phage006a	phage006a_EM3	1	1.566e-15	1	36	17186	17221	CCG|-	-|CGG
.	>stdO.class_1.type_I-B.JAEMBM010000042.1_3_SPACER16	AATTGGATGGGGTGTTTTTTTGGTTCAATTTTGCGG	GCA_021406705	TV14	1	phage006a	phage006a_EM3	1	8.299e-14	34	2	17219	17187	CCG|-	-|CGG
.	>stdO.class_1.type_I-B.JAEMBM010000042.1_3_SPACER17	TTGTTTATTTGCCGTTTAGAATTGCTCGTGTGTAGCC	GCA_021406705	TV14	1	phage006a	phage006a_EM3	1	8.483e-07	37	8	11357	11328	CCA|-	-|TGG
.	>stdO.class_1.type_I-B.JAEMBM010000042.1_3_SPACER18	CTGCGCGAGGGTGTCGTAATAGCCGAAAGCCTCTCC	GCA_021406705	TV14	1	phage006a	phage006a_EM3	1	1.566e-15	36	1	22948	22983	CCA|-	-|TGG
.	>stdO.class_1.type_I-B.JAEMBM010000042.1_3_SPACER19	CTGCAAAGACCCTTGCGGAAATACAGGAACTGAAC	GCA_021406705	TV14	1	phage006a	phage006a_EM3	1	3.022e-10	3	35	13093	13061	CCG|-	TTT|CGG
.	>stdO.class_1.type_I-B.JAEMBM010000042.1_3_SPACER19	CTGCAAAGACCCTTGCGGAAATACAGGAACTGAAC	GCA_021406705	TV14	1	phage006a	phage006a_EM3	1	3.022e-10	35	3	13061	13093	CCG|-	TTT|CGG
.	>stdO.class_1.type_I-B.JAEMBM010000042.1_3_SPACER2	CAGTTCGTGATGGGTATTGACGCCGACGGAAATACAG	GCA_021406705	TV14	1	phage006a	phage006a_EM3	1	4.826e-05	1	36	32597	32632	CCA|-	-|TGG
.	>stdO.class_1.type_I-B.JAEMBM010000042.1_3_SPACER20	CCGTTTCGACGATGTGCTCTCCATCCTGTCGAAC	GCA_021406705	TV14	1	phage006a	phage006a_EM3	1	8.299e-14	2	34	10723	10755	TCG|-	-|-
.	>stdO.class_1.type_I-B.JAEMBM010000042.1_3_SPACER22	CAGCGTATTCGGGCCGCATATCTAACGCCTTGCATCG	GCA_021406705	TV14	1	phage006a	phage006a_EM3	1	8.464e-10	37	2	29456	29491	-|-	-|-
.	>stdO.class_1.type_I-B.JAEMBM010000042.1_3_SPACER22	CAGCGTATTCGGGCCGCATATCTAACGCCTTGCATCG	GCA_021406705	TV14	1	phage006a	phage006a_EM3	1	6.301e-08	4	33	29489	29460	-|-	-|-
.	>stdO.class_1.type_I-B.JAEMBM010000042.1_3_SPACER23	ACGTCACGGCTACCCCGCCGTATCGCAGCTCGGGCA	GCA_021406705	TV14	1	phage006a	phage006a_EM3	1	0.0001305	34	2	31215	31247	CCG|-	-|CGG
.	>stdO.class_1.type_I-B.JAEMBM010000042.1_3_SPACER25	GGTAGTCGTTTATACCAGCCTGCCGGGGCCTTGTA	GCA_021406705	TV14	1	phage006a	phage006a_EM3	1	0.0001467	35	9	32912	32938	CCG|-	-|CGG
.	>stdO.class_1.type_I-B.JAEMBM010000042.1_3_SPACER28	CTCGATATTATAATGCGGACGAACGCGACGGAGACAT	GCA_021406705	TV14	1	phage006a	phage006a_EM3	1	1.566e-15	1	36	33226	33191	CCA|-	-|TGG
.	>stdO.class_1.type_I-B.JAEMBO010000052.1_2_SPACER14	GACGTTGCTCCGCTGTGGTACAGCGGCGTATTTGG	GCA_021406725	Kyudai_3	1	phage006a	phage006a_EM3	1	0.006461	1	33	4124	4156	CCT|-	TCC|AGG
.	>stdO.class_1.type_I-B.JAEMBP010000045.1_3_SPACER41	TCCCCGCGGGGGTGGCGGTGCAATGGATAACGAGGT	GCA_021406795	D83T3	1	phage006a	phage006a_EM3	1	0.0005193	34	2	19174	19206	-|-	-|-
.	>stdO.class_1.type_I-B.JAEMBQ010000042.1_2_SPACER15	TGATCGCGACGCTGGGCGGATTTGCCGCTGGCGTGA	GCA_021406785	1436	1	phage006a	phage006a_EM3	1	0.0006318	3	35	19754	19786	-|TGG	CCA|-
.	>stdO.class_1.type_I-B.JAEMBQ010000042.1_2_SPACER17	CTCGATGGGGATCTCCGCCGTGTGCTCCCAAATAT	GCA_021406785	1436	1	phage006a	phage006a_EM3	1	5.212e-12	2	34	33573	33541	-|-	-|GGG
.	>stdO.class_1.type_I-B.JAEMBQ010000042.1_2_SPACER17	CTCGATGGGGATCTCCGCCGTGTGCTCCCAAATAT	GCA_021406785	1436	1	phage006a	phage006a_EM3	1	5.212e-12	33	1	33542	33574	-|-	-|GGG
.	>stdO.class_1.type_I-B.JAEMBQ010000042.1_2_SPACER18	AGCAGGAACTGCGCGAAGCGGTGGATAAATATCTCG	GCA_021406785	1436	1	phage006a	phage006a_EM3	1	1.585e-08	3	35	27220	27252	-|-	-|CGG
.	>stdO.class_1.type_I-B.JAEMBQ010000042.1_2_SPACER18	AGCAGGAACTGCGCGAAGCGGTGGATAAATATCTCG	GCA_021406785	1436	1	phage006a	phage006a_EM3	1	1.585e-08	35	3	27252	27220	-|-	-|CGG
.	>stdO.class_1.type_I-B.JAEMBQ010000042.1_2_SPACER18	AGCAGGAACTGCGCGAAGCGGTGGATAAATATCTCG	GCA_021406785	1436	1	phage006a	phage006a_EM3	1	6.301e-08	36	7	27253	27224	-|-	-|CGG
.	>stdO.class_1.type_I-B.JAEMBQ010000042.1_2_SPACER19	ATGTGCTGGAGCAGACGCTTATAACAGTGCTGAAAA	GCA_021406785	1436	1	phage006a	phage006a_EM3	1	8.299e-14	3	35	27532	27564	CCG|-	-|CGG
.	>stdO.class_1.type_I-B.JAEMBQ010000042.1_2_SPACER23	TCGAGATATCGCTATTATGCGCGCCGTTTGTCACCAGT	GCA_021406785	1436	1	phage006a	phage006a_EM3	1	0.002161	6	38	28974	28942	-|-	-|CGATGAAT
.	>stdO.class_1.type_I-B.KI258943.1_3_SPACER6	TCCCCGCGGGGGTGGCGGTGCAATGGATAACGAGGT	GCA_000467795	F0568	1	phage006a	phage006a_EM3	1	0.0005193	34	2	19174	19206	-|-	-|-
.	>stdO.class_1.type_I-B.KI259002.1_1_SPACER6	AACCCTGCGCGTACCCGCCTCTGCAGTTGCAAACAG	GCA_000467815	F0569	1	phage006a	phage006a_EM3	1	5.212e-12	2	34	32051	32083	-|-	-|-
.	>stdO.class_1.type_I-B.KI259002.1_11_SPACER2	GCCCGGGCGGCGGCGTCATCGAGCGGGTGGACATGG	GCA_000467815	F0569	1	phage006a	phage006a_EM3	1	4.108e-05	3	32	27853	27882	CCA|-	TCG|TGG
.	>stdO.class_1.type_I-B.KI259002.1_12_SPACER5	TCGTCACGATCGGGGCTAACCATAACGCCCTTGCCT	GCA_000467815	F0569	1	phage006a	phage006a_EM3	1	3.022e-10	3	35	17611	17643	-|-	-|-
.	>stdO.class_1.type_I-B.KI259002.1_12_SPACER6	TTGAGCATGCGCTGCAGCATTTCGTTGATCTTATACCA	GCA_000467815	F0569	1	phage006a	phage006a_EM3	1	1.566e-15	38	3	15152	15117	CCG|-	-|CGG
.	>stdO.class_1.type_I-B.KI259002.1_12_SPACER6	TTGAGCATGCGCTGCAGCATTTCGTTGATCTTATACCA	GCA_000467815	F0569	1	phage006a	phage006a_EM3	1	2.797e-11	7	36	15121	15150	CCG|-	-|CGG
.	>stdO.class_1.type_I-B.KI259002.1_12_SPACER7	TTCCGTACTGTTTTACGCCTCAAAAGTAGGCGCGC	GCA_000467815	F0569	1	phage006a	phage006a_EM3	1	8.299e-14	35	3	17102	17070	CCA|-	-|TGG
.	>stdO.class_1.type_I-B.KI259002.1_12_SPACER8	GTGCATCTCTGTGAAGACCTCGCCCTCGCTCAGCG	GCA_000467815	F0569	1	phage006a	phage006a_EM3	1	8.299e-14	34	2	15714	15682	CCA|-	CC|TGG
.	>stdO.class_1.type_I-B.KI259002.1_12_SPACER8	GTGCATCTCTGTGAAGACCTCGCCCTCGCTCAGCG	GCA_000467815	F0569	1	phage006a	phage006a_EM3	1	8.299e-14	33	1	15713	15681	CCA|-	CC|TGG
.	>stdO.class_1.type_I-B.KI259002.1_3_SPACER2	ATAGCTAATATGCGGTGGCTATACGACGATAGCGGT	GCA_000467815	F0569	1	phage006a	phage006a_EM3	1	0.0003537	7	36	28985	29014	-|-	-|GGG
.	>stdO.class_1.type_I-B.KZ248348.1_3_SPACER36	GTCATTTACGCCCGCCAAGTATCGCTCGTACGAGCG	GCA_002206085	SJD4	1	phage006a	phage006a_EM3	1	1.654e-09	36	1	28192	28227	-|-	CC|TGG
.	>stdO.class_1.type_I-B.KZ248348.1_3_SPACER36	GTCATTTACGCCCGCCAAGTATCGCTCGTACGAGCG	GCA_002206085	SJD4	1	phage006a	phage006a_EM3	1	7.375e-07	2	34	28226	28194	-|-	CC|TGG
.	>stdO.class_1.type_I-B.KZ248359.1_5_SPACER1	TCGAGGAGATCGACTGGCAAATCGGCCTTATCGTGG	GCA_002206085	SJD4	1	phage006a	phage006a_EM3	1	1.846e-05	3	35	33572	33604	CCA|-	-|TGG
.	>stdO.class_1.type_I-B.KZ248359.1_5_SPACER1	TCGAGGAGATCGACTGGCAAATCGGCCTTATCGTGG	GCA_002206085	SJD4	1	phage006a	phage006a_EM3	1	0.0002708	34	11	33603	33580	CCA|-	-|TGG
.	>stdO.class_1.type_I-B.KZ248426.1_2_SPACER10	AACCCTGCGCGTACCCGCCTCTGCAGTTGCAAACAC	GCA_002206105	SJD11	1	phage006a	phage006a_EM3	1	5.212e-12	2	34	32051	32083	-|-	-|-
.	>stdO.class_1.type_I-B.KZ254049.1_3_SPACER2	ATTTGGAGGGGGTGTTTTTTGGGTTCAATTTTGCGG	GCA_002208045	SJD12	1	phage006a	phage006a_EM3	1	6.461e-10	4	36	17189	17221	CCG|-	-|CGG
.	>stdO.class_1.type_I-B.KZ254049.1_3_SPACER6	TACACGCCCATGACCACAGAGGCGCGCATGTCCGT	GCA_002208045	SJD12	1	phage006a	phage006a_EM3	1	0.001131	35	3	28465	28497	CCA|-	-|TGG
.	>stdO.class_1.type_I-B.LOEL01000036.1_3_SPACER21	TTTTTGTAGAGTGTAAAGTCGAGGAGGTCGCGGTAT	GCA_001553795	MP4_504	1	phage006a	phage006a_EM3	1	5.212e-12	3	35	9215	9247	CCT|-	CTC|AGG
.	>stdO.class_1.type_I-B.LOEL01000036.1_3_SPACER25	ACGTATTTGAAGCCCTGTACGGCTCTGAAATGGCCG	GCA_001553795	MP4_504	1	phage006a	phage006a_EM3	1	8.299e-14	35	3	34535	34567	CCT|-	-|AGG
.	>stdO.class_1.type_I-B.LOEL01000036.1_3_SPACER25	ACGTATTTGAAGCCCTGTACGGCTCTGAAATGGCCG	GCA_001553795	MP4_504	1	phage006a	phage006a_EM3	1	9.837e-14	1	36	34569	34534	CCT|-	-|AGG
.	>stdO.class_1.type_I-B.LOEL01000036.1_3_SPACER25	ACGTATTTGAAGCCCTGTACGGCTCTGAAATGGCCG	GCA_001553795	MP4_504	1	phage006a	phage006a_EM3	1	2.234e-13	33	1	34537	34569	CCT|-	-|AGG
.	>stdO.class_1.type_I-B.NSLO01000034.1_2_SPACER11	AGGTACTTTTTATACACGTCGGCTCTGGCTCGCCCC	GCA_002529365	WW3102	1	phage006a	phage006a_EM3	1	8.299e-14	35	3	29513	29545	CCG|-	-|CGG
.	>stdO.class_1.type_I-B.NSLP01000006.1_2_SPACER11	ATAGTGGCTCGCCTTTTTTGTAGGCGGCCTTGATGG	GCA_002529235	WW3040	1	phage006a	phage006a_EM3	1	9.837e-14	36	1	34799	34834	CCG|-	-|CGG
.	>stdO.class_1.type_I-B.NSLP01000006.1_2_SPACER11	ATAGTGGCTCGCCTTTTTTGTAGGCGGCCTTGATGG	GCA_002529235	WW3040	1	phage006a	phage006a_EM3	1	5.212e-12	34	2	34801	34833	CCG|-	-|CGG
.	>stdO.class_1.type_I-B.NSLS01000009.1_3_SPACER1	TGTGCTCCCAAATATGCCCGCGCTCGGGGTTAAAG	GCA_002529155	WW2903	1	phage006a	phage006a_EM3	1	5.212e-12	3	35	33552	33520	-|AGG	CCT|CGG
.	>stdO.class_1.type_I-B.NSLS01000009.1_3_SPACER1	TGTGCTCCCAAATATGCCCGCGCTCGGGGTTAAAG	GCA_002529155	WW2903	1	phage006a	phage006a_EM3	1	5.212e-12	34	2	33521	33553	-|AGG	CCT|CGG
.	>stdO.class_1.type_I-B.NSLS01000009.1_3_SPACER30	ACAGAATGGCAACAGTGCAACATTTACATTATGACG	GCA_002529155	WW2903	1	phage006a	phage006a_EM3	1	2.227e-08	4	36	32255	32287	CCG|-	CC|CGG
.	>stdO.class_1.type_I-B.NSLS01000009.1_3_SPACER42	TAGACTTCGACGGTACCCTGTTCCGGGACGCCTTC	GCA_002529155	WW2903	1	phage006a	phage006a_EM3	1	0.000541	3	29	9657	9683	CCA|-	-|TGG
.	>stdO.class_1.type_I-B.NSLS01000009.1_3_SPACER43	CTATCAAGGATGGCAGCAACGCTATTGAAAACTTT	GCA_002529155	WW2903	1	phage006a	phage006a_EM3	1	8.299e-14	3	35	25060	25092	CCG|-	-|CGG
.	>stdO.class_1.type_I-B.NSLS01000009.1_3_SPACER51	GATGCTTGAAGAGCTACTGCAGCACTCTTCCGATTC	GCA_002529155	WW2903	1	phage006a	phage006a_EM3	1	3.022e-10	2	34	10394	10362	-|AGG	CCT|-
.	>stdO.class_1.type_I-B.NSLS01000009.1_3_SPACER52	GCACTTTGCTGCGATTCGAGTACGAGTTTACGACAT	GCA_002529155	WW2903	1	phage006a	phage006a_EM3	1	8.299e-14	3	35	29117	29149	CCG|CGG	-|CGG
.	>stdO.class_1.type_I-B.NSLS01000009.1_3_SPACER58	AGGGGGGGCGGGGCTGGGATCGGGTCGGATATACC	GCA_002529155	WW2903	1	phage006a	phage006a_EM3	1	6.74e-07	3	35	19261	19293	-|-	-|-
.	>stdO.class_1.type_I-B.NSLW01000005.1_3_SPACER19	AATATGCCCTCGCTCGGGGTTAAAGAGGGAGCGCACT	GCA_002529375	WW2842	1	phage006a	phage006a_EM3	1	9.837e-14	2	37	33543	33508	CCA|-	-|TGG
.	>stdO.class_1.type_I-B.NSLW01000005.1_3_SPACER19	AATATGCCCTCGCTCGGGGTTAAAGAGGGAGCGCACT	GCA_002529375	WW2842	1	phage006a	phage006a_EM3	1	5.212e-12	35	3	33510	33542	CCA|-	-|TGG
.	>stdO.class_1.type_I-B.NSLW01000005.1_3_SPACER19	AATATGCCCTCGCTCGGGGTTAAAGAGGGAGCGCACT	GCA_002529375	WW2842	1	phage006a	phage006a_EM3	1	5.646e-12	36	1	33509	33544	CCA|-	-|TGG
.	>stdO.class_1.type_I-B.NSLW01000005.1_3_SPACER19	AATATGCCCTCGCTCGGGGTTAAAGAGGGAGCGCACT	GCA_002529375	WW2842	1	phage006a	phage006a_EM3	1	1.257e-11	4	36	33541	33509	CCA|-	-|TGG
.	>stdO.class_1.type_I-B.NSLW01000005.1_3_SPACER69	GGTAACAGGCGCTTGATAGCACCTACGACGGCCATC	GCA_002529375	WW2842	1	phage006a	phage006a_EM3	1	5.212e-12	35	3	19787	19819	-|-	-|GGG
.	>stdO.class_1.type_I-B.SGBA01000045.1_2_SPACER9	CACGCCGGGGTGGCGGTGCAATGAATCACGAGGTA	GCA_004214945	CP3	1	phage006a	phage006a_EM3	1	0.0003051	35	6	19171	19200	-|-	-|-
.	>stdO.class_1.type_I-C.AP012203.1_2_SPACER16	AATATGCCCGCGCTCGGGGTTAAAAAGGGAGCGAA	GCA_000270225	TDC60	0.TDC60	phage006a	phage006a_EM3	1	3.022e-10	2	34	33543	33511	CCA|-	AAG|TGG
.	>stdO.class_1.type_I-C.AP012203.1_2_SPACER16	AATATGCCCGCGCTCGGGGTTAAAAAGGGAGCGAA	GCA_000270225	TDC60	0.TDC60	phage006a	phage006a_EM3	1	3.022e-10	33	1	33512	33544	CCA|-	AAG|TGG
.	>stdO.class_1.type_I-C.AP012203.1_2_SPACER16	AATATGCCCGCGCTCGGGGTTAAAAAGGGAGCGAA	GCA_000270225	TDC60	0.TDC60	phage006a	phage006a_EM3	1	6.725e-10	4	33	33541	33512	CCA|-	AAG|TGG
.	>stdO.class_1.type_I-C.AP012203.1_2_SPACER16	AATATGCCCGCGCTCGGGGTTAAAAAGGGAGCGAA	GCA_000270225	TDC60	0.TDC60	phage006a	phage006a_EM3	1	6.725e-10	32	3	33513	33542	CCA|-	AAG|TGG
.	>stdO.class_1.type_I-C.AP012203.1_3_SPACER10	CTCGTAGGAGCGGGTGGAGTACTTGAAGCGCTGACG	GCA_000270225	TDC60	0.TDC60	phage006a	phage006a_EM3	1	7.485e-05	36	1	28168	28203	-|GTCGGTAT	-|-
.	>stdO.class_1.type_I-C.AP012203.1_3_SPACER24	AGTACTTTTTATACACGTCCGCCCGCGCCTGCGTC	GCA_000270225	TDC60	0.TDC60	phage006a	phage006a_EM3	1	0.0003509	28	2	29519	29545	-|-	-|-
.	>stdO.class_1.type_I-C.AP012203.1_3_SPACER59	TCTTCAGCGATGATTTCTATTTTAATGTCAGAGAAA	GCA_000270225	TDC60	0.TDC60	phage006a	phage006a_EM3	1	5.212e-12	3	35	29986	29954	CCG|-	-|CGG
.	>stdO.class_1.type_I-C.AP012203.1_3_SPACER59	TCTTCAGCGATGATTTCTATTTTAATGTCAGAGAAA	GCA_000270225	TDC60	0.TDC60	phage006a	phage006a_EM3	1	5.212e-12	35	3	29954	29986	CCG|-	-|CGG
.	>stdO.class_1.type_I-C.AP012203.1_3_SPACER61	ATTATCCCCCAGGTATTTTTTATACACGTCAGCCCT	GCA_000270225	TDC60	0.TDC60	phage006a	phage006a_EM3	1	2.097e-08	36	1	29522	29557	-|-	CC|TGG
.	>stdO.class_1.type_I-C.AP012203.1_3_SPACER63	GTCGGTATTGGTCACATTACCGCGGACGGCGAAGT	GCA_000270225	TDC60	0.TDC60	phage006a	phage006a_EM3	1	3.022e-10	2	34	28166	28134	-|-	-|-
.	>stdO.class_1.type_I-C.AP012203.1_3_SPACER63	GTCGGTATTGGTCACATTACCGCGGACGGCGAAGT	GCA_000270225	TDC60	0.TDC60	phage006a	phage006a_EM3	1	3.022e-10	33	1	28135	28167	-|-	-|-
.	>stdO.class_1.type_I-C.AP012203.1_3_SPACER8	CTTTGATCGCATTACGGCCGCGCCCGTACGGCAAAGG	GCA_000270225	TDC60	0.TDC60	phage006a	phage006a_EM3	1	6.038e-07	37	2	34771	34806	-|-	-|-
.	>stdO.class_1.type_I-C.CP011995.1_4_SPACER10	TGCCGTGGTGTGGCCGCCGCTTGTGCGCTTATCTTG	GCA_001263815	A7436	1	phage006a	phage006a_EM3	1	1.585e-08	35	3	34711	34743	CCG|-	-|CGG
.	>stdO.class_1.type_I-C.CP011995.1_4_SPACER10	TGCCGTGGTGTGGCCGCCGCTTGTGCGCTTATCTTG	GCA_001263815	A7436	1	phage006a	phage006a_EM3	1	3.458e-08	2	31	34744	34715	CCG|-	-|CGG
.	>stdO.class_1.type_I-C.CP013131.1_3_SPACER2	TCGATACGCATCTGTGCGAGGGCGTTCTGCAGCTGT	GCA_001444325	A7A1_28	1	phage006a	phage006a_EM3	1	1.183e-11	35	6	22267	22296	CCA|-	-|TGG
.	>stdO.class_1.type_I-C.CP013131.1_3_SPACER3	AATTTTGCGGTAATTTCGTCCGCATTCGTTTCACGC	GCA_001444325	A7A1_28	1	phage006a	phage006a_EM3	1	2.962e-10	1	36	24032	23997	CCG|AGG	CCT|CGG
.	>stdO.class_1.type_I-C.CP013131.1_3_SPACER3	AATTTTGCGGTAATTTCGTCCGCATTCGTTTCACGC	GCA_001444325	A7A1_28	1	phage006a	phage006a_EM3	1	1.585e-08	35	3	23998	24030	CCG|AGG	CCT|CGG
.	>stdO.class_1.type_I-C.CP024593.1_3_SPACER11	AATGACGCCATCAACGACCAGATTATGCAGCTGATCG	GCA_002754055	KCOM2804	1	phage006a	phage006a_EM3	1	5.355e-07	4	36	28363	28395	-|-	-|-
.	>stdO.class_1.type_I-C.CP024593.1_3_SPACER11	AATGACGCCATCAACGACCAGATTATGCAGCTGATCG	GCA_002754055	KCOM2804	1	phage006a	phage006a_EM3	1	3.074e-05	35	3	28394	28362	-|-	-|-
.	>stdO.class_1.type_I-C.CP024593.1_3_SPACER17	AATCCCCCCTTTTGACACGGGGGAGGTGTGCCAGCGGCG	GCA_002754055	KCOM2804	1	phage006a	phage006a_EM3	1	0.0008691	39	4	19231	19266	-|-	-|-
.	>stdO.class_1.type_I-C.CP024593.1_3_SPACER3	AATGAGCTGCGATATAACCGTATCAGCGTGTGGCTGGG	GCA_002754055	KCOM2804	1	phage006a	phage006a_EM3	1	1.225e-05	4	36	27802	27834	-|-	-|-
.	>stdO.class_1.type_I-C.CP024593.1_4_SPACER31	TACGGCGGGTGGAGTCGGTGGGCTGGCGGCAACAAT	GCA_002754055	KCOM2804	1	phage006a	phage006a_EM3	1	1.566e-15	1	36	30100	30065	-|-	-|TGG
.	>stdO.class_1.type_I-C.CP024593.1_4_SPACER41	TGTAAACGCAAGGGATACAGTCGCCCGTCATAACGA	GCA_002754055	KCOM2804	1	phage006a	phage006a_EM3	1	5.212e-12	34	2	32279	32311	CCT|-	TTT|AGG
.	>stdO.class_1.type_I-C.CP024593.1_4_SPACER71	AATCAGGCTGCAGCCACTCTATTATATCGTAGTGA	GCA_002754055	KCOM2804	1	phage006a	phage006a_EM3	1	5.644e-08	34	2	33983	34015	CCC|CAGGAT	-|GGG
.	>stdO.class_1.type_I-C.CP024593.1_4_SPACER72	GACGAATCCGGATCGGCGTAAATCGCCAGTCCGGGA	GCA_002754055	KCOM2804	1	phage006a	phage006a_EM3	1	0.0006961	34	5	28880	28909	-|-	-|-
.	>stdO.class_1.type_I-C.CP024593.1_4_SPACER73	CGATGCAGCGGATATTACCCGTTCCGATCAGCTGCA	GCA_002754055	KCOM2804	1	phage006a	phage006a_EM3	1	2.347e-05	34	2	28387	28419	-|-	-|-
.	>stdO.class_1.type_I-C.CP024593.1_4_SPACER73	CGATGCAGCGGATATTACCCGTTCCGATCAGCTGCA	GCA_002754055	KCOM2804	1	phage006a	phage006a_EM3	1	6.372e-05	6	35	28415	28386	-|-	-|-
.	>stdO.class_1.type_I-C.CP024594.1_2_SPACER22	GACTTTGTTGCCGCCGTGCAGGGCCGCGGAGCGCTG	GCA_002754075	KCOM2805	1	phage006a	phage006a_EM3	1	9.837e-14	36	1	34430	34465	CCG|-	-|CGG
.	>stdO.class_1.type_I-C.CP024594.1_2_SPACER22	GACTTTGTTGCCGCCGTGCAGGGCCGCGGAGCGCTG	GCA_002754075	KCOM2805	1	phage006a	phage006a_EM3	1	5.212e-12	2	34	34464	34432	CCG|-	-|CGG
.	>stdO.class_1.type_I-C.CP024594.1_2_SPACER30	TGTAAACGCAAGGGATACAGTCGCCCGTCATAACGA	GCA_002754075	KCOM2805	1	phage006a	phage006a_EM3	1	5.212e-12	34	2	32279	32311	CCT|-	TTT|AGG
.	>stdO.class_1.type_I-C.CP024594.1_2_SPACER40	TACGGCGGGTGGAGTCGGTGGGCTGGCGGCAACAAT	GCA_002754075	KCOM2805	1	phage006a	phage006a_EM3	1	1.566e-15	1	36	30100	30065	-|-	-|TGG
.	>stdO.class_1.type_I-C.CP024594.1_3_SPACER41	TCGCGAGGTCTGCAGGGGCGTCGGGAGAGGGAAAAA	GCA_002754075	KCOM2805	1	phage006a	phage006a_EM3	1	1.566e-15	36	1	29268	29303	CCA|-	-|TGG
.	>stdO.class_1.type_I-C.CP024594.1_3_SPACER41	TCGCGAGGTCTGCAGGGGCGTCGGGAGAGGGAAAAA	GCA_002754075	KCOM2805	1	phage006a	phage006a_EM3	1	8.299e-14	34	2	29270	29302	CCA|-	-|TGG
.	>stdO.class_1.type_I-C.CP024594.1_3_SPACER49	CCCCCCTTTTGACACGGGGGAGGTGTGCCAGCGGCG	GCA_002754075	KCOM2805	1	phage006a	phage006a_EM3	1	5.618e-05	33	1	19234	19266	-|-	-|AGG
.	>stdO.class_1.type_I-C.CP024594.1_3_SPACER56	GACGCCATCAACGACCAGATTATGCAGCTGATCG	GCA_002754075	KCOM2805	1	phage006a	phage006a_EM3	1	3.184e-07	1	33	28363	28395	CCG|-	-|CGG
.	>stdO.class_1.type_I-C.CP024594.1_3_SPACER68	GAGCTGCGATATAACCGTATCAGCGTGTGGCTGGG	GCA_002754075	KCOM2805	1	phage006a	phage006a_EM3	1	1.237e-05	1	33	27802	27834	CCT|-	-|AGG
.	>stdO.class_1.type_I-C.CP025931.1_3_SPACER10	CTCGTAGGAGCGGGTGGAGTACTTGAAGCGCTGACG	GCA_002892555	TDC60	1	phage006a	phage006a_EM3	1	7.485e-05	36	1	28168	28203	-|GTCGGTAT	-|-
.	>stdO.class_1.type_I-C.CP025931.1_3_SPACER24	AGTACTTTTTATACACGTCCGCCCGCGCCTGCGTC	GCA_002892555	TDC60	1	phage006a	phage006a_EM3	1	0.0003509	28	2	29519	29545	-|-	-|-
.	>stdO.class_1.type_I-C.CP025931.1_3_SPACER59	TCTTCAGCGATGATTTCTATTTTAATGTCAGAGAAA	GCA_002892555	TDC60	1	phage006a	phage006a_EM3	1	5.212e-12	3	35	29986	29954	CCG|-	-|CGG
.	>stdO.class_1.type_I-C.CP025931.1_3_SPACER59	TCTTCAGCGATGATTTCTATTTTAATGTCAGAGAAA	GCA_002892555	TDC60	1	phage006a	phage006a_EM3	1	5.212e-12	35	3	29954	29986	CCG|-	-|CGG
.	>stdO.class_1.type_I-C.CP025931.1_3_SPACER61	ATTATCCCCCAGGTATTTTTTATACACGTCAGCCCT	GCA_002892555	TDC60	1	phage006a	phage006a_EM3	1	2.097e-08	36	1	29522	29557	-|-	CC|TGG
.	>stdO.class_1.type_I-C.CP025931.1_3_SPACER63	GTCGGTATTGGTCACATTACCGCGGACGGCGAAGT	GCA_002892555	TDC60	1	phage006a	phage006a_EM3	1	3.022e-10	2	34	28166	28134	-|-	-|-
.	>stdO.class_1.type_I-C.CP025931.1_3_SPACER63	GTCGGTATTGGTCACATTACCGCGGACGGCGAAGT	GCA_002892555	TDC60	1	phage006a	phage006a_EM3	1	3.022e-10	33	1	28135	28167	-|-	-|-
.	>stdO.class_1.type_I-C.CP025931.1_3_SPACER8	CTTTGATCGCATTACGGCCGCGCCCGTACGGCAAAGG	GCA_002892555	TDC60	1	phage006a	phage006a_EM3	1	6.038e-07	37	2	34771	34806	-|-	-|-
.	>stdO.class_1.type_I-C.CP073348.1_3_SPACER1	CGATGTGATAAGAGAGGCCGATGCGGTACAGTACG	GCA_018141805	GMU202011	1	phage006a	phage006a_EM3	1	8.299e-14	2	34	6612	6644	-|-	-|-
.	>stdO.class_1.type_I-C.CP073348.1_3_SPACER1	CGATGTGATAAGAGAGGCCGATGCGGTACAGTACG	GCA_018141805	GMU202011	1	phage006a	phage006a_EM3	1	8.299e-14	34	2	6644	6612	-|-	-|-
.	>stdO.class_1.type_I-C.CP073348.1_3_SPACER1	CGATGTGATAAGAGAGGCCGATGCGGTACAGTACG	GCA_018141805	GMU202011	1	phage006a	phage006a_EM3	1	8.299e-14	33	1	6643	6611	-|-	-|-
.	>stdO.class_1.type_I-C.CP073348.1_3_SPACER22	CCGTGTACGAGGTTATGGATGCTTTCTCGGAGGTT	GCA_018141805	GMU202011	1	phage006a	phage006a_EM3	1	8.935e-05	3	35	4307	4339	-|-	-|-
.	>stdO.class_1.type_I-C.FUFF01000020.1_2_SPACER2	TCGATACGCATCTGTGCGAGGGCGTTCTGCAGCTGT	GCA_900157265	A7A1_28	0.A741_28	phage006a	phage006a_EM3	1	1.183e-11	35	6	22267	22296	CCA|-	-|TGG
.	>stdO.class_1.type_I-C.FUFF01000020.1_2_SPACER3	AATTTTGCGGTAATTTCGTCCGCATTCGTTTCACGC	GCA_900157265	A7A1_28	0.A741_28	phage006a	phage006a_EM3	1	2.962e-10	1	36	24032	23997	CCG|AGG	CCT|CGG
.	>stdO.class_1.type_I-C.FUFF01000020.1_2_SPACER3	AATTTTGCGGTAATTTCGTCCGCATTCGTTTCACGC	GCA_900157265	A7A1_28	0.A741_28	phage006a	phage006a_EM3	1	1.585e-08	35	3	23998	24030	CCG|AGG	CCT|CGG
.	>stdO.class_1.type_I-C.FUFI01000001.1_1_SPACER14	AGCACGGCAATCAGCAGAAGAATGAATTTTCTCATT	GCA_900157235	SU60	1	phage006a	phage006a_EM3	1	8.299e-14	35	3	19640	19672	CCG|-	TCA|CGG
.	>stdO.class_1.type_I-C.FUFI01000001.1_1_SPACER61	GCGAGTATAAGGCTATGATAGCAGCGATGCAGACA	GCA_900157235	SU60	1	phage006a	phage006a_EM3	1	8.299e-14	3	35	8179	8211	CCG|-	-|CGG
.	>stdO.class_1.type_I-C.FUGF01000055.1_4_SPACER14	AGGCGGACACAAGAAACTGGCCGTACAGGGCTTTTT	GCA_900157245	15_9	1	phage006a	phage006a_EM3	1	0.00154	2	34	4454	4486	TCA|-	-|-
.	>stdO.class_1.type_I-C.FUGF01000055.1_4_SPACER16	TAAAAACACGTTCGCGAAATTCTTTGTCAAATACG	GCA_900157245	15_9	1	phage006a	phage006a_EM3	1	0.0003181	2	34	4961	4993	-|-	-|-
.	>stdO.class_1.type_I-C.FUGF01000055.1_5_SPACER10	TTTTCCGCAGCGCCCGCGCCCTTGCAGGTGGTAC	GCA_900157245	15_9	1	phage006a	phage006a_EM3	1	8.299e-14	2	34	34356	34324	-|-	-|-
.	>stdO.class_1.type_I-C.FUGF01000055.1_5_SPACER10	TTTTCCGCAGCGCCCGCGCCCTTGCAGGTGGTAC	GCA_900157245	15_9	1	phage006a	phage006a_EM3	1	8.299e-14	34	2	34324	34356	-|-	-|-
.	>stdO.class_1.type_I-C.FUGF01000055.1_5_SPACER10	TTTTCCGCAGCGCCCGCGCCCTTGCAGGTGGTAC	GCA_900157245	15_9	1	phage006a	phage006a_EM3	1	5.212e-12	33	1	34325	34357	-|-	-|-
.	>stdO.class_1.type_I-C.FUGG01000038.1_4_SPACER63	CAGCTGCACCTGTCGAGCTGACGATAGGTGGTTTAG	GCA_900157285	13_1	1	phage006a	phage006a_EM3	1	1.566e-15	36	1	3181	3146	-|-	-|TGG
.	>stdO.class_1.type_I-C.FUGG01000038.1_4_SPACER63	CAGCTGCACCTGTCGAGCTGACGATAGGTGGTTTAG	GCA_900157285	13_1	1	phage006a	phage006a_EM3	1	8.299e-14	2	34	3147	3179	-|-	-|TGG
.	>stdO.class_1.type_I-C.FUGG01000038.1_4_SPACER63	CAGCTGCACCTGTCGAGCTGACGATAGGTGGTTTAG	GCA_900157285	13_1	1	phage006a	phage006a_EM3	1	8.299e-14	3	35	3148	3180	-|-	-|TGG
.	>stdO.class_1.type_I-C.FUGG01000038.1_4_SPACER64	CAAAGCAAGACTATCGAACAAGTGTTCGGTCGCTTTC	GCA_900157285	13_1	1	phage006a	phage006a_EM3	1	9.837e-14	1	36	4535	4570	-|-	-|GGG
.	>stdO.class_1.type_I-C.FUGG01000038.1_4_SPACER64	CAAAGCAAGACTATCGAACAAGTGTTCGGTCGCTTTC	GCA_900157285	13_1	1	phage006a	phage006a_EM3	1	2.234e-13	2	34	4536	4568	-|-	-|GGG
.	>stdO.class_1.type_I-C.FUGG01000038.1_4_SPACER64	CAAAGCAAGACTATCGAACAAGTGTTCGGTCGCTTTC	GCA_900157285	13_1	1	phage006a	phage006a_EM3	1	2.234e-13	33	1	4567	4535	-|-	-|GGG
.	>stdO.class_1.type_I-C.FUGG01000038.1_4_SPACER71	TTATATACTCCTCGTCGTCAACGGCAATTGAGAGCAG	GCA_900157285	13_1	1	phage006a	phage006a_EM3	1	1.566e-15	37	2	1410	1375	CCG|-	-|CGG
.	>stdO.class_1.type_I-C.FUGG01000038.1_4_SPACER72	CTGTGGTATAGCGCGGTGTACGGGGAACTCAAGGCA	GCA_900157285	13_1	1	phage006a	phage006a_EM3	1	2.962e-10	1	36	4136	4171	CCA|-	-|TGG
.	>stdO.class_1.type_I-C.FUGG01000038.1_4_SPACER72	CTGTGGTATAGCGCGGTGTACGGGGAACTCAAGGCA	GCA_900157285	13_1	1	phage006a	phage006a_EM3	1	1.585e-08	2	34	4137	4169	CCA|-	-|TGG
.	>stdO.class_1.type_I-C.FUGG01000038.1_4_SPACER74	TGGGGGAGGTGATGCCCGGGGCGGTGGACGCCATGC	GCA_900157285	13_1	1	phage006a	phage006a_EM3	1	1.585e-08	3	35	9699	9731	-|-	TCT|-
.	>stdO.class_1.type_I-C.GCA_028335105_contig_1_4_SPACER10	TGCCGTGGTGTGGCCGCCGCTTGTGCGCTTATCTTG	GCA_028335105	A7436C	0.A7436	phage006a	phage006a_EM3	1	1.585e-08	35	3	34711	34743	CCG|-	-|CGG
.	>stdO.class_1.type_I-C.GCA_028335105_contig_1_4_SPACER10	TGCCGTGGTGTGGCCGCCGCTTGTGCGCTTATCTTG	GCA_028335105	A7436C	0.A7436	phage006a	phage006a_EM3	1	3.458e-08	2	31	34744	34715	CCG|-	-|CGG
.	>stdO.class_1.type_I-C.KI260157.1_4_SPACER10	GGGCGATGCAATCAACAATCGGGGCGTCGTCCCG	GCA_000467975	F0566	1	phage006a	phage006a_EM3	1	5.212e-12	1	33	33719	33687	-|-	-|CGG
.	>stdO.class_1.type_I-C.KI260157.1_4_SPACER10	GGGCGATGCAATCAACAATCGGGGCGTCGTCCCG	GCA_000467975	F0566	1	phage006a	phage006a_EM3	1	5.212e-12	34	2	33686	33718	-|-	-|CGG
.	>stdO.class_1.type_I-C.KI260157.1_4_SPACER8	GATCGGCGTAAATCGCCAGTCCGGCACGTGCTCCCC	GCA_000467975	F0566	1	phage006a	phage006a_EM3	1	2.693e-08	36	1	28868	28903	-|-	-|-
.	>stdO.class_1.type_I-C.KZ248291.1_2_SPACER14	CGCCTCGCTGGCGGACGAGATCATCGACGATGCGGCG	GCA_002206085	SJD4	1	phage006a	phage006a_EM3	1	2.962e-10	2	37	11795	11760	CCT|-	ATG|AGG
.	>stdO.class_1.type_I-C.KZ248291.1_2_SPACER14	CGCCTCGCTGGCGGACGAGATCATCGACGATGCGGCG	GCA_002206085	SJD4	1	phage006a	phage006a_EM3	1	2.824e-07	25	2	11772	11795	CCT|-	ATG|AGG
.	>stdO.class_2.type_II-C.CP024592.1_4_SPACER10	AGTCGCGACGACACAACCATCCTCTCGGCT	GCA_002754035	KCOM2803	1	phage006a	phage006a_EM3	1	4.354e-12	1	30	15001	14972	-|-	-|-
.	>stdO.class_2.type_II-C.CP024592.1_4_SPACER10	AGTCGCGACGACACAACCATCCTCTCGGCT	GCA_002754035	KCOM2803	1	phage006a	phage006a_EM3	1	4.354e-12	30	1	14972	15001	-|-	-|-
.	>stdO.class_2.type_II-C.CP024592.1_4_SPACER6	CAATAAATGGATCAACAACGAGCGTTGGGA	GCA_002754035	KCOM2803	1	phage006a	phage006a_EM3	1	4.354e-12	30	1	16923	16952	-|-	TCC|-
.	>stdO.class_2.type_II-C.CP024598.1_1_SPACER4	TTGCGCAGGGCGCGGCATAGCTGCGGGTGC	GCA_002754135	KCOM2798	1	phage006a	phage006a_EM3	1	4.354e-12	1	30	34413	34384	-|-	-|-
.	>stdO.class_2.type_II-C.CP024598.1_1_SPACER4	TTGCGCAGGGCGCGGCATAGCTGCGGGTGC	GCA_002754135	KCOM2798	1	phage006a	phage006a_EM3	1	4.354e-12	30	1	34384	34413	-|-	-|-
.	>stdO.class_2.type_II-C.CP024599.1_1_SPACER10	AGTCGCGACGACACAACCATCCTCTCGGCT	GCA_002754155	KCOM2800	1	phage006a	phage006a_EM3	1	4.354e-12	1	30	15001	14972	-|-	-|-
.	>stdO.class_2.type_II-C.CP024599.1_1_SPACER10	AGTCGCGACGACACAACCATCCTCTCGGCT	GCA_002754155	KCOM2800	1	phage006a	phage006a_EM3	1	4.354e-12	30	1	14972	15001	-|-	-|-
.	>stdO.class_2.type_II-C.CP024599.1_1_SPACER14	CGTTCGAACTTGTACCAGCGCGTCCGCCAT	GCA_002754155	KCOM2800	1	phage006a	phage006a_EM3	1	0.000102	30	1	29213	29242	-|-	-|-
.	>stdO.class_2.type_II-C.CP024599.1_1_SPACER6	CAATAAATGGATCAACAACGAGCGTTGGGA	GCA_002754155	KCOM2800	1	phage006a	phage006a_EM3	1	4.354e-12	30	1	16923	16952	-|-	TCC|-
.	>stdO.class_2.type_II-C.JAEMBM010000011.1_1_SPACER14	ACCTCTCCCACATATCGGATGATATTCCCT	GCA_021406705	TV14	1	phage006a	phage006a_EM3	1	4.354e-12	30	1	5250	5279	-|GGG	CCC|TGG
.	>stdO.class_2.type_II-C.SGAZ01000002.1_2_SPACER24	CCCGATTGGGTATATGACACGACGGAGGCG	GCA_004214925	H3	1	phage006a	phage006a_EM3	1	2.03e-07	1	30	34010	34039	-|CGG	CCG|-
.	>stdO.class_2.type_VI-B2.CAJPNQ010000016.1_2_SPACER5	ACATTCGCTAAATTTTTTGTCAAATACGAC	GCA_905372065	SRR9217400_mag_bin_3	1	phage006a	phage006a_EM3	1	0.0001284	1	30	4967	4996	-|-	-|-
.	>stdO.class_2.type_VI-B2.CP024600.1_2_SPACER5	ATAATAGTTCTGAGGGTAAAAGAGGTAGTA	GCA_002753975	KCOM2801	1	phage006a	phage006a_EM3	1	4.354e-12	30	1	29894	29923	TTG|-	-|-
.	>stdO.class_2.type_VI-B2.FUFG01000019.1_2_SPACER6	ATAATAGTTCTGAGGGTAAAAGAGGTAGTA	GCA_900157275	84_3	1	phage006a	phage006a_EM3	1	4.354e-12	30	1	29894	29923	TTG|-	-|-
.	>stdO.class_2.type_VI-B2.JAEMBQ010000001.1_1_SPACER1	TAGTCGATACGAACTATCTCCTGCTCGCAAGA	GCA_021406785	1436	1	phage006a	phage006a_EM3	1	2.789e-10	2	31	34912	34883	TCG|-	-|-
.	>stdO.class_2.type_VI-B2.JAEMBQ010000001.1_1_SPACER1	TAGTCGATACGAACTATCTCCTGCTCGCAAGA	GCA_021406785	1436	1	phage006a	phage006a_EM3	1	6.333e-10	29	3	34885	34911	TCG|-	-|-
.	>stdO.class_2.type_VI-B2.NSLU01000004.1_4_SPACER19	GCTGTTATGCACCCCGTTTGTCACCAGCCC	GCA_002529215	WW2881	1	phage006a	phage006a_EM3	1	0.0003541	30	4	28940	28966	-|-	-|-
.	>stdO.class_2.type_VI-B2.SGAZ01000001.1_1_SPACER2	GCTGTTATGCACCCCGTTTGTCACCAGCCC	GCA_004214925	H3	1	phage006a	phage006a_EM3	1	0.0003541	30	4	28940	28966	-|-	-|-
.	>stdO.class_2.type_VI-B2.SGBA01000001.1_1_SPACER12	TAAATAGTAATGCGGCTTAAAATATTTGAA	GCA_004214945	CP3	1	phage006a	phage006a_EM3	1	8.483e-07	30	1	34115	34144	-|-	-|-
.	>stdO.class_1.type_I-B.AP012203.1_4_SPACER1	AATATGCCCGCGCTCGGGGTTAAAAAGGGAGCGAA	GCA_000270225	TDC60	0.TDC60	phage007a	phage007a_Bg4	1	5.212e-12	1	33	33372	33340	CCA|-	AAG|TGG
.	>stdO.class_1.type_I-B.AP012203.1_4_SPACER1	AATATGCCCGCGCTCGGGGTTAAAAAGGGAGCGAA	GCA_000270225	TDC60	0.TDC60	phage007a	phage007a_Bg4	1	5.212e-12	33	1	33340	33372	CCA|-	AAG|TGG
.	>stdO.class_1.type_I-B.AP012203.1_4_SPACER1	AATATGCCCGCGCTCGGGGTTAAAAAGGGAGCGAA	GCA_000270225	TDC60	0.TDC60	phage007a	phage007a_Bg4	1	3.022e-10	2	34	33371	33339	CCA|-	AAG|TGG
.	>stdO.class_1.type_I-B.AP012203.1_4_SPACER1	AATATGCCCGCGCTCGGGGTTAAAAAGGGAGCGAA	GCA_000270225	TDC60	0.TDC60	phage007a	phage007a_Bg4	1	6.725e-10	32	3	33341	33370	CCA|-	AAG|TGG
.	>stdO.class_1.type_I-B.CP007756.1_2_SPACER60	TAACAAACTGGGGGTGTTTCGCCCCGATGAATGATA	GCA_000739415	HG66	1	phage007a	phage007a_Bg4	1	5.212e-12	34	2	32401	32433	CCA|-	-|TGG
.	>stdO.class_1.type_I-B.CP007756.1_2_SPACER61	CCTGTACGCGGCCGGACAGGGCTTGCCGTCGTGGTA	GCA_000739415	HG66	1	phage007a	phage007a_Bg4	1	9.837e-14	36	1	29148	29183	-|-	CTC|TGG
.	>stdO.class_1.type_I-B.CP007756.1_2_SPACER61	CCTGTACGCGGCCGGACAGGGCTTGCCGTCGTGGTA	GCA_000739415	HG66	1	phage007a	phage007a_Bg4	1	5.212e-12	2	34	29182	29150	-|-	CTC|TGG
.	>stdO.class_1.type_I-B.CP007756.1_2_SPACER66	ACATTTGGCGGACGGCACCGTCCACACGGATGCCCA	GCA_000739415	HG66	1	phage007a	phage007a_Bg4	1	1.566e-15	36	1	5751	5786	CCA|-	-|TGG
.	>stdO.class_1.type_I-B.CP007756.1_2_SPACER66	ACATTTGGCGGACGGCACCGTCCACACGGATGCCCA	GCA_000739415	HG66	1	phage007a	phage007a_Bg4	1	8.299e-14	2	34	5785	5753	CCA|-	-|TGG
.	>stdO.class_1.type_I-B.CP007756.1_2_SPACER66	ACATTTGGCGGACGGCACCGTCCACACGGATGCCCA	GCA_000739415	HG66	1	phage007a	phage007a_Bg4	1	8.299e-14	3	35	5784	5752	CCA|-	-|TGG
.	>stdO.class_1.type_I-B.CP007756.1_2_SPACER66	ACATTTGGCGGACGGCACCGTCCACACGGATGCCCA	GCA_000739415	HG66	1	phage007a	phage007a_Bg4	1	8.299e-14	34	2	5753	5785	CCA|-	-|TGG
.	>stdO.class_1.type_I-B.CP007756.1_2_SPACER67	CGCAGTACTGCTGTAGCATTTCTTCGAGTTTGTTTT	GCA_000739415	HG66	1	phage007a	phage007a_Bg4	1	8.299e-14	3	35	7340	7308	CCG|-	-|CGG
.	>stdO.class_1.type_I-B.CP007756.1_2_SPACER67	CGCAGTACTGCTGTAGCATTTCTTCGAGTTTGTTTT	GCA_000739415	HG66	1	phage007a	phage007a_Bg4	1	8.299e-14	34	2	7309	7341	CCG|-	-|CGG
.	>stdO.class_1.type_I-B.CP007756.1_2_SPACER88	CTCTTTCGAAAGCGATACAGACCTTGCTAAAAAAAT	GCA_000739415	HG66	1	phage007a	phage007a_Bg4	1	2.418e-05	2	34	1619	1651	TCT|-	-|-
.	>stdO.class_1.type_I-B.CP007756.1_2_SPACER88	CTCTTTCGAAAGCGATACAGACCTTGCTAAAAAAAT	GCA_000739415	HG66	1	phage007a	phage007a_Bg4	1	0.0002741	36	1	1653	1618	TCT|-	-|-
.	>stdO.class_1.type_I-B.CP024595.1_3_SPACER88	TGCAGGGCGACAAGGGCGCCCGATCCCTCGGAGAGGT	GCA_002754095	KCOM3001	1	phage007a	phage007a_Bg4	1	9.837e-14	37	2	13595	13630	-|-	-|TGG
.	>stdO.class_1.type_I-B.CP024595.1_3_SPACER88	TGCAGGGCGACAAGGGCGCCCGATCCCTCGGAGAGGT	GCA_002754095	KCOM3001	1	phage007a	phage007a_Bg4	1	5.212e-12	3	35	13629	13597	-|-	-|TGG
.	>stdO.class_1.type_I-B.CP024595.1_3_SPACER90	CGAGACCTCGACGTTATAGACGCGCGCCTTCGCGGC	GCA_002754095	KCOM3001	1	phage007a	phage007a_Bg4	1	5.919e-07	36	1	31915	31950	-|-	-|TGG
.	>stdO.class_1.type_I-B.CP024599.1_2_SPACER47	CGCGCACCGTCCACCTGGTGACGGTAGGCCCCGTCT	GCA_002754155	KCOM2800	1	phage007a	phage007a_Bg4	1	9.837e-14	36	1	17402	17437	CCT|-	-|AGG
.	>stdO.class_1.type_I-B.CP024599.1_2_SPACER47	CGCGCACCGTCCACCTGGTGACGGTAGGCCCCGTCT	GCA_002754155	KCOM2800	1	phage007a	phage007a_Bg4	1	5.212e-12	34	2	17404	17436	CCT|-	-|AGG
.	>stdO.class_1.type_I-B.CP024599.1_2_SPACER81	CAGATGGTGTGGAAAGCTCTCTCTTTCGAAAGCGAT	GCA_002754155	KCOM2800	1	phage007a	phage007a_Bg4	1	6.624e-08	1	36	1598	1633	CCG|-	-|CGG
.	>stdO.class_1.type_I-B.CP024599.1_2_SPACER81	CAGATGGTGTGGAAAGCTCTCTCTTTCGAAAGCGAT	GCA_002754155	KCOM2800	1	phage007a	phage007a_Bg4	1	6.144e-06	35	3	1632	1600	CCG|-	-|CGG
.	>stdO.class_1.type_I-B.CP024599.1_2_SPACER99	TGAGTAGTTCGCATTGACTGTCGTTATCAAGCCCGT	GCA_002754155	KCOM2800	1	phage007a	phage007a_Bg4	1	0.0005277	36	1	32518	32553	CCA|-	-|TGG
.	>stdO.class_1.type_I-B.CP024600.1_1_SPACER2	TGTGGCGGCCGAGAGCGGTTCGCCTTTTTGTACGC	GCA_002753975	KCOM2801	1	phage007a	phage007a_Bg4	1	0.001585	27	1	34650	34676	-|CGG	CCG|TGG
.	>stdO.class_1.type_I-B.CP024600.1_1_SPACER6	CCGCCAGCTTGTGACTTCGTCCGTCTTGTCGATC	GCA_002753975	KCOM2801	1	phage007a	phage007a_Bg4	1	8.299e-14	33	1	28334	28366	CCA|AGG	CCT|TGG
.	>stdO.class_1.type_I-B.FUFC01000003.1_3_SPACER20	GAGGCAGCTGCCCCCCTCGGCGATGTTTGAAAGCCG	GCA_900157325	3A1	1	phage007a	phage007a_Bg4	1	5.212e-12	34	2	20320	20288	CCT|-	-|AGG
.	>stdO.class_1.type_I-B.FUFC01000003.1_3_SPACER38	ACTCGGGGAGCTTTTCGACGTTAGCCTGTATAAAT	GCA_900157325	3A1	1	phage007a	phage007a_Bg4	1	1.189e-05	34	2	4144	4176	-|-	-|-
.	>stdO.class_1.type_I-B.FUFC01000003.1_3_SPACER63	CACAACCCTCAATCGAAAACGATCGAGCAGGCCT	GCA_900157325	3A1	1	phage007a	phage007a_Bg4	1	3.458e-08	1	30	4018	4047	CCG|-	-|CGG
.	>stdO.class_1.type_I-B.FUFD01000019.1_1_SPACER3	TTAAGTCCGGCCCCTCGGGGCTACCCTCAAATAGT	GCA_900157225	7BTORR	1	phage007a	phage007a_Bg4	1	5.212e-12	1	33	31586	31554	-|-	-|-
.	>stdO.class_1.type_I-B.FUFD01000019.1_1_SPACER3	TTAAGTCCGGCCCCTCGGGGCTACCCTCAAATAGT	GCA_900157225	7BTORR	1	phage007a	phage007a_Bg4	1	5.212e-12	34	2	31553	31585	-|-	-|-
.	>stdO.class_1.type_I-B.FUFD01000019.1_1_SPACER4	ATTATCACCGTCACCGACCCCGAGGGGCTGGTGA	GCA_900157225	7BTORR	1	phage007a	phage007a_Bg4	1	5.212e-12	1	33	28746	28778	-|-	-|GGG
.	>stdO.class_1.type_I-B.FUFD01000019.1_1_SPACER4	ATTATCACCGTCACCGACCCCGAGGGGCTGGTGA	GCA_900157225	7BTORR	1	phage007a	phage007a_Bg4	1	6.333e-10	32	6	28777	28751	-|-	-|GGG
.	>stdO.class_1.type_I-B.FUFG01000001.1_1_SPACER69	CCGCCAGCTTGTGACTTCGTCCGTCTTGTCGATC	GCA_900157275	84_3	1	phage007a	phage007a_Bg4	1	8.299e-14	33	1	28334	28366	CCA|AGG	CCT|TGG
.	>stdO.class_1.type_I-B.FUFG01000001.1_1_SPACER77	CGACGACTATTTGGCCGTGTTGATCTTGTTTGCCCTC	GCA_900157275	84_3	1	phage007a	phage007a_Bg4	1	1.566e-15	37	2	32860	32895	CCT|-	-|AGG
.	>stdO.class_1.type_I-B.FUFG01000001.1_1_SPACER80	TGTGGCGGCCGAGAGCGGTTCGCCTTTTTGTACGC	GCA_900157275	84_3	1	phage007a	phage007a_Bg4	1	0.001585	27	1	34650	34676	-|CGG	CCG|TGG
.	>stdO.class_1.type_I-B.FUFJ01000087.1_1_SPACER1	ATCAGCTGCATAATCTGGTCGTTGATGGCGTCCGGCA	GCA_900157345	AFR5B1	1	phage007a	phage007a_Bg4	1	0.00154	35	3	28187	28219	-|-	-|CGG
.	>stdO.class_1.type_I-B.FUFJ01000087.1_1_SPACER5	CGCAATTCGGTGACCTTTCAAATCTGCGGGTATTCG	GCA_900157345	AFR5B1	1	phage007a	phage007a_Bg4	1	3.449e-07	3	35	28085	28117	CCG|-	-|CGG
.	>stdO.class_1.type_I-B.FUFJ01000087.1_1_SPACER52	CGGCCACCGGGTTGGGCAGGTCTAAATAGTAATGCG	GCA_900157345	AFR5B1	1	phage007a	phage007a_Bg4	1	2.045e-06	34	2	33961	33993	-|-	-|CCGAGT
.	>stdO.class_1.type_I-B.FUFJ01000087.1_1_SPACER53	CCGCTTGTGCGCTTATCTTGGTTTGTAACAGCGG	GCA_900157345	AFR5B1	1	phage007a	phage007a_Bg4	1	5.212e-12	34	2	34527	34559	CCG|-	-|CGG
.	>stdO.class_1.type_I-B.FUFJ01000087.1_1_SPACER55	TAACCGGTGAGCATGTCCCCGACTGGCGATTTAC	GCA_900157345	AFR5B1	1	phage007a	phage007a_Bg4	1	4.33e-06	3	32	28695	28724	CCG|-	-|CGG
.	>stdO.class_1.type_I-B.FUFJ01000087.1_1_SPACER55	TAACCGGTGAGCATGTCCCCGACTGGCGATTTAC	GCA_900157345	AFR5B1	1	phage007a	phage007a_Bg4	1	0.0016	28	2	28720	28694	CCG|-	-|CGG
.	>stdO.class_1.type_I-B.FUFJ01000087.1_1_SPACER56	GCCGCTCTACGCAGAGGCGGGCAAGGCCCGCGCGGAA	GCA_900157345	AFR5B1	1	phage007a	phage007a_Bg4	1	2.962e-10	37	2	33652	33687	-|-	-|-
.	>stdO.class_1.type_I-B.FUFJ01000087.1_1_SPACER56	GCCGCTCTACGCAGAGGCGGGCAAGGCCCGCGCGGAA	GCA_900157345	AFR5B1	1	phage007a	phage007a_Bg4	1	3.022e-10	35	3	33654	33686	-|-	-|-
.	>stdO.class_1.type_I-B.FUFJ01000087.1_1_SPACER9	CTACGGGGTGAGGCAGGTCTAAATAGTAATGCGGCT	GCA_900157345	AFR5B1	1	phage007a	phage007a_Bg4	1	8.299e-14	34	2	33958	33990	-|TAAAGTAT	-|-
.	>stdO.class_1.type_I-B.JAEMBG010000058.1_2_SPACER11	GCCGCAAACATTTACGCCCTACAGCGGTACGGGCA	GCA_021406605	JKG10	1	phage007a	phage007a_Bg4	1	5.212e-12	2	34	31163	31195	CCA|-	-|TGG
.	>stdO.class_1.type_I-B.JAEMBH010000041.1_4_SPACER6	TACGGCAAAGGCGGCGGGTGAAATATCAGTGTTCCGT	GCA_021406655	JKG9	1	phage007a	phage007a_Bg4	1	7.375e-07	35	3	34578	34610	-|-	-|CGG
.	>stdO.class_1.type_I-B.JAEMBH010000041.1_4_SPACER7	CACTTACAACAATAATAACCTAACCCTGCGCGTACC	GCA_021406655	JKG9	1	phage007a	phage007a_Bg4	1	8.299e-14	2	34	31858	31890	-|-	-|-
.	>stdO.class_1.type_I-B.JAEMBH010000041.1_4_SPACER7	CACTTACAACAATAATAACCTAACCCTGCGCGTACC	GCA_021406655	JKG9	1	phage007a	phage007a_Bg4	1	8.299e-14	35	3	31891	31859	-|-	-|-
.	>stdO.class_1.type_I-B.JAEMBH010000082.1_2_SPACER36	AATAGTCGTCGATGGCATACAAGACAGAAGCTAAACC	GCA_021406655	JKG9	1	phage007a	phage007a_Bg4	1	3.635e-08	2	28	32887	32913	CCA|-	-|TGG
.	>stdO.class_1.type_I-B.JAEMBJ010000004.1_2_SPACER23	ATCTGATCCGGCTCGACGGTAGAGTCGTGCGGCTCG	GCA_021406645	B158	1	phage007a	phage007a_Bg4	1	0.0009615	3	35	19127	19159	CCG|TGG	CCA|CGG
.	>stdO.class_1.type_I-B.JAEMBL010000045.1_1_SPACER22	ATCATTTACGCCCGCCAAATACCGCTCATAGGAGC	GCA_021406685	1439	1	phage007a	phage007a_Bg4	1	4.266e-08	33	1	28022	28054	-|-	-|TGG
.	>stdO.class_1.type_I-B.JAEMBM010000042.1_3_SPACER12	TCGTGGACGAGTTCACCTCAGTCATAGACCGCCAAA	GCA_021406705	TV14	1	phage007a	phage007a_Bg4	1	3.022e-10	2	34	33702	33734	-|-	-|CGG
.	>stdO.class_1.type_I-B.JAEMBM010000042.1_3_SPACER12	TCGTGGACGAGTTCACCTCAGTCATAGACCGCCAAA	GCA_021406705	TV14	1	phage007a	phage007a_Bg4	1	1.585e-08	3	35	33703	33735	-|-	-|CGG
.	>stdO.class_1.type_I-B.JAEMBM010000042.1_3_SPACER15	CAACGGACTATATCGACCTCGACACTCGCGGCCT	GCA_021406705	TV14	1	phage007a	phage007a_Bg4	1	2.789e-10	3	32	27119	27148	CCG|-	TCT|CGG
.	>stdO.class_1.type_I-B.JAEMBM010000042.1_3_SPACER16	AATTGGATGGGGTGTTTTTTTGGTTCAATTTTGCGG	GCA_021406705	TV14	1	phage007a	phage007a_Bg4	1	9.837e-14	1	36	17024	17059	CCG|-	-|CGG
.	>stdO.class_1.type_I-B.JAEMBM010000042.1_3_SPACER16	AATTGGATGGGGTGTTTTTTTGGTTCAATTTTGCGG	GCA_021406705	TV14	1	phage007a	phage007a_Bg4	1	5.212e-12	3	35	17026	17058	CCG|-	-|CGG
.	>stdO.class_1.type_I-B.JAEMBM010000042.1_3_SPACER17	TTGTTTATTTGCCGTTTAGAATTGCTCGTGTGTAGCC	GCA_021406705	TV14	1	phage007a	phage007a_Bg4	1	8.483e-07	37	8	11196	11167	CCA|-	-|TGG
.	>stdO.class_1.type_I-B.JAEMBM010000042.1_3_SPACER18	CTGCGCGAGGGTGTCGTAATAGCCGAAAGCCTCTCC	GCA_021406705	TV14	1	phage007a	phage007a_Bg4	1	5.646e-12	1	36	22807	22772	CCA|-	-|TGG
.	>stdO.class_1.type_I-B.JAEMBM010000042.1_3_SPACER18	CTGCGCGAGGGTGTCGTAATAGCCGAAAGCCTCTCC	GCA_021406705	TV14	1	phage007a	phage007a_Bg4	1	5.646e-12	36	1	22772	22807	CCA|-	-|TGG
.	>stdO.class_1.type_I-B.JAEMBM010000042.1_3_SPACER18	CTGCGCGAGGGTGTCGTAATAGCCGAAAGCCTCTCC	GCA_021406705	TV14	1	phage007a	phage007a_Bg4	1	3.022e-10	35	3	22773	22805	CCA|-	-|TGG
.	>stdO.class_1.type_I-B.JAEMBM010000042.1_3_SPACER19	CTGCAAAGACCCTTGCGGAAATACAGGAACTGAAC	GCA_021406705	TV14	1	phage007a	phage007a_Bg4	1	1.481e-05	3	35	12930	12898	CCG|-	TTT|CGG
.	>stdO.class_1.type_I-B.JAEMBM010000042.1_3_SPACER2	CAGTTCGTGATGGGTATTGACGCCGACGGAAATACAG	GCA_021406705	TV14	1	phage007a	phage007a_Bg4	1	2.097e-08	1	36	32425	32460	-|-	-|GGG
.	>stdO.class_1.type_I-B.JAEMBM010000042.1_3_SPACER20	CCGTTTCGACGATGTGCTCTCCATCCTGTCGAAC	GCA_021406705	TV14	1	phage007a	phage007a_Bg4	1	8.299e-14	2	34	10562	10594	TCG|-	-|-
.	>stdO.class_1.type_I-B.JAEMBM010000042.1_3_SPACER22	CAGCGTATTCGGGCCGCATATCTAACGCCTTGCATCG	GCA_021406705	TV14	1	phage007a	phage007a_Bg4	1	1.229e-10	37	2	29286	29321	-|-	-|-
.	>stdO.class_1.type_I-B.JAEMBM010000042.1_3_SPACER23	ACGTCACGGCTACCCCGCCGTATCGCAGCTCGGGCA	GCA_021406705	TV14	1	phage007a	phage007a_Bg4	1	0.0007059	34	2	31043	31075	CCG|-	-|CGG
.	>stdO.class_1.type_I-B.JAEMBM010000042.1_3_SPACER25	GGTAGTCGTTTATACCAGCCTGCCGGGGCCTTGTA	GCA_021406705	TV14	1	phage007a	phage007a_Bg4	1	3.022e-10	35	3	32740	32772	CCG|-	-|CGG
.	>stdO.class_1.type_I-B.JAEMBM010000042.1_3_SPACER28	CTCGATATTATAATGCGGACGAACGCGACGGAGACAT	GCA_021406705	TV14	1	phage007a	phage007a_Bg4	1	3.424e-08	37	14	33018	33041	-|-	-|-
.	>stdO.class_1.type_I-B.JAEMBM010000064.1_2_SPACER6	CCCCCTTGAAGGGCTGAACCGATTCGGATTTCCACG	GCA_021406705	TV14	1	phage007a	phage007a_Bg4	1	5.212e-12	34	2	32554	32586	-|-	-|CGG
.	>stdO.class_1.type_I-B.JAEMBP010000045.1_3_SPACER41	TCCCCGCGGGGGTGGCGGTGCAATGGATAACGAGGT	GCA_021406795	D83T3	1	phage007a	phage007a_Bg4	1	0.00288	34	2	19004	19036	CCA|-	-|TGG
.	>stdO.class_1.type_I-B.JAEMBQ010000042.1_2_SPACER17	CTCGATGGGGATCTCCGCCGTGTGCTCCCAAATAT	GCA_021406785	1436	1	phage007a	phage007a_Bg4	1	8.299e-14	1	33	33402	33370	-|-	-|GGG
.	>stdO.class_1.type_I-B.JAEMBQ010000042.1_2_SPACER17	CTCGATGGGGATCTCCGCCGTGTGCTCCCAAATAT	GCA_021406785	1436	1	phage007a	phage007a_Bg4	1	8.299e-14	2	34	33401	33369	-|-	-|GGG
.	>stdO.class_1.type_I-B.JAEMBQ010000042.1_2_SPACER17	CTCGATGGGGATCTCCGCCGTGTGCTCCCAAATAT	GCA_021406785	1436	1	phage007a	phage007a_Bg4	1	8.299e-14	35	3	33368	33400	-|-	-|GGG
.	>stdO.class_1.type_I-B.JAEMBQ010000042.1_2_SPACER17	CTCGATGGGGATCTCCGCCGTGTGCTCCCAAATAT	GCA_021406785	1436	1	phage007a	phage007a_Bg4	1	8.299e-14	33	1	33370	33402	-|-	-|GGG
.	>stdO.class_1.type_I-B.JAEMBQ010000042.1_2_SPACER18	AGCAGGAACTGCGCGAAGCGGTGGATAAATATCTCG	GCA_021406785	1436	1	phage007a	phage007a_Bg4	1	3.022e-10	3	35	27047	27079	-|-	-|CGG
.	>stdO.class_1.type_I-B.JAEMBQ010000042.1_2_SPACER18	AGCAGGAACTGCGCGAAGCGGTGGATAAATATCTCG	GCA_021406785	1436	1	phage007a	phage007a_Bg4	1	3.022e-10	35	3	27079	27047	-|-	-|CGG
.	>stdO.class_1.type_I-B.JAEMBQ010000042.1_2_SPACER18	AGCAGGAACTGCGCGAAGCGGTGGATAAATATCTCG	GCA_021406785	1436	1	phage007a	phage007a_Bg4	1	1.396e-09	36	7	27080	27051	-|-	-|CGG
.	>stdO.class_1.type_I-B.JAEMBQ010000042.1_2_SPACER19	ATGTGCTGGAGCAGACGCTTATAACAGTGCTGAAAA	GCA_021406785	1436	1	phage007a	phage007a_Bg4	1	8.299e-14	3	35	27359	27391	CCG|-	-|CGG
.	>stdO.class_1.type_I-B.JAEMBQ010000042.1_2_SPACER23	TCGAGATATCGCTATTATGCGCGCCGTTTGTCACCAGT	GCA_021406785	1436	1	phage007a	phage007a_Bg4	1	0.002161	6	38	28804	28772	-|-	-|CGATGAAT
.	>stdO.class_1.type_I-B.KI258943.1_3_SPACER6	TCCCCGCGGGGGTGGCGGTGCAATGGATAACGAGGT	GCA_000467795	F0568	1	phage007a	phage007a_Bg4	1	0.00288	34	2	19004	19036	CCA|-	-|TGG
.	>stdO.class_1.type_I-B.KI259002.1_1_SPACER6	AACCCTGCGCGTACCCGCCTCTGCAGTTGCAAACAG	GCA_000467815	F0569	1	phage007a	phage007a_Bg4	1	3.022e-10	2	34	31879	31911	CCT|-	-|AGG
.	>stdO.class_1.type_I-B.KI259002.1_11_SPACER2	GCCCGGGCGGCGGCGTCATCGAGCGGGTGGACATGG	GCA_000467815	F0569	1	phage007a	phage007a_Bg4	1	0.0002468	3	32	27680	27709	-|CGG	CCG|-
.	>stdO.class_1.type_I-B.KI259002.1_12_SPACER5	TCGTCACGATCGGGGCTAACCATAACGCCCTTGCCT	GCA_000467815	F0569	1	phage007a	phage007a_Bg4	1	5.212e-12	3	35	17449	17481	-|-	-|-
.	>stdO.class_1.type_I-B.KI259002.1_12_SPACER5	TCGTCACGATCGGGGCTAACCATAACGCCCTTGCCT	GCA_000467815	F0569	1	phage007a	phage007a_Bg4	1	2.797e-11	1	30	17447	17476	-|-	-|-
.	>stdO.class_1.type_I-B.KI259002.1_12_SPACER6	TTGAGCATGCGCTGCAGCATTTCGTTGATCTTATACCA	GCA_000467815	F0569	1	phage007a	phage007a_Bg4	1	2.234e-13	38	6	14990	14958	CCG|-	-|CGG
.	>stdO.class_1.type_I-B.KI259002.1_12_SPACER6	TTGAGCATGCGCTGCAGCATTTCGTTGATCTTATACCA	GCA_000467815	F0569	1	phage007a	phage007a_Bg4	1	2.797e-11	7	36	14959	14988	CCG|-	-|CGG
.	>stdO.class_1.type_I-B.KI259002.1_12_SPACER8	GTGCATCTCTGTGAAGACCTCGCCCTCGCTCAGCG	GCA_000467815	F0569	1	phage007a	phage007a_Bg4	1	5.212e-12	33	1	15551	15519	CCA|-	CC|TGG
.	>stdO.class_1.type_I-B.KI259002.1_3_SPACER2	ATAGCTAATATGCGGTGGCTATACGACGATAGCGGT	GCA_000467815	F0569	1	phage007a	phage007a_Bg4	1	0.0003537	7	36	28815	28844	-|-	-|GGG
.	>stdO.class_1.type_I-B.KI259972.1_5_SPACER1	TGAAAACGTCCAAACGCTTGCTCGATCGTTTTCGA	GCA_000467955	F0185	1	phage007a	phage007a_Bg4	1	0.0003181	35	3	4030	4062	-|-	-|-
.	>stdO.class_1.type_I-B.KI259972.1_5_SPACER1	TGAAAACGTCCAAACGCTTGCTCGATCGTTTTCGA	GCA_000467955	F0185	1	phage007a	phage007a_Bg4	1	0.001143	4	33	4061	4032	-|-	-|-
.	>stdO.class_1.type_I-B.KZ248348.1_3_SPACER32	CGATTTGGCGAATGCCTCGGCACCCACCTTTGCGAT	GCA_002206085	SJD4	1	phage007a	phage007a_Bg4	1	2.962e-10	36	1	33736	33771	-|-	-|TGG
.	>stdO.class_1.type_I-B.KZ248348.1_3_SPACER36	GTCATTTACGCCCGCCAAGTATCGCTCGTACGAGCG	GCA_002206085	SJD4	1	phage007a	phage007a_Bg4	1	2.172e-06	36	1	28019	28054	-|-	-|TGG
.	>stdO.class_1.type_I-B.KZ248348.1_3_SPACER36	GTCATTTACGCCCGCCAAGTATCGCTCGTACGAGCG	GCA_002206085	SJD4	1	phage007a	phage007a_Bg4	1	4.59e-05	2	34	28053	28021	-|-	-|TGG
.	>stdO.class_1.type_I-B.KZ248359.1_5_SPACER1	TCGAGGAGATCGACTGGCAAATCGGCCTTATCGTGG	GCA_002206085	SJD4	1	phage007a	phage007a_Bg4	1	3.022e-10	34	2	33431	33399	CCA|-	-|TGG
.	>stdO.class_1.type_I-B.KZ248359.1_5_SPACER1	TCGAGGAGATCGACTGGCAAATCGGCCTTATCGTGG	GCA_002206085	SJD4	1	phage007a	phage007a_Bg4	1	1.585e-08	3	35	33400	33432	CCA|-	-|TGG
.	>stdO.class_1.type_I-B.KZ248359.1_5_SPACER1	TCGAGGAGATCGACTGGCAAATCGGCCTTATCGTGG	GCA_002206085	SJD4	1	phage007a	phage007a_Bg4	1	1.467e-05	32	12	33429	33409	CCA|-	-|TGG
.	>stdO.class_1.type_I-B.KZ248359.1_5_SPACER16	CGAATAATTCGCGTTGACTGTCGTTATCAAGCCGGTT	GCA_002206085	SJD4	1	phage007a	phage007a_Bg4	1	9.411e-05	36	1	32518	32553	CCA|-	-|TGG
.	>stdO.class_1.type_I-B.KZ248426.1_2_SPACER10	AACCCTGCGCGTACCCGCCTCTGCAGTTGCAAACAC	GCA_002206105	SJD11	1	phage007a	phage007a_Bg4	1	3.022e-10	2	34	31879	31911	CCT|-	-|AGG
.	>stdO.class_1.type_I-B.LOEL01000036.1_3_SPACER21	TTTTTGTAGAGTGTAAAGTCGAGGAGGTCGCGGTAT	GCA_001553795	MP4_504	1	phage007a	phage007a_Bg4	1	8.299e-14	3	35	8713	8745	CCT|-	CTC|AGG
.	>stdO.class_1.type_I-B.LOEL01000036.1_3_SPACER25	ACGTATTTGAAGCCCTGTACGGCTCTGAAATGGCCG	GCA_001553795	MP4_504	1	phage007a	phage007a_Bg4	1	1.566e-15	1	36	34397	34362	-|-	-|AGG
.	>stdO.class_1.type_I-B.LOEL01000036.1_3_SPACER25	ACGTATTTGAAGCCCTGTACGGCTCTGAAATGGCCG	GCA_001553795	MP4_504	1	phage007a	phage007a_Bg4	1	8.299e-14	35	3	34363	34395	-|-	-|AGG
.	>stdO.class_1.type_I-B.NSLO01000034.1_2_SPACER11	AGGTACTTTTTATACACGTCGGCTCTGGCTCGCCCC	GCA_002529365	WW3102	1	phage007a	phage007a_Bg4	1	8.299e-14	35	3	29343	29375	CCC|AGG	CCT|GGG
.	>stdO.class_1.type_I-B.NSLO01000034.1_2_SPACER11	AGGTACTTTTTATACACGTCGGCTCTGGCTCGCCCC	GCA_002529365	WW3102	1	phage007a	phage007a_Bg4	1	5.212e-12	34	2	29344	29376	CCC|AGG	CCT|GGG
.	>stdO.class_1.type_I-B.NSLP01000006.1_2_SPACER11	ATAGTGGCTCGCCTTTTTTGTAGGCGGCCTTGATGG	GCA_002529235	WW3040	1	phage007a	phage007a_Bg4	1	7.375e-07	34	2	34632	34664	CCG|-	-|CGG
.	>stdO.class_1.type_I-B.NSLP01000006.1_2_SPACER20	CGGGGAAGGCGTCCCGGAACAGGGTACCGTCGAAG	GCA_002529235	WW3040	1	phage007a	phage007a_Bg4	1	3.022e-10	3	35	9530	9498	-|-	-|-
.	>stdO.class_1.type_I-B.NSLP01000006.1_2_SPACER20	CGGGGAAGGCGTCCCGGAACAGGGTACCGTCGAAG	GCA_002529235	WW3040	1	phage007a	phage007a_Bg4	1	3.988e-09	34	2	9499	9531	-|-	-|-
.	>stdO.class_1.type_I-B.NSLS01000009.1_3_SPACER1	TGTGCTCCCAAATATGCCCGCGCTCGGGGTTAAAG	GCA_002529155	WW2903	1	phage007a	phage007a_Bg4	1	8.299e-14	2	34	33381	33349	-|AGG	CCT|CGG
.	>stdO.class_1.type_I-B.NSLS01000009.1_3_SPACER1	TGTGCTCCCAAATATGCCCGCGCTCGGGGTTAAAG	GCA_002529155	WW2903	1	phage007a	phage007a_Bg4	1	8.299e-14	3	35	33380	33348	-|AGG	CCT|CGG
.	>stdO.class_1.type_I-B.NSLS01000009.1_3_SPACER1	TGTGCTCCCAAATATGCCCGCGCTCGGGGTTAAAG	GCA_002529155	WW2903	1	phage007a	phage007a_Bg4	1	8.299e-14	34	2	33349	33381	-|AGG	CCT|CGG
.	>stdO.class_1.type_I-B.NSLS01000009.1_3_SPACER1	TGTGCTCCCAAATATGCCCGCGCTCGGGGTTAAAG	GCA_002529155	WW2903	1	phage007a	phage007a_Bg4	1	8.299e-14	33	1	33350	33382	-|AGG	CCT|CGG
.	>stdO.class_1.type_I-B.NSLS01000009.1_3_SPACER30	ACAGAATGGCAACAGTGCAACATTTACATTATGACG	GCA_002529155	WW2903	1	phage007a	phage007a_Bg4	1	1.257e-11	4	36	32083	32115	-|-	-|CGG
.	>stdO.class_1.type_I-B.NSLS01000009.1_3_SPACER42	TAGACTTCGACGGTACCCTGTTCCGGGACGCCTTC	GCA_002529155	WW2903	1	phage007a	phage007a_Bg4	1	3.022e-10	3	35	9496	9528	-|-	-|-
.	>stdO.class_1.type_I-B.NSLS01000009.1_3_SPACER42	TAGACTTCGACGGTACCCTGTTCCGGGACGCCTTC	GCA_002529155	WW2903	1	phage007a	phage007a_Bg4	1	3.022e-10	34	2	9527	9495	-|-	-|-
.	>stdO.class_1.type_I-B.NSLS01000009.1_3_SPACER43	CTATCAAGGATGGCAGCAACGCTATTGAAAACTTT	GCA_002529155	WW2903	1	phage007a	phage007a_Bg4	1	8.299e-14	3	35	24887	24919	-|-	-|-
.	>stdO.class_1.type_I-B.NSLS01000009.1_3_SPACER43	CTATCAAGGATGGCAGCAACGCTATTGAAAACTTT	GCA_002529155	WW2903	1	phage007a	phage007a_Bg4	1	8.299e-14	34	2	24918	24886	-|-	-|-
.	>stdO.class_1.type_I-B.NSLS01000009.1_3_SPACER51	GATGCTTGAAGAGCTACTGCAGCACTCTTCCGATTC	GCA_002529155	WW2903	1	phage007a	phage007a_Bg4	1	3.022e-10	2	34	10233	10201	-|AGG	CCT|-
.	>stdO.class_1.type_I-B.NSLS01000009.1_3_SPACER52	GCACTTTGCTGCGATTCGAGTACGAGTTTACGACAT	GCA_002529155	WW2903	1	phage007a	phage007a_Bg4	1	8.299e-14	3	35	28947	28979	CCG|CGG	-|CGG
.	>stdO.class_1.type_I-B.NSLW01000005.1_3_SPACER19	AATATGCCCTCGCTCGGGGTTAAAGAGGGAGCGCACT	GCA_002529375	WW2842	1	phage007a	phage007a_Bg4	1	9.837e-14	1	36	33372	33337	CCA|-	-|TGG
.	>stdO.class_1.type_I-B.NSLW01000005.1_3_SPACER19	AATATGCCCTCGCTCGGGGTTAAAGAGGGAGCGCACT	GCA_002529375	WW2842	1	phage007a	phage007a_Bg4	1	9.837e-14	2	37	33371	33336	CCA|-	-|TGG
.	>stdO.class_1.type_I-B.NSLW01000005.1_3_SPACER19	AATATGCCCTCGCTCGGGGTTAAAGAGGGAGCGCACT	GCA_002529375	WW2842	1	phage007a	phage007a_Bg4	1	9.837e-14	36	1	33337	33372	CCA|-	-|TGG
.	>stdO.class_1.type_I-B.NSLW01000005.1_3_SPACER19	AATATGCCCTCGCTCGGGGTTAAAGAGGGAGCGCACT	GCA_002529375	WW2842	1	phage007a	phage007a_Bg4	1	5.212e-12	35	3	33338	33370	CCA|-	-|TGG
.	>stdO.class_1.type_I-B.NSLW01000005.1_3_SPACER69	GGTAACAGGCGCTTGATAGCACCTACGACGGCCATC	GCA_002529375	WW2842	1	phage007a	phage007a_Bg4	1	3.022e-10	35	3	19611	19643	-|-	-|GGG
.	>stdO.class_1.type_I-B.SGBA01000045.1_2_SPACER5	CGTTTTTATAATCGGCAAAACGACGCGGGATGAAA	GCA_004214945	CP3	1	phage007a	phage007a_Bg4	1	1.497e-09	34	8	35023	35049	-|-	-|GGG
.	>stdO.class_1.type_I-B.SGBA01000045.1_2_SPACER9	CACGCCGGGGTGGCGGTGCAATGAATCACGAGGTA	GCA_004214945	CP3	1	phage007a	phage007a_Bg4	1	0.0003051	35	6	19001	19030	-|-	-|-
.	>stdO.class_1.type_I-C.AP012203.1_2_SPACER16	AATATGCCCGCGCTCGGGGTTAAAAAGGGAGCGAA	GCA_000270225	TDC60	0.TDC60	phage007a	phage007a_Bg4	1	5.212e-12	1	33	33372	33340	CCA|-	AAG|TGG
.	>stdO.class_1.type_I-C.AP012203.1_2_SPACER16	AATATGCCCGCGCTCGGGGTTAAAAAGGGAGCGAA	GCA_000270225	TDC60	0.TDC60	phage007a	phage007a_Bg4	1	5.212e-12	33	1	33340	33372	CCA|-	AAG|TGG
.	>stdO.class_1.type_I-C.AP012203.1_2_SPACER16	AATATGCCCGCGCTCGGGGTTAAAAAGGGAGCGAA	GCA_000270225	TDC60	0.TDC60	phage007a	phage007a_Bg4	1	3.022e-10	2	34	33371	33339	CCA|-	AAG|TGG
.	>stdO.class_1.type_I-C.AP012203.1_2_SPACER16	AATATGCCCGCGCTCGGGGTTAAAAAGGGAGCGAA	GCA_000270225	TDC60	0.TDC60	phage007a	phage007a_Bg4	1	6.725e-10	32	3	33341	33370	CCA|-	AAG|TGG
.	>stdO.class_1.type_I-C.AP012203.1_3_SPACER24	AGTACTTTTTATACACGTCCGCCCGCGCCTGCGTC	GCA_000270225	TDC60	0.TDC60	phage007a	phage007a_Bg4	1	0.0003509	28	2	29349	29375	CCA|AGG	CCT|TGG
.	>stdO.class_1.type_I-C.AP012203.1_3_SPACER61	ATTATCCCCCAGGTATTTTTTATACACGTCAGCCCT	GCA_000270225	TDC60	0.TDC60	phage007a	phage007a_Bg4	1	2.097e-08	36	1	29352	29387	-|-	CC|TGG
.	>stdO.class_1.type_I-C.AP012203.1_3_SPACER61	ATTATCCCCCAGGTATTTTTTATACACGTCAGCCCT	GCA_000270225	TDC60	0.TDC60	phage007a	phage007a_Bg4	1	0.0001317	29	3	29359	29385	-|-	CC|TGG
.	>stdO.class_1.type_I-C.AP012203.1_3_SPACER63	GTCGGTATTGGTCACATTACCGCGGACGGCGAAGT	GCA_000270225	TDC60	0.TDC60	phage007a	phage007a_Bg4	1	3.022e-10	2	34	27993	27961	-|-	-|-
.	>stdO.class_1.type_I-C.AP012203.1_3_SPACER63	GTCGGTATTGGTCACATTACCGCGGACGGCGAAGT	GCA_000270225	TDC60	0.TDC60	phage007a	phage007a_Bg4	1	3.022e-10	33	1	27962	27994	-|-	-|-
.	>stdO.class_1.type_I-C.AP012203.1_3_SPACER8	CTTTGATCGCATTACGGCCGCGCCCGTACGGCAAAGG	GCA_000270225	TDC60	0.TDC60	phage007a	phage007a_Bg4	1	7.872e-09	37	2	34602	34637	-|-	-|-
.	>stdO.class_1.type_I-C.AP012203.1_3_SPACER9	ATAATCGCTACTATCATAGTCCGCCTCCTACGTATT	GCA_000270225	TDC60	0.TDC60	phage007a	phage007a_Bg4	1	5.646e-12	1	36	34426	34391	-|-	TCA|TGG
.	>stdO.class_1.type_I-C.AP012203.1_3_SPACER9	ATAATCGCTACTATCATAGTCCGCCTCCTACGTATT	GCA_000270225	TDC60	0.TDC60	phage007a	phage007a_Bg4	1	1.497e-09	9	35	34418	34392	-|-	TCA|TGG
.	>stdO.class_1.type_I-C.CP011995.1_4_SPACER10	TGCCGTGGTGTGGCCGCCGCTTGTGCGCTTATCTTG	GCA_001263815	A7436	1	phage007a	phage007a_Bg4	1	3.022e-10	35	3	34542	34574	CCG|-	-|CGG
.	>stdO.class_1.type_I-C.CP013131.1_3_SPACER12	CGACGTTGTCGGGGTTGTGGTCGTTGATGCGGTCAA	GCA_001444325	A7A1_28	1	phage007a	phage007a_Bg4	1	3.074e-05	34	2	9676	9708	-|AGG	CCT|-
.	>stdO.class_1.type_I-C.CP013131.1_3_SPACER2	TCGATACGCATCTGTGCGAGGGCGTTCTGCAGCTGT	GCA_001444325	A7A1_28	1	phage007a	phage007a_Bg4	1	8.299e-14	35	3	22091	22123	CCA|-	-|TGG
.	>stdO.class_1.type_I-C.CP013131.1_3_SPACER21	CAGGGAGAGGGGCAGAGCAAAGCAAGAGCGATTTG	GCA_001444325	A7A1_28	1	phage007a	phage007a_Bg4	1	8.299e-14	2	34	9236	9268	CCG|-	-|CGG
.	>stdO.class_1.type_I-C.CP013131.1_3_SPACER21	CAGGGAGAGGGGCAGAGCAAAGCAAGAGCGATTTG	GCA_001444325	A7A1_28	1	phage007a	phage007a_Bg4	1	8.299e-14	33	1	9267	9235	CCG|-	-|CGG
.	>stdO.class_1.type_I-C.CP013131.1_3_SPACER3	AATTTTGCGGTAATTTCGTCCGCATTCGTTTCACGC	GCA_001444325	A7A1_28	1	phage007a	phage007a_Bg4	1	8.299e-14	35	3	23825	23857	-|AGG	CCT|-
.	>stdO.class_1.type_I-C.CP024593.1_3_SPACER11	AATGACGCCATCAACGACCAGATTATGCAGCTGATCG	GCA_002754055	KCOM2804	1	phage007a	phage007a_Bg4	1	0.0009055	4	36	28190	28222	-|-	-|-
.	>stdO.class_1.type_I-C.CP024593.1_3_SPACER12	AATATCTGATCCGCCTTGACGGCCGGGTTGTCCGCCTCG	GCA_002754055	KCOM2804	1	phage007a	phage007a_Bg4	1	9.837e-14	38	3	19159	19124	-|TGG	CCA|-
.	>stdO.class_1.type_I-C.CP024593.1_3_SPACER12	AATATCTGATCCGCCTTGACGGCCGGGTTGTCCGCCTCG	GCA_002754055	KCOM2804	1	phage007a	phage007a_Bg4	1	2.234e-13	6	38	19127	19159	-|TGG	CCA|-
.	>stdO.class_1.type_I-C.CP024593.1_3_SPACER17	AATCCCCCCTTTTGACACGGGGGAGGTGTGCCAGCGGCG	GCA_002754055	KCOM2804	1	phage007a	phage007a_Bg4	1	5.144e-05	39	4	19061	19096	-|-	-|-
.	>stdO.class_1.type_I-C.CP024593.1_3_SPACER3	AATGAGCTGCGATATAACCGTATCAGCGTGTGGCTGGG	GCA_002754055	KCOM2804	1	phage007a	phage007a_Bg4	1	2.108e-06	4	36	27629	27661	-|-	-|-
.	>stdO.class_1.type_I-C.CP024593.1_4_SPACER33	AGGTGCTTAAGCCCGCCTCGGCGGAGCAAGAATTGTCC	GCA_002754055	KCOM2804	1	phage007a	phage007a_Bg4	1	5.919e-07	3	38	26207	26242	CCA|-	-|TGG
.	>stdO.class_1.type_I-C.CP024593.1_4_SPACER46	TTCCGCGCCTCCACGATTTGGCGAACGCCTCGGCC	GCA_002754055	KCOM2804	1	phage007a	phage007a_Bg4	1	8.299e-14	2	34	33783	33751	CCT|-	-|AGG
.	>stdO.class_1.type_I-C.CP024593.1_4_SPACER46	TTCCGCGCCTCCACGATTTGGCGAACGCCTCGGCC	GCA_002754055	KCOM2804	1	phage007a	phage007a_Bg4	1	8.299e-14	35	3	33750	33782	CCT|-	-|AGG
.	>stdO.class_1.type_I-C.CP024593.1_4_SPACER46	TTCCGCGCCTCCACGATTTGGCGAACGCCTCGGCC	GCA_002754055	KCOM2804	1	phage007a	phage007a_Bg4	1	8.299e-14	34	2	33751	33783	CCT|-	-|AGG
.	>stdO.class_1.type_I-C.CP024593.1_4_SPACER71	AATCAGGCTGCAGCCACTCTATTATATCGTAGTGA	GCA_002754055	KCOM2804	1	phage007a	phage007a_Bg4	1	4.354e-12	35	6	33810	33839	CCC|-	-|GGG
.	>stdO.class_1.type_I-C.CP024593.1_4_SPACER71	AATCAGGCTGCAGCCACTCTATTATATCGTAGTGA	GCA_002754055	KCOM2804	1	phage007a	phage007a_Bg4	1	5.212e-12	34	2	33811	33843	CCC|-	-|GGG
.	>stdO.class_1.type_I-C.CP024593.1_4_SPACER71	AATCAGGCTGCAGCCACTCTATTATATCGTAGTGA	GCA_002754055	KCOM2804	1	phage007a	phage007a_Bg4	1	1.497e-09	8	34	33837	33811	CCC|-	-|GGG
.	>stdO.class_1.type_I-C.CP024593.1_4_SPACER72	GACGAATCCGGATCGGCGTAAATCGCCAGTCCGGGA	GCA_002754055	KCOM2804	1	phage007a	phage007a_Bg4	1	0.0006961	34	5	28710	28739	-|-	-|-
.	>stdO.class_1.type_I-C.CP024593.1_4_SPACER73	CGATGCAGCGGATATTACCCGTTCCGATCAGCTGCA	GCA_002754055	KCOM2804	1	phage007a	phage007a_Bg4	1	0.0006186	34	2	28214	28246	-|-	-|-
.	>stdO.class_1.type_I-C.CP024593.1_4_SPACER81	AGTGGATCATGTCCGTATATCCGACCTGCTTCCACCC	GCA_002754055	KCOM2804	1	phage007a	phage007a_Bg4	1	7.394e-08	37	5	19100	19132	-|-	-|-
.	>stdO.class_1.type_I-C.CP024593.1_4_SPACER81	AGTGGATCATGTCCGTATATCCGACCTGCTTCCACCC	GCA_002754055	KCOM2804	1	phage007a	phage007a_Bg4	1	6.372e-05	32	3	19105	19134	-|-	-|-
.	>stdO.class_1.type_I-C.CP024594.1_2_SPACER22	GACTTTGTTGCCGCCGTGCAGGGCCGCGGAGCGCTG	GCA_002754075	KCOM2805	1	phage007a	phage007a_Bg4	1	1.257e-11	4	36	34290	34258	TCG|-	-|-
.	>stdO.class_1.type_I-C.CP024594.1_2_SPACER22	GACTTTGTTGCCGCCGTGCAGGGCCGCGGAGCGCTG	GCA_002754075	KCOM2805	1	phage007a	phage007a_Bg4	1	1.257e-11	36	4	34258	34290	TCG|-	-|-
.	>stdO.class_1.type_I-C.CP024594.1_2_SPACER22	GACTTTGTTGCCGCCGTGCAGGGCCGCGGAGCGCTG	GCA_002754075	KCOM2805	1	phage007a	phage007a_Bg4	1	6.725e-10	5	34	34289	34260	TCG|-	-|-
.	>stdO.class_1.type_I-C.CP024594.1_2_SPACER25	TTCCGCGCCTCCACGATTTGGCGAACGCCTCGGCC	GCA_002754075	KCOM2805	1	phage007a	phage007a_Bg4	1	8.299e-14	2	34	33783	33751	CCT|-	-|AGG
.	>stdO.class_1.type_I-C.CP024594.1_2_SPACER25	TTCCGCGCCTCCACGATTTGGCGAACGCCTCGGCC	GCA_002754075	KCOM2805	1	phage007a	phage007a_Bg4	1	8.299e-14	35	3	33750	33782	CCT|-	-|AGG
.	>stdO.class_1.type_I-C.CP024594.1_2_SPACER25	TTCCGCGCCTCCACGATTTGGCGAACGCCTCGGCC	GCA_002754075	KCOM2805	1	phage007a	phage007a_Bg4	1	8.299e-14	34	2	33751	33783	CCT|-	-|AGG
.	>stdO.class_1.type_I-C.CP024594.1_2_SPACER38	AGGTGCTTAAGCCCGCCTCGGCGGAGCAAGAATTGTCC	GCA_002754075	KCOM2805	1	phage007a	phage007a_Bg4	1	5.919e-07	3	38	26207	26242	CCA|-	-|TGG
.	>stdO.class_1.type_I-C.CP024594.1_3_SPACER41	TCGCGAGGTCTGCAGGGGCGTCGGGAGAGGGAAAAA	GCA_002754075	KCOM2805	1	phage007a	phage007a_Bg4	1	6.725e-10	34	5	29100	29129	CCA|-	-|TGG
.	>stdO.class_1.type_I-C.CP024594.1_3_SPACER49	CCCCCCTTTTGACACGGGGGAGGTGTGCCAGCGGCG	GCA_002754075	KCOM2805	1	phage007a	phage007a_Bg4	1	7e-05	36	1	19061	19096	-|-	-|CGG
.	>stdO.class_1.type_I-C.CP024594.1_3_SPACER55	ATCTGATCCGCCTTGACGGCCGGGTTGTCCGCCTCG	GCA_002754075	KCOM2805	1	phage007a	phage007a_Bg4	1	8.299e-14	3	35	19127	19159	CCG|TGG	CCA|CGG
.	>stdO.class_1.type_I-C.CP024594.1_3_SPACER55	ATCTGATCCGCCTTGACGGCCGGGTTGTCCGCCTCG	GCA_002754075	KCOM2805	1	phage007a	phage007a_Bg4	1	8.299e-14	35	3	19159	19127	CCG|TGG	CCA|CGG
.	>stdO.class_1.type_I-C.CP024594.1_3_SPACER56	GACGCCATCAACGACCAGATTATGCAGCTGATCG	GCA_002754075	KCOM2805	1	phage007a	phage007a_Bg4	1	0.0006318	1	33	28190	28222	CCA|-	-|TGG
.	>stdO.class_1.type_I-C.CP024594.1_3_SPACER68	GAGCTGCGATATAACCGTATCAGCGTGTGGCTGGG	GCA_002754075	KCOM2805	1	phage007a	phage007a_Bg4	1	2.045e-06	1	33	27629	27661	CCT|-	-|AGG
.	>stdO.class_1.type_I-C.CP025931.1_3_SPACER24	AGTACTTTTTATACACGTCCGCCCGCGCCTGCGTC	GCA_002892555	TDC60	1	phage007a	phage007a_Bg4	1	0.0003509	28	2	29349	29375	CCA|AGG	CCT|TGG
.	>stdO.class_1.type_I-C.CP025931.1_3_SPACER61	ATTATCCCCCAGGTATTTTTTATACACGTCAGCCCT	GCA_002892555	TDC60	1	phage007a	phage007a_Bg4	1	2.097e-08	36	1	29352	29387	-|-	CC|TGG
.	>stdO.class_1.type_I-C.CP025931.1_3_SPACER61	ATTATCCCCCAGGTATTTTTTATACACGTCAGCCCT	GCA_002892555	TDC60	1	phage007a	phage007a_Bg4	1	0.0001317	29	3	29359	29385	-|-	CC|TGG
.	>stdO.class_1.type_I-C.CP025931.1_3_SPACER63	GTCGGTATTGGTCACATTACCGCGGACGGCGAAGT	GCA_002892555	TDC60	1	phage007a	phage007a_Bg4	1	3.022e-10	2	34	27993	27961	-|-	-|-
.	>stdO.class_1.type_I-C.CP025931.1_3_SPACER63	GTCGGTATTGGTCACATTACCGCGGACGGCGAAGT	GCA_002892555	TDC60	1	phage007a	phage007a_Bg4	1	3.022e-10	33	1	27962	27994	-|-	-|-
.	>stdO.class_1.type_I-C.CP025931.1_3_SPACER8	CTTTGATCGCATTACGGCCGCGCCCGTACGGCAAAGG	GCA_002892555	TDC60	1	phage007a	phage007a_Bg4	1	7.872e-09	37	2	34602	34637	-|-	-|-
.	>stdO.class_1.type_I-C.CP025931.1_3_SPACER9	ATAATCGCTACTATCATAGTCCGCCTCCTACGTATT	GCA_002892555	TDC60	1	phage007a	phage007a_Bg4	1	5.646e-12	1	36	34426	34391	-|-	TCA|TGG
.	>stdO.class_1.type_I-C.CP025931.1_3_SPACER9	ATAATCGCTACTATCATAGTCCGCCTCCTACGTATT	GCA_002892555	TDC60	1	phage007a	phage007a_Bg4	1	1.497e-09	9	35	34418	34392	-|-	TCA|TGG
.	>stdO.class_1.type_I-C.CP073348.1_3_SPACER1	CGATGTGATAAGAGAGGCCGATGCGGTACAGTACG	GCA_018141805	GMU202011	1	phage007a	phage007a_Bg4	1	5.212e-12	2	34	6104	6136	CCG|-	-|CGG
.	>stdO.class_1.type_I-C.CP073348.1_3_SPACER1	CGATGTGATAAGAGAGGCCGATGCGGTACAGTACG	GCA_018141805	GMU202011	1	phage007a	phage007a_Bg4	1	5.212e-12	34	2	6136	6104	CCG|-	-|CGG
.	>stdO.class_1.type_I-C.CP073348.1_3_SPACER22	CCGTGTACGAGGTTATGGATGCTTTCTCGGAGGTT	GCA_018141805	GMU202011	1	phage007a	phage007a_Bg4	1	8.935e-05	3	35	3799	3831	-|-	-|-
.	>stdO.class_1.type_I-C.CP073348.1_3_SPACER28	GCGTGCGGATCATCGGGCACAACGAGATAGCCGCA	GCA_018141805	GMU202011	1	phage007a	phage007a_Bg4	1	0.000139	3	35	19358	19390	-|-	-|CCGGGT
.	>stdO.class_1.type_I-C.FUFF01000020.1_2_SPACER12	CGACGTTGTCGGGGTTGTGGTCGTTGATGCGGTCAA	GCA_900157265	A7A1_28	0.A741_28	phage007a	phage007a_Bg4	1	3.074e-05	34	2	9676	9708	-|AGG	CCT|-
.	>stdO.class_1.type_I-C.FUFF01000020.1_2_SPACER2	TCGATACGCATCTGTGCGAGGGCGTTCTGCAGCTGT	GCA_900157265	A7A1_28	0.A741_28	phage007a	phage007a_Bg4	1	8.299e-14	35	3	22091	22123	CCA|-	-|TGG
.	>stdO.class_1.type_I-C.FUFF01000020.1_2_SPACER21	CAGGGAGAGGGGCAGAGCAAAGCAAGAGCGATTTG	GCA_900157265	A7A1_28	0.A741_28	phage007a	phage007a_Bg4	1	8.299e-14	2	34	9236	9268	CCG|-	-|CGG
.	>stdO.class_1.type_I-C.FUFF01000020.1_2_SPACER21	CAGGGAGAGGGGCAGAGCAAAGCAAGAGCGATTTG	GCA_900157265	A7A1_28	0.A741_28	phage007a	phage007a_Bg4	1	8.299e-14	33	1	9267	9235	CCG|-	-|CGG
.	>stdO.class_1.type_I-C.FUFF01000020.1_2_SPACER3	AATTTTGCGGTAATTTCGTCCGCATTCGTTTCACGC	GCA_900157265	A7A1_28	0.A741_28	phage007a	phage007a_Bg4	1	8.299e-14	35	3	23825	23857	-|AGG	CCT|-
.	>stdO.class_1.type_I-C.FUFI01000001.1_1_SPACER14	AGCACGGCAATCAGCAGAAGAATGAATTTTCTCATT	GCA_900157235	SU60	1	phage007a	phage007a_Bg4	1	1.086e-05	1	24	19498	19475	CCG|-	-|CGG
.	>stdO.class_1.type_I-C.FUFI01000001.1_1_SPACER61	GCGAGTATAAGGCTATGATAGCAGCGATGCAGACA	GCA_900157235	SU60	1	phage007a	phage007a_Bg4	1	8.299e-14	3	35	7677	7709	CCG|-	-|CGG
.	>stdO.class_1.type_I-C.FUFI01000001.1_1_SPACER79	GCACCTCGGCGTCGGTGGTGCGGTGGGTGTCTCCGT	GCA_900157235	SU60	1	phage007a	phage007a_Bg4	1	0.0003315	34	2	30336	30368	CCA|CGG	CCG|TGG
.	>stdO.class_1.type_I-C.FUGF01000055.1_4_SPACER16	TAAAAACACGTTCGCGAAATTCTTTGTCAAATACG	GCA_900157245	15_9	1	phage007a	phage007a_Bg4	1	0.002313	2	34	4453	4485	-|-	-|-
.	>stdO.class_1.type_I-C.FUGF01000055.1_5_SPACER10	TTTTCCGCAGCGCCCGCGCCCTTGCAGGTGGTAC	GCA_900157245	15_9	1	phage007a	phage007a_Bg4	1	1.183e-11	5	34	34181	34152	-|-	-|-
.	>stdO.class_1.type_I-C.FUGF01000055.1_5_SPACER10	TTTTCCGCAGCGCCCGCGCCCTTGCAGGTGGTAC	GCA_900157245	15_9	1	phage007a	phage007a_Bg4	1	1.183e-11	34	5	34152	34181	-|-	-|-
.	>stdO.class_1.type_I-C.FUGF01000055.1_5_SPACER10	TTTTCCGCAGCGCCCGCGCCCTTGCAGGTGGTAC	GCA_900157245	15_9	1	phage007a	phage007a_Bg4	1	3.022e-10	33	1	34153	34185	-|-	-|-
.	>stdO.class_1.type_I-C.FUGG01000038.1_4_SPACER63	CAGCTGCACCTGTCGAGCTGACGATAGGTGGTTTAG	GCA_900157285	13_1	1	phage007a	phage007a_Bg4	1	1.566e-15	36	1	2675	2640	-|-	-|TGG
.	>stdO.class_1.type_I-C.FUGG01000038.1_4_SPACER63	CAGCTGCACCTGTCGAGCTGACGATAGGTGGTTTAG	GCA_900157285	13_1	1	phage007a	phage007a_Bg4	1	8.299e-14	2	34	2641	2673	-|-	-|TGG
.	>stdO.class_1.type_I-C.FUGG01000038.1_4_SPACER63	CAGCTGCACCTGTCGAGCTGACGATAGGTGGTTTAG	GCA_900157285	13_1	1	phage007a	phage007a_Bg4	1	8.299e-14	3	35	2642	2674	-|-	-|TGG
.	>stdO.class_1.type_I-C.FUGG01000038.1_4_SPACER63	CAGCTGCACCTGTCGAGCTGACGATAGGTGGTTTAG	GCA_900157285	13_1	1	phage007a	phage007a_Bg4	1	8.299e-14	34	2	2673	2641	-|-	-|TGG
.	>stdO.class_1.type_I-C.FUGG01000038.1_4_SPACER64	CAAAGCAAGACTATCGAACAAGTGTTCGGTCGCTTTC	GCA_900157285	13_1	1	phage007a	phage007a_Bg4	1	2.3e-05	1	36	4027	4062	CCA|-	-|TGG
.	>stdO.class_1.type_I-C.FUGG01000038.1_4_SPACER64	CAAAGCAAGACTATCGAACAAGTGTTCGGTCGCTTTC	GCA_900157285	13_1	1	phage007a	phage007a_Bg4	1	0.0006681	35	9	4061	4035	CCA|-	-|TGG
.	>stdO.class_1.type_I-C.FUGG01000038.1_4_SPACER71	TTATATACTCCTCGTCGTCAACGGCAATTGAGAGCAG	GCA_900157285	13_1	1	phage007a	phage007a_Bg4	1	1.566e-15	37	2	892	857	CCG|-	-|CGG
.	>stdO.class_1.type_I-C.FUGG01000038.1_4_SPACER71	TTATATACTCCTCGTCGTCAACGGCAATTGAGAGCAG	GCA_900157285	13_1	1	phage007a	phage007a_Bg4	1	8.299e-14	36	4	891	859	CCG|-	-|CGG
.	>stdO.class_1.type_I-C.FUGG01000038.1_4_SPACER72	CTGTGGTATAGCGCGGTGTACGGGGAACTCAAGGCA	GCA_900157285	13_1	1	phage007a	phage007a_Bg4	1	2.962e-10	1	36	3628	3663	CCA|-	-|TGG
.	>stdO.class_1.type_I-C.FUGG01000038.1_4_SPACER72	CTGTGGTATAGCGCGGTGTACGGGGAACTCAAGGCA	GCA_900157285	13_1	1	phage007a	phage007a_Bg4	1	3.022e-10	2	34	3629	3661	CCA|-	-|TGG
.	>stdO.class_1.type_I-C.FUGG01000038.1_4_SPACER74	TGGGGGAGGTGATGCCCGGGGCGGTGGACGCCATGC	GCA_900157285	13_1	1	phage007a	phage007a_Bg4	1	8.299e-14	3	35	9538	9570	-|-	-|CGG
.	>stdO.class_1.type_I-C.FUGG01000038.1_4_SPACER74	TGGGGGAGGTGATGCCCGGGGCGGTGGACGCCATGC	GCA_900157285	13_1	1	phage007a	phage007a_Bg4	1	8.299e-14	34	2	9569	9537	-|-	-|CGG
.	>stdO.class_1.type_I-C.GCA_028335105_contig_1_4_SPACER10	TGCCGTGGTGTGGCCGCCGCTTGTGCGCTTATCTTG	GCA_028335105	A7436C	0.A7436	phage007a	phage007a_Bg4	1	3.022e-10	35	3	34542	34574	CCG|-	-|CGG
.	>stdO.class_1.type_I-C.KI260157.1_4_SPACER10	GGGCGATGCAATCAACAATCGGGGCGTCGTCCCG	GCA_000467975	F0566	1	phage007a	phage007a_Bg4	1	5.212e-12	2	34	33546	33514	-|-	-|CGG
.	>stdO.class_1.type_I-C.KI260157.1_4_SPACER10	GGGCGATGCAATCAACAATCGGGGCGTCGTCCCG	GCA_000467975	F0566	1	phage007a	phage007a_Bg4	1	5.212e-12	34	2	33514	33546	-|-	-|CGG
.	>stdO.class_1.type_I-C.KI260157.1_4_SPACER8	GATCGGCGTAAATCGCCAGTCCGGCACGTGCTCCCC	GCA_000467975	F0566	1	phage007a	phage007a_Bg4	1	2.693e-08	36	1	28698	28733	-|-	-|-
.	>stdO.class_1.type_I-C.KZ248291.1_2_SPACER14	CGCCTCGCTGGCGGACGAGATCATCGACGATGCGGCG	GCA_002206085	SJD4	1	phage007a	phage007a_Bg4	1	1.392e-08	2	37	11634	11599	CCT|-	ATG|AGG
.	>stdO.class_1.type_I-C.NHRU01000003.1_1_SPACER43	TTAGAACCCTGGTCTTTAAATTCGGGAACTCTGC	GCA_002204455	KCOM2797	1	phage007a	phage007a_Bg4	1	3.022e-10	34	2	29562	29594	TCG|-	CC|-
.	>stdO.class_1.type_I-C.NHRU01000003.1_1_SPACER63	CTCGATATAATAAATGCGGACGAACGCGACGGAGAC	GCA_002204455	KCOM2797	1	phage007a	phage007a_Bg4	1	8.299e-14	3	35	33053	33021	CCA|-	-|TGG
.	>stdO.class_1.type_I-C.NHRU01000003.1_1_SPACER63	CTCGATATAATAAATGCGGACGAACGCGACGGAGAC	GCA_002204455	KCOM2797	1	phage007a	phage007a_Bg4	1	8.299e-14	35	3	33021	33053	CCA|-	-|TGG
.	>stdO.class_1.type_I-C.NHRU01000003.1_1_SPACER66	GGGCCTTGTAACGGCGCGGGTTGGGGTTAGCGGTCAG	GCA_002204455	KCOM2797	1	phage007a	phage007a_Bg4	1	9.837e-14	37	2	32713	32748	-|-	-|CGG
.	>stdO.class_1.type_I-C.NHRU01000003.1_1_SPACER69	CGGCACATTGCTAAACAGCTCCTGCGCGGATCCGGC	GCA_002204455	KCOM2797	1	phage007a	phage007a_Bg4	1	0.001747	33	1	30063	30095	-|-	-|-
.	>stdO.class_2.type_II-C.CP024592.1_4_SPACER10	AGTCGCGACGACACAACCATCCTCTCGGCT	GCA_002754035	KCOM2803	1	phage007a	phage007a_Bg4	1	8.483e-07	1	30	14841	14812	-|-	-|-
.	>stdO.class_2.type_II-C.CP024598.1_1_SPACER4	TTGCGCAGGGCGCGGCATAGCTGCGGGTGC	GCA_002754135	KCOM2798	1	phage007a	phage007a_Bg4	1	2.789e-10	1	30	34241	34212	-|-	-|-
.	>stdO.class_2.type_II-C.CP024598.1_1_SPACER4	TTGCGCAGGGCGCGGCATAGCTGCGGGTGC	GCA_002754135	KCOM2798	1	phage007a	phage007a_Bg4	1	6.333e-10	30	4	34212	34238	-|-	-|-
.	>stdO.class_2.type_II-C.CP024599.1_1_SPACER10	AGTCGCGACGACACAACCATCCTCTCGGCT	GCA_002754155	KCOM2800	1	phage007a	phage007a_Bg4	1	8.483e-07	1	30	14841	14812	-|-	-|-
.	>stdO.class_2.type_II-C.CP024599.1_1_SPACER14	CGTTCGAACTTGTACCAGCGCGTCCGCCAT	GCA_002754155	KCOM2800	1	phage007a	phage007a_Bg4	1	0.000102	30	1	29043	29072	-|-	-|-
.	>stdO.class_2.type_II-C.JAEMBM010000011.1_1_SPACER12	TTCGACAAGTTGTCGAACGCTGTTTCTTTT	GCA_021406705	TV14	1	phage007a	phage007a_Bg4	1	1.633e-08	1	30	34930	34959	-|-	ATG|CGCTGTTT
.	>stdO.class_2.type_II-C.SGAZ01000002.1_2_SPACER24	CCCGATTGGGTATATGACACGACGGAGGCG	GCA_004214925	H3	1	phage007a	phage007a_Bg4	1	4.354e-12	1	30	33838	33867	-|CGG	CCG|-
.	>stdO.class_2.type_II-C.SGAZ01000002.1_2_SPACER24	CCCGATTGGGTATATGACACGACGGAGGCG	GCA_004214925	H3	1	phage007a	phage007a_Bg4	1	4.354e-12	30	1	33867	33838	-|CGG	CCG|-
.	>stdO.class_2.type_VI-B2.CAJPNQ010000016.1_2_SPACER5	ACATTCGCTAAATTTTTTGTCAAATACGAC	GCA_905372065	SRR9217400_mag_bin_3	1	phage007a	phage007a_Bg4	1	0.0001284	1	30	4459	4488	-|-	-|-
.	>stdO.class_2.type_VI-B2.CM001843.1_1_SPACER2	GTACACCTTGTTCGGGCGGCCGCCCGCCTC	GCA_000380305	JCVISC001	1	phage007a	phage007a_Bg4	1	4.354e-12	30	1	32599	32628	-|-	-|-
.	>stdO.class_2.type_VI-B2.FUGF01000050.1_1_SPACER4	GTATTTCGCTTCTACGATAAAAATTCGGGC	GCA_900157245	15_9	1	phage007a	phage007a_Bg4	1	1.633e-08	1	30	32461	32490	CC|-	-|-
.	>stdO.class_2.type_VI-B2.JAEMBQ010000001.1_1_SPACER1	TAGTCGATACGAACTATCTCCTGCTCGCAAGA	GCA_021406785	1436	1	phage007a	phage007a_Bg4	1	6.333e-10	29	3	34716	34742	TCG|-	-|-
.	>stdO.class_2.type_VI-B2.JAEMBQ010000001.1_1_SPACER1	TAGTCGATACGAACTATCTCCTGCTCGCAAGA	GCA_021406785	1436	1	phage007a	phage007a_Bg4	1	1.633e-08	2	31	34743	34714	TCG|-	-|-
.	>stdO.class_2.type_VI-B2.NSLU01000004.1_4_SPACER19	GCTGTTATGCACCCCGTTTGTCACCAGCCC	GCA_002529215	WW2881	1	phage007a	phage007a_Bg4	1	0.0003541	30	4	28770	28796	-|-	-|-
.	>stdO.class_2.type_VI-B2.NSLV01000001.1_1_SPACER2	GTACACCTTGTTCGGGCGGCCGCCCGCCTC	GCA_002529185	WW2866	1	phage007a	phage007a_Bg4	1	4.354e-12	30	1	32599	32628	-|-	-|-
.	>stdO.class_2.type_VI-B2.SGAZ01000001.1_1_SPACER2	GCTGTTATGCACCCCGTTTGTCACCAGCCC	GCA_004214925	H3	1	phage007a	phage007a_Bg4	1	0.0003541	30	4	28770	28796	-|-	-|-
.	>stdO.class_2.type_VI-B2.SGBA01000001.1_1_SPACER12	TAAATAGTAATGCGGCTTAAAATATTTGAA	GCA_004214945	CP3	1	phage007a	phage007a_Bg4	1	8.483e-07	30	1	33943	33972	-|-	-|-
.	>stdO.class_1.type_I-B.AP009380.1_3_SPACER47	TGCCTGTCCTCTACCGATAACCGTCTCTTTGTCATG	GCA_000010505	ATCC33277	0.ATCC33277	phage008a	phage008a_KCOM2797	1	9.837e-14	1	36	15921	15956	-|-	-|-
.	>stdO.class_1.type_I-B.AP009380.1_3_SPACER47	TGCCTGTCCTCTACCGATAACCGTCTCTTTGTCATG	GCA_000010505	ATCC33277	0.ATCC33277	phage008a	phage008a_KCOM2797	1	9.837e-14	36	1	15956	15921	-|-	-|-
.	>stdO.class_1.type_I-B.AP009380.1_3_SPACER47	TGCCTGTCCTCTACCGATAACCGTCTCTTTGTCATG	GCA_000010505	ATCC33277	0.ATCC33277	phage008a	phage008a_KCOM2797	1	5.212e-12	35	3	15955	15923	-|-	-|-
.	>stdO.class_1.type_I-B.AP012203.1_4_SPACER1	AATATGCCCGCGCTCGGGGTTAAAAAGGGAGCGAA	GCA_000270225	TDC60	0.TDC60	phage008a	phage008a_KCOM2797	1	5.212e-12	33	1	32860	32892	CCA|-	AAG|TGG
.	>stdO.class_1.type_I-B.AP012203.1_4_SPACER1	AATATGCCCGCGCTCGGGGTTAAAAAGGGAGCGAA	GCA_000270225	TDC60	0.TDC60	phage008a	phage008a_KCOM2797	1	3.022e-10	2	34	32891	32859	CCA|-	AAG|TGG
.	>stdO.class_1.type_I-B.AP012203.1_4_SPACER1	AATATGCCCGCGCTCGGGGTTAAAAAGGGAGCGAA	GCA_000270225	TDC60	0.TDC60	phage008a	phage008a_KCOM2797	1	6.725e-10	4	33	32889	32860	CCA|-	AAG|TGG
.	>stdO.class_1.type_I-B.AP012203.1_4_SPACER1	AATATGCCCGCGCTCGGGGTTAAAAAGGGAGCGAA	GCA_000270225	TDC60	0.TDC60	phage008a	phage008a_KCOM2797	1	6.725e-10	32	3	32861	32890	CCA|-	AAG|TGG
.	>stdO.class_1.type_I-B.CP007756.1_2_SPACER60	TAACAAACTGGGGGTGTTTCGCCCCGATGAATGATA	GCA_000739415	HG66	1	phage008a	phage008a_KCOM2797	1	0.0002882	34	2	31904	31936	CCA|-	-|TGG
.	>stdO.class_1.type_I-B.CP007756.1_2_SPACER61	CCTGTACGCGGCCGGACAGGGCTTGCCGTCGTGGTA	GCA_000739415	HG66	1	phage008a	phage008a_KCOM2797	1	1.566e-15	36	1	28655	28690	-|-	CTC|TGG
.	>stdO.class_1.type_I-B.CP007756.1_2_SPACER61	CCTGTACGCGGCCGGACAGGGCTTGCCGTCGTGGTA	GCA_000739415	HG66	1	phage008a	phage008a_KCOM2797	1	8.299e-14	2	34	28689	28657	-|-	CTC|TGG
.	>stdO.class_1.type_I-B.CP007756.1_2_SPACER66	ACATTTGGCGGACGGCACCGTCCACACGGATGCCCA	GCA_000739415	HG66	1	phage008a	phage008a_KCOM2797	1	1.566e-15	36	1	5794	5829	CCA|-	-|TGG
.	>stdO.class_1.type_I-B.CP007756.1_2_SPACER66	ACATTTGGCGGACGGCACCGTCCACACGGATGCCCA	GCA_000739415	HG66	1	phage008a	phage008a_KCOM2797	1	8.299e-14	2	34	5828	5796	CCA|-	-|TGG
.	>stdO.class_1.type_I-B.CP007756.1_2_SPACER66	ACATTTGGCGGACGGCACCGTCCACACGGATGCCCA	GCA_000739415	HG66	1	phage008a	phage008a_KCOM2797	1	8.299e-14	3	35	5827	5795	CCA|-	-|TGG
.	>stdO.class_1.type_I-B.CP007756.1_2_SPACER66	ACATTTGGCGGACGGCACCGTCCACACGGATGCCCA	GCA_000739415	HG66	1	phage008a	phage008a_KCOM2797	1	8.299e-14	34	2	5796	5828	CCA|-	-|TGG
.	>stdO.class_1.type_I-B.CP007756.1_2_SPACER88	CTCTTTCGAAAGCGATACAGACCTTGCTAAAAAAAT	GCA_000739415	HG66	1	phage008a	phage008a_KCOM2797	1	2.418e-05	2	34	1611	1643	TCT|-	-|-
.	>stdO.class_1.type_I-B.CP007756.1_2_SPACER88	CTCTTTCGAAAGCGATACAGACCTTGCTAAAAAAAT	GCA_000739415	HG66	1	phage008a	phage008a_KCOM2797	1	0.0002741	36	1	1645	1610	TCT|-	-|-
.	>stdO.class_1.type_I-B.CP012889.1_3_SPACER47	TGCCTGTCCTCTACCGATAACCGTCTCTTTGTCATG	GCA_001314265	381	1	phage008a	phage008a_KCOM2797	1	9.837e-14	1	36	15921	15956	-|-	-|-
.	>stdO.class_1.type_I-B.CP012889.1_3_SPACER47	TGCCTGTCCTCTACCGATAACCGTCTCTTTGTCATG	GCA_001314265	381	1	phage008a	phage008a_KCOM2797	1	9.837e-14	36	1	15956	15921	-|-	-|-
.	>stdO.class_1.type_I-B.CP012889.1_3_SPACER47	TGCCTGTCCTCTACCGATAACCGTCTCTTTGTCATG	GCA_001314265	381	1	phage008a	phage008a_KCOM2797	1	5.212e-12	35	3	15955	15923	-|-	-|-
.	>stdO.class_1.type_I-B.CP024595.1_3_SPACER88	TGCAGGGCGACAAGGGCGCCCGATCCCTCGGAGAGGT	GCA_002754095	KCOM3001	1	phage008a	phage008a_KCOM2797	1	1.566e-15	37	2	13097	13132	-|-	-|TGG
.	>stdO.class_1.type_I-B.CP024595.1_3_SPACER88	TGCAGGGCGACAAGGGCGCCCGATCCCTCGGAGAGGT	GCA_002754095	KCOM3001	1	phage008a	phage008a_KCOM2797	1	8.299e-14	3	35	13131	13099	-|-	-|TGG
.	>stdO.class_1.type_I-B.CP024595.1_3_SPACER89	TCTGCAGACCGAACACTTTCAAATTTGACAGGTCG	GCA_002754095	KCOM3001	1	phage008a	phage008a_KCOM2797	1	7.375e-07	3	35	27632	27600	-|CCGAAT	-|TGG
.	>stdO.class_1.type_I-B.CP024595.1_3_SPACER89	TCTGCAGACCGAACACTTTCAAATTTGACAGGTCG	GCA_002754095	KCOM3001	1	phage008a	phage008a_KCOM2797	1	7.375e-07	34	2	27601	27633	-|CCGAAT	-|TGG
.	>stdO.class_1.type_I-B.CP024595.1_3_SPACER90	CGAGACCTCGACGTTATAGACGCGCGCCTTCGCGGC	GCA_002754095	KCOM3001	1	phage008a	phage008a_KCOM2797	1	9.837e-14	36	1	31427	31462	-|-	-|TGG
.	>stdO.class_1.type_I-B.CP024599.1_2_SPACER47	CGCGCACCGTCCACCTGGTGACGGTAGGCCCCGTCT	GCA_002754155	KCOM2800	1	phage008a	phage008a_KCOM2797	1	1.566e-15	36	1	16903	16938	CCT|-	-|AGG
.	>stdO.class_1.type_I-B.CP024599.1_2_SPACER47	CGCGCACCGTCCACCTGGTGACGGTAGGCCCCGTCT	GCA_002754155	KCOM2800	1	phage008a	phage008a_KCOM2797	1	8.299e-14	2	34	16937	16905	CCT|-	-|AGG
.	>stdO.class_1.type_I-B.CP024599.1_2_SPACER47	CGCGCACCGTCCACCTGGTGACGGTAGGCCCCGTCT	GCA_002754155	KCOM2800	1	phage008a	phage008a_KCOM2797	1	8.299e-14	34	2	16905	16937	CCT|-	-|AGG
.	>stdO.class_1.type_I-B.CP024599.1_2_SPACER81	CAGATGGTGTGGAAAGCTCTCTCTTTCGAAAGCGAT	GCA_002754155	KCOM2800	1	phage008a	phage008a_KCOM2797	1	6.624e-08	1	36	1590	1625	CCG|-	-|CGG
.	>stdO.class_1.type_I-B.CP024599.1_2_SPACER81	CAGATGGTGTGGAAAGCTCTCTCTTTCGAAAGCGAT	GCA_002754155	KCOM2800	1	phage008a	phage008a_KCOM2797	1	6.144e-06	35	3	1624	1592	CCG|-	-|CGG
.	>stdO.class_1.type_I-B.CP024599.1_2_SPACER99	TGAGTAGTTCGCATTGACTGTCGTTATCAAGCCCGT	GCA_002754155	KCOM2800	1	phage008a	phage008a_KCOM2797	1	0.0005277	36	1	32021	32056	CCA|-	-|TGG
.	>stdO.class_1.type_I-B.CP024600.1_1_SPACER2	TGTGGCGGCCGAGAGCGGTTCGCCTTTTTGTACGC	GCA_002753975	KCOM2801	1	phage008a	phage008a_KCOM2797	1	0.00896	27	1	34170	34196	-|CGG	CCG|TGG
.	>stdO.class_1.type_I-B.CP025930.1_3_SPACER47	TGCCTGTCCTCTACCGATAACCGTCTCTTTGTCATG	GCA_002892575	ATCC33277	1	phage008a	phage008a_KCOM2797	1	9.837e-14	1	36	15921	15956	-|-	-|-
.	>stdO.class_1.type_I-B.CP025930.1_3_SPACER47	TGCCTGTCCTCTACCGATAACCGTCTCTTTGTCATG	GCA_002892575	ATCC33277	1	phage008a	phage008a_KCOM2797	1	9.837e-14	36	1	15956	15921	-|-	-|-
.	>stdO.class_1.type_I-B.CP025930.1_3_SPACER47	TGCCTGTCCTCTACCGATAACCGTCTCTTTGTCATG	GCA_002892575	ATCC33277	1	phage008a	phage008a_KCOM2797	1	5.212e-12	35	3	15955	15923	-|-	-|-
.	>stdO.class_1.type_I-B.FUFC01000003.1_3_SPACER20	GAGGCAGCTGCCCCCCTCGGCGATGTTTGAAAGCCG	GCA_900157325	3A1	1	phage008a	phage008a_KCOM2797	1	8.299e-14	2	34	19795	19827	CCT|-	-|AGG
.	>stdO.class_1.type_I-B.FUFC01000003.1_3_SPACER20	GAGGCAGCTGCCCCCCTCGGCGATGTTTGAAAGCCG	GCA_900157325	3A1	1	phage008a	phage008a_KCOM2797	1	8.299e-14	34	2	19827	19795	CCT|-	-|AGG
.	>stdO.class_1.type_I-B.FUFC01000003.1_3_SPACER38	ACTCGGGGAGCTTTTCGACGTTAGCCTGTATAAAT	GCA_900157325	3A1	1	phage008a	phage008a_KCOM2797	1	1.189e-05	34	2	4187	4219	-|-	-|-
.	>stdO.class_1.type_I-B.FUFC01000003.1_3_SPACER64	CCGACTATCAAGTCGCTAAGAAACAAGCTGTCAGCATA	GCA_900157325	3A1	1	phage008a	phage008a_KCOM2797	1	0.001291	1	30	3398	3427	-|TAAGAA	-|GGG
.	>stdO.class_1.type_I-B.FUFD01000019.1_1_SPACER3	TTAAGTCCGGCCCCTCGGGGCTACCCTCAAATAGT	GCA_900157225	7BTORR	1	phage008a	phage008a_KCOM2797	1	1.585e-08	34	2	31062	31094	CCG|-	-|CGG
.	>stdO.class_1.type_I-B.FUFD01000019.1_1_SPACER4	ATTATCACCGTCACCGACCCCGAGGGGCTGGTGA	GCA_900157225	7BTORR	1	phage008a	phage008a_KCOM2797	1	6.725e-10	33	4	28285	28256	-|-	-|GGG
.	>stdO.class_1.type_I-B.FUFD01000019.1_1_SPACER4	ATTATCACCGTCACCGACCCCGAGGGGCTGGTGA	GCA_900157225	7BTORR	1	phage008a	phage008a_KCOM2797	1	1.585e-08	1	33	28253	28285	-|-	-|GGG
.	>stdO.class_1.type_I-B.FUFG01000001.1_1_SPACER77	CGACGACTATTTGGCCGTGTTGATCTTGTTTGCCCTC	GCA_900157275	84_3	1	phage008a	phage008a_KCOM2797	1	1.392e-08	1	36	32399	32364	CCT|-	CC|AGG
.	>stdO.class_1.type_I-B.FUFG01000001.1_1_SPACER77	CGACGACTATTTGGCCGTGTTGATCTTGTTTGCCCTC	GCA_900157275	84_3	1	phage008a	phage008a_KCOM2797	1	2.976e-08	34	2	32366	32398	CCT|-	CC|AGG
.	>stdO.class_1.type_I-B.FUFJ01000087.1_1_SPACER1	ATCAGCTGCATAATCTGGTCGTTGATGGCGTCCGGCA	GCA_900157345	AFR5B1	1	phage008a	phage008a_KCOM2797	1	1.392e-08	1	36	27728	27693	-|-	-|CGG
.	>stdO.class_1.type_I-B.FUFJ01000087.1_1_SPACER1	ATCAGCTGCATAATCTGGTCGTTGATGGCGTCCGGCA	GCA_900157345	AFR5B1	1	phage008a	phage008a_KCOM2797	1	1.307e-07	35	3	27694	27726	-|-	-|CGG
.	>stdO.class_1.type_I-B.FUFJ01000087.1_1_SPACER5	CGCAATTCGGTGACCTTTCAAATCTGCGGGTATTCG	GCA_900157345	AFR5B1	1	phage008a	phage008a_KCOM2797	1	5.081e-06	3	35	27592	27624	CCG|-	-|CGG
.	>stdO.class_1.type_I-B.FUFJ01000087.1_1_SPACER52	CGGCCACCGGGTTGGGCAGGTCTAAATAGTAATGCG	GCA_900157345	AFR5B1	1	phage008a	phage008a_KCOM2797	1	8.299e-14	34	2	33481	33513	CCG|-	-|CGG
.	>stdO.class_1.type_I-B.FUFJ01000087.1_1_SPACER53	CCGCTTGTGCGCTTATCTTGGTTTGTAACAGCGG	GCA_900157345	AFR5B1	1	phage008a	phage008a_KCOM2797	1	1.585e-08	34	2	34047	34079	CCG|-	-|CGG
.	>stdO.class_1.type_I-B.FUFJ01000087.1_1_SPACER55	TAACCGGTGAGCATGTCCCCGACTGGCGATTTAC	GCA_900157345	AFR5B1	1	phage008a	phage008a_KCOM2797	1	4.33e-06	3	32	28202	28231	CCG|-	-|CGG
.	>stdO.class_1.type_I-B.FUFJ01000087.1_1_SPACER55	TAACCGGTGAGCATGTCCCCGACTGGCGATTTAC	GCA_900157345	AFR5B1	1	phage008a	phage008a_KCOM2797	1	0.0016	28	2	28227	28201	CCG|-	-|CGG
.	>stdO.class_1.type_I-B.FUFJ01000087.1_1_SPACER56	GCCGCTCTACGCAGAGGCGGGCAAGGCCCGCGCGGAA	GCA_900157345	AFR5B1	1	phage008a	phage008a_KCOM2797	1	5.646e-12	37	2	33172	33207	-|-	-|-
.	>stdO.class_1.type_I-B.FUFJ01000087.1_1_SPACER6	TCGTGGTAAATCAAATGGCGGACGCTCTTGTGCAAG	GCA_900157345	AFR5B1	1	phage008a	phage008a_KCOM2797	1	7.375e-07	3	35	28538	28570	CCA|-	-|TGG
.	>stdO.class_1.type_I-B.FUFJ01000087.1_1_SPACER9	CTACGGGGTGAGGCAGGTCTAAATAGTAATGCGGCT	GCA_900157345	AFR5B1	1	phage008a	phage008a_KCOM2797	1	7.375e-07	34	2	33478	33510	-|-	-|-
.	>stdO.class_1.type_I-B.JAEMBG010000058.1_2_SPACER1	ATTTGGAGGGGGTGTTTTTTGGGTTCAATTTTGCGG	GCA_021406605	JKG10	1	phage008a	phage008a_KCOM2797	1	8.299e-14	3	35	16527	16559	CCG|-	-|CGG
.	>stdO.class_1.type_I-B.JAEMBG010000058.1_2_SPACER11	GCCGCAAACATTTACGCCCTACAGCGGTACGGGCA	GCA_021406605	JKG10	1	phage008a	phage008a_KCOM2797	1	8.299e-14	2	34	30672	30704	CCA|-	-|TGG
.	>stdO.class_1.type_I-B.JAEMBG010000058.1_2_SPACER26	TACACGCCCATGACCACAGAGGCGCGCATGTCCGT	GCA_021406605	JKG10	1	phage008a	phage008a_KCOM2797	1	3.022e-10	35	3	27799	27831	CCA|-	-|TGG
.	>stdO.class_1.type_I-B.JAEMBH010000041.1_4_SPACER6	TACGGCAAAGGCGGCGGGTGAAATATCAGTGTTCCGT	GCA_021406655	JKG9	1	phage008a	phage008a_KCOM2797	1	1.585e-08	35	3	34098	34130	-|-	-|CGG
.	>stdO.class_1.type_I-B.JAEMBH010000041.1_4_SPACER7	CACTTACAACAATAATAACCTAACCCTGCGCGTACC	GCA_021406655	JKG9	1	phage008a	phage008a_KCOM2797	1	8.299e-14	2	34	31370	31402	-|-	-|AGG
.	>stdO.class_1.type_I-B.JAEMBH010000082.1_2_SPACER36	AATAGTCGTCGATGGCATACAAGACAGAAGCTAAACC	GCA_021406655	JKG9	1	phage008a	phage008a_KCOM2797	1	5.212e-12	35	3	32423	32391	CCA|-	-|TGG
.	>stdO.class_1.type_I-B.JAEMBH010000082.1_2_SPACER36	AATAGTCGTCGATGGCATACAAGACAGAAGCTAAACC	GCA_021406655	JKG9	1	phage008a	phage008a_KCOM2797	1	2.789e-10	2	31	32390	32419	CCA|-	-|TGG
.	>stdO.class_1.type_I-B.JAEMBK010000043.1_2_SPACER7	TGCTGGTCTTGCTTGCCCGCGGCGTTTACATGGAAT	GCA_021406745	B42	1	phage008a	phage008a_KCOM2797	1	3.022e-10	35	3	32348	32380	CCG|-	-|CGG
.	>stdO.class_1.type_I-B.JAEMBL010000045.1_1_SPACER14	TGTAAACGCAAGGGATACAGTCGTGCGTCATAATGT	GCA_021406685	1439	1	phage008a	phage008a_KCOM2797	1	5.212e-12	34	2	31610	31642	CCT|-	TTT|AGG
.	>stdO.class_1.type_I-B.JAEMBL010000045.1_1_SPACER22	ATCATTTACGCCCGCCAAATACCGCTCATAGGAGC	GCA_021406685	1439	1	phage008a	phage008a_KCOM2797	1	4.266e-08	33	1	27529	27561	-|GGG	-|TGG
.	>stdO.class_1.type_I-B.JAEMBM010000042.1_3_SPACER12	TCGTGGACGAGTTCACCTCAGTCATAGACCGCCAAA	GCA_021406705	TV14	1	phage008a	phage008a_KCOM2797	1	1.237e-05	3	35	33223	33255	CCG|-	-|CGG
.	>stdO.class_1.type_I-B.JAEMBM010000042.1_3_SPACER13	CGGAATACCCGGATTTACGAACACGAGTGTTACCATA	GCA_021406705	TV14	1	phage008a	phage008a_KCOM2797	1	2.797e-11	30	1	29099	29070	CCG|-	-|CGG
.	>stdO.class_1.type_I-B.JAEMBM010000042.1_3_SPACER13	CGGAATACCCGGATTTACGAACACGAGTGTTACCATA	GCA_021406705	TV14	1	phage008a	phage008a_KCOM2797	1	3.022e-10	3	35	29072	29104	CCG|-	-|CGG
.	>stdO.class_1.type_I-B.JAEMBM010000042.1_3_SPACER15	CAACGGACTATATCGACCTCGACACTCGCGGCCT	GCA_021406705	TV14	1	phage008a	phage008a_KCOM2797	1	4.354e-12	3	32	26626	26655	CCG|AGG	CCT|CGG
.	>stdO.class_1.type_I-B.JAEMBM010000042.1_3_SPACER17	TTGTTTATTTGCCGTTTAGAATTGCTCGTGTGTAGCC	GCA_021406705	TV14	1	phage008a	phage008a_KCOM2797	1	0.001409	37	8	10696	10667	CCA|-	-|TGG
.	>stdO.class_1.type_I-B.JAEMBM010000042.1_3_SPACER18	CTGCGCGAGGGTGTCGTAATAGCCGAAAGCCTCTCC	GCA_021406705	TV14	1	phage008a	phage008a_KCOM2797	1	1.566e-15	36	1	22279	22314	CCA|-	-|TGG
.	>stdO.class_1.type_I-B.JAEMBM010000042.1_3_SPACER19	CTGCAAAGACCCTTGCGGAAATACAGGAACTGAAC	GCA_021406705	TV14	1	phage008a	phage008a_KCOM2797	1	3.022e-10	3	35	12432	12400	CCG|-	TTT|CGG
.	>stdO.class_1.type_I-B.JAEMBM010000042.1_3_SPACER19	CTGCAAAGACCCTTGCGGAAATACAGGAACTGAAC	GCA_021406705	TV14	1	phage008a	phage008a_KCOM2797	1	3.022e-10	35	3	12400	12432	CCG|-	TTT|CGG
.	>stdO.class_1.type_I-B.JAEMBM010000042.1_3_SPACER2	CAGTTCGTGATGGGTATTGACGCCGACGGAAATACAG	GCA_021406705	TV14	1	phage008a	phage008a_KCOM2797	1	2.097e-08	1	36	31928	31963	-|-	-|GGG
.	>stdO.class_1.type_I-B.JAEMBM010000042.1_3_SPACER20	CCGTTTCGACGATGTGCTCTCCATCCTGTCGAAC	GCA_021406705	TV14	1	phage008a	phage008a_KCOM2797	1	4.078e-06	2	34	10062	10094	-|-	-|-
.	>stdO.class_1.type_I-B.JAEMBM010000042.1_3_SPACER22	CAGCGTATTCGGGCCGCATATCTAACGCCTTGCATCG	GCA_021406705	TV14	1	phage008a	phage008a_KCOM2797	1	8.464e-10	37	2	28793	28828	-|-	-|-
.	>stdO.class_1.type_I-B.JAEMBM010000042.1_3_SPACER23	ACGTCACGGCTACCCCGCCGTATCGCAGCTCGGGCA	GCA_021406705	TV14	1	phage008a	phage008a_KCOM2797	1	0.0001305	34	2	30552	30584	CCG|-	-|CGG
.	>stdO.class_1.type_I-B.JAEMBM010000042.1_3_SPACER25	GGTAGTCGTTTATACCAGCCTGCCGGGGCCTTGTA	GCA_021406705	TV14	1	phage008a	phage008a_KCOM2797	1	1.222e-08	35	3	32243	32275	CCG|-	-|CGG
.	>stdO.class_1.type_I-B.JAEMBM010000042.1_3_SPACER28	CTCGATATTATAATGCGGACGAACGCGACGGAGACAT	GCA_021406705	TV14	1	phage008a	phage008a_KCOM2797	1	1.086e-05	36	13	32515	32492	-|-	-|-
.	>stdO.class_1.type_I-B.JAEMBM010000064.1_2_SPACER6	CCCCCTTGAAGGGCTGAACCGATTCGGATTTCCACG	GCA_021406705	TV14	1	phage008a	phage008a_KCOM2797	1	5.212e-12	34	2	32057	32089	-|-	-|CGG
.	>stdO.class_1.type_I-B.JAEMBO010000052.1_2_SPACER14	GACGTTGCTCCGCTGTGGTACAGCGGCGTATTTGG	GCA_021406725	Kyudai_3	1	phage008a	phage008a_KCOM2797	1	0.006461	1	33	3659	3691	-|-	TCC|AGG
.	>stdO.class_1.type_I-B.JAEMBP010000045.1_3_SPACER41	TCCCCGCGGGGGTGGCGGTGCAATGGATAACGAGGT	GCA_021406795	D83T3	1	phage008a	phage008a_KCOM2797	1	0.0005193	34	2	18505	18537	-|-	-|-
.	>stdO.class_1.type_I-B.JAEMBQ010000042.1_2_SPACER15	TGATCGCGACGCTGGGCGGATTTGCCGCTGGCGTGA	GCA_021406785	1436	1	phage008a	phage008a_KCOM2797	1	0.0006318	3	35	19085	19117	-|TGG	CCA|-
.	>stdO.class_1.type_I-B.JAEMBQ010000042.1_2_SPACER17	CTCGATGGGGATCTCCGCCGTGTGCTCCCAAATAT	GCA_021406785	1436	1	phage008a	phage008a_KCOM2797	1	5.212e-12	2	34	32921	32889	-|-	-|GGG
.	>stdO.class_1.type_I-B.JAEMBQ010000042.1_2_SPACER17	CTCGATGGGGATCTCCGCCGTGTGCTCCCAAATAT	GCA_021406785	1436	1	phage008a	phage008a_KCOM2797	1	5.212e-12	33	1	32890	32922	-|-	-|GGG
.	>stdO.class_1.type_I-B.JAEMBQ010000042.1_2_SPACER18	AGCAGGAACTGCGCGAAGCGGTGGATAAATATCTCG	GCA_021406785	1436	1	phage008a	phage008a_KCOM2797	1	1.585e-08	3	35	26554	26586	-|-	-|CGG
.	>stdO.class_1.type_I-B.JAEMBQ010000042.1_2_SPACER18	AGCAGGAACTGCGCGAAGCGGTGGATAAATATCTCG	GCA_021406785	1436	1	phage008a	phage008a_KCOM2797	1	1.585e-08	35	3	26586	26554	-|-	-|CGG
.	>stdO.class_1.type_I-B.JAEMBQ010000042.1_2_SPACER18	AGCAGGAACTGCGCGAAGCGGTGGATAAATATCTCG	GCA_021406785	1436	1	phage008a	phage008a_KCOM2797	1	6.301e-08	36	7	26587	26558	-|-	-|CGG
.	>stdO.class_1.type_I-B.JAEMBQ010000042.1_2_SPACER19	ATGTGCTGGAGCAGACGCTTATAACAGTGCTGAAAA	GCA_021406785	1436	1	phage008a	phage008a_KCOM2797	1	8.299e-14	3	35	26866	26898	CCG|-	-|CGG
.	>stdO.class_1.type_I-B.KI258943.1_3_SPACER6	TCCCCGCGGGGGTGGCGGTGCAATGGATAACGAGGT	GCA_000467795	F0568	1	phage008a	phage008a_KCOM2797	1	0.0005193	34	2	18505	18537	-|-	-|-
.	>stdO.class_1.type_I-B.KI259002.1_1_SPACER6	AACCCTGCGCGTACCCGCCTCTGCAGTTGCAAACAG	GCA_000467815	F0569	1	phage008a	phage008a_KCOM2797	1	5.212e-12	2	34	31391	31423	CCT|-	-|AGG
.	>stdO.class_1.type_I-B.KI259002.1_11_SPACER2	GCCCGGGCGGCGGCGTCATCGAGCGGGTGGACATGG	GCA_000467815	F0569	1	phage008a	phage008a_KCOM2797	1	3.458e-08	3	32	27187	27216	CCA|-	-|TGG
.	>stdO.class_1.type_I-B.KI259002.1_11_SPACER2	GCCCGGGCGGCGGCGTCATCGAGCGGGTGGACATGG	GCA_000467815	F0569	1	phage008a	phage008a_KCOM2797	1	3.458e-08	32	3	27216	27187	CCA|-	-|TGG
.	>stdO.class_1.type_I-B.KI259002.1_12_SPACER5	TCGTCACGATCGGGGCTAACCATAACGCCCTTGCCT	GCA_000467815	F0569	1	phage008a	phage008a_KCOM2797	1	5.212e-12	3	35	16950	16982	-|-	-|-
.	>stdO.class_1.type_I-B.KI259002.1_12_SPACER5	TCGTCACGATCGGGGCTAACCATAACGCCCTTGCCT	GCA_000467815	F0569	1	phage008a	phage008a_KCOM2797	1	2.797e-11	1	30	16948	16977	-|-	-|-
.	>stdO.class_1.type_I-B.KI259002.1_12_SPACER6	TTGAGCATGCGCTGCAGCATTTCGTTGATCTTATACCA	GCA_000467815	F0569	1	phage008a	phage008a_KCOM2797	1	1.566e-15	38	3	14491	14456	CCG|-	-|CGG
.	>stdO.class_1.type_I-B.KI259002.1_12_SPACER6	TTGAGCATGCGCTGCAGCATTTCGTTGATCTTATACCA	GCA_000467815	F0569	1	phage008a	phage008a_KCOM2797	1	2.797e-11	7	36	14460	14489	CCG|-	-|CGG
.	>stdO.class_1.type_I-B.KI259002.1_12_SPACER8	GTGCATCTCTGTGAAGACCTCGCCCTCGCTCAGCG	GCA_000467815	F0569	1	phage008a	phage008a_KCOM2797	1	8.299e-14	33	1	15052	15020	CCA|-	CC|TGG
.	>stdO.class_1.type_I-B.KI259002.1_3_SPACER2	ATAGCTAATATGCGGTGGCTATACGACGATAGCGGT	GCA_000467815	F0569	1	phage008a	phage008a_KCOM2797	1	1.613e-07	1	36	28316	28351	CCT|-	-|AGG
.	>stdO.class_1.type_I-B.KI259002.1_3_SPACER2	ATAGCTAATATGCGGTGGCTATACGACGATAGCGGT	GCA_000467815	F0569	1	phage008a	phage008a_KCOM2797	1	1.189e-05	35	3	28350	28318	CCT|-	-|AGG
.	>stdO.class_1.type_I-B.KI260204.1_1_SPACER9	CAGAGGCGCGCATGTCCGTGCGCCAGCCGATATCTC	GCA_000467995	W4087	1	phage008a	phage008a_KCOM2797	1	5.212e-12	3	35	27815	27783	-|-	TCG|TGG
.	>stdO.class_1.type_I-B.KI260204.1_1_SPACER9	CAGAGGCGCGCATGTCCGTGCGCCAGCCGATATCTC	GCA_000467995	W4087	1	phage008a	phage008a_KCOM2797	1	5.212e-12	34	2	27784	27816	-|-	TCG|TGG
.	>stdO.class_1.type_I-B.KZ248348.1_3_SPACER32	CGATTTGGCGAATGCCTCGGCACCCACCTTTGCGAT	GCA_002206085	SJD4	1	phage008a	phage008a_KCOM2797	1	1.392e-08	36	1	33256	33291	-|-	-|TGG
.	>stdO.class_1.type_I-B.KZ248348.1_3_SPACER36	GTCATTTACGCCCGCCAAGTATCGCTCGTACGAGCG	GCA_002206085	SJD4	1	phage008a	phage008a_KCOM2797	1	2.401e-10	36	1	27526	27561	-|-	-|TGG
.	>stdO.class_1.type_I-B.KZ248359.1_5_SPACER1	TCGAGGAGATCGACTGGCAAATCGGCCTTATCGTGG	GCA_002206085	SJD4	1	phage008a	phage008a_KCOM2797	1	1.846e-05	3	35	32920	32952	CCA|-	-|TGG
.	>stdO.class_1.type_I-B.KZ248359.1_5_SPACER1	TCGAGGAGATCGACTGGCAAATCGGCCTTATCGTGG	GCA_002206085	SJD4	1	phage008a	phage008a_KCOM2797	1	0.0002708	34	11	32951	32928	CCA|-	-|TGG
.	>stdO.class_1.type_I-B.KZ248359.1_5_SPACER16	CGAATAATTCGCGTTGACTGTCGTTATCAAGCCGGTT	GCA_002206085	SJD4	1	phage008a	phage008a_KCOM2797	1	0.0005277	36	1	32021	32056	CCA|-	-|TGG
.	>stdO.class_1.type_I-B.KZ248426.1_2_SPACER10	AACCCTGCGCGTACCCGCCTCTGCAGTTGCAAACAC	GCA_002206105	SJD11	1	phage008a	phage008a_KCOM2797	1	5.212e-12	2	34	31391	31423	CCT|-	-|AGG
.	>stdO.class_1.type_I-B.KZ254049.1_3_SPACER2	ATTTGGAGGGGGTGTTTTTTGGGTTCAATTTTGCGG	GCA_002208045	SJD12	1	phage008a	phage008a_KCOM2797	1	8.299e-14	3	35	16527	16559	CCG|-	-|CGG
.	>stdO.class_1.type_I-B.KZ254049.1_3_SPACER6	TACACGCCCATGACCACAGAGGCGCGCATGTCCGT	GCA_002208045	SJD12	1	phage008a	phage008a_KCOM2797	1	3.022e-10	35	3	27799	27831	CCA|-	-|TGG
.	>stdO.class_1.type_I-B.LOEL01000036.1_3_SPACER21	TTTTTGTAGAGTGTAAAGTCGAGGAGGTCGCGGTAT	GCA_001553795	MP4_504	1	phage008a	phage008a_KCOM2797	1	5.212e-12	3	35	8558	8590	CCT|-	CTC|AGG
.	>stdO.class_1.type_I-B.LOEL01000036.1_3_SPACER25	ACGTATTTGAAGCCCTGTACGGCTCTGAAATGGCCG	GCA_001553795	MP4_504	1	phage008a	phage008a_KCOM2797	1	8.299e-14	35	3	33883	33915	-|-	-|AGG
.	>stdO.class_1.type_I-B.NSLM01000044.1_4_SPACER9	CAGAGGCGCGCATGTCCGTGCGCCAGCCGATATCTC	GCA_002529205	WW5019	1	phage008a	phage008a_KCOM2797	1	5.212e-12	3	35	27815	27783	-|-	TCG|TGG
.	>stdO.class_1.type_I-B.NSLM01000044.1_4_SPACER9	CAGAGGCGCGCATGTCCGTGCGCCAGCCGATATCTC	GCA_002529205	WW5019	1	phage008a	phage008a_KCOM2797	1	5.212e-12	34	2	27784	27816	-|-	TCG|TGG
.	>stdO.class_1.type_I-B.NSLO01000034.1_2_SPACER11	AGGTACTTTTTATACACGTCGGCTCTGGCTCGCCCC	GCA_002529365	WW3102	1	phage008a	phage008a_KCOM2797	1	8.299e-14	35	3	28850	28882	CCC|AGG	CCT|GGG
.	>stdO.class_1.type_I-B.NSLO01000034.1_2_SPACER11	AGGTACTTTTTATACACGTCGGCTCTGGCTCGCCCC	GCA_002529365	WW3102	1	phage008a	phage008a_KCOM2797	1	8.299e-14	34	2	28851	28883	CCC|AGG	CCT|GGG
.	>stdO.class_1.type_I-B.NSLP01000006.1_2_SPACER11	ATAGTGGCTCGCCTTTTTTGTAGGCGGCCTTGATGG	GCA_002529235	WW3040	1	phage008a	phage008a_KCOM2797	1	3.022e-10	34	2	34152	34184	CCG|-	-|CGG
.	>stdO.class_1.type_I-B.NSLS01000009.1_3_SPACER1	TGTGCTCCCAAATATGCCCGCGCTCGGGGTTAAAG	GCA_002529155	WW2903	1	phage008a	phage008a_KCOM2797	1	8.299e-14	3	35	32900	32868	-|AGG	CCT|CGG
.	>stdO.class_1.type_I-B.NSLS01000009.1_3_SPACER1	TGTGCTCCCAAATATGCCCGCGCTCGGGGTTAAAG	GCA_002529155	WW2903	1	phage008a	phage008a_KCOM2797	1	8.299e-14	34	2	32869	32901	-|AGG	CCT|CGG
.	>stdO.class_1.type_I-B.NSLS01000009.1_3_SPACER1	TGTGCTCCCAAATATGCCCGCGCTCGGGGTTAAAG	GCA_002529155	WW2903	1	phage008a	phage008a_KCOM2797	1	8.299e-14	33	1	32870	32902	-|AGG	CCT|CGG
.	>stdO.class_1.type_I-B.NSLS01000009.1_3_SPACER30	ACAGAATGGCAACAGTGCAACATTTACATTATGACG	GCA_002529155	WW2903	1	phage008a	phage008a_KCOM2797	1	1.257e-11	4	36	31586	31618	-|-	-|CGG
.	>stdO.class_1.type_I-B.NSLS01000009.1_3_SPACER43	CTATCAAGGATGGCAGCAACGCTATTGAAAACTTT	GCA_002529155	WW2903	1	phage008a	phage008a_KCOM2797	1	8.299e-14	3	35	24394	24426	CCG|-	-|CGG
.	>stdO.class_1.type_I-B.NSLS01000009.1_3_SPACER51	GATGCTTGAAGAGCTACTGCAGCACTCTTCCGATTC	GCA_002529155	WW2903	1	phage008a	phage008a_KCOM2797	1	8.299e-14	2	34	9733	9701	-|GGG	-|TGG
.	>stdO.class_1.type_I-B.NSLS01000009.1_3_SPACER52	GCACTTTGCTGCGATTCGAGTACGAGTTTACGACAT	GCA_002529155	WW2903	1	phage008a	phage008a_KCOM2797	1	3.013e-05	3	35	28454	28486	CCG|-	-|CGG
.	>stdO.class_1.type_I-B.NSLS01000009.1_3_SPACER58	AGGGGGGGCGGGGCTGGGATCGGGTCGGATATACC	GCA_002529155	WW2903	1	phage008a	phage008a_KCOM2797	1	6.74e-07	3	35	18592	18624	-|-	-|-
.	>stdO.class_1.type_I-B.NSLW01000005.1_3_SPACER19	AATATGCCCTCGCTCGGGGTTAAAGAGGGAGCGCACT	GCA_002529375	WW2842	1	phage008a	phage008a_KCOM2797	1	9.837e-14	2	37	32891	32856	CCA|-	-|TGG
.	>stdO.class_1.type_I-B.NSLW01000005.1_3_SPACER19	AATATGCCCTCGCTCGGGGTTAAAGAGGGAGCGCACT	GCA_002529375	WW2842	1	phage008a	phage008a_KCOM2797	1	9.837e-14	36	1	32857	32892	CCA|-	-|TGG
.	>stdO.class_1.type_I-B.NSLW01000005.1_3_SPACER19	AATATGCCCTCGCTCGGGGTTAAAGAGGGAGCGCACT	GCA_002529375	WW2842	1	phage008a	phage008a_KCOM2797	1	5.212e-12	35	3	32858	32890	CCA|-	-|TGG
.	>stdO.class_1.type_I-B.NSLW01000005.1_3_SPACER19	AATATGCCCTCGCTCGGGGTTAAAGAGGGAGCGCACT	GCA_002529375	WW2842	1	phage008a	phage008a_KCOM2797	1	1.257e-11	4	36	32889	32857	CCA|-	-|TGG
.	>stdO.class_1.type_I-B.NSLW01000005.1_3_SPACER69	GGTAACAGGCGCTTGATAGCACCTACGACGGCCATC	GCA_002529375	WW2842	1	phage008a	phage008a_KCOM2797	1	5.212e-12	35	3	19118	19150	-|-	-|GGG
.	>stdO.class_1.type_I-B.SGBA01000045.1_2_SPACER9	CACGCCGGGGTGGCGGTGCAATGAATCACGAGGTA	GCA_004214945	CP3	1	phage008a	phage008a_KCOM2797	1	0.0003051	35	6	18502	18531	-|-	-|-
.	>stdO.class_1.type_I-C.AP012203.1_2_SPACER16	AATATGCCCGCGCTCGGGGTTAAAAAGGGAGCGAA	GCA_000270225	TDC60	0.TDC60	phage008a	phage008a_KCOM2797	1	5.212e-12	33	1	32860	32892	CCA|-	AAG|TGG
.	>stdO.class_1.type_I-C.AP012203.1_2_SPACER16	AATATGCCCGCGCTCGGGGTTAAAAAGGGAGCGAA	GCA_000270225	TDC60	0.TDC60	phage008a	phage008a_KCOM2797	1	3.022e-10	2	34	32891	32859	CCA|-	AAG|TGG
.	>stdO.class_1.type_I-C.AP012203.1_2_SPACER16	AATATGCCCGCGCTCGGGGTTAAAAAGGGAGCGAA	GCA_000270225	TDC60	0.TDC60	phage008a	phage008a_KCOM2797	1	6.725e-10	4	33	32889	32860	CCA|-	AAG|TGG
.	>stdO.class_1.type_I-C.AP012203.1_2_SPACER16	AATATGCCCGCGCTCGGGGTTAAAAAGGGAGCGAA	GCA_000270225	TDC60	0.TDC60	phage008a	phage008a_KCOM2797	1	6.725e-10	32	3	32861	32890	CCA|-	AAG|TGG
.	>stdO.class_1.type_I-C.AP012203.1_3_SPACER10	CTCGTAGGAGCGGGTGGAGTACTTGAAGCGCTGACG	GCA_000270225	TDC60	0.TDC60	phage008a	phage008a_KCOM2797	1	1.34e-05	36	1	27502	27537	-|-	-|-
.	>stdO.class_1.type_I-C.AP012203.1_3_SPACER24	AGTACTTTTTATACACGTCCGCCCGCGCCTGCGTC	GCA_000270225	TDC60	0.TDC60	phage008a	phage008a_KCOM2797	1	0.0003509	28	2	28856	28882	CCA|AGG	CCT|TGG
.	>stdO.class_1.type_I-C.AP012203.1_3_SPACER59	TCTTCAGCGATGATTTCTATTTTAATGTCAGAGAAA	GCA_000270225	TDC60	0.TDC60	phage008a	phage008a_KCOM2797	1	3.022e-10	35	3	29291	29323	CCG|-	-|CGG
.	>stdO.class_1.type_I-C.AP012203.1_3_SPACER61	ATTATCCCCCAGGTATTTTTTATACACGTCAGCCCT	GCA_000270225	TDC60	0.TDC60	phage008a	phage008a_KCOM2797	1	3.233e-09	36	1	28859	28894	-|-	CC|TGG
.	>stdO.class_1.type_I-C.AP012203.1_3_SPACER61	ATTATCCCCCAGGTATTTTTTATACACGTCAGCCCT	GCA_000270225	TDC60	0.TDC60	phage008a	phage008a_KCOM2797	1	3.338e-06	29	3	28866	28892	-|-	CC|TGG
.	>stdO.class_1.type_I-C.AP012203.1_3_SPACER63	GTCGGTATTGGTCACATTACCGCGGACGGCGAAGT	GCA_000270225	TDC60	0.TDC60	phage008a	phage008a_KCOM2797	1	5.812e-05	33	1	27469	27501	CCT|-	-|AGG
.	>stdO.class_1.type_I-C.AP012203.1_3_SPACER8	CTTTGATCGCATTACGGCCGCGCCCGTACGGCAAAGG	GCA_000270225	TDC60	0.TDC60	phage008a	phage008a_KCOM2797	1	2.962e-10	37	2	34122	34157	-|-	-|-
.	>stdO.class_1.type_I-C.AP012203.1_3_SPACER9	ATAATCGCTACTATCATAGTCCGCCTCCTACGTATT	GCA_000270225	TDC60	0.TDC60	phage008a	phage008a_KCOM2797	1	2.797e-11	7	36	33940	33911	-|-	TCA|TGG
.	>stdO.class_1.type_I-C.CP013131.1_3_SPACER12	CGACGTTGTCGGGGTTGTGGTCGTTGATGCGGTCAA	GCA_001444325	A7A1_28	1	phage008a	phage008a_KCOM2797	1	3.074e-05	34	2	9177	9209	-|AGG	CCT|-
.	>stdO.class_1.type_I-C.CP013131.1_3_SPACER2	TCGATACGCATCTGTGCGAGGGCGTTCTGCAGCTGT	GCA_001444325	A7A1_28	1	phage008a	phage008a_KCOM2797	1	1.183e-11	35	6	21598	21627	CCA|-	-|TGG
.	>stdO.class_1.type_I-C.CP013131.1_3_SPACER3	AATTTTGCGGTAATTTCGTCCGCATTCGTTTCACGC	GCA_001444325	A7A1_28	1	phage008a	phage008a_KCOM2797	1	5.646e-12	1	36	23366	23331	CCG|AGG	-|CGG
.	>stdO.class_1.type_I-C.CP024593.1_3_SPACER11	AATGACGCCATCAACGACCAGATTATGCAGCTGATCG	GCA_002754055	KCOM2804	1	phage008a	phage008a_KCOM2797	1	5.355e-07	4	36	27697	27729	-|-	-|-
.	>stdO.class_1.type_I-C.CP024593.1_3_SPACER11	AATGACGCCATCAACGACCAGATTATGCAGCTGATCG	GCA_002754055	KCOM2804	1	phage008a	phage008a_KCOM2797	1	3.074e-05	35	3	27728	27696	-|-	-|-
.	>stdO.class_1.type_I-C.CP024593.1_3_SPACER17	AATCCCCCCTTTTGACACGGGGGAGGTGTGCCAGCGGCG	GCA_002754055	KCOM2804	1	phage008a	phage008a_KCOM2797	1	0.0008691	39	4	18562	18597	-|-	-|-
.	>stdO.class_1.type_I-C.CP024593.1_3_SPACER3	AATGAGCTGCGATATAACCGTATCAGCGTGTGGCTGGG	GCA_002754055	KCOM2804	1	phage008a	phage008a_KCOM2797	1	2.087e-06	4	36	27136	27168	-|-	-|-
.	>stdO.class_1.type_I-C.CP024593.1_3_SPACER4	AATTGACGTCGGGGGTTACGTTCGATTGGGGCTGGGTA	GCA_002754055	KCOM2804	1	phage008a	phage008a_KCOM2797	1	0.001412	6	38	30582	30614	-|-	-|-
.	>stdO.class_1.type_I-C.CP024593.1_4_SPACER31	TACGGCGGGTGGAGTCGGTGGGCTGGCGGCAACAAT	GCA_002754055	KCOM2804	1	phage008a	phage008a_KCOM2797	1	8.299e-14	3	35	29435	29403	CCA|-	-|TGG
.	>stdO.class_1.type_I-C.CP024593.1_4_SPACER41	TGTAAACGCAAGGGATACAGTCGCCCGTCATAACGA	GCA_002754055	KCOM2804	1	phage008a	phage008a_KCOM2797	1	3.022e-10	34	2	31610	31642	CCT|-	TTT|AGG
.	>stdO.class_1.type_I-C.CP024593.1_4_SPACER46	TTCCGCGCCTCCACGATTTGGCGAACGCCTCGGCC	GCA_002754055	KCOM2804	1	phage008a	phage008a_KCOM2797	1	3.022e-10	34	2	33271	33303	CCT|-	-|AGG
.	>stdO.class_1.type_I-C.CP024593.1_4_SPACER71	AATCAGGCTGCAGCCACTCTATTATATCGTAGTGA	GCA_002754055	KCOM2804	1	phage008a	phage008a_KCOM2797	1	3.449e-07	34	2	33331	33363	CCC|CAGGAT	-|GGG
.	>stdO.class_1.type_I-C.CP024593.1_4_SPACER72	GACGAATCCGGATCGGCGTAAATCGCCAGTCCGGGA	GCA_002754055	KCOM2804	1	phage008a	phage008a_KCOM2797	1	0.0001262	34	5	28217	28246	-|-	-|-
.	>stdO.class_1.type_I-C.CP024593.1_4_SPACER73	CGATGCAGCGGATATTACCCGTTCCGATCAGCTGCA	GCA_002754055	KCOM2804	1	phage008a	phage008a_KCOM2797	1	4.969e-09	34	2	27721	27753	CCA|-	-|TGG
.	>stdO.class_1.type_I-C.CP024593.1_4_SPACER73	CGATGCAGCGGATATTACCCGTTCCGATCAGCTGCA	GCA_002754055	KCOM2804	1	phage008a	phage008a_KCOM2797	1	3.458e-08	6	35	27749	27720	CCA|-	-|TGG
.	>stdO.class_1.type_I-C.CP024594.1_2_SPACER22	GACTTTGTTGCCGCCGTGCAGGGCCGCGGAGCGCTG	GCA_002754075	KCOM2805	1	phage008a	phage008a_KCOM2797	1	1.257e-11	4	36	33810	33778	CCG|-	-|CGG
.	>stdO.class_1.type_I-C.CP024594.1_2_SPACER22	GACTTTGTTGCCGCCGTGCAGGGCCGCGGAGCGCTG	GCA_002754075	KCOM2805	1	phage008a	phage008a_KCOM2797	1	1.257e-11	36	4	33778	33810	CCG|-	-|CGG
.	>stdO.class_1.type_I-C.CP024594.1_2_SPACER22	GACTTTGTTGCCGCCGTGCAGGGCCGCGGAGCGCTG	GCA_002754075	KCOM2805	1	phage008a	phage008a_KCOM2797	1	6.725e-10	5	34	33809	33780	CCG|-	-|CGG
.	>stdO.class_1.type_I-C.CP024594.1_2_SPACER25	TTCCGCGCCTCCACGATTTGGCGAACGCCTCGGCC	GCA_002754075	KCOM2805	1	phage008a	phage008a_KCOM2797	1	3.022e-10	34	2	33271	33303	CCT|-	-|AGG
.	>stdO.class_1.type_I-C.CP024594.1_2_SPACER30	TGTAAACGCAAGGGATACAGTCGCCCGTCATAACGA	GCA_002754075	KCOM2805	1	phage008a	phage008a_KCOM2797	1	3.022e-10	34	2	31610	31642	CCT|-	TTT|AGG
.	>stdO.class_1.type_I-C.CP024594.1_2_SPACER40	TACGGCGGGTGGAGTCGGTGGGCTGGCGGCAACAAT	GCA_002754075	KCOM2805	1	phage008a	phage008a_KCOM2797	1	8.299e-14	3	35	29435	29403	CCA|-	-|TGG
.	>stdO.class_1.type_I-C.CP024594.1_3_SPACER41	TCGCGAGGTCTGCAGGGGCGTCGGGAGAGGGAAAAA	GCA_002754075	KCOM2805	1	phage008a	phage008a_KCOM2797	1	6.725e-10	34	5	28607	28636	CCA|-	-|TGG
.	>stdO.class_1.type_I-C.CP024594.1_3_SPACER49	CCCCCCTTTTGACACGGGGGAGGTGTGCCAGCGGCG	GCA_002754075	KCOM2805	1	phage008a	phage008a_KCOM2797	1	5.618e-05	33	1	18565	18597	-|-	-|AGG
.	>stdO.class_1.type_I-C.CP024594.1_3_SPACER56	GACGCCATCAACGACCAGATTATGCAGCTGATCG	GCA_002754075	KCOM2805	1	phage008a	phage008a_KCOM2797	1	3.184e-07	1	33	27697	27729	CCG|-	-|CGG
.	>stdO.class_1.type_I-C.CP024594.1_3_SPACER67	TGACGTCGGGGGTTACGTTCGATTGGGGCTGGGTA	GCA_002754075	KCOM2805	1	phage008a	phage008a_KCOM2797	1	0.001241	3	35	30582	30614	-|-	-|-
.	>stdO.class_1.type_I-C.CP024594.1_3_SPACER68	GAGCTGCGATATAACCGTATCAGCGTGTGGCTGGG	GCA_002754075	KCOM2805	1	phage008a	phage008a_KCOM2797	1	2.087e-06	1	33	27136	27168	CCC|-	-|GGG
.	>stdO.class_1.type_I-C.CP025931.1_3_SPACER10	CTCGTAGGAGCGGGTGGAGTACTTGAAGCGCTGACG	GCA_002892555	TDC60	1	phage008a	phage008a_KCOM2797	1	1.34e-05	36	1	27502	27537	-|-	-|-
.	>stdO.class_1.type_I-C.CP025931.1_3_SPACER24	AGTACTTTTTATACACGTCCGCCCGCGCCTGCGTC	GCA_002892555	TDC60	1	phage008a	phage008a_KCOM2797	1	0.0003509	28	2	28856	28882	CCA|AGG	CCT|TGG
.	>stdO.class_1.type_I-C.CP025931.1_3_SPACER59	TCTTCAGCGATGATTTCTATTTTAATGTCAGAGAAA	GCA_002892555	TDC60	1	phage008a	phage008a_KCOM2797	1	3.022e-10	35	3	29291	29323	CCG|-	-|CGG
.	>stdO.class_1.type_I-C.CP025931.1_3_SPACER61	ATTATCCCCCAGGTATTTTTTATACACGTCAGCCCT	GCA_002892555	TDC60	1	phage008a	phage008a_KCOM2797	1	3.233e-09	36	1	28859	28894	-|-	CC|TGG
.	>stdO.class_1.type_I-C.CP025931.1_3_SPACER61	ATTATCCCCCAGGTATTTTTTATACACGTCAGCCCT	GCA_002892555	TDC60	1	phage008a	phage008a_KCOM2797	1	3.338e-06	29	3	28866	28892	-|-	CC|TGG
.	>stdO.class_1.type_I-C.CP025931.1_3_SPACER63	GTCGGTATTGGTCACATTACCGCGGACGGCGAAGT	GCA_002892555	TDC60	1	phage008a	phage008a_KCOM2797	1	5.812e-05	33	1	27469	27501	CCT|-	-|AGG
.	>stdO.class_1.type_I-C.CP025931.1_3_SPACER8	CTTTGATCGCATTACGGCCGCGCCCGTACGGCAAAGG	GCA_002892555	TDC60	1	phage008a	phage008a_KCOM2797	1	2.962e-10	37	2	34122	34157	-|-	-|-
.	>stdO.class_1.type_I-C.CP025931.1_3_SPACER9	ATAATCGCTACTATCATAGTCCGCCTCCTACGTATT	GCA_002892555	TDC60	1	phage008a	phage008a_KCOM2797	1	2.797e-11	7	36	33940	33911	-|-	TCA|TGG
.	>stdO.class_1.type_I-C.CP073348.1_3_SPACER1	CGATGTGATAAGAGAGGCCGATGCGGTACAGTACG	GCA_018141805	GMU202011	1	phage008a	phage008a_KCOM2797	1	5.212e-12	2	34	6147	6179	CCG|-	-|CGG
.	>stdO.class_1.type_I-C.CP073348.1_3_SPACER1	CGATGTGATAAGAGAGGCCGATGCGGTACAGTACG	GCA_018141805	GMU202011	1	phage008a	phage008a_KCOM2797	1	5.212e-12	34	2	6179	6147	CCG|-	-|CGG
.	>stdO.class_1.type_I-C.CP073348.1_3_SPACER22	CCGTGTACGAGGTTATGGATGCTTTCTCGGAGGTT	GCA_018141805	GMU202011	1	phage008a	phage008a_KCOM2797	1	8.935e-05	3	35	3842	3874	-|-	-|-
.	>stdO.class_1.type_I-C.CP073348.1_3_SPACER28	GCGTGCGGATCATCGGGCACAACGAGATAGCCGCA	GCA_018141805	GMU202011	1	phage008a	phage008a_KCOM2797	1	5.081e-06	3	35	18859	18891	-|-	-|CCGGGT
.	>stdO.class_1.type_I-C.FUFF01000020.1_2_SPACER12	CGACGTTGTCGGGGTTGTGGTCGTTGATGCGGTCAA	GCA_900157265	A7A1_28	0.A741_28	phage008a	phage008a_KCOM2797	1	3.074e-05	34	2	9177	9209	-|AGG	CCT|-
.	>stdO.class_1.type_I-C.FUFF01000020.1_2_SPACER2	TCGATACGCATCTGTGCGAGGGCGTTCTGCAGCTGT	GCA_900157265	A7A1_28	0.A741_28	phage008a	phage008a_KCOM2797	1	1.183e-11	35	6	21598	21627	CCA|-	-|TGG
.	>stdO.class_1.type_I-C.FUFF01000020.1_2_SPACER3	AATTTTGCGGTAATTTCGTCCGCATTCGTTTCACGC	GCA_900157265	A7A1_28	0.A741_28	phage008a	phage008a_KCOM2797	1	5.646e-12	1	36	23366	23331	CCG|AGG	-|CGG
.	>stdO.class_1.type_I-C.FUFI01000001.1_1_SPACER14	AGCACGGCAATCAGCAGAAGAATGAATTTTCTCATT	GCA_900157235	SU60	1	phage008a	phage008a_KCOM2797	1	8.299e-14	35	3	18971	19003	CCG|-	TCA|CGG
.	>stdO.class_1.type_I-C.FUFI01000001.1_1_SPACER61	GCGAGTATAAGGCTATGATAGCAGCGATGCAGACA	GCA_900157235	SU60	1	phage008a	phage008a_KCOM2797	1	5.212e-12	3	35	7522	7554	CCG|-	-|CGG
.	>stdO.class_1.type_I-C.FUFI01000001.1_1_SPACER61	GCGAGTATAAGGCTATGATAGCAGCGATGCAGACA	GCA_900157235	SU60	1	phage008a	phage008a_KCOM2797	1	1.183e-11	32	3	7551	7522	CCG|-	-|CGG
.	>stdO.class_1.type_I-C.FUFI01000001.1_1_SPACER78	TCGAAATATCGCTGTTATGCACCCCGTTTGTCACCAA	GCA_900157235	SU60	1	phage008a	phage008a_KCOM2797	1	9.262e-05	37	8	28280	28309	CCA|-	-|TGG
.	>stdO.class_1.type_I-C.FUGF01000055.1_4_SPACER16	TAAAAACACGTTCGCGAAATTCTTTGTCAAATACG	GCA_900157245	15_9	1	phage008a	phage008a_KCOM2797	1	0.002313	2	34	4496	4528	-|-	-|-
.	>stdO.class_1.type_I-C.FUGF01000055.1_5_SPACER10	TTTTCCGCAGCGCCCGCGCCCTTGCAGGTGGTAC	GCA_900157245	15_9	1	phage008a	phage008a_KCOM2797	1	2.803e-08	5	34	33701	33672	-|-	-|-
.	>stdO.class_1.type_I-C.FUGF01000055.1_5_SPACER10	TTTTCCGCAGCGCCCGCGCCCTTGCAGGTGGTAC	GCA_900157245	15_9	1	phage008a	phage008a_KCOM2797	1	1.307e-07	33	1	33673	33705	-|-	-|-
.	>stdO.class_1.type_I-C.FUGG01000038.1_4_SPACER63	CAGCTGCACCTGTCGAGCTGACGATAGGTGGTTTAG	GCA_900157285	13_1	1	phage008a	phage008a_KCOM2797	1	1.566e-15	36	1	2667	2632	-|-	-|TGG
.	>stdO.class_1.type_I-C.FUGG01000038.1_4_SPACER63	CAGCTGCACCTGTCGAGCTGACGATAGGTGGTTTAG	GCA_900157285	13_1	1	phage008a	phage008a_KCOM2797	1	8.299e-14	2	34	2633	2665	-|-	-|TGG
.	>stdO.class_1.type_I-C.FUGG01000038.1_4_SPACER63	CAGCTGCACCTGTCGAGCTGACGATAGGTGGTTTAG	GCA_900157285	13_1	1	phage008a	phage008a_KCOM2797	1	8.299e-14	3	35	2634	2666	-|-	-|TGG
.	>stdO.class_1.type_I-C.FUGG01000038.1_4_SPACER64	CAAAGCAAGACTATCGAACAAGTGTTCGGTCGCTTTC	GCA_900157285	13_1	1	phage008a	phage008a_KCOM2797	1	1.566e-15	1	36	4070	4105	CCA|-	-|TGG
.	>stdO.class_1.type_I-C.FUGG01000038.1_4_SPACER64	CAAAGCAAGACTATCGAACAAGTGTTCGGTCGCTTTC	GCA_900157285	13_1	1	phage008a	phage008a_KCOM2797	1	1.566e-15	2	37	4071	4106	CCA|-	-|TGG
.	>stdO.class_1.type_I-C.FUGG01000038.1_4_SPACER64	CAAAGCAAGACTATCGAACAAGTGTTCGGTCGCTTTC	GCA_900157285	13_1	1	phage008a	phage008a_KCOM2797	1	1.566e-15	36	1	4105	4070	CCA|-	-|TGG
.	>stdO.class_1.type_I-C.FUGG01000038.1_4_SPACER71	TTATATACTCCTCGTCGTCAACGGCAATTGAGAGCAG	GCA_900157285	13_1	1	phage008a	phage008a_KCOM2797	1	1.566e-15	37	2	893	858	CCG|-	-|CGG
.	>stdO.class_1.type_I-C.FUGG01000038.1_4_SPACER71	TTATATACTCCTCGTCGTCAACGGCAATTGAGAGCAG	GCA_900157285	13_1	1	phage008a	phage008a_KCOM2797	1	8.299e-14	36	4	892	860	CCG|-	-|CGG
.	>stdO.class_1.type_I-C.FUGG01000038.1_4_SPACER72	CTGTGGTATAGCGCGGTGTACGGGGAACTCAAGGCA	GCA_900157285	13_1	1	phage008a	phage008a_KCOM2797	1	2.962e-10	1	36	3671	3706	CCG|-	-|CGG
.	>stdO.class_1.type_I-C.FUGG01000038.1_4_SPACER72	CTGTGGTATAGCGCGGTGTACGGGGAACTCAAGGCA	GCA_900157285	13_1	1	phage008a	phage008a_KCOM2797	1	3.022e-10	2	34	3672	3704	CCG|-	-|CGG
.	>stdO.class_1.type_I-C.FUGG01000038.1_4_SPACER74	TGGGGGAGGTGATGCCCGGGGCGGTGGACGCCATGC	GCA_900157285	13_1	1	phage008a	phage008a_KCOM2797	1	0.0002152	3	35	9039	9071	-|-	TCT|CGG
.	>stdO.class_1.type_I-C.KI260157.1_4_SPACER10	GGGCGATGCAATCAACAATCGGGGCGTCGTCCCG	GCA_000467975	F0566	1	phage008a	phage008a_KCOM2797	1	5.212e-12	34	2	33034	33066	-|-	-|CGG
.	>stdO.class_1.type_I-C.KI260157.1_4_SPACER8	GATCGGCGTAAATCGCCAGTCCGGCACGTGCTCCCC	GCA_000467975	F0566	1	phage008a	phage008a_KCOM2797	1	4.363e-09	36	1	28205	28240	-|-	-|-
.	>stdO.class_1.type_I-C.KZ248291.1_2_SPACER14	CGCCTCGCTGGCGGACGAGATCATCGACGATGCGGCG	GCA_002206085	SJD4	1	phage008a	phage008a_KCOM2797	1	2.962e-10	2	37	11134	11099	CCT|-	ATG|AGG
.	>stdO.class_1.type_I-C.KZ248291.1_2_SPACER14	CGCCTCGCTGGCGGACGAGATCATCGACGATGCGGCG	GCA_002206085	SJD4	1	phage008a	phage008a_KCOM2797	1	2.824e-07	25	2	11111	11134	CCT|-	ATG|AGG
.	>stdO.class_1.type_I-C.NHRU01000003.1_1_SPACER66	GGGCCTTGTAACGGCGCGGGTTGGGGTTAGCGGTCAG	GCA_002204455	KCOM2797	1	phage008a	phage008a_KCOM2797	1	5.646e-12	37	2	32216	32251	-|-	-|-
.	>stdO.class_2.type_II-C.CP024592.1_4_SPACER10	AGTCGCGACGACACAACCATCCTCTCGGCT	GCA_002754035	KCOM2803	1	phage008a	phage008a_KCOM2797	1	4.354e-12	1	30	14340	14311	-|-	-|-
.	>stdO.class_2.type_II-C.CP024592.1_4_SPACER10	AGTCGCGACGACACAACCATCCTCTCGGCT	GCA_002754035	KCOM2803	1	phage008a	phage008a_KCOM2797	1	4.354e-12	30	1	14311	14340	-|-	-|-
.	>stdO.class_2.type_II-C.CP024592.1_4_SPACER6	CAATAAATGGATCAACAACGAGCGTTGGGA	GCA_002754035	KCOM2803	1	phage008a	phage008a_KCOM2797	1	4.354e-12	30	1	16262	16291	-|-	TCC|-
.	>stdO.class_2.type_II-C.CP024598.1_1_SPACER4	TTGCGCAGGGCGCGGCATAGCTGCGGGTGC	GCA_002754135	KCOM2798	1	phage008a	phage008a_KCOM2797	1	1.633e-08	1	30	33761	33732	-|-	-|-
.	>stdO.class_2.type_II-C.CP024599.1_1_SPACER10	AGTCGCGACGACACAACCATCCTCTCGGCT	GCA_002754155	KCOM2800	1	phage008a	phage008a_KCOM2797	1	4.354e-12	1	30	14340	14311	-|-	-|-
.	>stdO.class_2.type_II-C.CP024599.1_1_SPACER10	AGTCGCGACGACACAACCATCCTCTCGGCT	GCA_002754155	KCOM2800	1	phage008a	phage008a_KCOM2797	1	4.354e-12	30	1	14311	14340	-|-	-|-
.	>stdO.class_2.type_II-C.CP024599.1_1_SPACER14	CGTTCGAACTTGTACCAGCGCGTCCGCCAT	GCA_002754155	KCOM2800	1	phage008a	phage008a_KCOM2797	1	0.0006106	30	1	28550	28579	-|-	-|-
.	>stdO.class_2.type_II-C.CP024599.1_1_SPACER6	CAATAAATGGATCAACAACGAGCGTTGGGA	GCA_002754155	KCOM2800	1	phage008a	phage008a_KCOM2797	1	4.354e-12	30	1	16262	16291	-|-	TCC|-
.	>stdO.class_2.type_II-C.SGAZ01000002.1_2_SPACER24	CCCGATTGGGTATATGACACGACGGAGGCG	GCA_004214925	H3	1	phage008a	phage008a_KCOM2797	1	4.354e-12	1	30	33358	33387	-|CGG	CCG|-
.	>stdO.class_2.type_II-C.SGAZ01000002.1_2_SPACER24	CCCGATTGGGTATATGACACGACGGAGGCG	GCA_004214925	H3	1	phage008a	phage008a_KCOM2797	1	4.354e-12	30	1	33387	33358	-|CGG	CCG|-
.	>stdO.class_2.type_VI-B2.CAJPNQ010000016.1_2_SPACER5	ACATTCGCTAAATTTTTTGTCAAATACGAC	GCA_905372065	SRR9217400_mag_bin_3	1	phage008a	phage008a_KCOM2797	1	0.0001284	1	30	4502	4531	-|-	-|-
.	>stdO.class_2.type_VI-B2.CM001843.1_1_SPACER2	GTACACCTTGTTCGGGCGGCCGCCCGCCTC	GCA_000380305	JCVISC001	1	phage008a	phage008a_KCOM2797	1	4.354e-12	30	1	32102	32131	-|-	-|-
.	>stdO.class_2.type_VI-B2.CP024600.1_2_SPACER5	ATAATAGTTCTGAGGGTAAAAGAGGTAGTA	GCA_002753975	KCOM2801	1	phage008a	phage008a_KCOM2797	1	2.789e-10	30	1	29231	29260	TTG|-	-|-
.	>stdO.class_2.type_VI-B2.FUFG01000019.1_2_SPACER6	ATAATAGTTCTGAGGGTAAAAGAGGTAGTA	GCA_900157275	84_3	1	phage008a	phage008a_KCOM2797	1	2.789e-10	30	1	29231	29260	TTG|-	-|-
.	>stdO.class_2.type_VI-B2.FUFI01000016.1_3_SPACER1	CCCAGCCGTTAGTAGGATACCACTCGATAC	GCA_900157235	SU60	1	phage008a	phage008a_KCOM2797	1	4.354e-12	30	1	32483	32454	CC|-	-|-
.	>stdO.class_2.type_VI-B2.FUGF01000050.1_1_SPACER4	GTATTTCGCTTCTACGATAAAAATTCGGGC	GCA_900157245	15_9	1	phage008a	phage008a_KCOM2797	1	6.546e-05	1	30	31964	31993	CC|-	-|-
.	>stdO.class_2.type_VI-B2.JAEMBJ010000001.1_3_SPACER8	CCCAGCCGTTAGTAGGATACCACTCGATAC	GCA_021406645	B158	1	phage008a	phage008a_KCOM2797	1	4.354e-12	30	1	32483	32454	CC|-	-|-
.	>stdO.class_2.type_VI-B2.JAEMBQ010000001.1_1_SPACER1	TAGTCGATACGAACTATCTCCTGCTCGCAAGA	GCA_021406785	1436	1	phage008a	phage008a_KCOM2797	1	2.789e-10	2	31	34263	34234	TCG|-	-|-
.	>stdO.class_2.type_VI-B2.JAEMBQ010000001.1_1_SPACER1	TAGTCGATACGAACTATCTCCTGCTCGCAAGA	GCA_021406785	1436	1	phage008a	phage008a_KCOM2797	1	6.333e-10	29	3	34236	34262	TCG|-	-|-
.	>stdO.class_2.type_VI-B2.NSLU01000004.1_4_SPACER17	CAATGCCGGTGCGCTCATTTCTCGTCCTCC	GCA_002529215	WW2881	1	phage008a	phage008a_KCOM2797	1	2.307e-10	3	29	7127	7101	-|-	-|-
.	>stdO.class_2.type_VI-B2.NSLU01000004.1_4_SPACER19	GCTGTTATGCACCCCGTTTGTCACCAGCCC	GCA_002529215	WW2881	1	phage008a	phage008a_KCOM2797	1	1.851e-06	30	4	28277	28303	-|-	-|-
.	>stdO.class_2.type_VI-B2.NSLV01000001.1_1_SPACER2	GTACACCTTGTTCGGGCGGCCGCCCGCCTC	GCA_002529185	WW2866	1	phage008a	phage008a_KCOM2797	1	4.354e-12	30	1	32102	32131	-|-	-|-
.	>stdO.class_2.type_VI-B2.SGAZ01000001.1_1_SPACER2	GCTGTTATGCACCCCGTTTGTCACCAGCCC	GCA_004214925	H3	1	phage008a	phage008a_KCOM2797	1	1.851e-06	30	4	28277	28303	-|-	-|-
.	>stdO.class_2.type_VI-B2.SGBA01000001.1_1_SPACER12	TAAATAGTAATGCGGCTTAAAATATTTGAA	GCA_004214945	CP3	1	phage008a	phage008a_KCOM2797	1	2.789e-10	30	1	33463	33492	-|-	-|-
.	>stdO.class_1.type_I-B.AP009380.1_3_SPACER47	TGCCTGTCCTCTACCGATAACCGTCTCTTTGTCATG	GCA_000010505	ATCC33277	0.ATCC33277	phage009a	phage009a_Kyudai3	1	9.837e-14	1	36	15921	15956	-|-	-|-
.	>stdO.class_1.type_I-B.AP009380.1_3_SPACER47	TGCCTGTCCTCTACCGATAACCGTCTCTTTGTCATG	GCA_000010505	ATCC33277	0.ATCC33277	phage009a	phage009a_Kyudai3	1	9.837e-14	36	1	15956	15921	-|-	-|-
.	>stdO.class_1.type_I-B.AP009380.1_3_SPACER47	TGCCTGTCCTCTACCGATAACCGTCTCTTTGTCATG	GCA_000010505	ATCC33277	0.ATCC33277	phage009a	phage009a_Kyudai3	1	5.212e-12	35	3	15955	15923	-|-	-|-
.	>stdO.class_1.type_I-B.AP012203.1_4_SPACER1	AATATGCCCGCGCTCGGGGTTAAAAAGGGAGCGAA	GCA_000270225	TDC60	0.TDC60	phage009a	phage009a_Kyudai3	1	5.212e-12	33	1	32857	32889	CCA|CTTTGTTT	AAG|TGG
.	>stdO.class_1.type_I-B.AP012203.1_4_SPACER1	AATATGCCCGCGCTCGGGGTTAAAAAGGGAGCGAA	GCA_000270225	TDC60	0.TDC60	phage009a	phage009a_Kyudai3	1	3.022e-10	2	34	32888	32856	CCA|CTTTGTTT	AAG|TGG
.	>stdO.class_1.type_I-B.AP012203.1_4_SPACER1	AATATGCCCGCGCTCGGGGTTAAAAAGGGAGCGAA	GCA_000270225	TDC60	0.TDC60	phage009a	phage009a_Kyudai3	1	6.725e-10	4	33	32886	32857	CCA|CTTTGTTT	AAG|TGG
.	>stdO.class_1.type_I-B.AP012203.1_4_SPACER1	AATATGCCCGCGCTCGGGGTTAAAAAGGGAGCGAA	GCA_000270225	TDC60	0.TDC60	phage009a	phage009a_Kyudai3	1	6.725e-10	32	3	32858	32887	CCA|CTTTGTTT	AAG|TGG
.	>stdO.class_1.type_I-B.CP007756.1_2_SPACER60	TAACAAACTGGGGGTGTTTCGCCCCGATGAATGATA	GCA_000739415	HG66	1	phage009a	phage009a_Kyudai3	1	0.0002882	34	2	31904	31936	CCA|-	-|TGG
.	>stdO.class_1.type_I-B.CP007756.1_2_SPACER61	CCTGTACGCGGCCGGACAGGGCTTGCCGTCGTGGTA	GCA_000739415	HG66	1	phage009a	phage009a_Kyudai3	1	1.566e-15	36	1	28655	28690	-|-	CTC|TGG
.	>stdO.class_1.type_I-B.CP007756.1_2_SPACER61	CCTGTACGCGGCCGGACAGGGCTTGCCGTCGTGGTA	GCA_000739415	HG66	1	phage009a	phage009a_Kyudai3	1	8.299e-14	2	34	28689	28657	-|-	CTC|TGG
.	>stdO.class_1.type_I-B.CP007756.1_2_SPACER66	ACATTTGGCGGACGGCACCGTCCACACGGATGCCCA	GCA_000739415	HG66	1	phage009a	phage009a_Kyudai3	1	1.566e-15	36	1	5794	5829	CCA|-	-|TGG
.	>stdO.class_1.type_I-B.CP007756.1_2_SPACER66	ACATTTGGCGGACGGCACCGTCCACACGGATGCCCA	GCA_000739415	HG66	1	phage009a	phage009a_Kyudai3	1	8.299e-14	2	34	5828	5796	CCA|-	-|TGG
.	>stdO.class_1.type_I-B.CP007756.1_2_SPACER66	ACATTTGGCGGACGGCACCGTCCACACGGATGCCCA	GCA_000739415	HG66	1	phage009a	phage009a_Kyudai3	1	8.299e-14	3	35	5827	5795	CCA|-	-|TGG
.	>stdO.class_1.type_I-B.CP007756.1_2_SPACER66	ACATTTGGCGGACGGCACCGTCCACACGGATGCCCA	GCA_000739415	HG66	1	phage009a	phage009a_Kyudai3	1	8.299e-14	34	2	5796	5828	CCA|-	-|TGG
.	>stdO.class_1.type_I-B.CP007756.1_2_SPACER88	CTCTTTCGAAAGCGATACAGACCTTGCTAAAAAAAT	GCA_000739415	HG66	1	phage009a	phage009a_Kyudai3	1	2.418e-05	2	34	1611	1643	TCT|-	-|-
.	>stdO.class_1.type_I-B.CP007756.1_2_SPACER88	CTCTTTCGAAAGCGATACAGACCTTGCTAAAAAAAT	GCA_000739415	HG66	1	phage009a	phage009a_Kyudai3	1	0.0002741	36	1	1645	1610	TCT|-	-|-
.	>stdO.class_1.type_I-B.CP012889.1_3_SPACER47	TGCCTGTCCTCTACCGATAACCGTCTCTTTGTCATG	GCA_001314265	381	1	phage009a	phage009a_Kyudai3	1	9.837e-14	1	36	15921	15956	-|-	-|-
.	>stdO.class_1.type_I-B.CP012889.1_3_SPACER47	TGCCTGTCCTCTACCGATAACCGTCTCTTTGTCATG	GCA_001314265	381	1	phage009a	phage009a_Kyudai3	1	9.837e-14	36	1	15956	15921	-|-	-|-
.	>stdO.class_1.type_I-B.CP012889.1_3_SPACER47	TGCCTGTCCTCTACCGATAACCGTCTCTTTGTCATG	GCA_001314265	381	1	phage009a	phage009a_Kyudai3	1	5.212e-12	35	3	15955	15923	-|-	-|-
.	>stdO.class_1.type_I-B.CP024595.1_3_SPACER88	TGCAGGGCGACAAGGGCGCCCGATCCCTCGGAGAGGT	GCA_002754095	KCOM3001	1	phage009a	phage009a_Kyudai3	1	1.566e-15	37	2	13097	13132	-|-	-|TGG
.	>stdO.class_1.type_I-B.CP024595.1_3_SPACER88	TGCAGGGCGACAAGGGCGCCCGATCCCTCGGAGAGGT	GCA_002754095	KCOM3001	1	phage009a	phage009a_Kyudai3	1	8.299e-14	3	35	13131	13099	-|-	-|TGG
.	>stdO.class_1.type_I-B.CP024595.1_3_SPACER89	TCTGCAGACCGAACACTTTCAAATTTGACAGGTCG	GCA_002754095	KCOM3001	1	phage009a	phage009a_Kyudai3	1	7.375e-07	3	35	27632	27600	-|CCGAAT	-|TGG
.	>stdO.class_1.type_I-B.CP024595.1_3_SPACER89	TCTGCAGACCGAACACTTTCAAATTTGACAGGTCG	GCA_002754095	KCOM3001	1	phage009a	phage009a_Kyudai3	1	7.375e-07	34	2	27601	27633	-|CCGAAT	-|TGG
.	>stdO.class_1.type_I-B.CP024595.1_3_SPACER90	CGAGACCTCGACGTTATAGACGCGCGCCTTCGCGGC	GCA_002754095	KCOM3001	1	phage009a	phage009a_Kyudai3	1	9.837e-14	36	1	31427	31462	-|-	-|TGG
.	>stdO.class_1.type_I-B.CP024599.1_2_SPACER47	CGCGCACCGTCCACCTGGTGACGGTAGGCCCCGTCT	GCA_002754155	KCOM2800	1	phage009a	phage009a_Kyudai3	1	1.566e-15	36	1	16903	16938	CCT|-	-|AGG
.	>stdO.class_1.type_I-B.CP024599.1_2_SPACER47	CGCGCACCGTCCACCTGGTGACGGTAGGCCCCGTCT	GCA_002754155	KCOM2800	1	phage009a	phage009a_Kyudai3	1	8.299e-14	2	34	16937	16905	CCT|-	-|AGG
.	>stdO.class_1.type_I-B.CP024599.1_2_SPACER47	CGCGCACCGTCCACCTGGTGACGGTAGGCCCCGTCT	GCA_002754155	KCOM2800	1	phage009a	phage009a_Kyudai3	1	8.299e-14	34	2	16905	16937	CCT|-	-|AGG
.	>stdO.class_1.type_I-B.CP024599.1_2_SPACER81	CAGATGGTGTGGAAAGCTCTCTCTTTCGAAAGCGAT	GCA_002754155	KCOM2800	1	phage009a	phage009a_Kyudai3	1	6.624e-08	1	36	1590	1625	CCG|-	-|CGG
.	>stdO.class_1.type_I-B.CP024599.1_2_SPACER81	CAGATGGTGTGGAAAGCTCTCTCTTTCGAAAGCGAT	GCA_002754155	KCOM2800	1	phage009a	phage009a_Kyudai3	1	6.144e-06	35	3	1624	1592	CCG|-	-|CGG
.	>stdO.class_1.type_I-B.CP024599.1_2_SPACER99	TGAGTAGTTCGCATTGACTGTCGTTATCAAGCCCGT	GCA_002754155	KCOM2800	1	phage009a	phage009a_Kyudai3	1	0.0005277	36	1	32021	32056	CCA|-	-|TGG
.	>stdO.class_1.type_I-B.CP024600.1_1_SPACER2	TGTGGCGGCCGAGAGCGGTTCGCCTTTTTGTACGC	GCA_002753975	KCOM2801	1	phage009a	phage009a_Kyudai3	1	0.00896	27	1	34167	34193	-|CGG	CCG|TGG
.	>stdO.class_1.type_I-B.CP025930.1_3_SPACER47	TGCCTGTCCTCTACCGATAACCGTCTCTTTGTCATG	GCA_002892575	ATCC33277	1	phage009a	phage009a_Kyudai3	1	9.837e-14	1	36	15921	15956	-|-	-|-
.	>stdO.class_1.type_I-B.CP025930.1_3_SPACER47	TGCCTGTCCTCTACCGATAACCGTCTCTTTGTCATG	GCA_002892575	ATCC33277	1	phage009a	phage009a_Kyudai3	1	9.837e-14	36	1	15956	15921	-|-	-|-
.	>stdO.class_1.type_I-B.CP025930.1_3_SPACER47	TGCCTGTCCTCTACCGATAACCGTCTCTTTGTCATG	GCA_002892575	ATCC33277	1	phage009a	phage009a_Kyudai3	1	5.212e-12	35	3	15955	15923	-|-	-|-
.	>stdO.class_1.type_I-B.FUFC01000003.1_3_SPACER20	GAGGCAGCTGCCCCCCTCGGCGATGTTTGAAAGCCG	GCA_900157325	3A1	1	phage009a	phage009a_Kyudai3	1	8.299e-14	2	34	19795	19827	CCT|-	-|AGG
.	>stdO.class_1.type_I-B.FUFC01000003.1_3_SPACER20	GAGGCAGCTGCCCCCCTCGGCGATGTTTGAAAGCCG	GCA_900157325	3A1	1	phage009a	phage009a_Kyudai3	1	8.299e-14	34	2	19827	19795	CCT|-	-|AGG
.	>stdO.class_1.type_I-B.FUFC01000003.1_3_SPACER38	ACTCGGGGAGCTTTTCGACGTTAGCCTGTATAAAT	GCA_900157325	3A1	1	phage009a	phage009a_Kyudai3	1	1.189e-05	34	2	4187	4219	-|-	-|-
.	>stdO.class_1.type_I-B.FUFC01000003.1_3_SPACER64	CCGACTATCAAGTCGCTAAGAAACAAGCTGTCAGCATA	GCA_900157325	3A1	1	phage009a	phage009a_Kyudai3	1	0.001291	1	30	3398	3427	-|TAAGAA	-|GGG
.	>stdO.class_1.type_I-B.FUFD01000019.1_1_SPACER3	TTAAGTCCGGCCCCTCGGGGCTACCCTCAAATAGT	GCA_900157225	7BTORR	1	phage009a	phage009a_Kyudai3	1	1.585e-08	34	2	31062	31094	CCG|-	-|CGG
.	>stdO.class_1.type_I-B.FUFD01000019.1_1_SPACER4	ATTATCACCGTCACCGACCCCGAGGGGCTGGTGA	GCA_900157225	7BTORR	1	phage009a	phage009a_Kyudai3	1	6.725e-10	33	4	28285	28256	-|-	-|GGG
.	>stdO.class_1.type_I-B.FUFD01000019.1_1_SPACER4	ATTATCACCGTCACCGACCCCGAGGGGCTGGTGA	GCA_900157225	7BTORR	1	phage009a	phage009a_Kyudai3	1	1.585e-08	1	33	28253	28285	-|-	-|GGG
.	>stdO.class_1.type_I-B.FUFG01000001.1_1_SPACER77	CGACGACTATTTGGCCGTGTTGATCTTGTTTGCCCTC	GCA_900157275	84_3	1	phage009a	phage009a_Kyudai3	1	1.392e-08	1	36	32399	32364	CCT|-	CC|AGG
.	>stdO.class_1.type_I-B.FUFG01000001.1_1_SPACER77	CGACGACTATTTGGCCGTGTTGATCTTGTTTGCCCTC	GCA_900157275	84_3	1	phage009a	phage009a_Kyudai3	1	2.976e-08	34	2	32366	32398	CCT|-	CC|AGG
.	>stdO.class_1.type_I-B.FUFJ01000087.1_1_SPACER1	ATCAGCTGCATAATCTGGTCGTTGATGGCGTCCGGCA	GCA_900157345	AFR5B1	1	phage009a	phage009a_Kyudai3	1	1.392e-08	1	36	27728	27693	-|-	-|CGG
.	>stdO.class_1.type_I-B.FUFJ01000087.1_1_SPACER1	ATCAGCTGCATAATCTGGTCGTTGATGGCGTCCGGCA	GCA_900157345	AFR5B1	1	phage009a	phage009a_Kyudai3	1	1.307e-07	35	3	27694	27726	-|-	-|CGG
.	>stdO.class_1.type_I-B.FUFJ01000087.1_1_SPACER5	CGCAATTCGGTGACCTTTCAAATCTGCGGGTATTCG	GCA_900157345	AFR5B1	1	phage009a	phage009a_Kyudai3	1	5.081e-06	3	35	27592	27624	CCG|-	-|CGG
.	>stdO.class_1.type_I-B.FUFJ01000087.1_1_SPACER52	CGGCCACCGGGTTGGGCAGGTCTAAATAGTAATGCG	GCA_900157345	AFR5B1	1	phage009a	phage009a_Kyudai3	1	8.299e-14	34	2	33478	33510	CCG|-	-|CGG
.	>stdO.class_1.type_I-B.FUFJ01000087.1_1_SPACER53	CCGCTTGTGCGCTTATCTTGGTTTGTAACAGCGG	GCA_900157345	AFR5B1	1	phage009a	phage009a_Kyudai3	1	1.585e-08	34	2	34044	34076	CCG|-	-|CGG
.	>stdO.class_1.type_I-B.FUFJ01000087.1_1_SPACER55	TAACCGGTGAGCATGTCCCCGACTGGCGATTTAC	GCA_900157345	AFR5B1	1	phage009a	phage009a_Kyudai3	1	4.33e-06	3	32	28202	28231	CCG|-	-|CGG
.	>stdO.class_1.type_I-B.FUFJ01000087.1_1_SPACER55	TAACCGGTGAGCATGTCCCCGACTGGCGATTTAC	GCA_900157345	AFR5B1	1	phage009a	phage009a_Kyudai3	1	0.0016	28	2	28227	28201	CCG|-	-|CGG
.	>stdO.class_1.type_I-B.FUFJ01000087.1_1_SPACER56	GCCGCTCTACGCAGAGGCGGGCAAGGCCCGCGCGGAA	GCA_900157345	AFR5B1	1	phage009a	phage009a_Kyudai3	1	5.646e-12	37	2	33169	33204	-|-	-|-
.	>stdO.class_1.type_I-B.FUFJ01000087.1_1_SPACER6	TCGTGGTAAATCAAATGGCGGACGCTCTTGTGCAAG	GCA_900157345	AFR5B1	1	phage009a	phage009a_Kyudai3	1	1.846e-05	3	35	28538	28570	CCA|-	-|TGG
.	>stdO.class_1.type_I-B.FUFJ01000087.1_1_SPACER9	CTACGGGGTGAGGCAGGTCTAAATAGTAATGCGGCT	GCA_900157345	AFR5B1	1	phage009a	phage009a_Kyudai3	1	7.375e-07	34	2	33475	33507	-|-	-|-
.	>stdO.class_1.type_I-B.JAEMBG010000058.1_2_SPACER1	ATTTGGAGGGGGTGTTTTTTGGGTTCAATTTTGCGG	GCA_021406605	JKG10	1	phage009a	phage009a_Kyudai3	1	8.299e-14	3	35	16527	16559	CCG|-	-|CGG
.	>stdO.class_1.type_I-B.JAEMBG010000058.1_2_SPACER11	GCCGCAAACATTTACGCCCTACAGCGGTACGGGCA	GCA_021406605	JKG10	1	phage009a	phage009a_Kyudai3	1	8.299e-14	2	34	30672	30704	CCA|-	-|TGG
.	>stdO.class_1.type_I-B.JAEMBG010000058.1_2_SPACER26	TACACGCCCATGACCACAGAGGCGCGCATGTCCGT	GCA_021406605	JKG10	1	phage009a	phage009a_Kyudai3	1	3.022e-10	35	3	27799	27831	CCA|-	-|TGG
.	>stdO.class_1.type_I-B.JAEMBH010000041.1_4_SPACER6	TACGGCAAAGGCGGCGGGTGAAATATCAGTGTTCCGT	GCA_021406655	JKG9	1	phage009a	phage009a_Kyudai3	1	1.585e-08	35	3	34095	34127	-|-	-|CGG
.	>stdO.class_1.type_I-B.JAEMBH010000041.1_4_SPACER7	CACTTACAACAATAATAACCTAACCCTGCGCGTACC	GCA_021406655	JKG9	1	phage009a	phage009a_Kyudai3	1	8.299e-14	2	34	31370	31402	-|-	-|AGG
.	>stdO.class_1.type_I-B.JAEMBH010000082.1_2_SPACER36	AATAGTCGTCGATGGCATACAAGACAGAAGCTAAACC	GCA_021406655	JKG9	1	phage009a	phage009a_Kyudai3	1	5.212e-12	35	3	32423	32391	CCA|-	-|TGG
.	>stdO.class_1.type_I-B.JAEMBH010000082.1_2_SPACER36	AATAGTCGTCGATGGCATACAAGACAGAAGCTAAACC	GCA_021406655	JKG9	1	phage009a	phage009a_Kyudai3	1	2.789e-10	2	31	32390	32419	CCA|-	-|TGG
.	>stdO.class_1.type_I-B.JAEMBK010000043.1_2_SPACER7	TGCTGGTCTTGCTTGCCCGCGGCGTTTACATGGAAT	GCA_021406745	B42	1	phage009a	phage009a_Kyudai3	1	3.022e-10	35	3	32348	32380	CCG|-	-|CGG
.	>stdO.class_1.type_I-B.JAEMBL010000045.1_1_SPACER14	TGTAAACGCAAGGGATACAGTCGTGCGTCATAATGT	GCA_021406685	1439	1	phage009a	phage009a_Kyudai3	1	6.725e-10	31	2	31613	31642	CCT|-	TTT|AGG
.	>stdO.class_1.type_I-B.JAEMBL010000045.1_1_SPACER22	ATCATTTACGCCCGCCAAATACCGCTCATAGGAGC	GCA_021406685	1439	1	phage009a	phage009a_Kyudai3	1	4.266e-08	33	1	27529	27561	-|GGG	-|TGG
.	>stdO.class_1.type_I-B.JAEMBM010000042.1_3_SPACER12	TCGTGGACGAGTTCACCTCAGTCATAGACCGCCAAA	GCA_021406705	TV14	1	phage009a	phage009a_Kyudai3	1	1.237e-05	3	35	33220	33252	CCG|-	-|CGG
.	>stdO.class_1.type_I-B.JAEMBM010000042.1_3_SPACER13	CGGAATACCCGGATTTACGAACACGAGTGTTACCATA	GCA_021406705	TV14	1	phage009a	phage009a_Kyudai3	1	2.797e-11	30	1	29099	29070	CCG|-	-|CGG
.	>stdO.class_1.type_I-B.JAEMBM010000042.1_3_SPACER13	CGGAATACCCGGATTTACGAACACGAGTGTTACCATA	GCA_021406705	TV14	1	phage009a	phage009a_Kyudai3	1	3.022e-10	3	35	29072	29104	CCG|-	-|CGG
.	>stdO.class_1.type_I-B.JAEMBM010000042.1_3_SPACER15	CAACGGACTATATCGACCTCGACACTCGCGGCCT	GCA_021406705	TV14	1	phage009a	phage009a_Kyudai3	1	4.354e-12	3	32	26626	26655	CCG|AGG	CCT|CGG
.	>stdO.class_1.type_I-B.JAEMBM010000042.1_3_SPACER17	TTGTTTATTTGCCGTTTAGAATTGCTCGTGTGTAGCC	GCA_021406705	TV14	1	phage009a	phage009a_Kyudai3	1	0.001409	37	8	10696	10667	CCA|-	-|TGG
.	>stdO.class_1.type_I-B.JAEMBM010000042.1_3_SPACER18	CTGCGCGAGGGTGTCGTAATAGCCGAAAGCCTCTCC	GCA_021406705	TV14	1	phage009a	phage009a_Kyudai3	1	1.566e-15	36	1	22279	22314	CCA|-	-|TGG
.	>stdO.class_1.type_I-B.JAEMBM010000042.1_3_SPACER19	CTGCAAAGACCCTTGCGGAAATACAGGAACTGAAC	GCA_021406705	TV14	1	phage009a	phage009a_Kyudai3	1	3.022e-10	3	35	12432	12400	CCG|-	TTT|CGG
.	>stdO.class_1.type_I-B.JAEMBM010000042.1_3_SPACER19	CTGCAAAGACCCTTGCGGAAATACAGGAACTGAAC	GCA_021406705	TV14	1	phage009a	phage009a_Kyudai3	1	3.022e-10	35	3	12400	12432	CCG|-	TTT|CGG
.	>stdO.class_1.type_I-B.JAEMBM010000042.1_3_SPACER2	CAGTTCGTGATGGGTATTGACGCCGACGGAAATACAG	GCA_021406705	TV14	1	phage009a	phage009a_Kyudai3	1	2.097e-08	1	36	31928	31963	-|-	-|GGG
.	>stdO.class_1.type_I-B.JAEMBM010000042.1_3_SPACER20	CCGTTTCGACGATGTGCTCTCCATCCTGTCGAAC	GCA_021406705	TV14	1	phage009a	phage009a_Kyudai3	1	4.078e-06	2	34	10062	10094	-|-	-|-
.	>stdO.class_1.type_I-B.JAEMBM010000042.1_3_SPACER22	CAGCGTATTCGGGCCGCATATCTAACGCCTTGCATCG	GCA_021406705	TV14	1	phage009a	phage009a_Kyudai3	1	8.464e-10	37	2	28793	28828	-|-	-|-
.	>stdO.class_1.type_I-B.JAEMBM010000042.1_3_SPACER23	ACGTCACGGCTACCCCGCCGTATCGCAGCTCGGGCA	GCA_021406705	TV14	1	phage009a	phage009a_Kyudai3	1	0.0001305	34	2	30552	30584	CCG|-	-|CGG
.	>stdO.class_1.type_I-B.JAEMBM010000042.1_3_SPACER25	GGTAGTCGTTTATACCAGCCTGCCGGGGCCTTGTA	GCA_021406705	TV14	1	phage009a	phage009a_Kyudai3	1	1.222e-08	35	3	32243	32275	CCG|-	-|CGG
.	>stdO.class_1.type_I-B.JAEMBM010000064.1_2_SPACER6	CCCCCTTGAAGGGCTGAACCGATTCGGATTTCCACG	GCA_021406705	TV14	1	phage009a	phage009a_Kyudai3	1	5.212e-12	34	2	32057	32089	-|-	-|CGG
.	>stdO.class_1.type_I-B.JAEMBO010000052.1_2_SPACER14	GACGTTGCTCCGCTGTGGTACAGCGGCGTATTTGG	GCA_021406725	Kyudai_3	1	phage009a	phage009a_Kyudai3	1	0.006461	1	33	3659	3691	-|-	TCC|AGG
.	>stdO.class_1.type_I-B.JAEMBP010000045.1_3_SPACER41	TCCCCGCGGGGGTGGCGGTGCAATGGATAACGAGGT	GCA_021406795	D83T3	1	phage009a	phage009a_Kyudai3	1	0.0005193	34	2	18505	18537	-|-	-|-
.	>stdO.class_1.type_I-B.JAEMBQ010000042.1_2_SPACER15	TGATCGCGACGCTGGGCGGATTTGCCGCTGGCGTGA	GCA_021406785	1436	1	phage009a	phage009a_Kyudai3	1	0.0006318	3	35	19085	19117	-|TGG	CCA|-
.	>stdO.class_1.type_I-B.JAEMBQ010000042.1_2_SPACER17	CTCGATGGGGATCTCCGCCGTGTGCTCCCAAATAT	GCA_021406785	1436	1	phage009a	phage009a_Kyudai3	1	5.212e-12	2	34	32918	32886	-|-	-|GGG
.	>stdO.class_1.type_I-B.JAEMBQ010000042.1_2_SPACER17	CTCGATGGGGATCTCCGCCGTGTGCTCCCAAATAT	GCA_021406785	1436	1	phage009a	phage009a_Kyudai3	1	5.212e-12	33	1	32887	32919	-|-	-|GGG
.	>stdO.class_1.type_I-B.JAEMBQ010000042.1_2_SPACER18	AGCAGGAACTGCGCGAAGCGGTGGATAAATATCTCG	GCA_021406785	1436	1	phage009a	phage009a_Kyudai3	1	1.585e-08	3	35	26554	26586	-|-	-|CGG
.	>stdO.class_1.type_I-B.JAEMBQ010000042.1_2_SPACER18	AGCAGGAACTGCGCGAAGCGGTGGATAAATATCTCG	GCA_021406785	1436	1	phage009a	phage009a_Kyudai3	1	1.585e-08	35	3	26586	26554	-|-	-|CGG
.	>stdO.class_1.type_I-B.JAEMBQ010000042.1_2_SPACER18	AGCAGGAACTGCGCGAAGCGGTGGATAAATATCTCG	GCA_021406785	1436	1	phage009a	phage009a_Kyudai3	1	6.301e-08	36	7	26587	26558	-|-	-|CGG
.	>stdO.class_1.type_I-B.JAEMBQ010000042.1_2_SPACER19	ATGTGCTGGAGCAGACGCTTATAACAGTGCTGAAAA	GCA_021406785	1436	1	phage009a	phage009a_Kyudai3	1	8.299e-14	3	35	26866	26898	CCG|-	-|CGG
.	>stdO.class_1.type_I-B.KI258943.1_3_SPACER6	TCCCCGCGGGGGTGGCGGTGCAATGGATAACGAGGT	GCA_000467795	F0568	1	phage009a	phage009a_Kyudai3	1	0.0005193	34	2	18505	18537	-|-	-|-
.	>stdO.class_1.type_I-B.KI259002.1_1_SPACER6	AACCCTGCGCGTACCCGCCTCTGCAGTTGCAAACAG	GCA_000467815	F0569	1	phage009a	phage009a_Kyudai3	1	5.212e-12	2	34	31391	31423	CCT|-	-|AGG
.	>stdO.class_1.type_I-B.KI259002.1_11_SPACER2	GCCCGGGCGGCGGCGTCATCGAGCGGGTGGACATGG	GCA_000467815	F0569	1	phage009a	phage009a_Kyudai3	1	3.458e-08	3	32	27187	27216	CCA|-	-|TGG
.	>stdO.class_1.type_I-B.KI259002.1_11_SPACER2	GCCCGGGCGGCGGCGTCATCGAGCGGGTGGACATGG	GCA_000467815	F0569	1	phage009a	phage009a_Kyudai3	1	3.458e-08	32	3	27216	27187	CCA|-	-|TGG
.	>stdO.class_1.type_I-B.KI259002.1_12_SPACER5	TCGTCACGATCGGGGCTAACCATAACGCCCTTGCCT	GCA_000467815	F0569	1	phage009a	phage009a_Kyudai3	1	5.212e-12	3	35	16950	16982	-|-	-|-
.	>stdO.class_1.type_I-B.KI259002.1_12_SPACER5	TCGTCACGATCGGGGCTAACCATAACGCCCTTGCCT	GCA_000467815	F0569	1	phage009a	phage009a_Kyudai3	1	2.797e-11	1	30	16948	16977	-|-	-|-
.	>stdO.class_1.type_I-B.KI259002.1_12_SPACER6	TTGAGCATGCGCTGCAGCATTTCGTTGATCTTATACCA	GCA_000467815	F0569	1	phage009a	phage009a_Kyudai3	1	1.566e-15	38	3	14491	14456	CCG|-	-|CGG
.	>stdO.class_1.type_I-B.KI259002.1_12_SPACER6	TTGAGCATGCGCTGCAGCATTTCGTTGATCTTATACCA	GCA_000467815	F0569	1	phage009a	phage009a_Kyudai3	1	2.797e-11	7	36	14460	14489	CCG|-	-|CGG
.	>stdO.class_1.type_I-B.KI259002.1_12_SPACER8	GTGCATCTCTGTGAAGACCTCGCCCTCGCTCAGCG	GCA_000467815	F0569	1	phage009a	phage009a_Kyudai3	1	8.299e-14	33	1	15052	15020	CCA|-	CC|TGG
.	>stdO.class_1.type_I-B.KI259002.1_3_SPACER2	ATAGCTAATATGCGGTGGCTATACGACGATAGCGGT	GCA_000467815	F0569	1	phage009a	phage009a_Kyudai3	1	1.613e-07	1	36	28316	28351	CCT|-	-|AGG
.	>stdO.class_1.type_I-B.KI259002.1_3_SPACER2	ATAGCTAATATGCGGTGGCTATACGACGATAGCGGT	GCA_000467815	F0569	1	phage009a	phage009a_Kyudai3	1	1.189e-05	35	3	28350	28318	CCT|-	-|AGG
.	>stdO.class_1.type_I-B.KI260204.1_1_SPACER9	CAGAGGCGCGCATGTCCGTGCGCCAGCCGATATCTC	GCA_000467995	W4087	1	phage009a	phage009a_Kyudai3	1	5.212e-12	3	35	27815	27783	-|-	TCG|TGG
.	>stdO.class_1.type_I-B.KI260204.1_1_SPACER9	CAGAGGCGCGCATGTCCGTGCGCCAGCCGATATCTC	GCA_000467995	W4087	1	phage009a	phage009a_Kyudai3	1	5.212e-12	34	2	27784	27816	-|-	TCG|TGG
.	>stdO.class_1.type_I-B.KZ248348.1_3_SPACER32	CGATTTGGCGAATGCCTCGGCACCCACCTTTGCGAT	GCA_002206085	SJD4	1	phage009a	phage009a_Kyudai3	1	1.392e-08	36	1	33253	33288	-|-	-|TGG
.	>stdO.class_1.type_I-B.KZ248348.1_3_SPACER36	GTCATTTACGCCCGCCAAGTATCGCTCGTACGAGCG	GCA_002206085	SJD4	1	phage009a	phage009a_Kyudai3	1	2.401e-10	36	1	27526	27561	-|-	-|TGG
.	>stdO.class_1.type_I-B.KZ248359.1_5_SPACER1	TCGAGGAGATCGACTGGCAAATCGGCCTTATCGTGG	GCA_002206085	SJD4	1	phage009a	phage009a_Kyudai3	1	1.846e-05	3	35	32917	32949	CCA|-	-|TGG
.	>stdO.class_1.type_I-B.KZ248359.1_5_SPACER1	TCGAGGAGATCGACTGGCAAATCGGCCTTATCGTGG	GCA_002206085	SJD4	1	phage009a	phage009a_Kyudai3	1	0.0002708	34	11	32948	32925	CCA|-	-|TGG
.	>stdO.class_1.type_I-B.KZ248359.1_5_SPACER16	CGAATAATTCGCGTTGACTGTCGTTATCAAGCCGGTT	GCA_002206085	SJD4	1	phage009a	phage009a_Kyudai3	1	0.0005277	36	1	32021	32056	CCA|-	-|TGG
.	>stdO.class_1.type_I-B.KZ248426.1_2_SPACER10	AACCCTGCGCGTACCCGCCTCTGCAGTTGCAAACAC	GCA_002206105	SJD11	1	phage009a	phage009a_Kyudai3	1	5.212e-12	2	34	31391	31423	CCT|-	-|AGG
.	>stdO.class_1.type_I-B.KZ254049.1_3_SPACER2	ATTTGGAGGGGGTGTTTTTTGGGTTCAATTTTGCGG	GCA_002208045	SJD12	1	phage009a	phage009a_Kyudai3	1	8.299e-14	3	35	16527	16559	CCG|-	-|CGG
.	>stdO.class_1.type_I-B.KZ254049.1_3_SPACER6	TACACGCCCATGACCACAGAGGCGCGCATGTCCGT	GCA_002208045	SJD12	1	phage009a	phage009a_Kyudai3	1	3.022e-10	35	3	27799	27831	CCA|-	-|TGG
.	>stdO.class_1.type_I-B.LOEL01000036.1_3_SPACER21	TTTTTGTAGAGTGTAAAGTCGAGGAGGTCGCGGTAT	GCA_001553795	MP4_504	1	phage009a	phage009a_Kyudai3	1	5.212e-12	3	35	8558	8590	CCT|-	CTC|AGG
.	>stdO.class_1.type_I-B.LOEL01000036.1_3_SPACER25	ACGTATTTGAAGCCCTGTACGGCTCTGAAATGGCCG	GCA_001553795	MP4_504	1	phage009a	phage009a_Kyudai3	1	8.299e-14	35	3	33880	33912	-|-	-|AGG
.	>stdO.class_1.type_I-B.NSLM01000044.1_4_SPACER9	CAGAGGCGCGCATGTCCGTGCGCCAGCCGATATCTC	GCA_002529205	WW5019	1	phage009a	phage009a_Kyudai3	1	5.212e-12	3	35	27815	27783	-|-	TCG|TGG
.	>stdO.class_1.type_I-B.NSLM01000044.1_4_SPACER9	CAGAGGCGCGCATGTCCGTGCGCCAGCCGATATCTC	GCA_002529205	WW5019	1	phage009a	phage009a_Kyudai3	1	5.212e-12	34	2	27784	27816	-|-	TCG|TGG
.	>stdO.class_1.type_I-B.NSLO01000034.1_2_SPACER11	AGGTACTTTTTATACACGTCGGCTCTGGCTCGCCCC	GCA_002529365	WW3102	1	phage009a	phage009a_Kyudai3	1	8.299e-14	35	3	28850	28882	CCC|AGG	CCT|GGG
.	>stdO.class_1.type_I-B.NSLO01000034.1_2_SPACER11	AGGTACTTTTTATACACGTCGGCTCTGGCTCGCCCC	GCA_002529365	WW3102	1	phage009a	phage009a_Kyudai3	1	8.299e-14	34	2	28851	28883	CCC|AGG	CCT|GGG
.	>stdO.class_1.type_I-B.NSLP01000006.1_2_SPACER11	ATAGTGGCTCGCCTTTTTTGTAGGCGGCCTTGATGG	GCA_002529235	WW3040	1	phage009a	phage009a_Kyudai3	1	3.022e-10	34	2	34149	34181	CCG|-	-|CGG
.	>stdO.class_1.type_I-B.NSLS01000009.1_3_SPACER1	TGTGCTCCCAAATATGCCCGCGCTCGGGGTTAAAG	GCA_002529155	WW2903	1	phage009a	phage009a_Kyudai3	1	8.299e-14	3	35	32897	32865	-|AGG	CCT|CGG
.	>stdO.class_1.type_I-B.NSLS01000009.1_3_SPACER1	TGTGCTCCCAAATATGCCCGCGCTCGGGGTTAAAG	GCA_002529155	WW2903	1	phage009a	phage009a_Kyudai3	1	8.299e-14	34	2	32866	32898	-|AGG	CCT|CGG
.	>stdO.class_1.type_I-B.NSLS01000009.1_3_SPACER1	TGTGCTCCCAAATATGCCCGCGCTCGGGGTTAAAG	GCA_002529155	WW2903	1	phage009a	phage009a_Kyudai3	1	8.299e-14	33	1	32867	32899	-|AGG	CCT|CGG
.	>stdO.class_1.type_I-B.NSLS01000009.1_3_SPACER30	ACAGAATGGCAACAGTGCAACATTTACATTATGACG	GCA_002529155	WW2903	1	phage009a	phage009a_Kyudai3	1	6.461e-10	4	36	31586	31618	-|-	-|CGG
.	>stdO.class_1.type_I-B.NSLS01000009.1_3_SPACER43	CTATCAAGGATGGCAGCAACGCTATTGAAAACTTT	GCA_002529155	WW2903	1	phage009a	phage009a_Kyudai3	1	8.299e-14	3	35	24394	24426	CCG|-	-|CGG
.	>stdO.class_1.type_I-B.NSLS01000009.1_3_SPACER51	GATGCTTGAAGAGCTACTGCAGCACTCTTCCGATTC	GCA_002529155	WW2903	1	phage009a	phage009a_Kyudai3	1	8.299e-14	2	34	9733	9701	-|GGG	-|TGG
.	>stdO.class_1.type_I-B.NSLS01000009.1_3_SPACER52	GCACTTTGCTGCGATTCGAGTACGAGTTTACGACAT	GCA_002529155	WW2903	1	phage009a	phage009a_Kyudai3	1	3.013e-05	3	35	28454	28486	CCG|-	-|CGG
.	>stdO.class_1.type_I-B.NSLS01000009.1_3_SPACER58	AGGGGGGGCGGGGCTGGGATCGGGTCGGATATACC	GCA_002529155	WW2903	1	phage009a	phage009a_Kyudai3	1	6.74e-07	3	35	18592	18624	-|-	-|-
.	>stdO.class_1.type_I-B.NSLW01000005.1_3_SPACER19	AATATGCCCTCGCTCGGGGTTAAAGAGGGAGCGCACT	GCA_002529375	WW2842	1	phage009a	phage009a_Kyudai3	1	9.837e-14	2	37	32888	32853	CCA|-	-|TGG
.	>stdO.class_1.type_I-B.NSLW01000005.1_3_SPACER19	AATATGCCCTCGCTCGGGGTTAAAGAGGGAGCGCACT	GCA_002529375	WW2842	1	phage009a	phage009a_Kyudai3	1	9.837e-14	36	1	32854	32889	CCA|-	-|TGG
.	>stdO.class_1.type_I-B.NSLW01000005.1_3_SPACER19	AATATGCCCTCGCTCGGGGTTAAAGAGGGAGCGCACT	GCA_002529375	WW2842	1	phage009a	phage009a_Kyudai3	1	5.212e-12	35	3	32855	32887	CCA|-	-|TGG
.	>stdO.class_1.type_I-B.NSLW01000005.1_3_SPACER19	AATATGCCCTCGCTCGGGGTTAAAGAGGGAGCGCACT	GCA_002529375	WW2842	1	phage009a	phage009a_Kyudai3	1	1.257e-11	4	36	32886	32854	CCA|-	-|TGG
.	>stdO.class_1.type_I-B.NSLW01000005.1_3_SPACER69	GGTAACAGGCGCTTGATAGCACCTACGACGGCCATC	GCA_002529375	WW2842	1	phage009a	phage009a_Kyudai3	1	5.212e-12	35	3	19118	19150	-|-	-|GGG
.	>stdO.class_1.type_I-B.SGBA01000045.1_2_SPACER9	CACGCCGGGGTGGCGGTGCAATGAATCACGAGGTA	GCA_004214945	CP3	1	phage009a	phage009a_Kyudai3	1	0.0003051	35	6	18502	18531	-|-	-|-
.	>stdO.class_1.type_I-C.AP012203.1_2_SPACER16	AATATGCCCGCGCTCGGGGTTAAAAAGGGAGCGAA	GCA_000270225	TDC60	0.TDC60	phage009a	phage009a_Kyudai3	1	5.212e-12	33	1	32857	32889	CCA|CTTTGTTT	AAG|TGG
.	>stdO.class_1.type_I-C.AP012203.1_2_SPACER16	AATATGCCCGCGCTCGGGGTTAAAAAGGGAGCGAA	GCA_000270225	TDC60	0.TDC60	phage009a	phage009a_Kyudai3	1	3.022e-10	2	34	32888	32856	CCA|CTTTGTTT	AAG|TGG
.	>stdO.class_1.type_I-C.AP012203.1_2_SPACER16	AATATGCCCGCGCTCGGGGTTAAAAAGGGAGCGAA	GCA_000270225	TDC60	0.TDC60	phage009a	phage009a_Kyudai3	1	6.725e-10	4	33	32886	32857	CCA|CTTTGTTT	AAG|TGG
.	>stdO.class_1.type_I-C.AP012203.1_2_SPACER16	AATATGCCCGCGCTCGGGGTTAAAAAGGGAGCGAA	GCA_000270225	TDC60	0.TDC60	phage009a	phage009a_Kyudai3	1	6.725e-10	32	3	32858	32887	CCA|CTTTGTTT	AAG|TGG
.	>stdO.class_1.type_I-C.AP012203.1_3_SPACER10	CTCGTAGGAGCGGGTGGAGTACTTGAAGCGCTGACG	GCA_000270225	TDC60	0.TDC60	phage009a	phage009a_Kyudai3	1	1.34e-05	36	1	27502	27537	-|-	-|-
.	>stdO.class_1.type_I-C.AP012203.1_3_SPACER24	AGTACTTTTTATACACGTCCGCCCGCGCCTGCGTC	GCA_000270225	TDC60	0.TDC60	phage009a	phage009a_Kyudai3	1	0.0003509	28	2	28856	28882	CCA|AGG	CCT|TGG
.	>stdO.class_1.type_I-C.AP012203.1_3_SPACER59	TCTTCAGCGATGATTTCTATTTTAATGTCAGAGAAA	GCA_000270225	TDC60	0.TDC60	phage009a	phage009a_Kyudai3	1	3.022e-10	35	3	29291	29323	CCG|-	-|CGG
.	>stdO.class_1.type_I-C.AP012203.1_3_SPACER61	ATTATCCCCCAGGTATTTTTTATACACGTCAGCCCT	GCA_000270225	TDC60	0.TDC60	phage009a	phage009a_Kyudai3	1	3.233e-09	36	1	28859	28894	-|-	CC|TGG
.	>stdO.class_1.type_I-C.AP012203.1_3_SPACER61	ATTATCCCCCAGGTATTTTTTATACACGTCAGCCCT	GCA_000270225	TDC60	0.TDC60	phage009a	phage009a_Kyudai3	1	3.338e-06	29	3	28866	28892	-|-	CC|TGG
.	>stdO.class_1.type_I-C.AP012203.1_3_SPACER63	GTCGGTATTGGTCACATTACCGCGGACGGCGAAGT	GCA_000270225	TDC60	0.TDC60	phage009a	phage009a_Kyudai3	1	5.812e-05	33	1	27469	27501	CCT|-	-|AGG
.	>stdO.class_1.type_I-C.AP012203.1_3_SPACER8	CTTTGATCGCATTACGGCCGCGCCCGTACGGCAAAGG	GCA_000270225	TDC60	0.TDC60	phage009a	phage009a_Kyudai3	1	2.962e-10	37	2	34119	34154	-|-	-|-
.	>stdO.class_1.type_I-C.AP012203.1_3_SPACER9	ATAATCGCTACTATCATAGTCCGCCTCCTACGTATT	GCA_000270225	TDC60	0.TDC60	phage009a	phage009a_Kyudai3	1	2.797e-11	7	36	33937	33908	-|-	TCA|TGG
.	>stdO.class_1.type_I-C.CP013131.1_3_SPACER12	CGACGTTGTCGGGGTTGTGGTCGTTGATGCGGTCAA	GCA_001444325	A7A1_28	1	phage009a	phage009a_Kyudai3	1	3.074e-05	34	2	9177	9209	-|AGG	CCT|-
.	>stdO.class_1.type_I-C.CP013131.1_3_SPACER2	TCGATACGCATCTGTGCGAGGGCGTTCTGCAGCTGT	GCA_001444325	A7A1_28	1	phage009a	phage009a_Kyudai3	1	1.183e-11	35	6	21598	21627	CCA|-	-|TGG
.	>stdO.class_1.type_I-C.CP013131.1_3_SPACER3	AATTTTGCGGTAATTTCGTCCGCATTCGTTTCACGC	GCA_001444325	A7A1_28	1	phage009a	phage009a_Kyudai3	1	5.646e-12	1	36	23366	23331	CCG|AGG	-|CGG
.	>stdO.class_1.type_I-C.CP024593.1_3_SPACER11	AATGACGCCATCAACGACCAGATTATGCAGCTGATCG	GCA_002754055	KCOM2804	1	phage009a	phage009a_Kyudai3	1	5.355e-07	4	36	27697	27729	-|-	-|-
.	>stdO.class_1.type_I-C.CP024593.1_3_SPACER11	AATGACGCCATCAACGACCAGATTATGCAGCTGATCG	GCA_002754055	KCOM2804	1	phage009a	phage009a_Kyudai3	1	3.074e-05	35	3	27728	27696	-|-	-|-
.	>stdO.class_1.type_I-C.CP024593.1_3_SPACER17	AATCCCCCCTTTTGACACGGGGGAGGTGTGCCAGCGGCG	GCA_002754055	KCOM2804	1	phage009a	phage009a_Kyudai3	1	0.0008691	39	4	18562	18597	-|-	-|-
.	>stdO.class_1.type_I-C.CP024593.1_3_SPACER3	AATGAGCTGCGATATAACCGTATCAGCGTGTGGCTGGG	GCA_002754055	KCOM2804	1	phage009a	phage009a_Kyudai3	1	2.087e-06	4	36	27136	27168	-|-	-|-
.	>stdO.class_1.type_I-C.CP024593.1_3_SPACER4	AATTGACGTCGGGGGTTACGTTCGATTGGGGCTGGGTA	GCA_002754055	KCOM2804	1	phage009a	phage009a_Kyudai3	1	0.001412	6	38	30582	30614	-|-	-|-
.	>stdO.class_1.type_I-C.CP024593.1_4_SPACER31	TACGGCGGGTGGAGTCGGTGGGCTGGCGGCAACAAT	GCA_002754055	KCOM2804	1	phage009a	phage009a_Kyudai3	1	8.299e-14	3	35	29435	29403	CCA|-	-|TGG
.	>stdO.class_1.type_I-C.CP024593.1_4_SPACER41	TGTAAACGCAAGGGATACAGTCGCCCGTCATAACGA	GCA_002754055	KCOM2804	1	phage009a	phage009a_Kyudai3	1	5.212e-12	34	2	31610	31642	CCT|-	TTT|AGG
.	>stdO.class_1.type_I-C.CP024593.1_4_SPACER46	TTCCGCGCCTCCACGATTTGGCGAACGCCTCGGCC	GCA_002754055	KCOM2804	1	phage009a	phage009a_Kyudai3	1	3.022e-10	34	2	33268	33300	CCT|-	-|AGG
.	>stdO.class_1.type_I-C.CP024593.1_4_SPACER71	AATCAGGCTGCAGCCACTCTATTATATCGTAGTGA	GCA_002754055	KCOM2804	1	phage009a	phage009a_Kyudai3	1	3.449e-07	34	2	33328	33360	CCC|CAGGAT	-|GGG
.	>stdO.class_1.type_I-C.CP024593.1_4_SPACER72	GACGAATCCGGATCGGCGTAAATCGCCAGTCCGGGA	GCA_002754055	KCOM2804	1	phage009a	phage009a_Kyudai3	1	0.0001262	34	5	28217	28246	-|-	-|-
.	>stdO.class_1.type_I-C.CP024593.1_4_SPACER73	CGATGCAGCGGATATTACCCGTTCCGATCAGCTGCA	GCA_002754055	KCOM2804	1	phage009a	phage009a_Kyudai3	1	4.969e-09	34	2	27721	27753	CCA|-	-|TGG
.	>stdO.class_1.type_I-C.CP024593.1_4_SPACER73	CGATGCAGCGGATATTACCCGTTCCGATCAGCTGCA	GCA_002754055	KCOM2804	1	phage009a	phage009a_Kyudai3	1	3.458e-08	6	35	27749	27720	CCA|-	-|TGG
.	>stdO.class_1.type_I-C.CP024594.1_2_SPACER22	GACTTTGTTGCCGCCGTGCAGGGCCGCGGAGCGCTG	GCA_002754075	KCOM2805	1	phage009a	phage009a_Kyudai3	1	1.257e-11	4	36	33807	33775	CCG|-	-|CGG
.	>stdO.class_1.type_I-C.CP024594.1_2_SPACER22	GACTTTGTTGCCGCCGTGCAGGGCCGCGGAGCGCTG	GCA_002754075	KCOM2805	1	phage009a	phage009a_Kyudai3	1	1.257e-11	36	4	33775	33807	CCG|-	-|CGG
.	>stdO.class_1.type_I-C.CP024594.1_2_SPACER22	GACTTTGTTGCCGCCGTGCAGGGCCGCGGAGCGCTG	GCA_002754075	KCOM2805	1	phage009a	phage009a_Kyudai3	1	6.725e-10	5	34	33806	33777	CCG|-	-|CGG
.	>stdO.class_1.type_I-C.CP024594.1_2_SPACER25	TTCCGCGCCTCCACGATTTGGCGAACGCCTCGGCC	GCA_002754075	KCOM2805	1	phage009a	phage009a_Kyudai3	1	3.022e-10	34	2	33268	33300	CCT|-	-|AGG
.	>stdO.class_1.type_I-C.CP024594.1_2_SPACER30	TGTAAACGCAAGGGATACAGTCGCCCGTCATAACGA	GCA_002754075	KCOM2805	1	phage009a	phage009a_Kyudai3	1	5.212e-12	34	2	31610	31642	CCT|-	TTT|AGG
.	>stdO.class_1.type_I-C.CP024594.1_2_SPACER40	TACGGCGGGTGGAGTCGGTGGGCTGGCGGCAACAAT	GCA_002754075	KCOM2805	1	phage009a	phage009a_Kyudai3	1	8.299e-14	3	35	29435	29403	CCA|-	-|TGG
.	>stdO.class_1.type_I-C.CP024594.1_3_SPACER41	TCGCGAGGTCTGCAGGGGCGTCGGGAGAGGGAAAAA	GCA_002754075	KCOM2805	1	phage009a	phage009a_Kyudai3	1	6.725e-10	34	5	28607	28636	CCA|-	-|TGG
.	>stdO.class_1.type_I-C.CP024594.1_3_SPACER49	CCCCCCTTTTGACACGGGGGAGGTGTGCCAGCGGCG	GCA_002754075	KCOM2805	1	phage009a	phage009a_Kyudai3	1	5.618e-05	33	1	18565	18597	-|-	-|AGG
.	>stdO.class_1.type_I-C.CP024594.1_3_SPACER56	GACGCCATCAACGACCAGATTATGCAGCTGATCG	GCA_002754075	KCOM2805	1	phage009a	phage009a_Kyudai3	1	3.184e-07	1	33	27697	27729	CCG|-	-|CGG
.	>stdO.class_1.type_I-C.CP024594.1_3_SPACER67	TGACGTCGGGGGTTACGTTCGATTGGGGCTGGGTA	GCA_002754075	KCOM2805	1	phage009a	phage009a_Kyudai3	1	0.001241	3	35	30582	30614	-|-	-|-
.	>stdO.class_1.type_I-C.CP024594.1_3_SPACER68	GAGCTGCGATATAACCGTATCAGCGTGTGGCTGGG	GCA_002754075	KCOM2805	1	phage009a	phage009a_Kyudai3	1	2.087e-06	1	33	27136	27168	CCC|-	-|GGG
.	>stdO.class_1.type_I-C.CP025931.1_3_SPACER10	CTCGTAGGAGCGGGTGGAGTACTTGAAGCGCTGACG	GCA_002892555	TDC60	1	phage009a	phage009a_Kyudai3	1	1.34e-05	36	1	27502	27537	-|-	-|-
.	>stdO.class_1.type_I-C.CP025931.1_3_SPACER24	AGTACTTTTTATACACGTCCGCCCGCGCCTGCGTC	GCA_002892555	TDC60	1	phage009a	phage009a_Kyudai3	1	0.0003509	28	2	28856	28882	CCA|AGG	CCT|TGG
.	>stdO.class_1.type_I-C.CP025931.1_3_SPACER59	TCTTCAGCGATGATTTCTATTTTAATGTCAGAGAAA	GCA_002892555	TDC60	1	phage009a	phage009a_Kyudai3	1	3.022e-10	35	3	29291	29323	CCG|-	-|CGG
.	>stdO.class_1.type_I-C.CP025931.1_3_SPACER61	ATTATCCCCCAGGTATTTTTTATACACGTCAGCCCT	GCA_002892555	TDC60	1	phage009a	phage009a_Kyudai3	1	3.233e-09	36	1	28859	28894	-|-	CC|TGG
.	>stdO.class_1.type_I-C.CP025931.1_3_SPACER61	ATTATCCCCCAGGTATTTTTTATACACGTCAGCCCT	GCA_002892555	TDC60	1	phage009a	phage009a_Kyudai3	1	3.338e-06	29	3	28866	28892	-|-	CC|TGG
.	>stdO.class_1.type_I-C.CP025931.1_3_SPACER63	GTCGGTATTGGTCACATTACCGCGGACGGCGAAGT	GCA_002892555	TDC60	1	phage009a	phage009a_Kyudai3	1	5.812e-05	33	1	27469	27501	CCT|-	-|AGG
.	>stdO.class_1.type_I-C.CP025931.1_3_SPACER8	CTTTGATCGCATTACGGCCGCGCCCGTACGGCAAAGG	GCA_002892555	TDC60	1	phage009a	phage009a_Kyudai3	1	2.962e-10	37	2	34119	34154	-|-	-|-
.	>stdO.class_1.type_I-C.CP025931.1_3_SPACER9	ATAATCGCTACTATCATAGTCCGCCTCCTACGTATT	GCA_002892555	TDC60	1	phage009a	phage009a_Kyudai3	1	2.797e-11	7	36	33937	33908	-|-	TCA|TGG
.	>stdO.class_1.type_I-C.CP073348.1_3_SPACER1	CGATGTGATAAGAGAGGCCGATGCGGTACAGTACG	GCA_018141805	GMU202011	1	phage009a	phage009a_Kyudai3	1	5.212e-12	2	34	6147	6179	CCG|-	-|CGG
.	>stdO.class_1.type_I-C.CP073348.1_3_SPACER1	CGATGTGATAAGAGAGGCCGATGCGGTACAGTACG	GCA_018141805	GMU202011	1	phage009a	phage009a_Kyudai3	1	5.212e-12	34	2	6179	6147	CCG|-	-|CGG
.	>stdO.class_1.type_I-C.CP073348.1_3_SPACER22	CCGTGTACGAGGTTATGGATGCTTTCTCGGAGGTT	GCA_018141805	GMU202011	1	phage009a	phage009a_Kyudai3	1	8.935e-05	3	35	3842	3874	-|-	-|-
.	>stdO.class_1.type_I-C.CP073348.1_3_SPACER28	GCGTGCGGATCATCGGGCACAACGAGATAGCCGCA	GCA_018141805	GMU202011	1	phage009a	phage009a_Kyudai3	1	5.081e-06	3	35	18859	18891	-|-	-|CCGGGT
.	>stdO.class_1.type_I-C.FUFF01000020.1_2_SPACER12	CGACGTTGTCGGGGTTGTGGTCGTTGATGCGGTCAA	GCA_900157265	A7A1_28	0.A741_28	phage009a	phage009a_Kyudai3	1	3.074e-05	34	2	9177	9209	-|AGG	CCT|-
.	>stdO.class_1.type_I-C.FUFF01000020.1_2_SPACER2	TCGATACGCATCTGTGCGAGGGCGTTCTGCAGCTGT	GCA_900157265	A7A1_28	0.A741_28	phage009a	phage009a_Kyudai3	1	1.183e-11	35	6	21598	21627	CCA|-	-|TGG
.	>stdO.class_1.type_I-C.FUFF01000020.1_2_SPACER3	AATTTTGCGGTAATTTCGTCCGCATTCGTTTCACGC	GCA_900157265	A7A1_28	0.A741_28	phage009a	phage009a_Kyudai3	1	5.646e-12	1	36	23366	23331	CCG|AGG	-|CGG
.	>stdO.class_1.type_I-C.FUFI01000001.1_1_SPACER14	AGCACGGCAATCAGCAGAAGAATGAATTTTCTCATT	GCA_900157235	SU60	1	phage009a	phage009a_Kyudai3	1	8.299e-14	35	3	18971	19003	CCG|-	TCA|CGG
.	>stdO.class_1.type_I-C.FUFI01000001.1_1_SPACER61	GCGAGTATAAGGCTATGATAGCAGCGATGCAGACA	GCA_900157235	SU60	1	phage009a	phage009a_Kyudai3	1	5.212e-12	3	35	7522	7554	CCG|-	-|CGG
.	>stdO.class_1.type_I-C.FUFI01000001.1_1_SPACER61	GCGAGTATAAGGCTATGATAGCAGCGATGCAGACA	GCA_900157235	SU60	1	phage009a	phage009a_Kyudai3	1	1.183e-11	32	3	7551	7522	CCG|-	-|CGG
.	>stdO.class_1.type_I-C.FUFI01000001.1_1_SPACER78	TCGAAATATCGCTGTTATGCACCCCGTTTGTCACCAA	GCA_900157235	SU60	1	phage009a	phage009a_Kyudai3	1	9.262e-05	37	8	28280	28309	CCA|-	-|TGG
.	>stdO.class_1.type_I-C.FUGF01000055.1_4_SPACER16	TAAAAACACGTTCGCGAAATTCTTTGTCAAATACG	GCA_900157245	15_9	1	phage009a	phage009a_Kyudai3	1	0.002313	2	34	4496	4528	-|-	-|-
.	>stdO.class_1.type_I-C.FUGF01000055.1_5_SPACER10	TTTTCCGCAGCGCCCGCGCCCTTGCAGGTGGTAC	GCA_900157245	15_9	1	phage009a	phage009a_Kyudai3	1	2.803e-08	5	34	33698	33669	-|-	-|-
.	>stdO.class_1.type_I-C.FUGF01000055.1_5_SPACER10	TTTTCCGCAGCGCCCGCGCCCTTGCAGGTGGTAC	GCA_900157245	15_9	1	phage009a	phage009a_Kyudai3	1	1.307e-07	33	1	33670	33702	-|-	-|-
.	>stdO.class_1.type_I-C.FUGG01000038.1_4_SPACER63	CAGCTGCACCTGTCGAGCTGACGATAGGTGGTTTAG	GCA_900157285	13_1	1	phage009a	phage009a_Kyudai3	1	1.566e-15	36	1	2667	2632	-|-	-|TGG
.	>stdO.class_1.type_I-C.FUGG01000038.1_4_SPACER63	CAGCTGCACCTGTCGAGCTGACGATAGGTGGTTTAG	GCA_900157285	13_1	1	phage009a	phage009a_Kyudai3	1	8.299e-14	2	34	2633	2665	-|-	-|TGG
.	>stdO.class_1.type_I-C.FUGG01000038.1_4_SPACER63	CAGCTGCACCTGTCGAGCTGACGATAGGTGGTTTAG	GCA_900157285	13_1	1	phage009a	phage009a_Kyudai3	1	8.299e-14	3	35	2634	2666	-|-	-|TGG
.	>stdO.class_1.type_I-C.FUGG01000038.1_4_SPACER64	CAAAGCAAGACTATCGAACAAGTGTTCGGTCGCTTTC	GCA_900157285	13_1	1	phage009a	phage009a_Kyudai3	1	1.566e-15	1	36	4070	4105	CCA|-	-|TGG
.	>stdO.class_1.type_I-C.FUGG01000038.1_4_SPACER64	CAAAGCAAGACTATCGAACAAGTGTTCGGTCGCTTTC	GCA_900157285	13_1	1	phage009a	phage009a_Kyudai3	1	1.566e-15	2	37	4071	4106	CCA|-	-|TGG
.	>stdO.class_1.type_I-C.FUGG01000038.1_4_SPACER64	CAAAGCAAGACTATCGAACAAGTGTTCGGTCGCTTTC	GCA_900157285	13_1	1	phage009a	phage009a_Kyudai3	1	1.566e-15	36	1	4105	4070	CCA|-	-|TGG
.	>stdO.class_1.type_I-C.FUGG01000038.1_4_SPACER71	TTATATACTCCTCGTCGTCAACGGCAATTGAGAGCAG	GCA_900157285	13_1	1	phage009a	phage009a_Kyudai3	1	1.566e-15	37	2	893	858	CCG|-	-|CGG
.	>stdO.class_1.type_I-C.FUGG01000038.1_4_SPACER71	TTATATACTCCTCGTCGTCAACGGCAATTGAGAGCAG	GCA_900157285	13_1	1	phage009a	phage009a_Kyudai3	1	8.299e-14	36	4	892	860	CCG|-	-|CGG
.	>stdO.class_1.type_I-C.FUGG01000038.1_4_SPACER72	CTGTGGTATAGCGCGGTGTACGGGGAACTCAAGGCA	GCA_900157285	13_1	1	phage009a	phage009a_Kyudai3	1	2.962e-10	1	36	3671	3706	CCG|-	-|CGG
.	>stdO.class_1.type_I-C.FUGG01000038.1_4_SPACER72	CTGTGGTATAGCGCGGTGTACGGGGAACTCAAGGCA	GCA_900157285	13_1	1	phage009a	phage009a_Kyudai3	1	3.022e-10	2	34	3672	3704	CCG|-	-|CGG
.	>stdO.class_1.type_I-C.FUGG01000038.1_4_SPACER74	TGGGGGAGGTGATGCCCGGGGCGGTGGACGCCATGC	GCA_900157285	13_1	1	phage009a	phage009a_Kyudai3	1	0.0002152	3	35	9039	9071	-|-	TCT|CGG
.	>stdO.class_1.type_I-C.KI260157.1_4_SPACER10	GGGCGATGCAATCAACAATCGGGGCGTCGTCCCG	GCA_000467975	F0566	1	phage009a	phage009a_Kyudai3	1	5.212e-12	34	2	33031	33063	-|-	-|CGG
.	>stdO.class_1.type_I-C.KI260157.1_4_SPACER8	GATCGGCGTAAATCGCCAGTCCGGCACGTGCTCCCC	GCA_000467975	F0566	1	phage009a	phage009a_Kyudai3	1	4.363e-09	36	1	28205	28240	-|-	-|-
.	>stdO.class_1.type_I-C.KZ248291.1_2_SPACER14	CGCCTCGCTGGCGGACGAGATCATCGACGATGCGGCG	GCA_002206085	SJD4	1	phage009a	phage009a_Kyudai3	1	2.962e-10	2	37	11134	11099	CCT|-	ATG|AGG
.	>stdO.class_1.type_I-C.KZ248291.1_2_SPACER14	CGCCTCGCTGGCGGACGAGATCATCGACGATGCGGCG	GCA_002206085	SJD4	1	phage009a	phage009a_Kyudai3	1	2.824e-07	25	2	11111	11134	CCT|-	ATG|AGG
.	>stdO.class_1.type_I-C.NHRU01000003.1_1_SPACER63	CTCGATATAATAAATGCGGACGAACGCGACGGAGAC	GCA_002204455	KCOM2797	1	phage009a	phage009a_Kyudai3	1	2.234e-13	1	33	32557	32525	CCA|-	-|TGG
.	>stdO.class_1.type_I-C.NHRU01000003.1_1_SPACER63	CTCGATATAATAAATGCGGACGAACGCGACGGAGAC	GCA_002204455	KCOM2797	1	phage009a	phage009a_Kyudai3	1	1.183e-11	3	32	32555	32526	CCA|-	-|TGG
.	>stdO.class_1.type_I-C.NHRU01000003.1_1_SPACER63	CTCGATATAATAAATGCGGACGAACGCGACGGAGAC	GCA_002204455	KCOM2797	1	phage009a	phage009a_Kyudai3	1	1.183e-11	32	3	32526	32555	CCA|-	-|TGG
.	>stdO.class_1.type_I-C.NHRU01000003.1_1_SPACER66	GGGCCTTGTAACGGCGCGGGTTGGGGTTAGCGGTCAG	GCA_002204455	KCOM2797	1	phage009a	phage009a_Kyudai3	1	5.646e-12	37	2	32216	32251	-|-	-|-
.	>stdO.class_2.type_II-C.CP024592.1_4_SPACER10	AGTCGCGACGACACAACCATCCTCTCGGCT	GCA_002754035	KCOM2803	1	phage009a	phage009a_Kyudai3	1	4.354e-12	1	30	14340	14311	-|-	-|-
.	>stdO.class_2.type_II-C.CP024592.1_4_SPACER10	AGTCGCGACGACACAACCATCCTCTCGGCT	GCA_002754035	KCOM2803	1	phage009a	phage009a_Kyudai3	1	4.354e-12	30	1	14311	14340	-|-	-|-
.	>stdO.class_2.type_II-C.CP024592.1_4_SPACER6	CAATAAATGGATCAACAACGAGCGTTGGGA	GCA_002754035	KCOM2803	1	phage009a	phage009a_Kyudai3	1	4.354e-12	30	1	16262	16291	-|-	TCC|-
.	>stdO.class_2.type_II-C.CP024598.1_1_SPACER4	TTGCGCAGGGCGCGGCATAGCTGCGGGTGC	GCA_002754135	KCOM2798	1	phage009a	phage009a_Kyudai3	1	1.633e-08	1	30	33758	33729	-|-	-|-
.	>stdO.class_2.type_II-C.CP024599.1_1_SPACER10	AGTCGCGACGACACAACCATCCTCTCGGCT	GCA_002754155	KCOM2800	1	phage009a	phage009a_Kyudai3	1	4.354e-12	1	30	14340	14311	-|-	-|-
.	>stdO.class_2.type_II-C.CP024599.1_1_SPACER10	AGTCGCGACGACACAACCATCCTCTCGGCT	GCA_002754155	KCOM2800	1	phage009a	phage009a_Kyudai3	1	4.354e-12	30	1	14311	14340	-|-	-|-
.	>stdO.class_2.type_II-C.CP024599.1_1_SPACER14	CGTTCGAACTTGTACCAGCGCGTCCGCCAT	GCA_002754155	KCOM2800	1	phage009a	phage009a_Kyudai3	1	0.000102	30	1	28550	28579	-|-	-|-
.	>stdO.class_2.type_II-C.CP024599.1_1_SPACER6	CAATAAATGGATCAACAACGAGCGTTGGGA	GCA_002754155	KCOM2800	1	phage009a	phage009a_Kyudai3	1	4.354e-12	30	1	16262	16291	-|-	TCC|-
.	>stdO.class_2.type_II-C.SGAZ01000002.1_2_SPACER24	CCCGATTGGGTATATGACACGACGGAGGCG	GCA_004214925	H3	1	phage009a	phage009a_Kyudai3	1	4.354e-12	1	30	33355	33384	-|CGG	CCG|-
.	>stdO.class_2.type_II-C.SGAZ01000002.1_2_SPACER24	CCCGATTGGGTATATGACACGACGGAGGCG	GCA_004214925	H3	1	phage009a	phage009a_Kyudai3	1	4.354e-12	30	1	33384	33355	-|CGG	CCG|-
.	>stdO.class_2.type_VI-B2.CAJPNQ010000016.1_2_SPACER5	ACATTCGCTAAATTTTTTGTCAAATACGAC	GCA_905372065	SRR9217400_mag_bin_3	1	phage009a	phage009a_Kyudai3	1	0.0001284	1	30	4502	4531	-|-	-|-
.	>stdO.class_2.type_VI-B2.CM001843.1_1_SPACER2	GTACACCTTGTTCGGGCGGCCGCCCGCCTC	GCA_000380305	JCVISC001	1	phage009a	phage009a_Kyudai3	1	4.354e-12	30	1	32102	32131	-|-	-|-
.	>stdO.class_2.type_VI-B2.CP024600.1_2_SPACER5	ATAATAGTTCTGAGGGTAAAAGAGGTAGTA	GCA_002753975	KCOM2801	1	phage009a	phage009a_Kyudai3	1	2.789e-10	30	1	29231	29260	TTG|-	-|-
.	>stdO.class_2.type_VI-B2.FUFG01000019.1_2_SPACER6	ATAATAGTTCTGAGGGTAAAAGAGGTAGTA	GCA_900157275	84_3	1	phage009a	phage009a_Kyudai3	1	2.789e-10	30	1	29231	29260	TTG|-	-|-
.	>stdO.class_2.type_VI-B2.FUFI01000016.1_3_SPACER1	CCCAGCCGTTAGTAGGATACCACTCGATAC	GCA_900157235	SU60	1	phage009a	phage009a_Kyudai3	1	4.354e-12	30	1	32483	32454	CC|-	-|-
.	>stdO.class_2.type_VI-B2.FUGF01000050.1_1_SPACER4	GTATTTCGCTTCTACGATAAAAATTCGGGC	GCA_900157245	15_9	1	phage009a	phage009a_Kyudai3	1	6.546e-05	1	30	31964	31993	CC|-	-|-
.	>stdO.class_2.type_VI-B2.JAEMBJ010000001.1_3_SPACER8	CCCAGCCGTTAGTAGGATACCACTCGATAC	GCA_021406645	B158	1	phage009a	phage009a_Kyudai3	1	4.354e-12	30	1	32483	32454	CC|-	-|-
.	>stdO.class_2.type_VI-B2.JAEMBQ010000001.1_1_SPACER1	TAGTCGATACGAACTATCTCCTGCTCGCAAGA	GCA_021406785	1436	1	phage009a	phage009a_Kyudai3	1	2.789e-10	2	31	34260	34231	TCG|-	-|-
.	>stdO.class_2.type_VI-B2.JAEMBQ010000001.1_1_SPACER1	TAGTCGATACGAACTATCTCCTGCTCGCAAGA	GCA_021406785	1436	1	phage009a	phage009a_Kyudai3	1	6.333e-10	29	3	34233	34259	TCG|-	-|-
.	>stdO.class_2.type_VI-B2.NSLU01000004.1_4_SPACER17	CAATGCCGGTGCGCTCATTTCTCGTCCTCC	GCA_002529215	WW2881	1	phage009a	phage009a_Kyudai3	1	2.307e-10	3	29	7127	7101	-|-	-|-
.	>stdO.class_2.type_VI-B2.NSLU01000004.1_4_SPACER19	GCTGTTATGCACCCCGTTTGTCACCAGCCC	GCA_002529215	WW2881	1	phage009a	phage009a_Kyudai3	1	1.851e-06	30	4	28277	28303	-|-	-|-
.	>stdO.class_2.type_VI-B2.NSLV01000001.1_1_SPACER2	GTACACCTTGTTCGGGCGGCCGCCCGCCTC	GCA_002529185	WW2866	1	phage009a	phage009a_Kyudai3	1	4.354e-12	30	1	32102	32131	-|-	-|-
.	>stdO.class_2.type_VI-B2.SGAZ01000001.1_1_SPACER2	GCTGTTATGCACCCCGTTTGTCACCAGCCC	GCA_004214925	H3	1	phage009a	phage009a_Kyudai3	1	1.851e-06	30	4	28277	28303	-|-	-|-
.	>stdO.class_2.type_VI-B2.SGBA01000001.1_1_SPACER12	TAAATAGTAATGCGGCTTAAAATATTTGAA	GCA_004214945	CP3	1	phage009a	phage009a_Kyudai3	1	2.789e-10	30	1	33460	33489	-|-	-|-
.	>stdO.class_1.type_I-B.AP009380.1_3_SPACER47	TGCCTGTCCTCTACCGATAACCGTCTCTTTGTCATG	GCA_000010505	ATCC33277	0.ATCC33277	phage010a	phage010a_HG1691old	1	9.837e-14	1	36	16513	16548	-|-	-|-
.	>stdO.class_1.type_I-B.AP009380.1_3_SPACER47	TGCCTGTCCTCTACCGATAACCGTCTCTTTGTCATG	GCA_000010505	ATCC33277	0.ATCC33277	phage010a	phage010a_HG1691old	1	5.212e-12	35	3	16547	16515	-|-	-|-
.	>stdO.class_1.type_I-B.CP007756.1_2_SPACER60	TAACAAACTGGGGGTGTTTCGCCCCGATGAATGATA	GCA_000739415	HG66	1	phage010a	phage010a_HG1691old	1	8.299e-14	34	2	32514	32546	CCA|-	-|TGG
.	>stdO.class_1.type_I-B.CP007756.1_2_SPACER61	CCTGTACGCGGCCGGACAGGGCTTGCCGTCGTGGTA	GCA_000739415	HG66	1	phage010a	phage010a_HG1691old	1	9.837e-14	36	1	29256	29291	-|-	CTC|TGG
.	>stdO.class_1.type_I-B.CP007756.1_2_SPACER61	CCTGTACGCGGCCGGACAGGGCTTGCCGTCGTGGTA	GCA_000739415	HG66	1	phage010a	phage010a_HG1691old	1	5.212e-12	2	34	29290	29258	-|-	CTC|TGG
.	>stdO.class_1.type_I-B.CP007756.1_2_SPACER66	ACATTTGGCGGACGGCACCGTCCACACGGATGCCCA	GCA_000739415	HG66	1	phage010a	phage010a_HG1691old	1	1.566e-15	36	1	6184	6219	CCA|-	-|TGG
.	>stdO.class_1.type_I-B.CP007756.1_2_SPACER66	ACATTTGGCGGACGGCACCGTCCACACGGATGCCCA	GCA_000739415	HG66	1	phage010a	phage010a_HG1691old	1	8.299e-14	2	34	6218	6186	CCA|-	-|TGG
.	>stdO.class_1.type_I-B.CP007756.1_2_SPACER66	ACATTTGGCGGACGGCACCGTCCACACGGATGCCCA	GCA_000739415	HG66	1	phage010a	phage010a_HG1691old	1	8.299e-14	3	35	6217	6185	CCA|-	-|TGG
.	>stdO.class_1.type_I-B.CP007756.1_2_SPACER66	ACATTTGGCGGACGGCACCGTCCACACGGATGCCCA	GCA_000739415	HG66	1	phage010a	phage010a_HG1691old	1	8.299e-14	34	2	6186	6218	CCA|-	-|TGG
.	>stdO.class_1.type_I-B.CP007756.1_2_SPACER67	CGCAGTACTGCTGTAGCATTTCTTCGAGTTTGTTTT	GCA_000739415	HG66	1	phage010a	phage010a_HG1691old	1	8.299e-14	3	35	7770	7738	CCG|-	-|CGG
.	>stdO.class_1.type_I-B.CP007756.1_2_SPACER67	CGCAGTACTGCTGTAGCATTTCTTCGAGTTTGTTTT	GCA_000739415	HG66	1	phage010a	phage010a_HG1691old	1	8.299e-14	34	2	7739	7771	CCG|-	-|CGG
.	>stdO.class_1.type_I-B.CP007756.1_2_SPACER88	CTCTTTCGAAAGCGATACAGACCTTGCTAAAAAAAT	GCA_000739415	HG66	1	phage010a	phage010a_HG1691old	1	4.558e-05	36	4	2157	2125	CCT|-	-|AGG
.	>stdO.class_1.type_I-B.CP007756.1_2_SPACER88	CTCTTTCGAAAGCGATACAGACCTTGCTAAAAAAAT	GCA_000739415	HG66	1	phage010a	phage010a_HG1691old	1	0.0001284	5	34	2126	2155	CCT|-	-|AGG
.	>stdO.class_1.type_I-B.CP012889.1_3_SPACER47	TGCCTGTCCTCTACCGATAACCGTCTCTTTGTCATG	GCA_001314265	381	1	phage010a	phage010a_HG1691old	1	9.837e-14	1	36	16513	16548	-|-	-|-
.	>stdO.class_1.type_I-B.CP012889.1_3_SPACER47	TGCCTGTCCTCTACCGATAACCGTCTCTTTGTCATG	GCA_001314265	381	1	phage010a	phage010a_HG1691old	1	5.212e-12	35	3	16547	16515	-|-	-|-
.	>stdO.class_1.type_I-B.CP024595.1_3_SPACER88	TGCAGGGCGACAAGGGCGCCCGATCCCTCGGAGAGGT	GCA_002754095	KCOM3001	1	phage010a	phage010a_HG1691old	1	1.566e-15	37	2	13689	13724	-|-	-|TGG
.	>stdO.class_1.type_I-B.CP024595.1_3_SPACER88	TGCAGGGCGACAAGGGCGCCCGATCCCTCGGAGAGGT	GCA_002754095	KCOM3001	1	phage010a	phage010a_HG1691old	1	8.299e-14	3	35	13723	13691	-|-	-|TGG
.	>stdO.class_1.type_I-B.CP024595.1_3_SPACER89	TCTGCAGACCGAACACTTTCAAATTTGACAGGTCG	GCA_002754095	KCOM3001	1	phage010a	phage010a_HG1691old	1	1.585e-08	35	3	28201	28233	-|-	-|TGG
.	>stdO.class_1.type_I-B.CP024595.1_3_SPACER89	TCTGCAGACCGAACACTTTCAAATTTGACAGGTCG	GCA_002754095	KCOM3001	1	phage010a	phage010a_HG1691old	1	1.585e-08	34	2	28202	28234	-|-	-|TGG
.	>stdO.class_1.type_I-B.CP024595.1_3_SPACER90	CGAGACCTCGACGTTATAGACGCGCGCCTTCGCGGC	GCA_002754095	KCOM3001	1	phage010a	phage010a_HG1691old	1	9.837e-14	36	1	32028	32063	-|-	-|TGG
.	>stdO.class_1.type_I-B.CP024595.1_3_SPACER98	CCGGAATCGGCGCAAAGGACTACGCAGAAGGAAGCCA	GCA_002754095	KCOM3001	1	phage010a	phage010a_HG1691old	1	6.372e-05	6	35	27632	27661	-|CGG	-|-
.	>stdO.class_1.type_I-B.CP024599.1_2_SPACER47	CGCGCACCGTCCACCTGGTGACGGTAGGCCCCGTCT	GCA_002754155	KCOM2800	1	phage010a	phage010a_HG1691old	1	9.837e-14	36	1	17496	17531	CCT|-	-|AGG
.	>stdO.class_1.type_I-B.CP024599.1_2_SPACER47	CGCGCACCGTCCACCTGGTGACGGTAGGCCCCGTCT	GCA_002754155	KCOM2800	1	phage010a	phage010a_HG1691old	1	5.212e-12	2	34	17530	17498	CCT|-	-|AGG
.	>stdO.class_1.type_I-B.CP024599.1_2_SPACER47	CGCGCACCGTCCACCTGGTGACGGTAGGCCCCGTCT	GCA_002754155	KCOM2800	1	phage010a	phage010a_HG1691old	1	5.212e-12	3	35	17529	17497	CCT|-	-|AGG
.	>stdO.class_1.type_I-B.CP024599.1_2_SPACER47	CGCGCACCGTCCACCTGGTGACGGTAGGCCCCGTCT	GCA_002754155	KCOM2800	1	phage010a	phage010a_HG1691old	1	5.212e-12	34	2	17498	17530	CCT|-	-|AGG
.	>stdO.class_1.type_I-B.CP024599.1_2_SPACER81	CAGATGGTGTGGAAAGCTCTCTCTTTCGAAAGCGAT	GCA_002754155	KCOM2800	1	phage010a	phage010a_HG1691old	1	7.375e-07	35	3	2136	2104	-|-	-|ACGGGT
.	>stdO.class_1.type_I-B.CP024599.1_2_SPACER81	CAGATGGTGTGGAAAGCTCTCTCTTTCGAAAGCGAT	GCA_002754155	KCOM2800	1	phage010a	phage010a_HG1691old	1	2.626e-06	4	36	2105	2137	-|-	-|ACGGGT
.	>stdO.class_1.type_I-B.CP024599.1_2_SPACER99	TGAGTAGTTCGCATTGACTGTCGTTATCAAGCCCGT	GCA_002754155	KCOM2800	1	phage010a	phage010a_HG1691old	1	0.0005277	36	1	32631	32666	CCA|-	-|TGG
.	>stdO.class_1.type_I-B.CP025930.1_3_SPACER47	TGCCTGTCCTCTACCGATAACCGTCTCTTTGTCATG	GCA_002892575	ATCC33277	1	phage010a	phage010a_HG1691old	1	9.837e-14	1	36	16513	16548	-|-	-|-
.	>stdO.class_1.type_I-B.CP025930.1_3_SPACER47	TGCCTGTCCTCTACCGATAACCGTCTCTTTGTCATG	GCA_002892575	ATCC33277	1	phage010a	phage010a_HG1691old	1	5.212e-12	35	3	16547	16515	-|-	-|-
.	>stdO.class_1.type_I-B.FUFC01000003.1_3_SPACER20	GAGGCAGCTGCCCCCCTCGGCGATGTTTGAAAGCCG	GCA_900157325	3A1	1	phage010a	phage010a_HG1691old	1	8.299e-14	2	34	20396	20428	CCT|-	-|AGG
.	>stdO.class_1.type_I-B.FUFC01000003.1_3_SPACER20	GAGGCAGCTGCCCCCCTCGGCGATGTTTGAAAGCCG	GCA_900157325	3A1	1	phage010a	phage010a_HG1691old	1	8.299e-14	34	2	20428	20396	CCT|-	-|AGG
.	>stdO.class_1.type_I-B.FUFC01000003.1_3_SPACER38	ACTCGGGGAGCTTTTCGACGTTAGCCTGTATAAAT	GCA_900157325	3A1	1	phage010a	phage010a_HG1691old	1	4.931e-06	34	2	4577	4609	-|TCGAGATT	-|-
.	>stdO.class_1.type_I-B.FUFC01000003.1_3_SPACER64	CCGACTATCAAGTCGCTAAGAAACAAGCTGTCAGCATA	GCA_900157325	3A1	1	phage010a	phage010a_HG1691old	1	0.001291	1	30	3788	3817	-|TAAGAA	-|GGG
.	>stdO.class_1.type_I-B.FUFD01000019.1_1_SPACER3	TTAAGTCCGGCCCCTCGGGGCTACCCTCAAATAGT	GCA_900157225	7BTORR	1	phage010a	phage010a_HG1691old	1	8.299e-14	34	2	31663	31695	CCG|-	-|CGG
.	>stdO.class_1.type_I-B.FUFD01000019.1_1_SPACER4	ATTATCACCGTCACCGACCCCGAGGGGCTGGTGA	GCA_900157225	7BTORR	1	phage010a	phage010a_HG1691old	1	5.212e-12	1	33	28854	28886	-|-	-|GGG
.	>stdO.class_1.type_I-B.FUFD01000019.1_1_SPACER4	ATTATCACCGTCACCGACCCCGAGGGGCTGGTGA	GCA_900157225	7BTORR	1	phage010a	phage010a_HG1691old	1	6.333e-10	32	6	28885	28859	-|-	-|GGG
.	>stdO.class_1.type_I-B.FUFG01000001.1_1_SPACER77	CGACGACTATTTGGCCGTGTTGATCTTGTTTGCCCTC	GCA_900157275	84_3	1	phage010a	phage010a_HG1691old	1	2.976e-08	34	2	32976	33008	CCT|-	CC|AGG
.	>stdO.class_1.type_I-B.FUFJ01000087.1_1_SPACER1	ATCAGCTGCATAATCTGGTCGTTGATGGCGTCCGGCA	GCA_900157345	AFR5B1	1	phage010a	phage010a_HG1691old	1	1.566e-15	1	36	28329	28294	-|-	-|CGG
.	>stdO.class_1.type_I-B.FUFJ01000087.1_1_SPACER1	ATCAGCTGCATAATCTGGTCGTTGATGGCGTCCGGCA	GCA_900157345	AFR5B1	1	phage010a	phage010a_HG1691old	1	1.566e-15	36	1	28294	28329	-|-	-|CGG
.	>stdO.class_1.type_I-B.FUFJ01000087.1_1_SPACER1	ATCAGCTGCATAATCTGGTCGTTGATGGCGTCCGGCA	GCA_900157345	AFR5B1	1	phage010a	phage010a_HG1691old	1	8.299e-14	35	3	28295	28327	-|-	-|CGG
.	>stdO.class_1.type_I-B.FUFJ01000087.1_1_SPACER5	CGCAATTCGGTGACCTTTCAAATCTGCGGGTATTCG	GCA_900157345	AFR5B1	1	phage010a	phage010a_HG1691old	1	0.0004955	3	35	28193	28225	CCG|-	-|CGG
.	>stdO.class_1.type_I-B.FUFJ01000087.1_1_SPACER55	TAACCGGTGAGCATGTCCCCGACTGGCGATTTAC	GCA_900157345	AFR5B1	1	phage010a	phage010a_HG1691old	1	4.33e-06	3	32	28803	28832	CCG|-	-|CGG
.	>stdO.class_1.type_I-B.FUFJ01000087.1_1_SPACER55	TAACCGGTGAGCATGTCCCCGACTGGCGATTTAC	GCA_900157345	AFR5B1	1	phage010a	phage010a_HG1691old	1	0.0016	28	2	28828	28802	CCG|-	-|CGG
.	>stdO.class_1.type_I-B.JAEMBG010000058.1_2_SPACER1	ATTTGGAGGGGGTGTTTTTTGGGTTCAATTTTGCGG	GCA_021406605	JKG10	1	phage010a	phage010a_HG1691old	1	6.461e-10	4	36	17121	17153	CCG|-	-|CGG
.	>stdO.class_1.type_I-B.JAEMBG010000058.1_2_SPACER11	GCCGCAAACATTTACGCCCTACAGCGGTACGGGCA	GCA_021406605	JKG10	1	phage010a	phage010a_HG1691old	1	8.299e-14	2	34	31273	31305	CCA|-	-|TGG
.	>stdO.class_1.type_I-B.JAEMBG010000058.1_2_SPACER26	TACACGCCCATGACCACAGAGGCGCGCATGTCCGT	GCA_021406605	JKG10	1	phage010a	phage010a_HG1691old	1	1.585e-08	35	3	28400	28432	CCA|-	-|TGG
.	>stdO.class_1.type_I-B.JAEMBH010000041.1_4_SPACER7	CACTTACAACAATAATAACCTAACCCTGCGCGTACC	GCA_021406655	JKG9	1	phage010a	phage010a_HG1691old	1	8.299e-14	2	34	31971	32003	-|-	-|AGG
.	>stdO.class_1.type_I-B.JAEMBH010000082.1_2_SPACER36	AATAGTCGTCGATGGCATACAAGACAGAAGCTAAACC	GCA_021406655	JKG9	1	phage010a	phage010a_HG1691old	1	2.789e-10	2	31	33000	33029	CCA|-	-|TGG
.	>stdO.class_1.type_I-B.JAEMBK010000043.1_2_SPACER7	TGCTGGTCTTGCTTGCCCGCGGCGTTTACATGGAAT	GCA_021406745	B42	1	phage010a	phage010a_HG1691old	1	3.022e-10	35	3	32958	32990	CCG|-	-|CGG
.	>stdO.class_1.type_I-B.JAEMBL010000045.1_1_SPACER14	TGTAAACGCAAGGGATACAGTCGTGCGTCATAATGT	GCA_021406685	1439	1	phage010a	phage010a_HG1691old	1	1.183e-11	31	2	32223	32252	-|-	TTT|AGG
.	>stdO.class_1.type_I-B.JAEMBL010000045.1_1_SPACER22	ATCATTTACGCCCGCCAAATACCGCTCATAGGAGC	GCA_021406685	1439	1	phage010a	phage010a_HG1691old	1	3.022e-10	33	1	28130	28162	-|GGG	-|TGG
.	>stdO.class_1.type_I-B.JAEMBM010000042.1_3_SPACER13	CGGAATACCCGGATTTACGAACACGAGTGTTACCATA	GCA_021406705	TV14	1	phage010a	phage010a_HG1691old	1	2.797e-11	30	1	29700	29671	CCG|-	-|CGG
.	>stdO.class_1.type_I-B.JAEMBM010000042.1_3_SPACER13	CGGAATACCCGGATTTACGAACACGAGTGTTACCATA	GCA_021406705	TV14	1	phage010a	phage010a_HG1691old	1	3.022e-10	3	35	29673	29705	CCG|-	-|CGG
.	>stdO.class_1.type_I-B.JAEMBM010000042.1_3_SPACER15	CAACGGACTATATCGACCTCGACACTCGCGGCCT	GCA_021406705	TV14	1	phage010a	phage010a_HG1691old	1	4.354e-12	3	32	27227	27256	CCG|AGG	CCT|CGG
.	>stdO.class_1.type_I-B.JAEMBM010000042.1_3_SPACER16	AATTGGATGGGGTGTTTTTTTGGTTCAATTTTGCGG	GCA_021406705	TV14	1	phage010a	phage010a_HG1691old	1	1.566e-15	1	36	17118	17153	CCG|-	-|CGG
.	>stdO.class_1.type_I-B.JAEMBM010000042.1_3_SPACER16	AATTGGATGGGGTGTTTTTTTGGTTCAATTTTGCGG	GCA_021406705	TV14	1	phage010a	phage010a_HG1691old	1	8.299e-14	34	2	17151	17119	CCG|-	-|CGG
.	>stdO.class_1.type_I-B.JAEMBM010000042.1_3_SPACER17	TTGTTTATTTGCCGTTTAGAATTGCTCGTGTGTAGCC	GCA_021406705	TV14	1	phage010a	phage010a_HG1691old	1	8.483e-07	37	8	11285	11256	CCA|-	-|TGG
.	>stdO.class_1.type_I-B.JAEMBM010000042.1_3_SPACER18	CTGCGCGAGGGTGTCGTAATAGCCGAAAGCCTCTCC	GCA_021406705	TV14	1	phage010a	phage010a_HG1691old	1	2.962e-10	1	36	22915	22880	CCA|-	-|TGG
.	>stdO.class_1.type_I-B.JAEMBM010000042.1_3_SPACER18	CTGCGCGAGGGTGTCGTAATAGCCGAAAGCCTCTCC	GCA_021406705	TV14	1	phage010a	phage010a_HG1691old	1	2.962e-10	36	1	22880	22915	CCA|-	-|TGG
.	>stdO.class_1.type_I-B.JAEMBM010000042.1_3_SPACER19	CTGCAAAGACCCTTGCGGAAATACAGGAACTGAAC	GCA_021406705	TV14	1	phage010a	phage010a_HG1691old	1	3.022e-10	3	35	13024	12992	CCG|-	TTT|CGG
.	>stdO.class_1.type_I-B.JAEMBM010000042.1_3_SPACER2	CAGTTCGTGATGGGTATTGACGCCGACGGAAATACAG	GCA_021406705	TV14	1	phage010a	phage010a_HG1691old	1	9.882e-08	1	36	32538	32573	-|-	-|GGG
.	>stdO.class_1.type_I-B.JAEMBM010000042.1_3_SPACER20	CCGTTTCGACGATGTGCTCTCCATCCTGTCGAAC	GCA_021406705	TV14	1	phage010a	phage010a_HG1691old	1	6.74e-07	2	34	10651	10683	TCG|-	-|-
.	>stdO.class_1.type_I-B.JAEMBM010000042.1_3_SPACER22	CAGCGTATTCGGGCCGCATATCTAACGCCTTGCATCG	GCA_021406705	TV14	1	phage010a	phage010a_HG1691old	1	8.464e-10	37	2	29394	29429	-|-	-|-
.	>stdO.class_1.type_I-B.JAEMBM010000042.1_3_SPACER22	CAGCGTATTCGGGCCGCATATCTAACGCCTTGCATCG	GCA_021406705	TV14	1	phage010a	phage010a_HG1691old	1	6.301e-08	4	33	29427	29398	-|-	-|-
.	>stdO.class_1.type_I-B.JAEMBM010000042.1_3_SPACER23	ACGTCACGGCTACCCCGCCGTATCGCAGCTCGGGCA	GCA_021406705	TV14	1	phage010a	phage010a_HG1691old	1	0.0001305	34	2	31153	31185	CCG|-	-|CGG
.	>stdO.class_1.type_I-B.JAEMBM010000042.1_3_SPACER25	GGTAGTCGTTTATACCAGCCTGCCGGGGCCTTGTA	GCA_021406705	TV14	1	phage010a	phage010a_HG1691old	1	1.222e-08	35	3	32853	32885	CCG|-	-|CGG
.	>stdO.class_1.type_I-B.JAEMBM010000064.1_2_SPACER6	CCCCCTTGAAGGGCTGAACCGATTCGGATTTCCACG	GCA_021406705	TV14	1	phage010a	phage010a_HG1691old	1	5.212e-12	34	2	32667	32699	-|-	-|CGG
.	>stdO.class_1.type_I-B.JAEMBP010000045.1_3_SPACER41	TCCCCGCGGGGGTGGCGGTGCAATGGATAACGAGGT	GCA_021406795	D83T3	1	phage010a	phage010a_HG1691old	1	0.0005193	34	2	19106	19138	-|-	-|-
.	>stdO.class_1.type_I-B.JAEMBQ010000042.1_2_SPACER15	TGATCGCGACGCTGGGCGGATTTGCCGCTGGCGTGA	GCA_021406785	1436	1	phage010a	phage010a_HG1691old	1	0.0006318	3	35	19686	19718	-|TGG	CCA|-
.	>stdO.class_1.type_I-B.JAEMBQ010000042.1_2_SPACER18	AGCAGGAACTGCGCGAAGCGGTGGATAAATATCTCG	GCA_021406785	1436	1	phage010a	phage010a_HG1691old	1	1.585e-08	3	35	27155	27187	-|-	-|CGG
.	>stdO.class_1.type_I-B.JAEMBQ010000042.1_2_SPACER18	AGCAGGAACTGCGCGAAGCGGTGGATAAATATCTCG	GCA_021406785	1436	1	phage010a	phage010a_HG1691old	1	1.585e-08	35	3	27187	27155	-|-	-|CGG
.	>stdO.class_1.type_I-B.JAEMBQ010000042.1_2_SPACER18	AGCAGGAACTGCGCGAAGCGGTGGATAAATATCTCG	GCA_021406785	1436	1	phage010a	phage010a_HG1691old	1	6.301e-08	36	7	27188	27159	-|-	-|CGG
.	>stdO.class_1.type_I-B.JAEMBQ010000042.1_2_SPACER19	ATGTGCTGGAGCAGACGCTTATAACAGTGCTGAAAA	GCA_021406785	1436	1	phage010a	phage010a_HG1691old	1	8.299e-14	3	35	27467	27499	CCG|-	-|CGG
.	>stdO.class_1.type_I-B.JAEMBQ010000042.1_2_SPACER23	TCGAGATATCGCTATTATGCGCGCCGTTTGTCACCAGT	GCA_021406785	1436	1	phage010a	phage010a_HG1691old	1	0.002161	6	38	28912	28880	-|-	-|CGATGAAT
.	>stdO.class_1.type_I-B.KI258943.1_3_SPACER6	TCCCCGCGGGGGTGGCGGTGCAATGGATAACGAGGT	GCA_000467795	F0568	1	phage010a	phage010a_HG1691old	1	0.0005193	34	2	19106	19138	-|-	-|-
.	>stdO.class_1.type_I-B.KI259002.1_1_SPACER6	AACCCTGCGCGTACCCGCCTCTGCAGTTGCAAACAG	GCA_000467815	F0569	1	phage010a	phage010a_HG1691old	1	5.212e-12	2	34	31992	32024	CCT|-	-|AGG
.	>stdO.class_1.type_I-B.KI259002.1_11_SPACER2	GCCCGGGCGGCGGCGTCATCGAGCGGGTGGACATGG	GCA_000467815	F0569	1	phage010a	phage010a_HG1691old	1	1.108e-05	3	32	27788	27817	-|-	-|-
.	>stdO.class_1.type_I-B.KI259002.1_12_SPACER5	TCGTCACGATCGGGGCTAACCATAACGCCCTTGCCT	GCA_000467815	F0569	1	phage010a	phage010a_HG1691old	1	3.022e-10	3	35	17543	17575	-|-	-|-
.	>stdO.class_1.type_I-B.KI259002.1_12_SPACER6	TTGAGCATGCGCTGCAGCATTTCGTTGATCTTATACCA	GCA_000467815	F0569	1	phage010a	phage010a_HG1691old	1	1.566e-15	38	3	15083	15048	CCG|-	-|CGG
.	>stdO.class_1.type_I-B.KI259002.1_12_SPACER6	TTGAGCATGCGCTGCAGCATTTCGTTGATCTTATACCA	GCA_000467815	F0569	1	phage010a	phage010a_HG1691old	1	2.797e-11	7	36	15052	15081	CCG|-	-|CGG
.	>stdO.class_1.type_I-B.KI259002.1_12_SPACER7	TTCCGTACTGTTTTACGCCTCAAAAGTAGGCGCGC	GCA_000467815	F0569	1	phage010a	phage010a_HG1691old	1	8.299e-14	35	3	17034	17002	CCA|-	-|TGG
.	>stdO.class_1.type_I-B.KI259002.1_12_SPACER8	GTGCATCTCTGTGAAGACCTCGCCCTCGCTCAGCG	GCA_000467815	F0569	1	phage010a	phage010a_HG1691old	1	5.212e-12	34	2	15645	15613	CCA|-	CC|TGG
.	>stdO.class_1.type_I-B.KI259002.1_12_SPACER8	GTGCATCTCTGTGAAGACCTCGCCCTCGCTCAGCG	GCA_000467815	F0569	1	phage010a	phage010a_HG1691old	1	1.183e-11	30	1	15641	15612	CCA|-	CC|TGG
.	>stdO.class_1.type_I-B.KI259002.1_3_SPACER2	ATAGCTAATATGCGGTGGCTATACGACGATAGCGGT	GCA_000467815	F0569	1	phage010a	phage010a_HG1691old	1	0.0003537	7	36	28923	28952	-|-	-|GGG
.	>stdO.class_1.type_I-B.KI260204.1_1_SPACER9	CAGAGGCGCGCATGTCCGTGCGCCAGCCGATATCTC	GCA_000467995	W4087	1	phage010a	phage010a_HG1691old	1	3.022e-10	34	2	28385	28417	-|-	TCG|TGG
.	>stdO.class_1.type_I-B.KI260204.1_1_SPACER9	CAGAGGCGCGCATGTCCGTGCGCCAGCCGATATCTC	GCA_000467995	W4087	1	phage010a	phage010a_HG1691old	1	1.585e-08	3	35	28416	28384	-|-	TCG|TGG
.	>stdO.class_1.type_I-B.KZ248348.1_3_SPACER36	GTCATTTACGCCCGCCAAGTATCGCTCGTACGAGCG	GCA_002206085	SJD4	1	phage010a	phage010a_HG1691old	1	2.401e-10	36	1	28127	28162	-|-	-|TGG
.	>stdO.class_1.type_I-B.KZ248359.1_5_SPACER16	CGAATAATTCGCGTTGACTGTCGTTATCAAGCCGGTT	GCA_002206085	SJD4	1	phage010a	phage010a_HG1691old	1	9.411e-05	36	1	32631	32666	CCA|-	-|TGG
.	>stdO.class_1.type_I-B.KZ248426.1_2_SPACER10	AACCCTGCGCGTACCCGCCTCTGCAGTTGCAAACAC	GCA_002206105	SJD11	1	phage010a	phage010a_HG1691old	1	5.212e-12	2	34	31992	32024	CCT|-	-|AGG
.	>stdO.class_1.type_I-B.KZ254049.1_3_SPACER2	ATTTGGAGGGGGTGTTTTTTGGGTTCAATTTTGCGG	GCA_002208045	SJD12	1	phage010a	phage010a_HG1691old	1	6.461e-10	4	36	17121	17153	CCG|-	-|CGG
.	>stdO.class_1.type_I-B.KZ254049.1_3_SPACER6	TACACGCCCATGACCACAGAGGCGCGCATGTCCGT	GCA_002208045	SJD12	1	phage010a	phage010a_HG1691old	1	1.585e-08	35	3	28400	28432	CCA|-	-|TGG
.	>stdO.class_1.type_I-B.LOEL01000036.1_3_SPACER21	TTTTTGTAGAGTGTAAAGTCGAGGAGGTCGCGGTAT	GCA_001553795	MP4_504	1	phage010a	phage010a_HG1691old	1	5.212e-12	3	35	9143	9175	CCT|-	CTC|AGG
.	>stdO.class_1.type_I-B.NSLM01000044.1_4_SPACER9	CAGAGGCGCGCATGTCCGTGCGCCAGCCGATATCTC	GCA_002529205	WW5019	1	phage010a	phage010a_HG1691old	1	3.022e-10	34	2	28385	28417	-|-	TCG|TGG
.	>stdO.class_1.type_I-B.NSLM01000044.1_4_SPACER9	CAGAGGCGCGCATGTCCGTGCGCCAGCCGATATCTC	GCA_002529205	WW5019	1	phage010a	phage010a_HG1691old	1	1.585e-08	3	35	28416	28384	-|-	TCG|TGG
.	>stdO.class_1.type_I-B.NSLO01000034.1_2_SPACER11	AGGTACTTTTTATACACGTCGGCTCTGGCTCGCCCC	GCA_002529365	WW3102	1	phage010a	phage010a_HG1691old	1	8.299e-14	35	3	29451	29483	CCG|-	-|CGG
.	>stdO.class_1.type_I-B.NSLP01000006.1_2_SPACER20	CGGGGAAGGCGTCCCGGAACAGGGTACCGTCGAAG	GCA_002529235	WW3040	1	phage010a	phage010a_HG1691old	1	0.0008039	34	2	9588	9620	-|-	-|-
.	>stdO.class_1.type_I-B.NSLS01000009.1_3_SPACER26	AAGCCCGTTCTTCCCGTCTTTGTCGGTCGTATCG	GCA_002529155	WW2903	1	phage010a	phage010a_HG1691old	1	5.212e-12	33	1	32460	32492	CCG|-	-|CGG
.	>stdO.class_1.type_I-B.NSLS01000009.1_3_SPACER26	AAGCCCGTTCTTCCCGTCTTTGTCGGTCGTATCG	GCA_002529155	WW2903	1	phage010a	phage010a_HG1691old	1	2.789e-10	3	32	32490	32461	CCG|-	-|CGG
.	>stdO.class_1.type_I-B.NSLS01000009.1_3_SPACER30	ACAGAATGGCAACAGTGCAACATTTACATTATGACG	GCA_002529155	WW2903	1	phage010a	phage010a_HG1691old	1	6.461e-10	4	36	32196	32228	-|-	-|CGG
.	>stdO.class_1.type_I-B.NSLS01000009.1_3_SPACER42	TAGACTTCGACGGTACCCTGTTCCGGGACGCCTTC	GCA_002529155	WW2903	1	phage010a	phage010a_HG1691old	1	0.001241	3	35	9585	9617	CCA|-	-|TGG
.	>stdO.class_1.type_I-B.NSLS01000009.1_3_SPACER43	CTATCAAGGATGGCAGCAACGCTATTGAAAACTTT	GCA_002529155	WW2903	1	phage010a	phage010a_HG1691old	1	8.299e-14	3	35	24995	25027	CCG|-	-|CGG
.	>stdO.class_1.type_I-B.NSLS01000009.1_3_SPACER51	GATGCTTGAAGAGCTACTGCAGCACTCTTCCGATTC	GCA_002529155	WW2903	1	phage010a	phage010a_HG1691old	1	3.022e-10	2	34	10322	10290	-|AGG	CCT|-
.	>stdO.class_1.type_I-B.NSLS01000009.1_3_SPACER52	GCACTTTGCTGCGATTCGAGTACGAGTTTACGACAT	GCA_002529155	WW2903	1	phage010a	phage010a_HG1691old	1	8.299e-14	3	35	29055	29087	CCG|CGG	-|CGG
.	>stdO.class_1.type_I-B.NSLS01000009.1_3_SPACER58	AGGGGGGGCGGGGCTGGGATCGGGTCGGATATACC	GCA_002529155	WW2903	1	phage010a	phage010a_HG1691old	1	6.74e-07	3	35	19193	19225	-|-	-|-
.	>stdO.class_1.type_I-B.NSLW01000005.1_3_SPACER69	GGTAACAGGCGCTTGATAGCACCTACGACGGCCATC	GCA_002529375	WW2842	1	phage010a	phage010a_HG1691old	1	5.212e-12	35	3	19719	19751	-|-	-|GGG
.	>stdO.class_1.type_I-B.SGBA01000045.1_2_SPACER9	CACGCCGGGGTGGCGGTGCAATGAATCACGAGGTA	GCA_004214945	CP3	1	phage010a	phage010a_HG1691old	1	0.0003051	35	6	19103	19132	-|-	-|-
.	>stdO.class_1.type_I-C.AP012203.1_3_SPACER10	CTCGTAGGAGCGGGTGGAGTACTTGAAGCGCTGACG	GCA_000270225	TDC60	0.TDC60	phage010a	phage010a_HG1691old	1	9.837e-14	36	1	28103	28138	-|ATCGGTAT	-|CGG
.	>stdO.class_1.type_I-C.AP012203.1_3_SPACER24	AGTACTTTTTATACACGTCCGCCCGCGCCTGCGTC	GCA_000270225	TDC60	0.TDC60	phage010a	phage010a_HG1691old	1	0.0003509	28	2	29457	29483	-|-	-|-
.	>stdO.class_1.type_I-C.AP012203.1_3_SPACER59	TCTTCAGCGATGATTTCTATTTTAATGTCAGAGAAA	GCA_000270225	TDC60	0.TDC60	phage010a	phage010a_HG1691old	1	8.299e-14	3	35	29924	29892	CCG|-	-|CGG
.	>stdO.class_1.type_I-C.AP012203.1_3_SPACER59	TCTTCAGCGATGATTTCTATTTTAATGTCAGAGAAA	GCA_000270225	TDC60	0.TDC60	phage010a	phage010a_HG1691old	1	8.299e-14	35	3	29892	29924	CCG|-	-|CGG
.	>stdO.class_1.type_I-C.AP012203.1_3_SPACER61	ATTATCCCCCAGGTATTTTTTATACACGTCAGCCCT	GCA_000270225	TDC60	0.TDC60	phage010a	phage010a_HG1691old	1	2.097e-08	36	1	29460	29495	-|-	CC|TGG
.	>stdO.class_1.type_I-C.AP012203.1_3_SPACER63	GTCGGTATTGGTCACATTACCGCGGACGGCGAAGT	GCA_000270225	TDC60	0.TDC60	phage010a	phage010a_HG1691old	1	5.212e-12	33	1	28070	28102	-|-	-|-
.	>stdO.class_1.type_I-C.CP013131.1_3_SPACER2	TCGATACGCATCTGTGCGAGGGCGTTCTGCAGCTGT	GCA_001444325	A7A1_28	1	phage010a	phage010a_HG1691old	1	1.183e-11	35	6	22199	22228	CCA|-	-|TGG
.	>stdO.class_1.type_I-C.CP013131.1_3_SPACER3	AATTTTGCGGTAATTTCGTCCGCATTCGTTTCACGC	GCA_001444325	A7A1_28	1	phage010a	phage010a_HG1691old	1	9.837e-14	1	36	23967	23932	CCG|AGG	CCT|CGG
.	>stdO.class_1.type_I-C.CP013131.1_3_SPACER3	AATTTTGCGGTAATTTCGTCCGCATTCGTTTCACGC	GCA_001444325	A7A1_28	1	phage010a	phage010a_HG1691old	1	5.212e-12	35	3	23933	23965	CCG|AGG	CCT|CGG
.	>stdO.class_1.type_I-C.CP024593.1_3_SPACER11	AATGACGCCATCAACGACCAGATTATGCAGCTGATCG	GCA_002754055	KCOM2804	1	phage010a	phage010a_HG1691old	1	2.234e-13	4	36	28298	28330	-|-	-|-
.	>stdO.class_1.type_I-C.CP024593.1_3_SPACER11	AATGACGCCATCAACGACCAGATTATGCAGCTGATCG	GCA_002754055	KCOM2804	1	phage010a	phage010a_HG1691old	1	4.354e-12	6	35	28300	28329	-|-	-|-
.	>stdO.class_1.type_I-C.CP024593.1_3_SPACER11	AATGACGCCATCAACGACCAGATTATGCAGCTGATCG	GCA_002754055	KCOM2804	1	phage010a	phage010a_HG1691old	1	5.212e-12	35	3	28329	28297	-|-	-|-
.	>stdO.class_1.type_I-C.CP024593.1_3_SPACER17	AATCCCCCCTTTTGACACGGGGGAGGTGTGCCAGCGGCG	GCA_002754055	KCOM2804	1	phage010a	phage010a_HG1691old	1	0.0008691	39	4	19163	19198	-|-	-|-
.	>stdO.class_1.type_I-C.CP024593.1_3_SPACER3	AATGAGCTGCGATATAACCGTATCAGCGTGTGGCTGGG	GCA_002754055	KCOM2804	1	phage010a	phage010a_HG1691old	1	6.283e-05	4	36	27737	27769	-|-	-|-
.	>stdO.class_1.type_I-C.CP024593.1_4_SPACER31	TACGGCGGGTGGAGTCGGTGGGCTGGCGGCAACAAT	GCA_002754055	KCOM2804	1	phage010a	phage010a_HG1691old	1	9.837e-14	1	36	30038	30003	-|-	-|TGG
.	>stdO.class_1.type_I-C.CP024593.1_4_SPACER41	TGTAAACGCAAGGGATACAGTCGCCCGTCATAACGA	GCA_002754055	KCOM2804	1	phage010a	phage010a_HG1691old	1	3.022e-10	34	2	32220	32252	-|-	TTT|AGG
.	>stdO.class_1.type_I-C.CP024593.1_4_SPACER72	GACGAATCCGGATCGGCGTAAATCGCCAGTCCGGGA	GCA_002754055	KCOM2804	1	phage010a	phage010a_HG1691old	1	0.0006961	34	5	28818	28847	-|-	-|-
.	>stdO.class_1.type_I-C.CP024593.1_4_SPACER73	CGATGCAGCGGATATTACCCGTTCCGATCAGCTGCA	GCA_002754055	KCOM2804	1	phage010a	phage010a_HG1691old	1	1.523e-08	34	2	28322	28354	CCA|-	TTA|TGG
.	>stdO.class_1.type_I-C.CP024593.1_4_SPACER73	CGATGCAGCGGATATTACCCGTTCCGATCAGCTGCA	GCA_002754055	KCOM2804	1	phage010a	phage010a_HG1691old	1	3.458e-08	6	35	28350	28321	CCA|-	TTA|TGG
.	>stdO.class_1.type_I-C.CP024594.1_2_SPACER30	TGTAAACGCAAGGGATACAGTCGCCCGTCATAACGA	GCA_002754075	KCOM2805	1	phage010a	phage010a_HG1691old	1	3.022e-10	34	2	32220	32252	-|-	TTT|AGG
.	>stdO.class_1.type_I-C.CP024594.1_2_SPACER40	TACGGCGGGTGGAGTCGGTGGGCTGGCGGCAACAAT	GCA_002754075	KCOM2805	1	phage010a	phage010a_HG1691old	1	9.837e-14	1	36	30038	30003	-|-	-|TGG
.	>stdO.class_1.type_I-C.CP024594.1_3_SPACER41	TCGCGAGGTCTGCAGGGGCGTCGGGAGAGGGAAAAA	GCA_002754075	KCOM2805	1	phage010a	phage010a_HG1691old	1	6.725e-10	34	5	29208	29237	CCA|-	-|TGG
.	>stdO.class_1.type_I-C.CP024594.1_3_SPACER49	CCCCCCTTTTGACACGGGGGAGGTGTGCCAGCGGCG	GCA_002754075	KCOM2805	1	phage010a	phage010a_HG1691old	1	5.618e-05	33	1	19166	19198	-|-	-|AGG
.	>stdO.class_1.type_I-C.CP024594.1_3_SPACER56	GACGCCATCAACGACCAGATTATGCAGCTGATCG	GCA_002754075	KCOM2805	1	phage010a	phage010a_HG1691old	1	8.299e-14	1	33	28298	28330	CCG|-	-|CGG
.	>stdO.class_1.type_I-C.CP024594.1_3_SPACER56	GACGCCATCAACGACCAGATTATGCAGCTGATCG	GCA_002754075	KCOM2805	1	phage010a	phage010a_HG1691old	1	4.354e-12	3	32	28300	28329	CCG|-	-|CGG
.	>stdO.class_1.type_I-C.CP024594.1_3_SPACER56	GACGCCATCAACGACCAGATTATGCAGCTGATCG	GCA_002754075	KCOM2805	1	phage010a	phage010a_HG1691old	1	4.354e-12	32	3	28329	28300	CCG|-	-|CGG
.	>stdO.class_1.type_I-C.CP024594.1_3_SPACER68	GAGCTGCGATATAACCGTATCAGCGTGTGGCTGGG	GCA_002754075	KCOM2805	1	phage010a	phage010a_HG1691old	1	6.672e-05	1	33	27737	27769	CCC|-	-|GGG
.	>stdO.class_1.type_I-C.CP025931.1_3_SPACER10	CTCGTAGGAGCGGGTGGAGTACTTGAAGCGCTGACG	GCA_002892555	TDC60	1	phage010a	phage010a_HG1691old	1	9.837e-14	36	1	28103	28138	-|ATCGGTAT	-|CGG
.	>stdO.class_1.type_I-C.CP025931.1_3_SPACER24	AGTACTTTTTATACACGTCCGCCCGCGCCTGCGTC	GCA_002892555	TDC60	1	phage010a	phage010a_HG1691old	1	0.0003509	28	2	29457	29483	-|-	-|-
.	>stdO.class_1.type_I-C.CP025931.1_3_SPACER59	TCTTCAGCGATGATTTCTATTTTAATGTCAGAGAAA	GCA_002892555	TDC60	1	phage010a	phage010a_HG1691old	1	8.299e-14	3	35	29924	29892	CCG|-	-|CGG
.	>stdO.class_1.type_I-C.CP025931.1_3_SPACER59	TCTTCAGCGATGATTTCTATTTTAATGTCAGAGAAA	GCA_002892555	TDC60	1	phage010a	phage010a_HG1691old	1	8.299e-14	35	3	29892	29924	CCG|-	-|CGG
.	>stdO.class_1.type_I-C.CP025931.1_3_SPACER61	ATTATCCCCCAGGTATTTTTTATACACGTCAGCCCT	GCA_002892555	TDC60	1	phage010a	phage010a_HG1691old	1	2.097e-08	36	1	29460	29495	-|-	CC|TGG
.	>stdO.class_1.type_I-C.CP025931.1_3_SPACER63	GTCGGTATTGGTCACATTACCGCGGACGGCGAAGT	GCA_002892555	TDC60	1	phage010a	phage010a_HG1691old	1	5.212e-12	33	1	28070	28102	-|-	-|-
.	>stdO.class_1.type_I-C.CP073348.1_3_SPACER1	CGATGTGATAAGAGAGGCCGATGCGGTACAGTACG	GCA_018141805	GMU202011	1	phage010a	phage010a_HG1691old	1	8.299e-14	2	34	6537	6569	CCG|-	-|CGG
.	>stdO.class_1.type_I-C.CP073348.1_3_SPACER1	CGATGTGATAAGAGAGGCCGATGCGGTACAGTACG	GCA_018141805	GMU202011	1	phage010a	phage010a_HG1691old	1	8.299e-14	34	2	6569	6537	CCG|-	-|CGG
.	>stdO.class_1.type_I-C.CP073348.1_3_SPACER1	CGATGTGATAAGAGAGGCCGATGCGGTACAGTACG	GCA_018141805	GMU202011	1	phage010a	phage010a_HG1691old	1	8.299e-14	33	1	6568	6536	CCG|-	-|CGG
.	>stdO.class_1.type_I-C.CP073348.1_3_SPACER22	CCGTGTACGAGGTTATGGATGCTTTCTCGGAGGTT	GCA_018141805	GMU202011	1	phage010a	phage010a_HG1691old	1	0.002677	3	35	4232	4264	-|-	-|-
.	>stdO.class_1.type_I-C.CP073348.1_3_SPACER28	GCGTGCGGATCATCGGGCACAACGAGATAGCCGCA	GCA_018141805	GMU202011	1	phage010a	phage010a_HG1691old	1	5.081e-06	3	35	19460	19492	-|-	-|CCGGGT
.	>stdO.class_1.type_I-C.FUFF01000020.1_2_SPACER2	TCGATACGCATCTGTGCGAGGGCGTTCTGCAGCTGT	GCA_900157265	A7A1_28	0.A741_28	phage010a	phage010a_HG1691old	1	1.183e-11	35	6	22199	22228	CCA|-	-|TGG
.	>stdO.class_1.type_I-C.FUFF01000020.1_2_SPACER3	AATTTTGCGGTAATTTCGTCCGCATTCGTTTCACGC	GCA_900157265	A7A1_28	0.A741_28	phage010a	phage010a_HG1691old	1	9.837e-14	1	36	23967	23932	CCG|AGG	CCT|CGG
.	>stdO.class_1.type_I-C.FUFF01000020.1_2_SPACER3	AATTTTGCGGTAATTTCGTCCGCATTCGTTTCACGC	GCA_900157265	A7A1_28	0.A741_28	phage010a	phage010a_HG1691old	1	5.212e-12	35	3	23933	23965	CCG|AGG	CCT|CGG
.	>stdO.class_1.type_I-C.FUFI01000001.1_1_SPACER14	AGCACGGCAATCAGCAGAAGAATGAATTTTCTCATT	GCA_900157235	SU60	1	phage010a	phage010a_HG1691old	1	8.299e-14	35	3	19572	19604	CCG|-	TCA|CGG
.	>stdO.class_1.type_I-C.FUFI01000001.1_1_SPACER61	GCGAGTATAAGGCTATGATAGCAGCGATGCAGACA	GCA_900157235	SU60	1	phage010a	phage010a_HG1691old	1	8.299e-14	3	35	8107	8139	CCG|-	-|CGG
.	>stdO.class_1.type_I-C.FUGF01000055.1_4_SPACER14	AGGCGGACACAAGAAACTGGCCGTACAGGGCTTTTT	GCA_900157245	15_9	1	phage010a	phage010a_HG1691old	1	0.00154	2	34	4379	4411	TCA|-	-|-
.	>stdO.class_1.type_I-C.FUGF01000055.1_4_SPACER16	TAAAAACACGTTCGCGAAATTCTTTGTCAAATACG	GCA_900157245	15_9	1	phage010a	phage010a_HG1691old	1	0.0003181	2	34	4886	4918	-|-	-|-
.	>stdO.class_1.type_I-C.FUGG01000038.1_4_SPACER64	CAAAGCAAGACTATCGAACAAGTGTTCGGTCGCTTTC	GCA_900157285	13_1	1	phage010a	phage010a_HG1691old	1	9.837e-14	1	36	4460	4495	-|-	-|GGG
.	>stdO.class_1.type_I-C.FUGG01000038.1_4_SPACER64	CAAAGCAAGACTATCGAACAAGTGTTCGGTCGCTTTC	GCA_900157285	13_1	1	phage010a	phage010a_HG1691old	1	2.234e-13	2	34	4461	4493	-|-	-|GGG
.	>stdO.class_1.type_I-C.FUGG01000038.1_4_SPACER64	CAAAGCAAGACTATCGAACAAGTGTTCGGTCGCTTTC	GCA_900157285	13_1	1	phage010a	phage010a_HG1691old	1	2.234e-13	33	1	4492	4460	-|-	-|GGG
.	>stdO.class_1.type_I-C.FUGG01000038.1_4_SPACER71	TTATATACTCCTCGTCGTCAACGGCAATTGAGAGCAG	GCA_900157285	13_1	1	phage010a	phage010a_HG1691old	1	1.392e-08	37	2	1406	1371	CCG|-	-|CGG
.	>stdO.class_1.type_I-C.FUGG01000038.1_4_SPACER72	CTGTGGTATAGCGCGGTGTACGGGGAACTCAAGGCA	GCA_900157285	13_1	1	phage010a	phage010a_HG1691old	1	9.837e-14	1	36	4061	4096	CCA|-	-|TGG
.	>stdO.class_1.type_I-C.FUGG01000038.1_4_SPACER72	CTGTGGTATAGCGCGGTGTACGGGGAACTCAAGGCA	GCA_900157285	13_1	1	phage010a	phage010a_HG1691old	1	9.837e-14	36	1	4096	4061	CCA|-	-|TGG
.	>stdO.class_1.type_I-C.FUGG01000038.1_4_SPACER72	CTGTGGTATAGCGCGGTGTACGGGGAACTCAAGGCA	GCA_900157285	13_1	1	phage010a	phage010a_HG1691old	1	5.212e-12	2	34	4062	4094	CCA|-	-|TGG
.	>stdO.class_1.type_I-C.FUGG01000038.1_4_SPACER74	TGGGGGAGGTGATGCCCGGGGCGGTGGACGCCATGC	GCA_900157285	13_1	1	phage010a	phage010a_HG1691old	1	1.585e-08	3	35	9627	9659	-|-	TCT|-
.	>stdO.class_1.type_I-C.KI260157.1_4_SPACER8	GATCGGCGTAAATCGCCAGTCCGGCACGTGCTCCCC	GCA_000467975	F0566	1	phage010a	phage010a_HG1691old	1	2.693e-08	36	1	28806	28841	-|-	-|-
.	>stdO.class_1.type_I-C.KZ248291.1_2_SPACER14	CGCCTCGCTGGCGGACGAGATCATCGACGATGCGGCG	GCA_002206085	SJD4	1	phage010a	phage010a_HG1691old	1	5.919e-07	2	37	11723	11688	CCT|-	ATG|AGG
.	>stdO.class_1.type_I-C.NHRU01000003.1_1_SPACER66	GGGCCTTGTAACGGCGCGGGTTGGGGTTAGCGGTCAG	GCA_002204455	KCOM2797	1	phage010a	phage010a_HG1691old	1	5.646e-12	37	2	32826	32861	-|-	-|-
.	>stdO.class_2.type_II-C.CP024592.1_4_SPACER10	AGTCGCGACGACACAACCATCCTCTCGGCT	GCA_002754035	KCOM2803	1	phage010a	phage010a_HG1691old	1	4.354e-12	1	30	14932	14903	-|-	-|-
.	>stdO.class_2.type_II-C.CP024592.1_4_SPACER10	AGTCGCGACGACACAACCATCCTCTCGGCT	GCA_002754035	KCOM2803	1	phage010a	phage010a_HG1691old	1	4.354e-12	30	1	14903	14932	-|-	-|-
.	>stdO.class_2.type_II-C.CP024592.1_4_SPACER6	CAATAAATGGATCAACAACGAGCGTTGGGA	GCA_002754035	KCOM2803	1	phage010a	phage010a_HG1691old	1	4.354e-12	30	1	16855	16884	-|-	TCC|-
.	>stdO.class_2.type_II-C.CP024599.1_1_SPACER10	AGTCGCGACGACACAACCATCCTCTCGGCT	GCA_002754155	KCOM2800	1	phage010a	phage010a_HG1691old	1	4.354e-12	1	30	14932	14903	-|-	-|-
.	>stdO.class_2.type_II-C.CP024599.1_1_SPACER10	AGTCGCGACGACACAACCATCCTCTCGGCT	GCA_002754155	KCOM2800	1	phage010a	phage010a_HG1691old	1	4.354e-12	30	1	14903	14932	-|-	-|-
.	>stdO.class_2.type_II-C.CP024599.1_1_SPACER14	CGTTCGAACTTGTACCAGCGCGTCCGCCAT	GCA_002754155	KCOM2800	1	phage010a	phage010a_HG1691old	1	0.0006106	30	1	29151	29180	-|-	-|-
.	>stdO.class_2.type_II-C.CP024599.1_1_SPACER6	CAATAAATGGATCAACAACGAGCGTTGGGA	GCA_002754155	KCOM2800	1	phage010a	phage010a_HG1691old	1	4.354e-12	30	1	16855	16884	-|-	TCC|-
.	>stdO.class_2.type_II-C.JAEMBM010000011.1_1_SPACER14	ACCTCTCCCACATATCGGATGATATTCCCT	GCA_021406705	TV14	1	phage010a	phage010a_HG1691old	1	4.354e-12	30	1	5175	5204	-|GGG	CCC|TGG
.	>stdO.class_2.type_VI-B2.CAJPNQ010000016.1_2_SPACER5	ACATTCGCTAAATTTTTTGTCAAATACGAC	GCA_905372065	SRR9217400_mag_bin_3	1	phage010a	phage010a_HG1691old	1	0.0001284	1	30	4892	4921	-|-	-|-
.	>stdO.class_2.type_VI-B2.CM001843.1_1_SPACER2	GTACACCTTGTTCGGGCGGCCGCCCGCCTC	GCA_000380305	JCVISC001	1	phage010a	phage010a_HG1691old	1	4.354e-12	30	1	32712	32741	-|-	-|-
.	>stdO.class_2.type_VI-B2.CP024600.1_2_SPACER5	ATAATAGTTCTGAGGGTAAAAGAGGTAGTA	GCA_002753975	KCOM2801	1	phage010a	phage010a_HG1691old	1	4.354e-12	30	1	29832	29861	TTG|-	-|-
.	>stdO.class_2.type_VI-B2.FUFG01000019.1_2_SPACER6	ATAATAGTTCTGAGGGTAAAAGAGGTAGTA	GCA_900157275	84_3	1	phage010a	phage010a_HG1691old	1	4.354e-12	30	1	29832	29861	TTG|-	-|-
.	>stdO.class_2.type_VI-B2.FUGF01000050.1_1_SPACER4	GTATTTCGCTTCTACGATAAAAATTCGGGC	GCA_900157245	15_9	1	phage010a	phage010a_HG1691old	1	1.1e-06	1	30	32574	32603	CC|-	-|-
.	>stdO.class_2.type_VI-B2.NSLU01000004.1_4_SPACER19	GCTGTTATGCACCCCGTTTGTCACCAGCCC	GCA_002529215	WW2881	1	phage010a	phage010a_HG1691old	1	0.0003541	30	4	28878	28904	-|-	-|-
.	>stdO.class_2.type_VI-B2.NSLV01000001.1_1_SPACER2	GTACACCTTGTTCGGGCGGCCGCCCGCCTC	GCA_002529185	WW2866	1	phage010a	phage010a_HG1691old	1	4.354e-12	30	1	32712	32741	-|-	-|-
.	>stdO.class_2.type_VI-B2.SGAZ01000001.1_1_SPACER2	GCTGTTATGCACCCCGTTTGTCACCAGCCC	GCA_004214925	H3	1	phage010a	phage010a_HG1691old	1	0.0003541	30	4	28878	28904	-|-	-|-
.	>stdO.class_1.type_I-B.AP009380.1_3_SPACER47	TGCCTGTCCTCTACCGATAACCGTCTCTTTGTCATG	GCA_000010505	ATCC33277	0.ATCC33277	phage011a	phage011a_WW2952	1	9.837e-14	1	36	16498	16533	-|-	-|-
.	>stdO.class_1.type_I-B.AP009380.1_3_SPACER47	TGCCTGTCCTCTACCGATAACCGTCTCTTTGTCATG	GCA_000010505	ATCC33277	0.ATCC33277	phage011a	phage011a_WW2952	1	5.212e-12	35	3	16532	16500	-|-	-|-
.	>stdO.class_1.type_I-B.AP012203.1_4_SPACER1	AATATGCCCGCGCTCGGGGTTAAAAAGGGAGCGAA	GCA_000270225	TDC60	0.TDC60	phage011a	phage011a_WW2952	1	3.022e-10	2	34	33517	33485	CCA|-	AAG|TGG
.	>stdO.class_1.type_I-B.AP012203.1_4_SPACER1	AATATGCCCGCGCTCGGGGTTAAAAAGGGAGCGAA	GCA_000270225	TDC60	0.TDC60	phage011a	phage011a_WW2952	1	3.022e-10	33	1	33486	33518	CCA|-	AAG|TGG
.	>stdO.class_1.type_I-B.AP012203.1_4_SPACER1	AATATGCCCGCGCTCGGGGTTAAAAAGGGAGCGAA	GCA_000270225	TDC60	0.TDC60	phage011a	phage011a_WW2952	1	6.725e-10	4	33	33515	33486	CCA|-	AAG|TGG
.	>stdO.class_1.type_I-B.AP012203.1_4_SPACER1	AATATGCCCGCGCTCGGGGTTAAAAAGGGAGCGAA	GCA_000270225	TDC60	0.TDC60	phage011a	phage011a_WW2952	1	6.725e-10	32	3	33487	33516	CCA|-	AAG|TGG
.	>stdO.class_1.type_I-B.CP007756.1_2_SPACER60	TAACAAACTGGGGGTGTTTCGCCCCGATGAATGATA	GCA_000739415	HG66	1	phage011a	phage011a_WW2952	1	5.212e-12	34	2	32532	32564	CCA|-	-|TGG
.	>stdO.class_1.type_I-B.CP007756.1_2_SPACER66	ACATTTGGCGGACGGCACCGTCCACACGGATGCCCA	GCA_000739415	HG66	1	phage011a	phage011a_WW2952	1	1.566e-15	36	1	4926	4961	CCA|-	-|TGG
.	>stdO.class_1.type_I-B.CP007756.1_2_SPACER66	ACATTTGGCGGACGGCACCGTCCACACGGATGCCCA	GCA_000739415	HG66	1	phage011a	phage011a_WW2952	1	8.299e-14	2	34	4960	4928	CCA|-	-|TGG
.	>stdO.class_1.type_I-B.CP007756.1_2_SPACER66	ACATTTGGCGGACGGCACCGTCCACACGGATGCCCA	GCA_000739415	HG66	1	phage011a	phage011a_WW2952	1	8.299e-14	3	35	4959	4927	CCA|-	-|TGG
.	>stdO.class_1.type_I-B.CP007756.1_2_SPACER66	ACATTTGGCGGACGGCACCGTCCACACGGATGCCCA	GCA_000739415	HG66	1	phage011a	phage011a_WW2952	1	8.299e-14	34	2	4928	4960	CCA|-	-|TGG
.	>stdO.class_1.type_I-B.CP007756.1_2_SPACER67	CGCAGTACTGCTGTAGCATTTCTTCGAGTTTGTTTT	GCA_000739415	HG66	1	phage011a	phage011a_WW2952	1	8.299e-14	3	35	6509	6477	CCG|-	-|CGG
.	>stdO.class_1.type_I-B.CP007756.1_2_SPACER67	CGCAGTACTGCTGTAGCATTTCTTCGAGTTTGTTTT	GCA_000739415	HG66	1	phage011a	phage011a_WW2952	1	8.299e-14	34	2	6478	6510	CCG|-	-|CGG
.	>stdO.class_1.type_I-B.CP007756.1_2_SPACER88	CTCTTTCGAAAGCGATACAGACCTTGCTAAAAAAAT	GCA_000739415	HG66	1	phage011a	phage011a_WW2952	1	2.418e-05	2	34	1269	1301	TCT|-	-|-
.	>stdO.class_1.type_I-B.CP007756.1_2_SPACER88	CTCTTTCGAAAGCGATACAGACCTTGCTAAAAAAAT	GCA_000739415	HG66	1	phage011a	phage011a_WW2952	1	0.0002741	36	1	1303	1268	TCT|-	-|-
.	>stdO.class_1.type_I-B.CP012889.1_3_SPACER47	TGCCTGTCCTCTACCGATAACCGTCTCTTTGTCATG	GCA_001314265	381	1	phage011a	phage011a_WW2952	1	9.837e-14	1	36	16498	16533	-|-	-|-
.	>stdO.class_1.type_I-B.CP012889.1_3_SPACER47	TGCCTGTCCTCTACCGATAACCGTCTCTTTGTCATG	GCA_001314265	381	1	phage011a	phage011a_WW2952	1	5.212e-12	35	3	16532	16500	-|-	-|-
.	>stdO.class_1.type_I-B.CP024595.1_3_SPACER88	TGCAGGGCGACAAGGGCGCCCGATCCCTCGGAGAGGT	GCA_002754095	KCOM3001	1	phage011a	phage011a_WW2952	1	1.566e-15	37	2	13674	13709	-|-	-|TGG
.	>stdO.class_1.type_I-B.CP024595.1_3_SPACER88	TGCAGGGCGACAAGGGCGCCCGATCCCTCGGAGAGGT	GCA_002754095	KCOM3001	1	phage011a	phage011a_WW2952	1	8.299e-14	3	35	13708	13676	-|-	-|TGG
.	>stdO.class_1.type_I-B.CP024595.1_3_SPACER99	TCGATTTGGCATGAGATGTCTTTTATTTCGACATCC	GCA_002754095	KCOM3001	1	phage011a	phage011a_WW2952	1	5.212e-12	35	3	29922	29954	CCA|-	-|TGG
.	>stdO.class_1.type_I-B.CP024599.1_2_SPACER47	CGCGCACCGTCCACCTGGTGACGGTAGGCCCCGTCT	GCA_002754155	KCOM2800	1	phage011a	phage011a_WW2952	1	1.566e-15	36	1	17480	17515	CCT|-	-|AGG
.	>stdO.class_1.type_I-B.CP024599.1_2_SPACER47	CGCGCACCGTCCACCTGGTGACGGTAGGCCCCGTCT	GCA_002754155	KCOM2800	1	phage011a	phage011a_WW2952	1	8.299e-14	2	34	17514	17482	CCT|-	-|AGG
.	>stdO.class_1.type_I-B.CP024599.1_2_SPACER47	CGCGCACCGTCCACCTGGTGACGGTAGGCCCCGTCT	GCA_002754155	KCOM2800	1	phage011a	phage011a_WW2952	1	8.299e-14	34	2	17482	17514	CCT|-	-|AGG
.	>stdO.class_1.type_I-B.CP024599.1_2_SPACER80	TATAGCAGACCATAATAGCCCCGCCGGGGAACGTTT	GCA_002754155	KCOM2800	1	phage011a	phage011a_WW2952	1	3.022e-10	34	2	1395	1427	-|-	-|AGG
.	>stdO.class_1.type_I-B.CP024599.1_2_SPACER81	CAGATGGTGTGGAAAGCTCTCTCTTTCGAAAGCGAT	GCA_002754155	KCOM2800	1	phage011a	phage011a_WW2952	1	6.624e-08	1	36	1248	1283	CCG|-	-|CGG
.	>stdO.class_1.type_I-B.CP024599.1_2_SPACER81	CAGATGGTGTGGAAAGCTCTCTCTTTCGAAAGCGAT	GCA_002754155	KCOM2800	1	phage011a	phage011a_WW2952	1	6.144e-06	35	3	1282	1250	CCG|-	-|CGG
.	>stdO.class_1.type_I-B.CP024600.1_1_SPACER6	CCGCCAGCTTGTGACTTCGTCCGTCTTGTCGATC	GCA_002753975	KCOM2801	1	phage011a	phage011a_WW2952	1	8.299e-14	33	1	28418	28450	CCA|AGG	CCT|TGG
.	>stdO.class_1.type_I-B.CP025930.1_3_SPACER47	TGCCTGTCCTCTACCGATAACCGTCTCTTTGTCATG	GCA_002892575	ATCC33277	1	phage011a	phage011a_WW2952	1	9.837e-14	1	36	16498	16533	-|-	-|-
.	>stdO.class_1.type_I-B.CP025930.1_3_SPACER47	TGCCTGTCCTCTACCGATAACCGTCTCTTTGTCATG	GCA_002892575	ATCC33277	1	phage011a	phage011a_WW2952	1	5.212e-12	35	3	16532	16500	-|-	-|-
.	>stdO.class_1.type_I-B.FUFC01000003.1_3_SPACER20	GAGGCAGCTGCCCCCCTCGGCGATGTTTGAAAGCCG	GCA_900157325	3A1	1	phage011a	phage011a_WW2952	1	8.299e-14	2	34	20372	20404	CCT|-	-|AGG
.	>stdO.class_1.type_I-B.FUFC01000003.1_3_SPACER20	GAGGCAGCTGCCCCCCTCGGCGATGTTTGAAAGCCG	GCA_900157325	3A1	1	phage011a	phage011a_WW2952	1	8.299e-14	34	2	20404	20372	CCT|-	-|AGG
.	>stdO.class_1.type_I-B.FUFC01000003.1_3_SPACER38	ACTCGGGGAGCTTTTCGACGTTAGCCTGTATAAAT	GCA_900157325	3A1	1	phage011a	phage011a_WW2952	1	1.189e-05	34	2	3319	3351	-|-	-|-
.	>stdO.class_1.type_I-B.FUFC01000003.1_3_SPACER40	TATTGTGCTGTGATTAAGAATCTCGGAGAGGTCAC	GCA_900157325	3A1	1	phage011a	phage011a_WW2952	1	5.212e-12	1	33	1857	1889	CCG|-	-|CGG
.	>stdO.class_1.type_I-B.FUFD01000019.1_1_SPACER3	TTAAGTCCGGCCCCTCGGGGCTACCCTCAAATAGT	GCA_900157225	7BTORR	1	phage011a	phage011a_WW2952	1	8.299e-14	34	2	31681	31713	CCG|-	-|CGG
.	>stdO.class_1.type_I-B.FUFG01000001.1_1_SPACER69	CCGCCAGCTTGTGACTTCGTCCGTCTTGTCGATC	GCA_900157275	84_3	1	phage011a	phage011a_WW2952	1	8.299e-14	33	1	28418	28450	CCA|AGG	CCT|TGG
.	>stdO.class_1.type_I-B.FUFG01000001.1_1_SPACER77	CGACGACTATTTGGCCGTGTTGATCTTGTTTGCCCTC	GCA_900157275	84_3	1	phage011a	phage011a_WW2952	1	2.962e-10	37	2	32991	33026	CCT|-	CC|AGG
.	>stdO.class_1.type_I-B.FUFJ01000087.1_1_SPACER1	ATCAGCTGCATAATCTGGTCGTTGATGGCGTCCGGCA	GCA_900157345	AFR5B1	1	phage011a	phage011a_WW2952	1	0.0002671	35	3	28271	28303	-|-	-|CGG
.	>stdO.class_1.type_I-B.FUFJ01000087.1_1_SPACER5	CGCAATTCGGTGACCTTTCAAATCTGCGGGTATTCG	GCA_900157345	AFR5B1	1	phage011a	phage011a_WW2952	1	3.449e-07	3	35	28169	28201	CCG|-	-|CGG
.	>stdO.class_1.type_I-B.FUFJ01000087.1_1_SPACER52	CGGCCACCGGGTTGGGCAGGTCTAAATAGTAATGCG	GCA_900157345	AFR5B1	1	phage011a	phage011a_WW2952	1	1.237e-05	34	2	34107	34139	-|-	-|CCGAGT
.	>stdO.class_1.type_I-B.FUFJ01000087.1_1_SPACER53	CCGCTTGTGCGCTTATCTTGGTTTGTAACAGCGG	GCA_900157345	AFR5B1	1	phage011a	phage011a_WW2952	1	3.022e-10	34	2	34670	34702	CCG|-	-|CGG
.	>stdO.class_1.type_I-B.FUFJ01000087.1_1_SPACER55	TAACCGGTGAGCATGTCCCCGACTGGCGATTTAC	GCA_900157345	AFR5B1	1	phage011a	phage011a_WW2952	1	4.33e-06	3	32	28779	28808	CCG|-	-|CGG
.	>stdO.class_1.type_I-B.FUFJ01000087.1_1_SPACER55	TAACCGGTGAGCATGTCCCCGACTGGCGATTTAC	GCA_900157345	AFR5B1	1	phage011a	phage011a_WW2952	1	0.0016	28	2	28804	28778	CCG|-	-|CGG
.	>stdO.class_1.type_I-B.FUFJ01000087.1_1_SPACER56	GCCGCTCTACGCAGAGGCGGGCAAGGCCCGCGCGGAA	GCA_900157345	AFR5B1	1	phage011a	phage011a_WW2952	1	1.566e-15	2	37	33833	33798	-|-	-|CGG
.	>stdO.class_1.type_I-B.FUFJ01000087.1_1_SPACER56	GCCGCTCTACGCAGAGGCGGGCAAGGCCCGCGCGGAA	GCA_900157345	AFR5B1	1	phage011a	phage011a_WW2952	1	1.566e-15	37	2	33798	33833	-|-	-|CGG
.	>stdO.class_1.type_I-B.FUFJ01000087.1_1_SPACER56	GCCGCTCTACGCAGAGGCGGGCAAGGCCCGCGCGGAA	GCA_900157345	AFR5B1	1	phage011a	phage011a_WW2952	1	8.299e-14	35	3	33800	33832	-|-	-|CGG
.	>stdO.class_1.type_I-B.FUFJ01000087.1_1_SPACER6	TCGTGGTAAATCAAATGGCGGACGCTCTTGTGCAAG	GCA_900157345	AFR5B1	1	phage011a	phage011a_WW2952	1	0.0003805	6	35	29118	29147	-|-	-|TGG
.	>stdO.class_1.type_I-B.FUFJ01000087.1_1_SPACER9	CTACGGGGTGAGGCAGGTCTAAATAGTAATGCGGCT	GCA_900157345	AFR5B1	1	phage011a	phage011a_WW2952	1	5.212e-12	34	2	34104	34136	CCG|-	-|CGG
.	>stdO.class_1.type_I-B.JAEMBG010000058.1_2_SPACER1	ATTTGGAGGGGGTGTTTTTTGGGTTCAATTTTGCGG	GCA_021406605	JKG10	1	phage011a	phage011a_WW2952	1	6.461e-10	4	36	17105	17137	CCG|-	-|CGG
.	>stdO.class_1.type_I-B.JAEMBG010000058.1_2_SPACER11	GCCGCAAACATTTACGCCCTACAGCGGTACGGGCA	GCA_021406605	JKG10	1	phage011a	phage011a_WW2952	1	5.212e-12	2	34	31291	31323	CCA|-	-|TGG
.	>stdO.class_1.type_I-B.JAEMBH010000041.1_4_SPACER6	TACGGCAAAGGCGGCGGGTGAAATATCAGTGTTCCGT	GCA_021406655	JKG9	1	phage011a	phage011a_WW2952	1	3.022e-10	35	3	34721	34753	-|-	-|CGG
.	>stdO.class_1.type_I-B.JAEMBH010000041.1_4_SPACER7	CACTTACAACAATAATAACCTAACCCTGCGCGTACC	GCA_021406655	JKG9	1	phage011a	phage011a_WW2952	1	7.375e-07	2	34	31989	32021	-|-	-|-
.	>stdO.class_1.type_I-B.JAEMBH010000082.1_2_SPACER36	AATAGTCGTCGATGGCATACAAGACAGAAGCTAAACC	GCA_021406655	JKG9	1	phage011a	phage011a_WW2952	1	1.851e-06	2	28	33018	33044	CCA|-	-|TGG
.	>stdO.class_1.type_I-B.JAEMBK010000043.1_2_SPACER7	TGCTGGTCTTGCTTGCCCGCGGCGTTTACATGGAAT	GCA_021406745	B42	1	phage011a	phage011a_WW2952	1	5.212e-12	35	3	32976	33008	CCG|-	-|CGG
.	>stdO.class_1.type_I-B.JAEMBL010000045.1_1_SPACER14	TGTAAACGCAAGGGATACAGTCGTGCGTCATAATGT	GCA_021406685	1439	1	phage011a	phage011a_WW2952	1	3.022e-10	34	2	32238	32270	CCT|-	TTT|AGG
.	>stdO.class_1.type_I-B.JAEMBL010000045.1_1_SPACER22	ATCATTTACGCCCGCCAAATACCGCTCATAGGAGC	GCA_021406685	1439	1	phage011a	phage011a_WW2952	1	4.266e-08	33	1	28106	28138	-|GGG	-|TGG
.	>stdO.class_1.type_I-B.JAEMBM010000042.1_3_SPACER12	TCGTGGACGAGTTCACCTCAGTCATAGACCGCCAAA	GCA_021406705	TV14	1	phage011a	phage011a_WW2952	1	3.022e-10	2	34	33848	33880	CCG|-	-|CGG
.	>stdO.class_1.type_I-B.JAEMBM010000042.1_3_SPACER12	TCGTGGACGAGTTCACCTCAGTCATAGACCGCCAAA	GCA_021406705	TV14	1	phage011a	phage011a_WW2952	1	1.585e-08	3	35	33849	33881	CCG|-	-|CGG
.	>stdO.class_1.type_I-B.JAEMBM010000042.1_3_SPACER15	CAACGGACTATATCGACCTCGACACTCGCGGCCT	GCA_021406705	TV14	1	phage011a	phage011a_WW2952	1	4.354e-12	3	32	27203	27232	CCG|AGG	CCT|CGG
.	>stdO.class_1.type_I-B.JAEMBM010000042.1_3_SPACER16	AATTGGATGGGGTGTTTTTTTGGTTCAATTTTGCGG	GCA_021406705	TV14	1	phage011a	phage011a_WW2952	1	1.566e-15	1	36	17102	17137	CCG|-	-|CGG
.	>stdO.class_1.type_I-B.JAEMBM010000042.1_3_SPACER16	AATTGGATGGGGTGTTTTTTTGGTTCAATTTTGCGG	GCA_021406705	TV14	1	phage011a	phage011a_WW2952	1	8.299e-14	34	2	17135	17103	CCG|-	-|CGG
.	>stdO.class_1.type_I-B.JAEMBM010000042.1_3_SPACER17	TTGTTTATTTGCCGTTTAGAATTGCTCGTGTGTAGCC	GCA_021406705	TV14	1	phage011a	phage011a_WW2952	1	8.483e-07	37	8	11273	11244	CCA|-	-|TGG
.	>stdO.class_1.type_I-B.JAEMBM010000042.1_3_SPACER18	CTGCGCGAGGGTGTCGTAATAGCCGAAAGCCTCTCC	GCA_021406705	TV14	1	phage011a	phage011a_WW2952	1	5.646e-12	1	36	22891	22856	CCA|-	-|TGG
.	>stdO.class_1.type_I-B.JAEMBM010000042.1_3_SPACER18	CTGCGCGAGGGTGTCGTAATAGCCGAAAGCCTCTCC	GCA_021406705	TV14	1	phage011a	phage011a_WW2952	1	5.646e-12	36	1	22856	22891	CCA|-	-|TGG
.	>stdO.class_1.type_I-B.JAEMBM010000042.1_3_SPACER19	CTGCAAAGACCCTTGCGGAAATACAGGAACTGAAC	GCA_021406705	TV14	1	phage011a	phage011a_WW2952	1	3.022e-10	3	35	13009	12977	CCG|-	TTT|CGG
.	>stdO.class_1.type_I-B.JAEMBM010000042.1_3_SPACER2	CAGTTCGTGATGGGTATTGACGCCGACGGAAATACAG	GCA_021406705	TV14	1	phage011a	phage011a_WW2952	1	3.152e-07	1	36	32556	32591	-|-	-|GGG
[truncated: 10,198 more rows]

## Sheet: SpacePHARER_gcaID_to_phageID
		order.VICTORtree	1	2	3	4	5	6	7	8	9	10	11	12	13	14	15	16	17	18	19	20	21	22	23	24	25	26	27	28	29	30	31	32	33	34	35
		target.phageID	phage007a	phage011a	phage008a	phage009a	phage006a	phage010a	phage012a	phage013a	phage014a	phage015a	phage001a	phage002a	phage003a	phage004a	phage005a	phage005b	phage016a	phage017a	phage018a	phage019a	phage019b	phage026a	phage024a	phage023a	phage022a	phage021a	phage020a	phage025a	phage033a	phage028a	phage031a	phage027a	phage029a	phage032a	phage030a
order.RiboTree	source.gcaID	source.strainID	.	.	.	.	.	.	.	.	.	.	.	.	.	.	.	.	.	.	.	.	.	.	.	.	.	.	.	.	.	.	.	.	.	.	.
1	GCA_018141805	[GMU202011]	4	5	4	4	4	5	5	5	5	5							8	7	7	3	3	2	2	2	2	2	2	2	2	2	2	2	2		2
2	GCA_021406605	[JKG10]	1	2	3	3	3	3	2	3	3	3					2	2	52	40	47	40	40	5	7	7	3	8	7	4	5	5	4	4	6	2	2
3	GCA_002208045	[SJD12]		1	2	2	2	2	1	2	2	2	1	1	1				12	10	11	10	10	1				1	1	1
4	GCA_000467975	[F0566]	3	3	2	2	3	1	1	1	2	2	3	3	3	1	4	4	21	14	10	18	18	1	1	1	1	1	1	1	1	1	1	1	1	1	1
5	GCA_021406705	[TV14]	18	17	15	14	18	17	11	12	11	11							13	8	12	10	10	2	2	2	2	3	3	2	2	3	2	2	2	3	3
6	GCA_021406645	[B158]	1		1	1											4	4	29	31	31	22	22	8	10	10	6	10	10	3	1	4	3	3	3	5	5
7	GCA_900157285	[13_1]	12	10	11	11	10	8	9	8	14	14	7	7	7	3	7	7	23	25	23	14	14	8	2	3	4	4	4	6	5	5	5	5	5	4	5
8	GCA_002892555	[TDC60]	8	5	8	8	8	6	3	7	4	4	2	2	2	2	3	3	4	1	1	1	1		3	3	4	4	4	2	4	5	5	5	4	1	4
9	GCA_000270225	[TDC60]	16	13	16	16	16	6	3	7	4	4	2	2	2	2	3	3	18	15	13	15	15	2	7	7	8	8	8	4	4	11	9	9	8	5	8
10	GCA_002206085	[SJD4]	8	9	7	7	6	3	4	3	4	4	2	2	2				21	19	16	20	19	18	16	17	15	21	20	13	17	18	16	16	16	12	13
11	GCA_900157265	[A7A1_28]	5	3	3	3	3	3	6	4	6	6					7	7	16	14	14	19	19	4	3	5	5	6	6	2	3	3	2	2	3	2	3
12	GCA_001444325	[A7A1_28]	5	3	3	3	3	3	6	4	6	6					7	7	16	14	14	19	19	4	3	5	5	6	6	2	3	3	2	2	3	2	3
13	GCA_900157215	[3_3]											3	3	3				37	41	30	27	27	3	5	5	3	3	3	4	4	4	7	7	6	6	6
14	GCA_000739415	[HG66]	11	9	9	9	11	11	11	13	10	10					1	1	35	45	41	31	31	7	9	8	5	6	6	3	5	4	4	4	4	6	8
15	GCA_001314265	[381]		2	3	3	2	2	3	3	3	3					1	1	53	68	64	46	46	10	12	7	5	11	11	5	5	5	5	5	5	7	9
16	GCA_002892575	[ATCC33277]		2	3	3	2	2	3	3	3	3					1	1	53	68	64	46	46	10	12	7	5	11	11	5	5	5	5	5	5	7	9
17	GCA_000010505	[ATCC33277]		2	3	3	2	2	3	3	3	3					1	1	53	68	64	46	46	10	12	7	5	11	11	5	5	5	5	5	5	7	9
18	GCA_002204455	[KCOM2797]	5	2	1	4		1	2	2	2	2					2	2	2	4	4	5	5													1	1
19	GCA_002529235	[WW3040]	3	3	1	1	2	1	1		1	1	1	1	1		5	5	43	32	28	39	39	6	9	11	10	12	11	17	18	21	25	25	22	16	21
20	GCA_000467955	[F0185]	2														1	1	9	4	6	5	5	10	2	6	4	4	4	7	6	5	9	9	7	9	9
21	GCA_002529155	[WW2903]	11	16	8	8	8	8	5	6	10	10					3	3	38	36	32	46	46	9	11	10	7	11	11	12	6	8	8	8	7	8	9
22	GCA_029911295	[Bg4]											14	14	14		40	40	12	10	10	16	16	3	4	5	3	4	4	3	2	4	1	1	4	1	1
23	GCA_002754115	[KCOM2796]															1	1	3	2	2	1	1	1				1	1							1
24	GCA_000380305	[JCVISC001]	1	1	1	1		1	1	1	1	1							2	1	1							1	1
25	GCA_002529185	[WW2866]	1	1	1	1		1	1	1	1	1							2	1	1							1	1
26	GCA_900157275	[84_3]	3	2	3	3	3	2	2	3	3	3	1	1	1	1	2	2	33	42	38	37	36	2	4	3	4	3	3	3	2	2	2	2	1	6	3
27	GCA_002753975	[KCOM2801]	2	1	2	2	3	1	1	2	2	2	6	6	6	5	6	6	6	8	6	4	4		1	1	1	1	1								1
28	GCA_002206105	[SJD11]	1		1	1	1	1	1	2	1	1
29	GCA_000467815	[F0569]	8	9	10	10	9	9	7	10	8	8	5	5	5		19	19	16	9	8	13	13	6	3		5	3	3	2	3	3	1	1	1	1	1
30	GCA_900157245	[15_9]	5	3	4	4	5	3	3	3	3	3	2	2	2	4	4	4	7	8	5	8	8	1	1	1	1			1						1
31	GCA_001263815	[A7436]	1	1			2						4	4	4	3	4	4	10	7	6	9	9	3		1	2	2	2	2		1	2	2	2	2	3
32	GCA_028335105	[A7436C]	1	1			2						4	4	4	3	4	4	10	7	6	9	9	3		1	2	2	2	2		1	2	2	2	2	3
33	GCA_002892595	[W83]											4	4	4	2	3	3	11	8	6	9	9	3		2	3	3	3	2		2	3	3	3		1
34	GCA_000007585	[W83]											3	3	3	2	2	2	7	6	4	6	6	2		1	2	2	2	1		1	2	2	2		1
35	GCA_023822425	[W50]											3	3	3	2	2	2	7	6	4	6	6	2		1	2	2	2	1		1	2	2	2		1
36	GCA_000271945	[W50]											3	3	3	2	2	2	7	6	4	6	6	2		1	2	2	2	1		1	2	2	2		1
37	GCA_023822465	[W50_BR1]											3	3	3	2	2	2	7	6	4	6	6	2		1	2	2	2	1		1	2	2	2		1
38	GCA_023822445	[W50_BE1]											3	3	3	2	2	2	7	6	4	6	6	2		1	2	2	2	1		1	2	2	2		1
39	GCA_002754055	[KCOM2804]	16	14	12	12	10	10	6	9	13	13				1	11	11	21	21	17	21	21	16	13	19	14	15	15	9	15	12	10	10	13	8	11
40	GCA_002754075	[KCOM2805]	13	12	11	11	9	8	4	10	9	9					1	1	31	32	33	25	25	16	14	19	15	16	16	9	11	11	8	8	9	7	11
41	GCA_002754095	[KCOM3001]	3	3	5	5	4	6	3	4	5	5	18	18	18	8	15	15	34	30	25	33	33	2	1	1	2	3	3	3	2	2	2	2	2	4	4
42
43	GCA_021406625	[EM3]															1	1	6	4	4	4	4	1	1		1	1	1				1	1	1	1
44	GCA_002529375	[WW2842]	5	8	5	5	5	1	2	1	1	1							3	5	5	3	3	1	1		1			2	1	2	3	3	2	3	4
45	GCA_004214945	[CP3]	3	2	2	2	2	1	1	1	1	1							4	3	3	4	4	2	3	2	2	3	3	2	1	1	1	1	1	1	1
46	GCA_002529145	[WW3039]																	1	1	2	1	1
47	GCA_018141745	[LyG_2]																	1	1	1	1	1
48	GCA_018141765	[LyG_1]																	1	1	1	1	1
49	GCA_001297745	[Ando]															1	1	2	1	1	1	1		1	1	1	1	1	1	1	2				1	1
50	GCA_002529285	[WW2931]																	2	1	1	1	1		1	1	1	1	1	1	1	2				1	1
51	GCA_003862255	[381OKJP]																	4	2	1	2	2		1	1	1	1	1	1	1	2				1	1
52	GCA_002753955	[KCOM2799]																	6	6	5	3	3
53	GCA_002529215	[WW2881]	1	2	2	2	1	1	1	1			3	3	3	3	5	5	5	4	7	10	10	2			1
54	GCA_004214925	[H3]	3	4	3	3	2	1	1	2			1	1	1	1	1	1	2	2	1	4	4	2		1	1
55	GCA_905372065	[SRR9217400magb3]	1	1	1	1	1	1	1	1	1	1
56	GCA_021406845	[222]																	2	3	4	6	5	1			1			2	1	1	1	1	1	1	1
57	GCA_002754135	[KCOM2798]	2	3	1	1	2												2	2	1			1			1
58	GCA_900157345	[AFR5B1]	9	11	10	10	10	6	4	3	6	6							55	47	54	50	52	13	8	10	12	14	14	7	6	5	7	7	6	7	9
59	GCA_000503975	[SJD2]																	1	1	2	2	2	1	3	3	2	2	2				1	1	1		1
60	GCA_002206065	[SJD5]																	1	1	2	2	2	1	3	3	2	2	2				1	1	1		1
61	GCA_002529125	[WW5127]																	3	4	4	4	4			1		1	1
62	GCA_002753935	[KCOM3131]																	16	10	14	14	14	3	4	3	3	3	3	1	2	2	3	3	2	3	2
63	GCA_002754015	[KCOM2802]											1	1	1				2	2	2	4	4		1	1	1	2	2	2	2	2	1	1	1	1	1
64	GCA_900157325	[3A1]	3	4	4	4	4	4	4	4	4	4	2	2	2	1	2	2	15	15	16	15	15	3	5	4	4	4	4	2	3	3	2	2	1	1	2
65	GCA_002754035	[KCOM2803]	1	3	3	3	3	3	2	3	2	2							6	5	4	6	6
66	GCA_002754155	[KCOM2800]	7	10	10	10	10	11	8	10	7	7	1	1	1	1	2	2	46	38	45	41	40	8	7	10	8	8	8	6	4	7	7	7	10	3	1
67	GCA_900157235	[SU60]	3	4	5	5	2	2	4	3	2	2					3	3	43	39	36	32	34	16	13	17	16	15	15	13	12	14	13	13	14	5	7
68	GCA_028335125	[ATCC49417]																	2	2	4	3	3	1			1	1	1	1			1	1	1	1	1
69	GCA_900157255	[ATCC49417]																	2	2	4	3	3	1			1	1	1	1			1	1	1	1	1
70	GCA_021406735	[Kyudai_4]																	1	1	2	2	2	1			1	2	2				1	1	1	1	1
71	GCA_028335085	[HG1691old]															3	3	14	12	19	16	16	3	4	3	3	4	4	3	2	3	2	2	2	3	2
72	GCA_002529345	[WW2952]															1	2	1	1	1	1	1
73	GCA_000467995	[W4087]			2	2		2		2	2	2					2	2	4	4	3	3	3
74	GCA_002529205	[WW5019]			2	2		2		2	2	2					1	1	4	4	3	3	3	1		1				1
75	GCA_900157295	[11A]																	2	3	2	2	2	2						2
76	GCA_001553795	[MP4_504]	3	6	2	2	4	1	1	1	2	2					1	1	23	28	31	29	29	2	8	8	7	9	9	7	5	5	4	4	7	3	7
77	GCA_021406655	[JKG9]	4	3	4	4	2	2	2	3	2	2					10	12	24	40	30	28	28	7	4	5	3	7	6	5	5	4	4	4	5	2	5
78	GCA_021406685	[1439]	1	2	2	2	2	2	1	3	1	1					4	4	6	3	4	4	4			1		1	1	1	1	1
79	GCA_021406745	[B42]		1	1	1		1	1	1	1	1					1	1	2	2	2	2	2		6	5	5	5	5	5	5	4	3	3	5		5
80	GCA_002529365	[WW3102]	2	2	2	2	1	1		1	2	2					3	3	3	3	3	5	5	2	5	5	5	5	5	2	2	1	2	2	2	1	1
81	GCA_021406785	[1436]	11	6	9	9	10	6	4	5	4	4					1	1	19	19	19	16	16	5	6	5	5	5	5	2						1	1
82	GCA_002529425	[WW2096]																	24	22	22	24	24	3	3	3	3	3	3	3	2	2	3	3	3	1	1
83	GCA_002529355	[WW2885]		1					1	1	1	1					5	5	11	7	4	2	2		1		1	1	1	2	1	1	1	1		1	1
84	GCA_900157225	[7BTORR]	4	1	3	3	4	3	2	3	3	3	5	5	5	7	7	7	1	1	2	2	2	1	5	3	3	3	3	4	4	4	2	2	2	1	2
85	GCA_000467835	[F0570]																		1				1											1	1	1
86	GCA_021406725	[Kyudai_3]			1	1	1		1	1	1	1					1	1	11	10	16	12	12	2	2	1	1	1	1	3	2	2	1	1	1	1	1
87	GCA_000467795	[F0568]	1	1	1	1	1	1	1	1	1	1	1	1	1				22	22	27	20	20	6	4	3	3	3	3	3	4	4	3	3	3	3	3
88	GCA_021406795	[D83T3]	1	1	1	1	1	1	1	1	1	1	1	1	1				21	22	27	20	20	6	4	3	3	3	3	3	4	4	3	3	3	3	3
