# Supplementary material for: Phages are unrecognized players in the ecology of the oral pathogen Porphyromonas gingivalis
Source: Microbiome. 2023 Jul 25;11:161. doi: 10.1186/s40168-023-01607-w (PMC10367356; doi:10.1186/s40168-023-01607-w)
Supplement: Supplementary file 24 — Additional file 23: Supplementary Data 08. CRISPROpenDB CRISPR spacer hits to phages. [file 40168_2023_1607_MOESM23_ESM.xlsx]

## Sheet: readme
sheet_name	description_of_sheet_contents
CRISPROpenDB_vs_PgPhages_0mm	CRISPROpenDB results showing spacers from CRISPROpenDB that have 0-mismatch ("0mm) hits to Pg prophages.
CRISPROpenDB_vs_Pg_0mm	CRISPROpenDB results showing spacers from CRISPROpenDB that have 0-mismatch ("0mm") hits to Pg bacterial genomes.

## Sheet: CRISPROpenDB_vs_PgPhages_0mm
column_name:	query.speciesName	query.spacer.seq	subject.phageID.full	subject.start	subject.end
description:	Name of species from which CRISPROpenDB spacer is derived.	Sequence of CRISPROpenDB spacer.	Name of the target phage genome, to which the CRISPROpenDB spacer has a 0-mismatch hit.	Start position of match in target phage sequence.	End position of match in target phage sequence.
.	Porphyromonas gingivalis	ACATATCACAGCGAATCGAACTTGGCCATA	phage001a_WW5019	153	182
.	Porphyromonas macacae	CCGTTGTCCGTGTCTACTTTCACTCGCTTGTCAGGGC	phage001a_WW5019	3625	3661
.	Porphyromonas gulae	ACCCCGTAACTGTTCTTTCCCTTATCCATG	phage001a_WW5019	5098	5127
.	Porphyromonas gingivalis	AGTTTTGTACCCCTCGACGTTCTCGCGTAGCGTAGC	phage001a_WW5019	7091	7126
.	Porphyromonas gingivalis	AGTTTTGTACCCCTCGACGTTCTCGCGTAGCGTAGC	phage001a_WW5019	7091	7126
.	Porphyromonas gingivalis	CGATTTGAGTTTAACAACACCAATAGAACG	phage001a_WW5019	8091	8120
.	Porphyromonas gulae	CGTTGCGCATGTTACCCTTGTGGTTAGACGAACACC	phage001a_WW5019	9242	9277
.	Porphyromonas gingivalis F0568	GGTGCCCAAAGGCGGCAAACAAGAAAGCCGCCGAT	phage001a_WW5019	9519	9553
.	Porphyromonas gingivalis	GCATGCTCTTCAAACAAGATGGACGTAACA	phage001a_WW5019	10062	10091
.	Porphyromonas gingivalis	CTATGAATCAACCACTTACACCGTTTTCTT	phage001a_WW5019	10300	10329
.	Porphyromonas gulae	GGACGGGACACAAGGCACAAATACTATCACCGTGTG	phage001a_WW5019	10817	10852
.	Porphyromonas gulae	ACCTTTGCAGTGTTGAAACTTTACGAGGGCGAAGT	phage001a_WW5019	11696	11730
.	Porphyromonas gulae	TCTATCAAAGAGCTTGAAATGCTAAAAAGTATGATG	phage001a_WW5019	12090	12125
.	Porphyromonas gingivalis	AGCAATCTTCAATCCGGCTTGCGCCTCAAG	phage001a_WW5019	14706	14735
.	Porphyromonas gingivalis	AGCAATCTTCAATCCGGCTTGCGCCTCAAG	phage001a_WW5019	14706	14735
.	Porphyromonas gingivalis	CTGTCCCCGGATTGAGACTTACCTACGAG	phage001a_WW5019	15811	15839
.	Porphyromonas gingivalis	CCATCCTACATCAAGCTGTTTACGTAGTCT	phage001a_WW5019	18744	18773
.	Porphyromonas gingivalis JCVI SC001	CCATCCTACATCAAGCTGTTTACGTAGTCT	phage001a_WW5019	18744	18773
.	Porphyromonas gingivalis	TTTTTTGTGTCCATTAAAGCAGTCCTTTTGCCCTCAA	phage001a_WW5019	22820	22856
.	Porphyromonas gingivalis	CGTCTTGCTGCTCTGTAGAAAGCGTTCCGCCATAT	phage001a_WW5019	23283	23317
.	Porphyromonas gingivalis	TTTATGCCGGCGAAGTTCAGCAGCCAAATGAATTTCT	phage001a_WW5019	23657	23693
.	Porphyromonas gingivalis	TTCATAGTAGATATGTTTCAGGTCTACGTCCTCCCC	phage001a_WW5019	24079	24114
.	Porphyromonas gingivalis	TGCGGATACGGGCTTTCGACCGTTATATTG	phage001a_WW5019	24707	24736
.	Porphyromonas gingivalis	TGCGGATACGGGCTTTCGACCGTTATATTG	phage001a_WW5019	24707	24736
.	Porphyromonas gingivalis	GTATTTGCGGCGACGGTATATCTCTGTCATCAAT	phage001a_WW5019	26743	26776
.	Porphyromonas gingivalis	AGGCACAGCACAGCCGATTCCAAGCCCACCG	phage001a_WW5019	28633	28663
.	Porphyromonas gingivalis	TTCGTGCCGTCGGGGGTTACGGCGACCCTTGGCAAT	phage001a_WW5019	28700	28735
.	Porphyromonas gingivalis	TTCGTGCCGTCGGGGGTTACGGCGACCCTTGGCAAT	phage001a_WW5019	28700	28735
.	Porphyromonas gingivalis	TTTGACGTGTCTATTGACAACGCAGCTGTA	phage001a_WW5019	30931	30960
.	Porphyromonas gingivalis	ACATATCACAGCGAATCGAACTTGGCCATA	phage002a_W4087	153	182
.	Porphyromonas macacae	CCGTTGTCCGTGTCTACTTTCACTCGCTTGTCAGGGC	phage002a_W4087	3625	3661
.	Porphyromonas gulae	ACCCCGTAACTGTTCTTTCCCTTATCCATG	phage002a_W4087	5098	5127
.	Porphyromonas gingivalis	AGTTTTGTACCCCTCGACGTTCTCGCGTAGCGTAGC	phage002a_W4087	7091	7126
.	Porphyromonas gingivalis	AGTTTTGTACCCCTCGACGTTCTCGCGTAGCGTAGC	phage002a_W4087	7091	7126
.	Porphyromonas gingivalis	CGATTTGAGTTTAACAACACCAATAGAACG	phage002a_W4087	8091	8120
.	Porphyromonas gulae	CGTTGCGCATGTTACCCTTGTGGTTAGACGAACACC	phage002a_W4087	9242	9277
.	Porphyromonas gingivalis F0568	GGTGCCCAAAGGCGGCAAACAAGAAAGCCGCCGAT	phage002a_W4087	9519	9553
.	Porphyromonas gingivalis	GCATGCTCTTCAAACAAGATGGACGTAACA	phage002a_W4087	10062	10091
.	Porphyromonas gingivalis	CTATGAATCAACCACTTACACCGTTTTCTT	phage002a_W4087	10300	10329
.	Porphyromonas gulae	GGACGGGACACAAGGCACAAATACTATCACCGTGTG	phage002a_W4087	10817	10852
.	Porphyromonas gulae	ACCTTTGCAGTGTTGAAACTTTACGAGGGCGAAGT	phage002a_W4087	11696	11730
.	Porphyromonas gulae	TCTATCAAAGAGCTTGAAATGCTAAAAAGTATGATG	phage002a_W4087	12090	12125
.	Porphyromonas gingivalis	AGCAATCTTCAATCCGGCTTGCGCCTCAAG	phage002a_W4087	14706	14735
.	Porphyromonas gingivalis	AGCAATCTTCAATCCGGCTTGCGCCTCAAG	phage002a_W4087	14706	14735
.	Porphyromonas gingivalis	CTGTCCCCGGATTGAGACTTACCTACGAG	phage002a_W4087	15811	15839
.	Porphyromonas gingivalis	CCATCCTACATCAAGCTGTTTACGTAGTCT	phage002a_W4087	18744	18773
.	Porphyromonas gingivalis JCVI SC001	CCATCCTACATCAAGCTGTTTACGTAGTCT	phage002a_W4087	18744	18773
.	Porphyromonas gingivalis	TTTTTTGTGTCCATTAAAGCAGTCCTTTTGCCCTCAA	phage002a_W4087	22820	22856
.	Porphyromonas gingivalis	CGTCTTGCTGCTCTGTAGAAAGCGTTCCGCCATAT	phage002a_W4087	23283	23317
.	Porphyromonas gingivalis	TTTATGCCGGCGAAGTTCAGCAGCCAAATGAATTTCT	phage002a_W4087	23657	23693
.	Porphyromonas gingivalis	TTCATAGTAGATATGTTTCAGGTCTACGTCCTCCCC	phage002a_W4087	24079	24114
.	Porphyromonas gingivalis	TGCGGATACGGGCTTTCGACCGTTATATTG	phage002a_W4087	24707	24736
.	Porphyromonas gingivalis	TGCGGATACGGGCTTTCGACCGTTATATTG	phage002a_W4087	24707	24736
.	Porphyromonas gingivalis	GTATTTGCGGCGACGGTATATCTCTGTCATCAAT	phage002a_W4087	26743	26776
.	Porphyromonas gingivalis	AGGCACAGCACAGCCGATTCCAAGCCCACCG	phage002a_W4087	28633	28663
.	Porphyromonas gingivalis	TTCGTGCCGTCGGGGGTTACGGCGACCCTTGGCAAT	phage002a_W4087	28700	28735
.	Porphyromonas gingivalis	TTCGTGCCGTCGGGGGTTACGGCGACCCTTGGCAAT	phage002a_W4087	28700	28735
.	Porphyromonas gingivalis	TTTGACGTGTCTATTGACAACGCAGCTGTA	phage002a_W4087	30931	30960
.	Porphyromonas gingivalis	ACATATCACAGCGAATCGAACTTGGCCATA	phage003a_WW2952	153	182
.	Porphyromonas macacae	CCGTTGTCCGTGTCTACTTTCACTCGCTTGTCAGGGC	phage003a_WW2952	3625	3661
.	Porphyromonas gulae	ACCCCGTAACTGTTCTTTCCCTTATCCATG	phage003a_WW2952	5098	5127
.	Porphyromonas gingivalis	AGTTTTGTACCCCTCGACGTTCTCGCGTAGCGTAGC	phage003a_WW2952	7091	7126
.	Porphyromonas gingivalis	AGTTTTGTACCCCTCGACGTTCTCGCGTAGCGTAGC	phage003a_WW2952	7091	7126
.	Porphyromonas gingivalis	CGATTTGAGTTTAACAACACCAATAGAACG	phage003a_WW2952	8091	8120
.	Porphyromonas gulae	CGTTGCGCATGTTACCCTTGTGGTTAGACGAACACC	phage003a_WW2952	9242	9277
.	Porphyromonas gingivalis F0568	GGTGCCCAAAGGCGGCAAACAAGAAAGCCGCCGAT	phage003a_WW2952	9517	9551
.	Porphyromonas gingivalis	GCATGCTCTTCAAACAAGATGGACGTAACA	phage003a_WW2952	10060	10089
.	Porphyromonas gingivalis	CTATGAATCAACCACTTACACCGTTTTCTT	phage003a_WW2952	10298	10327
.	Porphyromonas gulae	GGACGGGACACAAGGCACAAATACTATCACCGTGTG	phage003a_WW2952	10815	10850
.	Porphyromonas gulae	ACCTTTGCAGTGTTGAAACTTTACGAGGGCGAAGT	phage003a_WW2952	11694	11728
.	Porphyromonas gulae	TCTATCAAAGAGCTTGAAATGCTAAAAAGTATGATG	phage003a_WW2952	12088	12123
.	Porphyromonas gingivalis	AGCAATCTTCAATCCGGCTTGCGCCTCAAG	phage003a_WW2952	14704	14733
.	Porphyromonas gingivalis	AGCAATCTTCAATCCGGCTTGCGCCTCAAG	phage003a_WW2952	14704	14733
.	Porphyromonas gingivalis	CTGTCCCCGGATTGAGACTTACCTACGAG	phage003a_WW2952	15809	15837
.	Porphyromonas gingivalis	CCATCCTACATCAAGCTGTTTACGTAGTCT	phage003a_WW2952	18742	18771
.	Porphyromonas gingivalis JCVI SC001	CCATCCTACATCAAGCTGTTTACGTAGTCT	phage003a_WW2952	18742	18771
.	Porphyromonas gingivalis	TTTTTTGTGTCCATTAAAGCAGTCCTTTTGCCCTCAA	phage003a_WW2952	22818	22854
.	Porphyromonas gingivalis	CGTCTTGCTGCTCTGTAGAAAGCGTTCCGCCATAT	phage003a_WW2952	23281	23315
.	Porphyromonas gingivalis	TTTATGCCGGCGAAGTTCAGCAGCCAAATGAATTTCT	phage003a_WW2952	23655	23691
.	Porphyromonas gingivalis	TTCATAGTAGATATGTTTCAGGTCTACGTCCTCCCC	phage003a_WW2952	24077	24112
.	Porphyromonas gingivalis	TGCGGATACGGGCTTTCGACCGTTATATTG	phage003a_WW2952	24705	24734
.	Porphyromonas gingivalis	TGCGGATACGGGCTTTCGACCGTTATATTG	phage003a_WW2952	24705	24734
.	Porphyromonas gingivalis	GTATTTGCGGCGACGGTATATCTCTGTCATCAAT	phage003a_WW2952	26741	26774
.	Porphyromonas gingivalis	AGGCACAGCACAGCCGATTCCAAGCCCACCG	phage003a_WW2952	28631	28661
.	Porphyromonas gingivalis	TTCGTGCCGTCGGGGGTTACGGCGACCCTTGGCAAT	phage003a_WW2952	28698	28733
.	Porphyromonas gingivalis	TTCGTGCCGTCGGGGGTTACGGCGACCCTTGGCAAT	phage003a_WW2952	28698	28733
.	Porphyromonas gingivalis	TTTGACGTGTCTATTGACAACGCAGCTGTA	phage003a_WW2952	30929	30958
.	Porphyromonas gingivalis	ACATATCACAGCGAATCGAACTTGGCCATA	phage004a_F0185	153	182
.	Porphyromonas gingivalis	CTTTCACAAGACGAGGTAAAGCAGCTTGA	phage004a_F0185	711	739
.	Porphyromonas gulae	GGACGGGACACAAGGCACAAATACTATCACCGTGTG	phage004a_F0185	2515	2550
.	Porphyromonas gulae	ACCTTTGCAGTGTTGAAACTTTACGAGGGCGAAGT	phage004a_F0185	3394	3428
.	Porphyromonas gulae	TCTATCAAAGAGCTTGAAATGCTAAAAAGTATGATG	phage004a_F0185	3788	3823
.	Porphyromonas gulae	GACGACATCGCAACAATCGTTGCGCAGGCTGTCGC	phage004a_F0185	5267	5301
.	Porphyromonas gulae DSM 15663	GACGACATCGCAACAATCGTTGCGCAGGCTGTCGC	phage004a_F0185	5267	5301
.	Porphyromonas gingivalis	CTGTCCCCGGATTGAGACTTACCTACGAG	phage004a_F0185	7498	7526
.	Porphyromonas gingivalis	ATCGGTACTGGCAGAGACGAACGTGAGCCA	phage004a_F0185	8999	9028
.	Porphyromonas gingivalis	CCATCCTACATCAAGCTGTTTACGTAGTCT	phage004a_F0185	10432	10461
.	Porphyromonas gingivalis JCVI SC001	CCATCCTACATCAAGCTGTTTACGTAGTCT	phage004a_F0185	10432	10461
.	Porphyromonas gulae	GTGCTGTAAAGGCAATCGGTTCGGTGGTGAGCTATT	phage004a_F0185	13600	13635
.	Porphyromonas gingivalis	CGTCTTGCTGCTCTGTAGAAAGCGTTCCGCCATAT	phage004a_F0185	14971	15005
.	Porphyromonas gingivalis	TTCATAGTAGATATGTTTCAGGTCTACGTCCTCCCC	phage004a_F0185	15767	15802
.	Porphyromonas gingivalis	AGGCACAGCACAGCCGATTCCAAGCCCACCG	phage004a_F0185	20321	20351
.	Porphyromonas gingivalis	TTCGTGCCGTCGGGGGTTACGGCGACCCTTGGCAAT	phage004a_F0185	20388	20423
.	Porphyromonas gingivalis	TTCGTGCCGTCGGGGGTTACGGCGACCCTTGGCAAT	phage004a_F0185	20388	20423
.	Porphyromonas gingivalis	TTTGACGTGTCTATTGACAACGCAGCTGTA	phage004a_F0185	22616	22645
.	Porphyromonas gingivalis	ACATATCACAGCGAATCGAACTTGGCCATA	phage005a_ATCC49417	153	182
.	Porphyromonas gingivalis	CTTTCACAAGACGAGGTAAAGCAGCTTGA	phage005a_ATCC49417	711	739
.	Porphyromonas gingivalis	AAAGTATCAGAGGCGATGGAGATTGAAGCAATCTTCC	phage005a_ATCC49417	2692	2728
.	Porphyromonas gingivalis	AAAGTATCAGAGGCGATGGAGATTGAAGCAATCTTCC	phage005a_ATCC49417	2692	2728
.	Porphyromonas gingivalis	TTCTTTGTTTATCACCCTCACGGAGTTGGC	phage005a_ATCC49417	2880	2909
.	Porphyromonas gingivalis	CTGTCGGAGGTAAACAACATCGTATTGATA	phage005a_ATCC49417	7649	7678
.	Porphyromonas gulae	CGGCCATCGCAAAGGGTGGTCTCTACCTCC	phage005a_ATCC49417	8729	8758
.	Porphyromonas gulae	GGAGGTAGAGACCACCCTTTGCGATGGCCG	phage005a_ATCC49417	8729	8758
.	Porphyromonas gingivalis F0185	TGGATATTATTCATAAAACAATAAAGAAATGATTT	phage005a_ATCC49417	9096	9130
.	Porphyromonas gingivalis F0569	AAATGATTTACTGTCAAGTAAAAGCGCGCCTTGATA	phage005a_ATCC49417	9122	9157
.	Porphyromonas gingivalis	ATTCGGAGGGCCTAATCGAGAGCGAGGAACGACTGC	phage005a_ATCC49417	11158	11193
.	Porphyromonas gingivalis F0569	TGCGACGTCATCCAGCTTCAGATTTGCTGCCTTACAG	phage005a_ATCC49417	11695	11731
.	Porphyromonas gingivalis	GAGACATCTCCTCTATGCTGCATATGATAA	phage005a_ATCC49417	11745	11774
.	Porphyromonas gingivalis	CTGTACCTCTCATAAAGGAATACAGGGATCTATTTA	phage005a_ATCC49417	12256	12291
.	Porphyromonas gingivalis	TCCAATACACCTCTGCGACCCTTGAGTCTC	phage005a_ATCC49417	13579	13608
.	Porphyromonas gingivalis	CTGCCAGCGGGAATGTCTGTGGCAGATTTTAGAA	phage005a_ATCC49417	14056	14089
.	Porphyromonas gingivalis	GCACTTGATAGACGCGCTTTCCGGAAAAGGCACA	phage005a_ATCC49417	14352	14385
.	Porphyromonas gingivalis	TCCGGAGGCGTTCCATGACGGCCTTTTCCTCCTCTG	phage005a_ATCC49417	16057	16092
.	Porphyromonas gingivalis	GATGGACGATGATACGGCCTATTTCGGTT	phage005a_ATCC49417	16536	16564
.	Porphyromonas macacae	CCGTTGTCCGTGTCTACTTTCACTCGCTTGTCAGGGC	phage005a_ATCC49417	20336	20372
.	Porphyromonas gulae	ACCCCGTAACTGTTCTTTCCCTTATCCATG	phage005a_ATCC49417	21809	21838
.	Porphyromonas gingivalis	AGTTTTGTACCCCTCGACGTTCTCGCGTAGCGTAGC	phage005a_ATCC49417	23802	23837
.	Porphyromonas gingivalis	AGTTTTGTACCCCTCGACGTTCTCGCGTAGCGTAGC	phage005a_ATCC49417	23802	23837
.	Porphyromonas gulae	CGTTGCGCATGTTACCCTTGTGGTTAGACGAACACC	phage005a_ATCC49417	25945	25980
.	Porphyromonas gingivalis	AAGCGTGTTTGACACTTGCACCATAGAGGGATTCACC	phage005a_ATCC49417	26572	26608
.	Porphyromonas gingivalis	TCTATGGTGCAAGTGTCAAACACGCTTTGG	phage005a_ATCC49417	26582	26611
.	Porphyromonas gingivalis F0568	GGTGCCCAAAGGCGGCAAACAAGAAAGCCGCCGAT	phage005a_ATCC49417	27032	27066
.	Porphyromonas gulae	GGACGGGACACAAGGCACAAATACTATCACCGTGTG	phage005a_ATCC49417	28179	28214
.	Porphyromonas gulae	ACCTTTGCAGTGTTGAAACTTTACGAGGGCGAAGT	phage005a_ATCC49417	29058	29092
.	Porphyromonas gulae	TCTATCAAAGAGCTTGAAATGCTAAAAAGTATGATG	phage005a_ATCC49417	29452	29487
.	Porphyromonas gingivalis	ATACGTAGACAATACCTTTCAACGACGCCT	phage005a_ATCC49417	31874	31903
.	Porphyromonas gingivalis	CTGTCCCCGGATTGAGACTTACCTACGAG	phage005a_ATCC49417	33162	33190
.	Porphyromonas gingivalis	ATCGGTACTGGCAGAGACGAACGTGAGCCA	phage005a_ATCC49417	34663	34692
.	Porphyromonas gingivalis	CCATCCTACATCAAGCTGTTTACGTAGTCT	phage005a_ATCC49417	36095	36124
.	Porphyromonas gingivalis JCVI SC001	CCATCCTACATCAAGCTGTTTACGTAGTCT	phage005a_ATCC49417	36095	36124
.	Porphyromonas gulae	ATAGCGATTGCCATCACGCTCTGCACCTTGGTCATG	phage005a_ATCC49417	36858	36893
.	Porphyromonas gulae	GTGCTGTAAAGGCAATCGGTTCGGTGGTGAGCTATT	phage005a_ATCC49417	39263	39298
.	Porphyromonas gingivalis	TTTTTTGTGTCCATTAAAGCAGTCCTTTTGCCCTCAA	phage005a_ATCC49417	40171	40207
.	Porphyromonas gingivalis	CGTCTTGCTGCTCTGTAGAAAGCGTTCCGCCATAT	phage005a_ATCC49417	40634	40668
.	Porphyromonas gingivalis	AATCAACCTCTCCGGCAACTTCACGCTGT	phage005a_ATCC49417	40937	40965
.	Porphyromonas gingivalis	AATCAACCTCTCCGGCAACTTCACGCTGT	phage005a_ATCC49417	40937	40965
.	Porphyromonas gingivalis	TTCATAGTAGATATGTTTCAGGTCTACGTCCTCCCC	phage005a_ATCC49417	41430	41465
.	Porphyromonas gingivalis	GTATTTGCGGCGACGGTATATCTCTGTCATCAAT	phage005a_ATCC49417	44094	44127
.	Porphyromonas gingivalis	AGGCACAGCACAGCCGATTCCAAGCCCACCG	phage005a_ATCC49417	45984	46014
.	Porphyromonas gingivalis	TTCGTGCCGTCGGGGGTTACGGCGACCCTTGGCAAT	phage005a_ATCC49417	46051	46086
.	Porphyromonas gingivalis	TTCGTGCCGTCGGGGGTTACGGCGACCCTTGGCAAT	phage005a_ATCC49417	46051	46086
.	Porphyromonas gingivalis	TTTGACGTGTCTATTGACAACGCAGCTGTA	phage005a_ATCC49417	48279	48308
.	Porphyromonas gingivalis	ACATATCACAGCGAATCGAACTTGGCCATA	phage005b_ATCC49417	153	182
.	Porphyromonas gingivalis	CTTTCACAAGACGAGGTAAAGCAGCTTGA	phage005b_ATCC49417	711	739
.	Porphyromonas gingivalis	AAAGTATCAGAGGCGATGGAGATTGAAGCAATCTTCC	phage005b_ATCC49417	2692	2728
.	Porphyromonas gingivalis	AAAGTATCAGAGGCGATGGAGATTGAAGCAATCTTCC	phage005b_ATCC49417	2692	2728
.	Porphyromonas gingivalis	TTCTTTGTTTATCACCCTCACGGAGTTGGC	phage005b_ATCC49417	2880	2909
.	Porphyromonas gingivalis	CTGTCGGAGGTAAACAACATCGTATTGATA	phage005b_ATCC49417	7649	7678
.	Porphyromonas gulae	CGGCCATCGCAAAGGGTGGTCTCTACCTCC	phage005b_ATCC49417	8729	8758
.	Porphyromonas gulae	GGAGGTAGAGACCACCCTTTGCGATGGCCG	phage005b_ATCC49417	8729	8758
.	Porphyromonas gingivalis F0185	TGGATATTATTCATAAAACAATAAAGAAATGATTT	phage005b_ATCC49417	9096	9130
.	Porphyromonas gingivalis F0569	AAATGATTTACTGTCAAGTAAAAGCGCGCCTTGATA	phage005b_ATCC49417	9122	9157
.	Porphyromonas gingivalis	ATTCGGAGGGCCTAATCGAGAGCGAGGAACGACTGC	phage005b_ATCC49417	11158	11193
.	Porphyromonas gingivalis F0569	TGCGACGTCATCCAGCTTCAGATTTGCTGCCTTACAG	phage005b_ATCC49417	11695	11731
.	Porphyromonas gingivalis	GAGACATCTCCTCTATGCTGCATATGATAA	phage005b_ATCC49417	11745	11774
.	Porphyromonas gingivalis	CTGTACCTCTCATAAAGGAATACAGGGATCTATTTA	phage005b_ATCC49417	12256	12291
.	Porphyromonas gingivalis	TCCAATACACCTCTGCGACCCTTGAGTCTC	phage005b_ATCC49417	13543	13572
.	Porphyromonas gingivalis	CTGCCAGCGGGAATGTCTGTGGCAGATTTTAGAA	phage005b_ATCC49417	14020	14053
.	Porphyromonas gingivalis	GCACTTGATAGACGCGCTTTCCGGAAAAGGCACA	phage005b_ATCC49417	14316	14349
.	Porphyromonas gingivalis	TCCGGAGGCGTTCCATGACGGCCTTTTCCTCCTCTG	phage005b_ATCC49417	16021	16056
.	Porphyromonas gingivalis	GATGGACGATGATACGGCCTATTTCGGTT	phage005b_ATCC49417	16500	16528
.	Porphyromonas macacae	CCGTTGTCCGTGTCTACTTTCACTCGCTTGTCAGGGC	phage005b_ATCC49417	20300	20336
.	Porphyromonas gulae	ACCCCGTAACTGTTCTTTCCCTTATCCATG	phage005b_ATCC49417	21773	21802
.	Porphyromonas gingivalis	AGTTTTGTACCCCTCGACGTTCTCGCGTAGCGTAGC	phage005b_ATCC49417	23766	23801
.	Porphyromonas gingivalis	AGTTTTGTACCCCTCGACGTTCTCGCGTAGCGTAGC	phage005b_ATCC49417	23766	23801
.	Porphyromonas gulae	CGTTGCGCATGTTACCCTTGTGGTTAGACGAACACC	phage005b_ATCC49417	25909	25944
.	Porphyromonas gingivalis	AAGCGTGTTTGACACTTGCACCATAGAGGGATTCACC	phage005b_ATCC49417	26536	26572
.	Porphyromonas gingivalis	TCTATGGTGCAAGTGTCAAACACGCTTTGG	phage005b_ATCC49417	26546	26575
.	Porphyromonas gingivalis F0568	GGTGCCCAAAGGCGGCAAACAAGAAAGCCGCCGAT	phage005b_ATCC49417	26996	27030
.	Porphyromonas gulae	GGACGGGACACAAGGCACAAATACTATCACCGTGTG	phage005b_ATCC49417	28143	28178
.	Porphyromonas gulae	ACCTTTGCAGTGTTGAAACTTTACGAGGGCGAAGT	phage005b_ATCC49417	29022	29056
.	Porphyromonas gulae	TCTATCAAAGAGCTTGAAATGCTAAAAAGTATGATG	phage005b_ATCC49417	29416	29451
.	Porphyromonas gingivalis	ATACGTAGACAATACCTTTCAACGACGCCT	phage005b_ATCC49417	31838	31867
.	Porphyromonas gingivalis	CTGTCCCCGGATTGAGACTTACCTACGAG	phage005b_ATCC49417	33126	33154
.	Porphyromonas gingivalis	ATCGGTACTGGCAGAGACGAACGTGAGCCA	phage005b_ATCC49417	34627	34656
.	Porphyromonas gingivalis	CCATCCTACATCAAGCTGTTTACGTAGTCT	phage005b_ATCC49417	36059	36088
.	Porphyromonas gingivalis JCVI SC001	CCATCCTACATCAAGCTGTTTACGTAGTCT	phage005b_ATCC49417	36059	36088
.	Porphyromonas gulae	ATAGCGATTGCCATCACGCTCTGCACCTTGGTCATG	phage005b_ATCC49417	36822	36857
.	Porphyromonas gulae	GTGCTGTAAAGGCAATCGGTTCGGTGGTGAGCTATT	phage005b_ATCC49417	39227	39262
.	Porphyromonas gingivalis	TTTTTTGTGTCCATTAAAGCAGTCCTTTTGCCCTCAA	phage005b_ATCC49417	40135	40171
.	Porphyromonas gingivalis	CGTCTTGCTGCTCTGTAGAAAGCGTTCCGCCATAT	phage005b_ATCC49417	40598	40632
.	Porphyromonas gingivalis	AATCAACCTCTCCGGCAACTTCACGCTGT	phage005b_ATCC49417	40901	40929
.	Porphyromonas gingivalis	AATCAACCTCTCCGGCAACTTCACGCTGT	phage005b_ATCC49417	40901	40929
.	Porphyromonas gingivalis	TTCATAGTAGATATGTTTCAGGTCTACGTCCTCCCC	phage005b_ATCC49417	41394	41429
.	Porphyromonas gingivalis	GTATTTGCGGCGACGGTATATCTCTGTCATCAAT	phage005b_ATCC49417	44058	44091
.	Porphyromonas gingivalis	AGGCACAGCACAGCCGATTCCAAGCCCACCG	phage005b_ATCC49417	45948	45978
.	Porphyromonas gingivalis	TTCGTGCCGTCGGGGGTTACGGCGACCCTTGGCAAT	phage005b_ATCC49417	46015	46050
.	Porphyromonas gingivalis	TTCGTGCCGTCGGGGGTTACGGCGACCCTTGGCAAT	phage005b_ATCC49417	46015	46050
.	Porphyromonas gingivalis	TTTGACGTGTCTATTGACAACGCAGCTGTA	phage005b_ATCC49417	48243	48272
.	Porphyromonas sp. COT-052 OH4946	ATGCTGGAGGTAGGGATGTCCTTGGGGCTGTGGTGC	phage006a_EM3	1274	1309
.	Porphyromonas gulae	TTGTTTTGGGATAGAATTCCGCGTGCGATGCCCGTT	phage006a_EM3	1820	1855
.	Porphyromonas gingivalis	TGGGCATCCGTGTGGACGGTGCCGTCCGCCAAATGT	phage006a_EM3	6259	6294
.	Porphyromonas gingivalis	AGGCGTTCAATCGTGGCAGGACGTGGGGCA	phage006a_EM3	7245	7274
.	Porphyromonas gingivalis	AAAACAAACTCGAAGAAATGCTACAGCAGTACTGCG	phage006a_EM3	7809	7844
.	Porphyromonas gingivalis	ACCTAATCAAAAAACACAACGCCGAGGGT	phage006a_EM3	10200	10228
.	Porphyromonas gulae	AACTATTTTTGTGTTATGTCGAGCCTATTC	phage006a_EM3	10534	10563
.	Porphyromonas sp. COT-052 OH4946	CAAACGCAGCATCGCAAACGCGGACTACACCTACAA	phage006a_EM3	13152	13187
.	Porphyromonas sp. COT-052 OH4946	GGGCGGGTATGGAGTATTTGTCGTGCAGGAAGGACTG	phage006a_EM3	13528	13564
.	Porphyromonas gingivalis	TGCAGGGCGACAAGGGCGCCCGATCCCTCGGAGAGGT	phage006a_EM3	13758	13794
.	Porphyromonas sp. COT-052 OH4946	TCATCTCCTCGACTGCCTCCCCGTTTGCATCCTGAA	phage006a_EM3	14341	14376
.	Porphyromonas gingivalis	AGTCGCGACGACACAACCATCCTCTCGGCT	phage006a_EM3	14972	15001
.	Porphyromonas gingivalis	AGTCGCGACGACACAACCATCCTCTCGGCT	phage006a_EM3	14972	15001
.	Porphyromonas gulae	AGCTTTTTAGCGCATGCCTGTCCTCTACCGATAACC	phage006a_EM3	16568	16603
.	Porphyromonas gingivalis	CAATAAATGGATCAACAACGAGCGTTGGGA	phage006a_EM3	16923	16952
.	Porphyromonas gingivalis	CAATAAATGGATCAACAACGAGCGTTGGGA	phage006a_EM3	16923	16952
.	Porphyromonas gulae DSM 15663	TGGATGTGAGCCGTCACACGGCTACGCACGGGAAT	phage006a_EM3	18031	18065
.	Porphyromonas gingivalis	CTATCAAGGATGGCAGCAACGCTATTGAAAACTTT	phage006a_EM3	25058	25092
.	Porphyromonas gingivalis	GCACTTTGCTGCGATTCGAGTACGAGTTTACGACAT	phage006a_EM3	29115	29150
.	Porphyromonas gingivalis	TCGCGAGGTCTGCAGGGGCGTCGGGAGAGGGAAAAA	phage006a_EM3	29268	29303
.	Porphyromonas gingivalis	AGGTACTTTTTATACACGTCGGCTCTGGCTCGCCCC	phage006a_EM3	29512	29547
.	Porphyromonas gingivalis	ATAATAGTTCTGAGGGTAAAAGAGGTAGTA	phage006a_EM3	29894	29923
.	Porphyromonas gingivalis	TACGGCGGGTGGAGTCGGTGGGCTGGCGGCAACAAT	phage006a_EM3	30065	30100
.	Porphyromonas gingivalis	ATTGTTGCCGCCAGCCCACCGACTCCACCCGCCGTA	phage006a_EM3	30065	30100
.	Porphyromonas gingivalis	TTGCGCAGGGCGCGGCATAGCTGCGGGTGC	phage006a_EM3	34384	34413
.	Porphyromonas gingivalis	CAAAAGAGTATGCTGCAACGCACCGCAATG	phage007a_Bg4	5655	5684
.	Porphyromonas gingivalis	TGGGCATCCGTGTGGACGGTGCCGTCCGCCAAATGT	phage007a_Bg4	5751	5786
.	Porphyromonas gingivalis	AAAACAAACTCGAAGAAATGCTACAGCAGTACTGCG	phage007a_Bg4	7307	7342
.	Porphyromonas gingivalis	ATACCGCGACCTCCTCGACTTTACACTCTACAAAAA	phage007a_Bg4	8711	8746
.	Porphyromonas gingivalis A7A1-28	CAGGGAGAGGGGCAGAGCAAAGCAAGAGCGATTTG	phage007a_Bg4	9235	9269
.	Porphyromonas gingivalis	ACCTAATCAAAAAACACAACGCCGAGGGT	phage007a_Bg4	10039	10067
.	Porphyromonas gulae	AACTATTTTTGTGTTATGTCGAGCCTATTC	phage007a_Bg4	10373	10402
.	Porphyromonas gulae DSM 15663	TGGATGTGAGCCGTCACACGGCTACGCACGGGAAT	phage007a_Bg4	17869	17903
.	Porphyromonas gingivalis	ATCTGATCCGCCTTGACGGCCGGGTTGTCCGCCTCG	phage007a_Bg4	19125	19160
.	Porphyromonas gingivalis	CGAGGCGGACAACCCGGCCGTCAAGGCGGATCAGAT	phage007a_Bg4	19125	19160
.	Porphyromonas gingivalis A7A1-28	TCGATACGCATCTGTGCGAGGGCGTTCTGCAGCTGT	phage007a_Bg4	22090	22125
.	Porphyromonas gingivalis A7A1-28	AATTTTGCGGTAATTTCGTCCGCATTCGTTTCACGC	phage007a_Bg4	23824	23859
.	Porphyromonas gingivalis	CTATCAAGGATGGCAGCAACGCTATTGAAAACTTT	phage007a_Bg4	24885	24919
.	Porphyromonas gulae	TTGTCACGTGCGGAGAATGCCTCCGCGCAG	phage007a_Bg4	26513	26542
.	Porphyromonas gingivalis	GATCGACAAGACGGACGAAGTCACAAGCTGGCGG	phage007a_Bg4	28333	28366
.	Porphyromonas gingivalis	GCACTTTGCTGCGATTCGAGTACGAGTTTACGACAT	phage007a_Bg4	28945	28980
.	Porphyromonas gingivalis	GTACACCTTGTTCGGGCGGCCGCCCGCCTC	phage007a_Bg4	32599	32628
.	Porphyromonas gingivalis JCVI SC001	GTACACCTTGTTCGGGCGGCCGCCCGCCTC	phage007a_Bg4	32599	32628
.	Porphyromonas gingivalis	CTCGATATAATAAATGCGGACGAACGCGACGGAGAC	phage007a_Bg4	33020	33055
.	Porphyromonas gingivalis	TGTGCTCCCAAATATGCCCGCGCTCGGGGTTAAAG	phage007a_Bg4	33348	33382
.	Porphyromonas gingivalis	TTCCGCGCCTCCACGATTTGGCGAACGCCTCGGCC	phage007a_Bg4	33750	33784
.	Porphyromonas gingivalis	GGCCGAGGCGTTCGCCAAATCGTGGAGGCGCGGAA	phage007a_Bg4	33750	33784
.	Porphyromonas gingivalis	CCCGATTGGGTATATGACACGACGGAGGCG	phage007a_Bg4	33838	33867
.	Porphyromonas gingivalis	GCATTACTATTTAGACCTGCCTCACCCCG	phage007a_Bg4	33960	33988
.	Porphyromonas gingivalis	GCATTACTATTTAGACCTGCCTCACCCCG	phage007a_Bg4	33960	33988
.	Porphyromonas gingivalis	CGGGGTGAGGCAGGTCTAAATAGTAATGC	phage007a_Bg4	33960	33988
.	Porphyromonas gingivalis	CGGCCATTTCAGAGCCGTACAGGGCTTCAAATACGT	phage007a_Bg4	34362	34397
.	Porphyromonas gingivalis	CAAAAGAGTATGCTGCAACGCACCGCAATG	phage008a_KCOM2797	5698	5727
.	Porphyromonas gingivalis	TGGGCATCCGTGTGGACGGTGCCGTCCGCCAAATGT	phage008a_KCOM2797	5794	5829
.	Porphyromonas gingivalis	CAATGCCGGTGCGCTCATTTCTCGTCCTCC	phage008a_KCOM2797	7100	7129
.	Porphyromonas sp. COT-052 OH4946	CAAACGCAGCATCGCAAACGCGGACTACACCTACAA	phage008a_KCOM2797	12491	12526
.	Porphyromonas sp. COT-052 OH4946	GGGCGGGTATGGAGTATTTGTCGTGCAGGAAGGACTG	phage008a_KCOM2797	12867	12903
.	Porphyromonas gingivalis	TGCAGGGCGACAAGGGCGCCCGATCCCTCGGAGAGGT	phage008a_KCOM2797	13097	13133
.	Porphyromonas sp. COT-052 OH4946	TCATCTCCTCGACTGCCTCCCCGTTTGCATCCTGAA	phage008a_KCOM2797	13680	13715
.	Porphyromonas gingivalis	AGTCGCGACGACACAACCATCCTCTCGGCT	phage008a_KCOM2797	14311	14340
.	Porphyromonas gingivalis	AGTCGCGACGACACAACCATCCTCTCGGCT	phage008a_KCOM2797	14311	14340
.	Porphyromonas gingivalis	CAATAAATGGATCAACAACGAGCGTTGGGA	phage008a_KCOM2797	16262	16291
.	Porphyromonas gingivalis	CAATAAATGGATCAACAACGAGCGTTGGGA	phage008a_KCOM2797	16262	16291
.	Porphyromonas gingivalis SJD12	CCGCAAAATTGAACCCAAAAAACACCCCCTCCAAAT	phage008a_KCOM2797	16525	16560
.	Porphyromonas gingivalis	CGCGCACCGTCCACCTGGTGACGGTAGGCCCCGTCT	phage008a_KCOM2797	16903	16938
.	Porphyromonas gingivalis	CTATCAAGGATGGCAGCAACGCTATTGAAAACTTT	phage008a_KCOM2797	24392	24426
.	Porphyromonas gingivalis	TACCACGACGGCAAGCCCTGTCCGGCCGCGTACAGG	phage008a_KCOM2797	28655	28690
.	Porphyromonas gingivalis	AGGTACTTTTTATACACGTCGGCTCTGGCTCGCCCC	phage008a_KCOM2797	28849	28884
.	Porphyromonas gingivalis	TACGGCGGGTGGAGTCGGTGGGCTGGCGGCAACAAT	phage008a_KCOM2797	29402	29437
.	Porphyromonas gingivalis	ATTGTTGCCGCCAGCCCACCGACTCCACCCGCCGTA	phage008a_KCOM2797	29402	29437
.	Porphyromonas gingivalis	GTACACCTTGTTCGGGCGGCCGCCCGCCTC	phage008a_KCOM2797	32102	32131
.	Porphyromonas gingivalis JCVI SC001	GTACACCTTGTTCGGGCGGCCGCCCGCCTC	phage008a_KCOM2797	32102	32131
.	Porphyromonas gingivalis	CGCGGCGTTTACATGGAATGTCATGTAAAT	phage008a_KCOM2797	32336	32365
.	Porphyromonas gingivalis	ATTTACATGACATTCCATGTAAACGCCGCG	phage008a_KCOM2797	32336	32365
.	Porphyromonas gingivalis	TGTGCTCCCAAATATGCCCGCGCTCGGGGTTAAAG	phage008a_KCOM2797	32868	32902
.	Porphyromonas gingivalis	CCCGATTGGGTATATGACACGACGGAGGCG	phage008a_KCOM2797	33358	33387
.	Porphyromonas gingivalis	CGGCCATTTCAGAGCCGTACAGGGCTTCAAATACGT	phage008a_KCOM2797	33882	33917
.	Porphyromonas gingivalis	CAAAAGAGTATGCTGCAACGCACCGCAATG	phage009a_Kyudai3	5698	5727
.	Porphyromonas gingivalis	TGGGCATCCGTGTGGACGGTGCCGTCCGCCAAATGT	phage009a_Kyudai3	5794	5829
.	Porphyromonas gingivalis	CAATGCCGGTGCGCTCATTTCTCGTCCTCC	phage009a_Kyudai3	7100	7129
.	Porphyromonas sp. COT-052 OH4946	CAAACGCAGCATCGCAAACGCGGACTACACCTACAA	phage009a_Kyudai3	12491	12526
.	Porphyromonas sp. COT-052 OH4946	GGGCGGGTATGGAGTATTTGTCGTGCAGGAAGGACTG	phage009a_Kyudai3	12867	12903
.	Porphyromonas gingivalis	TGCAGGGCGACAAGGGCGCCCGATCCCTCGGAGAGGT	phage009a_Kyudai3	13097	13133
.	Porphyromonas sp. COT-052 OH4946	TCATCTCCTCGACTGCCTCCCCGTTTGCATCCTGAA	phage009a_Kyudai3	13680	13715
.	Porphyromonas gingivalis	AGTCGCGACGACACAACCATCCTCTCGGCT	phage009a_Kyudai3	14311	14340
.	Porphyromonas gingivalis	AGTCGCGACGACACAACCATCCTCTCGGCT	phage009a_Kyudai3	14311	14340
.	Porphyromonas gingivalis	CAATAAATGGATCAACAACGAGCGTTGGGA	phage009a_Kyudai3	16262	16291
.	Porphyromonas gingivalis	CAATAAATGGATCAACAACGAGCGTTGGGA	phage009a_Kyudai3	16262	16291
.	Porphyromonas gingivalis SJD12	CCGCAAAATTGAACCCAAAAAACACCCCCTCCAAAT	phage009a_Kyudai3	16525	16560
.	Porphyromonas gingivalis	CGCGCACCGTCCACCTGGTGACGGTAGGCCCCGTCT	phage009a_Kyudai3	16903	16938
.	Porphyromonas gingivalis	CTATCAAGGATGGCAGCAACGCTATTGAAAACTTT	phage009a_Kyudai3	24392	24426
.	Porphyromonas gingivalis	TACCACGACGGCAAGCCCTGTCCGGCCGCGTACAGG	phage009a_Kyudai3	28655	28690
.	Porphyromonas gingivalis	AGGTACTTTTTATACACGTCGGCTCTGGCTCGCCCC	phage009a_Kyudai3	28849	28884
.	Porphyromonas gingivalis	TACGGCGGGTGGAGTCGGTGGGCTGGCGGCAACAAT	phage009a_Kyudai3	29402	29437
.	Porphyromonas gingivalis	ATTGTTGCCGCCAGCCCACCGACTCCACCCGCCGTA	phage009a_Kyudai3	29402	29437
.	Porphyromonas gingivalis	GTACACCTTGTTCGGGCGGCCGCCCGCCTC	phage009a_Kyudai3	32102	32131
.	Porphyromonas gingivalis JCVI SC001	GTACACCTTGTTCGGGCGGCCGCCCGCCTC	phage009a_Kyudai3	32102	32131
.	Porphyromonas gingivalis	CGCGGCGTTTACATGGAATGTCATGTAAAT	phage009a_Kyudai3	32336	32365
.	Porphyromonas gingivalis	ATTTACATGACATTCCATGTAAACGCCGCG	phage009a_Kyudai3	32336	32365
.	Porphyromonas gingivalis	TGTGCTCCCAAATATGCCCGCGCTCGGGGTTAAAG	phage009a_Kyudai3	32865	32899
.	Porphyromonas gingivalis	CCCGATTGGGTATATGACACGACGGAGGCG	phage009a_Kyudai3	33355	33384
.	Porphyromonas gingivalis	CGGCCATTTCAGAGCCGTACAGGGCTTCAAATACGT	phage009a_Kyudai3	33879	33914
.	Porphyromonas sp. COT-052 OH4946	ATGCTGGAGGTAGGGATGTCCTTGGGGCTGTGGTGC	phage010a_HG1691old	1270	1305
.	Porphyromonas gingivalis	TGGGCATCCGTGTGGACGGTGCCGTCCGCCAAATGT	phage010a_HG1691old	6184	6219
.	Porphyromonas gingivalis	AGGCGTTCAATCGTGGCAGGACGTGGGGCA	phage010a_HG1691old	7173	7202
.	Porphyromonas gingivalis	AAAACAAACTCGAAGAAATGCTACAGCAGTACTGCG	phage010a_HG1691old	7737	7772
.	Porphyromonas gingivalis	ACCTAATCAAAAAACACAACGCCGAGGGT	phage010a_HG1691old	10128	10156
.	Porphyromonas sp. COT-052 OH4946	CAAACGCAGCATCGCAAACGCGGACTACACCTACAA	phage010a_HG1691old	13083	13118
.	Porphyromonas sp. COT-052 OH4946	GGGCGGGTATGGAGTATTTGTCGTGCAGGAAGGACTG	phage010a_HG1691old	13459	13495
.	Porphyromonas gingivalis	TGCAGGGCGACAAGGGCGCCCGATCCCTCGGAGAGGT	phage010a_HG1691old	13689	13725
.	Porphyromonas sp. COT-052 OH4946	TCATCTCCTCGACTGCCTCCCCGTTTGCATCCTGAA	phage010a_HG1691old	14272	14307
.	Porphyromonas gingivalis	AGTCGCGACGACACAACCATCCTCTCGGCT	phage010a_HG1691old	14903	14932
.	Porphyromonas gingivalis	AGTCGCGACGACACAACCATCCTCTCGGCT	phage010a_HG1691old	14903	14932
.	Porphyromonas gulae	AGCTTTTTAGCGCATGCCTGTCCTCTACCGATAACC	phage010a_HG1691old	16499	16534
.	Porphyromonas gingivalis	CAATAAATGGATCAACAACGAGCGTTGGGA	phage010a_HG1691old	16855	16884
.	Porphyromonas gingivalis	CAATAAATGGATCAACAACGAGCGTTGGGA	phage010a_HG1691old	16855	16884
.	Porphyromonas gulae DSM 15663	TGGATGTGAGCCGTCACACGGCTACGCACGGGAAT	phage010a_HG1691old	17963	17997
.	Porphyromonas gingivalis	CTATCAAGGATGGCAGCAACGCTATTGAAAACTTT	phage010a_HG1691old	24993	25027
.	Porphyromonas gulae	TTGTCACGTGCGGAGAATGCCTCCGCGCAG	phage010a_HG1691old	26621	26650
.	Porphyromonas gingivalis	GACGCCATCAACGACCAGATTATGCAGCTGATCG	phage010a_HG1691old	28298	28331
.	Porphyromonas gingivalis	CGATCAGCTGCATAATCTGGTCGTTGATGGCGTC	phage010a_HG1691old	28298	28331
.	Porphyromonas gingivalis	GCACTTTGCTGCGATTCGAGTACGAGTTTACGACAT	phage010a_HG1691old	29053	29088
.	Porphyromonas gingivalis	AGGTACTTTTTATACACGTCGGCTCTGGCTCGCCCC	phage010a_HG1691old	29450	29485
.	Porphyromonas gingivalis	ATAATAGTTCTGAGGGTAAAAGAGGTAGTA	phage010a_HG1691old	29832	29861
.	Porphyromonas gingivalis	TTTCTCTGACATTAAAATAGAAATCATCGCTGAAGA	phage010a_HG1691old	29891	29926
.	Porphyromonas gingivalis TDC60	TTTCTCTGACATTAAAATAGAAATCATCGCTGAAGA	phage010a_HG1691old	29891	29926
.	Porphyromonas gingivalis	TATCATTCATCGGGGCGAAACACCCCCAGTTTGTTA	phage010a_HG1691old	32512	32547
.	Porphyromonas gingivalis	GTACACCTTGTTCGGGCGGCCGCCCGCCTC	phage010a_HG1691old	32712	32741
.	Porphyromonas gingivalis JCVI SC001	GTACACCTTGTTCGGGCGGCCGCCCGCCTC	phage010a_HG1691old	32712	32741
.	Porphyromonas gingivalis	CGCGGCGTTTACATGGAATGTCATGTAAAT	phage010a_HG1691old	32946	32975
.	Porphyromonas gingivalis	ATTTACATGACATTCCATGTAAACGCCGCG	phage010a_HG1691old	32946	32975
.	Porphyromonas gingivalis	TGGGCATCCGTGTGGACGGTGCCGTCCGCCAAATGT	phage011a_WW2952	4926	4961
.	Porphyromonas gingivalis	AGGCGTTCAATCGTGGCAGGACGTGGGGCA	phage011a_WW2952	5912	5941
.	Porphyromonas gingivalis	AAAACAAACTCGAAGAAATGCTACAGCAGTACTGCG	phage011a_WW2952	6476	6511
.	Porphyromonas gingivalis	TGCGCTCCTTGCCGTTTTGCTCATTTATTACGCAAT	phage011a_WW2952	9377	9412
.	Porphyromonas gingivalis	ACCTAATCAAAAAACACAACGCCGAGGGT	phage011a_WW2952	10116	10144
.	Porphyromonas gulae	AACTATTTTTGTGTTATGTCGAGCCTATTC	phage011a_WW2952	10450	10479
.	Porphyromonas sp. COT-052 OH4946	GGGCGGGTATGGAGTATTTGTCGTGCAGGAAGGACTG	phage011a_WW2952	13444	13480
.	Porphyromonas gingivalis	TGCAGGGCGACAAGGGCGCCCGATCCCTCGGAGAGGT	phage011a_WW2952	13674	13710
.	Porphyromonas sp. COT-052 OH4946	TCATCTCCTCGACTGCCTCCCCGTTTGCATCCTGAA	phage011a_WW2952	14257	14292
.	Porphyromonas gingivalis	AGTCGCGACGACACAACCATCCTCTCGGCT	phage011a_WW2952	14888	14917
.	Porphyromonas gingivalis	AGTCGCGACGACACAACCATCCTCTCGGCT	phage011a_WW2952	14888	14917
.	Porphyromonas gulae	AGCTTTTTAGCGCATGCCTGTCCTCTACCGATAACC	phage011a_WW2952	16484	16519
.	Porphyromonas gingivalis	CAATAAATGGATCAACAACGAGCGTTGGGA	phage011a_WW2952	16839	16868
.	Porphyromonas gingivalis	CAATAAATGGATCAACAACGAGCGTTGGGA	phage011a_WW2952	16839	16868
.	Porphyromonas gingivalis	CGCGCACCGTCCACCTGGTGACGGTAGGCCCCGTCT	phage011a_WW2952	17480	17515
.	Porphyromonas gulae DSM 15663	TGGATGTGAGCCGTCACACGGCTACGCACGGGAAT	phage011a_WW2952	17947	17981
.	Porphyromonas gingivalis A7A1-28	TCGATACGCATCTGTGCGAGGGCGTTCTGCAGCTGT	phage011a_WW2952	22174	22209
.	Porphyromonas gingivalis A7A1-28	AATTTTGCGGTAATTTCGTCCGCATTCGTTTCACGC	phage011a_WW2952	23908	23943
.	Porphyromonas gingivalis	CTATCAAGGATGGCAGCAACGCTATTGAAAACTTT	phage011a_WW2952	24969	25003
.	Porphyromonas gingivalis	GATCGACAAGACGGACGAAGTCACAAGCTGGCGG	phage011a_WW2952	28417	28450
.	Porphyromonas gingivalis	GTACACCTTGTTCGGGCGGCCGCCCGCCTC	phage011a_WW2952	32730	32759
.	Porphyromonas gingivalis JCVI SC001	GTACACCTTGTTCGGGCGGCCGCCCGCCTC	phage011a_WW2952	32730	32759
.	Porphyromonas gingivalis	CTCCATTGAGACGGACAACAAGGAGTAAAC	phage011a_WW2952	33255	33284
.	Porphyromonas gingivalis SJD4	ATCGCAAAGGTGGGTGCCGAGGCATTCGCCAAATCG	phage011a_WW2952	33882	33917
.	Porphyromonas sp. COT-052 OH4946	CTATTATATCGTAGTGACAGGACAAAAGGA	phage011a_WW2952	33943	33972
.	Porphyromonas gingivalis	TTGCGCAGGGCGCGGCATAGCTGCGGGTGC	phage011a_WW2952	34358	34387
.	Porphyromonas gingivalis	CCTTTGCCGTACGGGCGCGGCCGTAATGCGATCAAAG	phage011a_WW2952	34745	34781
.	Porphyromonas gingivalis TDC60	CCTTTGCCGTACGGGCGCGGCCGTAATGCGATCAAAG	phage011a_WW2952	34745	34781
.	Porphyromonas sp. COT-052 OH4946	ATGCTGGAGGTAGGGATGTCCTTGGGGCTGTGGTGC	phage012a_381OKJP	1460	1495
.	Porphyromonas gulae	TTGTTTTGGGATAGAATTCCGCGTGCGATGCCCGTT	phage012a_381OKJP	2006	2041
.	Porphyromonas gingivalis	TGGGCATCCGTGTGGACGGTGCCGTCCGCCAAATGT	phage012a_381OKJP	6029	6064
.	Porphyromonas gingivalis	AGGCGTTCAATCGTGGCAGGACGTGGGGCA	phage012a_381OKJP	7015	7044
.	Porphyromonas gingivalis	AAAACAAACTCGAAGAAATGCTACAGCAGTACTGCG	phage012a_381OKJP	7576	7611
.	Porphyromonas gingivalis	ATACCGCGACCTCCTCGACTTTACACTCTACAAAAA	phage012a_381OKJP	8979	9014
.	Porphyromonas gingivalis A7A1-28	CAGGGAGAGGGGCAGAGCAAAGCAAGAGCGATTTG	phage012a_381OKJP	9503	9537
.	Porphyromonas gingivalis	ACCTAATCAAAAAACACAACGCCGAGGGT	phage012a_381OKJP	10307	10335
.	Porphyromonas gulae	AACTATTTTTGTGTTATGTCGAGCCTATTC	phage012a_381OKJP	10641	10670
.	Porphyromonas sp. COT-052 OH4946	CAAACGCAGCATCGCAAACGCGGACTACACCTACAA	phage012a_381OKJP	13259	13294
.	Porphyromonas gingivalis	CAATAAATGGATCAACAACGAGCGTTGGGA	phage012a_381OKJP	17031	17060
.	Porphyromonas gingivalis	CAATAAATGGATCAACAACGAGCGTTGGGA	phage012a_381OKJP	17031	17060
.	Porphyromonas gingivalis SJD12	CCGCAAAATTGAACCCAAAAAACACCCCCTCCAAAT	phage012a_381OKJP	17294	17329
.	Porphyromonas gingivalis	CGCGCACCGTCCACCTGGTGACGGTAGGCCCCGTCT	phage012a_381OKJP	17672	17707
.	Porphyromonas gulae DSM 15663	TGGATGTGAGCCGTCACACGGCTACGCACGGGAAT	phage012a_381OKJP	18139	18173
.	Porphyromonas gingivalis	CTATCAAGGATGGCAGCAACGCTATTGAAAACTTT	phage012a_381OKJP	25164	25198
.	Porphyromonas gulae	TTGTCACGTGCGGAGAATGCCTCCGCGCAG	phage012a_381OKJP	26792	26821
.	Porphyromonas gingivalis	GATCGACAAGACGGACGAAGTCACAAGCTGGCGG	phage012a_381OKJP	28612	28645
.	Porphyromonas gingivalis	GTACACCTTGTTCGGGCGGCCGCCCGCCTC	phage012a_381OKJP	32923	32952
.	Porphyromonas gingivalis JCVI SC001	GTACACCTTGTTCGGGCGGCCGCCCGCCTC	phage012a_381OKJP	32923	32952
.	Porphyromonas gulae	TTGTTTTGGGATAGAATTCCGCGTGCGATGCCCGTT	phage013a_WW2885	1670	1705
.	Porphyromonas gingivalis	GCACCCTTCGCGCACGGTGCCGCGCTCTAC	phage013a_WW2885	3114	3143
.	Porphyromonas gingivalis	TGGGCATCCGTGTGGACGGTGCCGTCCGCCAAATGT	phage013a_WW2885	5669	5704
.	Porphyromonas gingivalis	AGGCGTTCAATCGTGGCAGGACGTGGGGCA	phage013a_WW2885	6655	6684
.	Porphyromonas gingivalis	AAAACAAACTCGAAGAAATGCTACAGCAGTACTGCG	phage013a_WW2885	7218	7253
.	Porphyromonas gulae	AACTATTTTTGTGTTATGTCGAGCCTATTC	phage013a_WW2885	9915	9944
.	Porphyromonas sp. COT-052 OH4946	CAAACGCAGCATCGCAAACGCGGACTACACCTACAA	phage013a_WW2885	12536	12571
.	Porphyromonas gingivalis	TGCAGGGCGACAAGGGCGCCCGATCCCTCGGAGAGGT	phage013a_WW2885	13142	13178
.	Porphyromonas gingivalis	CAATAAATGGATCAACAACGAGCGTTGGGA	phage013a_WW2885	16308	16337
.	Porphyromonas gingivalis	CAATAAATGGATCAACAACGAGCGTTGGGA	phage013a_WW2885	16308	16337
.	Porphyromonas gingivalis SJD12	CCGCAAAATTGAACCCAAAAAACACCCCCTCCAAAT	phage013a_WW2885	16571	16606
.	Porphyromonas gingivalis	CGCGCACCGTCCACCTGGTGACGGTAGGCCCCGTCT	phage013a_WW2885	16949	16984
.	Porphyromonas gulae DSM 15663	TGGATGTGAGCCGTCACACGGCTACGCACGGGAAT	phage013a_WW2885	17416	17450
.	Porphyromonas gingivalis	CTATCAAGGATGGCAGCAACGCTATTGAAAACTTT	phage013a_WW2885	24435	24469
.	Porphyromonas gingivalis	AGGTGCTTAAGCCCGCCTCGGCGGAGCAAGAATTGTCC	phage013a_WW2885	25752	25789
.	Porphyromonas gingivalis	GGACAATTCTTGCTCCGCCGAGGCGGGCTTAAGCACCT	phage013a_WW2885	25752	25789
.	Porphyromonas gingivalis	CAGAGGCGCGCATGTCCGTGCGCCAGCCGATATCTC	phage013a_WW2885	27822	27857
.	Porphyromonas gingivalis W4087	CAGAGGCGCGCATGTCCGTGCGCCAGCCGATATCTC	phage013a_WW2885	27822	27857
.	Porphyromonas gingivalis	GCACTTTGCTGCGATTCGAGTACGAGTTTACGACAT	phage013a_WW2885	28492	28527
.	Porphyromonas gingivalis	AGGTACTTTTTATACACGTCGGCTCTGGCTCGCCCC	phage013a_WW2885	28889	28924
.	Porphyromonas gingivalis	TACGGCGGGTGGAGTCGGTGGGCTGGCGGCAACAAT	phage013a_WW2885	29442	29477
.	Porphyromonas gingivalis	ATTGTTGCCGCCAGCCCACCGACTCCACCCGCCGTA	phage013a_WW2885	29442	29477
.	Porphyromonas gingivalis SJD11	GTGTTTGCAACTGCAGAGGCGGGTACGCGCAGGGTT	phage013a_WW2885	31430	31465
.	Porphyromonas gingivalis	GCGTACCCGCCTCTGCAGTTGCAAACACAGCTGCGA	phage013a_WW2885	31438	31473
.	Porphyromonas gingivalis TDC60	GCGTACCCGCCTCTGCAGTTGCAAACACAGCTGCGA	phage013a_WW2885	31438	31473
.	Porphyromonas gingivalis	GTACACCTTGTTCGGGCGGCCGCCCGCCTC	phage013a_WW2885	32151	32180
.	Porphyromonas gingivalis JCVI SC001	GTACACCTTGTTCGGGCGGCCGCCCGCCTC	phage013a_WW2885	32151	32180
.	Porphyromonas gingivalis	CGCGGCGTTTACATGGAATGTCATGTAAAT	phage013a_WW2885	32385	32414
.	Porphyromonas gingivalis	ATTTACATGACATTCCATGTAAACGCCGCG	phage013a_WW2885	32385	32414
.	Porphyromonas gingivalis	TGGGCATCCGTGTGGACGGTGCCGTCCGCCAAATGT	phage014a_Kyudai4	5337	5372
.	Porphyromonas gingivalis	AGGCGTTCAATCGTGGCAGGACGTGGGGCA	phage014a_Kyudai4	6323	6352
.	Porphyromonas gingivalis	AAAACAAACTCGAAGAAATGCTACAGCAGTACTGCG	phage014a_Kyudai4	6887	6922
.	Porphyromonas gingivalis	ATACCGCGACCTCCTCGACTTTACACTCTACAAAAA	phage014a_Kyudai4	8290	8325
.	Porphyromonas gingivalis A7A1-28	CAGGGAGAGGGGCAGAGCAAAGCAAGAGCGATTTG	phage014a_Kyudai4	8814	8848
.	Porphyromonas gingivalis	ACCTAATCAAAAAACACAACGCCGAGGGT	phage014a_Kyudai4	9618	9646
.	Porphyromonas gulae	AACTATTTTTGTGTTATGTCGAGCCTATTC	phage014a_Kyudai4	9952	9981
.	Porphyromonas sp. COT-052 OH4946	CAAACGCAGCATCGCAAACGCGGACTACACCTACAA	phage014a_Kyudai4	12570	12605
.	Porphyromonas gingivalis	CAATAAATGGATCAACAACGAGCGTTGGGA	phage014a_Kyudai4	16342	16371
.	Porphyromonas gingivalis	CAATAAATGGATCAACAACGAGCGTTGGGA	phage014a_Kyudai4	16342	16371
.	Porphyromonas gingivalis SJD12	CCGCAAAATTGAACCCAAAAAACACCCCCTCCAAAT	phage014a_Kyudai4	16605	16640
.	Porphyromonas gingivalis	CGCGCACCGTCCACCTGGTGACGGTAGGCCCCGTCT	phage014a_Kyudai4	16983	17018
.	Porphyromonas gulae DSM 15663	TGGATGTGAGCCGTCACACGGCTACGCACGGGAAT	phage014a_Kyudai4	17450	17484
.	Porphyromonas gingivalis	ACTTCGCCGTCCGCGGTAATGTGACCAATACCGAC	phage014a_Kyudai4	27544	27578
.	Porphyromonas gingivalis TDC60	ACTTCGCCGTCCGCGGTAATGTGACCAATACCGAC	phage014a_Kyudai4	27544	27578
.	Porphyromonas gingivalis	GACGCCATCAACGACCAGATTATGCAGCTGATCG	phage014a_Kyudai4	27774	27807
.	Porphyromonas gingivalis	CGATCAGCTGCATAATCTGGTCGTTGATGGCGTC	phage014a_Kyudai4	27774	27807
.	Porphyromonas gingivalis F0569	ACCGCTATCGTCGTATAGCCACCGCATATTAGCTAT	phage014a_Kyudai4	28390	28425
.	Porphyromonas gingivalis	GTACACCTTGTTCGGGCGGCCGCCCGCCTC	phage014a_Kyudai4	32225	32254
.	Porphyromonas gingivalis JCVI SC001	GTACACCTTGTTCGGGCGGCCGCCCGCCTC	phage014a_Kyudai4	32225	32254
.	Porphyromonas gingivalis	TGGGCATCCGTGTGGACGGTGCCGTCCGCCAAATGT	phage015a_SRR9217400mag3	4997	5032
.	Porphyromonas gingivalis	AGGCGTTCAATCGTGGCAGGACGTGGGGCA	phage015a_SRR9217400mag3	5983	6012
.	Porphyromonas gingivalis	AAAACAAACTCGAAGAAATGCTACAGCAGTACTGCG	phage015a_SRR9217400mag3	6547	6582
.	Porphyromonas gingivalis	ATACCGCGACCTCCTCGACTTTACACTCTACAAAAA	phage015a_SRR9217400mag3	7950	7985
.	Porphyromonas gingivalis A7A1-28	CAGGGAGAGGGGCAGAGCAAAGCAAGAGCGATTTG	phage015a_SRR9217400mag3	8474	8508
.	Porphyromonas gingivalis	ACCTAATCAAAAAACACAACGCCGAGGGT	phage015a_SRR9217400mag3	9278	9306
.	Porphyromonas gulae	AACTATTTTTGTGTTATGTCGAGCCTATTC	phage015a_SRR9217400mag3	9612	9641
.	Porphyromonas sp. COT-052 OH4946	CAAACGCAGCATCGCAAACGCGGACTACACCTACAA	phage015a_SRR9217400mag3	12230	12265
.	Porphyromonas gingivalis	CAATAAATGGATCAACAACGAGCGTTGGGA	phage015a_SRR9217400mag3	16002	16031
.	Porphyromonas gingivalis	CAATAAATGGATCAACAACGAGCGTTGGGA	phage015a_SRR9217400mag3	16002	16031
.	Porphyromonas gingivalis SJD12	CCGCAAAATTGAACCCAAAAAACACCCCCTCCAAAT	phage015a_SRR9217400mag3	16265	16300
.	Porphyromonas gingivalis	CGCGCACCGTCCACCTGGTGACGGTAGGCCCCGTCT	phage015a_SRR9217400mag3	16643	16678
.	Porphyromonas gulae DSM 15663	TGGATGTGAGCCGTCACACGGCTACGCACGGGAAT	phage015a_SRR9217400mag3	17110	17144
.	Porphyromonas gingivalis	ACTTCGCCGTCCGCGGTAATGTGACCAATACCGAC	phage015a_SRR9217400mag3	27204	27238
.	Porphyromonas gingivalis TDC60	ACTTCGCCGTCCGCGGTAATGTGACCAATACCGAC	phage015a_SRR9217400mag3	27204	27238
.	Porphyromonas gingivalis	GACGCCATCAACGACCAGATTATGCAGCTGATCG	phage015a_SRR9217400mag3	27434	27467
.	Porphyromonas gingivalis	CGATCAGCTGCATAATCTGGTCGTTGATGGCGTC	phage015a_SRR9217400mag3	27434	27467
.	Porphyromonas gingivalis F0569	ACCGCTATCGTCGTATAGCCACCGCATATTAGCTAT	phage015a_SRR9217400mag3	28050	28085
.	Porphyromonas gingivalis	GTACACCTTGTTCGGGCGGCCGCCCGCCTC	phage015a_SRR9217400mag3	31885	31914
.	Porphyromonas gingivalis JCVI SC001	GTACACCTTGTTCGGGCGGCCGCCCGCCTC	phage015a_SRR9217400mag3	31885	31914
.	Porphyromonas gulae	CTCTTGATCTTACTCACTGCCGTCTTGTCAAGTTCGA	phage016a_WW2866	596	632
.	Porphyromonas gingivalis F0568	GAACTTGACAAGACGGCAGTGAGTAAGATCAAGAG	phage016a_WW2866	596	630
.	Porphyromonas gingivalis	AAATCGCGGCGGATTTGGGCGTAACGATTC	phage016a_WW2866	903	932
.	Porphyromonas gingivalis SJD5	ACTTCGGTCGCTCTCGATCATAAAAATTAA	phage016a_WW2866	1259	1288
.	Porphyromonas gingivalis SJD2	TTAATTTTTATGATCGAGAGCGACCGAAGT	phage016a_WW2866	1259	1288
.	Porphyromonas gingivalis	TTTTCACTTTTTCTTCTATTCCATCCATCT	phage016a_WW2866	1329	1358
.	Porphyromonas gingivalis	AAGAGTAAGCTTAGTCAACATCTCATCGGA	phage016a_WW2866	1463	1492
.	Porphyromonas gingivalis	AAGAGTAAGCTTAGTCAACATCTCATCGGA	phage016a_WW2866	1463	1492
.	Porphyromonas gingivalis	TCCGATGAGATGTTGACTAAGCTTACTCTT	phage016a_WW2866	1463	1492
.	Porphyromonas gingivalis	TGATAACAGATGCGGCACCCTCACGGGGGT	phage016a_WW2866	1803	1832
.	Porphyromonas gingivalis	TATCCGCAGCTGGCTGATAACAGATGCGGCACCCTCA	phage016a_WW2866	1810	1846
.	Porphyromonas gingivalis	TCAGCGGCAGCACGTCGATATTTTCTATCA	phage016a_WW2866	2320	2349
.	Porphyromonas gingivalis	CTCTTGTAGAAGTCCATCGTGGGCGTGAAGTACT	phage016a_WW2866	2488	2521
.	Porphyromonas gingivalis	CCGAGCTGGGCGTGACAGGGGTGGAGTTCATCGAGG	phage016a_WW2866	2605	2640
.	Porphyromonas gingivalis	CCTCGATGAACTCCACCCCTGTCACGCCCAGCTCGG	phage016a_WW2866	2605	2640
.	Porphyromonas gingivalis ATCC 33277	ATTTTCAATCATGATATTTTATTTTTCCTGCAAACGC	phage016a_WW2866	3129	3165
.	Porphyromonas gingivalis 381	ATTTTCAATCATGATATTTTATTTTTCCTGCAAACGC	phage016a_WW2866	3129	3165
.	Porphyromonas gingivalis ATCC 33277	ATTTTCAATCATGATATTTTATTTTTCCTGCAAACGC	phage016a_WW2866	3129	3165
.	Porphyromonas gingivalis	TCTATACATGTGTATAGAATCTTCTTGCCATTAAAC	phage016a_WW2866	3174	3209
.	Porphyromonas gingivalis	GAGCATCTTATATACGGATGGGTGTTCTCGATACG	phage016a_WW2866	3373	3407
.	Porphyromonas sp. COT-052 OH4946	AACAGAATGGTATTTGTTAGGGCTGTAAAAAAGCGA	phage016a_WW2866	3887	3922
.	Porphyromonas gingivalis	CTTCGACGGACTCGTATTCTCCCATCTTCGAGAGG	phage016a_WW2866	4431	4465
.	Porphyromonas gingivalis ATCC 33277	CGCGTGGAAGGGGCATGTACACTTGTAGTTCGCCC	phage016a_WW2866	4780	4814
.	Porphyromonas gingivalis 381	CGCGTGGAAGGGGCATGTACACTTGTAGTTCGCCC	phage016a_WW2866	4780	4814
.	Porphyromonas gingivalis ATCC 33277	CGCGTGGAAGGGGCATGTACACTTGTAGTTCGCCC	phage016a_WW2866	4780	4814
.	Porphyromonas gingivalis	CTCGACCTGTACGAGACGGGATACGCCCCATCCTCG	phage016a_WW2866	5130	5165
.	Porphyromonas gingivalis	GTCTTGCTTAGCCCTGCGAGCGTCTTCGTC	phage016a_WW2866	5894	5923
.	Porphyromonas sp. COT-052 OH4946	AGGTACCCAGATTGAGGTTAAAGAAGGGAGCCTCTT	phage016a_WW2866	7492	7527
.	Porphyromonas gulae	TGTGTCGGAGACCATCCCCGTGGAGCCCGGCCGCCGC	phage016a_WW2866	8267	8303
.	Porphyromonas sp. COT-052 OH4946	GGTAAAGCGTGTACTGGAGGATCGACCGATGTAGTA	phage016a_WW2866	8409	8444
.	Porphyromonas gingivalis SJD12	ACACTACTGTACAGCGCATCGTAATCGAACACCACGC	phage016a_WW2866	8593	8629
.	Porphyromonas gulae	TATATCAATTTTCGTGACCGTCATTTCGTAACTGAT	phage016a_WW2866	11023	11058
.	Porphyromonas gingivalis	TGCGATATAATATTCAAAGCATATCAGATG	phage016a_WW2866	11396	11425
.	Porphyromonas gulae	GACTCGTGCGCGCGGATTATCCTTGGGACTGGTACTT	phage016a_WW2866	12283	12319
.	Porphyromonas gingivalis	CAAAACCAAGGGCGGTGAGAACCGCCATGA	phage016a_WW2866	12991	13020
.	Porphyromonas gingivalis	CAGGGAGTAGTTCCCTGCACGAGTTAGGTTATTCAT	phage016a_WW2866	14975	15010
.	Porphyromonas gingivalis	GCCTATCACAGCAATGATGCCAAAGACCAG	phage016a_WW2866	15061	15090
.	Porphyromonas gingivalis	GCCTATCACAGCAATGATGCCAAAGACCAG	phage016a_WW2866	15061	15090
.	Porphyromonas gingivalis	CTCTCGCATCGACGAATTCCGTCTCATGCG	phage016a_WW2866	16300	16329
.	Porphyromonas gulae	ATTGCGTTCGAGACCCCTGCAAGCGCAGAAACAATC	phage016a_WW2866	17100	17135
.	Porphyromonas gulae	GATACAGCATTGGGCGAACTTGAAGCCGGCTTCCAC	phage016a_WW2866	17529	17564
.	Porphyromonas gingivalis	GATTATAGCGGCAAGGTCAGGACGTATGGTTCGCTC	phage016a_WW2866	17977	18012
.	Porphyromonas gingivalis	ACGGTATCGACTACGTTGTCGGAGAGAGCAAGATACC	phage016a_WW2866	19215	19251
.	Porphyromonas gulae	TACAGCAGATAGATAAGCGCGGAGGGGAGCTGTGTA	phage016a_WW2866	20557	20592
.	Porphyromonas gingivalis	CGAAGAGGCGTTCTCGGTAGCGAGCGAGAA	phage016a_WW2866	21089	21118
.	Porphyromonas gingivalis	CCGGAGCTGGTTCTGGATCAGGAGCACCAG	phage016a_WW2866	22220	22249
.	Porphyromonas gingivalis	GAAGCGGATCAGCGGAAAAGCGGACATGTA	phage016a_WW2866	22955	22984
.	Porphyromonas sp. COT-052 OH4946	GTACCAACGACCTCTCTGCATCCGTCCGCGAAC	phage016a_WW2866	23425	23457
.	Porphyromonas gingivalis	ATCTGATCGCGGAGCTGGGCAAGCAGACCTACCTGG	phage016a_WW2866	24595	24630
.	Porphyromonas gingivalis	ACCTGGGCATCGTGCCCCGGTTCGTTTTCGGTCCGACC	phage016a_WW2866	24625	24662
.	Porphyromonas gingivalis	TCGGACCGAAAACGAACCGGGGCACGATGCCCAGGT	phage016a_WW2866	24625	24660
.	Porphyromonas gingivalis	CGGACCGAAAACGAACCGGGGCACGATGCCCAGGT	phage016a_WW2866	24625	24659
.	Porphyromonas gingivalis	AATTTGCGAGTAAAAGCAGAAGTGGAAATAATAG	phage016a_WW2866	25350	25383
.	Porphyromonas gingivalis	ATGAGAGCGGGTGATATGATTGTAAGACTCAGAAAA	phage016a_WW2866	25460	25495
.	Porphyromonas gingivalis	CACGCAGAAGGGTGACAAATTCGTTTGCGGAGGCAG	phage016a_WW2866	26155	26190
.	Porphyromonas gingivalis	TTTTTTTAGAAAGAATCCCGCCTCGGACATAGCCGA	phage016a_WW2866	26393	26428
.	Porphyromonas gingivalis	ATCACGATATATATCGTCACCCTGAGAAGCCGGGA	phage016a_WW2866	26562	26596
.	Porphyromonas gingivalis	ATCACGATATATATCGTCACCCTGAGAAGCCGGGA	phage016a_WW2866	26562	26596
.	Porphyromonas gingivalis	AGGGTGCAGATAGGGCTTAGAACCCTATCT	phage016a_WW2866	26664	26693
.	Porphyromonas gingivalis	CGCTGTTTCTTTCTACTAAAGCTGTCGTTTTCATAA	phage016a_WW2866	26732	26767
.	Porphyromonas gingivalis	TAAGACTCGATAACCTCTTTCACAGAGTTCTCAAAG	phage016a_WW2866	26853	26888
.	Porphyromonas gingivalis A7A1-28	CCCACGAAATTCTCACGAAACTACGTCAAGTGATGA	phage016a_WW2866	28730	28765
.	Porphyromonas gingivalis ATCC 33277	GATGGTGTCGACATCATACGACAATAGATCGTCGA	phage016a_WW2866	28781	28815
.	Porphyromonas gingivalis ATCC 33277	GATGGTGTCGACATCATACGACAATAGATCGTCGA	phage016a_WW2866	28781	28815
.	Porphyromonas gingivalis 381	GATGGTGTCGACATCATACGACAATAGATCGTCGA	phage016a_WW2866	28781	28815
.	Porphyromonas gingivalis 381	GATGGTGTCGACATCATACGACAATAGATCGTCGA	phage016a_WW2866	28781	28815
.	Porphyromonas gingivalis ATCC 33277	GATGGTGTCGACATCATACGACAATAGATCGTCGA	phage016a_WW2866	28781	28815
.	Porphyromonas gingivalis ATCC 33277	GATGGTGTCGACATCATACGACAATAGATCGTCGA	phage016a_WW2866	28781	28815
.	Porphyromonas gingivalis	AAGTGACGCTGCGCATCTCCGGCGAGCACGCCCGTC	phage016a_WW2866	28829	28864
.	Porphyromonas gingivalis	GGAGGCGAGGAATGAGAACTACAAACAGTT	phage016a_WW2866	28897	28926
.	Porphyromonas gingivalis	AAGGGCGAAACTGTACTCGACATCTGCAGC	phage016a_WW2866	29067	29096
.	Porphyromonas gingivalis SJD4	CGGTAGAAAAGAAGTGGGTGGCTTCGTCCGTCTTTG	phage016a_WW2866	29462	29497
.	Porphyromonas gingivalis A7A1-28	AGCGTGAACCCTGCCTCCAGCAGGGCATCATGTACG	phage016a_WW2866	29559	29594
.	Porphyromonas gingivalis	ACGAAATGATCAAAAAGGAGTTTATCCACCGCAC	phage016a_WW2866	29755	29788
.	Porphyromonas gingivalis SJD12	CCCCAGATGACGCGATTGTACAGGGCTGCCTTAT	phage016a_WW2866	29998	30031
.	Porphyromonas gingivalis	ATCGGCTCGAGCAGTACAAGAACAAGATCGGCTAC	phage016a_WW2866	30396	30430
.	Porphyromonas gingivalis	AGGCAGCCGCCTGGCGAAACTTGCAGATACAGGTCGG	phage016a_WW2866	31137	31173
.	Porphyromonas sp. COT-052 OH4946	CTCTGTACCTGTATGCTCAGCGACTGAAAAAGGCTT	phage016a_WW2866	31554	31589
.	Porphyromonas gulae	TGATTTCCGCTTCGGTCGTTTCCGGCATCTGCTTTGCGA	phage016a_WW2866	32235	32273
.	Porphyromonas gulae	CCGCAGAAGCATTGCGGAACGCGCTGAAGGAGAAG	phage016a_WW2866	32655	32689
.	Porphyromonas gulae	CTTCTCCTTCAGCGCGTTCCGCAATGCTTCTGCGG	phage016a_WW2866	32655	32689
.	Porphyromonas gingivalis	CATGGATATAATATCTCTCGAGCTGGAGGGTCTGAAT	phage016a_WW2866	33157	33193
.	Porphyromonas gingivalis	ATCGGCGGTTCGGTGGCTGCTGCTCTTCTTGCGGTG	phage016a_WW2866	33542	33577
.	Porphyromonas gingivalis	TGCGCGCAACACTCTCGAGGTAGAGCATCGCCGCTT	phage016a_WW2866	34592	34627
.	Porphyromonas gingivalis	ACTCGATCGTGAACGGCTATATCATCCCCCTGCAGC	phage016a_WW2866	34931	34966
.	Porphyromonas gingivalis	CCTCGGTAGCGCGGACAGCGTGCCGCCTGC	phage016a_WW2866	35941	35970
.	Porphyromonas gingivalis	TTATAAGCTGTCCTTTGAGGAGGCTGGGCGCGGTGC	phage016a_WW2866	36382	36417
.	Porphyromonas gingivalis	TCGCTTAGTCCCTTCTTCCATCACCCTTGC	phage016a_WW2866	36450	36479
.	Porphyromonas loveana	TCGACATCGTAGTAAGCGATATGTGCGCCCTCCT	phage016a_WW2866	37046	37079
.	Porphyromonas gingivalis ATCC 33277	GCTCGCGGAGGGAGAGGGTGCCGGTATCCTGCCTCC	phage016a_WW2866	37283	37318
.	Porphyromonas gingivalis 381	GCTCGCGGAGGGAGAGGGTGCCGGTATCCTGCCTCC	phage016a_WW2866	37283	37318
.	Porphyromonas gingivalis	GCTCGCGGAGGGAGAGGGTGCCGGTATCCTGCCTCC	phage016a_WW2866	37283	37318
.	Porphyromonas gingivalis ATCC 33277	GCTCGCGGAGGGAGAGGGTGCCGGTATCCTGCCTCC	phage016a_WW2866	37283	37318
.	Porphyromonas gulae	GCACCCTCTCCCTCCGCGAGCGCACATGGCTGCTGGA	phage016a_WW2866	37298	37334
.	Porphyromonas gulae	CCCTTGTCGTCAGAGAGTCTGTATGTGAAAGTGTAA	phage016a_WW2866	37440	37475
.	Porphyromonas gingivalis	GGGCGGTCGTATTGTTCTCTTGACTTACGACGTTGA	phage016a_WW2866	38057	38092
.	Porphyromonas gingivalis	TCCTGCTGCAGCAGGAGCCGACTTCCACGATGAGCG	phage016a_WW2866	38228	38263
.	Porphyromonas gingivalis	GCCAGAAACGCAACTTATGCTTGAAGGCCCGCTTGA	phage016a_WW2866	38423	38458
.	Porphyromonas gingivalis	ATTTCATATTCTTTTGTGTTTGAATTGTTCGATTAT	phage016a_WW2866	38488	38523
.	Porphyromonas gingivalis	AAACACAAAAGAATATGAAATCGGAAGTTC	phage016a_WW2866	38503	38532
.	Porphyromonas gingivalis	GCTGCTTGATCTTCGAGAGCGCAAGCGTGGAGGCGG	phage016a_WW2866	38575	38610
.	Porphyromonas gingivalis	TGATTGACAGCCTCCTGATTAGCCTTAAAGGCTTC	phage016a_WW2866	38874	38908
.	Porphyromonas gingivalis	GAGCGATGCAGGCTCGTTGGAAGAGGTCGGTATGCAG	phage016a_WW2866	39002	39038
.	Porphyromonas gingivalis	GTGGCAAGACGATAAAGTGGTACAAGCAGAACCCTGC	phage016a_WW2866	39778	39814
.	Porphyromonas gingivalis	AGGGGGAGAACGTATCTGTTATTTACCCGA	phage016a_WW2866	40197	40226
.	Porphyromonas gingivalis	ACGCAGATTCGGGTAAATAACAGATACGTTCTCCCC	phage016a_WW2866	40199	40234
.	Porphyromonas gingivalis	TCAGCAGCTCGGGGCAGGGCAGGATAATCGGAAGCC	phage016a_WW2866	40695	40730
.	Porphyromonas gingivalis	AACCTTGACAGTTCGACAGGTATGTAATTGATACAA	phage016a_WW2866	41426	41461
.	Porphyromonas gingivalis	AACCTTGACAGTTCGACAGGTATGTAATTGATACAA	phage016a_WW2866	41426	41461
.	Porphyromonas sp. COT-052 OH4946	AACGAAATGAAAAAGACAACAAACAGAAAACCCTC	phage016a_WW2866	41461	41495
.	Porphyromonas gingivalis A7A1-28	GGCGTGTTGATGCCGTGCCCGTTGTCGATCAGAAT	phage016a_WW2866	41760	41794
.	Porphyromonas gingivalis	TGAGGACGGCAGCGCAGAGCGTATTCTTCAGTATGTA	phage016a_WW2866	42246	42282
.	Porphyromonas gingivalis	TCCTCACGGAGAATCTTTTTCAGGACAATCGTTTG	phage016a_WW2866	42277	42311
.	Porphyromonas gingivalis	CACGGAGAATCTTTTTCAGGACAATCGTTTGGACG	phage016a_WW2866	42281	42315
.	Porphyromonas gingivalis SJD12	TCTTCGTCGCTGTCAGCGAGCAGGCTAAAGCTCGCA	phage016a_WW2866	43037	43072
.	Porphyromonas gingivalis SJD5	ATCTACTGCGAGGGTGTGCGTATCACGCTC	phage016a_WW2866	43249	43278
.	Porphyromonas gingivalis SJD2	GAGCGTGATACGCACACCCTCGCAGTAGAT	phage016a_WW2866	43249	43278
.	Porphyromonas gingivalis	TTAAGCGAAAGCTGTCCAAACTCCCCTTAGTTTGAA	phage016a_WW2866	43528	43563
.	Porphyromonas gingivalis ATCC 33277	AATTTTCATCAGAGCATAAAAAAGGGCAAACTTTTT	phage016a_WW2866	43596	43631
.	Porphyromonas gingivalis 381	AATTTTCATCAGAGCATAAAAAAGGGCAAACTTTTT	phage016a_WW2866	43596	43631
.	Porphyromonas gingivalis ATCC 33277	AATTTTCATCAGAGCATAAAAAAGGGCAAACTTTTT	phage016a_WW2866	43596	43631
.	Porphyromonas gingivalis F0566	TGATGTCGAATTCGATCCCCTGCGCGGCGGCATCTT	phage016a_WW2866	44374	44409
.	Porphyromonas gingivalis	GATTTCGTTGTCACTCTGAATTGTTTAACTGTTGC	phage016a_WW2866	45134	45168
.	Porphyromonas gingivalis	AGATTTCATACAATCTGTCCGCAGCCGGAAAGGCA	phage016a_WW2866	45757	45791
.	Porphyromonas gingivalis	GAGACTTGTGCGTGTTGCCAAGCCTGCTCCCGGATG	phage016a_WW2866	46233	46268
.	Porphyromonas gingivalis	AACGCATTTTATGTGCGCCAAGATAATTGGGGCAT	phage016a_WW2866	46421	46455
.	Porphyromonas gingivalis	AACGCATTTTATGTGCGCCAAGATAATTGGGGCAT	phage016a_WW2866	46421	46455
.	Porphyromonas gingivalis	AACGCATTTTATGTGCGCCAAGATAATTGGGGCAT	phage016a_WW2866	46421	46455
.	Porphyromonas gingivalis W50	ATGCCCCAATTATCTTGGCGCACATAAAATGCGTT	phage016a_WW2866	46421	46455
.	Porphyromonas gingivalis W83	AACGCATTTTATGTGCGCCAAGATAATTGGGGCAT	phage016a_WW2866	46421	46455
.	Porphyromonas gingivalis F0569	CTTCTTTACTCTATTTTATTTTCATACTCATGACCG	phage016a_WW2866	46622	46657
.	Porphyromonas gingivalis F0569	AGCGCGCATGTTCCGAGTTCCGTCTCGAAAAAATAT	phage016a_WW2866	46810	46845
.	Porphyromonas gingivalis	TCCCGAGCCGGATTCTTGATGAGTTCCGCG	phage016a_WW2866	46920	46949
.	Porphyromonas gingivalis	AAAACATTGCCACGCCGATAACGAACGTTTCAGCGGA	phage016a_WW2866	47058	47094
.	Porphyromonas gulae	TTATTTTGTCCGCGTGGGGGCAGTATAAAGGGGAGG	phage016a_WW2866	47109	47144
.	Porphyromonas gingivalis	GACGCCATCGGCCTCCCCTTTATACTGCCC	phage016a_WW2866	47126	47155
.	Porphyromonas gingivalis	TTCCCAATATAAAGACCCTCAAAGAGGAGG	phage016a_WW2866	47436	47465
.	Porphyromonas gingivalis	CGTTATACCTTCTATCGTCTTCAAATCTAAGGAT	phage016a_WW2866	47494	47527
.	Porphyromonas gingivalis TDC60	CGTTATACCTTCTATCGTCTTCAAATCTAAGGAT	phage016a_WW2866	47494	47527
.	Porphyromonas gingivalis	CTCTGTTATTCCGCGCGCCAATTTGGCGAGGCGGATA	phage016a_WW2866	48085	48121
.	Porphyromonas gingivalis	TATCCGCCTCGCCAAATTGGCGCGCGGAATAACAGAG	phage016a_WW2866	48085	48121
.	Porphyromonas gingivalis	TCAAGGAGTAAAACTGATAATTTTCTGGGAGCTTGA	phage016a_WW2866	48421	48456
.	Porphyromonas gingivalis F0566	GCAGCATGCTCAGCTCCTTCGGACGTACGAAACAGTA	phage016a_WW2866	48691	48727
.	Porphyromonas gingivalis AJW4	AAATGTCTATTGTGTTCGCTCAAGTATTCA	phage016a_WW2866	48753	48782
.	Porphyromonas gingivalis SJD4	AAGGGATATGCGAAGTTTGAAGAGGCTGTCACGGAC	phage016a_WW2866	49148	49183
.	Porphyromonas gingivalis	CTTCAATAAACGGATTCCACCCATTGCGCAGCTGCTC	phage016a_WW2866	49195	49231
.	Porphyromonas gingivalis	GAGCAGCTGCGCAATGGGTGGAATCCGTTTATTGAAG	phage016a_WW2866	49195	49231
.	Porphyromonas gingivalis	GAGCTGCGGGTGGGTAAGGAGACGTATGTG	phage016a_WW2866	49352	49381
.	Porphyromonas gingivalis	ATTGATGAGATTATTTCTTACACGCCCGCGGAGCTG	phage016a_WW2866	49376	49411
.	Porphyromonas gingivalis F0568	TCCCGCCTTTTCAAGGCGACAACGGGTAACTGCT	phage016a_WW2866	49487	49520
.	Porphyromonas gulae	CTCTTGATCTTACTCACTGCCGTCTTGTCAAGTTCGA	phage017a_JCVISC001	596	632
.	Porphyromonas gingivalis F0568	GAACTTGACAAGACGGCAGTGAGTAAGATCAAGAG	phage017a_JCVISC001	596	630
.	Porphyromonas gingivalis	AAATCGCGGCGGATTTGGGCGTAACGATTC	phage017a_JCVISC001	903	932
.	Porphyromonas gingivalis	TCAGAATATCTCCCGCCGCGCTCGAGTGCAATCTT	phage017a_JCVISC001	992	1026
.	Porphyromonas gingivalis	CTTCTTCTTAGAAAACCACAACTACCGTCTTCAA	phage017a_JCVISC001	1081	1114
.	Porphyromonas gingivalis	CTCTTGTAGAAGTCCATCGTGGGCGTGAAGTACT	phage017a_JCVISC001	2495	2528
.	Porphyromonas gingivalis ATCC 33277	CTCGTATCGACTTTCAAGCAGGCTGGAGTGCAGCCT	phage017a_JCVISC001	2811	2846
.	Porphyromonas gingivalis 381	CTCGTATCGACTTTCAAGCAGGCTGGAGTGCAGCCT	phage017a_JCVISC001	2811	2846
.	Porphyromonas gingivalis ATCC 33277	CTCGTATCGACTTTCAAGCAGGCTGGAGTGCAGCCT	phage017a_JCVISC001	2811	2846
.	Porphyromonas gingivalis	CAAGAAAATGATACTCCGAAGCGTTGTTCC	phage017a_JCVISC001	2948	2977
.	Porphyromonas gingivalis	ACGCTCGACGAGGGGGTACTGTACCCATATTGATTG	phage017a_JCVISC001	3068	3103
.	Porphyromonas gulae	TGCAGCGTGTGAGAGCGGAAATGCAGGTAG	phage017a_JCVISC001	3425	3454
.	Porphyromonas gulae	CTACCTGCATTTCCGCTCTCACACGCTGCA	phage017a_JCVISC001	3425	3454
.	Porphyromonas gingivalis ATCC 33277	CGCGTGGAAGGGGCATGTACACTTGTAGTTCGCCC	phage017a_JCVISC001	4047	4081
.	Porphyromonas gingivalis 381	CGCGTGGAAGGGGCATGTACACTTGTAGTTCGCCC	phage017a_JCVISC001	4047	4081
.	Porphyromonas gingivalis ATCC 33277	CGCGTGGAAGGGGCATGTACACTTGTAGTTCGCCC	phage017a_JCVISC001	4047	4081
.	Porphyromonas gingivalis	GAGGCGAAGCTGACGGAGGATGAACTGAAGAAACA	phage017a_JCVISC001	4244	4278
.	Porphyromonas gingivalis	CTCGACCTGTACGAGACGGGATACGCCCCATCCTCG	phage017a_JCVISC001	4397	4432
.	Porphyromonas gingivalis	GTCTTGCTTAGCCCTGCGAGCGTCTTCGTC	phage017a_JCVISC001	5161	5190
.	Porphyromonas sp. COT-052 OH4946	AGGTACCCAGATTGAGGTTAAAGAAGGGAGCCTCTT	phage017a_JCVISC001	6759	6794
.	Porphyromonas gulae	TGTGTCGGAGACCATCCCCGTGGAGCCCGGCCGCCGC	phage017a_JCVISC001	7534	7570
.	Porphyromonas sp. COT-052 OH4946	GGTAAAGCGTGTACTGGAGGATCGACCGATGTAGTA	phage017a_JCVISC001	7676	7711
.	Porphyromonas gingivalis SJD12	ACACTACTGTACAGCGCATCGTAATCGAACACCACGC	phage017a_JCVISC001	7860	7896
.	Porphyromonas gulae DSM 15663	ACAAAAAACGGCAAATATCCTACAACGTCCTACAAC	phage017a_JCVISC001	10003	10038
.	Porphyromonas gulae	GACTCGTGCGCGCGGATTATCCTTGGGACTGGTACTT	phage017a_JCVISC001	11553	11589
.	Porphyromonas gingivalis	TCAAATGGTCGATGATAGAGTGGATGCTGCTGCGTA	phage017a_JCVISC001	13227	13262
.	Porphyromonas gingivalis	GCCTATCACAGCAATGATGCCAAAGACCAG	phage017a_JCVISC001	14331	14360
.	Porphyromonas gingivalis	GCCTATCACAGCAATGATGCCAAAGACCAG	phage017a_JCVISC001	14331	14360
.	Porphyromonas gulae	TCAGCTCCGGATTCTCTTCATCCGCGTCTGTGGAGG	phage017a_JCVISC001	15291	15326
.	Porphyromonas gingivalis	TGGATCGATATGACAGCTATATACGCGATC	phage017a_JCVISC001	15806	15835
.	Porphyromonas gulae	GATACAGCATTGGGCGAACTTGAAGCCGGCTTCCAC	phage017a_JCVISC001	16769	16804
.	Porphyromonas gingivalis	GCGGACATCAAAAGAGAAAAATTCGGAATA	phage017a_JCVISC001	17478	17507
.	Porphyromonas gingivalis	GACATCGTGGAATCGTTCCTCATTACAGGGGTTTCTT	phage017a_JCVISC001	17543	17579
.	Porphyromonas gingivalis	TCTTCTTCTCGAATCCCAAGTCGGTCAGACTTGTGTC	phage017a_JCVISC001	17966	18002
.	Porphyromonas gingivalis	ACGGTATCGACTACGTTGTCGGAGAGAGCAAGATACC	phage017a_JCVISC001	18455	18491
.	Porphyromonas gingivalis TDC60	TATCCATATTACGCTCGTACTCCTCGAACCAGTTATC	phage017a_JCVISC001	18775	18811
.	Porphyromonas gingivalis TDC60	GATAACTGGTTCGAGGAGTACGAGCGTAATATGGATA	phage017a_JCVISC001	18775	18811
.	Porphyromonas gingivalis TDC60	GCGAGGATGCGCGCGCATAGTAAGTAGCATTCCG	phage017a_JCVISC001	18997	19030
.	Porphyromonas gingivalis TDC60	CGGAATGCTACTTACTATGCGCGCGCATCCTCGC	phage017a_JCVISC001	18997	19030
.	Porphyromonas gingivalis	GGTACAGGTATCAGGATATTATGAAGATCGATCTGA	phage017a_JCVISC001	19190	19225
.	Porphyromonas gingivalis	CAGAAGCCATTTCCGCCTGTCCCGCCGGAGC	phage017a_JCVISC001	19384	19414
.	Porphyromonas gulae	TACAGCAGATAGATAAGCGCGGAGGGGAGCTGTGTA	phage017a_JCVISC001	19797	19832
.	Porphyromonas gingivalis	TCACGATAACTTCACGCTCAGAAAGATTGACTGGTT	phage017a_JCVISC001	20433	20468
.	Porphyromonas sp. COT-052 OH4946	GTGAAGCAGGACGATATACAAAGCTGGCTGGAGAGC	phage017a_JCVISC001	20808	20843
.	Porphyromonas gingivalis	CGGTTGTCCACGAACTCCAGCCCGGCAAACCG	phage017a_JCVISC001	20973	21004
.	Porphyromonas gingivalis	GTAACGACCTGCCGGTCTATATCGGCAGCTTCCTGAA	phage017a_JCVISC001	21253	21289
.	Porphyromonas gulae	AACGCATGGGTGGAAGCGAAACGCACGCAGATGAAG	phage017a_JCVISC001	21327	21362
.	Porphyromonas gingivalis	CCGGAGCTGGTTCTGGATCAGGAGCACCAG	phage017a_JCVISC001	21459	21488
.	Porphyromonas gingivalis TDC60	CCGAAAAGCAGATCACCGCCGTGCTGCCCGCCCCCC	phage017a_JCVISC001	22050	22085
.	Porphyromonas gingivalis TDC60	GGGGGGCGGGCAGCACGGCGGTGATCTGCTTTTCGG	phage017a_JCVISC001	22050	22085
.	Porphyromonas gingivalis	GTACGCGGACAACTTCTACAGCGCGATGGATTCGCT	phage017a_JCVISC001	22255	22290
.	Porphyromonas gingivalis	CGCAATTTGGCAAAGAGCTGGGAATACTCGAGGT	phage017a_JCVISC001	22464	22497
.	Porphyromonas gingivalis	CGGAAACCGCCACCTACTCGGTACCTAATCGCTGGC	phage017a_JCVISC001	22858	22893
.	Porphyromonas gingivalis	CGGAAACCGCCACCTACTCGGTACCTAATCGCTGGC	phage017a_JCVISC001	22858	22893
.	Porphyromonas gingivalis	GCAGCTGCTTTCGGACGAAATGTTCGTTCC	phage017a_JCVISC001	22892	22921
.	Porphyromonas gingivalis	TCTTGCAGGGTGTACTTATTCTTCTTCATCTTCTTG	phage017a_JCVISC001	25329	25364
.	Porphyromonas gingivalis	TTTTTTTAGAAAGAATCCCGCCTCGGACATAGCCGA	phage017a_JCVISC001	25620	25655
.	Porphyromonas gingivalis	ATCACGATATATATCGTCACCCTGAGAAGCCGGGA	phage017a_JCVISC001	25789	25823
.	Porphyromonas gingivalis	ATCACGATATATATCGTCACCCTGAGAAGCCGGGA	phage017a_JCVISC001	25789	25823
.	Porphyromonas gingivalis	CGCTGTTTCTTTCTACTAAAGCTGTCGTTTTCATAA	phage017a_JCVISC001	25959	25994
.	Porphyromonas gingivalis	ATTCTGTTTATCTCTTTTTCGATCTTGCTCATCTG	phage017a_JCVISC001	26291	26325
.	Porphyromonas gingivalis SJD4	TAACCTCTACGATGAGCGCACGACTCTGCGAGTCAT	phage017a_JCVISC001	27383	27418
.	Porphyromonas gingivalis	AAGGGCGAAACTGTACTCGACATCTGCAGC	phage017a_JCVISC001	27638	27667
.	Porphyromonas gulae	CGAGCGTGAACCCTGCCTCCAGCAGGGCATCATGAA	phage017a_JCVISC001	28132	28167
.	Porphyromonas gulae	TTCGGATGCCCTTGCCCTTGGCGTACTTGATGTCGAG	phage017a_JCVISC001	28526	28562
.	Porphyromonas gingivalis	GCCCGTGCCGCTGCCGCTCAGCGACTGCTCAACACG	phage017a_JCVISC001	30031	30066
.	Porphyromonas gingivalis ATCC 33277	GATACGAGCACCAAGGCTGCGATACCGATTGCGTA	phage017a_JCVISC001	30085	30119
.	Porphyromonas gingivalis 381	GATACGAGCACCAAGGCTGCGATACCGATTGCGTA	phage017a_JCVISC001	30085	30119
.	Porphyromonas gingivalis ATCC 33277	GATACGAGCACCAAGGCTGCGATACCGATTGCGTA	phage017a_JCVISC001	30085	30119
.	Porphyromonas gingivalis	AAGCCTTTTTCAGTCGCTGAGCATACAGGTATAGA	phage017a_JCVISC001	30126	30160
.	Porphyromonas gulae	TGATTTCCGCTTCGGTCGTTTCCGGCATCTGCTTTGCGA	phage017a_JCVISC001	30806	30844
.	Porphyromonas gingivalis ATCC 33277	GTACTGATAATTACGCTGCAAGGTCAGACGGTGAT	phage017a_JCVISC001	31331	31365
.	Porphyromonas gingivalis 381	GTACTGATAATTACGCTGCAAGGTCAGACGGTGAT	phage017a_JCVISC001	31331	31365
.	Porphyromonas gingivalis	GTACTGATAATTACGCTGCAAGGTCAGACGGTGAT	phage017a_JCVISC001	31331	31365
.	Porphyromonas gingivalis ATCC 33277	GTACTGATAATTACGCTGCAAGGTCAGACGGTGAT	phage017a_JCVISC001	31331	31365
.	Porphyromonas gingivalis ATCC 33277	TTGCCAGGGCTTGCTGATGCGCGCGCTCCAGCTGCT	phage017a_JCVISC001	31628	31663
.	Porphyromonas gingivalis 381	TTGCCAGGGCTTGCTGATGCGCGCGCTCCAGCTGCT	phage017a_JCVISC001	31628	31663
.	Porphyromonas gingivalis ATCC 33277	TTGCCAGGGCTTGCTGATGCGCGCGCTCCAGCTGCT	phage017a_JCVISC001	31628	31663
.	Porphyromonas gingivalis ATCC 33277	GCATCTTCGCAGGAAAGAAGAAGGCTCCGTCCTCGA	phage017a_JCVISC001	32986	33021
.	Porphyromonas gingivalis 381	GCATCTTCGCAGGAAAGAAGAAGGCTCCGTCCTCGA	phage017a_JCVISC001	32986	33021
.	Porphyromonas gingivalis	GCATCTTCGCAGGAAAGAAGAAGGCTCCGTCCTCGA	phage017a_JCVISC001	32986	33021
.	Porphyromonas gingivalis ATCC 33277	GCATCTTCGCAGGAAAGAAGAAGGCTCCGTCCTCGA	phage017a_JCVISC001	32986	33021
.	Porphyromonas gingivalis	ACGATGGGCAGCATCTTTGCTGCGAATGTGGATA	phage017a_JCVISC001	33288	33321
.	Porphyromonas gingivalis	ACTCGATCGTGAACGGCTATATCATCCCCCTGCAGC	phage017a_JCVISC001	33502	33537
.	Porphyromonas gingivalis	GCGGATAGCGGAAGGTCACGCTGCCGGCGAGGCGAT	phage017a_JCVISC001	33682	33717
.	Porphyromonas gingivalis ATCC 33277	TCTATCTGCGTATAGCCCTCGCCGTCCACGCCCTG	phage017a_JCVISC001	33774	33808
.	Porphyromonas gingivalis ATCC 33277	TCTATCTGCGTATAGCCCTCGCCGTCCACGCCCTG	phage017a_JCVISC001	33774	33808
.	Porphyromonas gingivalis 381	TCTATCTGCGTATAGCCCTCGCCGTCCACGCCCTG	phage017a_JCVISC001	33774	33808
.	Porphyromonas gingivalis 381	TCTATCTGCGTATAGCCCTCGCCGTCCACGCCCTG	phage017a_JCVISC001	33774	33808
.	Porphyromonas gingivalis ATCC 33277	TCTATCTGCGTATAGCCCTCGCCGTCCACGCCCTG	phage017a_JCVISC001	33774	33808
.	Porphyromonas gingivalis ATCC 33277	TCTATCTGCGTATAGCCCTCGCCGTCCACGCCCTG	phage017a_JCVISC001	33774	33808
.	Porphyromonas gingivalis F0568	CGACTTCTGTGTAGTCGAATCGATGAGTCCGCCCTGC	phage017a_JCVISC001	34178	34214
.	Porphyromonas gingivalis	GTCTTTCTTGACCAGCTCTGAATATCTCAAGTCCGC	phage017a_JCVISC001	34478	34513
.	Porphyromonas gingivalis	TCTTTCTTGACCAGCTCTGAATATCTCAAGTCCGC	phage017a_JCVISC001	34479	34513
.	Porphyromonas gingivalis	CATAGACGTAAGGCATACCCGTTTCGATCT	phage017a_JCVISC001	34780	34809
.	Porphyromonas gingivalis	CGCCCAGCCTCCTCAAAGGACAGCTTATAAAGGCT	phage017a_JCVISC001	34948	34982
.	Porphyromonas gingivalis	TTATAAGCTGTCCTTTGAGGAGGCTGGGCGCGGTGC	phage017a_JCVISC001	34953	34988
.	Porphyromonas gingivalis	GGGCGCGCATATCGCTTACTACGATGTCGAGACCGC	phage017a_JCVISC001	35621	35656
.	Porphyromonas gingivalis	ACGTGCTCGACCTTCCACGCTCAGAGGATGAGCGT	phage017a_JCVISC001	35677	35711
.	Porphyromonas gingivalis ATCC 33277	GCTCGCGGAGGGAGAGGGTGCCGGTATCCTGCCTCC	phage017a_JCVISC001	35854	35889
.	Porphyromonas gingivalis 381	GCTCGCGGAGGGAGAGGGTGCCGGTATCCTGCCTCC	phage017a_JCVISC001	35854	35889
.	Porphyromonas gingivalis	GCTCGCGGAGGGAGAGGGTGCCGGTATCCTGCCTCC	phage017a_JCVISC001	35854	35889
.	Porphyromonas gingivalis ATCC 33277	GCTCGCGGAGGGAGAGGGTGCCGGTATCCTGCCTCC	phage017a_JCVISC001	35854	35889
.	Porphyromonas gulae	CCCTTGTCGTCAGAGAGTCTGTATGTGAAAGTGTAA	phage017a_JCVISC001	36011	36046
.	Porphyromonas gingivalis ATCC 33277	TTCCTTCCAGTCGCAGCTTAAGATACTGCGACTAC	phage017a_JCVISC001	36344	36378
.	Porphyromonas gingivalis 381	TTCCTTCCAGTCGCAGCTTAAGATACTGCGACTAC	phage017a_JCVISC001	36344	36378
.	Porphyromonas gingivalis ATCC 33277	TTCCTTCCAGTCGCAGCTTAAGATACTGCGACTAC	phage017a_JCVISC001	36344	36378
.	Porphyromonas gingivalis	CACAGCAACATGCATTCCATCAAGCTCAAGCGTATA	phage017a_JCVISC001	36682	36717
.	Porphyromonas gingivalis	TCCTGCTGCAGCAGGAGCCGACTTCCACGATGAGCG	phage017a_JCVISC001	36799	36834
.	Porphyromonas gingivalis	GCCAGAAACGCAACTTATGCTTGAAGGCCCGCTTGA	phage017a_JCVISC001	36994	37029
.	Porphyromonas gingivalis ATCC 33277	AATATGAGATCGGAAACAATTATAGTTGCGTCGATAT	phage017a_JCVISC001	37085	37121
.	Porphyromonas gingivalis 381	AATATGAGATCGGAAACAATTATAGTTGCGTCGATAT	phage017a_JCVISC001	37085	37121
.	Porphyromonas gingivalis ATCC 33277	AATATGAGATCGGAAACAATTATAGTTGCGTCGATAT	phage017a_JCVISC001	37085	37121
.	Porphyromonas gingivalis	GCTGCTTGATCTTCGAGAGCGCAAGCGTGGAGGCGG	phage017a_JCVISC001	37146	37181
.	Porphyromonas gingivalis	GGAAATCACCTCGTTCAACAATGCGATGGGAGCTG	phage017a_JCVISC001	37300	37334
.	Porphyromonas gingivalis A7A1-28	GAAATCACCTCGTTCAACAATGCGATGGGAGCTGC	phage017a_JCVISC001	37301	37335
.	Porphyromonas gingivalis	TGATTGACAGCCTCCTGATTAGCCTTAAAGGCTTC	phage017a_JCVISC001	37445	37479
.	Porphyromonas gingivalis ATCC 33277	CTCCTTCACTTTGTCGACAATGTGCACTGTATTTG	phage017a_JCVISC001	37878	37912
.	Porphyromonas gingivalis 381	CTCCTTCACTTTGTCGACAATGTGCACTGTATTTG	phage017a_JCVISC001	37878	37912
.	Porphyromonas gingivalis	CTCCTTCACTTTGTCGACAATGTGCACTGTATTTG	phage017a_JCVISC001	37878	37912
.	Porphyromonas gingivalis ATCC 33277	CTCCTTCACTTTGTCGACAATGTGCACTGTATTTG	phage017a_JCVISC001	37878	37912
.	Porphyromonas gingivalis	ACAGCTAACCTCGCTGCCAGCAAGCTGAAAGCGGA	phage017a_JCVISC001	37916	37950
.	Porphyromonas gingivalis	ACAGCTAACCTCGCTGCCAGCAAGCTGAAAGCGGA	phage017a_JCVISC001	37916	37950
.	Porphyromonas gingivalis	CCAAAATCAACCCCGCAACAGGGAAGTGGAAAAAAG	phage017a_JCVISC001	37977	38012
.	Porphyromonas gingivalis A7A1-28	AGTCGGAGCCGTCTGCTTTTTTCCACTTCCCTGTTGC	phage017a_JCVISC001	37991	38027
.	Porphyromonas gingivalis	TTTCACCGTCTTCCCGCTGCCCTGCACAGACTTCTCG	phage017a_JCVISC001	38329	38365
.	Porphyromonas gingivalis A7A1-28	ACGAGCGTTTTGTCCAGATCCCACTTAGCGATCATG	phage017a_JCVISC001	38610	38645
.	Porphyromonas gingivalis	ACGCAGATTCGGGTAAATAACAGATACGTTCTCCCC	phage017a_JCVISC001	38770	38805
.	Porphyromonas gingivalis	ACAGACAGAGACCCAAAGTCGCCGCCATTTCCCG	phage017a_JCVISC001	38852	38885
.	Porphyromonas gingivalis	ATCTCAGCCCGTCTATCAAGTGGGTGGGCACAAGTC	phage017a_JCVISC001	38954	38989
.	Porphyromonas gingivalis ATCC 33277	TCACAATAACCGACAAAATGTCTCGCGTAACGTACAA	phage017a_JCVISC001	39761	39797
.	Porphyromonas gingivalis 381	TCACAATAACCGACAAAATGTCTCGCGTAACGTACAA	phage017a_JCVISC001	39761	39797
.	Porphyromonas gingivalis ATCC 33277	TCACAATAACCGACAAAATGTCTCGCGTAACGTACAA	phage017a_JCVISC001	39761	39797
.	Porphyromonas gingivalis	AACCTTGACAGTTCGACAGGTATGTAATTGATACAA	phage017a_JCVISC001	39997	40032
.	Porphyromonas gingivalis	AACCTTGACAGTTCGACAGGTATGTAATTGATACAA	phage017a_JCVISC001	39997	40032
.	Porphyromonas gingivalis ATCC 33277	AAACGAAATGAAAAAGACAACAAACAGAAGACCCTC	phage017a_JCVISC001	40031	40066
.	Porphyromonas gingivalis 381	AAACGAAATGAAAAAGACAACAAACAGAAGACCCTC	phage017a_JCVISC001	40031	40066
.	Porphyromonas gingivalis ATCC 33277	AAACGAAATGAAAAAGACAACAAACAGAAGACCCTC	phage017a_JCVISC001	40031	40066
.	Porphyromonas gingivalis	AGCCGTGAAGTTTTACCTCGCCTGCGGCCT	phage017a_JCVISC001	40070	40099
.	Porphyromonas gingivalis	AGCCGTGAAGTTTTACCTCGCCTGCGGCCT	phage017a_JCVISC001	40070	40099
.	Porphyromonas gingivalis	CGCCTGCGGCCTTATTTTCGTCGGCGTTGTGCTAT	phage017a_JCVISC001	40088	40122
.	Porphyromonas gingivalis	CACGGAGAATCTTTTTCAGGACAATCGTTTGGACG	phage017a_JCVISC001	40852	40886
.	Porphyromonas gingivalis	CGCAATAGATAAACTTGATTCCACCTCGACCGTTGC	phage017a_JCVISC001	41794	41829
.	Porphyromonas gingivalis ATCC 33277	AATTTTCATCAGAGCATAAAAAAGGGCAAACTTTTT	phage017a_JCVISC001	42167	42202
.	Porphyromonas gingivalis 381	AATTTTCATCAGAGCATAAAAAAGGGCAAACTTTTT	phage017a_JCVISC001	42167	42202
.	Porphyromonas gingivalis ATCC 33277	AATTTTCATCAGAGCATAAAAAAGGGCAAACTTTTT	phage017a_JCVISC001	42167	42202
.	Porphyromonas gulae	AGTTACAAAACGGAAATACAGAAAAAGAATTTTCAT	phage017a_JCVISC001	42194	42229
.	Porphyromonas gulae	ATAGTTACAAAACGGAAATACAGAAAAAGAATTTT	phage017a_JCVISC001	42197	42231
.	Porphyromonas gingivalis	TATACTCTGTTACGTCCATCTTGTTAGATGAACAAG	phage017a_JCVISC001	42512	42547
.	Porphyromonas gingivalis	TATACTCTGTTACGTCCATCTTGTTAGATGAACAAG	phage017a_JCVISC001	42512	42547
.	Porphyromonas gingivalis F0566	TGATGTCGAATTCGATCCCCTGCGCGGCGGCATCTT	phage017a_JCVISC001	42935	42970
.	Porphyromonas gingivalis ATCC 33277	AGAATACTTTGAAGTTGTATTCAATTACTTTGAA	phage017a_JCVISC001	43379	43412
.	Porphyromonas gingivalis 381	AGAATACTTTGAAGTTGTATTCAATTACTTTGAA	phage017a_JCVISC001	43379	43412
.	Porphyromonas gingivalis	AGAATACTTTGAAGTTGTATTCAATTACTTTGAA	phage017a_JCVISC001	43379	43412
.	Porphyromonas gingivalis ATCC 33277	AGAATACTTTGAAGTTGTATTCAATTACTTTGAA	phage017a_JCVISC001	43379	43412
.	Porphyromonas gulae	AACAAGAAAATGAAAGCAACAGTTAAACAA	phage017a_JCVISC001	43679	43708
.	Porphyromonas gulae	AACAAGAAAATGAAAGCAACAGTTAAACAA	phage017a_JCVISC001	43679	43708
.	Porphyromonas gulae	ACACGTATTTCTTCGATTTCTGAGTTACAGAATATA	phage017a_JCVISC001	44734	44769
.	Porphyromonas gingivalis	CAAGGAGCAACTGGATAGATTCCTGAGCACGCATGG	phage017a_JCVISC001	44914	44949
.	Porphyromonas gingivalis	CCATGCGTGCTCAGGAATCTATCCAGTTGCTCCTTG	phage017a_JCVISC001	44914	44949
.	Porphyromonas gingivalis	AGGATGATTGGCGGCGACTCGATGACAGGATGAAG	phage017a_JCVISC001	45578	45612
.	Porphyromonas gingivalis	GCGACTCGATGACAGGATGAAGCGAGGACG	phage017a_JCVISC001	45591	45620
.	Porphyromonas gingivalis	GTCCGAATTTTTGCCGGTTTGTCGGAAGTATAACGGG	phage017a_JCVISC001	45638	45674
.	Porphyromonas gingivalis SJD4	AAGGGATATGCGAAGTTTGAAGAGGCTGTCACGGAC	phage017a_JCVISC001	47438	47473
.	Porphyromonas gingivalis	ATTGATGAGATTATTTCTTACACGCCCGCGGAGCTG	phage017a_JCVISC001	47666	47701
.	Porphyromonas gingivalis	TGCGCGATTCACGAACTGAACCGAGACCCCAAGAT	phage018a_AFR5B1	916	950
.	Porphyromonas gingivalis	CTTCTTCTTAGAAAACCACAACTACCGTCTTCAA	phage018a_AFR5B1	1082	1115
.	Porphyromonas gingivalis SJD5	ACTTCGGTCGCTCTCGATCATAAAAATTAA	phage018a_AFR5B1	1259	1288
.	Porphyromonas gingivalis SJD2	TTAATTTTTATGATCGAGAGCGACCGAAGT	phage018a_AFR5B1	1259	1288
.	Porphyromonas gulae	CCCGATGAGTTAAAAGGACGATGTGTCCTCTTCA	phage018a_AFR5B1	1388	1421
.	Porphyromonas gulae DSM 15663	CCCGATGAGTTAAAAGGACGATGTGTCCTCTTCA	phage018a_AFR5B1	1388	1421
.	Porphyromonas gingivalis	TGATAACAGATGCGGCACCCTCACGGGGGT	phage018a_AFR5B1	1803	1832
.	Porphyromonas gingivalis	TATCCGCAGCTGGCTGATAACAGATGCGGCACCCTCA	phage018a_AFR5B1	1810	1846
.	Porphyromonas gingivalis	TCAGCGGCAGCACGTCGATATTTTCTATCA	phage018a_AFR5B1	2320	2349
.	Porphyromonas gulae	GATCTATATAGGTACAGTACCCCCTCGCCGAGCGTT	phage018a_AFR5B1	3075	3110
.	Porphyromonas gulae	AGCGTTAATGCGCCGGCTGCTCCTTGCGAGTGTATG	phage018a_AFR5B1	3105	3140
.	Porphyromonas gingivalis	CTTCGACGGACTCGTATTCTCCCATCTTCGAGAGG	phage018a_AFR5B1	3706	3740
.	Porphyromonas gingivalis	CACAGGACGGCGCGGCTGAAGAGTATGTAG	phage018a_AFR5B1	3744	3773
.	Porphyromonas gingivalis ATCC 33277	CGCGTGGAAGGGGCATGTACACTTGTAGTTCGCCC	phage018a_AFR5B1	4055	4089
.	Porphyromonas gingivalis 381	CGCGTGGAAGGGGCATGTACACTTGTAGTTCGCCC	phage018a_AFR5B1	4055	4089
.	Porphyromonas gingivalis ATCC 33277	CGCGTGGAAGGGGCATGTACACTTGTAGTTCGCCC	phage018a_AFR5B1	4055	4089
.	Porphyromonas gingivalis	GAGGCGAAGCTGACGGAGGATGAACTGAAGAAACA	phage018a_AFR5B1	4252	4286
.	Porphyromonas gingivalis	GCGGTAGCTGTCGCGGGCGAAGGTGAGTGCGACT	phage018a_AFR5B1	4308	4341
.	Porphyromonas gingivalis	CTCGACCTGTACGAGACGGGATACGCCCCATCCTCG	phage018a_AFR5B1	4405	4440
.	Porphyromonas gingivalis	CACTGTTACAGGACGGGTGGTCGGCTTCACAGGAA	phage018a_AFR5B1	4575	4609
.	Porphyromonas gingivalis	TTCCTGTGAAGCCGACCACCCGTCCTGTAACAGTG	phage018a_AFR5B1	4575	4609
.	Porphyromonas gingivalis F0568	TGAGGCAGGGCGGAAAGCCTGCAAGCGAAACGCCG	phage018a_AFR5B1	4884	4918
.	Porphyromonas gingivalis	GTCTTGCTTAGCCCTGCGAGCGTCTTCGTC	phage018a_AFR5B1	5169	5198
.	Porphyromonas gingivalis ATCC 33277	GGGCAGGCGTATTGCCCCACTTCTCCCCGAATGCAT	phage018a_AFR5B1	5360	5395
.	Porphyromonas gingivalis 381	GGGCAGGCGTATTGCCCCACTTCTCCCCGAATGCAT	phage018a_AFR5B1	5360	5395
.	Porphyromonas gingivalis ATCC 33277	GGGCAGGCGTATTGCCCCACTTCTCCCCGAATGCAT	phage018a_AFR5B1	5360	5395
.	Porphyromonas gulae	TACACGAGGAGGGCAGGCGTATTGCCCCACTTCTCC	phage018a_AFR5B1	5370	5405
.	Porphyromonas gingivalis	ACGTGGAGATCAAGATACCCGATTCGATGGAGGAG	phage018a_AFR5B1	5468	5502
.	Porphyromonas gingivalis	CTCCTCCATCGAATCGGGTATCTTGATCTCCACGT	phage018a_AFR5B1	5468	5502
.	Porphyromonas gulae	TGTGTCGGAGACCATCCCCGTGGAGCCCGGCCGCCGC	phage018a_AFR5B1	7542	7578
.	Porphyromonas gingivalis	ATACCTCCGTTCAGCACATCTTCCTGTGCC	phage018a_AFR5B1	7770	7799
.	Porphyromonas gingivalis SJD12	ACACTACTGTACAGCGCATCGTAATCGAACACCACGC	phage018a_AFR5B1	7868	7904
.	Porphyromonas gingivalis F0568	GATGTGGTGGCAGACTTCACAAACATGCCATATCCT	phage018a_AFR5B1	8245	8280
.	Porphyromonas gingivalis	CCATATCCTGATGAGTCTTTCTATGCAGTT	phage018a_AFR5B1	8272	8301
.	Porphyromonas gingivalis	GCCCGACATGAAAAAGTGGATACTTTTTCA	phage018a_AFR5B1	8584	8613
.	Porphyromonas gulae	CGCATGTGGCAATGGTCTCGATTCCATTCCACTTAG	phage018a_AFR5B1	8647	8682
.	Porphyromonas gulae	CTAAGTGGAATGGAATCGAGACCATTGCCACATGCG	phage018a_AFR5B1	8647	8682
.	Porphyromonas gingivalis	ACTCCGACAGCGTCGGGGGAGGAGAATTACTCGACA	phage018a_AFR5B1	9187	9222
.	Porphyromonas gulae DSM 15663	ACAAAAAACGGCAAATATCCTACAACGTCCTACAAC	phage018a_AFR5B1	10015	10050
.	Porphyromonas gulae	TATATCAATTTTCGTGACCGTCATTTCGTAACTGAT	phage018a_AFR5B1	10305	10340
.	Porphyromonas gingivalis	GAACAAGGCTGTTTTACACTTGAAACACATCAGC	phage018a_AFR5B1	11189	11222
.	Porphyromonas gingivalis	TTTATTTCTTGAGCGATTGCCTTCGCCTTCTTTGCG	phage018a_AFR5B1	11449	11484
.	Porphyromonas gulae	AGGAGCCTTCAGGCACATCGCTGCTGCTGAGGTC	phage018a_AFR5B1	11510	11543
.	Porphyromonas gingivalis	CGCGCACAAGTCCGGCAACTCGATAGTACGCCAA	phage018a_AFR5B1	11543	11576
.	Porphyromonas gingivalis	CGCGCACAAGTCCGGCAACTCGATAGTACGCCAA	phage018a_AFR5B1	11543	11576
.	Porphyromonas gingivalis	CGCGGATGCGCATACCTTTTCCACATGCGCGAAGA	phage018a_AFR5B1	11748	11782
.	Porphyromonas gingivalis	CAAAACCAAGGGCGGTGAGAACCGCCATGA	phage018a_AFR5B1	12273	12302
.	Porphyromonas gingivalis SJD5	TCTCTTGTAGAAGCTGTCACGAAGATGACA	phage018a_AFR5B1	12512	12541
.	Porphyromonas gingivalis	AATCTTTGCCATCGAATCATCCACGTATCCCATCTC	phage018a_AFR5B1	13133	13168
.	Porphyromonas gingivalis	GAGATGGGATACGTGGATGATTCGATGGCAAAGATT	phage018a_AFR5B1	13133	13168
.	Porphyromonas gingivalis	TCTTCTGCAGCTCGAAGTCGTTAGCCTTCA	phage018a_AFR5B1	13869	13898
.	Porphyromonas gingivalis	ATCCCATTTCTTGCATCCGCGGTTGTCGCT	phage018a_AFR5B1	13936	13965
.	Porphyromonas gingivalis	CAGGGAGTAGTTCCCTGCACGAGTTAGGTTATTCAT	phage018a_AFR5B1	14257	14292
.	Porphyromonas gingivalis	GCCTATCACAGCAATGATGCCAAAGACCAG	phage018a_AFR5B1	14343	14372
.	Porphyromonas gingivalis	GCCTATCACAGCAATGATGCCAAAGACCAG	phage018a_AFR5B1	14343	14372
.	Porphyromonas gingivalis	ATGTCATCTTTTGCGTTCGGTCGATGTCGGTCAGGCGA	phage018a_AFR5B1	14537	14574
.	Porphyromonas gingivalis W4087	ATGTCATCTTTTGCGTTCGGTCGATGTCGGTCAGGCGA	phage018a_AFR5B1	14537	14574
.	Porphyromonas gingivalis	AGTCGGAACGGTCTGCAAACCGATGGTACT	phage018a_AFR5B1	14831	14860
.	Porphyromonas gingivalis	TGAACCTCCTAAAGACCAGCCCGACGGAAAAGCCGA	phage018a_AFR5B1	15211	15246
.	Porphyromonas gulae	CAGTTTCGCCATCGGCGTTTCCGTCGGGCT	phage018a_AFR5B1	15363	15392
.	Porphyromonas gingivalis	CTCTCGCATCGACGAATTCCGTCTCATGCG	phage018a_AFR5B1	15687	15716
.	Porphyromonas gulae	AAATACGCTCGATACTTTCGAGCTTCCCTTTGAGCCG	phage018a_AFR5B1	16450	16486
.	Porphyromonas gulae	ATTGCGTTCGAGACCCCTGCAAGCGCAGAAACAATC	phage018a_AFR5B1	16487	16522
.	Porphyromonas gulae	GATACAGCATTGGGCGAACTTGAAGCCGGCTTCCAC	phage018a_AFR5B1	16916	16951
.	Porphyromonas gingivalis	GATTATAGCGGCAAGGTCAGGACGTATGGTTCGCTC	phage018a_AFR5B1	17364	17399
.	Porphyromonas gingivalis	ACGGTATCGACTACGTTGTCGGAGAGAGCAAGATACC	phage018a_AFR5B1	18602	18638
.	Porphyromonas gulae	TACAGCAGATAGATAAGCGCGGAGGGGAGCTGTGTA	phage018a_AFR5B1	19944	19979
.	Porphyromonas gingivalis	CGAAGAGGCGTTCTCGGTAGCGAGCGAGAA	phage018a_AFR5B1	20476	20505
.	Porphyromonas gingivalis	CGGTTGTCCACGAACTCCAGCCCGGCAAACCG	phage018a_AFR5B1	21121	21152
.	Porphyromonas gingivalis	GTAACGACCTGCCGGTCTATATCGGCAGCTTCCTGAA	phage018a_AFR5B1	21401	21437
.	Porphyromonas gingivalis	CCGGAGCTGGTTCTGGATCAGGAGCACCAG	phage018a_AFR5B1	21607	21636
.	Porphyromonas gingivalis	GAAGCGGATCAGCGGAAAAGCGGACATGTA	phage018a_AFR5B1	22342	22371
.	Porphyromonas sp. COT-052 OH4946	GTACCAACGACCTCTCTGCATCCGTCCGCGAAC	phage018a_AFR5B1	22812	22844
.	Porphyromonas gingivalis	GCAGCTGCTTTCGGACGAAATGTTCGTTCC	phage018a_AFR5B1	23039	23068
.	Porphyromonas gingivalis TDC60	TACCGTGTAACCGGTAAGATCCTCGCCGGCGATCGT	phage018a_AFR5B1	23304	23339
.	Porphyromonas gingivalis TDC60	ACGATCGCCGGCGAGGATCTTACCGGTTACACGGTA	phage018a_AFR5B1	23304	23339
.	Porphyromonas gingivalis	TGTACTCACGCTTTATGCCGGCTCCTCATACTCGGC	phage018a_AFR5B1	23441	23476
.	Porphyromonas gingivalis	AGCCGATGCCGTCCGCGCACAGGTGGTAGA	phage018a_AFR5B1	23674	23703
.	Porphyromonas gingivalis	TCAGAAGCTGCTCCACAGAATCGAAAGAGCTATCG	phage018a_AFR5B1	24196	24230
.	Porphyromonas gingivalis	AGCGAACAGGATGGCATTTTCGCAGGCAGC	phage018a_AFR5B1	25365	25394
.	Porphyromonas gingivalis	TCTTGCAGGGTGTACTTATTCTTCTTCATCTTCTTG	phage018a_AFR5B1	25476	25511
.	Porphyromonas gingivalis	TTTTTTTAGAAAGAATCCCGCCTCGGACATAGCCGA	phage018a_AFR5B1	25767	25802
.	Porphyromonas gingivalis	ATCACGATATATATCGTCACCCTGAGAAGCCGGGA	phage018a_AFR5B1	25936	25970
.	Porphyromonas gingivalis	ATCACGATATATATCGTCACCCTGAGAAGCCGGGA	phage018a_AFR5B1	25936	25970
.	Porphyromonas gingivalis	AGGGTGCAGATAGGGCTTAGAACCCTATCT	phage018a_AFR5B1	26038	26067
.	Porphyromonas gingivalis	CGCTGTTTCTTTCTACTAAAGCTGTCGTTTTCATAA	phage018a_AFR5B1	26103	26138
.	Porphyromonas gingivalis	TAAGACTCGATAACCTCTTTCACAGAGTTCTCAAAG	phage018a_AFR5B1	26224	26259
.	Porphyromonas gingivalis	CCGGAAGCTCCTCACTTCCGTAAGACTCGATAACCT	phage018a_AFR5B1	26244	26279
.	Porphyromonas gingivalis	ATTCTGTTTATCTCTTTTTCGATCTTGCTCATCTG	phage018a_AFR5B1	26435	26469
.	Porphyromonas gingivalis ATCC 33277	GATGGTGTCGACATCATACGACAATAGATCGTCGA	phage018a_AFR5B1	28134	28168
.	Porphyromonas gingivalis ATCC 33277	GATGGTGTCGACATCATACGACAATAGATCGTCGA	phage018a_AFR5B1	28134	28168
.	Porphyromonas gingivalis 381	GATGGTGTCGACATCATACGACAATAGATCGTCGA	phage018a_AFR5B1	28134	28168
.	Porphyromonas gingivalis 381	GATGGTGTCGACATCATACGACAATAGATCGTCGA	phage018a_AFR5B1	28134	28168
.	Porphyromonas gingivalis ATCC 33277	GATGGTGTCGACATCATACGACAATAGATCGTCGA	phage018a_AFR5B1	28134	28168
.	Porphyromonas gingivalis ATCC 33277	GATGGTGTCGACATCATACGACAATAGATCGTCGA	phage018a_AFR5B1	28134	28168
.	Porphyromonas gingivalis	AAGGGCGAAACTGTACTCGACATCTGCAGC	phage018a_AFR5B1	28420	28449
.	Porphyromonas gulae	TACTTTTTTGCAGCACCCGATTCGGTTCGTTCGAGT	phage018a_AFR5B1	29008	29043
.	Porphyromonas gulae	TTCGGATGCCCTTGCCCTTGGCGTACTTGATGTCGAG	phage018a_AFR5B1	29301	29337
.	Porphyromonas sp. COT-052 OH4946	CTCTGTACCTGTATGCTCAGCGACTGAAAAAGGCTT	phage018a_AFR5B1	30900	30935
.	Porphyromonas gingivalis	TCATCAGACAAAGAAGCGTTGTAAGAAGGCATGATC	phage018a_AFR5B1	31087	31122
.	Porphyromonas gingivalis	CACCTTCATCAGACAAAGAAGCGTTGTAAG	phage018a_AFR5B1	31098	31127
.	Porphyromonas gulae	CAGCGATTCAGAACTATCTGCAGCAGCTGGAGAAG	phage018a_AFR5B1	31149	31183
.	Porphyromonas gingivalis F0566	GATAGTCCCTGTCCCTGCGACTCGATCAGCTGCTTG	phage018a_AFR5B1	31309	31344
.	Porphyromonas gingivalis ATCC 33277	CCTCGAGCAGATCTTCCTGCTCTTTGATGAGTGAGG	phage018a_AFR5B1	31545	31580
.	Porphyromonas gingivalis 381	CCTCGAGCAGATCTTCCTGCTCTTTGATGAGTGAGG	phage018a_AFR5B1	31545	31580
.	Porphyromonas gingivalis ATCC 33277	CCTCGAGCAGATCTTCCTGCTCTTTGATGAGTGAGG	phage018a_AFR5B1	31545	31580
.	Porphyromonas gingivalis	TTATTCTTCGCCGTGATCTCCGCTTCGGTCGCTTC	phage018a_AFR5B1	31598	31632
.	Porphyromonas gingivalis	CCGCTTCAGCTCGTTGGTGTCGACTGTTTC	phage018a_AFR5B1	31718	31747
.	Porphyromonas gingivalis	CCGCTTCAGCTCGTTGGTGTCGACTGTTTC	phage018a_AFR5B1	31718	31747
.	Porphyromonas gingivalis ATCC 33277	GTACTGATAATTACGCTGCAAGGTCAGACGGTGAT	phage018a_AFR5B1	32106	32140
.	Porphyromonas gingivalis 381	GTACTGATAATTACGCTGCAAGGTCAGACGGTGAT	phage018a_AFR5B1	32106	32140
.	Porphyromonas gingivalis	GTACTGATAATTACGCTGCAAGGTCAGACGGTGAT	phage018a_AFR5B1	32106	32140
.	Porphyromonas gingivalis ATCC 33277	GTACTGATAATTACGCTGCAAGGTCAGACGGTGAT	phage018a_AFR5B1	32106	32140
.	Porphyromonas gingivalis ATCC 33277	TTGCCAGGGCTTGCTGATGCGCGCGCTCCAGCTGCT	phage018a_AFR5B1	32403	32438
.	Porphyromonas gingivalis 381	TTGCCAGGGCTTGCTGATGCGCGCGCTCCAGCTGCT	phage018a_AFR5B1	32403	32438
.	Porphyromonas gingivalis ATCC 33277	TTGCCAGGGCTTGCTGATGCGCGCGCTCCAGCTGCT	phage018a_AFR5B1	32403	32438
.	Porphyromonas gingivalis	TTCGTGTACTGACGCTCGACCACGTCGGAC	phage018a_AFR5B1	33888	33917
.	Porphyromonas gingivalis	GACATCGGCGGACAGATGACCGTTATCCCT	phage018a_AFR5B1	34105	34134
.	Porphyromonas gingivalis	ACGAGGCTGAGGTTGTGGATTGCGGCGACA	phage018a_AFR5B1	34736	34765
.	Porphyromonas gingivalis	AAGATGTTGCGATTGCGCAGGTGGGTGACGGTCGC	phage018a_AFR5B1	34808	34842
.	Porphyromonas gingivalis	GTCTTTCTTGACCAGCTCTGAATATCTCAAGTCCGC	phage018a_AFR5B1	35253	35288
.	Porphyromonas gingivalis	TCTTTCTTGACCAGCTCTGAATATCTCAAGTCCGC	phage018a_AFR5B1	35254	35288
.	Porphyromonas gingivalis	CGCCCAGCCTCCTCAAAGGACAGCTTATAAAGGCT	phage018a_AFR5B1	35723	35757
.	Porphyromonas gingivalis	TTATAAGCTGTCCTTTGAGGAGGCTGGGCGCGGTGC	phage018a_AFR5B1	35728	35763
.	Porphyromonas gingivalis	TCGCTTAGTCCCTTCTTCCATCACCCTTGC	phage018a_AFR5B1	35796	35825
.	Porphyromonas gingivalis	GGGCGCGCATATCGCTTACTACGATGTCGAGACCGC	phage018a_AFR5B1	36396	36431
.	Porphyromonas gingivalis ATCC 33277	GCTCGCGGAGGGAGAGGGTGCCGGTATCCTGCCTCC	phage018a_AFR5B1	36629	36664
.	Porphyromonas gingivalis 381	GCTCGCGGAGGGAGAGGGTGCCGGTATCCTGCCTCC	phage018a_AFR5B1	36629	36664
.	Porphyromonas gingivalis	GCTCGCGGAGGGAGAGGGTGCCGGTATCCTGCCTCC	phage018a_AFR5B1	36629	36664
.	Porphyromonas gingivalis ATCC 33277	GCTCGCGGAGGGAGAGGGTGCCGGTATCCTGCCTCC	phage018a_AFR5B1	36629	36664
.	Porphyromonas gulae	CCCTTGTCGTCAGAGAGTCTGTATGTGAAAGTGTAA	phage018a_AFR5B1	36786	36821
.	Porphyromonas gingivalis	GGGCGGTCGTATTGTTCTCTTGACTTACGACGTTGA	phage018a_AFR5B1	37403	37438
.	Porphyromonas gingivalis	GCCAGAAACGCAACTTATGCTTGAAGGCCCGCTTGA	phage018a_AFR5B1	37769	37804
.	Porphyromonas gingivalis ATCC 33277	AATATGAGATCGGAAACAATTATAGTTGCGTCGATAT	phage018a_AFR5B1	37860	37896
.	Porphyromonas gingivalis 381	AATATGAGATCGGAAACAATTATAGTTGCGTCGATAT	phage018a_AFR5B1	37860	37896
.	Porphyromonas gingivalis ATCC 33277	AATATGAGATCGGAAACAATTATAGTTGCGTCGATAT	phage018a_AFR5B1	37860	37896
.	Porphyromonas gingivalis	GCTGCTTGATCTTCGAGAGCGCAAGCGTGGAGGCGG	phage018a_AFR5B1	37921	37956
.	Porphyromonas gingivalis	GGAAATCACCTCGTTCAACAATGCGATGGGAGCTG	phage018a_AFR5B1	38075	38109
.	Porphyromonas gingivalis A7A1-28	GAAATCACCTCGTTCAACAATGCGATGGGAGCTGC	phage018a_AFR5B1	38076	38110
.	Porphyromonas gingivalis	TGATTGACAGCCTCCTGATTAGCCTTAAAGGCTTC	phage018a_AFR5B1	38220	38254
.	Porphyromonas gingivalis TDC60	GAGCGATGCAGGCTCGTTGGAAGAGGTCGGTATGCAA	phage018a_AFR5B1	38348	38384
.	Porphyromonas gingivalis TDC60	TTGCATACCGACCTCTTCCAACGAGCCTGCATCGCTC	phage018a_AFR5B1	38348	38384
.	Porphyromonas gingivalis ATCC 33277	CTCCTTCACTTTGTCGACAATGTGCACTGTATTTG	phage018a_AFR5B1	38653	38687
.	Porphyromonas gingivalis 381	CTCCTTCACTTTGTCGACAATGTGCACTGTATTTG	phage018a_AFR5B1	38653	38687
.	Porphyromonas gingivalis	CTCCTTCACTTTGTCGACAATGTGCACTGTATTTG	phage018a_AFR5B1	38653	38687
.	Porphyromonas gingivalis ATCC 33277	CTCCTTCACTTTGTCGACAATGTGCACTGTATTTG	phage018a_AFR5B1	38653	38687
.	Porphyromonas gingivalis	ACAGCTAACCTCGCTGCCAGCAAGCTGAAAGCGGA	phage018a_AFR5B1	38691	38725
.	Porphyromonas gingivalis	ACAGCTAACCTCGCTGCCAGCAAGCTGAAAGCGGA	phage018a_AFR5B1	38691	38725
.	Porphyromonas gingivalis	CCAAAATCAACCCCGCAACAGGGAAGTGGAAAAAAG	phage018a_AFR5B1	38752	38787
.	Porphyromonas gingivalis A7A1-28	AGTCGGAGCCGTCTGCTTTTTTCCACTTCCCTGTTGC	phage018a_AFR5B1	38766	38802
.	Porphyromonas gingivalis	TTTCACCGTCTTCCCGCTGCCCTGCACAGACTTCTCG	phage018a_AFR5B1	39104	39140
.	Porphyromonas gingivalis A7A1-28	ACGAGCGTTTTGTCCAGATCCCACTTAGCGATCATG	phage018a_AFR5B1	39385	39420
.	Porphyromonas gingivalis	AGGGGGAGAACGTATCTGTTATTTACCCGA	phage018a_AFR5B1	39543	39572
.	Porphyromonas gingivalis	ACGCAGATTCGGGTAAATAACAGATACGTTCTCCCC	phage018a_AFR5B1	39545	39580
.	Porphyromonas gingivalis	ACAGACAGAGACCCAAAGTCGCCGCCATTTCCCG	phage018a_AFR5B1	39627	39660
.	Porphyromonas gingivalis ATCC 33277	TCACAATAACCGACAAAATGTCTCGCGTAACGTACAA	phage018a_AFR5B1	40536	40572
.	Porphyromonas gingivalis 381	TCACAATAACCGACAAAATGTCTCGCGTAACGTACAA	phage018a_AFR5B1	40536	40572
.	Porphyromonas gingivalis ATCC 33277	TCACAATAACCGACAAAATGTCTCGCGTAACGTACAA	phage018a_AFR5B1	40536	40572
.	Porphyromonas gingivalis SJD4	TCATATATACCGTCCTGCTTGAGCCATTGTACGTTACG	phage018a_AFR5B1	40561	40598
.	Porphyromonas gingivalis	AACCTTGACAGTTCGACAGGTATGTAATTGATACAA	phage018a_AFR5B1	40772	40807
.	Porphyromonas gingivalis	AACCTTGACAGTTCGACAGGTATGTAATTGATACAA	phage018a_AFR5B1	40772	40807
.	Porphyromonas gingivalis	AGCCGTGAAGTTTTACCTCGCCTGCGGCCT	phage018a_AFR5B1	40845	40874
.	Porphyromonas gingivalis	AGCCGTGAAGTTTTACCTCGCCTGCGGCCT	phage018a_AFR5B1	40845	40874
.	Porphyromonas gingivalis	CGCCTGCGGCCTTATTTTCGTCGGCGTTGTGCTAT	phage018a_AFR5B1	40863	40897
.	Porphyromonas gingivalis	TGAGGACGGCAGCGCAGAGCGTATTCTTCAGTATGTA	phage018a_AFR5B1	41592	41628
.	Porphyromonas gingivalis	TCCTCACGGAGAATCTTTTTCAGGACAATCGTTTG	phage018a_AFR5B1	41623	41657
.	Porphyromonas gingivalis	CACGGAGAATCTTTTTCAGGACAATCGTTTGGACG	phage018a_AFR5B1	41627	41661
.	Porphyromonas gingivalis	GTTCTGTCGTGTCTACATCTTTTTTTTCGAACATA	phage018a_AFR5B1	42342	42376
.	Porphyromonas gingivalis	CGCAATAGATAAACTTGATTCCACCTCGACCGTTGC	phage018a_AFR5B1	42569	42604
.	Porphyromonas gingivalis ATCC 33277	AATTTTCATCAGAGCATAAAAAAGGGCAAACTTTTT	phage018a_AFR5B1	42943	42978
.	Porphyromonas gingivalis 381	AATTTTCATCAGAGCATAAAAAAGGGCAAACTTTTT	phage018a_AFR5B1	42943	42978
.	Porphyromonas gingivalis ATCC 33277	AATTTTCATCAGAGCATAAAAAAGGGCAAACTTTTT	phage018a_AFR5B1	42943	42978
.	Porphyromonas gingivalis ATCC 33277	AGAATACTTTGAAGTTGTATTCAATTACTTTGAA	phage018a_AFR5B1	43286	43319
.	Porphyromonas gingivalis 381	AGAATACTTTGAAGTTGTATTCAATTACTTTGAA	phage018a_AFR5B1	43286	43319
.	Porphyromonas gingivalis	AGAATACTTTGAAGTTGTATTCAATTACTTTGAA	phage018a_AFR5B1	43286	43319
.	Porphyromonas gingivalis ATCC 33277	AGAATACTTTGAAGTTGTATTCAATTACTTTGAA	phage018a_AFR5B1	43286	43319
.	Porphyromonas gulae	AACAAGAAAATGAAAGCAACAGTTAAACAA	phage018a_AFR5B1	43587	43616
.	Porphyromonas gulae	AACAAGAAAATGAAAGCAACAGTTAAACAA	phage018a_AFR5B1	43587	43616
.	Porphyromonas gingivalis ATCC 33277	GCAGGTTGATTATAATGTTGAAGATGCTTTAAGGG	phage018a_AFR5B1	43732	43766
.	Porphyromonas gingivalis 381	GCAGGTTGATTATAATGTTGAAGATGCTTTAAGGG	phage018a_AFR5B1	43732	43766
.	Porphyromonas gingivalis ATCC 33277	GCAGGTTGATTATAATGTTGAAGATGCTTTAAGGG	phage018a_AFR5B1	43732	43766
.	Porphyromonas gingivalis ATCC 33277	AATCCATGTTCATGAGGAGAGGATACGAGTTCTATT	phage018a_AFR5B1	44395	44430
.	Porphyromonas gingivalis 381	AATCCATGTTCATGAGGAGAGGATACGAGTTCTATT	phage018a_AFR5B1	44395	44430
.	Porphyromonas gingivalis	AATCCATGTTCATGAGGAGAGGATACGAGTTCTATT	phage018a_AFR5B1	44395	44430
.	Porphyromonas gingivalis ATCC 33277	AATCCATGTTCATGAGGAGAGGATACGAGTTCTATT	phage018a_AFR5B1	44395	44430
.	Porphyromonas gulae	ACACGTATTTCTTCGATTTCTGAGTTACAGAATATA	phage018a_AFR5B1	44642	44677
.	Porphyromonas gingivalis	CAAGGAGCAACTGGATAGATTCCTGAGCACGCATGG	phage018a_AFR5B1	44822	44857
.	Porphyromonas gingivalis	CCATGCGTGCTCAGGAATCTATCCAGTTGCTCCTTG	phage018a_AFR5B1	44822	44857
.	Porphyromonas gingivalis	CGATTCGTCTATGGATAAAAGATACTTTGA	phage018a_AFR5B1	44882	44911
.	Porphyromonas gulae	GTGGTCTGAGTAGCGAATCACATATTCGCCTTTTT	phage018a_AFR5B1	45276	45310
.	Porphyromonas gingivalis	AGGATGATTGGCGGCGACTCGATGACAGGATGAAG	phage018a_AFR5B1	45486	45520
.	Porphyromonas gingivalis	GCGACTCGATGACAGGATGAAGCGAGGACG	phage018a_AFR5B1	45499	45528
.	Porphyromonas gingivalis	GTCCGAATTTTTGCCGGTTTGTCGGAAGTATAACGGG	phage018a_AFR5B1	45546	45582
.	Porphyromonas sp. COT-052 OH4946	GAAATCGCCCTGCCTGTCGCAGAAGCTATCTGCAAC	phage018a_AFR5B1	45847	45882
.	Porphyromonas gulae	GTTGCAGATAGCTTCTGCGACAGGCAGGGCGATTT	phage018a_AFR5B1	45848	45882
.	Porphyromonas gulae	CAGACAGGAGATGGACATGTCTGTCCGAGACCTGTC	phage018a_AFR5B1	45975	46010
.	Porphyromonas gingivalis	TCCGTCACAGAGATATACACGCAAAGGAGAGAGCGG	phage018a_AFR5B1	46503	46538
.	Porphyromonas gingivalis	GAGGTGGTGATCAGGATGCTGATCGATCTCGACAT	phage018a_AFR5B1	46765	46799
.	Porphyromonas gingivalis	ATGTCGAGATCGATCAGCATCCTGATCACCACCTC	phage018a_AFR5B1	46765	46799
.	Porphyromonas gingivalis	CTTTGCGTATCAGGATCGTGCGACTCTTGTAGCTGA	phage018a_AFR5B1	46841	46876
.	Porphyromonas gingivalis SJD4	AAGGGATATGCGAAGTTTGAAGAGGCTGTCACGGAC	phage018a_AFR5B1	47346	47381
.	Porphyromonas gingivalis	GAGCTGCGGGTGGGTAAGGAGACGTATGTG	phage018a_AFR5B1	47550	47579
.	Porphyromonas gingivalis	ACATTGATAATCTTGTTATTGACGTGTAT	phage019a_ATCC49417	252	280
.	Porphyromonas gingivalis	ACATTGATAATCTTGTTATTGACGTGTAT	phage019a_ATCC49417	252	280
.	Porphyromonas gingivalis	TGCGCGATTCACGAACTGAACCGAGACCCCAAGAT	phage019a_ATCC49417	916	950
.	Porphyromonas gingivalis	CTTCTTCTTAGAAAACCACAACTACCGTCTTCAA	phage019a_ATCC49417	1082	1115
.	Porphyromonas gingivalis SJD5	ACTTCGGTCGCTCTCGATCATAAAAATTAA	phage019a_ATCC49417	1260	1289
.	Porphyromonas gingivalis SJD2	TTAATTTTTATGATCGAGAGCGACCGAAGT	phage019a_ATCC49417	1260	1289
.	Porphyromonas gingivalis	TTTTCACTTTTTCTTCTATTCCATCCATCT	phage019a_ATCC49417	1330	1359
.	Porphyromonas gulae	CCCGATGAGTTAAAAGGACGATGTGTCCTCTTCA	phage019a_ATCC49417	1389	1422
.	Porphyromonas gulae DSM 15663	CCCGATGAGTTAAAAGGACGATGTGTCCTCTTCA	phage019a_ATCC49417	1389	1422
.	Porphyromonas gingivalis	TGATAACAGATGCGGCACCCTCACGGGGGT	phage019a_ATCC49417	1807	1836
.	Porphyromonas gingivalis	TGACGCTCCCGTGGCTGAAGTCAGAAGAAG	phage019a_ATCC49417	2288	2317
.	Porphyromonas gingivalis F0569	TAGCGGAAGAGTTGGGGCTGACGGGGGTCGAACTTAT	phage019a_ATCC49417	2609	2645
.	Porphyromonas gingivalis F0569	GGATTCTCCTCAGAGATGAAATCCGGATTATCAAAA	phage019a_ATCC49417	2667	2702
.	Porphyromonas gingivalis	CAGCGATGAAGCGGTATTCCGCTCTTCGTTTATGGAA	phage019a_ATCC49417	3015	3051
.	Porphyromonas gingivalis	ACGCTCGACGAGGGGGTACTGTACCCATATTGATTG	phage019a_ATCC49417	3078	3113
.	Porphyromonas sp. COT-052 OH4946	AACAGAATGGTATTTGTTAGGGCTGTAAAAAAGCGA	phage019a_ATCC49417	3166	3201
.	Porphyromonas gulae	TGCAGCGTGTGAGAGCGGAAATGCAGGTAG	phage019a_ATCC49417	3435	3464
.	Porphyromonas gulae	CTACCTGCATTTCCGCTCTCACACGCTGCA	phage019a_ATCC49417	3435	3464
.	Porphyromonas gingivalis	CTTCGACGGACTCGTATTCTCCCATCTTCGAGAGG	phage019a_ATCC49417	3710	3744
.	Porphyromonas gingivalis	TTTTCAGGTTATTTATTATCTCTTCGTGT	phage019a_ATCC49417	3770	3798
.	Porphyromonas gingivalis	GCTGTCGTACCCCTCATACGCCTGAATCGGGCAATAT	phage019a_ATCC49417	3857	3893
.	Porphyromonas gingivalis	ATATTGCCCGATTCAGGCGTATGAGGGGTACGACAGC	phage019a_ATCC49417	3857	3893
.	Porphyromonas gulae	TACCTTCGCGCGTGACACCTACCGCGGCTGTATGGC	phage019a_ATCC49417	4321	4356
.	Porphyromonas gingivalis	CGTATCCTCTATTCGCGAGATGGGATGGACGGAG	phage019a_ATCC49417	5626	5659
.	Porphyromonas gulae	AGCTGAGTGTCGCCAACCGGCCGGGCAAGACCTTCA	phage019a_ATCC49417	6138	6173
.	Porphyromonas gingivalis F0569	TATACTCGACACCTTGAGATACAGCAATCGGCGTC	phage019a_ATCC49417	7575	7609
.	Porphyromonas gingivalis	TATACTTCTGCAGAGAGGTCTGGGAGAGGGCATCGCG	phage019a_ATCC49417	7637	7673
.	Porphyromonas gingivalis F0568	GATGTGGTGGCAGACTTCACAAACATGCCATATCCT	phage019a_ATCC49417	8203	8238
.	Porphyromonas gingivalis	CCATATCCTGATGAGTCTTTCTATGCAGTT	phage019a_ATCC49417	8230	8259
.	Porphyromonas gulae DSM 15663	ACAAAAAACGGCAAATATCCTACAACGTCCTACAAC	phage019a_ATCC49417	9437	9472
.	Porphyromonas gulae	GACTCGTGCGCGCGGATTATCCTTGGGACTGGTACTT	phage019a_ATCC49417	10987	11023
.	Porphyromonas sp. COT-052 OH4946	GCTCGTCCGTCTCTCGCTGAGCTGAAGGATGACCACC	phage019a_ATCC49417	11469	11505
.	Porphyromonas gingivalis	CAAAACCAAGGGCGGTGAGAACCGCCATGA	phage019a_ATCC49417	11695	11724
.	Porphyromonas gingivalis SJD5	TCTCTTGTAGAAGCTGTCACGAAGATGACA	phage019a_ATCC49417	11934	11963
.	Porphyromonas gingivalis SJD2	TCTCTTGTAGAAGCTGTCACGAAGATGACA	phage019a_ATCC49417	11934	11963
.	Porphyromonas gulae	GCCCCCGAGCACTCCGAGTCTCTTGATAT	phage019a_ATCC49417	14490	14518
.	Porphyromonas gingivalis	CTCTCGCATCGACGAATTCCGTCTCATGCG	phage019a_ATCC49417	15082	15111
.	Porphyromonas gulae	ATTGCGTTCGAGACCCCTGCAAGCGCAGAAACAATC	phage019a_ATCC49417	15882	15917
.	Porphyromonas gulae	GATACAGCATTGGGCGAACTTGAAGCCGGCTTCCAC	phage019a_ATCC49417	16311	16346
.	Porphyromonas gingivalis	ACGGTATCGACTACGTTGTCGGAGAGAGCAAGATACC	phage019a_ATCC49417	17997	18033
.	Porphyromonas gulae	TACAGCAGATAGATAAGCGCGGAGGGGAGCTGTGTA	phage019a_ATCC49417	19339	19374
.	Porphyromonas gingivalis	CGAAGAGGCGTTCTCGGTAGCGAGCGAGAA	phage019a_ATCC49417	19871	19900
.	Porphyromonas gingivalis	GAGGGTTCCGTGCTTGCCTTCTCCATCGACGGGT	phage019a_ATCC49417	20051	20084
.	Porphyromonas gingivalis	GTAACGACCTGCCGGTCTATATCGGCAGCTTCCTGAA	phage019a_ATCC49417	20796	20832
.	Porphyromonas gingivalis	CTTCATCTGCGTGCGTTTCGCTTCCACCCAGGCGTT	phage019a_ATCC49417	20870	20905
.	Porphyromonas gingivalis	CCGGAGCTGGTTCTGGATCAGGAGCACCAG	phage019a_ATCC49417	21002	21031
.	Porphyromonas gingivalis	GAAGCGGATCAGCGGAAAAGCGGACATGTA	phage019a_ATCC49417	21737	21766
.	Porphyromonas gingivalis	AGCCGATGCCGTCCGCGCACAGGTGGTAGA	phage019a_ATCC49417	23069	23098
.	Porphyromonas gingivalis	GATGTGAAGTTCTCCAGCACACCTTCGAGAGTGGAA	phage019a_ATCC49417	23312	23347
.	Porphyromonas gingivalis	ATCTGATCGCGGAGCTGGGCAAGCAGACCTACCTGG	phage019a_ATCC49417	23377	23412
.	Porphyromonas gingivalis	ACCTGGGCATCGTGCCCCGGTTCGTTTTCGGTCCGACC	phage019a_ATCC49417	23407	23444
.	Porphyromonas gingivalis	TCGGACCGAAAACGAACCGGGGCACGATGCCCAGGT	phage019a_ATCC49417	23407	23442
.	Porphyromonas gingivalis	CGGACCGAAAACGAACCGGGGCACGATGCCCAGGT	phage019a_ATCC49417	23407	23441
.	Porphyromonas gingivalis	TCAGAAGCTGCTCCACAGAATCGAAAGAGCTATCG	phage019a_ATCC49417	23591	23625
.	Porphyromonas gingivalis	AATTTGCGAGTAAAAGCAGAAGTGGAAATAATAG	phage019a_ATCC49417	24132	24165
.	Porphyromonas gingivalis	TTTTCTGAGTCTTACAACCATATCACCCGCTCTCAT	phage019a_ATCC49417	24242	24277
.	Porphyromonas gingivalis	ATGAGAGCGGGTGATATGGTTGTAAGACTCAGAAAA	phage019a_ATCC49417	24242	24277
.	Porphyromonas gingivalis	ATGAGAGCGGGTGATATGGTTGTAAGACTCAGAAA	phage019a_ATCC49417	24243	24277
.	Porphyromonas gingivalis	CCGATTTCGAGAAGATCCACTATTGGGTACGCTTTTT	phage019a_ATCC49417	24714	24750
.	Porphyromonas gingivalis	CTATTGGGTACGCTTTTTGGAGAGTCTTGTCAAGT	phage019a_ATCC49417	24733	24767
.	Porphyromonas gingivalis	ACATAAAATATCGAACGCTAAAATTTAAAAACGAAGA	phage019a_ATCC49417	24846	24882
.	Porphyromonas gingivalis SJD4	CTTCGTTTTTAAATTTTAGCGTTCGATATTTTATGT	phage019a_ATCC49417	24846	24881
.	Porphyromonas gingivalis	ATCACGATATATATCGTCACCCTGAGAAGCCGGGA	phage019a_ATCC49417	25275	25309
.	Porphyromonas gingivalis	ATCACGATATATATCGTCACCCTGAGAAGCCGGGA	phage019a_ATCC49417	25275	25309
.	Porphyromonas gingivalis	AGGGTGCAGATAGGGCTTAGAACCCTATCT	phage019a_ATCC49417	25377	25406
.	Porphyromonas gingivalis	CGCTGTTTCTTTCTACTAAAGCTGTCGTTTTCATAA	phage019a_ATCC49417	25445	25480
.	Porphyromonas gingivalis	TAAGACTCGATAACCTCTTTCACAGAGTTCTCAAAG	phage019a_ATCC49417	25566	25601
.	Porphyromonas gingivalis A7A1-28	CCCACGAAATTCTCACGAAACTACGTCAAGTGATGA	phage019a_ATCC49417	27442	27477
.	Porphyromonas gingivalis ATCC 33277	GATGGTGTCGACATCATACGACAATAGATCGTCGA	phage019a_ATCC49417	27493	27527
.	Porphyromonas gingivalis ATCC 33277	GATGGTGTCGACATCATACGACAATAGATCGTCGA	phage019a_ATCC49417	27493	27527
.	Porphyromonas gingivalis 381	GATGGTGTCGACATCATACGACAATAGATCGTCGA	phage019a_ATCC49417	27493	27527
.	Porphyromonas gingivalis 381	GATGGTGTCGACATCATACGACAATAGATCGTCGA	phage019a_ATCC49417	27493	27527
.	Porphyromonas gingivalis ATCC 33277	GATGGTGTCGACATCATACGACAATAGATCGTCGA	phage019a_ATCC49417	27493	27527
.	Porphyromonas gingivalis ATCC 33277	GATGGTGTCGACATCATACGACAATAGATCGTCGA	phage019a_ATCC49417	27493	27527
.	Porphyromonas gingivalis	AAGTGACGCTGCGCATCTCCGGCGAGCACGCCCGTC	phage019a_ATCC49417	27541	27576
.	Porphyromonas gingivalis	GGAGGCGAGGAATGAGAACTACAAACAGTT	phage019a_ATCC49417	27609	27638
.	Porphyromonas gingivalis	AAGGGCGAAACTGTACTCGACATCTGCAGC	phage019a_ATCC49417	27779	27808
.	Porphyromonas gingivalis	TCACTTCGTCAGTCGAAAAGAAGTGGGTGGCTTCG	phage019a_ATCC49417	28184	28218
.	Porphyromonas gulae	TTCGGATGCCCTTGCCCTTGGCGTACTTGATGTCGAG	phage019a_ATCC49417	28667	28703
.	Porphyromonas gingivalis	ATCGGCTCGAGCAGTACAAGAACAAGATCGGCTAC	phage019a_ATCC49417	29108	29142
.	Porphyromonas gulae	GGCGACTTCACGCTCGCGGTCTCTAAGAT	phage019a_ATCC49417	29755	29783
.	Porphyromonas gingivalis	AGGCAGCCGCCTGGCGAAACTTGCAGATACAGGTCGG	phage019a_ATCC49417	29849	29885
.	Porphyromonas gingivalis F0566	GATAGTCCCTGTCCCTGCGACTCGATCAGCTGCTTG	phage019a_ATCC49417	30675	30710
.	Porphyromonas gingivalis	CCGCTTCAGCTCGTTGGTGTCGACTGTTTC	phage019a_ATCC49417	31084	31113
.	Porphyromonas gingivalis	CCGCTTCAGCTCGTTGGTGTCGACTGTTTC	phage019a_ATCC49417	31084	31113
.	Porphyromonas gulae	CCGCAGAAGCATTGCGGAACGCGCTGAAGGAGAAG	phage019a_ATCC49417	31367	31401
.	Porphyromonas gulae	CTTCTCCTTCAGCGCGTTCCGCAATGCTTCTGCGG	phage019a_ATCC49417	31367	31401
.	Porphyromonas gingivalis F0569	ATCGTACTGATAATTACGCTGCAAGGTCAAACGG	phage019a_ATCC49417	31476	31509
.	Porphyromonas gingivalis	TTCGTGTACTGACGCTCGACCACGTCGGAC	phage019a_ATCC49417	33354	33383
.	Porphyromonas gingivalis	GACATCGGCGGACAGATGACCGTTATCCCT	phage019a_ATCC49417	33571	33600
.	Porphyromonas gingivalis	ACTCGATCGTGAACGGCTATATCATCCCCCTGCAGC	phage019a_ATCC49417	33743	33778
.	Porphyromonas gingivalis	CCTCGGTAGCGCGGACAGCGTGCCGCCTGC	phage019a_ATCC49417	34852	34881
.	Porphyromonas gingivalis	TTATAAGCTGTCCTTTGAGGAGGCTGGGCGCGGTGC	phage019a_ATCC49417	35293	35328
.	Porphyromonas gingivalis	TCGCTTAGTCCCTTCTTCCATCACCCTTGC	phage019a_ATCC49417	35361	35390
.	Porphyromonas gingivalis	ACGTGCTCGACCTTCCACGCTCAGAGGATGAGCGT	phage019a_ATCC49417	36017	36051
.	Porphyromonas gulae	CCCTTGTCGTCAGAGAGTCTGTATGTGAAAGTGTAA	phage019a_ATCC49417	36351	36386
.	Porphyromonas gingivalis	GGGCGGTCGTATTGTTCTCTTGACTTACGACGTTGA	phage019a_ATCC49417	36968	37003
.	Porphyromonas gingivalis	TCCTGCTGCAGCAGGAGCCGACTTCCACGATGAGCG	phage019a_ATCC49417	37139	37174
.	Porphyromonas gingivalis	GCCAGAAACGCAACTTATGCTTGAAGGCCCGCTTGA	phage019a_ATCC49417	37334	37369
.	Porphyromonas gingivalis	TCACGAACAAGACGCAGCTGATAAGCGCAATCAACT	phage019a_ATCC49417	37537	37572
.	Porphyromonas gingivalis	TCACGAACAAGACGCAGCTGATAAGCGCAATCAACT	phage019a_ATCC49417	37537	37572
.	Porphyromonas gingivalis	CGGCTCTCGAGAACGACAAGAAAACGAAGCTTCA	phage019a_ATCC49417	37681	37714
.	Porphyromonas gingivalis	TGATTGACAGCCTCCTGATTAGCCTTAAAGGCTTC	phage019a_ATCC49417	37785	37819
.	Porphyromonas gingivalis TDC60	GAGCGATGCAGGCTCGTTGGAAGAGGTCGGTATGCAA	phage019a_ATCC49417	37913	37949
.	Porphyromonas gingivalis TDC60	TTGCATACCGACCTCTTCCAACGAGCCTGCATCGCTC	phage019a_ATCC49417	37913	37949
.	Porphyromonas gingivalis	CCAAAATCAACCCCGCAACAGGGAAGTGGAAAAAAG	phage019a_ATCC49417	38317	38352
.	Porphyromonas gulae	TCAAGTGGGTGGGCACAAGTCTGCAGGTAAACGGT	phage019a_ATCC49417	39309	39343
.	Porphyromonas gingivalis	TCAGCAGCTCGGGGCAGGGCAGGATAATCGGAAGCC	phage019a_ATCC49417	39606	39641
.	Porphyromonas gingivalis A7A1-28	GGCGTGTTGATGCCGTGCCCGTTGTCGATCAGAAT	phage019a_ATCC49417	40671	40705
.	Porphyromonas gingivalis	TGAGGACGGCAGCGCAGAGCGTATTCTTCAGTATGTA	phage019a_ATCC49417	41157	41193
.	Porphyromonas gingivalis	TCCTCACGGAGAATCTTTTTCAGGACAATCGTTTG	phage019a_ATCC49417	41188	41222
.	Porphyromonas gingivalis	CACGGAGAATCTTTTTCAGGACAATCGTTTGGACG	phage019a_ATCC49417	41192	41226
.	Porphyromonas gingivalis SJD12	TCTTCGTCGCTGTCAGCGAGCAGGCTAAAGCTCGCA	phage019a_ATCC49417	41948	41983
.	Porphyromonas gingivalis F0566	TTACGCACGACGACTGCAGTCTGCTTTTCGTCAC	phage019a_ATCC49417	42104	42137
.	Porphyromonas gingivalis SJD5	ATCTACTGCGAGGGTGTGCGTATCACGCTC	phage019a_ATCC49417	42160	42189
.	Porphyromonas gingivalis SJD2	GAGCGTGATACGCACACCCTCGCAGTAGAT	phage019a_ATCC49417	42160	42189
.	Porphyromonas gingivalis	TTAAGCGAAAGCTGTCCAAACTCCCCTTAGTTTGAA	phage019a_ATCC49417	42437	42472
.	Porphyromonas gingivalis ATCC 33277	AATTTTCATCAGAGCATAAAAAAGGGCAAACTTTTT	phage019a_ATCC49417	42505	42540
.	Porphyromonas gingivalis 381	AATTTTCATCAGAGCATAAAAAAGGGCAAACTTTTT	phage019a_ATCC49417	42505	42540
.	Porphyromonas gingivalis ATCC 33277	AATTTTCATCAGAGCATAAAAAAGGGCAAACTTTTT	phage019a_ATCC49417	42505	42540
.	Porphyromonas gingivalis	TATACTCTGTTACGTCCATCTTGTTAGATGAACAAG	phage019a_ATCC49417	42850	42885
.	Porphyromonas gingivalis	TATACTCTGTTACGTCCATCTTGTTAGATGAACAAG	phage019a_ATCC49417	42850	42885
.	Porphyromonas gingivalis ATCC 33277	AGAATACTTTGAAGTTGTATTCAATTACTTTGAA	phage019a_ATCC49417	43717	43750
.	Porphyromonas gingivalis 381	AGAATACTTTGAAGTTGTATTCAATTACTTTGAA	phage019a_ATCC49417	43717	43750
.	Porphyromonas gingivalis	AGAATACTTTGAAGTTGTATTCAATTACTTTGAA	phage019a_ATCC49417	43717	43750
.	Porphyromonas gingivalis ATCC 33277	AGAATACTTTGAAGTTGTATTCAATTACTTTGAA	phage019a_ATCC49417	43717	43750
.	Porphyromonas gulae	AACAAGAAAATGAAAGCAACAGTTAAACAA	phage019a_ATCC49417	44016	44045
.	Porphyromonas gulae	AACAAGAAAATGAAAGCAACAGTTAAACAA	phage019a_ATCC49417	44016	44045
.	Porphyromonas gingivalis	TCATGCCTATGCAAGCGAGAGGCTCTTACA	phage019a_ATCC49417	44262	44291
.	Porphyromonas gingivalis AJW4	TAAAAGATGATACTGAAACCCTCTCGATAG	phage019a_ATCC49417	44731	44760
.	Porphyromonas gingivalis A7A1-28	GCAAAAATTCGGACAGGATTATTTTTTTCTCCTTCCG	phage019a_ATCC49417	45952	45988
.	Porphyromonas gingivalis	GTCCGAATTTTTGCCGGTTTGTCGGAAGTATAACGGG	phage019a_ATCC49417	45975	46011
.	Porphyromonas gingivalis	GAGGTGGTGATCAGGATGCTGATCGATCTCGACAT	phage019a_ATCC49417	47195	47229
.	Porphyromonas gingivalis	ATGTCGAGATCGATCAGCATCCTGATCACCACCTC	phage019a_ATCC49417	47195	47229
.	Porphyromonas gingivalis	CTTTGCGTATCAGGATCGTGCGACTCTTGTAGCTGA	phage019a_ATCC49417	47271	47306
.	Porphyromonas gingivalis SJD4	AAGGGATATGCGAAGTTTGAAGAGGCTGTCACGGAC	phage019a_ATCC49417	47776	47811
.	Porphyromonas gingivalis	GAGCTGCGGGTGGGTAAGGAGACGTATGTG	phage019a_ATCC49417	47980	48009
.	Porphyromonas gingivalis	ACATTGATAATCTTGTTATTGACGTGTAT	phage019b_ATCC49417	252	280
.	Porphyromonas gingivalis	ACATTGATAATCTTGTTATTGACGTGTAT	phage019b_ATCC49417	252	280
.	Porphyromonas gingivalis	TGCGCGATTCACGAACTGAACCGAGACCCCAAGAT	phage019b_ATCC49417	916	950
.	Porphyromonas gingivalis	CTTCTTCTTAGAAAACCACAACTACCGTCTTCAA	phage019b_ATCC49417	1082	1115
.	Porphyromonas gingivalis SJD5	ACTTCGGTCGCTCTCGATCATAAAAATTAA	phage019b_ATCC49417	1260	1289
.	Porphyromonas gingivalis SJD2	TTAATTTTTATGATCGAGAGCGACCGAAGT	phage019b_ATCC49417	1260	1289
.	Porphyromonas gingivalis	TTTTCACTTTTTCTTCTATTCCATCCATCT	phage019b_ATCC49417	1330	1359
.	Porphyromonas gulae	CCCGATGAGTTAAAAGGACGATGTGTCCTCTTCA	phage019b_ATCC49417	1389	1422
.	Porphyromonas gulae DSM 15663	CCCGATGAGTTAAAAGGACGATGTGTCCTCTTCA	phage019b_ATCC49417	1389	1422
.	Porphyromonas gingivalis	TGATAACAGATGCGGCACCCTCACGGGGGT	phage019b_ATCC49417	1807	1836
.	Porphyromonas gingivalis	TGACGCTCCCGTGGCTGAAGTCAGAAGAAG	phage019b_ATCC49417	2288	2317
.	Porphyromonas gingivalis F0569	TAGCGGAAGAGTTGGGGCTGACGGGGGTCGAACTTAT	phage019b_ATCC49417	2609	2645
.	Porphyromonas gingivalis F0569	GGATTCTCCTCAGAGATGAAATCCGGATTATCAAAA	phage019b_ATCC49417	2667	2702
.	Porphyromonas gingivalis	CAGCGATGAAGCGGTATTCCGCTCTTCGTTTATGGAA	phage019b_ATCC49417	3015	3051
.	Porphyromonas gingivalis	ACGCTCGACGAGGGGGTACTGTACCCATATTGATTG	phage019b_ATCC49417	3078	3113
.	Porphyromonas sp. COT-052 OH4946	AACAGAATGGTATTTGTTAGGGCTGTAAAAAAGCGA	phage019b_ATCC49417	3166	3201
.	Porphyromonas gulae	TGCAGCGTGTGAGAGCGGAAATGCAGGTAG	phage019b_ATCC49417	3435	3464
.	Porphyromonas gulae	CTACCTGCATTTCCGCTCTCACACGCTGCA	phage019b_ATCC49417	3435	3464
.	Porphyromonas gingivalis	CTTCGACGGACTCGTATTCTCCCATCTTCGAGAGG	phage019b_ATCC49417	3710	3744
.	Porphyromonas gingivalis	TTTTCAGGTTATTTATTATCTCTTCGTGT	phage019b_ATCC49417	3770	3798
.	Porphyromonas gingivalis	GCTGTCGTACCCCTCATACGCCTGAATCGGGCAATAT	phage019b_ATCC49417	3857	3893
.	Porphyromonas gingivalis	ATATTGCCCGATTCAGGCGTATGAGGGGTACGACAGC	phage019b_ATCC49417	3857	3893
.	Porphyromonas gulae	TACCTTCGCGCGTGACACCTACCGCGGCTGTATGGC	phage019b_ATCC49417	4321	4356
.	Porphyromonas gingivalis	CGTATCCTCTATTCGCGAGATGGGATGGACGGAG	phage019b_ATCC49417	5626	5659
.	Porphyromonas gulae	AGCTGAGTGTCGCCAACCGGCCGGGCAAGACCTTCA	phage019b_ATCC49417	6138	6173
.	Porphyromonas gingivalis F0569	TATACTCGACACCTTGAGATACAGCAATCGGCGTC	phage019b_ATCC49417	7575	7609
.	Porphyromonas gingivalis	TATACTTCTGCAGAGAGGTCTGGGAGAGGGCATCGCG	phage019b_ATCC49417	7637	7673
.	Porphyromonas gingivalis F0568	GATGTGGTGGCAGACTTCACAAACATGCCATATCCT	phage019b_ATCC49417	8203	8238
.	Porphyromonas gingivalis	CCATATCCTGATGAGTCTTTCTATGCAGTT	phage019b_ATCC49417	8230	8259
.	Porphyromonas gulae DSM 15663	ACAAAAAACGGCAAATATCCTACAACGTCCTACAAC	phage019b_ATCC49417	9437	9472
.	Porphyromonas gulae	GACTCGTGCGCGCGGATTATCCTTGGGACTGGTACTT	phage019b_ATCC49417	10987	11023
.	Porphyromonas sp. COT-052 OH4946	GCTCGTCCGTCTCTCGCTGAGCTGAAGGATGACCACC	phage019b_ATCC49417	11469	11505
.	Porphyromonas gingivalis	CAAAACCAAGGGCGGTGAGAACCGCCATGA	phage019b_ATCC49417	11695	11724
.	Porphyromonas gingivalis SJD5	TCTCTTGTAGAAGCTGTCACGAAGATGACA	phage019b_ATCC49417	11934	11963
.	Porphyromonas gingivalis SJD2	TCTCTTGTAGAAGCTGTCACGAAGATGACA	phage019b_ATCC49417	11934	11963
.	Porphyromonas gulae	GCCCCCGAGCACTCCGAGTCTCTTGATAT	phage019b_ATCC49417	14490	14518
.	Porphyromonas gingivalis	CTCTCGCATCGACGAATTCCGTCTCATGCG	phage019b_ATCC49417	15121	15150
.	Porphyromonas gulae	ATTGCGTTCGAGACCCCTGCAAGCGCAGAAACAATC	phage019b_ATCC49417	15921	15956
.	Porphyromonas gulae	GATACAGCATTGGGCGAACTTGAAGCCGGCTTCCAC	phage019b_ATCC49417	16350	16385
.	Porphyromonas gingivalis	ACGGTATCGACTACGTTGTCGGAGAGAGCAAGATACC	phage019b_ATCC49417	18036	18072
.	Porphyromonas gulae	TACAGCAGATAGATAAGCGCGGAGGGGAGCTGTGTA	phage019b_ATCC49417	19378	19413
.	Porphyromonas gingivalis	CGAAGAGGCGTTCTCGGTAGCGAGCGAGAA	phage019b_ATCC49417	19910	19939
.	Porphyromonas gingivalis	GAGGGTTCCGTGCTTGCCTTCTCCATCGACGGGT	phage019b_ATCC49417	20090	20123
.	Porphyromonas gingivalis	GTAACGACCTGCCGGTCTATATCGGCAGCTTCCTGAA	phage019b_ATCC49417	20835	20871
.	Porphyromonas gingivalis	CTTCATCTGCGTGCGTTTCGCTTCCACCCAGGCGTT	phage019b_ATCC49417	20909	20944
.	Porphyromonas gingivalis	CCGGAGCTGGTTCTGGATCAGGAGCACCAG	phage019b_ATCC49417	21041	21070
.	Porphyromonas gingivalis	GAAGCGGATCAGCGGAAAAGCGGACATGTA	phage019b_ATCC49417	21776	21805
.	Porphyromonas gingivalis	AGCCGATGCCGTCCGCGCACAGGTGGTAGA	phage019b_ATCC49417	23108	23137
.	Porphyromonas gingivalis	GATGTGAAGTTCTCCAGCACACCTTCGAGAGTGGAA	phage019b_ATCC49417	23351	23386
.	Porphyromonas gingivalis	ATCTGATCGCGGAGCTGGGCAAGCAGACCTACCTGG	phage019b_ATCC49417	23416	23451
.	Porphyromonas gingivalis	ACCTGGGCATCGTGCCCCGGTTCGTTTTCGGTCCGACC	phage019b_ATCC49417	23446	23483
.	Porphyromonas gingivalis	TCGGACCGAAAACGAACCGGGGCACGATGCCCAGGT	phage019b_ATCC49417	23446	23481
.	Porphyromonas gingivalis	CGGACCGAAAACGAACCGGGGCACGATGCCCAGGT	phage019b_ATCC49417	23446	23480
.	Porphyromonas gingivalis	TCAGAAGCTGCTCCACAGAATCGAAAGAGCTATCG	phage019b_ATCC49417	23630	23664
.	Porphyromonas gingivalis	AATTTGCGAGTAAAAGCAGAAGTGGAAATAATAG	phage019b_ATCC49417	24171	24204
.	Porphyromonas gingivalis	TTTTCTGAGTCTTACAACCATATCACCCGCTCTCAT	phage019b_ATCC49417	24281	24316
.	Porphyromonas gingivalis	ATGAGAGCGGGTGATATGGTTGTAAGACTCAGAAAA	phage019b_ATCC49417	24281	24316
.	Porphyromonas gingivalis	ATGAGAGCGGGTGATATGGTTGTAAGACTCAGAAA	phage019b_ATCC49417	24282	24316
.	Porphyromonas gingivalis	CCGATTTCGAGAAGATCCACTATTGGGTACGCTTTTT	phage019b_ATCC49417	24753	24789
.	Porphyromonas gingivalis	CTATTGGGTACGCTTTTTGGAGAGTCTTGTCAAGT	phage019b_ATCC49417	24772	24806
.	Porphyromonas gingivalis	ACATAAAATATCGAACGCTAAAATTTAAAAACGAAGA	phage019b_ATCC49417	24885	24921
.	Porphyromonas gingivalis SJD4	CTTCGTTTTTAAATTTTAGCGTTCGATATTTTATGT	phage019b_ATCC49417	24885	24920
.	Porphyromonas gingivalis	ATCACGATATATATCGTCACCCTGAGAAGCCGGGA	phage019b_ATCC49417	25314	25348
.	Porphyromonas gingivalis	ATCACGATATATATCGTCACCCTGAGAAGCCGGGA	phage019b_ATCC49417	25314	25348
.	Porphyromonas gingivalis	AGGGTGCAGATAGGGCTTAGAACCCTATCT	phage019b_ATCC49417	25416	25445
.	Porphyromonas gingivalis	CGCTGTTTCTTTCTACTAAAGCTGTCGTTTTCATAA	phage019b_ATCC49417	25484	25519
.	Porphyromonas gingivalis	TAAGACTCGATAACCTCTTTCACAGAGTTCTCAAAG	phage019b_ATCC49417	25605	25640
.	Porphyromonas gingivalis A7A1-28	CCCACGAAATTCTCACGAAACTACGTCAAGTGATGA	phage019b_ATCC49417	27481	27516
.	Porphyromonas gingivalis ATCC 33277	GATGGTGTCGACATCATACGACAATAGATCGTCGA	phage019b_ATCC49417	27532	27566
.	Porphyromonas gingivalis ATCC 33277	GATGGTGTCGACATCATACGACAATAGATCGTCGA	phage019b_ATCC49417	27532	27566
.	Porphyromonas gingivalis 381	GATGGTGTCGACATCATACGACAATAGATCGTCGA	phage019b_ATCC49417	27532	27566
.	Porphyromonas gingivalis 381	GATGGTGTCGACATCATACGACAATAGATCGTCGA	phage019b_ATCC49417	27532	27566
.	Porphyromonas gingivalis ATCC 33277	GATGGTGTCGACATCATACGACAATAGATCGTCGA	phage019b_ATCC49417	27532	27566
.	Porphyromonas gingivalis ATCC 33277	GATGGTGTCGACATCATACGACAATAGATCGTCGA	phage019b_ATCC49417	27532	27566
.	Porphyromonas gingivalis	AAGTGACGCTGCGCATCTCCGGCGAGCACGCCCGTC	phage019b_ATCC49417	27580	27615
.	Porphyromonas gingivalis	GGAGGCGAGGAATGAGAACTACAAACAGTT	phage019b_ATCC49417	27648	27677
.	Porphyromonas gingivalis	AAGGGCGAAACTGTACTCGACATCTGCAGC	phage019b_ATCC49417	27818	27847
.	Porphyromonas gingivalis	TCACTTCGTCAGTCGAAAAGAAGTGGGTGGCTTCG	phage019b_ATCC49417	28223	28257
.	Porphyromonas gulae	TTCGGATGCCCTTGCCCTTGGCGTACTTGATGTCGAG	phage019b_ATCC49417	28706	28742
.	Porphyromonas gingivalis	ATCGGCTCGAGCAGTACAAGAACAAGATCGGCTAC	phage019b_ATCC49417	29147	29181
.	Porphyromonas gulae	GGCGACTTCACGCTCGCGGTCTCTAAGAT	phage019b_ATCC49417	29794	29822
.	Porphyromonas gingivalis	AGGCAGCCGCCTGGCGAAACTTGCAGATACAGGTCGG	phage019b_ATCC49417	29888	29924
.	Porphyromonas gingivalis F0566	GATAGTCCCTGTCCCTGCGACTCGATCAGCTGCTTG	phage019b_ATCC49417	30714	30749
.	Porphyromonas gingivalis	CCGCTTCAGCTCGTTGGTGTCGACTGTTTC	phage019b_ATCC49417	31123	31152
.	Porphyromonas gingivalis	CCGCTTCAGCTCGTTGGTGTCGACTGTTTC	phage019b_ATCC49417	31123	31152
.	Porphyromonas gulae	CCGCAGAAGCATTGCGGAACGCGCTGAAGGAGAAG	phage019b_ATCC49417	31406	31440
.	Porphyromonas gulae	CTTCTCCTTCAGCGCGTTCCGCAATGCTTCTGCGG	phage019b_ATCC49417	31406	31440
.	Porphyromonas gingivalis F0569	ATCGTACTGATAATTACGCTGCAAGGTCAAACGG	phage019b_ATCC49417	31515	31548
.	Porphyromonas gingivalis	TTCGTGTACTGACGCTCGACCACGTCGGAC	phage019b_ATCC49417	33293	33322
.	Porphyromonas gingivalis	GACATCGGCGGACAGATGACCGTTATCCCT	phage019b_ATCC49417	33510	33539
.	Porphyromonas gingivalis	ACTCGATCGTGAACGGCTATATCATCCCCCTGCAGC	phage019b_ATCC49417	33682	33717
.	Porphyromonas gingivalis	CCTCGGTAGCGCGGACAGCGTGCCGCCTGC	phage019b_ATCC49417	34692	34721
.	Porphyromonas gingivalis	TTATAAGCTGTCCTTTGAGGAGGCTGGGCGCGGTGC	phage019b_ATCC49417	35133	35168
.	Porphyromonas gingivalis	TCGCTTAGTCCCTTCTTCCATCACCCTTGC	phage019b_ATCC49417	35201	35230
.	Porphyromonas gingivalis	ACGTGCTCGACCTTCCACGCTCAGAGGATGAGCGT	phage019b_ATCC49417	35857	35891
.	Porphyromonas gulae	CCCTTGTCGTCAGAGAGTCTGTATGTGAAAGTGTAA	phage019b_ATCC49417	36191	36226
.	Porphyromonas gingivalis	GGGCGGTCGTATTGTTCTCTTGACTTACGACGTTGA	phage019b_ATCC49417	36808	36843
.	Porphyromonas gingivalis	TCCTGCTGCAGCAGGAGCCGACTTCCACGATGAGCG	phage019b_ATCC49417	36979	37014
.	Porphyromonas gingivalis	GCCAGAAACGCAACTTATGCTTGAAGGCCCGCTTGA	phage019b_ATCC49417	37174	37209
.	Porphyromonas gingivalis	TCACGAACAAGACGCAGCTGATAAGCGCAATCAACT	phage019b_ATCC49417	37377	37412
.	Porphyromonas gingivalis	TCACGAACAAGACGCAGCTGATAAGCGCAATCAACT	phage019b_ATCC49417	37377	37412
.	Porphyromonas gingivalis	CGGCTCTCGAGAACGACAAGAAAACGAAGCTTCA	phage019b_ATCC49417	37521	37554
.	Porphyromonas gingivalis	TGATTGACAGCCTCCTGATTAGCCTTAAAGGCTTC	phage019b_ATCC49417	37625	37659
.	Porphyromonas gingivalis TDC60	GAGCGATGCAGGCTCGTTGGAAGAGGTCGGTATGCAA	phage019b_ATCC49417	37753	37789
.	Porphyromonas gingivalis TDC60	TTGCATACCGACCTCTTCCAACGAGCCTGCATCGCTC	phage019b_ATCC49417	37753	37789
.	Porphyromonas gingivalis	CCAAAATCAACCCCGCAACAGGGAAGTGGAAAAAAG	phage019b_ATCC49417	38157	38192
.	Porphyromonas gulae	TCAAGTGGGTGGGCACAAGTCTGCAGGTAAACGGT	phage019b_ATCC49417	39149	39183
.	Porphyromonas gingivalis	TCAGCAGCTCGGGGCAGGGCAGGATAATCGGAAGCC	phage019b_ATCC49417	39446	39481
.	Porphyromonas gingivalis A7A1-28	GGCGTGTTGATGCCGTGCCCGTTGTCGATCAGAAT	phage019b_ATCC49417	40511	40545
.	Porphyromonas gingivalis	TGAGGACGGCAGCGCAGAGCGTATTCTTCAGTATGTA	phage019b_ATCC49417	40997	41033
.	Porphyromonas gingivalis	TCCTCACGGAGAATCTTTTTCAGGACAATCGTTTG	phage019b_ATCC49417	41028	41062
.	Porphyromonas gingivalis	CACGGAGAATCTTTTTCAGGACAATCGTTTGGACG	phage019b_ATCC49417	41032	41066
.	Porphyromonas gingivalis SJD12	TCTTCGTCGCTGTCAGCGAGCAGGCTAAAGCTCGCA	phage019b_ATCC49417	41788	41823
.	Porphyromonas gingivalis F0566	TTACGCACGACGACTGCAGTCTGCTTTTCGTCAC	phage019b_ATCC49417	41944	41977
.	Porphyromonas gingivalis SJD5	ATCTACTGCGAGGGTGTGCGTATCACGCTC	phage019b_ATCC49417	42000	42029
.	Porphyromonas gingivalis SJD2	GAGCGTGATACGCACACCCTCGCAGTAGAT	phage019b_ATCC49417	42000	42029
.	Porphyromonas gingivalis	TTAAGCGAAAGCTGTCCAAACTCCCCTTAGTTTGAA	phage019b_ATCC49417	42277	42312
.	Porphyromonas gingivalis ATCC 33277	AATTTTCATCAGAGCATAAAAAAGGGCAAACTTTTT	phage019b_ATCC49417	42345	42380
.	Porphyromonas gingivalis 381	AATTTTCATCAGAGCATAAAAAAGGGCAAACTTTTT	phage019b_ATCC49417	42345	42380
.	Porphyromonas gingivalis ATCC 33277	AATTTTCATCAGAGCATAAAAAAGGGCAAACTTTTT	phage019b_ATCC49417	42345	42380
.	Porphyromonas gingivalis	TATACTCTGTTACGTCCATCTTGTTAGATGAACAAG	phage019b_ATCC49417	42690	42725
.	Porphyromonas gingivalis	TATACTCTGTTACGTCCATCTTGTTAGATGAACAAG	phage019b_ATCC49417	42690	42725
.	Porphyromonas gingivalis ATCC 33277	AGAATACTTTGAAGTTGTATTCAATTACTTTGAA	phage019b_ATCC49417	43557	43590
.	Porphyromonas gingivalis 381	AGAATACTTTGAAGTTGTATTCAATTACTTTGAA	phage019b_ATCC49417	43557	43590
.	Porphyromonas gingivalis	AGAATACTTTGAAGTTGTATTCAATTACTTTGAA	phage019b_ATCC49417	43557	43590
.	Porphyromonas gingivalis ATCC 33277	AGAATACTTTGAAGTTGTATTCAATTACTTTGAA	phage019b_ATCC49417	43557	43590
.	Porphyromonas gulae	AACAAGAAAATGAAAGCAACAGTTAAACAA	phage019b_ATCC49417	43856	43885
.	Porphyromonas gulae	AACAAGAAAATGAAAGCAACAGTTAAACAA	phage019b_ATCC49417	43856	43885
.	Porphyromonas gingivalis	TCATGCCTATGCAAGCGAGAGGCTCTTACA	phage019b_ATCC49417	44102	44131
.	Porphyromonas gingivalis AJW4	TAAAAGATGATACTGAAACCCTCTCGATAG	phage019b_ATCC49417	44571	44600
.	Porphyromonas gingivalis A7A1-28	GCAAAAATTCGGACAGGATTATTTTTTTCTCCTTCCG	phage019b_ATCC49417	45792	45828
.	Porphyromonas gingivalis	GTCCGAATTTTTGCCGGTTTGTCGGAAGTATAACGGG	phage019b_ATCC49417	45815	45851
.	Porphyromonas gingivalis	GAGGTGGTGATCAGGATGCTGATCGATCTCGACAT	phage019b_ATCC49417	47035	47069
.	Porphyromonas gingivalis	ATGTCGAGATCGATCAGCATCCTGATCACCACCTC	phage019b_ATCC49417	47035	47069
.	Porphyromonas gingivalis	CTTTGCGTATCAGGATCGTGCGACTCTTGTAGCTGA	phage019b_ATCC49417	47111	47146
.	Porphyromonas gingivalis SJD4	AAGGGATATGCGAAGTTTGAAGAGGCTGTCACGGAC	phage019b_ATCC49417	47616	47651
.	Porphyromonas gingivalis	GAGCTGCGGGTGGGTAAGGAGACGTATGTG	phage019b_ATCC49417	47820	47849
.	Porphyromonas gingivalis	TTTTCACTTTTTCTTCTATTCCATCCATCT	phage020a_SJD2	1287	1316
.	Porphyromonas gulae	CCCGATGAGTTAAAAGGACGATGTGTCCTCTTCA	phage020a_SJD2	1346	1379
.	Porphyromonas gulae DSM 15663	CCCGATGAGTTAAAAGGACGATGTGTCCTCTTCA	phage020a_SJD2	1346	1379
.	Porphyromonas gingivalis F0569	CTCCCGTTCTATCTCTATCTTCATACGCACGAGTTC	phage020a_SJD2	1692	1727
.	Porphyromonas gingivalis	GCTCAAGTATTCTAATTTGCCGGATGACAGAAGCA	phage020a_SJD2	1780	1814
.	Porphyromonas gingivalis	TGCTTCTGTCATCCGGCAAATTAGAATACTTGAGC	phage020a_SJD2	1780	1814
.	Porphyromonas gingivalis	AGAATACTTGAGCCGGCGATCTTGAGTATC	phage020a_SJD2	1802	1831
.	Porphyromonas gingivalis SJD4	ACTCATTGACACGCATGTGTCATAGCAATATCCTG	phage020a_SJD2	1927	1961
.	Porphyromonas gingivalis	GGTGAAGTGTTTTATCTCGTTGTCGAAATA	phage020a_SJD2	2214	2243
.	Porphyromonas gingivalis	TCAGCGGCAGCACGTCGATATTTTCTATCA	phage020a_SJD2	2288	2317
.	Porphyromonas gingivalis	CAGCGATGAAGCGGTATTCCGCTCTTCGTTTATGGAA	phage020a_SJD2	2976	3012
.	Porphyromonas gingivalis	ACGCTCGACGAGGGGGTACTGTACCCATATTGATTG	phage020a_SJD2	3039	3074
.	Porphyromonas gingivalis SJD4	AATCTCTACCTCATGAGCTTTCAGCAGCTCTGTGAA	phage020a_SJD2	3566	3601
.	Porphyromonas gulae	GCAGGAGCATGAAGGCATCTCCTTCCCGGAGGCGGT	phage020a_SJD2	3858	3893
.	Porphyromonas gingivalis	CTGCGTTGCGCTTCGTAGCCTTGATGCCTGCGGCG	phage020a_SJD2	4566	4600
.	Porphyromonas gingivalis	CGCCGCAGGCATCAAGGCTACGAAGCGCAACGCAG	phage020a_SJD2	4566	4600
.	Porphyromonas gingivalis	ATGTTTATCTCTATCTGTGTACGCAAGCGATCTGTG	phage020a_SJD2	5127	5162
.	Porphyromonas gingivalis	TATAGACTTCATCCATTAAGGCTGCCCATTCGGCGA	phage020a_SJD2	6239	6274
.	Porphyromonas gulae	ATCGGGTCGCTGCAGAAATACTTAGAGGGCACTCCTT	phage020a_SJD2	7321	7357
.	Porphyromonas gingivalis SJD4	GACCGCATTCATCATCTCTTTGAAATTCATATTCTAT	phage020a_SJD2	11012	11048
.	Porphyromonas gingivalis	TGATATGGCGATGATTCTGTTCCGAAGCCATCTGCA	phage020a_SJD2	12052	12087
.	Porphyromonas gulae	CGATAACGCTGAACATTCTTGTTGCATCTGGCAAAC	phage020a_SJD2	14538	14573
.	Porphyromonas gulae DSM 15663	CGATAACGCTGAACATTCTTGTTGCATCTGGCAAAC	phage020a_SJD2	14538	14573
.	Porphyromonas gingivalis	CGTCTTACTTATAGCCTTGTCATAATCCG	phage020a_SJD2	15195	15223
.	Porphyromonas gingivalis	GAGGTGCAAGCCTTCGTGCGTCAAATTCAGTGGGCT	phage020a_SJD2	16352	16387
.	Porphyromonas gulae	ACTGGATTTTTTTCTGATTTGTTCTTCGAT	phage020a_SJD2	17649	17678
.	Porphyromonas gingivalis	TTTTCAGTCGGTAGCGAAAACTACTTTTTATTTC	phage020a_SJD2	19104	19137
.	Porphyromonas gingivalis	TTTTCAGTCGGTAGCGAAAACTACTTTTTATTTC	phage020a_SJD2	19104	19137
.	Porphyromonas gingivalis	TTTTCAGTCGGTAGCGAAAACTACTTTTTATTTC	phage020a_SJD2	19104	19137
.	Porphyromonas gingivalis W50	GAAATAAAAAGTAGTTTTCGCTACCGACTGAAAA	phage020a_SJD2	19104	19137
.	Porphyromonas gingivalis W83	TTTTCAGTCGGTAGCGAAAACTACTTTTTATTTC	phage020a_SJD2	19104	19137
.	Porphyromonas gingivalis TDC60	TCTTTGTCCTGAAATAAAAAGTAGTTTTCGCTACCG	phage020a_SJD2	19112	19147
.	Porphyromonas gingivalis TDC60	CGGTAGCGAAAACTACTTTTTATTTCAGGACAAAGA	phage020a_SJD2	19112	19147
.	Porphyromonas gingivalis SJD4	GCAGCAATGGATATATCTTGTAAGTGTTCG	phage020a_SJD2	19860	19889
.	Porphyromonas gingivalis	CTTGACCCTCTTCTCGTTCTCTTTGCATAT	phage020a_SJD2	20123	20152
.	Porphyromonas gingivalis	CAGTCGCGACTTATCCGCGATCTCTCCAAT	phage020a_SJD2	22407	22436
.	Porphyromonas gulae	CTTCGCGAAATAAAGAAGTATCTCTCTAA	phage020a_SJD2	23207	23235
.	Porphyromonas gulae	AAAGTCTTTAGAACAGCGGGTCAGGCGATGCCGCTTT	phage020a_SJD2	25780	25816
.	Porphyromonas gulae	AAGAGAAGAGAGATAGTCCTTATTCGCAATTCGGCTG	phage020a_SJD2	28109	28145
.	Porphyromonas gulae	AGGAGCTGGAAGAGGCTTACAGAAAGAAGCGGCAAC	phage020a_SJD2	29197	29232
.	Porphyromonas gulae	GTTGCCGCTTCTTTCTGTAAGCCTCTTCCAGCTCCT	phage020a_SJD2	29197	29232
.	Porphyromonas gingivalis F0185	ATTGCCTTGTGCTGCTGCGATCTCGGATGCATACT	phage020a_SJD2	30559	30593
.	Porphyromonas gingivalis	GACCTTCTCCCACCTGCGGAATAGCGACATCGCTGA	phage020a_SJD2	32655	32690
.	Porphyromonas gingivalis F0185	AAAGCATCAAGTAGTCTGTACATATTCGCATCT	phage020a_SJD2	33649	33681
.	Porphyromonas sp. COT-052 OH4946	AGATCGCCGTGTTCGCGGAAGACTGTATGC	phage020a_SJD2	34944	34973
.	Porphyromonas gingivalis F0185	ACACCGGGTTTATTTTAGGTGTCACGGCATCCTTG	phage020a_SJD2	36576	36610
.	Porphyromonas gingivalis	TTAATGCAAAAACTATAGTCCTCAACGCTAAAGACGC	phage020a_SJD2	36998	37034
.	Porphyromonas gingivalis TDC60	TTAATGCAAAAACTATAGTCCTCAACGCTAAAGACGC	phage020a_SJD2	36998	37034
.	Porphyromonas gingivalis	AACCTTGACAGTTCGACAGGTATGTAATTGATACAA	phage020a_SJD2	38307	38342
.	Porphyromonas gingivalis	AACCTTGACAGTTCGACAGGTATGTAATTGATACAA	phage020a_SJD2	38307	38342
.	Porphyromonas gingivalis SJD4	TTTATTGTTTAGATTCGACTGGGAGGCGACGACCGT	phage020a_SJD2	40595	40630
.	Porphyromonas gingivalis	GTCGGTCGAGACTACGAGGACTTCCGGCTCAGGGAA	phage020a_SJD2	40925	40960
.	Porphyromonas gulae	TTTGGATAACTCTTTCTGTAGTTTCTAATCGCTCG	phage020a_SJD2	41663	41697
.	Porphyromonas gingivalis	TTTTCACTTTTTCTTCTATTCCATCCATCT	phage021a_SJD5	1287	1316
.	Porphyromonas gulae	CCCGATGAGTTAAAAGGACGATGTGTCCTCTTCA	phage021a_SJD5	1346	1379
.	Porphyromonas gulae DSM 15663	CCCGATGAGTTAAAAGGACGATGTGTCCTCTTCA	phage021a_SJD5	1346	1379
.	Porphyromonas gingivalis F0569	CTCCCGTTCTATCTCTATCTTCATACGCACGAGTTC	phage021a_SJD5	1692	1727
.	Porphyromonas gingivalis	GCTCAAGTATTCTAATTTGCCGGATGACAGAAGCA	phage021a_SJD5	1780	1814
.	Porphyromonas gingivalis	TGCTTCTGTCATCCGGCAAATTAGAATACTTGAGC	phage021a_SJD5	1780	1814
.	Porphyromonas gingivalis	AGAATACTTGAGCCGGCGATCTTGAGTATC	phage021a_SJD5	1802	1831
.	Porphyromonas gingivalis SJD4	ACTCATTGACACGCATGTGTCATAGCAATATCCTG	phage021a_SJD5	1927	1961
.	Porphyromonas gingivalis	GGTGAAGTGTTTTATCTCGTTGTCGAAATA	phage021a_SJD5	2195	2224
.	Porphyromonas gingivalis	TCAGCGGCAGCACGTCGATATTTTCTATCA	phage021a_SJD5	2269	2298
.	Porphyromonas gingivalis	CAGCGATGAAGCGGTATTCCGCTCTTCGTTTATGGAA	phage021a_SJD5	2957	2993
.	Porphyromonas gingivalis	ACGCTCGACGAGGGGGTACTGTACCCATATTGATTG	phage021a_SJD5	3020	3055
.	Porphyromonas gingivalis SJD4	AATCTCTACCTCATGAGCTTTCAGCAGCTCTGTGAA	phage021a_SJD5	3547	3582
.	Porphyromonas gulae	GCAGGAGCATGAAGGCATCTCCTTCCCGGAGGCGGT	phage021a_SJD5	3839	3874
.	Porphyromonas gingivalis	CTGCGTTGCGCTTCGTAGCCTTGATGCCTGCGGCG	phage021a_SJD5	4547	4581
.	Porphyromonas gingivalis	CGCCGCAGGCATCAAGGCTACGAAGCGCAACGCAG	phage021a_SJD5	4547	4581
.	Porphyromonas gingivalis	ATGTTTATCTCTATCTGTGTACGCAAGCGATCTGTG	phage021a_SJD5	5108	5143
.	Porphyromonas gingivalis	TATAGACTTCATCCATTAAGGCTGCCCATTCGGCGA	phage021a_SJD5	6220	6255
.	Porphyromonas gulae	ATCGGGTCGCTGCAGAAATACTTAGAGGGCACTCCTT	phage021a_SJD5	7302	7338
.	Porphyromonas gingivalis SJD4	GACCGCATTCATCATCTCTTTGAAATTCATATTCTAT	phage021a_SJD5	10993	11029
.	Porphyromonas gingivalis	TGATATGGCGATGATTCTGTTCCGAAGCCATCTGCA	phage021a_SJD5	12033	12068
.	Porphyromonas gulae	CGATAACGCTGAACATTCTTGTTGCATCTGGCAAAC	phage021a_SJD5	14519	14554
.	Porphyromonas gulae DSM 15663	CGATAACGCTGAACATTCTTGTTGCATCTGGCAAAC	phage021a_SJD5	14519	14554
.	Porphyromonas gingivalis	CGTCTTACTTATAGCCTTGTCATAATCCG	phage021a_SJD5	15176	15204
.	Porphyromonas gingivalis	GAGGTGCAAGCCTTCGTGCGTCAAATTCAGTGGGCT	phage021a_SJD5	16333	16368
.	Porphyromonas gulae	ACTGGATTTTTTTCTGATTTGTTCTTCGAT	phage021a_SJD5	17630	17659
.	Porphyromonas gingivalis	TTTTCAGTCGGTAGCGAAAACTACTTTTTATTTC	phage021a_SJD5	19085	19118
.	Porphyromonas gingivalis	TTTTCAGTCGGTAGCGAAAACTACTTTTTATTTC	phage021a_SJD5	19085	19118
.	Porphyromonas gingivalis	TTTTCAGTCGGTAGCGAAAACTACTTTTTATTTC	phage021a_SJD5	19085	19118
.	Porphyromonas gingivalis W50	GAAATAAAAAGTAGTTTTCGCTACCGACTGAAAA	phage021a_SJD5	19085	19118
.	Porphyromonas gingivalis W83	TTTTCAGTCGGTAGCGAAAACTACTTTTTATTTC	phage021a_SJD5	19085	19118
.	Porphyromonas gingivalis TDC60	TCTTTGTCCTGAAATAAAAAGTAGTTTTCGCTACCG	phage021a_SJD5	19093	19128
.	Porphyromonas gingivalis TDC60	CGGTAGCGAAAACTACTTTTTATTTCAGGACAAAGA	phage021a_SJD5	19093	19128
.	Porphyromonas gingivalis SJD4	GCAGCAATGGATATATCTTGTAAGTGTTCG	phage021a_SJD5	19841	19870
.	Porphyromonas gingivalis	CTTGACCCTCTTCTCGTTCTCTTTGCATAT	phage021a_SJD5	20104	20133
.	Porphyromonas gingivalis	CAGTCGCGACTTATCCGCGATCTCTCCAAT	phage021a_SJD5	22388	22417
.	Porphyromonas gulae	CTTCGCGAAATAAAGAAGTATCTCTCTAA	phage021a_SJD5	23188	23216
.	Porphyromonas gulae	AAAGTCTTTAGAACAGCGGGTCAGGCGATGCCGCTTT	phage021a_SJD5	25761	25797
.	Porphyromonas gulae	AAGAGAAGAGAGATAGTCCTTATTCGCAATTCGGCTG	phage021a_SJD5	28090	28126
.	Porphyromonas gulae	AGGAGCTGGAAGAGGCTTACAGAAAGAAGCGGCAAC	phage021a_SJD5	29178	29213
.	Porphyromonas gulae	GTTGCCGCTTCTTTCTGTAAGCCTCTTCCAGCTCCT	phage021a_SJD5	29178	29213
.	Porphyromonas gingivalis F0185	ATTGCCTTGTGCTGCTGCGATCTCGGATGCATACT	phage021a_SJD5	30540	30574
.	Porphyromonas gingivalis	GACCTTCTCCCACCTGCGGAATAGCGACATCGCTGA	phage021a_SJD5	32636	32671
.	Porphyromonas gingivalis F0185	AAAGCATCAAGTAGTCTGTACATATTCGCATCT	phage021a_SJD5	33630	33662
.	Porphyromonas sp. COT-052 OH4946	AGATCGCCGTGTTCGCGGAAGACTGTATGC	phage021a_SJD5	34925	34954
.	Porphyromonas gingivalis F0185	ACACCGGGTTTATTTTAGGTGTCACGGCATCCTTG	phage021a_SJD5	36557	36591
.	Porphyromonas gingivalis	TTAATGCAAAAACTATAGTCCTCAACGCTAAAGACGC	phage021a_SJD5	36979	37015
.	Porphyromonas gingivalis TDC60	TTAATGCAAAAACTATAGTCCTCAACGCTAAAGACGC	phage021a_SJD5	36979	37015
.	Porphyromonas gingivalis	AACCTTGACAGTTCGACAGGTATGTAATTGATACAA	phage021a_SJD5	38288	38323
.	Porphyromonas gingivalis	AACCTTGACAGTTCGACAGGTATGTAATTGATACAA	phage021a_SJD5	38288	38323
.	Porphyromonas gingivalis SJD4	TTTATTGTTTAGATTCGACTGGGAGGCGACGACCGT	phage021a_SJD5	40576	40611
.	Porphyromonas gingivalis	GTCGGTCGAGACTACGAGGACTTCCGGCTCAGGGAA	phage021a_SJD5	40906	40941
.	Porphyromonas gulae	TTTGGATAACTCTTTCTGTAGTTTCTAATCGCTCG	phage021a_SJD5	41644	41678
.	Porphyromonas gingivalis	TGACGCTCCCGTGGCTGAAGTCAGAAGAAG	phage022a_WW2931	2239	2268
.	Porphyromonas gingivalis	TGTATTTTCAGCCTTATGGCGGTCTCGCTG	phage022a_WW2931	2330	2359
.	Porphyromonas gingivalis	TTGCGGGATATACCCGTCCTCACATAGAAA	phage022a_WW2931	2471	2500
.	Porphyromonas gingivalis	CGAGCAGGCTGGAGTGCAGCCTTGGAATTTTTGTTT	phage022a_WW2931	2780	2815
.	Porphyromonas gulae	GCAGGAGCATGAAGGCATCTCCTTCCCGGAGGCGGT	phage022a_WW2931	3841	3876
.	Porphyromonas gingivalis	ATAAATGCCTTGCCGGGCACTTCAGGGATGGCGCGCT	phage022a_WW2931	4917	4953
.	Porphyromonas gingivalis	AGCGCGCCATCCCTGAAGTGCCCGGCAAGGCATTTAT	phage022a_WW2931	4917	4953
.	Porphyromonas gingivalis	CGAACGGCTGAAATCCTACGAAGCACAGGG	phage022a_WW2931	6751	6780
.	Porphyromonas gulae	ATCGGGTCGCTGCAGAAATACTTAGAGGGCACTCCTT	phage022a_WW2931	7295	7331
.	Porphyromonas gingivalis	TTCTTGTCGAAGTAAAACATCTTGCCTCCA	phage022a_WW2931	7632	7661
.	Porphyromonas gingivalis	TGGAGGCAAGATGTTTTACTTCGACAAGAA	phage022a_WW2931	7632	7661
.	Porphyromonas gingivalis W50	TTCTTGTCGAAGTAAAACATCTTGCCTCCA	phage022a_WW2931	7632	7661
.	Porphyromonas gingivalis W83	TTCTTGTCGAAGTAAAACATCTTGCCTCCA	phage022a_WW2931	7632	7661
.	Porphyromonas gingivalis SJD4	TGACAAATGCCTTCTTCGAGCAGGTTTCACAAGCT	phage022a_WW2931	13033	13067
.	Porphyromonas gingivalis	TGATATGGCGATGATTCTGTTCCGAAGCCATCTGCA	phage022a_WW2931	13261	13296
.	Porphyromonas gingivalis	CGTCTTACTTATAGCCTTGTCATAATCCG	phage022a_WW2931	16307	16335
.	Porphyromonas gingivalis	GAGGTGCAAGCCTTCGTGCGTCAAATTCAGTGGGCT	phage022a_WW2931	17464	17499
.	Porphyromonas gulae	ACTGGATTTTTTTCTGATTTGTTCTTCGAT	phage022a_WW2931	18761	18790
.	Porphyromonas gingivalis	AACAAGAGGTATATAAGAGCGGACGGCAGCTGTGT	phage022a_WW2931	19674	19708
.	Porphyromonas gingivalis	TTTTCAGTCGGTAGCGAAAACTACTTTTTATTTC	phage022a_WW2931	20216	20249
.	Porphyromonas gingivalis	TTTTCAGTCGGTAGCGAAAACTACTTTTTATTTC	phage022a_WW2931	20216	20249
.	Porphyromonas gingivalis	TTTTCAGTCGGTAGCGAAAACTACTTTTTATTTC	phage022a_WW2931	20216	20249
.	Porphyromonas gingivalis W50	GAAATAAAAAGTAGTTTTCGCTACCGACTGAAAA	phage022a_WW2931	20216	20249
.	Porphyromonas gingivalis W83	TTTTCAGTCGGTAGCGAAAACTACTTTTTATTTC	phage022a_WW2931	20216	20249
.	Porphyromonas gingivalis TDC60	TCTTTGTCCTGAAATAAAAAGTAGTTTTCGCTACCG	phage022a_WW2931	20224	20259
.	Porphyromonas gingivalis TDC60	CGGTAGCGAAAACTACTTTTTATTTCAGGACAAAGA	phage022a_WW2931	20224	20259
.	Porphyromonas gingivalis SJD4	GCAGCAATGGATATATCTTGTAAGTGTTCG	phage022a_WW2931	20972	21001
.	Porphyromonas gingivalis	CTTGACCCTCTTCTCGTTCTCTTTGCATAT	phage022a_WW2931	21235	21264
.	Porphyromonas gingivalis	CAGTCGCGACTTATCCGCGATCTCTCCAAT	phage022a_WW2931	23519	23548
.	Porphyromonas gulae	CTTCGCGAAATAAAGAAGTATCTCTCTAA	phage022a_WW2931	24319	24347
.	Porphyromonas gulae	AAAGTCTTTAGAACAGCGGGTCAGGCGATGCCGCTTT	phage022a_WW2931	27140	27176
.	Porphyromonas gulae	AGGAGCTGGAAGAGGCTTACAGAAAGAAGCGGCAAC	phage022a_WW2931	30293	30328
.	Porphyromonas gulae	GTTGCCGCTTCTTTCTGTAAGCCTCTTCCAGCTCCT	phage022a_WW2931	30293	30328
.	Porphyromonas gulae	CGCAGACGCGTATCCGCTTGGAGGCCAAGAAGCAGC	phage022a_WW2931	30872	30907
.	Porphyromonas gulae	GCTGCTTCTTGGCCTCCAAGCGGATACGCGTCTGCG	phage022a_WW2931	30872	30907
.	Porphyromonas gingivalis F0185	ATTGCCTTGTGCTGCTGCGATCTCGGATGCATACT	phage022a_WW2931	31655	31689
.	Porphyromonas gingivalis	GACCTTCTCCCACCTGCGGAATAGCGACATCGCTGA	phage022a_WW2931	33751	33786
.	Porphyromonas gingivalis F0185	AAAGCATCAAGTAGTCTGTACATATTCGCATCT	phage022a_WW2931	34745	34777
.	Porphyromonas gingivalis F0185	ACACCGGGTTTATTTTAGGTGTCACGGCATCCTTG	phage022a_WW2931	37672	37706
.	Porphyromonas gingivalis	TTAATGCAAAAACTATAGTCCTCAACGCTAAAGACGC	phage022a_WW2931	37989	38025
.	Porphyromonas gingivalis TDC60	TTAATGCAAAAACTATAGTCCTCAACGCTAAAGACGC	phage022a_WW2931	37989	38025
.	Porphyromonas gingivalis A7A1-28	GTTGTAGGGGGGATTCGTTCCATCCCTCGACGAAGC	phage022a_WW2931	39208	39243
.	Porphyromonas gingivalis SJD4	TTTATTGTTTAGATTCGACTGGGAGGCGACGACCGT	phage022a_WW2931	41577	41612
.	Porphyromonas gulae	TTTGGATAACTCTTTCTGTAGTTTCTAATCGCTCG	phage022a_WW2931	42644	42678
.	Porphyromonas gingivalis	TTTTCACTTTTTCTTCTATTCCATCCATCT	phage023a_KCOM2797	1299	1328
.	Porphyromonas gingivalis	TGAAAAAAGAAGCAGAACGGGAGATCGTCGGATGAG	phage023a_KCOM2797	1717	1752
.	Porphyromonas gingivalis	GCTCAAGTATTCTAATTTGCCGGATGACAGAAGCA	phage023a_KCOM2797	1792	1826
.	Porphyromonas gingivalis	TGCTTCTGTCATCCGGCAAATTAGAATACTTGAGC	phage023a_KCOM2797	1792	1826
.	Porphyromonas gingivalis	AGAATACTTGAGCCGGCGATCTTGAGTATC	phage023a_KCOM2797	1814	1843
.	Porphyromonas gingivalis SJD4	GAAATAGAAGCTTTCACGGAATACTCAGTTGTCGTA	phage023a_KCOM2797	1856	1891
.	Porphyromonas gingivalis SJD4	ACTCATTGACACGCATGTGTCATAGCAATATCCTG	phage023a_KCOM2797	1939	1973
.	Porphyromonas gingivalis	GGTGAAGTGTTTTATCTCGTTGTCGAAATA	phage023a_KCOM2797	2207	2236
.	Porphyromonas gingivalis	TCAGCGGCAGCACGTCGATATTTTCTATCA	phage023a_KCOM2797	2281	2310
.	Porphyromonas gingivalis	CTCTTGTAGAAGTCCATCGTGGGCGTGAAGTACT	phage023a_KCOM2797	2449	2482
.	Porphyromonas gingivalis	CAAGAAAATGATACTCCGAAGCGTTGTTCC	phage023a_KCOM2797	2906	2935
.	Porphyromonas gingivalis	CCGTCTCTCACGAAATTTTCCCATCGGAGCACTGCAT	phage023a_KCOM2797	3254	3290
.	Porphyromonas gingivalis	CAGCGATGAAGCGGTATTCCGCTCTTCGTTTATGGAA	phage023a_KCOM2797	3320	3356
.	Porphyromonas gingivalis	ACGCTCGACGAGGGGGTACTGTACCCATATTGATTG	phage023a_KCOM2797	3383	3418
.	Porphyromonas gulae	CGACAAACATTTTTTTCTGTGGAATGCATAACAGAA	phage023a_KCOM2797	3500	3535
.	Porphyromonas gingivalis SJD4	AATCTCTACCTCATGAGCTTTCAGCAGCTCTGTGAA	phage023a_KCOM2797	4264	4299
.	Porphyromonas gulae	GCAGGAGCATGAAGGCATCTCCTTCCCGGAGGCGGT	phage023a_KCOM2797	4556	4591
.	Porphyromonas gingivalis	CTGCGTTGCGCTTCGTAGCCTTGATGCCTGCGGCG	phage023a_KCOM2797	5264	5298
.	Porphyromonas gingivalis	CGCCGCAGGCATCAAGGCTACGAAGCGCAACGCAG	phage023a_KCOM2797	5264	5298
.	Porphyromonas gingivalis	ATGTTTATCTCTATCTGTGTACGCAAGCGATCTGTG	phage023a_KCOM2797	5825	5860
.	Porphyromonas gingivalis ATCC 33277	ACCCCATCTTGCAGAGTATATGCGAGCAAAATTT	phage023a_KCOM2797	9979	10012
.	Porphyromonas gingivalis 381	ACCCCATCTTGCAGAGTATATGCGAGCAAAATTT	phage023a_KCOM2797	9979	10012
.	Porphyromonas gingivalis ATCC 33277	ACCCCATCTTGCAGAGTATATGCGAGCAAAATTT	phage023a_KCOM2797	9979	10012
.	Porphyromonas gingivalis SJD4	GACCGCATTCATCATCTCTTTGAAATTCATATTCTAT	phage023a_KCOM2797	11883	11919
.	Porphyromonas gingivalis	TGATATGGCGATGATTCTGTTCCGAAGCCATCTGCA	phage023a_KCOM2797	12923	12958
.	Porphyromonas gingivalis	CGTCTTACTTATAGCCTTGTCATAATCCG	phage023a_KCOM2797	16068	16096
.	Porphyromonas gingivalis	GAGGTGCAAGCCTTCGTGCGTCAAATTCAGTGGGCT	phage023a_KCOM2797	17225	17260
.	Porphyromonas gulae	ACTGGATTTTTTTCTGATTTGTTCTTCGAT	phage023a_KCOM2797	18522	18551
.	Porphyromonas gingivalis	TTTTCAGTCGGTAGCGAAAACTACTTTTTATTTC	phage023a_KCOM2797	19977	20010
.	Porphyromonas gingivalis	TTTTCAGTCGGTAGCGAAAACTACTTTTTATTTC	phage023a_KCOM2797	19977	20010
.	Porphyromonas gingivalis	TTTTCAGTCGGTAGCGAAAACTACTTTTTATTTC	phage023a_KCOM2797	19977	20010
.	Porphyromonas gingivalis W50	GAAATAAAAAGTAGTTTTCGCTACCGACTGAAAA	phage023a_KCOM2797	19977	20010
.	Porphyromonas gingivalis W83	TTTTCAGTCGGTAGCGAAAACTACTTTTTATTTC	phage023a_KCOM2797	19977	20010
.	Porphyromonas gingivalis TDC60	TCTTTGTCCTGAAATAAAAAGTAGTTTTCGCTACCG	phage023a_KCOM2797	19985	20020
.	Porphyromonas gingivalis TDC60	CGGTAGCGAAAACTACTTTTTATTTCAGGACAAAGA	phage023a_KCOM2797	19985	20020
.	Porphyromonas gingivalis SJD4	GCAGCAATGGATATATCTTGTAAGTGTTCG	phage023a_KCOM2797	20733	20762
.	Porphyromonas gingivalis	CTTGACCCTCTTCTCGTTCTCTTTGCATAT	phage023a_KCOM2797	20996	21025
.	Porphyromonas gulae	CTTCGCGAAATAAAGAAGTATCTCTCTAA	phage023a_KCOM2797	24080	24108
.	Porphyromonas gingivalis	AGTATGCCTGACACGCGAGATCGCACCTTGTCGAGG	phage023a_KCOM2797	24243	24278
.	Porphyromonas gingivalis TDC60	AGTATGCCTGACACGCGAGATCGCACCTTGTCGAGG	phage023a_KCOM2797	24243	24278
.	Porphyromonas gingivalis SJD5	TATGCGGTAGCGTATGACTTGAGCCGTATGA	phage023a_KCOM2797	24618	24648
.	Porphyromonas gingivalis SJD2	TCATACGGCTCAAGTCATACGCTACCGCATA	phage023a_KCOM2797	24618	24648
.	Porphyromonas gulae	AAAGTCTTTAGAACAGCGGGTCAGGCGATGCCGCTTT	phage023a_KCOM2797	25758	25794
.	Porphyromonas gulae	AAGAGAAGAGAGATAGTCCTTATTCGCAATTCGGCTG	phage023a_KCOM2797	28087	28123
.	Porphyromonas gulae	AGGAGCTGGAAGAGGCTTACAGAAAGAAGCGGCAAC	phage023a_KCOM2797	29175	29210
.	Porphyromonas gulae	GTTGCCGCTTCTTTCTGTAAGCCTCTTCCAGCTCCT	phage023a_KCOM2797	29175	29210
.	Porphyromonas gulae	CGCAGACGCGTATCCGCTTGGAGGCCAAGAAGCAGC	phage023a_KCOM2797	29754	29789
.	Porphyromonas gulae	GCTGCTTCTTGGCCTCCAAGCGGATACGCGTCTGCG	phage023a_KCOM2797	29754	29789
.	Porphyromonas gingivalis F0185	ATTGCCTTGTGCTGCTGCGATCTCGGATGCATACT	phage023a_KCOM2797	30537	30571
.	Porphyromonas gingivalis	CGAGTAGACACGCCCCCACCGGCGACTCTGCCAGT	phage023a_KCOM2797	31193	31227
.	Porphyromonas gingivalis	GACCTTCTCCCACCTGCGGAATAGCGACATCGCTGA	phage023a_KCOM2797	32633	32668
.	Porphyromonas gingivalis F0185	AAAGCATCAAGTAGTCTGTACATATTCGCATCT	phage023a_KCOM2797	33627	33659
.	Porphyromonas sp. COT-052 OH4946	AGATCGCCGTGTTCGCGGAAGACTGTATGC	phage023a_KCOM2797	34922	34951
.	Porphyromonas gingivalis F0185	ACACCGGGTTTATTTTAGGTGTCACGGCATCCTTG	phage023a_KCOM2797	36554	36588
.	Porphyromonas gingivalis	TTAATGCAAAAACTATAGTCCTCAACGCTAAAGACGC	phage023a_KCOM2797	36976	37012
.	Porphyromonas gingivalis TDC60	TTAATGCAAAAACTATAGTCCTCAACGCTAAAGACGC	phage023a_KCOM2797	36976	37012
.	Porphyromonas gulae	TTTGGATAACTCTTTCTGTAGTTTCTAATCGCTCG	phage023a_KCOM2797	41476	41510
.	Porphyromonas gulae	TGTCCTCAAAAATATTGTGACATCGGCCGCTCTCGA	phage023a_KCOM2797	44764	44799
.	Porphyromonas gingivalis	ACATACCATATCCAATAGCGCCTTCCTCATAGATGC	phage024a_F0570	373	408
.	Porphyromonas gingivalis F0569	CTCCCGTTCTATCTCTATCTTCATACGCACGAGTTC	phage024a_F0570	1719	1754
.	Porphyromonas gingivalis	GCTCAAGTATTCTAATTTGCCGGATGACAGAAGCA	phage024a_F0570	1807	1841
.	Porphyromonas gingivalis	TGCTTCTGTCATCCGGCAAATTAGAATACTTGAGC	phage024a_F0570	1807	1841
.	Porphyromonas gingivalis	AGAATACTTGAGCCGGCGATCTTGAGTATC	phage024a_F0570	1829	1858
.	Porphyromonas gingivalis SJD4	ACTCATTGACACGCATGTGTCATAGCAATATCCTG	phage024a_F0570	1954	1988
.	Porphyromonas gingivalis	TGACGCTCCCGTGGCTGAAGTCAGAAGAAG	phage024a_F0570	2260	2289
.	Porphyromonas gingivalis SJD4	TTCTGGAAGATGTATCGCGGGGAAGTGCGGGCTT	phage024a_F0570	2526	2559
.	Porphyromonas gulae	GCAGGAGCATGAAGGCATCTCCTTCCCGGAGGCGGT	phage024a_F0570	3813	3848
.	Porphyromonas gingivalis SJD5	AAGCCGGCACGAGCCATCTGTCGCAGCGTC	phage024a_F0570	5151	5180
.	Porphyromonas gingivalis SJD2	GACGCTGCGACAGATGGCTCGTGCCGGCTT	phage024a_F0570	5151	5180
.	Porphyromonas gingivalis	AAGCGGAAAATATCCGAAGCGTTGGTACTGCTTGCG	phage024a_F0570	5590	5625
.	Porphyromonas gingivalis	TATAGACTTCATCCATTAAGGCTGCCCATTCGGCGA	phage024a_F0570	6194	6229
.	Porphyromonas gulae	ATCGGGTCGCTGCAGAAATACTTAGAGGGCACTCCTT	phage024a_F0570	7276	7312
.	Porphyromonas gingivalis ATCC 33277	ACCCCATCTTGCAGAGTATATGCGAGCAAAATTT	phage024a_F0570	9417	9450
.	Porphyromonas gingivalis 381	ACCCCATCTTGCAGAGTATATGCGAGCAAAATTT	phage024a_F0570	9417	9450
.	Porphyromonas gingivalis ATCC 33277	ACCCCATCTTGCAGAGTATATGCGAGCAAAATTT	phage024a_F0570	9417	9450
.	Porphyromonas gingivalis SJD4	TGACAAATGCCTTCTTCGAGCAGGTTTCACAAGCT	phage024a_F0570	12135	12169
.	Porphyromonas gingivalis	TGATATGGCGATGATTCTGTTCCGAAGCCATCTGCA	phage024a_F0570	12363	12398
.	Porphyromonas gingivalis	GAGGTGCAAGCCTTCGTGCGTCAAATTCAGTGGGCT	phage024a_F0570	16665	16700
.	Porphyromonas gulae	ACTGGATTTTTTTCTGATTTGTTCTTCGAT	phage024a_F0570	17962	17991
.	Porphyromonas gingivalis SJD4	GCAGCAATGGATATATCTTGTAAGTGTTCG	phage024a_F0570	20175	20204
.	Porphyromonas gingivalis	CTTGACCCTCTTCTCGTTCTCTTTGCATAT	phage024a_F0570	20438	20467
.	Porphyromonas gingivalis ATCC 33277	ACAGAACCAGCTCCGTCAAATCTCCCGCTTTTTGTC	phage024a_F0570	20545	20580
.	Porphyromonas gingivalis 381	ACAGAACCAGCTCCGTCAAATCTCCCGCTTTTTGTC	phage024a_F0570	20545	20580
.	Porphyromonas gingivalis	ACAGAACCAGCTCCGTCAAATCTCCCGCTTTTTGTC	phage024a_F0570	20545	20580
.	Porphyromonas gingivalis ATCC 33277	ACAGAACCAGCTCCGTCAAATCTCCCGCTTTTTGTC	phage024a_F0570	20545	20580
.	Porphyromonas gingivalis	AGTATGCCTGACACGCGAGATCGCACCTTGTCGAGG	phage024a_F0570	23685	23720
.	Porphyromonas gingivalis TDC60	AGTATGCCTGACACGCGAGATCGCACCTTGTCGAGG	phage024a_F0570	23685	23720
.	Porphyromonas gingivalis SJD5	TATGCGGTAGCGTATGACTTGAGCCGTATGA	phage024a_F0570	24060	24090
.	Porphyromonas gingivalis SJD2	TCATACGGCTCAAGTCATACGCTACCGCATA	phage024a_F0570	24060	24090
.	Porphyromonas gulae	AAGAGAAGAGAGATAGTCCTTATTCGCAATTCGGCTG	phage024a_F0570	27761	27797
.	Porphyromonas gulae	AGGAGCTGGAAGAGGCTTACAGAAAGAAGCGGCAAC	phage024a_F0570	28849	28884
.	Porphyromonas gulae	GTTGCCGCTTCTTTCTGTAAGCCTCTTCCAGCTCCT	phage024a_F0570	28849	28884
.	Porphyromonas gulae	CGCAGACGCGTATCCGCTTGGAGGCCAAGAAGCAGC	phage024a_F0570	29428	29463
.	Porphyromonas gulae	GCTGCTTCTTGGCCTCCAAGCGGATACGCGTCTGCG	phage024a_F0570	29428	29463
.	Porphyromonas gingivalis	GACCTTCTCCCACCTGCGGAATAGCGACATCGCTGA	phage024a_F0570	32411	32446
.	Porphyromonas gingivalis F0185	AAAGCATCAAGTAGTCTGTACATATTCGCATCT	phage024a_F0570	33405	33437
.	Porphyromonas gingivalis F0185	ACACCGGGTTTATTTTAGGTGTCACGGCATCCTTG	phage024a_F0570	36332	36366
.	Porphyromonas gingivalis	TTAATGCAAAAACTATAGTCCTCAACGCTAAAGACGC	phage024a_F0570	36754	36790
.	Porphyromonas gingivalis TDC60	TTAATGCAAAAACTATAGTCCTCAACGCTAAAGACGC	phage024a_F0570	36754	36790
.	Porphyromonas gingivalis	CAACGACCTGTGGGATAGCTTTGGATCTCC	phage024a_F0570	37165	37194
.	Porphyromonas gulae	CTCGTACCATGTCGTGCAGTTTGCTTTGCAACTGAA	phage024a_F0570	38315	38350
.	Porphyromonas gulae	TTTGGATAACTCTTTCTGTAGTTTCTAATCGCTCG	phage024a_F0570	41768	41802
.	Porphyromonas gingivalis	TGTGTCGTCAAAAAAATTTTTTTGCGACCTCGGCTG	phage024a_F0570	44960	44995
.	Porphyromonas gingivalis	TTTTCACTTTTTCTTCTATTCCATCCATCT	phage025a_SJD11	1311	1340
.	Porphyromonas gulae	CCCGATGAGTTAAAAGGACGATGTGTCCTCTTCA	phage025a_SJD11	1370	1403
.	Porphyromonas gulae DSM 15663	CCCGATGAGTTAAAAGGACGATGTGTCCTCTTCA	phage025a_SJD11	1370	1403
.	Porphyromonas gingivalis	AAGAGTAAGCTTAGTCAACATCTCATCGGA	phage025a_SJD11	1445	1474
.	Porphyromonas gingivalis	AAGAGTAAGCTTAGTCAACATCTCATCGGA	phage025a_SJD11	1445	1474
.	Porphyromonas gingivalis	TCCGATGAGATGTTGACTAAGCTTACTCTT	phage025a_SJD11	1445	1474
.	Porphyromonas gingivalis	TAGCTTCAGCGAAGCTTGAATCGCTCATCA	phage025a_SJD11	1482	1511
.	Porphyromonas gingivalis JCVI SC001	TAGCTTCAGCGAAGCTTGAATCGCTCATCA	phage025a_SJD11	1482	1511
.	Porphyromonas gingivalis	AATCGAGAAAGTAATAGGGGAGTTCATCCCGCTCCGT	phage025a_SJD11	4109	4145
.	Porphyromonas gingivalis	AGCATCTTGGCGTAGCGTGCCATGTTGGCTGCTCTG	phage025a_SJD11	5855	5890
.	Porphyromonas gingivalis	AGCATCTTGGCGTAGCGTGCCATGTTGGCTGCTCTG	phage025a_SJD11	5855	5890
.	Porphyromonas loveana	TTCCCCTTGAGGAACACGAAGGGTACCCGCAATATC	phage025a_SJD11	6081	6116
.	Porphyromonas gingivalis	TTGAGGAACACGAAGGGTACCCGCAATATCGGGTA	phage025a_SJD11	6087	6121
.	Porphyromonas gingivalis	TTCTTGTCGAAGTAAAACATCTTGCCTCCA	phage025a_SJD11	8711	8740
.	Porphyromonas gingivalis	TGGAGGCAAGATGTTTTACTTCGACAAGAA	phage025a_SJD11	8711	8740
.	Porphyromonas gingivalis W50	TTCTTGTCGAAGTAAAACATCTTGCCTCCA	phage025a_SJD11	8711	8740
.	Porphyromonas gingivalis W83	TTCTTGTCGAAGTAAAACATCTTGCCTCCA	phage025a_SJD11	8711	8740
.	Porphyromonas gingivalis	TGATATGGCGATGATTCTGTTCCGAAGCCATCTGCA	phage025a_SJD11	14850	14885
.	Porphyromonas gingivalis F0185	ATTGCCTTGTGCTGCTGCGATCTCGGATGCATACT	phage025a_SJD11	31102	31136
.	Porphyromonas gingivalis	GACCTTCTCCCACCTGCGGAATAGCGACATCGCTGA	phage025a_SJD11	33201	33236
.	Porphyromonas gingivalis	TTAATGCAAAAACTATAGTCCTCAACGCTAAAGACGC	phage025a_SJD11	37858	37894
.	Porphyromonas gingivalis TDC60	TTAATGCAAAAACTATAGTCCTCAACGCTAAAGACGC	phage025a_SJD11	37858	37894
.	Porphyromonas gulae	CTCGTACCATGTCGTGCAGTTTGCTTTGCAACTGAA	phage025a_SJD11	39419	39454
.	Porphyromonas gingivalis	CCCCGGAGGCTGCAGAGATAAAGGGATATATCGAGA	phage025a_SJD11	40670	40705
.	Porphyromonas gingivalis SJD4	TTTATTGTTTAGATTCGACTGGGAGGCGACGACCGT	phage025a_SJD11	41472	41507
.	Porphyromonas gulae	TTTGGATAACTCTTTCTGTAGTTTCTAATCGCTCG	phage025a_SJD11	42535	42569
.	Porphyromonas gingivalis	TGTGTCGTCAAAAAAATTTTTTTGCGACCTCGGCTG	phage025a_SJD11	44221	44256
.	Porphyromonas gingivalis F0569	CTCCCGTTCTATCTCTATCTTCATACGCACGAGTTC	phage026a_KCOM2802	1711	1746
.	Porphyromonas gingivalis	GCTCAAGTATTCTAATTTGCCGGATGACAGAAGCA	phage026a_KCOM2802	1799	1833
.	Porphyromonas gingivalis	TGCTTCTGTCATCCGGCAAATTAGAATACTTGAGC	phage026a_KCOM2802	1799	1833
.	Porphyromonas gingivalis	AGAATACTTGAGCCGGCGATCTTGAGTATC	phage026a_KCOM2802	1821	1850
.	Porphyromonas gingivalis	TGACGCTCCCGTGGCTGAAGTCAGAAGAAG	phage026a_KCOM2802	2252	2281
.	Porphyromonas gingivalis	TTGCGGGATATACCCGTCCTCACATAGAAA	phage026a_KCOM2802	2484	2513
.	Porphyromonas gingivalis	CGAGCAGGCTGGAGTGCAGCCTTGGAATTTTTGTTT	phage026a_KCOM2802	2793	2828
.	Porphyromonas gulae	GCAGGAGCATGAAGGCATCTCCTTCCCGGAGGCGGT	phage026a_KCOM2802	3876	3911
.	Porphyromonas gingivalis	CGAGGAGCCGACAGAGCTGGATATGATGCGTCAGAT	phage026a_KCOM2802	5193	5228
.	Porphyromonas gingivalis	CGAACGGCTGAAATCCTACGAAGCACAGGG	phage026a_KCOM2802	6786	6815
.	Porphyromonas gingivalis F0570	TACGCTATACTCTGTATGAGTTGCTGAGTT	phage026a_KCOM2802	8994	9023
.	Porphyromonas gingivalis SJD4	CAGTCAGATTATCGAGCGCCTTCGTTGCCATTTCTCCC	phage026a_KCOM2802	10667	10704
.	Porphyromonas gingivalis SJD4	GACCGCATTCATCATCTCTTTGAAATTCATATTCTAT	phage026a_KCOM2802	12020	12056
.	Porphyromonas gingivalis SJD4	TGACAAATGCCTTCTTCGAGCAGGTTTCACAAGCT	phage026a_KCOM2802	12832	12866
.	Porphyromonas gingivalis	TGATATGGCGATGATTCTGTTCCGAAGCCATCTGCA	phage026a_KCOM2802	13060	13095
.	Porphyromonas gulae	AAAGTCTTTAGAACAGCGGGTCAGGCGATGCCGCTTT	phage026a_KCOM2802	24789	24825
.	Porphyromonas gingivalis F0185	ATTGCCTTGTGCTGCTGCGATCTCGGATGCATACT	phage026a_KCOM2802	29314	29348
.	Porphyromonas gulae	TGACCCCGACACTCAGCGTCGAAGTCAGTG	phage026a_KCOM2802	34199	34228
.	Porphyromonas gingivalis A7A1-28	GTTGTAGGGGGGATTCGTTCCATCCCTCGACGAAGC	phage026a_KCOM2802	36989	37024
.	Porphyromonas gingivalis SJD4	TTTATTGTTTAGATTCGACTGGGAGGCGACGACCGT	phage026a_KCOM2802	39273	39308
.	Porphyromonas gulae	TTTGGATAACTCTTTCTGTAGTTTCTAATCGCTCG	phage026a_KCOM2802	40340	40374
.	Porphyromonas gulae	TGTCCTCAAAAATATTGTGACATCGGCCGCTCTCGA	phage026a_KCOM2802	42026	42061
.	Porphyromonas gingivalis	AATCGAGAAAGTAATAGGGGAGTTCATCCCGCTCCGT	phage027a_F0568	3668	3704
.	Porphyromonas gingivalis	ATGCAGCCGGCATAAAGGCCACGCGACGCAATGCCG	phage027a_F0568	4540	4575
.	Porphyromonas gingivalis	AGCATCTTGGCGTAGCGTGCCATGTTGGCTGCTCTG	phage027a_F0568	5414	5449
.	Porphyromonas gingivalis	AGCATCTTGGCGTAGCGTGCCATGTTGGCTGCTCTG	phage027a_F0568	5414	5449
.	Porphyromonas loveana	TTCCCCTTGAGGAACACGAAGGGTACCCGCAATATC	phage027a_F0568	5640	5675
.	Porphyromonas gingivalis	TTGAGGAACACGAAGGGTACCCGCAATATCGGGTA	phage027a_F0568	5646	5680
.	Porphyromonas gingivalis	TACAAGAGGCGCAAGCAATTCTGAAGGAGGAGTAA	phage027a_F0568	8202	8236
.	Porphyromonas gingivalis	CTTCTTTCTGTATTTCCCGCATGGCATCCTCATCTA	phage027a_F0568	8369	8404
.	Porphyromonas gingivalis	TGATATGGCGATGATTCTGTTCCGAAGCCATCTGCA	phage027a_F0568	13266	13301
.	Porphyromonas gulae	CGATAACGCTGAACATTCTTGTTGCATCTGGCAAAC	phage027a_F0568	15752	15787
.	Porphyromonas gulae DSM 15663	CGATAACGCTGAACATTCTTGTTGCATCTGGCAAAC	phage027a_F0568	15752	15787
.	Porphyromonas gulae	ACTGGATTTTTTTCTGATTTGTTCTTCGAT	phage027a_F0568	18854	18883
.	Porphyromonas gingivalis	TTTTCAGTCGGTAGCGAAAACTACTTTTTATTTC	phage027a_F0568	20309	20342
.	Porphyromonas gingivalis	TTTTCAGTCGGTAGCGAAAACTACTTTTTATTTC	phage027a_F0568	20309	20342
.	Porphyromonas gingivalis	TTTTCAGTCGGTAGCGAAAACTACTTTTTATTTC	phage027a_F0568	20309	20342
.	Porphyromonas gingivalis W50	GAAATAAAAAGTAGTTTTCGCTACCGACTGAAAA	phage027a_F0568	20309	20342
.	Porphyromonas gingivalis W83	TTTTCAGTCGGTAGCGAAAACTACTTTTTATTTC	phage027a_F0568	20309	20342
.	Porphyromonas gingivalis TDC60	TCTTTGTCCTGAAATAAAAAGTAGTTTTCGCTACCG	phage027a_F0568	20317	20352
.	Porphyromonas gingivalis TDC60	CGGTAGCGAAAACTACTTTTTATTTCAGGACAAAGA	phage027a_F0568	20317	20352
.	Porphyromonas gingivalis	AGGCTGGCTTCCGCCTCGGGATGCATCGAGGCTC	phage027a_F0568	27348	27381
.	Porphyromonas gingivalis	GAGCCTCGATGCATCCCGAGGCGGAAGCCAGCCT	phage027a_F0568	27348	27381
.	Porphyromonas gulae	AAGAGAAGAGAGATAGTCCTTATTCGCAATTCGGCTG	phage027a_F0568	28876	28912
.	Porphyromonas gingivalis	GGCCTTGACGGCCGAGAAAAAAGCGCTGATGGAGGTT	phage027a_F0568	29683	29719
.	Porphyromonas gingivalis	AACCTCCATCAGCGCTTTTTTCTCGGCCGTCAAGGCC	phage027a_F0568	29683	29719
.	Porphyromonas gingivalis F0185	ATTGCCTTGTGCTGCTGCGATCTCGGATGCATACT	phage027a_F0568	31326	31360
.	Porphyromonas gingivalis	CGAGTAGACACGCCCCCACCGGCGACTCTGCCAGT	phage027a_F0568	31982	32016
.	Porphyromonas gingivalis F0185	AAAGCATCAAGTAGTCTGTACATATTCGCATCT	phage027a_F0568	34419	34451
.	Porphyromonas sp. COT-052 OH4946	AGATCGCCGTGTTCGCGGAAGACTGTATGC	phage027a_F0568	35714	35743
.	Porphyromonas gingivalis F0185	ACACCGGGTTTATTTTAGGTGTCACGGCATCCTTG	phage027a_F0568	37346	37380
.	Porphyromonas gingivalis	TTAATGCAAAAACTATAGTCCTCAACGCTAAAGACGC	phage027a_F0568	37663	37699
.	Porphyromonas gingivalis TDC60	TTAATGCAAAAACTATAGTCCTCAACGCTAAAGACGC	phage027a_F0568	37663	37699
.	Porphyromonas gingivalis	CAACGACCTGTGGGATAGCTTTGGATCTCC	phage027a_F0568	38074	38103
.	Porphyromonas gingivalis SJD4	TTTATTGTTTAGATTCGACTGGGAGGCGACGACCGT	phage027a_F0568	41253	41288
.	Porphyromonas gingivalis	GTCGGTCGAGACTACGAGGACTTCCGGCTCAGGGAA	phage027a_F0568	41583	41618
.	Porphyromonas gulae	CGACAAGGTGCGCAATGCTCAAGAGCTGGCCCAAA	phage027a_F0568	42146	42180
.	Porphyromonas gulae	TTTGGATAACTCTTTCTGTAGTTTCTAATCGCTCG	phage027a_F0568	42319	42353
.	Porphyromonas gingivalis SJD4	GGGTTGGAACCCTTTTATAGACGCGGAGTCTATAAA	phage027a_F0568	43763	43798
.	Porphyromonas gingivalis SJD4	TGGTTTTCTCATAGAAGAGCCGTCTAAATGCCTGTGA	phage028a_KCOM2799	1066	1102
.	Porphyromonas gingivalis	TTTTCACTTTTTCTTCTATTCCATCCATCT	phage028a_KCOM2799	1294	1323
.	Porphyromonas gingivalis	AAGAGTAAGCTTAGTCAACATCTCATCGGA	phage028a_KCOM2799	1428	1457
.	Porphyromonas gingivalis	AAGAGTAAGCTTAGTCAACATCTCATCGGA	phage028a_KCOM2799	1428	1457
.	Porphyromonas gingivalis	TCCGATGAGATGTTGACTAAGCTTACTCTT	phage028a_KCOM2799	1428	1457
.	Porphyromonas gingivalis	TAGCTTCAGCGAAGCTTGAATCGCTCATCA	phage028a_KCOM2799	1465	1494
.	Porphyromonas gingivalis JCVI SC001	TAGCTTCAGCGAAGCTTGAATCGCTCATCA	phage028a_KCOM2799	1465	1494
.	Porphyromonas gingivalis F0569	CTCCCGTTCTATCTCTATCTTCATACGCACGAGTTC	phage028a_KCOM2799	1699	1734
.	Porphyromonas gingivalis	GCTCAAGTATTCTAATTTGCCGGATGACAGAAGCA	phage028a_KCOM2799	1787	1821
.	Porphyromonas gingivalis	TGCTTCTGTCATCCGGCAAATTAGAATACTTGAGC	phage028a_KCOM2799	1787	1821
.	Porphyromonas gingivalis	AGAATACTTGAGCCGGCGATCTTGAGTATC	phage028a_KCOM2799	1809	1838
.	Porphyromonas gingivalis	AATCGAGAAAGTAATAGGGGAGTTCATCCCGCTCCGT	phage028a_KCOM2799	4112	4148
.	Porphyromonas gingivalis	ATGCAGCCGGCATAAAGGCCACGCGACGCAATGCCG	phage028a_KCOM2799	4983	5018
.	Porphyromonas gingivalis	AGCATCTTGGCGTAGCGTGCCATGTTGGCTGCTCTG	phage028a_KCOM2799	5857	5892
.	Porphyromonas gingivalis	AGCATCTTGGCGTAGCGTGCCATGTTGGCTGCTCTG	phage028a_KCOM2799	5857	5892
.	Porphyromonas gingivalis	TTGAGGAACACGAAGGGTACCCGCAATATCGGGTA	phage028a_KCOM2799	6088	6122
.	Porphyromonas gingivalis	TTCTTGTCGAAGTAAAACATCTTGCCTCCA	phage028a_KCOM2799	8712	8741
.	Porphyromonas gingivalis	TGGAGGCAAGATGTTTTACTTCGACAAGAA	phage028a_KCOM2799	8712	8741
.	Porphyromonas gingivalis W50	TTCTTGTCGAAGTAAAACATCTTGCCTCCA	phage028a_KCOM2799	8712	8741
.	Porphyromonas gingivalis W83	TTCTTGTCGAAGTAAAACATCTTGCCTCCA	phage028a_KCOM2799	8712	8741
.	Porphyromonas gingivalis SJD4	CAGTCAGATTATCGAGCGCCTTCGTTGCCATTTCTCCC	phage028a_KCOM2799	12394	12431
.	Porphyromonas gingivalis SJD4	GACCGCATTCATCATCTCTTTGAAATTCATATTCTAT	phage028a_KCOM2799	13747	13783
.	Porphyromonas gingivalis	TGATATGGCGATGATTCTGTTCCGAAGCCATCTGCA	phage028a_KCOM2799	14786	14821
.	Porphyromonas gulae	CGATAACGCTGAACATTCTTGTTGCATCTGGCAAAC	phage028a_KCOM2799	17272	17307
.	Porphyromonas gulae DSM 15663	CGATAACGCTGAACATTCTTGTTGCATCTGGCAAAC	phage028a_KCOM2799	17272	17307
.	Porphyromonas gingivalis	CGTCTTACTTATAGCCTTGTCATAATCCG	phage028a_KCOM2799	17932	17960
.	Porphyromonas gulae	ACTGGATTTTTTTCTGATTTGTTCTTCGAT	phage028a_KCOM2799	20386	20415
.	Porphyromonas gingivalis	TTTTCAGTCGGTAGCGAAAACTACTTTTTATTTC	phage028a_KCOM2799	21841	21874
.	Porphyromonas gingivalis	TTTTCAGTCGGTAGCGAAAACTACTTTTTATTTC	phage028a_KCOM2799	21841	21874
.	Porphyromonas gingivalis	TTTTCAGTCGGTAGCGAAAACTACTTTTTATTTC	phage028a_KCOM2799	21841	21874
.	Porphyromonas gingivalis W50	GAAATAAAAAGTAGTTTTCGCTACCGACTGAAAA	phage028a_KCOM2799	21841	21874
.	Porphyromonas gingivalis W83	TTTTCAGTCGGTAGCGAAAACTACTTTTTATTTC	phage028a_KCOM2799	21841	21874
.	Porphyromonas gingivalis TDC60	TCTTTGTCCTGAAATAAAAAGTAGTTTTCGCTACCG	phage028a_KCOM2799	21849	21884
.	Porphyromonas gingivalis TDC60	CGGTAGCGAAAACTACTTTTTATTTCAGGACAAAGA	phage028a_KCOM2799	21849	21884
.	Porphyromonas gingivalis	AGGCTGGCTTCCGCCTCGGGATGCATCGAGGCTC	phage028a_KCOM2799	28880	28913
.	Porphyromonas gingivalis	GAGCCTCGATGCATCCCGAGGCGGAAGCCAGCCT	phage028a_KCOM2799	28880	28913
.	Porphyromonas gingivalis F0185	ATTGCCTTGTGCTGCTGCGATCTCGGATGCATACT	phage028a_KCOM2799	32857	32891
.	Porphyromonas gingivalis	CGAGTAGACACGCCCCCACCGGCGACTCTGCCAGT	phage028a_KCOM2799	33513	33547
.	Porphyromonas gingivalis F0185	AAAGCATCAAGTAGTCTGTACATATTCGCATCT	phage028a_KCOM2799	35946	35978
.	Porphyromonas sp. COT-052 OH4946	AGATCGCCGTGTTCGCGGAAGACTGTATGC	phage028a_KCOM2799	37241	37270
.	Porphyromonas gingivalis	TTAATGCAAAAACTATAGTCCTCAACGCTAAAGACGC	phage028a_KCOM2799	39295	39331
.	Porphyromonas gingivalis TDC60	TTAATGCAAAAACTATAGTCCTCAACGCTAAAGACGC	phage028a_KCOM2799	39295	39331
.	Porphyromonas gingivalis	CCCCGGAGGCTGCAGAGATAAAGGGATATATCGAGA	phage028a_KCOM2799	42098	42133
.	Porphyromonas gingivalis	CTCTCAACGCATATATAATCAAAGTCCTTG	phage028a_KCOM2799	43837	43866
.	Porphyromonas gulae	TTTGGATAACTCTTTCTGTAGTTTCTAATCGCTCG	phage028a_KCOM2799	44712	44746
.	Porphyromonas gingivalis	TGTGTCGTCAAAAAAATTTTTTTGCGACCTCGGCTG	phage028a_KCOM2799	46397	46432
.	Porphyromonas gingivalis	CCGTCTCTCACGAAATTTTCCCATCGGAGCACTGCAT	phage029a_Kyudai3	3238	3274
.	Porphyromonas gingivalis	CAGCGATGAAGCGGTATTCCGCTCTTCGTTTATGGAA	phage029a_Kyudai3	3304	3340
.	Porphyromonas gingivalis	ACGCTCGACGAGGGGGTACTGTACCCATATTGATTG	phage029a_Kyudai3	3367	3402
.	Porphyromonas gulae	CGACAAACATTTTTTTCTGTGGAATGCATAACAGAA	phage029a_Kyudai3	3484	3519
.	Porphyromonas gingivalis	ATGCAGCCGGCATAAAGGCCACGCGACGCAATGCCG	phage029a_Kyudai3	5272	5307
.	Porphyromonas gingivalis	AGCATCTTGGCGTAGCGTGCCATGTTGGCTGCTCTG	phage029a_Kyudai3	6146	6181
.	Porphyromonas gingivalis	AGCATCTTGGCGTAGCGTGCCATGTTGGCTGCTCTG	phage029a_Kyudai3	6146	6181
.	Porphyromonas loveana	TTCCCCTTGAGGAACACGAAGGGTACCCGCAATATC	phage029a_Kyudai3	6372	6407
.	Porphyromonas gingivalis	TTGAGGAACACGAAGGGTACCCGCAATATCGGGTA	phage029a_Kyudai3	6378	6412
.	Porphyromonas gingivalis	TACAAGAGGCGCAAGCAATTCTGAAGGAGGAGTAA	phage029a_Kyudai3	8934	8968
.	Porphyromonas gingivalis F0570	TACGCTATACTCTGTATGAGTTGCTGAGTT	phage029a_Kyudai3	9708	9737
.	Porphyromonas gingivalis	TGATATGGCGATGATTCTGTTCCGAAGCCATCTGCA	phage029a_Kyudai3	13754	13789
.	Porphyromonas gulae	CGATAACGCTGAACATTCTTGTTGCATCTGGCAAAC	phage029a_Kyudai3	16240	16275
.	Porphyromonas gulae DSM 15663	CGATAACGCTGAACATTCTTGTTGCATCTGGCAAAC	phage029a_Kyudai3	16240	16275
.	Porphyromonas gulae	ACTGGATTTTTTTCTGATTTGTTCTTCGAT	phage029a_Kyudai3	19342	19371
.	Porphyromonas gingivalis	TTTTCAGTCGGTAGCGAAAACTACTTTTTATTTC	phage029a_Kyudai3	20797	20830
.	Porphyromonas gingivalis	TTTTCAGTCGGTAGCGAAAACTACTTTTTATTTC	phage029a_Kyudai3	20797	20830
.	Porphyromonas gingivalis	TTTTCAGTCGGTAGCGAAAACTACTTTTTATTTC	phage029a_Kyudai3	20797	20830
.	Porphyromonas gingivalis W50	GAAATAAAAAGTAGTTTTCGCTACCGACTGAAAA	phage029a_Kyudai3	20797	20830
.	Porphyromonas gingivalis W83	TTTTCAGTCGGTAGCGAAAACTACTTTTTATTTC	phage029a_Kyudai3	20797	20830
.	Porphyromonas gingivalis TDC60	TCTTTGTCCTGAAATAAAAAGTAGTTTTCGCTACCG	phage029a_Kyudai3	20805	20840
.	Porphyromonas gingivalis TDC60	CGGTAGCGAAAACTACTTTTTATTTCAGGACAAAGA	phage029a_Kyudai3	20805	20840
.	Porphyromonas gulae	CTTCGCGAAATAAAGAAGTATCTCTCTAA	phage029a_Kyudai3	24166	24194
.	Porphyromonas gingivalis	AGGCTGGCTTCCGCCTCGGGATGCATCGAGGCTC	phage029a_Kyudai3	27194	27227
.	Porphyromonas gingivalis	GAGCCTCGATGCATCCCGAGGCGGAAGCCAGCCT	phage029a_Kyudai3	27194	27227
.	Porphyromonas gulae	AAGAGAAGAGAGATAGTCCTTATTCGCAATTCGGCTG	phage029a_Kyudai3	28722	28758
.	Porphyromonas gingivalis	GGCCTTGACGGCCGAGAAAAAAGCGCTGATGGAGGTT	phage029a_Kyudai3	29529	29565
.	Porphyromonas gingivalis	AACCTCCATCAGCGCTTTTTTCTCGGCCGTCAAGGCC	phage029a_Kyudai3	29529	29565
.	Porphyromonas gingivalis F0185	ATTGCCTTGTGCTGCTGCGATCTCGGATGCATACT	phage029a_Kyudai3	31172	31206
.	Porphyromonas gingivalis	CGAGTAGACACGCCCCCACCGGCGACTCTGCCAGT	phage029a_Kyudai3	31828	31862
.	Porphyromonas gingivalis	GACCTTCTCCCACCTGCGGAATAGCGACATCGCTGA	phage029a_Kyudai3	33268	33303
.	Porphyromonas gingivalis F0185	AAAGCATCAAGTAGTCTGTACATATTCGCATCT	phage029a_Kyudai3	34262	34294
.	Porphyromonas sp. COT-052 OH4946	AGATCGCCGTGTTCGCGGAAGACTGTATGC	phage029a_Kyudai3	35557	35586
.	Porphyromonas gingivalis F0185	ACACCGGGTTTATTTTAGGTGTCACGGCATCCTTG	phage029a_Kyudai3	37189	37223
.	Porphyromonas gingivalis	TTAATGCAAAAACTATAGTCCTCAACGCTAAAGACGC	phage029a_Kyudai3	37611	37647
.	Porphyromonas gingivalis TDC60	TTAATGCAAAAACTATAGTCCTCAACGCTAAAGACGC	phage029a_Kyudai3	37611	37647
.	Porphyromonas gingivalis	CAACGACCTGTGGGATAGCTTTGGATCTCC	phage029a_Kyudai3	38022	38051
.	Porphyromonas gingivalis SJD4	TTTATTGTTTAGATTCGACTGGGAGGCGACGACCGT	phage029a_Kyudai3	41538	41573
.	Porphyromonas gingivalis	GTCGGTCGAGACTACGAGGACTTCCGGCTCAGGGAA	phage029a_Kyudai3	41868	41903
.	Porphyromonas gulae	CGACAAGGTGCGCAATGCTCAAGAGCTGGCCCAAA	phage029a_Kyudai3	42431	42465
.	Porphyromonas gulae	TTTGGATAACTCTTTCTGTAGTTTCTAATCGCTCG	phage029a_Kyudai3	42604	42638
.	Porphyromonas gingivalis SJD4	GGGTTGGAACCCTTTTATAGACGCGGAGTCTATAAA	phage029a_Kyudai3	44040	44075
.	Porphyromonas gingivalis	TACGGTAAGCCCCGCCAAGGATATGTGGAAGTGCTT	phage030a_KCOM2803	3791	3826
.	Porphyromonas gingivalis	AGATACTCAATCGCTATGAGACCGGATATGCTCCTGC	phage030a_KCOM2803	4084	4120
.	Porphyromonas gingivalis	ATGCAGCCGGCATAAAGGCCACGCGACGCAATGCCG	phage030a_KCOM2803	4567	4602
.	Porphyromonas gingivalis	AGCATCTTGGCGTAGCGTGCCATGTTGGCTGCTCTG	phage030a_KCOM2803	5441	5476
.	Porphyromonas gingivalis	AGCATCTTGGCGTAGCGTGCCATGTTGGCTGCTCTG	phage030a_KCOM2803	5441	5476
.	Porphyromonas loveana	TTCCCCTTGAGGAACACGAAGGGTACCCGCAATATC	phage030a_KCOM2803	5667	5702
.	Porphyromonas gingivalis	TTGAGGAACACGAAGGGTACCCGCAATATCGGGTA	phage030a_KCOM2803	5673	5707
.	Porphyromonas gingivalis	TACAAGAGGCGCAAGCAATTCTGAAGGAGGAGTAA	phage030a_KCOM2803	8229	8263
.	Porphyromonas gingivalis F0570	TACGCTATACTCTGTATGAGTTGCTGAGTT	phage030a_KCOM2803	9003	9032
.	Porphyromonas gulae	GTGGTGGAGAAGCATGGTATCTCGATCGTCTTTT	phage030a_KCOM2803	11446	11479
.	Porphyromonas loveana	TCATGCGCATGGCAAGCATCTCACCAGGTA	phage030a_KCOM2803	13558	13587
.	Porphyromonas gulae	CTATCCTAAGCACAGCATACTGTTCAGGAA	phage030a_KCOM2803	18398	18427
.	Porphyromonas gulae	AGGAGCAGCTCACGATCCGGATCATAGTATTTCAAA	phage030a_KCOM2803	19127	19162
.	Porphyromonas gulae DSM 15663	AGGAGCAGCTCACGATCCGGATCATAGTATTTCAAA	phage030a_KCOM2803	19127	19162
.	Porphyromonas gingivalis	CAGTCGCGACTTATCCGCGATCTCTCCAAT	phage030a_KCOM2803	23520	23549
.	Porphyromonas gulae	CTTCGCGAAATAAAGAAGTATCTCTCTAA	phage030a_KCOM2803	24320	24348
.	Porphyromonas gingivalis	AGGCTGGCTTCCGCCTCGGGATGCATCGAGGCTC	phage030a_KCOM2803	27348	27381
.	Porphyromonas gingivalis	GAGCCTCGATGCATCCCGAGGCGGAAGCCAGCCT	phage030a_KCOM2803	27348	27381
.	Porphyromonas gulae	AAGAGAAGAGAGATAGTCCTTATTCGCAATTCGGCTG	phage030a_KCOM2803	28876	28912
.	Porphyromonas gingivalis	GGCCTTGACGGCCGAGAAAAAAGCGCTGATGGAGGTT	phage030a_KCOM2803	29683	29719
.	Porphyromonas gingivalis	AACCTCCATCAGCGCTTTTTTCTCGGCCGTCAAGGCC	phage030a_KCOM2803	29683	29719
.	Porphyromonas gingivalis F0185	ATTGCCTTGTGCTGCTGCGATCTCGGATGCATACT	phage030a_KCOM2803	31326	31360
.	Porphyromonas gingivalis	CGAGTAGACACGCCCCCACCGGCGACTCTGCCAGT	phage030a_KCOM2803	31982	32016
.	Porphyromonas gingivalis	GACCTTCTCCCACCTGCGGAATAGCGACATCGCTGA	phage030a_KCOM2803	33422	33457
.	Porphyromonas gingivalis F0185	AAAGCATCAAGTAGTCTGTACATATTCGCATCT	phage030a_KCOM2803	34416	34448
.	Porphyromonas gingivalis F0185	ACACCGGGTTTATTTTAGGTGTCACGGCATCCTTG	phage030a_KCOM2803	37343	37377
.	Porphyromonas gingivalis	TTAATGCAAAAACTATAGTCCTCAACGCTAAAGACGC	phage030a_KCOM2803	37660	37696
.	Porphyromonas gingivalis TDC60	TTAATGCAAAAACTATAGTCCTCAACGCTAAAGACGC	phage030a_KCOM2803	37660	37696
.	Porphyromonas gingivalis	CAACGACCTGTGGGATAGCTTTGGATCTCC	phage030a_KCOM2803	38071	38100
.	Porphyromonas gingivalis SJD4	TTTATTGTTTAGATTCGACTGGGAGGCGACGACCGT	phage030a_KCOM2803	41812	41847
.	Porphyromonas gulae	CGACAAGGTGCGCAATGCTCAAGAGCTGGCCCAAA	phage030a_KCOM2803	42705	42739
.	Porphyromonas gulae	TTTGGATAACTCTTTCTGTAGTTTCTAATCGCTCG	phage030a_KCOM2803	42878	42912
.	Porphyromonas gingivalis SJD4	GGGTTGGAACCCTTTTATAGACGCGGAGTCTATAAA	phage030a_KCOM2803	44321	44356
.	Porphyromonas gingivalis	AATCGAGAAAGTAATAGGGGAGTTCATCCCGCTCCGT	phage031a_D83T3	3668	3704
.	Porphyromonas gingivalis	ATGCAGCCGGCATAAAGGCCACGCGACGCAATGCCG	phage031a_D83T3	4540	4575
.	Porphyromonas gingivalis	AGCATCTTGGCGTAGCGTGCCATGTTGGCTGCTCTG	phage031a_D83T3	5414	5449
.	Porphyromonas gingivalis	AGCATCTTGGCGTAGCGTGCCATGTTGGCTGCTCTG	phage031a_D83T3	5414	5449
.	Porphyromonas loveana	TTCCCCTTGAGGAACACGAAGGGTACCCGCAATATC	phage031a_D83T3	5640	5675
.	Porphyromonas gingivalis	TTGAGGAACACGAAGGGTACCCGCAATATCGGGTA	phage031a_D83T3	5646	5680
.	Porphyromonas gingivalis	TACAAGAGGCGCAAGCAATTCTGAAGGAGGAGTAA	phage031a_D83T3	8202	8236
.	Porphyromonas gingivalis	CTTCTTTCTGTATTTCCCGCATGGCATCCTCATCTA	phage031a_D83T3	8369	8404
.	Porphyromonas gingivalis	TGATATGGCGATGATTCTGTTCCGAAGCCATCTGCA	phage031a_D83T3	13266	13301
.	Porphyromonas gulae	CGATAACGCTGAACATTCTTGTTGCATCTGGCAAAC	phage031a_D83T3	15752	15787
.	Porphyromonas gulae DSM 15663	CGATAACGCTGAACATTCTTGTTGCATCTGGCAAAC	phage031a_D83T3	15752	15787
.	Porphyromonas gulae	ACTGGATTTTTTTCTGATTTGTTCTTCGAT	phage031a_D83T3	18854	18883
.	Porphyromonas gingivalis	TTTTCAGTCGGTAGCGAAAACTACTTTTTATTTC	phage031a_D83T3	20309	20342
.	Porphyromonas gingivalis	TTTTCAGTCGGTAGCGAAAACTACTTTTTATTTC	phage031a_D83T3	20309	20342
.	Porphyromonas gingivalis	TTTTCAGTCGGTAGCGAAAACTACTTTTTATTTC	phage031a_D83T3	20309	20342
.	Porphyromonas gingivalis W50	GAAATAAAAAGTAGTTTTCGCTACCGACTGAAAA	phage031a_D83T3	20309	20342
.	Porphyromonas gingivalis W83	TTTTCAGTCGGTAGCGAAAACTACTTTTTATTTC	phage031a_D83T3	20309	20342
.	Porphyromonas gingivalis TDC60	TCTTTGTCCTGAAATAAAAAGTAGTTTTCGCTACCG	phage031a_D83T3	20317	20352
.	Porphyromonas gingivalis TDC60	CGGTAGCGAAAACTACTTTTTATTTCAGGACAAAGA	phage031a_D83T3	20317	20352
.	Porphyromonas gingivalis	AGGCTGGCTTCCGCCTCGGGATGCATCGAGGCTC	phage031a_D83T3	27348	27381
.	Porphyromonas gingivalis	GAGCCTCGATGCATCCCGAGGCGGAAGCCAGCCT	phage031a_D83T3	27348	27381
.	Porphyromonas gulae	AAGAGAAGAGAGATAGTCCTTATTCGCAATTCGGCTG	phage031a_D83T3	28876	28912
.	Porphyromonas gingivalis	GGCCTTGACGGCCGAGAAAAAAGCGCTGATGGAGGTT	phage031a_D83T3	29683	29719
.	Porphyromonas gingivalis	AACCTCCATCAGCGCTTTTTTCTCGGCCGTCAAGGCC	phage031a_D83T3	29683	29719
.	Porphyromonas gingivalis F0185	ATTGCCTTGTGCTGCTGCGATCTCGGATGCATACT	phage031a_D83T3	31326	31360
.	Porphyromonas gingivalis	CGAGTAGACACGCCCCCACCGGCGACTCTGCCAGT	phage031a_D83T3	31982	32016
.	Porphyromonas gingivalis F0185	AAAGCATCAAGTAGTCTGTACATATTCGCATCT	phage031a_D83T3	34419	34451
.	Porphyromonas sp. COT-052 OH4946	AGATCGCCGTGTTCGCGGAAGACTGTATGC	phage031a_D83T3	35714	35743
.	Porphyromonas gingivalis F0185	ACACCGGGTTTATTTTAGGTGTCACGGCATCCTTG	phage031a_D83T3	37346	37380
.	Porphyromonas gingivalis	TTAATGCAAAAACTATAGTCCTCAACGCTAAAGACGC	phage031a_D83T3	37663	37699
.	Porphyromonas gingivalis TDC60	TTAATGCAAAAACTATAGTCCTCAACGCTAAAGACGC	phage031a_D83T3	37663	37699
.	Porphyromonas gingivalis	CAACGACCTGTGGGATAGCTTTGGATCTCC	phage031a_D83T3	38074	38103
.	Porphyromonas gingivalis SJD4	TTTATTGTTTAGATTCGACTGGGAGGCGACGACCGT	phage031a_D83T3	41253	41288
.	Porphyromonas gingivalis	GTCGGTCGAGACTACGAGGACTTCCGGCTCAGGGAA	phage031a_D83T3	41583	41618
.	Porphyromonas gulae	CGACAAGGTGCGCAATGCTCAAGAGCTGGCCCAAA	phage031a_D83T3	42146	42180
.	Porphyromonas gulae	TTTGGATAACTCTTTCTGTAGTTTCTAATCGCTCG	phage031a_D83T3	42319	42353
.	Porphyromonas gingivalis SJD4	GGGTTGGAACCCTTTTATAGACGCGGAGTCTATAAA	phage031a_D83T3	43763	43798
.	Porphyromonas gingivalis	TACGGTAAGCCCCGCCAAGGATATGTGGAAGTGCTT	phage032a_KCOM2801	3791	3826
.	Porphyromonas gingivalis	AGATACTCAATCGCTATGAGACCGGATATGCTCCTGC	phage032a_KCOM2801	4084	4120
.	Porphyromonas gingivalis	ATGCAGCCGGCATAAAGGCCACGCGACGCAATGCCG	phage032a_KCOM2801	4567	4602
.	Porphyromonas gingivalis	AGCATCTTGGCGTAGCGTGCCATGTTGGCTGCTCTG	phage032a_KCOM2801	5441	5476
.	Porphyromonas gingivalis	AGCATCTTGGCGTAGCGTGCCATGTTGGCTGCTCTG	phage032a_KCOM2801	5441	5476
.	Porphyromonas loveana	TTCCCCTTGAGGAACACGAAGGGTACCCGCAATATC	phage032a_KCOM2801	5667	5702
.	Porphyromonas gingivalis	TTGAGGAACACGAAGGGTACCCGCAATATCGGGTA	phage032a_KCOM2801	5673	5707
.	Porphyromonas gingivalis	TACAAGAGGCGCAAGCAATTCTGAAGGAGGAGTAA	phage032a_KCOM2801	8229	8263
.	Porphyromonas gingivalis F0570	TACGCTATACTCTGTATGAGTTGCTGAGTT	phage032a_KCOM2801	9003	9032
.	Porphyromonas loveana	TGTCAACTTTCCCTATGAGTTTGACACAGA	phage032a_KCOM2801	10731	10760
.	Porphyromonas gulae	GTGGTGGAGAAGCATGGTATCTCGATCGTCTTTT	phage032a_KCOM2801	11471	11504
.	Porphyromonas loveana	TCATGCGCATGGCAAGCATCTCACCAGGTA	phage032a_KCOM2801	13583	13612
.	Porphyromonas gulae	GATGAGAAGGGGCAACATCTTGCAGGATACGAAGA	phage032a_KCOM2801	14890	14924
.	Porphyromonas gulae	CTATCCTAAGCACAGCATACTGTTCAGGAA	phage032a_KCOM2801	18369	18398
.	Porphyromonas gulae	AGGAGCAGCTCACGATCCGGATCATAGTATTTCAAA	phage032a_KCOM2801	19098	19133
.	Porphyromonas gulae DSM 15663	AGGAGCAGCTCACGATCCGGATCATAGTATTTCAAA	phage032a_KCOM2801	19098	19133
.	Porphyromonas gulae	AGAGCGTCTTGACATTACCGAATTGCCATT	phage032a_KCOM2801	22429	22458
.	Porphyromonas gulae	ATCAGAGTAAGGCCTCTGCGGAGTATAGCATTGGTA	phage032a_KCOM2801	23309	23344
.	Porphyromonas gulae	TACCAATGCTATACTCCGCAGAGGCCTTACTCTGAT	phage032a_KCOM2801	23309	23344
.	Porphyromonas loveana	AATACTGGATGCGCAGAAGAGATTCGAAAG	phage032a_KCOM2801	25174	25203
.	Porphyromonas gingivalis	AGACGGCCGCCGATACCGCGGCGTCTAATG	phage032a_KCOM2801	35336	35365
.	Porphyromonas gingivalis SJD4	CATAATGAAGAGATTAATACACTGAAACAGAACTT	phage032a_KCOM2801	35854	35888
.	Porphyromonas gingivalis	TGTAAGTATTGCGACTCAGTAGATACAAGAATTGA	phage032a_KCOM2801	35905	35939
.	Porphyromonas gingivalis	TGAGGACGGCAGCGCAGAGCGTATTCTTCAGTATGTA	phage032a_KCOM2801	37570	37606
.	Porphyromonas gingivalis SJD4	AGGCACTCGAGGTGCCAACGAGGGAGCTTTTCCCCG	phage032a_KCOM2801	38275	38310
.	Porphyromonas gingivalis SJD4	TTTATTGTTTAGATTCGACTGGGAGGCGACGACCGT	phage032a_KCOM2801	39044	39079
.	Porphyromonas gulae	CGACAAGGTGCGCAATGCTCAAGAGCTGGCCCAAA	phage032a_KCOM2801	39937	39971
.	Porphyromonas gulae	TTTGGATAACTCTTTCTGTAGTTTCTAATCGCTCG	phage032a_KCOM2801	40110	40144
.	Porphyromonas gingivalis SJD4	TGGTTTTCTCATAGAAGAGCCGTCTAAATGCCTGTGA	phage033a_KCOM2799	1060	1096
.	Porphyromonas gingivalis	TTTTCACTTTTTCTTCTATTCCATCCATCT	phage033a_KCOM2799	1288	1317
.	Porphyromonas gingivalis	AAGAGTAAGCTTAGTCAACATCTCATCGGA	phage033a_KCOM2799	1422	1451
.	Porphyromonas gingivalis	AAGAGTAAGCTTAGTCAACATCTCATCGGA	phage033a_KCOM2799	1422	1451
.	Porphyromonas gingivalis	TCCGATGAGATGTTGACTAAGCTTACTCTT	phage033a_KCOM2799	1422	1451
.	Porphyromonas gingivalis	TAGCTTCAGCGAAGCTTGAATCGCTCATCA	phage033a_KCOM2799	1459	1488
.	Porphyromonas gingivalis JCVI SC001	TAGCTTCAGCGAAGCTTGAATCGCTCATCA	phage033a_KCOM2799	1459	1488
.	Porphyromonas gingivalis F0569	CTCCCGTTCTATCTCTATCTTCATACGCACGAGTTC	phage033a_KCOM2799	1693	1728
.	Porphyromonas gingivalis	GCTCAAGTATTCTAATTTGCCGGATGACAGAAGCA	phage033a_KCOM2799	1781	1815
.	Porphyromonas gingivalis	TGCTTCTGTCATCCGGCAAATTAGAATACTTGAGC	phage033a_KCOM2799	1781	1815
.	Porphyromonas gingivalis	AGAATACTTGAGCCGGCGATCTTGAGTATC	phage033a_KCOM2799	1803	1832
.	Porphyromonas gingivalis	AATCGAGAAAGTAATAGGGGAGTTCATCCCGCTCCGT	phage033a_KCOM2799	4257	4293
.	Porphyromonas gingivalis	ATGCAGCCGGCATAAAGGCCACGCGACGCAATGCCG	phage033a_KCOM2799	5129	5164
.	Porphyromonas gingivalis	AGCATCTTGGCGTAGCGTGCCATGTTGGCTGCTCTG	phage033a_KCOM2799	6003	6038
.	Porphyromonas gingivalis	AGCATCTTGGCGTAGCGTGCCATGTTGGCTGCTCTG	phage033a_KCOM2799	6003	6038
.	Porphyromonas loveana	TTCCCCTTGAGGAACACGAAGGGTACCCGCAATATC	phage033a_KCOM2799	6229	6264
.	Porphyromonas gingivalis	TTGAGGAACACGAAGGGTACCCGCAATATCGGGTA	phage033a_KCOM2799	6235	6269
.	Porphyromonas gingivalis	TTCTTGTCGAAGTAAAACATCTTGCCTCCA	phage033a_KCOM2799	8859	8888
.	Porphyromonas gingivalis	TGGAGGCAAGATGTTTTACTTCGACAAGAA	phage033a_KCOM2799	8859	8888
.	Porphyromonas gingivalis W50	TTCTTGTCGAAGTAAAACATCTTGCCTCCA	phage033a_KCOM2799	8859	8888
.	Porphyromonas gingivalis W83	TTCTTGTCGAAGTAAAACATCTTGCCTCCA	phage033a_KCOM2799	8859	8888
.	Porphyromonas gingivalis SJD4	CAGTCAGATTATCGAGCGCCTTCGTTGCCATTTCTCCC	phage033a_KCOM2799	12537	12574
.	Porphyromonas gingivalis SJD4	GACCGCATTCATCATCTCTTTGAAATTCATATTCTAT	phage033a_KCOM2799	13889	13925
.	Porphyromonas gingivalis	TGATATGGCGATGATTCTGTTCCGAAGCCATCTGCA	phage033a_KCOM2799	14929	14964
.	Porphyromonas gingivalis	AGGCTGGCTTCCGCCTCGGGATGCATCGAGGCTC	phage033a_KCOM2799	21188	21221
.	Porphyromonas gingivalis	GAGCCTCGATGCATCCCGAGGCGGAAGCCAGCCT	phage033a_KCOM2799	21188	21221
.	Porphyromonas gingivalis F0185	ATTGCCTTGTGCTGCTGCGATCTCGGATGCATACT	phage033a_KCOM2799	25165	25199
.	Porphyromonas gingivalis	CGAGTAGACACGCCCCCACCGGCGACTCTGCCAGT	phage033a_KCOM2799	25821	25855
.	Porphyromonas gingivalis F0185	AAAGCATCAAGTAGTCTGTACATATTCGCATCT	phage033a_KCOM2799	28254	28286
.	Porphyromonas sp. COT-052 OH4946	AGATCGCCGTGTTCGCGGAAGACTGTATGC	phage033a_KCOM2799	29548	29577
.	Porphyromonas gingivalis	TTAATGCAAAAACTATAGTCCTCAACGCTAAAGACGC	phage033a_KCOM2799	31602	31638
.	Porphyromonas gingivalis TDC60	TTAATGCAAAAACTATAGTCCTCAACGCTAAAGACGC	phage033a_KCOM2799	31602	31638
.	Porphyromonas gingivalis	CCCCGGAGGCTGCAGAGATAAAGGGATATATCGAGA	phage033a_KCOM2799	34407	34442
.	Porphyromonas gingivalis	CTCTCAACGCATATATAATCAAAGTCCTTG	phage033a_KCOM2799	36146	36175
.	Porphyromonas gulae	TTTGGATAACTCTTTCTGTAGTTTCTAATCGCTCG	phage033a_KCOM2799	37021	37055
.	Porphyromonas gingivalis	TGTGTCGTCAAAAAAATTTTTTTGCGACCTCGGCTG	phage033a_KCOM2799	38707	38742

## Sheet: CRISPROpenDB_vs_Pg_0mm
column_name:	query.speciesName	query.spacer.seq	subject.contigID	subject.start	subject.end
description:	Name of species from which CRISPROpenDB spacer is derived.	Sequence of CRISPROpenDB spacer.	Pg contig accession ID, to which the CRISPROpenDB spacer has a 0-mismatch hit.	Start position of match in target Pg sequence.	End position of match in target Pg sequence.
.	Porphyromonas gingivalis	ATTGAGGAAGAAGGAGTAGAAAAGCCCTATACTCACAA	AE015924.1	2068683	2068720
.	Porphyromonas gingivalis W50	TTGTGAGTATAGGGCTTTTCTACTCCTTCTTCCTCAAT	AE015924.1	2068683	2068720
.	Porphyromonas gingivalis W83	ATTGAGGAAGAAGGAGTAGAAAAGCCCTATACTCACAA	AE015924.1	2068683	2068720
.	Porphyromonas gulae	ATTATGGTTAAGGCCCCCCATTTTGGGGGATCTTAAC	AE015924.1	425104	425140
.	Porphyromonas gingivalis	TCAAAAATTGTAAAACTTATTAAGTCATGGCGAAACA	AE015924.1	2068758	2068794
.	Porphyromonas gingivalis	TAAATCAATCAGACAGTATCAAATGAAGTGCGGATAC	AE015924.1	2103545	2103581
.	Porphyromonas gingivalis	TTACGAATATCTAACGATGATACTATAGTGCAGTTTT	AE015924.1	2103478	2103514
.	Porphyromonas gingivalis	TAATGTTACACAATGGTATACTGATGATGGTAAACTT	AE015924.1	2103411	2103447
.	Porphyromonas gingivalis	TTACGGCAAAAGGGTTTAGATACCTAATGGAAAAATC	AE015924.1	2103213	2103249
.	Porphyromonas gingivalis	AGCTATAACCCTCGATGAGTACTACGAGGGAAATGGC	AE015924.1	2102951	2102987
.	Porphyromonas gingivalis	CTGCAAACTCGTACCTATCCACTGCAGGCTTGGCTTC	AE015924.1	2102884	2102920
.	Porphyromonas gingivalis	TAGGTTAGTAAAATAGAGGTGTTCGCCGTAATATACT	AE015924.1	2102817	2102853
.	Porphyromonas gingivalis	AGCTATAACCCTCGATGAGTACTACGAGGGAAATGGC	AE015924.1	2102951	2102987
.	Porphyromonas gingivalis	CTGCAAACTCGTACCTATCCACTGCAGGCTTGGCTTC	AE015924.1	2102884	2102920
.	Porphyromonas gingivalis	TAGGTTAGTAAAATAGAGGTGTTCGCCGTAATATACT	AE015924.1	2102817	2102853
.	Porphyromonas gingivalis	AGCTATAACCCTCGATGAGTACTACGAGGGAAATGGC	AE015924.1	2102951	2102987
.	Porphyromonas gingivalis	CTGCAAACTCGTACCTATCCACTGCAGGCTTGGCTTC	AE015924.1	2102884	2102920
.	Porphyromonas gingivalis	TAGGTTAGTAAAATAGAGGTGTTCGCCGTAATATACT	AE015924.1	2102817	2102853
.	Porphyromonas gingivalis	TCAAAAATTGTAAAACTTATTAAGTCATGGCGAAACA	AE015924.1	2068758	2068794
.	Porphyromonas gingivalis	TTGAGGAAGAAGGAGTAGAAAAGCCCTATACTCACAA	AE015924.1	2068684	2068720
.	Porphyromonas gingivalis W50	TGTTTCGCCATGACTTAATAAGTTTTACAATTTTTGA	AE015924.1	2068758	2068794
.	Porphyromonas gingivalis W50	AGTATATTACGGCGAACACCTCTATTTTACTAACCTA	AE015924.1	2102817	2102853
.	Porphyromonas gingivalis W50	GAAGCCAAGCCTGCAGTGGATAGGTACGAGTTTGCAG	AE015924.1	2102884	2102920
.	Porphyromonas gingivalis W50	GCCATTTCCCTCGTAGTACTCATCGAGGGTTATAGCT	AE015924.1	2102951	2102987
.	Porphyromonas gingivalis W50	GATTTTTCCATTAGGTATCTAAACCCTTTTGCCGTAA	AE015924.1	2103213	2103249
.	Porphyromonas gingivalis W50	AAGTTTACCATCATCAGTATACCATTGTGTAACATTA	AE015924.1	2103411	2103447
.	Porphyromonas gingivalis W50	AAAACTGCACTATAGTATCATCGTTAGATATTCGTAA	AE015924.1	2103478	2103514
.	Porphyromonas gingivalis W50	GTATCCGCACTTCATTTGATACTGTCTGATTGATTTA	AE015924.1	2103545	2103581
.	Porphyromonas gingivalis W83	TCAAAAATTGTAAAACTTATTAAGTCATGGCGAAACA	AE015924.1	2068758	2068794
.	Porphyromonas gingivalis W83	TAAATCAATCAGACAGTATCAAATGAAGTGCGGATAC	AE015924.1	2103545	2103581
.	Porphyromonas gingivalis W83	TTACGAATATCTAACGATGATACTATAGTGCAGTTTT	AE015924.1	2103478	2103514
.	Porphyromonas gingivalis W83	TAATGTTACACAATGGTATACTGATGATGGTAAACTT	AE015924.1	2103411	2103447
.	Porphyromonas gingivalis W83	TTACGGCAAAAGGGTTTAGATACCTAATGGAAAAATC	AE015924.1	2103213	2103249
.	Porphyromonas gingivalis W83	AGCTATAACCCTCGATGAGTACTACGAGGGAAATGGC	AE015924.1	2102951	2102987
.	Porphyromonas gingivalis W83	CTGCAAACTCGTACCTATCCACTGCAGGCTTGGCTTC	AE015924.1	2102884	2102920
.	Porphyromonas gingivalis W83	TAGGTTAGTAAAATAGAGGTGTTCGCCGTAATATACT	AE015924.1	2102817	2102853
.	Porphyromonas gingivalis	AGGAACAATCCCTGCAGCAGAGCACGAACACCCACG	AE015924.1	2093274	2093309
.	Porphyromonas gingivalis	TCCGATAGAATGGGTACTTTACCTCATGGTCAGTGA	AE015924.1	975677	975712
.	Porphyromonas gingivalis	TCCGATAGAATGGGTACTTTACCTCATGGTCAGTGA	AE015924.1	2068832	2068867
.	Porphyromonas gingivalis	AATTAGACTCTCCAATTGGATACCAAACTTATCAAA	AE015924.1	2068539	2068574
.	Porphyromonas gingivalis	AGCGTATTTCGGTCTATCTCGTAGCGTTCGAAAAGC	AE015924.1	2103874	2103909
.	Porphyromonas gingivalis	GATTCTCTATATGTTCAGTTCAATACAATGCTGAAA	AE015924.1	2103808	2103843
.	Porphyromonas gingivalis	ACAAGATGGTAAAATGTTTGCTAATCTTAAAACTTT	AE015924.1	2103742	2103777
.	Porphyromonas gingivalis	AAGAAAGAAGAAAGAATAAGTAGAAATAAAGATGAT	AE015924.1	2103345	2103380
.	Porphyromonas gingivalis	GAAGTAGTTCTCGCTCGCTACCGAGAACGCTTCTTC	AE015924.1	2103018	2103053
.	Porphyromonas gingivalis	GAAGTAGTTCTCGCTCGCTACCGAGAACGCTTCTTC	AE015924.1	2103018	2103053
.	Porphyromonas gingivalis	CTTCGATTGGCCCGTAAGGGAATTCGCAGCCAAAGC	AE015924.1	2102556	2102591
.	Porphyromonas gingivalis	TCCGATAGAATGGGTACTTTACCTCATGGTCAGTGA	AE015924.1	975677	975712
.	Porphyromonas gingivalis	TCCGATAGAATGGGTACTTTACCTCATGGTCAGTGA	AE015924.1	2068832	2068867
.	Porphyromonas gingivalis W50	TTTGATAAGTTTGGTATCCAATTGGAGAGTCTAATT	AE015924.1	2068539	2068574
.	Porphyromonas gingivalis W50	TCACTGACCATGAGGTAAAGTACCCATTCTATCGGA	AE015924.1	2068832	2068867
.	Porphyromonas gingivalis W50	TCACTGACCATGAGGTAAAGTACCCATTCTATCGGA	AE015924.1	975677	975712
.	Porphyromonas gingivalis W50	GCTTTGGCTGCGAATTCCCTTACGGGCCAATCGAAG	AE015924.1	2102556	2102591
.	Porphyromonas gingivalis W50	GAAGAAGCGTTCTCGGTAGCGAGCGAGAACTACTTC	AE015924.1	2103018	2103053
.	Porphyromonas gingivalis W50	ATCATCTTTATTTCTACTTATTCTTTCTTCTTTCTT	AE015924.1	2103345	2103380
.	Porphyromonas gingivalis W50	AAAGTTTTAAGATTAGCAAACATTTTACCATCTTGT	AE015924.1	2103742	2103777
.	Porphyromonas gingivalis W50	TTTCAGCATTGTATTGAACTGAACATATAGAGAATC	AE015924.1	2103808	2103843
.	Porphyromonas gingivalis W50	GCTTTTCGAACGCTACGAGATAGACCGAAATACGCT	AE015924.1	2103874	2103909
.	Porphyromonas gingivalis TDC60	GATGAGTAGCCGGGTAGCTGTCATAGGGGGTACGCC	AE015924.1	1460654	1460689
.	Porphyromonas gingivalis TDC60	GGCGTACCCCCTATGACAGCTACCCGGCTACTCATC	AE015924.1	1460654	1460689
.	Porphyromonas gingivalis W83	TCCGATAGAATGGGTACTTTACCTCATGGTCAGTGA	AE015924.1	975677	975712
.	Porphyromonas gingivalis W83	TCCGATAGAATGGGTACTTTACCTCATGGTCAGTGA	AE015924.1	2068832	2068867
.	Porphyromonas gingivalis W83	AATTAGACTCTCCAATTGGATACCAAACTTATCAAA	AE015924.1	2068539	2068574
.	Porphyromonas gingivalis W83	AGCGTATTTCGGTCTATCTCGTAGCGTTCGAAAAGC	AE015924.1	2103874	2103909
.	Porphyromonas gingivalis W83	GATTCTCTATATGTTCAGTTCAATACAATGCTGAAA	AE015924.1	2103808	2103843
.	Porphyromonas gingivalis W83	ACAAGATGGTAAAATGTTTGCTAATCTTAAAACTTT	AE015924.1	2103742	2103777
.	Porphyromonas gingivalis W83	AAGAAAGAAGAAAGAATAAGTAGAAATAAAGATGAT	AE015924.1	2103345	2103380
.	Porphyromonas gingivalis W83	GAAGTAGTTCTCGCTCGCTACCGAGAACGCTTCTTC	AE015924.1	2103018	2103053
.	Porphyromonas gingivalis W83	CTTCGATTGGCCCGTAAGGGAATTCGCAGCCAAAGC	AE015924.1	2102556	2102591
.	Porphyromonas gingivalis	ATGATAGAGGAGATAGGACTCGCGCTCACCGATAC	AE015924.1	728442	728476
.	Porphyromonas gingivalis	ATGATAGAGGAGATAGGACTCGCGCTCACCGATAC	AE015924.1	2103940	2103974
.	Porphyromonas gingivalis	CTATAAAAGAAATTCCAAGAGAGCATGATTCTGAG	AE015924.1	2103612	2103646
.	Porphyromonas gingivalis	CATTTTTACAATGGATGCCGAAACCGACAGTCTAA	AE015924.1	2103280	2103314
.	Porphyromonas gingivalis	AACGCATTTTATGTGCGCCAAGATAATTGGGGCAT	AE015924.1	2103148	2103182
.	Porphyromonas gingivalis	AATAAAGCAGATTGGGAAAATCCTATATGTACTTT	AE015924.1	2102752	2102786
.	Porphyromonas gingivalis	AACGCATTTTATGTGCGCCAAGATAATTGGGGCAT	AE015924.1	2103148	2103182
.	Porphyromonas gingivalis	AAAAACGACAGCGTGAAGTCGCCGGAGAGGCTGAT	AE015924.1	2102687	2102721
.	Porphyromonas gingivalis	GATCCGATTCGTCTGCGTCGTCGAGCATAAAGGCG	AE015924.1	2102622	2102656
.	Porphyromonas gingivalis	CTTCGATTGGCCCGTAAGGGAATTCGCAGCCAAAG	AE015924.1	2102556	2102590
.	Porphyromonas gingivalis	AACGCATTTTATGTGCGCCAAGATAATTGGGGCAT	AE015924.1	2103148	2103182
.	Porphyromonas gingivalis	AATAAAGCAGATTGGGAAAATCCTATATGTACTTT	AE015924.1	2102752	2102786
.	Porphyromonas gingivalis	AAAAACGACAGCGTGAAGTCGCCGGAGAGGCTGAT	AE015924.1	2102687	2102721
.	Porphyromonas gingivalis	GATCCGATTCGTCTGCGTCGTCGAGCATAAAGGCG	AE015924.1	2102622	2102656
.	Porphyromonas gingivalis W50	CGCCTTTATGCTCGACGACGCAGACGAATCGGATC	AE015924.1	2102622	2102656
.	Porphyromonas gingivalis W50	ATCAGCCTCTCCGGCGACTTCACGCTGTCGTTTTT	AE015924.1	2102687	2102721
.	Porphyromonas gingivalis W50	AAAGTACATATAGGATTTTCCCAATCTGCTTTATT	AE015924.1	2102752	2102786
.	Porphyromonas gingivalis W50	ATGCCCCAATTATCTTGGCGCACATAAAATGCGTT	AE015924.1	2103148	2103182
.	Porphyromonas gingivalis W50	TTAGACTGTCGGTTTCGGCATCCATTGTAAAAATG	AE015924.1	2103280	2103314
.	Porphyromonas gingivalis W50	CTCAGAATCATGCTCTCTTGGAATTTCTTTTATAG	AE015924.1	2103612	2103646
.	Porphyromonas gingivalis W50	TTTACTACATTGAAAAAATCGTCTTCGTCTGCTAA	AE015924.1	2103677	2103711
.	Porphyromonas gingivalis W50	GTATCGGTGAGCGCGAGTCCTATCTCCTCTATCAT	AE015924.1	2103940	2103974
.	Porphyromonas gingivalis W50	GTATCGGTGAGCGCGAGTCCTATCTCCTCTATCAT	AE015924.1	728442	728476
.	Porphyromonas gingivalis W50	CCAATTCCTCAAAGCCGTGCTGCCCAACCCGGGAG	AE015924.1	2104005	2104039
.	Porphyromonas gingivalis W50	CCAATTCCTCAAAGCCGTGCTGCCCAACCCGGGAG	AE015924.1	728638	728672
.	Porphyromonas gingivalis W83	CTCCCGGGTTGGGCAGCACGGCTTTGAGGAATTGG	AE015924.1	728638	728672
.	Porphyromonas gingivalis W83	CTCCCGGGTTGGGCAGCACGGCTTTGAGGAATTGG	AE015924.1	2104005	2104039
.	Porphyromonas gingivalis W83	ATGATAGAGGAGATAGGACTCGCGCTCACCGATAC	AE015924.1	728442	728476
.	Porphyromonas gingivalis W83	ATGATAGAGGAGATAGGACTCGCGCTCACCGATAC	AE015924.1	2103940	2103974
.	Porphyromonas gingivalis W83	TTAGCAGACGAAGACGATTTTTTCAATGTAGTAAA	AE015924.1	2103677	2103711
.	Porphyromonas gingivalis W83	CTATAAAAGAAATTCCAAGAGAGCATGATTCTGAG	AE015924.1	2103612	2103646
.	Porphyromonas gingivalis W83	CATTTTTACAATGGATGCCGAAACCGACAGTCTAA	AE015924.1	2103280	2103314
.	Porphyromonas gingivalis W83	AACGCATTTTATGTGCGCCAAGATAATTGGGGCAT	AE015924.1	2103148	2103182
.	Porphyromonas gingivalis W83	AATAAAGCAGATTGGGAAAATCCTATATGTACTTT	AE015924.1	2102752	2102786
.	Porphyromonas gingivalis W83	AAAAACGACAGCGTGAAGTCGCCGGAGAGGCTGAT	AE015924.1	2102687	2102721
.	Porphyromonas gingivalis W83	GATCCGATTCGTCTGCGTCGTCGAGCATAAAGGCG	AE015924.1	2102622	2102656
.	Porphyromonas gingivalis	TGCAGGGAGTTGGTTCAGCAAAAACCCCGCTGTC	AE015924.1	2068612	2068645
.	Porphyromonas gingivalis	AAAATTAATTGAACTTATAAAATGTTCTTAATCT	AE015924.1	2068468	2068501
.	Porphyromonas gingivalis	AACGTATTACTAAAGCAGAAAAACAAGCATTTGT	AE015924.1	2068397	2068430
.	Porphyromonas gingivalis	TTTTCAGTCGGTAGCGAAAACTACTTTTTATTTC	AE015924.1	2103084	2103117
.	Porphyromonas gingivalis	TTTTCAGTCGGTAGCGAAAACTACTTTTTATTTC	AE015924.1	2103084	2103117
.	Porphyromonas gingivalis SJD11	AACGTATTACTAAAGCAGAAAAACAAGCATTTGT	AE015924.1	2068397	2068430
.	Porphyromonas gingivalis	TTTTCAGTCGGTAGCGAAAACTACTTTTTATTTC	AE015924.1	2103084	2103117
.	Porphyromonas gingivalis	TGCAGGGAGTTGGTTCAGCAAAAACCCCGCTGTC	AE015924.1	2068612	2068645
.	Porphyromonas gingivalis	AAAATTAATTGAACTTATAAAATGTTCTTAATCT	AE015924.1	2068468	2068501
.	Porphyromonas gingivalis	AACGTATTACTAAAGCAGAAAAACAAGCATTTGT	AE015924.1	2068397	2068430
.	Porphyromonas gingivalis W50	ACAAATGCTTGTTTTTCTGCTTTAGTAATACGTT	AE015924.1	2068397	2068430
.	Porphyromonas gingivalis W50	AGATTAAGAACATTTTATAAGTTCAATTAATTTT	AE015924.1	2068468	2068501
.	Porphyromonas gingivalis W50	GACAGCGGGGTTTTTGCTGAACCAACTCCCTGCA	AE015924.1	2068612	2068645
.	Porphyromonas gingivalis W50	GAAATAAAAAGTAGTTTTCGCTACCGACTGAAAA	AE015924.1	2103084	2103117
.	Porphyromonas gingivalis W83	TGCAGGGAGTTGGTTCAGCAAAAACCCCGCTGTC	AE015924.1	2068612	2068645
.	Porphyromonas gingivalis W83	AAAATTAATTGAACTTATAAAATGTTCTTAATCT	AE015924.1	2068468	2068501
.	Porphyromonas gingivalis W83	AACGTATTACTAAAGCAGAAAAACAAGCATTTGT	AE015924.1	2068397	2068430
.	Porphyromonas gingivalis W83	TTTTCAGTCGGTAGCGAAAACTACTTTTTATTTC	AE015924.1	2103084	2103117
.	Porphyromonas gingivalis	ATCGAACCAACGCGGAATAACACTTCCTCCG	AE015924.1	2098924	2098954
.	Porphyromonas loveana	AAGAGGAAAAAATATCGAAAACCGAATCGG	AE015924.1	1556902	1556931
.	Porphyromonas gulae DSM 15663	AAGTATCACAATACTCACTCTAAGTTAAAA	AE015924.1	1737567	1737596
.	Porphyromonas gulae DSM 15663	TTGTTGTTGTTGTCATTGAGGAACTGCGCT	AE015924.1	751961	751990
.	Porphyromonas gingivalis	TAAGAAGTAGTAATATAGAATCAATACAGT	AE015924.1	390758	390787
.	Porphyromonas gingivalis	ACCTTTTCTTCCACATCCTCAGGAGCAGGA	AE015924.1	1243728	1243757
.	Porphyromonas gingivalis	AAACGCATCGTTATAAGTTTTTGTGATTGC	AE015924.1	1243926	1243955
.	Porphyromonas gingivalis	AAACGCATCGTTATAAGTTTTTGTGATTGC	AE015924.1	1243794	1243823
.	Porphyromonas gingivalis	GTTGTCCCAAGCCTGAACGGTAGCGTTGTC	AE015924.1	1243992	1244021
.	Porphyromonas gingivalis	GTTGTCCCAAGCCTGAACGGTAGCGTTGTC	AE015924.1	1243860	1243889
.	Porphyromonas gingivalis	AAACGCATCGTTATAAGTTTTTGTGATTGC	AE015924.1	1243926	1243955
.	Porphyromonas gingivalis	AAACGCATCGTTATAAGTTTTTGTGATTGC	AE015924.1	1243794	1243823
.	Porphyromonas gingivalis	GTTGTCCCAAGCCTGAACGGTAGCGTTGTC	AE015924.1	1243992	1244021
.	Porphyromonas gingivalis	GTTGTCCCAAGCCTGAACGGTAGCGTTGTC	AE015924.1	1243860	1243889
.	Porphyromonas gingivalis	TACAACATCTTTAGTAATTTCTTTAGTAAT	AE015924.1	1244058	1244087
.	Porphyromonas gingivalis	TCCCATTTTTGAGCCAAATCTGATACAAAT	AE015924.1	1244124	1244153
.	Porphyromonas gingivalis	AGTCGATTAGCTCGTCCGCCGACACGTCTT	AE015924.1	376389	376418
.	Porphyromonas gingivalis	GATGCGGACAACGTCCCTGTACTCCGTCTT	AE015924.1	376323	376352
.	Porphyromonas gingivalis	TATAAAGGTTTGTTCAAGGAATGTGCTACC	AE015924.1	376257	376286
.	Porphyromonas gingivalis	TCAAGGGTCGGGTTCTTGACCTTACCTCCA	AE015924.1	376191	376220
.	Porphyromonas gingivalis	ATAAGACTATATCTTATATAACCAAATTCT	AE015924.1	376125	376154
.	Porphyromonas gingivalis	CATAGACGTAAGGCATACCCGTTTCGATCT	AE015924.1	376059	376088
.	Porphyromonas gingivalis	TTCTTGTCGAAGTAAAACATCTTGCCTCCA	AE015924.1	375993	376022
.	Porphyromonas gingivalis	AATTGCGAAGCGGTTCTTTCGTAATTACGT	AE015924.1	2096080	2096109
.	Porphyromonas gingivalis SJD5	GTCCCATTTGTCTTTCTCGTTCGGATAAAG	AE015924.1	1846250	1846279
.	Porphyromonas gingivalis SJD5	TATGTCCGTTCTGGGATATTTCCGGTGGCG	AE015924.1	1996857	1996886
.	Porphyromonas gingivalis SJD5	CGGAGGTATCTATCGCTTCCATTTCTTCAC	AE015924.1	1271063	1271092
.	Porphyromonas gingivalis	TGGAGGCAAGATGTTTTACTTCGACAAGAA	AE015924.1	375993	376022
.	Porphyromonas gingivalis	AGATCGAAACGGGTATGCCTTACGTCTATG	AE015924.1	376059	376088
.	Porphyromonas gingivalis	AGAATTTGGTTATATAAGATATAGTCTTAT	AE015924.1	376125	376154
.	Porphyromonas gingivalis	TGGAGGTAAGGTCAAGAACCCGACCCTTGA	AE015924.1	376191	376220
.	Porphyromonas gingivalis	GGTAGCACATTCCTTGAACAAACCTTTATA	AE015924.1	376257	376286
.	Porphyromonas gingivalis	AAGACGGAGTACAGGGACGTTGTCCGCATC	AE015924.1	376323	376352
.	Porphyromonas gingivalis	AAGACGTGTCGGCGGACGAGCTAATCGACT	AE015924.1	376389	376418
.	Porphyromonas gingivalis	ACCTTTTCTTCCACATCCTCAGGAGCAGGA	AE015924.1	1243728	1243757
.	Porphyromonas gingivalis	AAACGCATCGTTATAAGTTTTTGTGATTGC	AE015924.1	1243926	1243955
.	Porphyromonas gingivalis	AAACGCATCGTTATAAGTTTTTGTGATTGC	AE015924.1	1243794	1243823
.	Porphyromonas gingivalis	GTTGTCCCAAGCCTGAACGGTAGCGTTGTC	AE015924.1	1243992	1244021
.	Porphyromonas gingivalis	GTTGTCCCAAGCCTGAACGGTAGCGTTGTC	AE015924.1	1243860	1243889
.	Porphyromonas gingivalis	TACAACATCTTTAGTAATTTCTTTAGTAAT	AE015924.1	1244058	1244087
.	Porphyromonas gingivalis	TCCCATTTTTGAGCCAAATCTGATACAAAT	AE015924.1	1244124	1244153
.	Porphyromonas gingivalis SJD2	GTGAAGAAATGGAAGCGATAGATACCTCCG	AE015924.1	1271063	1271092
.	Porphyromonas gingivalis SJD2	CGCCACCGGAAATATCCCAGAACGGACATA	AE015924.1	1996857	1996886
.	Porphyromonas gingivalis SJD2	CTTTATCCGAACGAGAAAGACAAATGGGAC	AE015924.1	1846250	1846279
.	Porphyromonas gingivalis F0570	AGTCGATTAGCTCGTCCGCCGACACGTCTT	AE015924.1	376389	376418
.	Porphyromonas gingivalis W50	AGTCGATTAGCTCGTCCGCCGACACGTCTT	AE015924.1	376389	376418
.	Porphyromonas gingivalis W50	GATGCGGACAACGTCCCTGTACTCCGTCTT	AE015924.1	376323	376352
.	Porphyromonas gingivalis W50	TATAAAGGTTTGTTCAAGGAATGTGCTACC	AE015924.1	376257	376286
.	Porphyromonas gingivalis W50	TCAAGGGTCGGGTTCTTGACCTTACCTCCA	AE015924.1	376191	376220
.	Porphyromonas gingivalis W50	ATAAGACTATATCTTATATAACCAAATTCT	AE015924.1	376125	376154
.	Porphyromonas gingivalis W50	CATAGACGTAAGGCATACCCGTTTCGATCT	AE015924.1	376059	376088
.	Porphyromonas gingivalis W50	TTCTTGTCGAAGTAAAACATCTTGCCTCCA	AE015924.1	375993	376022
.	Porphyromonas gingivalis W50	ATTTGTATCAGATTTGGCTCAAAAATGGGA	AE015924.1	1244124	1244153
.	Porphyromonas gingivalis W50	GACAACGCTACCGTTCAGGCTTGGGACAAC	AE015924.1	1243860	1243889
.	Porphyromonas gingivalis W50	GACAACGCTACCGTTCAGGCTTGGGACAAC	AE015924.1	1243992	1244021
.	Porphyromonas gingivalis W50	GCAATCACAAAAACTTATAACGATGCGTTT	AE015924.1	1243794	1243823
.	Porphyromonas gingivalis W50	GCAATCACAAAAACTTATAACGATGCGTTT	AE015924.1	1243926	1243955
.	Porphyromonas gingivalis W50	TCCTGCTCCTGAGGATGTGGAAGAAAAGGT	AE015924.1	1243728	1243757
.	Porphyromonas gingivalis W83	AGTCGATTAGCTCGTCCGCCGACACGTCTT	AE015924.1	376389	376418
.	Porphyromonas gingivalis W83	GATGCGGACAACGTCCCTGTACTCCGTCTT	AE015924.1	376323	376352
.	Porphyromonas gingivalis W83	TATAAAGGTTTGTTCAAGGAATGTGCTACC	AE015924.1	376257	376286
.	Porphyromonas gingivalis W83	TCAAGGGTCGGGTTCTTGACCTTACCTCCA	AE015924.1	376191	376220
.	Porphyromonas gingivalis W83	ATAAGACTATATCTTATATAACCAAATTCT	AE015924.1	376125	376154
.	Porphyromonas gingivalis W83	CATAGACGTAAGGCATACCCGTTTCGATCT	AE015924.1	376059	376088
.	Porphyromonas gingivalis W83	TTCTTGTCGAAGTAAAACATCTTGCCTCCA	AE015924.1	375993	376022
.	Porphyromonas gingivalis W83	ATTTGTATCAGATTTGGCTCAAAAATGGGA	AE015924.1	1244124	1244153
.	Porphyromonas gingivalis W83	ATTACTAAAGAAATTACTAAAGATGTTGTA	AE015924.1	1244058	1244087
.	Porphyromonas gingivalis W83	GACAACGCTACCGTTCAGGCTTGGGACAAC	AE015924.1	1243860	1243889
.	Porphyromonas gingivalis W83	GACAACGCTACCGTTCAGGCTTGGGACAAC	AE015924.1	1243992	1244021
.	Porphyromonas gingivalis W83	GCAATCACAAAAACTTATAACGATGCGTTT	AE015924.1	1243794	1243823
.	Porphyromonas gingivalis W83	GCAATCACAAAAACTTATAACGATGCGTTT	AE015924.1	1243926	1243955
.	Porphyromonas gingivalis W83	GACAACGCTACCGTTCAGGCTTGGGACAAC	AE015924.1	1243860	1243889
.	Porphyromonas gingivalis W83	GACAACGCTACCGTTCAGGCTTGGGACAAC	AE015924.1	1243992	1244021
.	Porphyromonas gingivalis W83	GCAATCACAAAAACTTATAACGATGCGTTT	AE015924.1	1243794	1243823
.	Porphyromonas gingivalis W83	GCAATCACAAAAACTTATAACGATGCGTTT	AE015924.1	1243926	1243955
.	Porphyromonas gingivalis W83	TCCTGCTCCTGAGGATGTGGAAGAAAAGGT	AE015924.1	1243728	1243757
.	Porphyromonas gingivalis	AATTGAGAAAAGCATAGAGACCTCTTTGC	AE015924.1	2257316	2257344
.	Porphyromonas gingivalis	CGGGAGTGCGACAAGATACTTGGCTCCGGCCGCACGATTGG	AP009380.1	1424016	1424056
.	Porphyromonas gingivalis	CGGGAGTGCGACAAGATACTTGGCTCCGGCCGCACGATTGG	AP009380.1	109947	109987
.	Porphyromonas gingivalis TDC60	CGGGAGTGCGACAAGATACTTGGCTCCGGCCGCACGATTGG	AP009380.1	1424016	1424056
.	Porphyromonas gingivalis TDC60	CGGGAGTGCGACAAGATACTTGGCTCCGGCCGCACGATTGG	AP009380.1	109947	109987
.	Porphyromonas gingivalis ATCC 33277	CACCCATTGTGCCGCCGTCCTGACCGAAAACTTCTTTA	AP009380.1	2182241	2182278
.	Porphyromonas gingivalis ATCC 33277	CACCCATTGTGCCGCCGTCCTGACCGAAAACTTCTTTA	AP009380.1	2182443	2182480
.	Porphyromonas gingivalis ATCC 33277	CACCCATTGTGCCGCCGTCCTGACCGAAAACTTCTTTA	AP009380.1	2182645	2182682
.	Porphyromonas gingivalis ATCC 33277	TCGCTATAACCCTATGTGATTCAGGAATCGGCTTGCTA	AP009380.1	2182107	2182144
.	Porphyromonas gingivalis ATCC 33277	TCGCTATAACCCTATGTGATTCAGGAATCGGCTTGCTA	AP009380.1	2182309	2182346
.	Porphyromonas gingivalis ATCC 33277	TCGCTATAACCCTATGTGATTCAGGAATCGGCTTGCTA	AP009380.1	2182511	2182548
.	Porphyromonas gingivalis ATCC 33277	CACCCATTGTGCCGCCGTCCTGACCGAAAACTTCTTTA	AP009380.1	2182241	2182278
.	Porphyromonas gingivalis ATCC 33277	CACCCATTGTGCCGCCGTCCTGACCGAAAACTTCTTTA	AP009380.1	2182443	2182480
.	Porphyromonas gingivalis ATCC 33277	CACCCATTGTGCCGCCGTCCTGACCGAAAACTTCTTTA	AP009380.1	2182645	2182682
.	Porphyromonas gingivalis ATCC 33277	TCGCTATAACCCTATGTGATTCAGGAATCGGCTTGCTA	AP009380.1	2182107	2182144
.	Porphyromonas gingivalis ATCC 33277	TCGCTATAACCCTATGTGATTCAGGAATCGGCTTGCTA	AP009380.1	2182309	2182346
.	Porphyromonas gingivalis ATCC 33277	TCGCTATAACCCTATGTGATTCAGGAATCGGCTTGCTA	AP009380.1	2182511	2182548
.	Porphyromonas gingivalis ATCC 33277	CACCCATTGTGCCGCCGTCCTGACCGAAAACTTCTTTA	AP009380.1	2182241	2182278
.	Porphyromonas gingivalis ATCC 33277	CACCCATTGTGCCGCCGTCCTGACCGAAAACTTCTTTA	AP009380.1	2182443	2182480
.	Porphyromonas gingivalis ATCC 33277	CACCCATTGTGCCGCCGTCCTGACCGAAAACTTCTTTA	AP009380.1	2182645	2182682
.	Porphyromonas gingivalis ATCC 33277	TCGCTATAACCCTATGTGATTCAGGAATCGGCTTGCTA	AP009380.1	2182107	2182144
.	Porphyromonas gingivalis ATCC 33277	TCGCTATAACCCTATGTGATTCAGGAATCGGCTTGCTA	AP009380.1	2182309	2182346
.	Porphyromonas gingivalis ATCC 33277	TCGCTATAACCCTATGTGATTCAGGAATCGGCTTGCTA	AP009380.1	2182511	2182548
.	Porphyromonas gingivalis 381	CACCCATTGTGCCGCCGTCCTGACCGAAAACTTCTTTA	AP009380.1	2182241	2182278
.	Porphyromonas gingivalis 381	CACCCATTGTGCCGCCGTCCTGACCGAAAACTTCTTTA	AP009380.1	2182443	2182480
.	Porphyromonas gingivalis 381	CACCCATTGTGCCGCCGTCCTGACCGAAAACTTCTTTA	AP009380.1	2182645	2182682
.	Porphyromonas gingivalis 381	TCGCTATAACCCTATGTGATTCAGGAATCGGCTTGCTA	AP009380.1	2182107	2182144
.	Porphyromonas gingivalis 381	TCGCTATAACCCTATGTGATTCAGGAATCGGCTTGCTA	AP009380.1	2182309	2182346
.	Porphyromonas gingivalis 381	TCGCTATAACCCTATGTGATTCAGGAATCGGCTTGCTA	AP009380.1	2182511	2182548
.	Porphyromonas gingivalis 381	CACCCATTGTGCCGCCGTCCTGACCGAAAACTTCTTTA	AP009380.1	2182241	2182278
.	Porphyromonas gingivalis 381	CACCCATTGTGCCGCCGTCCTGACCGAAAACTTCTTTA	AP009380.1	2182443	2182480
.	Porphyromonas gingivalis 381	CACCCATTGTGCCGCCGTCCTGACCGAAAACTTCTTTA	AP009380.1	2182645	2182682
.	Porphyromonas gingivalis 381	TCGCTATAACCCTATGTGATTCAGGAATCGGCTTGCTA	AP009380.1	2182107	2182144
.	Porphyromonas gingivalis 381	TCGCTATAACCCTATGTGATTCAGGAATCGGCTTGCTA	AP009380.1	2182309	2182346
.	Porphyromonas gingivalis 381	TCGCTATAACCCTATGTGATTCAGGAATCGGCTTGCTA	AP009380.1	2182511	2182548
.	Porphyromonas gingivalis 381	CACCCATTGTGCCGCCGTCCTGACCGAAAACTTCTTTA	AP009380.1	2182241	2182278
.	Porphyromonas gingivalis 381	CACCCATTGTGCCGCCGTCCTGACCGAAAACTTCTTTA	AP009380.1	2182443	2182480
.	Porphyromonas gingivalis 381	CACCCATTGTGCCGCCGTCCTGACCGAAAACTTCTTTA	AP009380.1	2182645	2182682
.	Porphyromonas gingivalis 381	TCGCTATAACCCTATGTGATTCAGGAATCGGCTTGCTA	AP009380.1	2182107	2182144
.	Porphyromonas gingivalis 381	TCGCTATAACCCTATGTGATTCAGGAATCGGCTTGCTA	AP009380.1	2182309	2182346
.	Porphyromonas gingivalis 381	TCGCTATAACCCTATGTGATTCAGGAATCGGCTTGCTA	AP009380.1	2182511	2182548
.	Porphyromonas gingivalis	CACCCATTGTGCCGCCGTCCTGACCGAAAACTTCTTTA	AP009380.1	2182241	2182278
.	Porphyromonas gingivalis	CACCCATTGTGCCGCCGTCCTGACCGAAAACTTCTTTA	AP009380.1	2182443	2182480
.	Porphyromonas gingivalis	CACCCATTGTGCCGCCGTCCTGACCGAAAACTTCTTTA	AP009380.1	2182645	2182682
.	Porphyromonas gingivalis	TCGCTATAACCCTATGTGATTCAGGAATCGGCTTGCTA	AP009380.1	2182107	2182144
.	Porphyromonas gingivalis	TCGCTATAACCCTATGTGATTCAGGAATCGGCTTGCTA	AP009380.1	2182309	2182346
.	Porphyromonas gingivalis	TCGCTATAACCCTATGTGATTCAGGAATCGGCTTGCTA	AP009380.1	2182511	2182548
.	Porphyromonas gingivalis ATCC 33277	CACCCATTGTGCCGCCGTCCTGACCGAAAACTTCTTTA	AP009380.1	2182241	2182278
.	Porphyromonas gingivalis ATCC 33277	CACCCATTGTGCCGCCGTCCTGACCGAAAACTTCTTTA	AP009380.1	2182443	2182480
.	Porphyromonas gingivalis ATCC 33277	CACCCATTGTGCCGCCGTCCTGACCGAAAACTTCTTTA	AP009380.1	2182645	2182682
.	Porphyromonas gingivalis ATCC 33277	TCGCTATAACCCTATGTGATTCAGGAATCGGCTTGCTA	AP009380.1	2182107	2182144
.	Porphyromonas gingivalis ATCC 33277	TCGCTATAACCCTATGTGATTCAGGAATCGGCTTGCTA	AP009380.1	2182309	2182346
.	Porphyromonas gingivalis ATCC 33277	TCGCTATAACCCTATGTGATTCAGGAATCGGCTTGCTA	AP009380.1	2182511	2182548
.	Porphyromonas gingivalis ATCC 33277	CACCCATTGTGCCGCCGTCCTGACCGAAAACTTCTTTA	AP009380.1	2182241	2182278
.	Porphyromonas gingivalis ATCC 33277	CACCCATTGTGCCGCCGTCCTGACCGAAAACTTCTTTA	AP009380.1	2182443	2182480
.	Porphyromonas gingivalis ATCC 33277	CACCCATTGTGCCGCCGTCCTGACCGAAAACTTCTTTA	AP009380.1	2182645	2182682
.	Porphyromonas gingivalis ATCC 33277	TCGCTATAACCCTATGTGATTCAGGAATCGGCTTGCTA	AP009380.1	2182107	2182144
.	Porphyromonas gingivalis ATCC 33277	TCGCTATAACCCTATGTGATTCAGGAATCGGCTTGCTA	AP009380.1	2182309	2182346
.	Porphyromonas gingivalis ATCC 33277	TCGCTATAACCCTATGTGATTCAGGAATCGGCTTGCTA	AP009380.1	2182511	2182548
.	Porphyromonas gingivalis ATCC 33277	CACCCATTGTGCCGCCGTCCTGACCGAAAACTTCTTTA	AP009380.1	2182241	2182278
.	Porphyromonas gingivalis ATCC 33277	CACCCATTGTGCCGCCGTCCTGACCGAAAACTTCTTTA	AP009380.1	2182443	2182480
.	Porphyromonas gingivalis ATCC 33277	CACCCATTGTGCCGCCGTCCTGACCGAAAACTTCTTTA	AP009380.1	2182645	2182682
.	Porphyromonas gingivalis ATCC 33277	TCGCTATAACCCTATGTGATTCAGGAATCGGCTTGCTA	AP009380.1	2182107	2182144
.	Porphyromonas gingivalis ATCC 33277	TCGCTATAACCCTATGTGATTCAGGAATCGGCTTGCTA	AP009380.1	2182309	2182346
.	Porphyromonas gingivalis ATCC 33277	TCGCTATAACCCTATGTGATTCAGGAATCGGCTTGCTA	AP009380.1	2182511	2182548
.	Porphyromonas gulae	ATTATGGTTAAGGCCCCCCATTTTGGGGGATCTTAAC	AP009380.1	1765337	1765373
.	Porphyromonas gingivalis ATCC 33277	TCACAATAACCGACAAAATGTCTCGCGTAACGTACAA	AP009380.1	2188841	2188877
.	Porphyromonas gingivalis ATCC 33277	AATATGAGATCGGAAACAATTATAGTTGCGTCGATAT	AP009380.1	2188774	2188810
.	Porphyromonas gingivalis ATCC 33277	TACTATGGTGTCTGCATTTGAGATACGCAAATAGCAA	AP009380.1	2187721	2187757
.	Porphyromonas gingivalis ATCC 33277	ATCTTCAAAGATAGTTGTTATCAAATATCGCGCTGAA	AP009380.1	2187588	2187624
.	Porphyromonas gingivalis ATCC 33277	AAATAACGAGAAAAAGAATGCTTAAATTGTTCTTCGT	AP009380.1	2185878	2185914
.	Porphyromonas gingivalis ATCC 33277	TAGTTGTAGCGATTGTCTCAGTTGCATTACTCCTTAC	AP009380.1	2185811	2185847
.	Porphyromonas gingivalis ATCC 33277	AGTAAAAATTACCCTAGATGCCGAAACGGACGGCCTT	AP009380.1	2185546	2185582
.	Porphyromonas gingivalis ATCC 33277	CAAACTCAATGATTATCTGTCAAGAAGCAAGAAACGA	AP009380.1	2185479	2185515
.	Porphyromonas gingivalis ATCC 33277	TATGAAAACAGAAAAGAACTTCTCAGCCCTGAGTTTG	AP009380.1	2185412	2185448
.	Porphyromonas gingivalis ATCC 33277	TTCTTGGAGAAAGCGAAGACCATGAACCTAAGCGTCG	AP009380.1	2185020	2185056
.	Porphyromonas gingivalis ATCC 33277	ATTTTCAATCATGATATTTTATTTTTCCTGCAAACGC	AP009380.1	2184755	2184791
.	Porphyromonas gingivalis ATCC 33277	ATTGTAAATAAATTACATGGCTATTGAAAAACAAATT	AP009380.1	2184163	2184199
.	Porphyromonas gingivalis ATCC 33277	GGGAAGCTGCTTTGCTCGCTGAGATAGCAGCACTTCA	AP009380.1	2183964	2184000
.	Porphyromonas gingivalis ATCC 33277	CCGTTCAGGAAAAAGTAACCGAGCTGAAGACCATGCT	AP009380.1	2183570	2183606
.	Porphyromonas gingivalis ATCC 33277	AAGAACGAACGCCTGCGCGATAAGCACCGCGAGCGTA	AP009380.1	2183173	2183209
.	Porphyromonas gingivalis ATCC 33277	GTGCATTCCGGACAGCTTTCGCTTAAAAAGTTAGCGG	AP009380.1	2183106	2183142
.	Porphyromonas gingivalis ATCC 33277	CCTGAGAAAGAGGGGAGGGAGGAGCGATAGACGAAGT	AP009380.1	2181778	2181814
.	Porphyromonas gingivalis 381	TCACAATAACCGACAAAATGTCTCGCGTAACGTACAA	AP009380.1	2188841	2188877
.	Porphyromonas gingivalis 381	AATATGAGATCGGAAACAATTATAGTTGCGTCGATAT	AP009380.1	2188774	2188810
.	Porphyromonas gingivalis 381	TACTATGGTGTCTGCATTTGAGATACGCAAATAGCAA	AP009380.1	2187721	2187757
.	Porphyromonas gingivalis 381	ATCTTCAAAGATAGTTGTTATCAAATATCGCGCTGAA	AP009380.1	2187588	2187624
.	Porphyromonas gingivalis 381	AAATAACGAGAAAAAGAATGCTTAAATTGTTCTTCGT	AP009380.1	2185878	2185914
.	Porphyromonas gingivalis 381	TAGTTGTAGCGATTGTCTCAGTTGCATTACTCCTTAC	AP009380.1	2185811	2185847
.	Porphyromonas gingivalis 381	AGTAAAAATTACCCTAGATGCCGAAACGGACGGCCTT	AP009380.1	2185546	2185582
.	Porphyromonas gingivalis 381	CAAACTCAATGATTATCTGTCAAGAAGCAAGAAACGA	AP009380.1	2185479	2185515
.	Porphyromonas gingivalis 381	TATGAAAACAGAAAAGAACTTCTCAGCCCTGAGTTTG	AP009380.1	2185412	2185448
.	Porphyromonas gingivalis 381	TTCTTGGAGAAAGCGAAGACCATGAACCTAAGCGTCG	AP009380.1	2185020	2185056
.	Porphyromonas gingivalis 381	ATTTTCAATCATGATATTTTATTTTTCCTGCAAACGC	AP009380.1	2184755	2184791
.	Porphyromonas gingivalis 381	ATTGTAAATAAATTACATGGCTATTGAAAAACAAATT	AP009380.1	2184163	2184199
.	Porphyromonas gingivalis 381	GGGAAGCTGCTTTGCTCGCTGAGATAGCAGCACTTCA	AP009380.1	2183964	2184000
.	Porphyromonas gingivalis 381	CCGTTCAGGAAAAAGTAACCGAGCTGAAGACCATGCT	AP009380.1	2183570	2183606
.	Porphyromonas gingivalis 381	AAGAACGAACGCCTGCGCGATAAGCACCGCGAGCGTA	AP009380.1	2183173	2183209
.	Porphyromonas gingivalis 381	GTGCATTCCGGACAGCTTTCGCTTAAAAAGTTAGCGG	AP009380.1	2183106	2183142
.	Porphyromonas gingivalis 381	CCTGAGAAAGAGGGGAGGGAGGAGCGATAGACGAAGT	AP009380.1	2181778	2181814
.	Porphyromonas gingivalis	TACTATGGTGTCTGCATTTGAGATACGCAAATAGCAA	AP009380.1	2187721	2187757
.	Porphyromonas gingivalis	ATTGTAAATAAATTACATGGCTATTGAAAAACAAATT	AP009380.1	2184163	2184199
.	Porphyromonas gingivalis	GGGAAGCTGCTTTGCTCGCTGAGATAGCAGCACTTCA	AP009380.1	2183964	2184000
.	Porphyromonas gingivalis	CCGTTCAGGAAAAAGTAACCGAGCTGAAGACCATGCT	AP009380.1	2183570	2183606
.	Porphyromonas gingivalis	AAGAACGAACGCCTGCGCGATAAGCACCGCGAGCGTA	AP009380.1	2183173	2183209
.	Porphyromonas gingivalis	GTGCATTCCGGACAGCTTTCGCTTAAAAAGTTAGCGG	AP009380.1	2183106	2183142
.	Porphyromonas gingivalis	CCTGAGAAAGAGGGGAGGGAGGAGCGATAGACGAAGT	AP009380.1	2181778	2181814
.	Porphyromonas gingivalis ATCC 33277	TCACAATAACCGACAAAATGTCTCGCGTAACGTACAA	AP009380.1	2188841	2188877
.	Porphyromonas gingivalis ATCC 33277	AATATGAGATCGGAAACAATTATAGTTGCGTCGATAT	AP009380.1	2188774	2188810
.	Porphyromonas gingivalis ATCC 33277	TACTATGGTGTCTGCATTTGAGATACGCAAATAGCAA	AP009380.1	2187721	2187757
.	Porphyromonas gingivalis ATCC 33277	ATCTTCAAAGATAGTTGTTATCAAATATCGCGCTGAA	AP009380.1	2187588	2187624
.	Porphyromonas gingivalis ATCC 33277	AAATAACGAGAAAAAGAATGCTTAAATTGTTCTTCGT	AP009380.1	2185878	2185914
.	Porphyromonas gingivalis ATCC 33277	TAGTTGTAGCGATTGTCTCAGTTGCATTACTCCTTAC	AP009380.1	2185811	2185847
.	Porphyromonas gingivalis ATCC 33277	AGTAAAAATTACCCTAGATGCCGAAACGGACGGCCTT	AP009380.1	2185546	2185582
.	Porphyromonas gingivalis ATCC 33277	CAAACTCAATGATTATCTGTCAAGAAGCAAGAAACGA	AP009380.1	2185479	2185515
.	Porphyromonas gingivalis ATCC 33277	TATGAAAACAGAAAAGAACTTCTCAGCCCTGAGTTTG	AP009380.1	2185412	2185448
.	Porphyromonas gingivalis ATCC 33277	TTCTTGGAGAAAGCGAAGACCATGAACCTAAGCGTCG	AP009380.1	2185020	2185056
.	Porphyromonas gingivalis ATCC 33277	ATTTTCAATCATGATATTTTATTTTTCCTGCAAACGC	AP009380.1	2184755	2184791
.	Porphyromonas gingivalis ATCC 33277	ATTGTAAATAAATTACATGGCTATTGAAAAACAAATT	AP009380.1	2184163	2184199
.	Porphyromonas gingivalis ATCC 33277	GGGAAGCTGCTTTGCTCGCTGAGATAGCAGCACTTCA	AP009380.1	2183964	2184000
.	Porphyromonas gingivalis ATCC 33277	CCGTTCAGGAAAAAGTAACCGAGCTGAAGACCATGCT	AP009380.1	2183570	2183606
.	Porphyromonas gingivalis ATCC 33277	AAGAACGAACGCCTGCGCGATAAGCACCGCGAGCGTA	AP009380.1	2183173	2183209
.	Porphyromonas gingivalis ATCC 33277	GTGCATTCCGGACAGCTTTCGCTTAAAAAGTTAGCGG	AP009380.1	2183106	2183142
.	Porphyromonas gingivalis ATCC 33277	CCTGAGAAAGAGGGGAGGGAGGAGCGATAGACGAAGT	AP009380.1	2181778	2181814
.	Porphyromonas gingivalis	AGGAACAATCCCTGCAGCAGAGCACGAACACCCACG	AP009380.1	2171968	2172003
.	Porphyromonas gingivalis ATCC 33277	AAGTTGCTGATTGTCTTAGAATGAAAGGTTATGCTC	AP009380.1	2189169	2189204
.	Porphyromonas gingivalis ATCC 33277	AATATTTTTTCAAAAATTGTAAAACTTATTAAGTCA	AP009380.1	2189103	2189138
.	Porphyromonas gingivalis ATCC 33277	CTCGTATCGACTTTCAAGCAGGCTGGAGTGCAGCCT	AP009380.1	2188708	2188743
.	Porphyromonas gingivalis ATCC 33277	CCTCGAGCAGATCTTCCTGCTCTTTGATGAGTGAGG	AP009380.1	2188577	2188612
.	Porphyromonas gingivalis ATCC 33277	AATTTTCATCAGAGCATAAAAAAGGGCAAACTTTTT	AP009380.1	2188446	2188481
.	Porphyromonas gingivalis ATCC 33277	CGGGCGGCCAACCGGTCACAACAAGAATAGACCGAT	AP009380.1	2188315	2188350
.	Porphyromonas gingivalis ATCC 33277	GACGAATACGGCGTTCATCATCGATAGTCGCGATGC	AP009380.1	2188249	2188284
.	Porphyromonas gingivalis ATCC 33277	TTATATGCATCATATTCTTAAAGTATTTTATTTGAA	AP009380.1	2188183	2188218
.	Porphyromonas gingivalis ATCC 33277	TTTGAGTAATCATCGAATAATTATCGATTAATCATT	AP009380.1	2188117	2188152
.	Porphyromonas gingivalis ATCC 33277	CCCCGTGGTAACTCATACCACCGACTATTCCACCGT	AP009380.1	2188051	2188086
.	Porphyromonas gingivalis ATCC 33277	ATTAATGATTTTCTGAAATAAAGAAGCAGTTGCATA	AP009380.1	2187920	2187955
.	Porphyromonas gingivalis ATCC 33277	AATCTATGATGATATAGAAGAAGACGACTTGTTGTT	AP009380.1	2187854	2187889
.	Porphyromonas gingivalis ATCC 33277	CCTCAATATCTTTCATTGCGACGAGAAATTTGCGAA	AP009380.1	2187788	2187823
.	Porphyromonas gingivalis ATCC 33277	GCTCAAGCGTCCAAGAAAGTTCAAGAAATTGTACTA	AP009380.1	2187655	2187690
.	Porphyromonas gingivalis ATCC 33277	TCTTCAAAGATAGTTGTTATCAAATATCGCGCTGAA	AP009380.1	2187522	2187557
.	Porphyromonas gingivalis ATCC 33277	TCTTCAAAGATAGTTGTTATCAAATATCGCGCTGAA	AP009380.1	2187589	2187624
.	Porphyromonas gingivalis ATCC 33277	ACTTCATGGATTTAGCGAGATACTCATTATAATTAA	AP009380.1	2187456	2187491
.	Porphyromonas gingivalis ATCC 33277	AATCCATGTTCATGAGGAGAGGATACGAGTTCTATT	AP009380.1	2187325	2187360
.	Porphyromonas gingivalis ATCC 33277	GCAGTGCGGCCGACAAGGCTAACCTCGCTCAGCTGA	AP009380.1	2187259	2187294
.	Porphyromonas gingivalis ATCC 33277	AACAGTCAAGGGGGAGCCGACCTCTCCGGCGGATTT	AP009380.1	2187193	2187228
.	Porphyromonas gingivalis ATCC 33277	GCATCTTCGCAGGAAAGAAGAAGGCTCCGTCCTCGA	AP009380.1	2187127	2187162
.	Porphyromonas gingivalis ATCC 33277	TCGTCTGCGACGTATCGCAGCTCTGCCAGCTCCGCG	AP009380.1	2187061	2187096
.	Porphyromonas gingivalis ATCC 33277	TGAAAGCCCGAAGATAATCTACACGCAAGATTGTTA	AP009380.1	2186930	2186965
.	Porphyromonas gingivalis ATCC 33277	CCGTTGTGACAGAGCTGCGCCGTCGTGGCTATGATG	AP009380.1	2186864	2186899
.	Porphyromonas gingivalis ATCC 33277	AGAGTCTGTATGTGAAAGTGTAGTTCGAAACATTAT	AP009380.1	2186734	2186769
.	Porphyromonas gingivalis ATCC 33277	GCTCGCGGAGGGAGAGGGTGCCGGTATCCTGCCTCC	AP009380.1	2186668	2186703
.	Porphyromonas gingivalis ATCC 33277	TATTCATTCGCTCAAGCGAGGGCATCCTGCTGCAGC	AP009380.1	2186602	2186637
.	Porphyromonas gingivalis ATCC 33277	TGCCCCCTCACCCATCTAATCTCGAGCCGCTGAGCC	AP009380.1	2186536	2186571
.	Porphyromonas gingivalis ATCC 33277	ACAGAACCAGCTCCGTCAAATCTCCCGCTTTTTGTC	AP009380.1	2186470	2186505
.	Porphyromonas gingivalis ATCC 33277	TTGCCAGGGCTTGCTGATGCGCGCGCTCCAGCTGCT	AP009380.1	2186404	2186439
.	Porphyromonas gingivalis ATCC 33277	GATTACATAATGATAGACGACAGAGATTGTGCAGAA	AP009380.1	2186273	2186308
.	Porphyromonas gingivalis ATCC 33277	TGCCCCCTCACCCATCTAACCTCGAGCCGTTGAGCC	AP009380.1	2186207	2186242
.	Porphyromonas gingivalis ATCC 33277	TCTCAATATCTTTCATAGCTACTAAAAATTTACGAA	AP009380.1	2186011	2186046
.	Porphyromonas gingivalis ATCC 33277	AGAAGAGGGTAAACTATTTGCTAATCTTGAATGCTT	AP009380.1	2185945	2185980
.	Porphyromonas gingivalis ATCC 33277	AAAACGGCGATAAAATAGCGTTCGAGATTTTCCGCA	AP009380.1	2185745	2185780
.	Porphyromonas gingivalis ATCC 33277	AAGCGCGAGACAGGCCGAGCCGGCACAGCTTAGTGC	AP009380.1	2185679	2185714
.	Porphyromonas gingivalis ATCC 33277	CAGAATTTGCACGAACAGTATGATGTTCGTGTTCTT	AP009380.1	2185613	2185648
.	Porphyromonas gingivalis ATCC 33277	CCGCGGCCATCGAGGCCACCGCCTCCGTCCTCCGCG	AP009380.1	2185346	2185381
.	Porphyromonas gingivalis ATCC 33277	GGAAATATAGTTATTGTATCTACTAAAAGACATAGT	AP009380.1	2185087	2185122
.	Porphyromonas gingivalis ATCC 33277	AAGGATGATTTGGAAAATTTAGTAAGATAGTTGATA	AP009380.1	2184954	2184989
.	Porphyromonas gingivalis ATCC 33277	TCAGCGTGATGAGCGCTTGAGGCTCCTCCATCGAGT	AP009380.1	2184888	2184923
.	Porphyromonas gingivalis ATCC 33277	TCGCATGTGGGAGCGCGGCGGTCTCTGCTTTACGAA	AP009380.1	2184822	2184857
.	Porphyromonas gingivalis ATCC 33277	CATGACAAAGAGACGGTTATCGGTAGAGGACAGGCA	AP009380.1	2184560	2184595
.	Porphyromonas gingivalis ATCC 33277	TGGAAGTGGGTAGAAGAAAGCCCCAACGTGTTTAAG	AP009380.1	2184494	2184529
.	Porphyromonas gingivalis ATCC 33277	TGAGGAATCATATCAGTGTTTATTTTTTCATCGATT	AP009380.1	2184428	2184463
.	Porphyromonas gingivalis ATCC 33277	GGGCAGGCGTATTGCCCCACTTCTCCCCGAATGCAT	AP009380.1	2184362	2184397
.	Porphyromonas gingivalis ATCC 33277	TATCAACAATCACCGTCATATGTGTAATATACTTGA	AP009380.1	2184296	2184331
.	Porphyromonas gingivalis ATCC 33277	GATTGTACGACTTTGCTATAAAGTCTGAGTTATTAA	AP009380.1	2184230	2184265
.	Porphyromonas gingivalis ATCC 33277	TTTCGGTCTTTACGTTTGTCGCCACGGATACATGCT	AP009380.1	2184097	2184132
.	Porphyromonas gingivalis ATCC 33277	TTTATTGACGCCACCCCGCCGACGAAAAAAAATCAT	AP009380.1	2184031	2184066
.	Porphyromonas gingivalis ATCC 33277	TCTGCGAGTTGTGAGAGGCAATAAACTGCTGGGAGC	AP009380.1	2183768	2183803
.	Porphyromonas gingivalis ATCC 33277	AGCCGCTCGACTTGACGCCATGCAAAAACAGATAGA	AP009380.1	2183702	2183737
.	Porphyromonas gingivalis ATCC 33277	TAAACGATCGAGGCGCGGAGACCCTCCTTGCCAGTA	AP009380.1	2183504	2183539
.	Porphyromonas gingivalis ATCC 33277	TCAGAAAACTCGCGTCCATCTGATAGATGTACACGA	AP009380.1	2183438	2183473
.	Porphyromonas gingivalis ATCC 33277	CGGAGGAGATCAGCTATGCGGATGATACCACCCGTG	AP009380.1	2183372	2183407
.	Porphyromonas gingivalis ATCC 33277	TGGTCACGGAGCGATACCATGAGTGTTTAGTAGATG	AP009380.1	2183306	2183341
.	Porphyromonas gingivalis ATCC 33277	ATTTACCTGCAGACTTGTGCCCACCCACTTGATAGA	AP009380.1	2183240	2183275
.	Porphyromonas gingivalis ATCC 33277	CGTAACCGCCTCGGTAGACCGCTCCGCACGGTCGTT	AP009380.1	2183040	2183075
.	Porphyromonas gingivalis ATCC 33277	AGGCGGAGTATCTCTTTGCCACCCAGTCCGCGCGCA	AP009380.1	2182974	2183009
.	Porphyromonas gingivalis ATCC 33277	CCGTCTCGAAAAAATATCGGGACGTTTTTGTTTTCT	AP009380.1	2182843	2182878
.	Porphyromonas gingivalis ATCC 33277	ATTTCTTCATCTCGCGCTTGCTCAAAAGCGCGTTCA	AP009380.1	2182713	2182748
.	Porphyromonas gingivalis ATCC 33277	GAAACATTCGAGCCGTATTCAATTACGCCATCAATG	AP009380.1	2182175	2182210
.	Porphyromonas gingivalis ATCC 33277	GAAACATTCGAGCCGTATTCAATTACGCCATCAATG	AP009380.1	2182377	2182412
.	Porphyromonas gingivalis ATCC 33277	GAAACATTCGAGCCGTATTCAATTACGCCATCAATG	AP009380.1	2182579	2182614
.	Porphyromonas gingivalis ATCC 33277	GAAACATTCGAGCCGTATTCAATTACGCCATCAATG	AP009380.1	2182175	2182210
.	Porphyromonas gingivalis ATCC 33277	GAAACATTCGAGCCGTATTCAATTACGCCATCAATG	AP009380.1	2182377	2182412
.	Porphyromonas gingivalis ATCC 33277	GAAACATTCGAGCCGTATTCAATTACGCCATCAATG	AP009380.1	2182579	2182614
.	Porphyromonas gingivalis ATCC 33277	GAAACATTCGAGCCGTATTCAATTACGCCATCAATG	AP009380.1	2182175	2182210
.	Porphyromonas gingivalis ATCC 33277	GAAACATTCGAGCCGTATTCAATTACGCCATCAATG	AP009380.1	2182377	2182412
.	Porphyromonas gingivalis ATCC 33277	GAAACATTCGAGCCGTATTCAATTACGCCATCAATG	AP009380.1	2182579	2182614
.	Porphyromonas gingivalis ATCC 33277	CGAAAATAACAAAAATAGATATATTTATAAAAAAGA	AP009380.1	2181977	2182012
.	Porphyromonas gingivalis ATCC 33277	AGCCATAGCTCTTCAATTTCAATTTCTTCTTTTAAT	AP009380.1	2181911	2181946
.	Porphyromonas gingivalis ATCC 33277	CGAGAATCTATTGAGTAGCGAAGTCGTCACAAAGAT	AP009380.1	2181845	2181880
.	Porphyromonas gingivalis ATCC 33277	TCCGCGCCGCGAGGTGGAGACCCTGCCGGAGGCGAA	AP009380.1	2181712	2181747
.	Porphyromonas gingivalis ATCC 33277	GTGCCAGCTGCAGGGGGATGACATAGCCATTGACGA	AP009380.1	2181580	2181615
.	Porphyromonas gingivalis ATCC 33277	GTGCCAGCTGCAGGGGGATGACATAGCCATTGACGA	AP009380.1	2181646	2181681
.	Porphyromonas gingivalis ATCC 33277	GTGCCAGCTGCAGGGGGATGACATAGCCATTGACGA	AP009380.1	2181580	2181615
.	Porphyromonas gingivalis ATCC 33277	GTGCCAGCTGCAGGGGGATGACATAGCCATTGACGA	AP009380.1	2181646	2181681
.	Porphyromonas gingivalis ATCC 33277	AAACGAAATGAAAAAGACAACAAACAGAAGACCCTC	AP009380.1	2181514	2181549
.	Porphyromonas gingivalis	ACGGTGGAATAGTCGGTGGTATGAGTTACCACGGGG	AP009380.1	2188051	2188086
.	Porphyromonas gingivalis 381	AAGTTGCTGATTGTCTTAGAATGAAAGGTTATGCTC	AP009380.1	2189169	2189204
.	Porphyromonas gingivalis 381	AATATTTTTTCAAAAATTGTAAAACTTATTAAGTCA	AP009380.1	2189103	2189138
.	Porphyromonas gingivalis 381	CTCGTATCGACTTTCAAGCAGGCTGGAGTGCAGCCT	AP009380.1	2188708	2188743
.	Porphyromonas gingivalis 381	CCTCGAGCAGATCTTCCTGCTCTTTGATGAGTGAGG	AP009380.1	2188577	2188612
.	Porphyromonas gingivalis 381	AATTTTCATCAGAGCATAAAAAAGGGCAAACTTTTT	AP009380.1	2188446	2188481
.	Porphyromonas gingivalis 381	CGGGCGGCCAACCGGTCACAACAAGAATAGACCGAT	AP009380.1	2188315	2188350
.	Porphyromonas gingivalis 381	GACGAATACGGCGTTCATCATCGATAGTCGCGATGC	AP009380.1	2188249	2188284
.	Porphyromonas gingivalis 381	TTATATGCATCATATTCTTAAAGTATTTTATTTGAA	AP009380.1	2188183	2188218
.	Porphyromonas gingivalis 381	TTTGAGTAATCATCGAATAATTATCGATTAATCATT	AP009380.1	2188117	2188152
.	Porphyromonas gingivalis 381	CCCCGTGGTAACTCATACCACCGACTATTCCACCGT	AP009380.1	2188051	2188086
.	Porphyromonas gingivalis 381	ATTAATGATTTTCTGAAATAAAGAAGCAGTTGCATA	AP009380.1	2187920	2187955
.	Porphyromonas gingivalis 381	AATCTATGATGATATAGAAGAAGACGACTTGTTGTT	AP009380.1	2187854	2187889
.	Porphyromonas gingivalis 381	CCTCAATATCTTTCATTGCGACGAGAAATTTGCGAA	AP009380.1	2187788	2187823
.	Porphyromonas gingivalis 381	GCTCAAGCGTCCAAGAAAGTTCAAGAAATTGTACTA	AP009380.1	2187655	2187690
.	Porphyromonas gingivalis 381	TCTTCAAAGATAGTTGTTATCAAATATCGCGCTGAA	AP009380.1	2187522	2187557
.	Porphyromonas gingivalis 381	TCTTCAAAGATAGTTGTTATCAAATATCGCGCTGAA	AP009380.1	2187589	2187624
.	Porphyromonas gingivalis 381	ACTTCATGGATTTAGCGAGATACTCATTATAATTAA	AP009380.1	2187456	2187491
.	Porphyromonas gingivalis 381	AATCCATGTTCATGAGGAGAGGATACGAGTTCTATT	AP009380.1	2187325	2187360
.	Porphyromonas gingivalis 381	GCAGTGCGGCCGACAAGGCTAACCTCGCTCAGCTGA	AP009380.1	2187259	2187294
.	Porphyromonas gingivalis 381	AACAGTCAAGGGGGAGCCGACCTCTCCGGCGGATTT	AP009380.1	2187193	2187228
.	Porphyromonas gingivalis 381	GCATCTTCGCAGGAAAGAAGAAGGCTCCGTCCTCGA	AP009380.1	2187127	2187162
.	Porphyromonas gingivalis 381	TCGTCTGCGACGTATCGCAGCTCTGCCAGCTCCGCG	AP009380.1	2187061	2187096
.	Porphyromonas gingivalis 381	TGAAAGCCCGAAGATAATCTACACGCAAGATTGTTA	AP009380.1	2186930	2186965
.	Porphyromonas gingivalis 381	CCGTTGTGACAGAGCTGCGCCGTCGTGGCTATGATG	AP009380.1	2186864	2186899
.	Porphyromonas gingivalis 381	AGAGTCTGTATGTGAAAGTGTAGTTCGAAACATTAT	AP009380.1	2186734	2186769
.	Porphyromonas gingivalis 381	GCTCGCGGAGGGAGAGGGTGCCGGTATCCTGCCTCC	AP009380.1	2186668	2186703
.	Porphyromonas gingivalis 381	TATTCATTCGCTCAAGCGAGGGCATCCTGCTGCAGC	AP009380.1	2186602	2186637
.	Porphyromonas gingivalis 381	TGCCCCCTCACCCATCTAATCTCGAGCCGCTGAGCC	AP009380.1	2186536	2186571
.	Porphyromonas gingivalis 381	ACAGAACCAGCTCCGTCAAATCTCCCGCTTTTTGTC	AP009380.1	2186470	2186505
.	Porphyromonas gingivalis 381	TTGCCAGGGCTTGCTGATGCGCGCGCTCCAGCTGCT	AP009380.1	2186404	2186439
.	Porphyromonas gingivalis 381	GATTACATAATGATAGACGACAGAGATTGTGCAGAA	AP009380.1	2186273	2186308
.	Porphyromonas gingivalis 381	TGCCCCCTCACCCATCTAACCTCGAGCCGTTGAGCC	AP009380.1	2186207	2186242
.	Porphyromonas gingivalis 381	TCTCAATATCTTTCATAGCTACTAAAAATTTACGAA	AP009380.1	2186011	2186046
.	Porphyromonas gingivalis 381	AGAAGAGGGTAAACTATTTGCTAATCTTGAATGCTT	AP009380.1	2185945	2185980
.	Porphyromonas gingivalis 381	AAAACGGCGATAAAATAGCGTTCGAGATTTTCCGCA	AP009380.1	2185745	2185780
.	Porphyromonas gingivalis 381	AAGCGCGAGACAGGCCGAGCCGGCACAGCTTAGTGC	AP009380.1	2185679	2185714
.	Porphyromonas gingivalis 381	CAGAATTTGCACGAACAGTATGATGTTCGTGTTCTT	AP009380.1	2185613	2185648
.	Porphyromonas gingivalis 381	CCGCGGCCATCGAGGCCACCGCCTCCGTCCTCCGCG	AP009380.1	2185346	2185381
.	Porphyromonas gingivalis 381	GGAAATATAGTTATTGTATCTACTAAAAGACATAGT	AP009380.1	2185087	2185122
.	Porphyromonas gingivalis 381	AAGGATGATTTGGAAAATTTAGTAAGATAGTTGATA	AP009380.1	2184954	2184989
.	Porphyromonas gingivalis 381	TCAGCGTGATGAGCGCTTGAGGCTCCTCCATCGAGT	AP009380.1	2184888	2184923
.	Porphyromonas gingivalis 381	TCGCATGTGGGAGCGCGGCGGTCTCTGCTTTACGAA	AP009380.1	2184822	2184857
.	Porphyromonas gingivalis 381	CATGACAAAGAGACGGTTATCGGTAGAGGACAGGCA	AP009380.1	2184560	2184595
.	Porphyromonas gingivalis 381	TGGAAGTGGGTAGAAGAAAGCCCCAACGTGTTTAAG	AP009380.1	2184494	2184529
.	Porphyromonas gingivalis 381	TGAGGAATCATATCAGTGTTTATTTTTTCATCGATT	AP009380.1	2184428	2184463
.	Porphyromonas gingivalis 381	GGGCAGGCGTATTGCCCCACTTCTCCCCGAATGCAT	AP009380.1	2184362	2184397
.	Porphyromonas gingivalis 381	TATCAACAATCACCGTCATATGTGTAATATACTTGA	AP009380.1	2184296	2184331
.	Porphyromonas gingivalis 381	GATTGTACGACTTTGCTATAAAGTCTGAGTTATTAA	AP009380.1	2184230	2184265
.	Porphyromonas gingivalis 381	TTTCGGTCTTTACGTTTGTCGCCACGGATACATGCT	AP009380.1	2184097	2184132
.	Porphyromonas gingivalis 381	TTTATTGACGCCACCCCGCCGACGAAAAAAAATCAT	AP009380.1	2184031	2184066
.	Porphyromonas gingivalis 381	TCTGCGAGTTGTGAGAGGCAATAAACTGCTGGGAGC	AP009380.1	2183768	2183803
.	Porphyromonas gingivalis 381	AGCCGCTCGACTTGACGCCATGCAAAAACAGATAGA	AP009380.1	2183702	2183737
.	Porphyromonas gingivalis 381	TAAACGATCGAGGCGCGGAGACCCTCCTTGCCAGTA	AP009380.1	2183504	2183539
.	Porphyromonas gingivalis 381	TCAGAAAACTCGCGTCCATCTGATAGATGTACACGA	AP009380.1	2183438	2183473
.	Porphyromonas gingivalis 381	CGGAGGAGATCAGCTATGCGGATGATACCACCCGTG	AP009380.1	2183372	2183407
.	Porphyromonas gingivalis 381	TGGTCACGGAGCGATACCATGAGTGTTTAGTAGATG	AP009380.1	2183306	2183341
.	Porphyromonas gingivalis 381	ATTTACCTGCAGACTTGTGCCCACCCACTTGATAGA	AP009380.1	2183240	2183275
.	Porphyromonas gingivalis 381	CGTAACCGCCTCGGTAGACCGCTCCGCACGGTCGTT	AP009380.1	2183040	2183075
.	Porphyromonas gingivalis 381	AGGCGGAGTATCTCTTTGCCACCCAGTCCGCGCGCA	AP009380.1	2182974	2183009
.	Porphyromonas gingivalis 381	CCGTCTCGAAAAAATATCGGGACGTTTTTGTTTTCT	AP009380.1	2182843	2182878
.	Porphyromonas gingivalis 381	ATTTCTTCATCTCGCGCTTGCTCAAAAGCGCGTTCA	AP009380.1	2182713	2182748
.	Porphyromonas gingivalis 381	GAAACATTCGAGCCGTATTCAATTACGCCATCAATG	AP009380.1	2182175	2182210
.	Porphyromonas gingivalis 381	GAAACATTCGAGCCGTATTCAATTACGCCATCAATG	AP009380.1	2182377	2182412
.	Porphyromonas gingivalis 381	GAAACATTCGAGCCGTATTCAATTACGCCATCAATG	AP009380.1	2182579	2182614
.	Porphyromonas gingivalis 381	GAAACATTCGAGCCGTATTCAATTACGCCATCAATG	AP009380.1	2182175	2182210
.	Porphyromonas gingivalis 381	GAAACATTCGAGCCGTATTCAATTACGCCATCAATG	AP009380.1	2182377	2182412
.	Porphyromonas gingivalis 381	GAAACATTCGAGCCGTATTCAATTACGCCATCAATG	AP009380.1	2182579	2182614
.	Porphyromonas gingivalis 381	GAAACATTCGAGCCGTATTCAATTACGCCATCAATG	AP009380.1	2182175	2182210
.	Porphyromonas gingivalis 381	GAAACATTCGAGCCGTATTCAATTACGCCATCAATG	AP009380.1	2182377	2182412
.	Porphyromonas gingivalis 381	GAAACATTCGAGCCGTATTCAATTACGCCATCAATG	AP009380.1	2182579	2182614
.	Porphyromonas gingivalis 381	CGAAAATAACAAAAATAGATATATTTATAAAAAAGA	AP009380.1	2181977	2182012
.	Porphyromonas gingivalis 381	AGCCATAGCTCTTCAATTTCAATTTCTTCTTTTAAT	AP009380.1	2181911	2181946
.	Porphyromonas gingivalis 381	CGAGAATCTATTGAGTAGCGAAGTCGTCACAAAGAT	AP009380.1	2181845	2181880
.	Porphyromonas gingivalis 381	TCCGCGCCGCGAGGTGGAGACCCTGCCGGAGGCGAA	AP009380.1	2181712	2181747
.	Porphyromonas gingivalis 381	GTGCCAGCTGCAGGGGGATGACATAGCCATTGACGA	AP009380.1	2181580	2181615
.	Porphyromonas gingivalis 381	GTGCCAGCTGCAGGGGGATGACATAGCCATTGACGA	AP009380.1	2181646	2181681
.	Porphyromonas gingivalis 381	GTGCCAGCTGCAGGGGGATGACATAGCCATTGACGA	AP009380.1	2181580	2181615
.	Porphyromonas gingivalis 381	GTGCCAGCTGCAGGGGGATGACATAGCCATTGACGA	AP009380.1	2181646	2181681
.	Porphyromonas gingivalis 381	AAACGAAATGAAAAAGACAACAAACAGAAGACCCTC	AP009380.1	2181514	2181549
.	Porphyromonas gingivalis	CCCCGTGGTAACTCATACCACCGACTATTCCACCGT	AP009380.1	2188051	2188086
.	Porphyromonas gingivalis	ATTAATGATTTTCTGAAATAAAGAAGCAGTTGCATA	AP009380.1	2187920	2187955
.	Porphyromonas gingivalis	AATCTATGATGATATAGAAGAAGACGACTTGTTGTT	AP009380.1	2187854	2187889
.	Porphyromonas gingivalis	CCTCAATATCTTTCATTGCGACGAGAAATTTGCGAA	AP009380.1	2187788	2187823
.	Porphyromonas gingivalis	GCTCAAGCGTCCAAGAAAGTTCAAGAAATTGTACTA	AP009380.1	2187655	2187690
.	Porphyromonas gingivalis	ACTTCATGGATTTAGCGAGATACTCATTATAATTAA	AP009380.1	2187456	2187491
.	Porphyromonas gingivalis	AATCCATGTTCATGAGGAGAGGATACGAGTTCTATT	AP009380.1	2187325	2187360
.	Porphyromonas gingivalis	GCAGTGCGGCCGACAAGGCTAACCTCGCTCAGCTGA	AP009380.1	2187259	2187294
.	Porphyromonas gingivalis	AACAGTCAAGGGGGAGCCGACCTCTCCGGCGGATTT	AP009380.1	2187193	2187228
.	Porphyromonas gingivalis	GCATCTTCGCAGGAAAGAAGAAGGCTCCGTCCTCGA	AP009380.1	2187127	2187162
.	Porphyromonas gingivalis	TCGTCTGCGACGTATCGCAGCTCTGCCAGCTCCGCG	AP009380.1	2187061	2187096
.	Porphyromonas gingivalis	TGAAAGCCCGAAGATAATCTACACGCAAGATTGTTA	AP009380.1	2186930	2186965
.	Porphyromonas gingivalis	CCGTTGTGACAGAGCTGCGCCGTCGTGGCTATGATG	AP009380.1	2186864	2186899
.	Porphyromonas gingivalis	AGAGTCTGTATGTGAAAGTGTAGTTCGAAACATTAT	AP009380.1	2186734	2186769
.	Porphyromonas gingivalis	GCTCGCGGAGGGAGAGGGTGCCGGTATCCTGCCTCC	AP009380.1	2186668	2186703
.	Porphyromonas gingivalis	TATTCATTCGCTCAAGCGAGGGCATCCTGCTGCAGC	AP009380.1	2186602	2186637
.	Porphyromonas gingivalis	TGCCCCCTCACCCATCTAATCTCGAGCCGCTGAGCC	AP009380.1	2186536	2186571
.	Porphyromonas gingivalis	ACAGAACCAGCTCCGTCAAATCTCCCGCTTTTTGTC	AP009380.1	2186470	2186505
.	Porphyromonas gingivalis	TCTCAATATCTTTCATAGCTACTAAAAATTTACGAA	AP009380.1	2186011	2186046
.	Porphyromonas gingivalis	AGAAGAGGGTAAACTATTTGCTAATCTTGAATGCTT	AP009380.1	2185945	2185980
.	Porphyromonas gingivalis	TTTCGGTCTTTACGTTTGTCGCCACGGATACATGCT	AP009380.1	2184097	2184132
.	Porphyromonas gingivalis	TTTATTGACGCCACCCCGCCGACGAAAAAAAATCAT	AP009380.1	2184031	2184066
.	Porphyromonas gingivalis	TCTGCGAGTTGTGAGAGGCAATAAACTGCTGGGAGC	AP009380.1	2183768	2183803
.	Porphyromonas gingivalis	AGCCGCTCGACTTGACGCCATGCAAAAACAGATAGA	AP009380.1	2183702	2183737
.	Porphyromonas gingivalis	TAAACGATCGAGGCGCGGAGACCCTCCTTGCCAGTA	AP009380.1	2183504	2183539
.	Porphyromonas gingivalis	TCAGAAAACTCGCGTCCATCTGATAGATGTACACGA	AP009380.1	2183438	2183473
.	Porphyromonas gingivalis	CGGAGGAGATCAGCTATGCGGATGATACCACCCGTG	AP009380.1	2183372	2183407
.	Porphyromonas gingivalis	TGGTCACGGAGCGATACCATGAGTGTTTAGTAGATG	AP009380.1	2183306	2183341
.	Porphyromonas gingivalis	ATTTACCTGCAGACTTGTGCCCACCCACTTGATAGA	AP009380.1	2183240	2183275
.	Porphyromonas gingivalis	CGTAACCGCCTCGGTAGACCGCTCCGCACGGTCGTT	AP009380.1	2183040	2183075
.	Porphyromonas gingivalis	AGGCGGAGTATCTCTTTGCCACCCAGTCCGCGCGCA	AP009380.1	2182974	2183009
.	Porphyromonas gingivalis	CCGTCTCGAAAAAATATCGGGACGTTTTTGTTTTCT	AP009380.1	2182843	2182878
.	Porphyromonas gingivalis	ATTTCTTCATCTCGCGCTTGCTCAAAAGCGCGTTCA	AP009380.1	2182713	2182748
.	Porphyromonas gingivalis	GAAACATTCGAGCCGTATTCAATTACGCCATCAATG	AP009380.1	2182175	2182210
.	Porphyromonas gingivalis	GAAACATTCGAGCCGTATTCAATTACGCCATCAATG	AP009380.1	2182377	2182412
.	Porphyromonas gingivalis	GAAACATTCGAGCCGTATTCAATTACGCCATCAATG	AP009380.1	2182579	2182614
.	Porphyromonas gingivalis	CGAAAATAACAAAAATAGATATATTTATAAAAAAGA	AP009380.1	2181977	2182012
.	Porphyromonas gingivalis	AGCCATAGCTCTTCAATTTCAATTTCTTCTTTTAAT	AP009380.1	2181911	2181946
.	Porphyromonas gingivalis	CGAGAATCTATTGAGTAGCGAAGTCGTCACAAAGAT	AP009380.1	2181845	2181880
.	Porphyromonas gingivalis	TCCGCGCCGCGAGGTGGAGACCCTGCCGGAGGCGAA	AP009380.1	2181712	2181747
.	Porphyromonas gingivalis	GTGCCAGCTGCAGGGGGATGACATAGCCATTGACGA	AP009380.1	2181580	2181615
.	Porphyromonas gingivalis	GTGCCAGCTGCAGGGGGATGACATAGCCATTGACGA	AP009380.1	2181646	2181681
.	Porphyromonas gingivalis W4087	ACGGTGGAATAGTCGGTGGTATGAGTTACCACGGGG	AP009380.1	2188051	2188086
.	Porphyromonas gingivalis TDC60	GATGAGTAGCCGGGTAGCTGTCATAGGGGGTACGCC	AP009380.1	944203	944238
.	Porphyromonas gingivalis TDC60	GGCGTACCCCCTATGACAGCTACCCGGCTACTCATC	AP009380.1	944203	944238
.	Porphyromonas gingivalis ATCC 33277	AAGTTGCTGATTGTCTTAGAATGAAAGGTTATGCTC	AP009380.1	2189169	2189204
.	Porphyromonas gingivalis ATCC 33277	AATATTTTTTCAAAAATTGTAAAACTTATTAAGTCA	AP009380.1	2189103	2189138
.	Porphyromonas gingivalis ATCC 33277	CTCGTATCGACTTTCAAGCAGGCTGGAGTGCAGCCT	AP009380.1	2188708	2188743
.	Porphyromonas gingivalis ATCC 33277	CCTCGAGCAGATCTTCCTGCTCTTTGATGAGTGAGG	AP009380.1	2188577	2188612
.	Porphyromonas gingivalis ATCC 33277	AATTTTCATCAGAGCATAAAAAAGGGCAAACTTTTT	AP009380.1	2188446	2188481
.	Porphyromonas gingivalis ATCC 33277	CGGGCGGCCAACCGGTCACAACAAGAATAGACCGAT	AP009380.1	2188315	2188350
.	Porphyromonas gingivalis ATCC 33277	GACGAATACGGCGTTCATCATCGATAGTCGCGATGC	AP009380.1	2188249	2188284
.	Porphyromonas gingivalis ATCC 33277	TTATATGCATCATATTCTTAAAGTATTTTATTTGAA	AP009380.1	2188183	2188218
.	Porphyromonas gingivalis ATCC 33277	TTTGAGTAATCATCGAATAATTATCGATTAATCATT	AP009380.1	2188117	2188152
.	Porphyromonas gingivalis ATCC 33277	CCCCGTGGTAACTCATACCACCGACTATTCCACCGT	AP009380.1	2188051	2188086
.	Porphyromonas gingivalis ATCC 33277	ATTAATGATTTTCTGAAATAAAGAAGCAGTTGCATA	AP009380.1	2187920	2187955
.	Porphyromonas gingivalis ATCC 33277	AATCTATGATGATATAGAAGAAGACGACTTGTTGTT	AP009380.1	2187854	2187889
.	Porphyromonas gingivalis ATCC 33277	CCTCAATATCTTTCATTGCGACGAGAAATTTGCGAA	AP009380.1	2187788	2187823
.	Porphyromonas gingivalis ATCC 33277	GCTCAAGCGTCCAAGAAAGTTCAAGAAATTGTACTA	AP009380.1	2187655	2187690
.	Porphyromonas gingivalis ATCC 33277	TCTTCAAAGATAGTTGTTATCAAATATCGCGCTGAA	AP009380.1	2187522	2187557
.	Porphyromonas gingivalis ATCC 33277	TCTTCAAAGATAGTTGTTATCAAATATCGCGCTGAA	AP009380.1	2187589	2187624
.	Porphyromonas gingivalis ATCC 33277	ACTTCATGGATTTAGCGAGATACTCATTATAATTAA	AP009380.1	2187456	2187491
.	Porphyromonas gingivalis ATCC 33277	AATCCATGTTCATGAGGAGAGGATACGAGTTCTATT	AP009380.1	2187325	2187360
.	Porphyromonas gingivalis ATCC 33277	GCAGTGCGGCCGACAAGGCTAACCTCGCTCAGCTGA	AP009380.1	2187259	2187294
.	Porphyromonas gingivalis ATCC 33277	AACAGTCAAGGGGGAGCCGACCTCTCCGGCGGATTT	AP009380.1	2187193	2187228
.	Porphyromonas gingivalis ATCC 33277	GCATCTTCGCAGGAAAGAAGAAGGCTCCGTCCTCGA	AP009380.1	2187127	2187162
.	Porphyromonas gingivalis ATCC 33277	TCGTCTGCGACGTATCGCAGCTCTGCCAGCTCCGCG	AP009380.1	2187061	2187096
.	Porphyromonas gingivalis ATCC 33277	TGAAAGCCCGAAGATAATCTACACGCAAGATTGTTA	AP009380.1	2186930	2186965
.	Porphyromonas gingivalis ATCC 33277	CCGTTGTGACAGAGCTGCGCCGTCGTGGCTATGATG	AP009380.1	2186864	2186899
.	Porphyromonas gingivalis ATCC 33277	AGAGTCTGTATGTGAAAGTGTAGTTCGAAACATTAT	AP009380.1	2186734	2186769
.	Porphyromonas gingivalis ATCC 33277	GCTCGCGGAGGGAGAGGGTGCCGGTATCCTGCCTCC	AP009380.1	2186668	2186703
.	Porphyromonas gingivalis ATCC 33277	TATTCATTCGCTCAAGCGAGGGCATCCTGCTGCAGC	AP009380.1	2186602	2186637
.	Porphyromonas gingivalis ATCC 33277	TGCCCCCTCACCCATCTAATCTCGAGCCGCTGAGCC	AP009380.1	2186536	2186571
.	Porphyromonas gingivalis ATCC 33277	ACAGAACCAGCTCCGTCAAATCTCCCGCTTTTTGTC	AP009380.1	2186470	2186505
.	Porphyromonas gingivalis ATCC 33277	TTGCCAGGGCTTGCTGATGCGCGCGCTCCAGCTGCT	AP009380.1	2186404	2186439
.	Porphyromonas gingivalis ATCC 33277	GATTACATAATGATAGACGACAGAGATTGTGCAGAA	AP009380.1	2186273	2186308
.	Porphyromonas gingivalis ATCC 33277	TGCCCCCTCACCCATCTAACCTCGAGCCGTTGAGCC	AP009380.1	2186207	2186242
.	Porphyromonas gingivalis ATCC 33277	TCTCAATATCTTTCATAGCTACTAAAAATTTACGAA	AP009380.1	2186011	2186046
.	Porphyromonas gingivalis ATCC 33277	AGAAGAGGGTAAACTATTTGCTAATCTTGAATGCTT	AP009380.1	2185945	2185980
.	Porphyromonas gingivalis ATCC 33277	AAAACGGCGATAAAATAGCGTTCGAGATTTTCCGCA	AP009380.1	2185745	2185780
.	Porphyromonas gingivalis ATCC 33277	AAGCGCGAGACAGGCCGAGCCGGCACAGCTTAGTGC	AP009380.1	2185679	2185714
.	Porphyromonas gingivalis ATCC 33277	CAGAATTTGCACGAACAGTATGATGTTCGTGTTCTT	AP009380.1	2185613	2185648
.	Porphyromonas gingivalis ATCC 33277	CCGCGGCCATCGAGGCCACCGCCTCCGTCCTCCGCG	AP009380.1	2185346	2185381
.	Porphyromonas gingivalis ATCC 33277	GGAAATATAGTTATTGTATCTACTAAAAGACATAGT	AP009380.1	2185087	2185122
.	Porphyromonas gingivalis ATCC 33277	AAGGATGATTTGGAAAATTTAGTAAGATAGTTGATA	AP009380.1	2184954	2184989
.	Porphyromonas gingivalis ATCC 33277	TCAGCGTGATGAGCGCTTGAGGCTCCTCCATCGAGT	AP009380.1	2184888	2184923
.	Porphyromonas gingivalis ATCC 33277	TCGCATGTGGGAGCGCGGCGGTCTCTGCTTTACGAA	AP009380.1	2184822	2184857
.	Porphyromonas gingivalis ATCC 33277	CATGACAAAGAGACGGTTATCGGTAGAGGACAGGCA	AP009380.1	2184560	2184595
.	Porphyromonas gingivalis ATCC 33277	TGGAAGTGGGTAGAAGAAAGCCCCAACGTGTTTAAG	AP009380.1	2184494	2184529
.	Porphyromonas gingivalis ATCC 33277	TGAGGAATCATATCAGTGTTTATTTTTTCATCGATT	AP009380.1	2184428	2184463
.	Porphyromonas gingivalis ATCC 33277	GGGCAGGCGTATTGCCCCACTTCTCCCCGAATGCAT	AP009380.1	2184362	2184397
.	Porphyromonas gingivalis ATCC 33277	TATCAACAATCACCGTCATATGTGTAATATACTTGA	AP009380.1	2184296	2184331
.	Porphyromonas gingivalis ATCC 33277	GATTGTACGACTTTGCTATAAAGTCTGAGTTATTAA	AP009380.1	2184230	2184265
.	Porphyromonas gingivalis ATCC 33277	TTTCGGTCTTTACGTTTGTCGCCACGGATACATGCT	AP009380.1	2184097	2184132
.	Porphyromonas gingivalis ATCC 33277	TTTATTGACGCCACCCCGCCGACGAAAAAAAATCAT	AP009380.1	2184031	2184066
.	Porphyromonas gingivalis ATCC 33277	TCTGCGAGTTGTGAGAGGCAATAAACTGCTGGGAGC	AP009380.1	2183768	2183803
.	Porphyromonas gingivalis ATCC 33277	AGCCGCTCGACTTGACGCCATGCAAAAACAGATAGA	AP009380.1	2183702	2183737
.	Porphyromonas gingivalis ATCC 33277	TAAACGATCGAGGCGCGGAGACCCTCCTTGCCAGTA	AP009380.1	2183504	2183539
.	Porphyromonas gingivalis ATCC 33277	TCAGAAAACTCGCGTCCATCTGATAGATGTACACGA	AP009380.1	2183438	2183473
.	Porphyromonas gingivalis ATCC 33277	CGGAGGAGATCAGCTATGCGGATGATACCACCCGTG	AP009380.1	2183372	2183407
.	Porphyromonas gingivalis ATCC 33277	TGGTCACGGAGCGATACCATGAGTGTTTAGTAGATG	AP009380.1	2183306	2183341
.	Porphyromonas gingivalis ATCC 33277	ATTTACCTGCAGACTTGTGCCCACCCACTTGATAGA	AP009380.1	2183240	2183275
.	Porphyromonas gingivalis ATCC 33277	CGTAACCGCCTCGGTAGACCGCTCCGCACGGTCGTT	AP009380.1	2183040	2183075
.	Porphyromonas gingivalis ATCC 33277	AGGCGGAGTATCTCTTTGCCACCCAGTCCGCGCGCA	AP009380.1	2182974	2183009
.	Porphyromonas gingivalis ATCC 33277	CCGTCTCGAAAAAATATCGGGACGTTTTTGTTTTCT	AP009380.1	2182843	2182878
.	Porphyromonas gingivalis ATCC 33277	ATTTCTTCATCTCGCGCTTGCTCAAAAGCGCGTTCA	AP009380.1	2182713	2182748
.	Porphyromonas gingivalis ATCC 33277	GAAACATTCGAGCCGTATTCAATTACGCCATCAATG	AP009380.1	2182175	2182210
.	Porphyromonas gingivalis ATCC 33277	GAAACATTCGAGCCGTATTCAATTACGCCATCAATG	AP009380.1	2182377	2182412
.	Porphyromonas gingivalis ATCC 33277	GAAACATTCGAGCCGTATTCAATTACGCCATCAATG	AP009380.1	2182579	2182614
.	Porphyromonas gingivalis ATCC 33277	GAAACATTCGAGCCGTATTCAATTACGCCATCAATG	AP009380.1	2182175	2182210
.	Porphyromonas gingivalis ATCC 33277	GAAACATTCGAGCCGTATTCAATTACGCCATCAATG	AP009380.1	2182377	2182412
.	Porphyromonas gingivalis ATCC 33277	GAAACATTCGAGCCGTATTCAATTACGCCATCAATG	AP009380.1	2182579	2182614
.	Porphyromonas gingivalis ATCC 33277	GAAACATTCGAGCCGTATTCAATTACGCCATCAATG	AP009380.1	2182175	2182210
.	Porphyromonas gingivalis ATCC 33277	GAAACATTCGAGCCGTATTCAATTACGCCATCAATG	AP009380.1	2182377	2182412
.	Porphyromonas gingivalis ATCC 33277	GAAACATTCGAGCCGTATTCAATTACGCCATCAATG	AP009380.1	2182579	2182614
.	Porphyromonas gingivalis ATCC 33277	CGAAAATAACAAAAATAGATATATTTATAAAAAAGA	AP009380.1	2181977	2182012
.	Porphyromonas gingivalis ATCC 33277	AGCCATAGCTCTTCAATTTCAATTTCTTCTTTTAAT	AP009380.1	2181911	2181946
.	Porphyromonas gingivalis ATCC 33277	CGAGAATCTATTGAGTAGCGAAGTCGTCACAAAGAT	AP009380.1	2181845	2181880
.	Porphyromonas gingivalis ATCC 33277	TCCGCGCCGCGAGGTGGAGACCCTGCCGGAGGCGAA	AP009380.1	2181712	2181747
.	Porphyromonas gingivalis ATCC 33277	GTGCCAGCTGCAGGGGGATGACATAGCCATTGACGA	AP009380.1	2181580	2181615
.	Porphyromonas gingivalis ATCC 33277	GTGCCAGCTGCAGGGGGATGACATAGCCATTGACGA	AP009380.1	2181646	2181681
.	Porphyromonas gingivalis ATCC 33277	GTGCCAGCTGCAGGGGGATGACATAGCCATTGACGA	AP009380.1	2181580	2181615
.	Porphyromonas gingivalis ATCC 33277	GTGCCAGCTGCAGGGGGATGACATAGCCATTGACGA	AP009380.1	2181646	2181681
.	Porphyromonas gingivalis ATCC 33277	AAACGAAATGAAAAAGACAACAAACAGAAGACCCTC	AP009380.1	2181514	2181549
.	Porphyromonas gingivalis	ATGATAGAGGAGATAGGACTCGCGCTCACCGATAC	AP009380.1	775827	775861
.	Porphyromonas gingivalis ATCC 33277	ATAATATTACATAATGGCACACTGATGGTAAACTT	AP009380.1	2189235	2189269
.	Porphyromonas gingivalis ATCC 33277	GATGGTGTCGACATCATACGACAATAGATCGTCGA	AP009380.1	2188973	2189007
.	Porphyromonas gingivalis ATCC 33277	GATGGTGTCGACATCATACGACAATAGATCGTCGA	AP009380.1	2189038	2189072
.	Porphyromonas gingivalis ATCC 33277	GATGGTGTCGACATCATACGACAATAGATCGTCGA	AP009380.1	2188973	2189007
.	Porphyromonas gingivalis ATCC 33277	GATGGTGTCGACATCATACGACAATAGATCGTCGA	AP009380.1	2189038	2189072
.	Porphyromonas gingivalis ATCC 33277	GTCGCCTGTTTTCTTGAACTCCTCACTGATTCGTA	AP009380.1	2188908	2188942
.	Porphyromonas gingivalis ATCC 33277	GCAGGTTGATTATAATGTTGAAGATGCTTTAAGGG	AP009380.1	2188643	2188677
.	Porphyromonas gingivalis ATCC 33277	GATACGAGCACCAAGGCTGCGATACCGATTGCGTA	AP009380.1	2188512	2188546
.	Porphyromonas gingivalis ATCC 33277	TTCCTTCCAGTCGCAGCTTAAGATACTGCGACTAC	AP009380.1	2188381	2188415
.	Porphyromonas gingivalis ATCC 33277	CTCAATATCTTTCATTGCGACGAGGAACTTGCGAA	AP009380.1	2187986	2188020
.	Porphyromonas gingivalis ATCC 33277	CCTTTTGCTATTGCAGCAAACATATACAATAATAA	AP009380.1	2187391	2187425
.	Porphyromonas gingivalis ATCC 33277	CGTCATCAGGTGGATATTCTTACTGCTATCCACGA	AP009380.1	2186996	2187030
.	Porphyromonas gingivalis ATCC 33277	GTACTGATAATTACGCTGCAAGGTCAGACGGTGAT	AP009380.1	2186339	2186373
.	Porphyromonas gingivalis ATCC 33277	TCTATCTGCGTATAGCCCTCGCCGTCCACGCCCTG	AP009380.1	2183899	2183933
.	Porphyromonas gingivalis ATCC 33277	TCTATCTGCGTATAGCCCTCGCCGTCCACGCCCTG	AP009380.1	2186142	2186176
.	Porphyromonas gingivalis ATCC 33277	ATTGCTGTTAATTCTGTCATCTCTTATTTCTTTTA	AP009380.1	2183834	2183868
.	Porphyromonas gingivalis ATCC 33277	ATTGCTGTTAATTCTGTCATCTCTTATTTCTTTTA	AP009380.1	2186077	2186111
.	Porphyromonas gingivalis ATCC 33277	AGATAAACTTTCTTCTCGAATTAAGAAAATCGAGA	AP009380.1	2185281	2185315
.	Porphyromonas gingivalis ATCC 33277	CGCGTGGAAGGGGCATGTACACTTGTAGTTCGCCC	AP009380.1	2184626	2184660
.	Porphyromonas gingivalis ATCC 33277	TCTATCTGCGTATAGCCCTCGCCGTCCACGCCCTG	AP009380.1	2183899	2183933
.	Porphyromonas gingivalis ATCC 33277	TCTATCTGCGTATAGCCCTCGCCGTCCACGCCCTG	AP009380.1	2186142	2186176
.	Porphyromonas gingivalis ATCC 33277	ATTGCTGTTAATTCTGTCATCTCTTATTTCTTTTA	AP009380.1	2183834	2183868
.	Porphyromonas gingivalis ATCC 33277	ATTGCTGTTAATTCTGTCATCTCTTATTTCTTTTA	AP009380.1	2186077	2186111
.	Porphyromonas gingivalis ATCC 33277	AGGTGCTATCGCAGGACTGCAGGACATCCTCAATC	AP009380.1	2183637	2183671
.	Porphyromonas gingivalis ATCC 33277	CTCCTTCACTTTGTCGACAATGTGCACTGTATTTG	AP009380.1	2182909	2182943
.	Porphyromonas gingivalis 381	ATAATATTACATAATGGCACACTGATGGTAAACTT	AP009380.1	2189235	2189269
.	Porphyromonas gingivalis 381	GATGGTGTCGACATCATACGACAATAGATCGTCGA	AP009380.1	2188973	2189007
.	Porphyromonas gingivalis 381	GATGGTGTCGACATCATACGACAATAGATCGTCGA	AP009380.1	2189038	2189072
.	Porphyromonas gingivalis 381	GATGGTGTCGACATCATACGACAATAGATCGTCGA	AP009380.1	2188973	2189007
.	Porphyromonas gingivalis 381	GATGGTGTCGACATCATACGACAATAGATCGTCGA	AP009380.1	2189038	2189072
.	Porphyromonas gingivalis 381	GTCGCCTGTTTTCTTGAACTCCTCACTGATTCGTA	AP009380.1	2188908	2188942
.	Porphyromonas gingivalis 381	GCAGGTTGATTATAATGTTGAAGATGCTTTAAGGG	AP009380.1	2188643	2188677
.	Porphyromonas gingivalis 381	GATACGAGCACCAAGGCTGCGATACCGATTGCGTA	AP009380.1	2188512	2188546
.	Porphyromonas gingivalis 381	TTCCTTCCAGTCGCAGCTTAAGATACTGCGACTAC	AP009380.1	2188381	2188415
.	Porphyromonas gingivalis 381	CTCAATATCTTTCATTGCGACGAGGAACTTGCGAA	AP009380.1	2187986	2188020
.	Porphyromonas gingivalis 381	CCTTTTGCTATTGCAGCAAACATATACAATAATAA	AP009380.1	2187391	2187425
.	Porphyromonas gingivalis 381	CGTCATCAGGTGGATATTCTTACTGCTATCCACGA	AP009380.1	2186996	2187030
.	Porphyromonas gingivalis 381	GTACTGATAATTACGCTGCAAGGTCAGACGGTGAT	AP009380.1	2186339	2186373
.	Porphyromonas gingivalis 381	TCTATCTGCGTATAGCCCTCGCCGTCCACGCCCTG	AP009380.1	2183899	2183933
.	Porphyromonas gingivalis 381	TCTATCTGCGTATAGCCCTCGCCGTCCACGCCCTG	AP009380.1	2186142	2186176
.	Porphyromonas gingivalis 381	ATTGCTGTTAATTCTGTCATCTCTTATTTCTTTTA	AP009380.1	2183834	2183868
.	Porphyromonas gingivalis 381	ATTGCTGTTAATTCTGTCATCTCTTATTTCTTTTA	AP009380.1	2186077	2186111
.	Porphyromonas gingivalis 381	AGATAAACTTTCTTCTCGAATTAAGAAAATCGAGA	AP009380.1	2185281	2185315
.	Porphyromonas gingivalis 381	CGCGTGGAAGGGGCATGTACACTTGTAGTTCGCCC	AP009380.1	2184626	2184660
.	Porphyromonas gingivalis 381	TCTATCTGCGTATAGCCCTCGCCGTCCACGCCCTG	AP009380.1	2183899	2183933
.	Porphyromonas gingivalis 381	TCTATCTGCGTATAGCCCTCGCCGTCCACGCCCTG	AP009380.1	2186142	2186176
.	Porphyromonas gingivalis 381	ATTGCTGTTAATTCTGTCATCTCTTATTTCTTTTA	AP009380.1	2183834	2183868
.	Porphyromonas gingivalis 381	ATTGCTGTTAATTCTGTCATCTCTTATTTCTTTTA	AP009380.1	2186077	2186111
.	Porphyromonas gingivalis 381	AGGTGCTATCGCAGGACTGCAGGACATCCTCAATC	AP009380.1	2183637	2183671
.	Porphyromonas gingivalis 381	CTCCTTCACTTTGTCGACAATGTGCACTGTATTTG	AP009380.1	2182909	2182943
.	Porphyromonas gingivalis	CTCAATATCTTTCATTGCGACGAGGAACTTGCGAA	AP009380.1	2187986	2188020
.	Porphyromonas gingivalis	CCTTTTGCTATTGCAGCAAACATATACAATAATAA	AP009380.1	2187391	2187425
.	Porphyromonas gingivalis	CGTCATCAGGTGGATATTCTTACTGCTATCCACGA	AP009380.1	2186996	2187030
.	Porphyromonas gingivalis	GTACTGATAATTACGCTGCAAGGTCAGACGGTGAT	AP009380.1	2186339	2186373
.	Porphyromonas gingivalis	ATTGCTGTTAATTCTGTCATCTCTTATTTCTTTTA	AP009380.1	2183834	2183868
.	Porphyromonas gingivalis	ATTGCTGTTAATTCTGTCATCTCTTATTTCTTTTA	AP009380.1	2186077	2186111
.	Porphyromonas gingivalis	AGGTGCTATCGCAGGACTGCAGGACATCCTCAATC	AP009380.1	2183637	2183671
.	Porphyromonas gingivalis	CTCCTTCACTTTGTCGACAATGTGCACTGTATTTG	AP009380.1	2182909	2182943
.	Porphyromonas gingivalis W50	GTATCGGTGAGCGCGAGTCCTATCTCCTCTATCAT	AP009380.1	775827	775861
.	Porphyromonas gingivalis W50	CCAATTCCTCAAAGCCGTGCTGCCCAACCCGGGAG	AP009380.1	776023	776057
.	Porphyromonas gingivalis ATCC 33277	ATAATATTACATAATGGCACACTGATGGTAAACTT	AP009380.1	2189235	2189269
.	Porphyromonas gingivalis ATCC 33277	GATGGTGTCGACATCATACGACAATAGATCGTCGA	AP009380.1	2188973	2189007
.	Porphyromonas gingivalis ATCC 33277	GATGGTGTCGACATCATACGACAATAGATCGTCGA	AP009380.1	2189038	2189072
.	Porphyromonas gingivalis ATCC 33277	GATGGTGTCGACATCATACGACAATAGATCGTCGA	AP009380.1	2188973	2189007
.	Porphyromonas gingivalis ATCC 33277	GATGGTGTCGACATCATACGACAATAGATCGTCGA	AP009380.1	2189038	2189072
.	Porphyromonas gingivalis ATCC 33277	GTCGCCTGTTTTCTTGAACTCCTCACTGATTCGTA	AP009380.1	2188908	2188942
.	Porphyromonas gingivalis ATCC 33277	GCAGGTTGATTATAATGTTGAAGATGCTTTAAGGG	AP009380.1	2188643	2188677
.	Porphyromonas gingivalis ATCC 33277	GATACGAGCACCAAGGCTGCGATACCGATTGCGTA	AP009380.1	2188512	2188546
.	Porphyromonas gingivalis ATCC 33277	TTCCTTCCAGTCGCAGCTTAAGATACTGCGACTAC	AP009380.1	2188381	2188415
.	Porphyromonas gingivalis ATCC 33277	CTCAATATCTTTCATTGCGACGAGGAACTTGCGAA	AP009380.1	2187986	2188020
.	Porphyromonas gingivalis ATCC 33277	CCTTTTGCTATTGCAGCAAACATATACAATAATAA	AP009380.1	2187391	2187425
.	Porphyromonas gingivalis ATCC 33277	CGTCATCAGGTGGATATTCTTACTGCTATCCACGA	AP009380.1	2186996	2187030
.	Porphyromonas gingivalis ATCC 33277	GTACTGATAATTACGCTGCAAGGTCAGACGGTGAT	AP009380.1	2186339	2186373
.	Porphyromonas gingivalis ATCC 33277	TCTATCTGCGTATAGCCCTCGCCGTCCACGCCCTG	AP009380.1	2183899	2183933
.	Porphyromonas gingivalis ATCC 33277	TCTATCTGCGTATAGCCCTCGCCGTCCACGCCCTG	AP009380.1	2186142	2186176
.	Porphyromonas gingivalis ATCC 33277	ATTGCTGTTAATTCTGTCATCTCTTATTTCTTTTA	AP009380.1	2183834	2183868
.	Porphyromonas gingivalis ATCC 33277	ATTGCTGTTAATTCTGTCATCTCTTATTTCTTTTA	AP009380.1	2186077	2186111
.	Porphyromonas gingivalis ATCC 33277	AGATAAACTTTCTTCTCGAATTAAGAAAATCGAGA	AP009380.1	2185281	2185315
.	Porphyromonas gingivalis ATCC 33277	CGCGTGGAAGGGGCATGTACACTTGTAGTTCGCCC	AP009380.1	2184626	2184660
.	Porphyromonas gingivalis ATCC 33277	TCTATCTGCGTATAGCCCTCGCCGTCCACGCCCTG	AP009380.1	2183899	2183933
.	Porphyromonas gingivalis ATCC 33277	TCTATCTGCGTATAGCCCTCGCCGTCCACGCCCTG	AP009380.1	2186142	2186176
.	Porphyromonas gingivalis ATCC 33277	ATTGCTGTTAATTCTGTCATCTCTTATTTCTTTTA	AP009380.1	2183834	2183868
.	Porphyromonas gingivalis ATCC 33277	ATTGCTGTTAATTCTGTCATCTCTTATTTCTTTTA	AP009380.1	2186077	2186111
.	Porphyromonas gingivalis ATCC 33277	AGGTGCTATCGCAGGACTGCAGGACATCCTCAATC	AP009380.1	2183637	2183671
.	Porphyromonas gingivalis ATCC 33277	CTCCTTCACTTTGTCGACAATGTGCACTGTATTTG	AP009380.1	2182909	2182943
.	Porphyromonas gingivalis W83	CTCCCGGGTTGGGCAGCACGGCTTTGAGGAATTGG	AP009380.1	776023	776057
.	Porphyromonas gingivalis W83	ATGATAGAGGAGATAGGACTCGCGCTCACCGATAC	AP009380.1	775827	775861
.	Porphyromonas gingivalis ATCC 33277	CATGATGTACAAATATATCATGATCGTATACTAC	AP009380.1	2189300	2189333
.	Porphyromonas gingivalis ATCC 33277	AGAATACTTTGAAGTTGTATTCAATTACTTTGAA	AP009380.1	2186800	2186833
.	Porphyromonas gingivalis ATCC 33277	TAGTTAGCACAGTTGCTACTATCGTAGTAGCTGT	AP009380.1	2185217	2185250
.	Porphyromonas gingivalis ATCC 33277	ACCCCATCTTGCAGAGTATATGCGAGCAAAATTT	AP009380.1	2185153	2185186
.	Porphyromonas gingivalis ATCC 33277	TGACAGGCCCTGCAGCGTGTGAGAGCGGAAATGC	AP009380.1	2184691	2184724
.	Porphyromonas gingivalis ATCC 33277	TGCATCAAGTCACGAACTTTCTGCGAGATGGAAA	AP009380.1	2182779	2182812
.	Porphyromonas gingivalis ATCC 33277	ACTCTTATCATCTACTATCTCAAAAGCTCTTTTT	AP009380.1	2182043	2182076
.	Porphyromonas gingivalis	CAGGTCGGAGAGTTTTCGACAGACCGGCCGGACA	AP009380.1	922662	922695
.	Porphyromonas gingivalis 381	CATGATGTACAAATATATCATGATCGTATACTAC	AP009380.1	2189300	2189333
.	Porphyromonas gingivalis 381	AGAATACTTTGAAGTTGTATTCAATTACTTTGAA	AP009380.1	2186800	2186833
.	Porphyromonas gingivalis 381	TAGTTAGCACAGTTGCTACTATCGTAGTAGCTGT	AP009380.1	2185217	2185250
.	Porphyromonas gingivalis 381	ACCCCATCTTGCAGAGTATATGCGAGCAAAATTT	AP009380.1	2185153	2185186
.	Porphyromonas gingivalis 381	TGACAGGCCCTGCAGCGTGTGAGAGCGGAAATGC	AP009380.1	2184691	2184724
.	Porphyromonas gingivalis 381	TGCATCAAGTCACGAACTTTCTGCGAGATGGAAA	AP009380.1	2182779	2182812
.	Porphyromonas gingivalis 381	ACTCTTATCATCTACTATCTCAAAAGCTCTTTTT	AP009380.1	2182043	2182076
.	Porphyromonas gingivalis	AGAATACTTTGAAGTTGTATTCAATTACTTTGAA	AP009380.1	2186800	2186833
.	Porphyromonas gingivalis	TGCATCAAGTCACGAACTTTCTGCGAGATGGAAA	AP009380.1	2182779	2182812
.	Porphyromonas gingivalis	ACTCTTATCATCTACTATCTCAAAAGCTCTTTTT	AP009380.1	2182043	2182076
.	Porphyromonas gingivalis ATCC 33277	CATGATGTACAAATATATCATGATCGTATACTAC	AP009380.1	2189300	2189333
.	Porphyromonas gingivalis ATCC 33277	AGAATACTTTGAAGTTGTATTCAATTACTTTGAA	AP009380.1	2186800	2186833
.	Porphyromonas gingivalis ATCC 33277	TAGTTAGCACAGTTGCTACTATCGTAGTAGCTGT	AP009380.1	2185217	2185250
.	Porphyromonas gingivalis ATCC 33277	ACCCCATCTTGCAGAGTATATGCGAGCAAAATTT	AP009380.1	2185153	2185186
.	Porphyromonas gingivalis ATCC 33277	TGACAGGCCCTGCAGCGTGTGAGAGCGGAAATGC	AP009380.1	2184691	2184724
.	Porphyromonas gingivalis ATCC 33277	TGCATCAAGTCACGAACTTTCTGCGAGATGGAAA	AP009380.1	2182779	2182812
.	Porphyromonas gingivalis ATCC 33277	ACTCTTATCATCTACTATCTCAAAAGCTCTTTTT	AP009380.1	2182043	2182076
.	Porphyromonas gingivalis	AGGTGTAGCATTCTTTAATGAAGATAGAAAGT	AP009380.1	1410442	1410473
.	Porphyromonas gingivalis ATCC 33277	AGGTGTAGCATTCTTTAATGAAGATAGAAAGT	AP009380.1	1410442	1410473
.	Porphyromonas gingivalis 381	AGGTGTAGCATTCTTTAATGAAGATAGAAAGT	AP009380.1	1410442	1410473
.	Porphyromonas gingivalis ATCC 33277	AGGTGTAGCATTCTTTAATGAAGATAGAAAGT	AP009380.1	1410442	1410473
.	Porphyromonas gingivalis	ATCGAACCAACGCGGAATAACACTTCCTCCG	AP009380.1	2177627	2177657
.	Porphyromonas gulae DSM 15663	AAGTATCACAATACTCACTCTAAGTTAAAA	AP009380.1	498463	498492
.	Porphyromonas gingivalis	CCAAAACTGCTAAGGCTGCAGCTCAGAATGCACTAGACCAGTT	AP012203.1	259648	259690
.	Porphyromonas gingivalis TDC60	CCAAAACTGCTAAGGCTGCAGCTCAGAATGCACTAGACCAGTT	AP012203.1	259648	259690
.	Porphyromonas gingivalis	AACTGGTCTAGTGCATTCTGAGCTGCAGCCTTAGCAGTTTTG	AP012203.1	259649	259690
.	Porphyromonas gingivalis	CAAAACTGCTAAGGCTGCAGCTCAGAATGCACTAGACCAGTT	AP012203.1	259649	259690
.	Porphyromonas gingivalis	CGGGAGTGCGACAAGATACTTGGCTCCGGCCGCACGATTGG	AP012203.1	259804	259844
.	Porphyromonas gingivalis	CGGGAGTGCGACAAGATACTTGGCTCCGGCCGCACGATTGG	AP012203.1	63698	63738
.	Porphyromonas gingivalis TDC60	CGGGAGTGCGACAAGATACTTGGCTCCGGCCGCACGATTGG	AP012203.1	259804	259844
.	Porphyromonas gingivalis TDC60	CGGGAGTGCGACAAGATACTTGGCTCCGGCCGCACGATTGG	AP012203.1	63698	63738
.	Porphyromonas gingivalis	TATAGTTCAAGCTTCTGATACAGACTTGATTGAAGAAGA	AP012203.1	259728	259766
.	Porphyromonas gingivalis TDC60	TATAGTTCAAGCTTCTGATACAGACTTGATTGAAGAAGA	AP012203.1	259728	259766
.	Porphyromonas gingivalis	ATGCTTATTCAAAGGTGGATCGCGTGGTGATTTCTCAG	AP012203.1	299208	299245
.	Porphyromonas gingivalis	ACGGGGATGGCTCAGCCCTCGATTAGCCGGTTTCTGGC	AP012203.1	297435	297472
.	Porphyromonas gingivalis	ACGGGCGTTGTTCAGTCGGTCGTTATCGGAGTAATCGA	AP012203.1	297302	297339
.	Porphyromonas gingivalis	TTAGTAGGAGATGAAGACGACTTTTTTAACGTGGTCAA	AP012203.1	297036	297073
.	Porphyromonas gingivalis	ATGAAATAACCCCAAAGATAAATCCAACTACAGGCAAA	AP012203.1	296839	296876
.	Porphyromonas gingivalis	TCTTCTTCAATCAAGTCTGTATCAGAAGCTTGAACTAT	AP012203.1	259729	259766
.	Porphyromonas gingivalis	ATAGTTCAAGCTTCTGATACAGACTTGATTGAAGAAGA	AP012203.1	259729	259766
.	Porphyromonas gingivalis TDC60	CAACATATCATCACTAATAAACAACAGTTCTATGAAGA	AP012203.1	604681	604718
.	Porphyromonas gingivalis TDC60	CAACATATCATCACTAATAAACAACAGTTCTATGAAGA	AP012203.1	294376	294413
.	Porphyromonas gingivalis TDC60	ATGCTTATTCAAAGGTGGATCGCGTGGTGATTTCTCAG	AP012203.1	299208	299245
.	Porphyromonas gingivalis TDC60	ACGGGGATGGCTCAGCCCTCGATTAGCCGGTTTCTGGC	AP012203.1	297435	297472
.	Porphyromonas gingivalis TDC60	ACGGGCGTTGTTCAGTCGGTCGTTATCGGAGTAATCGA	AP012203.1	297302	297339
.	Porphyromonas gingivalis TDC60	TTAGTAGGAGATGAAGACGACTTTTTTAACGTGGTCAA	AP012203.1	297036	297073
.	Porphyromonas gingivalis TDC60	ATGAAATAACCCCAAAGATAAATCCAACTACAGGCAAA	AP012203.1	296839	296876
.	Porphyromonas gulae	ATTATGGTTAAGGCCCCCCATTTTGGGGGATCTTAAC	AP012203.1	1562314	1562350
.	Porphyromonas gingivalis	AACTCAAAAAAACTACAATAAATATGCCAACAGTAGT	AP012203.1	300328	300364
.	Porphyromonas gingivalis	GTACAGGCGATTACGGGCGTGGTGGGTAAAGAGTTCG	AP012203.1	299802	299838
.	Porphyromonas gingivalis	TTCATGTCTATTCCTCTTCTTTATAGGTTCCTAATTT	AP012203.1	298816	298852
.	Porphyromonas gingivalis	CCGAGCGATAAGACCACATAAGGAGAAACGATCCGCT	AP012203.1	297962	297998
.	Porphyromonas gingivalis	ATTTCTTACGCCCCATTCAAACTCATCCAGAAATTCT	AP012203.1	297765	297801
.	Porphyromonas gingivalis	TTAATGCAAAAACTATAGTCCTCAACGCTAAAGACGC	AP012203.1	297169	297205
.	Porphyromonas gingivalis	TTGTAGAATCTTATGTTTTTAGAGAACTATTTAATCA	AP012203.1	296772	296808
.	Porphyromonas gingivalis	CCTTTGCCGTACGGGCGCGGCCGTAATGCGATCAAAG	AP012203.1	296573	296609
.	Porphyromonas gingivalis TDC60	GAGCGATGCAGGCTCGTTGGAAGAGGTCGGTATGCAA	AP012203.1	605342	605378
.	Porphyromonas gingivalis TDC60	GAGCGATGCAGGCTCGTTGGAAGAGGTCGGTATGCAA	AP012203.1	293717	293753
.	Porphyromonas gingivalis TDC60	CCTTCGAGGCGCCTGCTTTGTCGTCTGCAGGCTGGAA	AP012203.1	605275	605311
.	Porphyromonas gingivalis TDC60	CCTTCGAGGCGCCTGCTTTGTCGTCTGCAGGCTGGAA	AP012203.1	293784	293820
.	Porphyromonas gingivalis TDC60	TATCCATATTACGCTCGTACTCCTCGAACCAGTTATC	AP012203.1	605142	605178
.	Porphyromonas gingivalis TDC60	TATCCATATTACGCTCGTACTCCTCGAACCAGTTATC	AP012203.1	293917	293953
.	Porphyromonas gingivalis TDC60	GCCGTGGTTGCCGGCGGCGTAGTCCTTTGCGCCGATT	AP012203.1	604485	604521
.	Porphyromonas gingivalis TDC60	GCCGTGGTTGCCGGCGGCGTAGTCCTTTGCGCCGATT	AP012203.1	294572	294608
.	Porphyromonas gingivalis TDC60	AATCGGCGCAAAGGACTACGCCGCCGGCAACCACGGC	AP012203.1	294572	294608
.	Porphyromonas gingivalis TDC60	AATCGGCGCAAAGGACTACGCCGCCGGCAACCACGGC	AP012203.1	604485	604521
.	Porphyromonas gingivalis TDC60	TCTTCATAGAACTGTTGTTTATTAGTGATGATATGTT	AP012203.1	294376	294412
.	Porphyromonas gingivalis TDC60	TCTTCATAGAACTGTTGTTTATTAGTGATGATATGTT	AP012203.1	604682	604718
.	Porphyromonas gingivalis TDC60	GATAACTGGTTCGAGGAGTACGAGCGTAATATGGATA	AP012203.1	293917	293953
.	Porphyromonas gingivalis TDC60	GATAACTGGTTCGAGGAGTACGAGCGTAATATGGATA	AP012203.1	605142	605178
.	Porphyromonas gingivalis TDC60	TTCCAGCCTGCAGACGACAAAGCAGGCGCCTCGAAGG	AP012203.1	293784	293820
.	Porphyromonas gingivalis TDC60	TTCCAGCCTGCAGACGACAAAGCAGGCGCCTCGAAGG	AP012203.1	605275	605311
.	Porphyromonas gingivalis TDC60	TTGCATACCGACCTCTTCCAACGAGCCTGCATCGCTC	AP012203.1	293717	293753
.	Porphyromonas gingivalis TDC60	TTGCATACCGACCTCTTCCAACGAGCCTGCATCGCTC	AP012203.1	605342	605378
.	Porphyromonas gingivalis TDC60	AACTCAAAAAAACTACAATAAATATGCCAACAGTAGT	AP012203.1	300328	300364
.	Porphyromonas gingivalis TDC60	GTACAGGCGATTACGGGCGTGGTGGGTAAAGAGTTCG	AP012203.1	299802	299838
.	Porphyromonas gingivalis TDC60	TTCATGTCTATTCCTCTTCTTTATAGGTTCCTAATTT	AP012203.1	298816	298852
.	Porphyromonas gingivalis TDC60	CCGAGCGATAAGACCACATAAGGAGAAACGATCCGCT	AP012203.1	297962	297998
.	Porphyromonas gingivalis TDC60	ATTTCTTACGCCCCATTCAAACTCATCCAGAAATTCT	AP012203.1	297765	297801
.	Porphyromonas gingivalis TDC60	TTAATGCAAAAACTATAGTCCTCAACGCTAAAGACGC	AP012203.1	297169	297205
.	Porphyromonas gingivalis TDC60	TTGTAGAATCTTATGTTTTTAGAGAACTATTTAATCA	AP012203.1	296772	296808
.	Porphyromonas gingivalis TDC60	CCTTTGCCGTACGGGCGCGGCCGTAATGCGATCAAAG	AP012203.1	296573	296609
.	Porphyromonas gingivalis	AGGAACAATCCCTGCAGCAGAGCACGAACACCCACG	AP012203.1	284355	284390
.	Porphyromonas gingivalis	CTCAACCAGTTCGGGCTGGAGGCGTCGGAGGCGGCT	AP012203.1	300132	300167
.	Porphyromonas gingivalis	AGGGCTGACGTGTATAAAAAATACCTGGGGGATAAT	AP012203.1	300066	300101
.	Porphyromonas gingivalis	TTTCTCTGACATTAAAATAGAAATCATCGCTGAAGA	AP012203.1	299935	299970
.	Porphyromonas gingivalis	CCGCGTCGGACAAGTCCGCGGGCTGGAGACCCAGTA	AP012203.1	299869	299904
.	Porphyromonas gingivalis	GCGTACCCGCCTCTGCAGTTGCAAACACAGCTGCGA	AP012203.1	299671	299706
.	Porphyromonas gingivalis	GCGGCCCTTGTCGGCCGCTCTCTCTTTCGTTATCGA	AP012203.1	299605	299640
.	Porphyromonas gingivalis	CGACATGCCACCCGCAGGACACGATATGCCGCGAGA	AP012203.1	299539	299574
.	Porphyromonas gingivalis	AACGTCGATGTCTCAGGCGACTATGGCACAGCCACA	AP012203.1	299473	299508
.	Porphyromonas gingivalis	CGGTAATCCTCCAGCGACGCCAGCCCGTCCGTGGCG	AP012203.1	299407	299442
.	Porphyromonas gingivalis	CCTTCTACGATTACTGCCATTTACTTTACTTTTTTT	AP012203.1	299276	299311
.	Porphyromonas gingivalis	TATCCTCGTACAGGTTTGCCACCTTGTCGGAGACGT	AP012203.1	299142	299177
.	Porphyromonas gingivalis	AGGTTGCGCATTTCTTCTCCATGCAAGATGTAAACA	AP012203.1	298750	298785
.	Porphyromonas gingivalis	GCTTTTTCACCTTTCGCGCCAATCGCTCAAAGCTCA	AP012203.1	298488	298523
.	Porphyromonas gingivalis	GCTTTTTCACCTTTCGCGCCAATCGCTCAAAGCTCA	AP012203.1	298554	298589
.	Porphyromonas gingivalis	GCTTTTTCACCTTTCGCGCCAATCGCTCAAAGCTCA	AP012203.1	298488	298523
.	Porphyromonas gingivalis	GCTTTTTCACCTTTCGCGCCAATCGCTCAAAGCTCA	AP012203.1	298554	298589
.	Porphyromonas gingivalis	TCTTTTTTTGAAGAAAATTCATAGAAACAATGTAAG	AP012203.1	298422	298457
.	Porphyromonas gingivalis	TGTTGGCTTCCAACTTGTCGGCTTTGATCTCAACAT	AP012203.1	298291	298326
.	Porphyromonas gingivalis	CCTCTAAAATCATGTACGATTTTAGGGGGTTGTTTA	AP012203.1	298095	298130
.	Porphyromonas gingivalis	ACCTGCAATAGATATACGACATAATTTCGTATTGCA	AP012203.1	298029	298064
.	Porphyromonas gingivalis	GCATTCGCGATTTTTCCGACCTCGAACGAATCGTAT	AP012203.1	297569	297604
.	Porphyromonas gingivalis	CTTGCCTTTAGAGCTCTTTTTTTATCAAGCTCATTG	AP012203.1	297503	297538
.	Porphyromonas gingivalis	AGTATGCCTGACACGCGAGATCGCACCTTGTCGAGG	AP012203.1	297236	297271
.	Porphyromonas gingivalis	CGTCAGCGCTTCAAGTACTCCACCCGCTCCTACGAG	AP012203.1	296706	296741
.	Porphyromonas gingivalis	AATACGTAGGAGGCGGACTATGATAGTAGCGATTAT	AP012203.1	296640	296675
.	Porphyromonas gingivalis	GGGTGGCGAGCAATGACGCGCTCCAGAACCCGACCG	AP012203.1	296507	296542
.	Porphyromonas gingivalis	TGTCATATAGATATGACATCTTAGATATTGGTACTA	AP012203.1	296048	296083
.	Porphyromonas gingivalis	TGTCATATAGATATGACATCTTAGATATTGGTACTA	AP012203.1	296114	296149
.	Porphyromonas gingivalis	TGTCATATAGATATGACATCTTAGATATTGGTACTA	AP012203.1	296180	296215
.	Porphyromonas gingivalis	TGTCATATAGATATGACATCTTAGATATTGGTACTA	AP012203.1	296246	296281
.	Porphyromonas gingivalis	TGTCATATAGATATGACATCTTAGATATTGGTACTA	AP012203.1	296312	296347
.	Porphyromonas gingivalis	TGTCATATAGATATGACATCTTAGATATTGGTACTA	AP012203.1	296048	296083
.	Porphyromonas gingivalis	TGTCATATAGATATGACATCTTAGATATTGGTACTA	AP012203.1	296114	296149
.	Porphyromonas gingivalis	TGTCATATAGATATGACATCTTAGATATTGGTACTA	AP012203.1	296180	296215
.	Porphyromonas gingivalis	TGTCATATAGATATGACATCTTAGATATTGGTACTA	AP012203.1	296246	296281
.	Porphyromonas gingivalis	TGTCATATAGATATGACATCTTAGATATTGGTACTA	AP012203.1	296312	296347
.	Porphyromonas gingivalis	TGTCATATAGATATGACATCTTAGATATTGGTACTA	AP012203.1	296048	296083
.	Porphyromonas gingivalis	TGTCATATAGATATGACATCTTAGATATTGGTACTA	AP012203.1	296114	296149
.	Porphyromonas gingivalis	TGTCATATAGATATGACATCTTAGATATTGGTACTA	AP012203.1	296180	296215
.	Porphyromonas gingivalis	TGTCATATAGATATGACATCTTAGATATTGGTACTA	AP012203.1	296246	296281
.	Porphyromonas gingivalis	TGTCATATAGATATGACATCTTAGATATTGGTACTA	AP012203.1	296312	296347
.	Porphyromonas gingivalis	TGTCATATAGATATGACATCTTAGATATTGGTACTA	AP012203.1	296048	296083
.	Porphyromonas gingivalis	TGTCATATAGATATGACATCTTAGATATTGGTACTA	AP012203.1	296114	296149
.	Porphyromonas gingivalis	TGTCATATAGATATGACATCTTAGATATTGGTACTA	AP012203.1	296180	296215
.	Porphyromonas gingivalis	TGTCATATAGATATGACATCTTAGATATTGGTACTA	AP012203.1	296246	296281
.	Porphyromonas gingivalis	TGTCATATAGATATGACATCTTAGATATTGGTACTA	AP012203.1	296312	296347
.	Porphyromonas gingivalis TDC60	GATGAGTAGCCGGGTAGCTGTCATAGGGGGTACGCC	AP012203.1	2170216	2170251
.	Porphyromonas gingivalis TDC60	GATGAGTAGCCGGGTAGCTGTCATAGGGGGTACGCC	AP012203.1	605209	605244
.	Porphyromonas gingivalis TDC60	GATGAGTAGCCGGGTAGCTGTCATAGGGGGTACGCC	AP012203.1	293851	293886
.	Porphyromonas gingivalis TDC60	CCGAAAAGCAGATCACCGCCGTGCTGCCCGCCCCCC	AP012203.1	605076	605111
.	Porphyromonas gingivalis TDC60	CCGAAAAGCAGATCACCGCCGTGCTGCCCGCCCCCC	AP012203.1	293984	294019
.	Porphyromonas gingivalis TDC60	TACCGTGTAACCGGTAAGATCCTCGCCGGCGATCGT	AP012203.1	605010	605045
.	Porphyromonas gingivalis TDC60	TACCGTGTAACCGGTAAGATCCTCGCCGGCGATCGT	AP012203.1	294050	294085
.	Porphyromonas gingivalis TDC60	TCTTTGTCCTGAAATAAAAAGTAGTTTTCGCTACCG	AP012203.1	604749	604784
.	Porphyromonas gingivalis TDC60	TCTTTGTCCTGAAATAAAAAGTAGTTTTCGCTACCG	AP012203.1	294310	294345
.	Porphyromonas gingivalis TDC60	CGGTAGCGAAAACTACTTTTTATTTCAGGACAAAGA	AP012203.1	294310	294345
.	Porphyromonas gingivalis TDC60	CGGTAGCGAAAACTACTTTTTATTTCAGGACAAAGA	AP012203.1	604749	604784
.	Porphyromonas gingivalis TDC60	GACGTTTATCTTATAGTCGAATTGATTGCTCATTGT	AP012203.1	294180	294215
.	Porphyromonas gingivalis TDC60	ACGATCGCCGGCGAGGATCTTACCGGTTACACGGTA	AP012203.1	294050	294085
.	Porphyromonas gingivalis TDC60	ACGATCGCCGGCGAGGATCTTACCGGTTACACGGTA	AP012203.1	605010	605045
.	Porphyromonas gingivalis TDC60	GGGGGGCGGGCAGCACGGCGGTGATCTGCTTTTCGG	AP012203.1	293984	294019
.	Porphyromonas gingivalis TDC60	GGGGGGCGGGCAGCACGGCGGTGATCTGCTTTTCGG	AP012203.1	605076	605111
.	Porphyromonas gingivalis TDC60	GGCGTACCCCCTATGACAGCTACCCGGCTACTCATC	AP012203.1	293851	293886
.	Porphyromonas gingivalis TDC60	GGCGTACCCCCTATGACAGCTACCCGGCTACTCATC	AP012203.1	605209	605244
.	Porphyromonas gingivalis TDC60	GGCGTACCCCCTATGACAGCTACCCGGCTACTCATC	AP012203.1	2170216	2170251
.	Porphyromonas gingivalis TDC60	GGGGATGAGCGGCGATGGCTTAATCGGGCGTCTGTT	AP012203.1	293651	293686
.	Porphyromonas gingivalis TDC60	CTCAACCAGTTCGGGCTGGAGGCGTCGGAGGCGGCT	AP012203.1	300132	300167
.	Porphyromonas gingivalis TDC60	AGGGCTGACGTGTATAAAAAATACCTGGGGGATAAT	AP012203.1	300066	300101
.	Porphyromonas gingivalis TDC60	TTTCTCTGACATTAAAATAGAAATCATCGCTGAAGA	AP012203.1	299935	299970
.	Porphyromonas gingivalis TDC60	CCGCGTCGGACAAGTCCGCGGGCTGGAGACCCAGTA	AP012203.1	299869	299904
.	Porphyromonas gingivalis TDC60	GCGTACCCGCCTCTGCAGTTGCAAACACAGCTGCGA	AP012203.1	299671	299706
.	Porphyromonas gingivalis TDC60	GCGGCCCTTGTCGGCCGCTCTCTCTTTCGTTATCGA	AP012203.1	299605	299640
.	Porphyromonas gingivalis TDC60	CGACATGCCACCCGCAGGACACGATATGCCGCGAGA	AP012203.1	299539	299574
.	Porphyromonas gingivalis TDC60	AACGTCGATGTCTCAGGCGACTATGGCACAGCCACA	AP012203.1	299473	299508
.	Porphyromonas gingivalis TDC60	CGGTAATCCTCCAGCGACGCCAGCCCGTCCGTGGCG	AP012203.1	299407	299442
.	Porphyromonas gingivalis TDC60	CCTTCTACGATTACTGCCATTTACTTTACTTTTTTT	AP012203.1	299276	299311
.	Porphyromonas gingivalis TDC60	TATCCTCGTACAGGTTTGCCACCTTGTCGGAGACGT	AP012203.1	299142	299177
.	Porphyromonas gingivalis TDC60	AGGTTGCGCATTTCTTCTCCATGCAAGATGTAAACA	AP012203.1	298750	298785
.	Porphyromonas gingivalis TDC60	GCTTTTTCACCTTTCGCGCCAATCGCTCAAAGCTCA	AP012203.1	298488	298523
.	Porphyromonas gingivalis TDC60	GCTTTTTCACCTTTCGCGCCAATCGCTCAAAGCTCA	AP012203.1	298554	298589
.	Porphyromonas gingivalis TDC60	GCTTTTTCACCTTTCGCGCCAATCGCTCAAAGCTCA	AP012203.1	298488	298523
.	Porphyromonas gingivalis TDC60	GCTTTTTCACCTTTCGCGCCAATCGCTCAAAGCTCA	AP012203.1	298554	298589
.	Porphyromonas gingivalis TDC60	TCTTTTTTTGAAGAAAATTCATAGAAACAATGTAAG	AP012203.1	298422	298457
.	Porphyromonas gingivalis TDC60	TGTTGGCTTCCAACTTGTCGGCTTTGATCTCAACAT	AP012203.1	298291	298326
.	Porphyromonas gingivalis TDC60	CCTCTAAAATCATGTACGATTTTAGGGGGTTGTTTA	AP012203.1	298095	298130
.	Porphyromonas gingivalis TDC60	ACCTGCAATAGATATACGACATAATTTCGTATTGCA	AP012203.1	298029	298064
.	Porphyromonas gingivalis TDC60	GCATTCGCGATTTTTCCGACCTCGAACGAATCGTAT	AP012203.1	297569	297604
.	Porphyromonas gingivalis TDC60	CTTGCCTTTAGAGCTCTTTTTTTATCAAGCTCATTG	AP012203.1	297503	297538
.	Porphyromonas gingivalis TDC60	AGTATGCCTGACACGCGAGATCGCACCTTGTCGAGG	AP012203.1	297236	297271
.	Porphyromonas gingivalis TDC60	CGTCAGCGCTTCAAGTACTCCACCCGCTCCTACGAG	AP012203.1	296706	296741
.	Porphyromonas gingivalis TDC60	AATACGTAGGAGGCGGACTATGATAGTAGCGATTAT	AP012203.1	296640	296675
.	Porphyromonas gingivalis TDC60	GGGTGGCGAGCAATGACGCGCTCCAGAACCCGACCG	AP012203.1	296507	296542
.	Porphyromonas gingivalis TDC60	TGTCATATAGATATGACATCTTAGATATTGGTACTA	AP012203.1	296048	296083
.	Porphyromonas gingivalis TDC60	TGTCATATAGATATGACATCTTAGATATTGGTACTA	AP012203.1	296114	296149
.	Porphyromonas gingivalis TDC60	TGTCATATAGATATGACATCTTAGATATTGGTACTA	AP012203.1	296180	296215
.	Porphyromonas gingivalis TDC60	TGTCATATAGATATGACATCTTAGATATTGGTACTA	AP012203.1	296246	296281
.	Porphyromonas gingivalis TDC60	TGTCATATAGATATGACATCTTAGATATTGGTACTA	AP012203.1	296312	296347
.	Porphyromonas gingivalis TDC60	TGTCATATAGATATGACATCTTAGATATTGGTACTA	AP012203.1	296048	296083
.	Porphyromonas gingivalis TDC60	TGTCATATAGATATGACATCTTAGATATTGGTACTA	AP012203.1	296114	296149
.	Porphyromonas gingivalis TDC60	TGTCATATAGATATGACATCTTAGATATTGGTACTA	AP012203.1	296180	296215
.	Porphyromonas gingivalis TDC60	TGTCATATAGATATGACATCTTAGATATTGGTACTA	AP012203.1	296246	296281
.	Porphyromonas gingivalis TDC60	TGTCATATAGATATGACATCTTAGATATTGGTACTA	AP012203.1	296312	296347
.	Porphyromonas gingivalis TDC60	TGTCATATAGATATGACATCTTAGATATTGGTACTA	AP012203.1	296048	296083
.	Porphyromonas gingivalis TDC60	TGTCATATAGATATGACATCTTAGATATTGGTACTA	AP012203.1	296114	296149
.	Porphyromonas gingivalis TDC60	TGTCATATAGATATGACATCTTAGATATTGGTACTA	AP012203.1	296180	296215
.	Porphyromonas gingivalis TDC60	TGTCATATAGATATGACATCTTAGATATTGGTACTA	AP012203.1	296246	296281
.	Porphyromonas gingivalis TDC60	TGTCATATAGATATGACATCTTAGATATTGGTACTA	AP012203.1	296312	296347
.	Porphyromonas gingivalis TDC60	TGTCATATAGATATGACATCTTAGATATTGGTACTA	AP012203.1	296048	296083
.	Porphyromonas gingivalis TDC60	TGTCATATAGATATGACATCTTAGATATTGGTACTA	AP012203.1	296114	296149
.	Porphyromonas gingivalis TDC60	TGTCATATAGATATGACATCTTAGATATTGGTACTA	AP012203.1	296180	296215
.	Porphyromonas gingivalis TDC60	TGTCATATAGATATGACATCTTAGATATTGGTACTA	AP012203.1	296246	296281
.	Porphyromonas gingivalis TDC60	TGTCATATAGATATGACATCTTAGATATTGGTACTA	AP012203.1	296312	296347
.	Porphyromonas gingivalis	ATGATAGAGGAGATAGGACTCGCGCTCACCGATAC	AP012203.1	1867844	1867878
.	Porphyromonas gingivalis	CGTATATCCGGCATTAGTAGGAGAGGTTATGATAA	AP012203.1	259882	259916
.	Porphyromonas gingivalis	CACCCACCCACGCCAGCACCCTCTGCCACCAGCGC	AP012203.1	300263	300297
.	Porphyromonas gingivalis	ACTTCGCCGTCCGCGGTAATGTGACCAATACCGAC	AP012203.1	300198	300232
.	Porphyromonas gingivalis	CCTCCGCCCCCAGCCCGCTATCGACCCCCACCTGC	AP012203.1	300001	300035
.	Porphyromonas gingivalis	CCAGCCTTGTTTTTCGAACCCGAGGTGGCAAGGAC	AP012203.1	299737	299771
.	Porphyromonas gingivalis	TAATAGTCCACACCCCAACGCCAAAGGATGAATCG	AP012203.1	299342	299376
.	Porphyromonas gingivalis	CTGATGACATACAAAGAGTATATCGCGGCAATGGT	AP012203.1	299077	299111
.	Porphyromonas gingivalis	ATCCACATTAGACGCATTCGCACTCGTCCAGCCCG	AP012203.1	299012	299046
.	Porphyromonas gingivalis	CGTTCAGTTGTTCGCATTCAGTCGCCGACTGCCCC	AP012203.1	298947	298981
.	Porphyromonas gingivalis	TTCTTTATCGTGATATTTTGTCCGCTCTTTTTGAC	AP012203.1	298685	298719
.	Porphyromonas gingivalis	GTGATACGATTAATACGTTAGCGTTATTCTTCATG	AP012203.1	298620	298654
.	Porphyromonas gingivalis	CCGACCTGCTTCCACCCTCTTCCGCCTTTATTCAA	AP012203.1	298357	298391
.	Porphyromonas gingivalis	GAGGCCTCATTCGGCTCTATCTTCGCACCCGACAC	AP012203.1	298226	298260
.	Porphyromonas gingivalis	AGTAATTATTCAAATTTCTTGTTTATCGGATCTCT	AP012203.1	298161	298195
.	Porphyromonas gingivalis	GTGAACGGAGCGTCGAAACAATGCCACGTTCCGAA	AP012203.1	297897	297931
.	Porphyromonas gingivalis	TGTTTCAGGATTTACCGTTGTGTACGTTCTGAGCT	AP012203.1	297832	297866
.	Porphyromonas gingivalis	TTCGGTGGCATCGTCTTCGTTCGCATACAGAACGT	AP012203.1	297700	297734
.	Porphyromonas gingivalis	GACGCAGGCGCGGGCGGACGTGTATAAAAAGTACT	AP012203.1	297635	297669
.	Porphyromonas gingivalis	ACTATTCGGGAGGGAAGATATACAACGAGACCGAT	AP012203.1	297370	297404
.	Porphyromonas gingivalis	CTTTGTAGATTTATCGGATTATTTCGATATTATAA	AP012203.1	297104	297138
.	Porphyromonas gingivalis	ATAGTATCACACAACATCAAATGTTAGATGGATAT	AP012203.1	296971	297005
.	Porphyromonas gingivalis	TGTCGTAACAGCAGGGATGAACTATGCGCTGCACG	AP012203.1	296378	296412
.	Porphyromonas gingivalis W50	GTATCGGTGAGCGCGAGTCCTATCTCCTCTATCAT	AP012203.1	1867844	1867878
.	Porphyromonas gingivalis W50	CCAATTCCTCAAAGCCGTGCTGCCCAACCCGGGAG	AP012203.1	1868040	1868074
.	Porphyromonas gingivalis TDC60	CGTATATCCGGCATTAGTAGGAGAGGTTATGATAA	AP012203.1	259882	259916
.	Porphyromonas gingivalis TDC60	ACAATGAGCAATCAANTTCGACTATAAGATAAACGTC	AP012203.1	604879	604915
.	Porphyromonas gingivalis TDC60	CAAGTCTCAAGACAAGACGACAAAGAAATAGCTCA	AP012203.1	604616	604650
.	Porphyromonas gingivalis TDC60	CAAGTCTCAAGACAAGACGACAAAGAAATAGCTCA	AP012203.1	294443	294477
.	Porphyromonas gingivalis TDC60	AATATGCCCGCGCTCGGGGTTAAAAAGGGAGCGAA	AP012203.1	604420	604454
.	Porphyromonas gingivalis TDC60	AATATGCCCGCGCTCGGGGTTAAAAAGGGAGCGAA	AP012203.1	294639	294673
.	Porphyromonas gingivalis TDC60	TTCGCTCCCTTTTTAACCCCGAGCGCGGGCATATT	AP012203.1	294639	294673
.	Porphyromonas gingivalis TDC60	TTCGCTCCCTTTTTAACCCCGAGCGCGGGCATATT	AP012203.1	604420	604454
.	Porphyromonas gingivalis TDC60	TGAGCTATTTCTTTGTCGTCTTGTCTTGAGACTTG	AP012203.1	294443	294477
.	Porphyromonas gingivalis TDC60	TGAGCTATTTCTTTGTCGTCTTGTCTTGAGACTTG	AP012203.1	604616	604650
.	Porphyromonas gingivalis TDC60	CACCCACCCACGCCAGCACCCTCTGCCACCAGCGC	AP012203.1	300263	300297
.	Porphyromonas gingivalis TDC60	ACTTCGCCGTCCGCGGTAATGTGACCAATACCGAC	AP012203.1	300198	300232
.	Porphyromonas gingivalis TDC60	CCTCCGCCCCCAGCCCGCTATCGACCCCCACCTGC	AP012203.1	300001	300035
.	Porphyromonas gingivalis TDC60	CCAGCCTTGTTTTTCGAACCCGAGGTGGCAAGGAC	AP012203.1	299737	299771
.	Porphyromonas gingivalis TDC60	TAATAGTCCACACCCCAACGCCAAAGGATGAATCG	AP012203.1	299342	299376
.	Porphyromonas gingivalis TDC60	CTGATGACATACAAAGAGTATATCGCGGCAATGGT	AP012203.1	299077	299111
.	Porphyromonas gingivalis TDC60	ATCCACATTAGACGCATTCGCACTCGTCCAGCCCG	AP012203.1	299012	299046
.	Porphyromonas gingivalis TDC60	CGTTCAGTTGTTCGCATTCAGTCGCCGACTGCCCC	AP012203.1	298947	298981
.	Porphyromonas gingivalis TDC60	TTCTTTATCGTGATATTTTGTCCGCTCTTTTTGAC	AP012203.1	298685	298719
.	Porphyromonas gingivalis TDC60	GTGATACGATTAATACGTTAGCGTTATTCTTCATG	AP012203.1	298620	298654
.	Porphyromonas gingivalis TDC60	CCGACCTGCTTCCACCCTCTTCCGCCTTTATTCAA	AP012203.1	298357	298391
.	Porphyromonas gingivalis TDC60	GAGGCCTCATTCGGCTCTATCTTCGCACCCGACAC	AP012203.1	298226	298260
.	Porphyromonas gingivalis TDC60	AGTAATTATTCAAATTTCTTGTTTATCGGATCTCT	AP012203.1	298161	298195
.	Porphyromonas gingivalis TDC60	GTGAACGGAGCGTCGAAACAATGCCACGTTCCGAA	AP012203.1	297897	297931
.	Porphyromonas gingivalis TDC60	TGTTTCAGGATTTACCGTTGTGTACGTTCTGAGCT	AP012203.1	297832	297866
.	Porphyromonas gingivalis TDC60	TTCGGTGGCATCGTCTTCGTTCGCATACAGAACGT	AP012203.1	297700	297734
.	Porphyromonas gingivalis TDC60	GACGCAGGCGCGGGCGGACGTGTATAAAAAGTACT	AP012203.1	297635	297669
.	Porphyromonas gingivalis TDC60	ACTATTCGGGAGGGAAGATATACAACGAGACCGAT	AP012203.1	297370	297404
.	Porphyromonas gingivalis TDC60	CTTTGTAGATTTATCGGATTATTTCGATATTATAA	AP012203.1	297104	297138
.	Porphyromonas gingivalis TDC60	ATAGTATCACACAACATCAAATGTTAGATGGATAT	AP012203.1	296971	297005
.	Porphyromonas gingivalis TDC60	TGTCGTAACAGCAGGGATGAACTATGCGCTGCACG	AP012203.1	296378	296412
.	Porphyromonas gingivalis W83	CTCCCGGGTTGGGCAGCACGGCTTTGAGGAATTGG	AP012203.1	1868040	1868074
.	Porphyromonas gingivalis W83	ATGATAGAGGAGATAGGACTCGCGCTCACCGATAC	AP012203.1	1867844	1867878
.	Porphyromonas gingivalis	TAAATGCGTTCTCAATCACACCAATCTTGCCGGC	AP012203.1	298883	298916
.	Porphyromonas gingivalis	TAAATAATCATTTAATTGTAACATTTTGTGAATA	AP012203.1	296907	296940
.	Porphyromonas gingivalis	CGTTATACCTTCTATCGTCTTCAAATCTAAGGAT	AP012203.1	296443	296476
.	Porphyromonas gingivalis	CAGGTCGGAGAGTTTTCGACAGACCGGCCGGACA	AP012203.1	2008503	2008536
.	Porphyromonas gingivalis TDC60	GCGAGGATGCGCGCGCATAGTAAGTAGCATTCCG	AP012203.1	604946	604979
.	Porphyromonas gingivalis TDC60	GCGAGGATGCGCGCGCATAGTAAGTAGCATTCCG	AP012203.1	294116	294149
.	Porphyromonas gingivalis TDC60	AAAGTGATAATGATTCTGAACGACCAGCTTGTTC	AP012203.1	604815	604848
.	Porphyromonas gingivalis TDC60	AAAGTGATAATGATTCTGAACGACCAGCTTGTTC	AP012203.1	294246	294279
.	Porphyromonas gingivalis TDC60	GATGTTCTTGATGTATTATTAATAGTATGTTCTA	AP012203.1	604552	604585
.	Porphyromonas gingivalis TDC60	GATGTTCTTGATGTATTATTAATAGTATGTTCTA	AP012203.1	294508	294541
.	Porphyromonas gingivalis TDC60	TAGAACATACTATTAATAATACATCAAGAACATC	AP012203.1	294508	294541
.	Porphyromonas gingivalis TDC60	TAGAACATACTATTAATAATACATCAAGAACATC	AP012203.1	604552	604585
.	Porphyromonas gingivalis TDC60	GAACAAGCTGGTCGTTCAGAATCATTATCACTTT	AP012203.1	294246	294279
.	Porphyromonas gingivalis TDC60	GAACAAGCTGGTCGTTCAGAATCATTATCACTTT	AP012203.1	604815	604848
.	Porphyromonas gingivalis TDC60	CGGAATGCTACTTACTATGCGCGCGCATCCTCGC	AP012203.1	294116	294149
.	Porphyromonas gingivalis TDC60	CGGAATGCTACTTACTATGCGCGCGCATCCTCGC	AP012203.1	604946	604979
.	Porphyromonas gingivalis TDC60	TAAATGCGTTCTCAATCACACCAATCTTGCCGGC	AP012203.1	298883	298916
.	Porphyromonas gingivalis TDC60	TAAATAATCATTTAATTGTAACATTTTGTGAATA	AP012203.1	296907	296940
.	Porphyromonas gingivalis TDC60	CGTTATACCTTCTATCGTCTTCAAATCTAAGGAT	AP012203.1	296443	296476
.	Porphyromonas gulae DSM 15663	AAGTATCACAATACTCACTCTAAGTTAAAA	AP012203.1	676735	676764
.	Porphyromonas gingivalis	GATGTCGTACACGAAGCCTATGAAGGCGAT	AP012203.1	288640	288669
.	Porphyromonas gingivalis	AATTGCGAAGCGGTTCTTTCGTAATTACGT	AP012203.1	287171	287200
.	Porphyromonas gingivalis SJD5	GTCCCATTTGTCTTTCTCGTTCGGATAAAG	AP012203.1	1423852	1423881
.	Porphyromonas gingivalis SJD5	TATGTCCGTTCTGGGATATTTCCGGTGGCG	AP012203.1	189333	189362
.	Porphyromonas gingivalis SJD5	CGGAGGTATCTATCGCTTCCATTTCTTCAC	AP012203.1	1208124	1208153
.	Porphyromonas gingivalis	TAACTGGTTCGAGGAGTACGAGCGTAATAT	AP012203.1	293919	293948
.	Porphyromonas gingivalis	TAACTGGTTCGAGGAGTACGAGCGTAATAT	AP012203.1	605147	605176
.	Porphyromonas gingivalis SJD2	GTGAAGAAATGGAAGCGATAGATACCTCCG	AP012203.1	1208124	1208153
.	Porphyromonas gingivalis SJD2	CGCCACCGGAAATATCCCAGAACGGACATA	AP012203.1	189333	189362
.	Porphyromonas gingivalis SJD2	CTTTATCCGAACGAGAAAGACAAATGGGAC	AP012203.1	1423852	1423881
.	Porphyromonas gingivalis	AATTGAGAAAAGCATAGAGACCTCTTTGC	AP012203.1	1312850	1312878
.	Porphyromonas gingivalis	AATTGAGAAAAGCATAGAGACCTCTTTGC	AJZS01000008.1	22234	22262
.	Porphyromonas gingivalis W50	GCAATCACAAAGAAATTACTAAAGATGTTGTA	AJZS01000011.1	5929	5960
.	Porphyromonas gingivalis	ACCTTTTCTTCCACATCCTCAGGAGCAGGA	AJZS01000011.1	5731	5760
.	Porphyromonas gingivalis	AAACGCATCGTTATAAGTTTTTGTGATTGC	AJZS01000011.1	5797	5826
.	Porphyromonas gingivalis	GTTGTCCCAAGCCTGAACGGTAGCGTTGTC	AJZS01000011.1	5863	5892
.	Porphyromonas gingivalis	AAACGCATCGTTATAAGTTTTTGTGATTGC	AJZS01000011.1	5797	5826
.	Porphyromonas gingivalis	GTTGTCCCAAGCCTGAACGGTAGCGTTGTC	AJZS01000011.1	5863	5892
.	Porphyromonas gingivalis	TCCCATTTTTGAGCCAAATCTGATACAAAT	AJZS01000011.1	5997	6026
.	Porphyromonas gingivalis	ACCTTTTCTTCCACATCCTCAGGAGCAGGA	AJZS01000011.1	5731	5760
.	Porphyromonas gingivalis	AAACGCATCGTTATAAGTTTTTGTGATTGC	AJZS01000011.1	5797	5826
.	Porphyromonas gingivalis	GTTGTCCCAAGCCTGAACGGTAGCGTTGTC	AJZS01000011.1	5863	5892
.	Porphyromonas gingivalis	TCCCATTTTTGAGCCAAATCTGATACAAAT	AJZS01000011.1	5997	6026
.	Porphyromonas gingivalis W50	ATTTGTATCAGATTTGGCTCAAAAATGGGA	AJZS01000011.1	5997	6026
.	Porphyromonas gingivalis W50	GACAACGCTACCGTTCAGGCTTGGGACAAC	AJZS01000011.1	5863	5892
.	Porphyromonas gingivalis W50	GCAATCACAAAAACTTATAACGATGCGTTT	AJZS01000011.1	5797	5826
.	Porphyromonas gingivalis W50	TCCTGCTCCTGAGGATGTGGAAGAAAAGGT	AJZS01000011.1	5731	5760
.	Porphyromonas gingivalis W83	ATTTGTATCAGATTTGGCTCAAAAATGGGA	AJZS01000011.1	5997	6026
.	Porphyromonas gingivalis W83	GACAACGCTACCGTTCAGGCTTGGGACAAC	AJZS01000011.1	5863	5892
.	Porphyromonas gingivalis W83	GCAATCACAAAAACTTATAACGATGCGTTT	AJZS01000011.1	5797	5826
.	Porphyromonas gingivalis W83	GACAACGCTACCGTTCAGGCTTGGGACAAC	AJZS01000011.1	5863	5892
.	Porphyromonas gingivalis W83	GCAATCACAAAAACTTATAACGATGCGTTT	AJZS01000011.1	5797	5826
.	Porphyromonas gingivalis W83	TCCTGCTCCTGAGGATGTGGAAGAAAAGGT	AJZS01000011.1	5731	5760
.	Porphyromonas gingivalis	ATGATAGAGGAGATAGGACTCGCGCTCACCGATAC	AJZS01000015.1	72317	72351
.	Porphyromonas gingivalis W50	GTATCGGTGAGCGCGAGTCCTATCTCCTCTATCAT	AJZS01000015.1	72317	72351
.	Porphyromonas gingivalis W50	CCAATTCCTCAAAGCCGTGCTGCCCAACCCGGGAG	AJZS01000015.1	72121	72155
.	Porphyromonas gingivalis W83	CTCCCGGGTTGGGCAGCACGGCTTTGAGGAATTGG	AJZS01000015.1	72121	72155
.	Porphyromonas gingivalis W83	ATGATAGAGGAGATAGGACTCGCGCTCACCGATAC	AJZS01000015.1	72317	72351
.	Porphyromonas gulae DSM 15663	TTGTTGTTGTTGTCATTGAGGAACTGCGCT	AJZS01000015.1	48844	48873
.	Tannerella forsythia	CCATGCAGATGGTTTTGGTGCCTGATGGAA	AJZS01000017.1	73032	73061
.	Tannerella forsythia	TTTTAGCCATTTTGCCGGGTTGCGTATCAG	AJZS01000017.1	85200	85229
.	Porphyromonas gingivalis SJD5	GTCCCATTTGTCTTTCTCGTTCGGATAAAG	AJZS01000021.1	29463	29492
.	Porphyromonas gingivalis SJD2	CTTTATCCGAACGAGAAAGACAAATGGGAC	AJZS01000021.1	29463	29492
.	Porphyromonas gulae	ATTATGGTTAAGGCCCCCCATTTTGGGGGATCTTAAC	AJZS01000026.1	39404	39440
.	Porphyromonas gingivalis	TAAGAAGTAGTAATATAGAATCAATACAGT	AJZS01000026.1	73757	73786
.	Porphyromonas gingivalis SJD5	TATGTCCGTTCTGGGATATTTCCGGTGGCG	AJZS01000039.1	18115	18144
.	Porphyromonas gingivalis SJD2	CGCCACCGGAAATATCCCAGAACGGACATA	AJZS01000039.1	18115	18144
.	Porphyromonas gingivalis	AGTCGATTAGCTCGTCCGCCGACACGTCTT	AJZS01000051.1	110054	110083
.	Porphyromonas gingivalis	GATGCGGACAACGTCCCTGTACTCCGTCTT	AJZS01000051.1	109988	110017
.	Porphyromonas gingivalis	TATAAAGGTTTGTTCAAGGAATGTGCTACC	AJZS01000051.1	109922	109951
.	Porphyromonas gingivalis	TCAAGGGTCGGGTTCTTGACCTTACCTCCA	AJZS01000051.1	109856	109885
.	Porphyromonas gingivalis	ATAAGACTATATCTTATATAACCAAATTCT	AJZS01000051.1	109790	109819
.	Porphyromonas gingivalis	CATAGACGTAAGGCATACCCGTTTCGATCT	AJZS01000051.1	109724	109753
.	Porphyromonas gingivalis	TTCTTGTCGAAGTAAAACATCTTGCCTCCA	AJZS01000051.1	109658	109687
.	Porphyromonas gingivalis	TGGAGGCAAGATGTTTTACTTCGACAAGAA	AJZS01000051.1	109658	109687
.	Porphyromonas gingivalis	AGATCGAAACGGGTATGCCTTACGTCTATG	AJZS01000051.1	109724	109753
.	Porphyromonas gingivalis	AGAATTTGGTTATATAAGATATAGTCTTAT	AJZS01000051.1	109790	109819
.	Porphyromonas gingivalis	TGGAGGTAAGGTCAAGAACCCGACCCTTGA	AJZS01000051.1	109856	109885
.	Porphyromonas gingivalis	GGTAGCACATTCCTTGAACAAACCTTTATA	AJZS01000051.1	109922	109951
.	Porphyromonas gingivalis	AAGACGGAGTACAGGGACGTTGTCCGCATC	AJZS01000051.1	109988	110017
.	Porphyromonas gingivalis	AAGACGTGTCGGCGGACGAGCTAATCGACT	AJZS01000051.1	110054	110083
.	Porphyromonas gingivalis F0570	AGTCGATTAGCTCGTCCGCCGACACGTCTT	AJZS01000051.1	110054	110083
.	Porphyromonas gingivalis W50	AGTCGATTAGCTCGTCCGCCGACACGTCTT	AJZS01000051.1	110054	110083
.	Porphyromonas gingivalis W50	GATGCGGACAACGTCCCTGTACTCCGTCTT	AJZS01000051.1	109988	110017
.	Porphyromonas gingivalis W50	TATAAAGGTTTGTTCAAGGAATGTGCTACC	AJZS01000051.1	109922	109951
.	Porphyromonas gingivalis W50	TCAAGGGTCGGGTTCTTGACCTTACCTCCA	AJZS01000051.1	109856	109885
.	Porphyromonas gingivalis W50	ATAAGACTATATCTTATATAACCAAATTCT	AJZS01000051.1	109790	109819
.	Porphyromonas gingivalis W50	CATAGACGTAAGGCATACCCGTTTCGATCT	AJZS01000051.1	109724	109753
.	Porphyromonas gingivalis W50	TTCTTGTCGAAGTAAAACATCTTGCCTCCA	AJZS01000051.1	109658	109687
.	Porphyromonas gingivalis W83	AGTCGATTAGCTCGTCCGCCGACACGTCTT	AJZS01000051.1	110054	110083
.	Porphyromonas gingivalis W83	GATGCGGACAACGTCCCTGTACTCCGTCTT	AJZS01000051.1	109988	110017
.	Porphyromonas gingivalis W83	TATAAAGGTTTGTTCAAGGAATGTGCTACC	AJZS01000051.1	109922	109951
.	Porphyromonas gingivalis W83	TCAAGGGTCGGGTTCTTGACCTTACCTCCA	AJZS01000051.1	109856	109885
.	Porphyromonas gingivalis W83	ATAAGACTATATCTTATATAACCAAATTCT	AJZS01000051.1	109790	109819
.	Porphyromonas gingivalis W83	CATAGACGTAAGGCATACCCGTTTCGATCT	AJZS01000051.1	109724	109753
.	Porphyromonas gingivalis W83	TTCTTGTCGAAGTAAAACATCTTGCCTCCA	AJZS01000051.1	109658	109687
.	Porphyromonas gingivalis TDC60	GATGAGTAGCCGGGTAGCTGTCATAGGGGGTACGCC	AJZS01000055.1	3265	3300
.	Porphyromonas gingivalis TDC60	GGCGTACCCCCTATGACAGCTACCCGGCTACTCATC	AJZS01000055.1	3265	3300
.	Tannerella forsythia	ACTGCCCCCAAAGGCCGGCAAGTTGCCGGC	AJZS01000061.1	23222	23251
.	Porphyromonas gingivalis SJD5	CGGAGGTATCTATCGCTTCCATTTCTTCAC	AJZS01000063.1	1375	1404
.	Porphyromonas gingivalis SJD2	GTGAAGAAATGGAAGCGATAGATACCTCCG	AJZS01000063.1	1375	1404
.	Porphyromonas loveana	AAGAGGAAAAAATATCGAAAACCGAATCGG	AJZS01000069.1	153010	153039
.	Porphyromonas gingivalis	TAAATCAATCAGACAGTATCAAATGAAGTGCGGATAC	AJZS01000080.1	16091	16127
.	Porphyromonas gingivalis	TTACGAATATCTAACGATGATACTATAGTGCAGTTTT	AJZS01000080.1	16158	16194
.	Porphyromonas gingivalis	TAATGTTACACAATGGTATACTGATGATGGTAAACTT	AJZS01000080.1	16225	16261
.	Porphyromonas gingivalis	TTACGGCAAAAGGGTTTAGATACCTAATGGAAAAATC	AJZS01000080.1	16423	16459
.	Porphyromonas gingivalis	AGCTATAACCCTCGATGAGTACTACGAGGGAAATGGC	AJZS01000080.1	16685	16721
.	Porphyromonas gingivalis	CTGCAAACTCGTACCTATCCACTGCAGGCTTGGCTTC	AJZS01000080.1	16752	16788
.	Porphyromonas gingivalis	TAGGTTAGTAAAATAGAGGTGTTCGCCGTAATATACT	AJZS01000080.1	16819	16855
.	Porphyromonas gingivalis	AGCTATAACCCTCGATGAGTACTACGAGGGAAATGGC	AJZS01000080.1	16685	16721
.	Porphyromonas gingivalis	CTGCAAACTCGTACCTATCCACTGCAGGCTTGGCTTC	AJZS01000080.1	16752	16788
.	Porphyromonas gingivalis	TAGGTTAGTAAAATAGAGGTGTTCGCCGTAATATACT	AJZS01000080.1	16819	16855
.	Porphyromonas gingivalis	AGCTATAACCCTCGATGAGTACTACGAGGGAAATGGC	AJZS01000080.1	16685	16721
.	Porphyromonas gingivalis	CTGCAAACTCGTACCTATCCACTGCAGGCTTGGCTTC	AJZS01000080.1	16752	16788
.	Porphyromonas gingivalis	TAGGTTAGTAAAATAGAGGTGTTCGCCGTAATATACT	AJZS01000080.1	16819	16855
.	Porphyromonas gingivalis W50	AGTATATTACGGCGAACACCTCTATTTTACTAACCTA	AJZS01000080.1	16819	16855
.	Porphyromonas gingivalis W50	GAAGCCAAGCCTGCAGTGGATAGGTACGAGTTTGCAG	AJZS01000080.1	16752	16788
.	Porphyromonas gingivalis W50	GCCATTTCCCTCGTAGTACTCATCGAGGGTTATAGCT	AJZS01000080.1	16685	16721
.	Porphyromonas gingivalis W50	GATTTTTCCATTAGGTATCTAAACCCTTTTGCCGTAA	AJZS01000080.1	16423	16459
.	Porphyromonas gingivalis W50	AAGTTTACCATCATCAGTATACCATTGTGTAACATTA	AJZS01000080.1	16225	16261
.	Porphyromonas gingivalis W50	AAAACTGCACTATAGTATCATCGTTAGATATTCGTAA	AJZS01000080.1	16158	16194
.	Porphyromonas gingivalis W50	GTATCCGCACTTCATTTGATACTGTCTGATTGATTTA	AJZS01000080.1	16091	16127
.	Porphyromonas gingivalis W83	TAAATCAATCAGACAGTATCAAATGAAGTGCGGATAC	AJZS01000080.1	16091	16127
.	Porphyromonas gingivalis W83	TTACGAATATCTAACGATGATACTATAGTGCAGTTTT	AJZS01000080.1	16158	16194
.	Porphyromonas gingivalis W83	TAATGTTACACAATGGTATACTGATGATGGTAAACTT	AJZS01000080.1	16225	16261
.	Porphyromonas gingivalis W83	TTACGGCAAAAGGGTTTAGATACCTAATGGAAAAATC	AJZS01000080.1	16423	16459
.	Porphyromonas gingivalis W83	AGCTATAACCCTCGATGAGTACTACGAGGGAAATGGC	AJZS01000080.1	16685	16721
.	Porphyromonas gingivalis W83	CTGCAAACTCGTACCTATCCACTGCAGGCTTGGCTTC	AJZS01000080.1	16752	16788
.	Porphyromonas gingivalis W83	TAGGTTAGTAAAATAGAGGTGTTCGCCGTAATATACT	AJZS01000080.1	16819	16855
.	Porphyromonas gingivalis	AGCGTATTTCGGTCTATCTCGTAGCGTTCGAAAAGC	AJZS01000080.1	15763	15798
.	Porphyromonas gingivalis	GATTCTCTATATGTTCAGTTCAATACAATGCTGAAA	AJZS01000080.1	15829	15864
.	Porphyromonas gingivalis	ACAAGATGGTAAAATGTTTGCTAATCTTAAAACTTT	AJZS01000080.1	15895	15930
.	Porphyromonas gingivalis	AAGAAAGAAGAAAGAATAAGTAGAAATAAAGATGAT	AJZS01000080.1	16292	16327
.	Porphyromonas gingivalis	GAAGTAGTTCTCGCTCGCTACCGAGAACGCTTCTTC	AJZS01000080.1	16619	16654
.	Porphyromonas gingivalis	GAAGTAGTTCTCGCTCGCTACCGAGAACGCTTCTTC	AJZS01000080.1	16619	16654
.	Porphyromonas gingivalis	CTTCGATTGGCCCGTAAGGGAATTCGCAGCCAAAGC	AJZS01000080.1	17081	17116
.	Porphyromonas gingivalis W50	GCTTTGGCTGCGAATTCCCTTACGGGCCAATCGAAG	AJZS01000080.1	17081	17116
.	Porphyromonas gingivalis W50	GAAGAAGCGTTCTCGGTAGCGAGCGAGAACTACTTC	AJZS01000080.1	16619	16654
.	Porphyromonas gingivalis W50	ATCATCTTTATTTCTACTTATTCTTTCTTCTTTCTT	AJZS01000080.1	16292	16327
.	Porphyromonas gingivalis W50	AAAGTTTTAAGATTAGCAAACATTTTACCATCTTGT	AJZS01000080.1	15895	15930
.	Porphyromonas gingivalis W50	TTTCAGCATTGTATTGAACTGAACATATAGAGAATC	AJZS01000080.1	15829	15864
.	Porphyromonas gingivalis W50	GCTTTTCGAACGCTACGAGATAGACCGAAATACGCT	AJZS01000080.1	15763	15798
.	Porphyromonas gingivalis W83	AGCGTATTTCGGTCTATCTCGTAGCGTTCGAAAAGC	AJZS01000080.1	15763	15798
.	Porphyromonas gingivalis W83	GATTCTCTATATGTTCAGTTCAATACAATGCTGAAA	AJZS01000080.1	15829	15864
.	Porphyromonas gingivalis W83	ACAAGATGGTAAAATGTTTGCTAATCTTAAAACTTT	AJZS01000080.1	15895	15930
.	Porphyromonas gingivalis W83	AAGAAAGAAGAAAGAATAAGTAGAAATAAAGATGAT	AJZS01000080.1	16292	16327
.	Porphyromonas gingivalis W83	GAAGTAGTTCTCGCTCGCTACCGAGAACGCTTCTTC	AJZS01000080.1	16619	16654
.	Porphyromonas gingivalis W83	CTTCGATTGGCCCGTAAGGGAATTCGCAGCCAAAGC	AJZS01000080.1	17081	17116
.	Porphyromonas gingivalis	ATGATAGAGGAGATAGGACTCGCGCTCACCGATAC	AJZS01000080.1	15698	15732
.	Porphyromonas gingivalis	CTATAAAAGAAATTCCAAGAGAGCATGATTCTGAG	AJZS01000080.1	16026	16060
.	Porphyromonas gingivalis	CATTTTTACAATGGATGCCGAAACCGACAGTCTAA	AJZS01000080.1	16358	16392
.	Porphyromonas gingivalis	AACGCATTTTATGTGCGCCAAGATAATTGGGGCAT	AJZS01000080.1	16490	16524
.	Porphyromonas gingivalis	AATAAAGCAGATTGGGAAAATCCTATATGTACTTT	AJZS01000080.1	16886	16920
.	Porphyromonas gingivalis	AACGCATTTTATGTGCGCCAAGATAATTGGGGCAT	AJZS01000080.1	16490	16524
.	Porphyromonas gingivalis	AAAAACGACAGCGTGAAGTCGCCGGAGAGGCTGAT	AJZS01000080.1	16951	16985
.	Porphyromonas gingivalis	GATCCGATTCGTCTGCGTCGTCGAGCATAAAGGCG	AJZS01000080.1	17016	17050
.	Porphyromonas gingivalis	CTTCGATTGGCCCGTAAGGGAATTCGCAGCCAAAG	AJZS01000080.1	17082	17116
.	Porphyromonas gingivalis	AACGCATTTTATGTGCGCCAAGATAATTGGGGCAT	AJZS01000080.1	16490	16524
.	Porphyromonas gingivalis	AATAAAGCAGATTGGGAAAATCCTATATGTACTTT	AJZS01000080.1	16886	16920
.	Porphyromonas gingivalis	AAAAACGACAGCGTGAAGTCGCCGGAGAGGCTGAT	AJZS01000080.1	16951	16985
.	Porphyromonas gingivalis	GATCCGATTCGTCTGCGTCGTCGAGCATAAAGGCG	AJZS01000080.1	17016	17050
.	Porphyromonas gingivalis W50	CGCCTTTATGCTCGACGACGCAGACGAATCGGATC	AJZS01000080.1	17016	17050
.	Porphyromonas gingivalis W50	ATCAGCCTCTCCGGCGACTTCACGCTGTCGTTTTT	AJZS01000080.1	16951	16985
.	Porphyromonas gingivalis W50	AAAGTACATATAGGATTTTCCCAATCTGCTTTATT	AJZS01000080.1	16886	16920
.	Porphyromonas gingivalis W50	ATGCCCCAATTATCTTGGCGCACATAAAATGCGTT	AJZS01000080.1	16490	16524
.	Porphyromonas gingivalis W50	TTAGACTGTCGGTTTCGGCATCCATTGTAAAAATG	AJZS01000080.1	16358	16392
.	Porphyromonas gingivalis W50	CTCAGAATCATGCTCTCTTGGAATTTCTTTTATAG	AJZS01000080.1	16026	16060
.	Porphyromonas gingivalis W50	TTTACTACATTGAAAAAATCGTCTTCGTCTGCTAA	AJZS01000080.1	15961	15995
.	Porphyromonas gingivalis W50	GTATCGGTGAGCGCGAGTCCTATCTCCTCTATCAT	AJZS01000080.1	15698	15732
.	Porphyromonas gingivalis W50	CCAATTCCTCAAAGCCGTGCTGCCCAACCCGGGAG	AJZS01000080.1	15633	15667
.	Porphyromonas gingivalis W83	CTCCCGGGTTGGGCAGCACGGCTTTGAGGAATTGG	AJZS01000080.1	15633	15667
.	Porphyromonas gingivalis W83	ATGATAGAGGAGATAGGACTCGCGCTCACCGATAC	AJZS01000080.1	15698	15732
.	Porphyromonas gingivalis W83	TTAGCAGACGAAGACGATTTTTTCAATGTAGTAAA	AJZS01000080.1	15961	15995
.	Porphyromonas gingivalis W83	CTATAAAAGAAATTCCAAGAGAGCATGATTCTGAG	AJZS01000080.1	16026	16060
.	Porphyromonas gingivalis W83	CATTTTTACAATGGATGCCGAAACCGACAGTCTAA	AJZS01000080.1	16358	16392
.	Porphyromonas gingivalis W83	AACGCATTTTATGTGCGCCAAGATAATTGGGGCAT	AJZS01000080.1	16490	16524
.	Porphyromonas gingivalis W83	AATAAAGCAGATTGGGAAAATCCTATATGTACTTT	AJZS01000080.1	16886	16920
.	Porphyromonas gingivalis W83	AAAAACGACAGCGTGAAGTCGCCGGAGAGGCTGAT	AJZS01000080.1	16951	16985
.	Porphyromonas gingivalis W83	GATCCGATTCGTCTGCGTCGTCGAGCATAAAGGCG	AJZS01000080.1	17016	17050
.	Porphyromonas gingivalis	TTTTCAGTCGGTAGCGAAAACTACTTTTTATTTC	AJZS01000080.1	16555	16588
.	Porphyromonas gingivalis	TTTTCAGTCGGTAGCGAAAACTACTTTTTATTTC	AJZS01000080.1	16555	16588
.	Porphyromonas gingivalis	TTTTCAGTCGGTAGCGAAAACTACTTTTTATTTC	AJZS01000080.1	16555	16588
.	Porphyromonas gingivalis W50	GAAATAAAAAGTAGTTTTCGCTACCGACTGAAAA	AJZS01000080.1	16555	16588
.	Porphyromonas gingivalis W83	TTTTCAGTCGGTAGCGAAAACTACTTTTTATTTC	AJZS01000080.1	16555	16588
.	Porphyromonas gingivalis W50	CTATCATCGTTGCTATCATCTGATAAAGCCCTACCCAAAAA	AJZS01000084.1	32909	32949
.	Porphyromonas gingivalis	TTTTTGGGTAGGGCTTTATCAGATGATAGCAACGATGATA	AJZS01000084.1	32910	32949
.	Porphyromonas gingivalis	ATTGAGGAAGAAGGAGTAGAAAAGCCCTATACTCACAA	AJZS01000084.1	33060	33097
.	Porphyromonas gingivalis W50	TTGTGAGTATAGGGCTTTTCTACTCCTTCTTCCTCAAT	AJZS01000084.1	33060	33097
.	Porphyromonas gingivalis W83	ATTGAGGAAGAAGGAGTAGAAAAGCCCTATACTCACAA	AJZS01000084.1	33060	33097
.	Porphyromonas gingivalis	TCAAAAATTGTAAAACTTATTAAGTCATGGCGAAACA	AJZS01000084.1	32623	32659
.	Porphyromonas gingivalis	TCAAAAATTGTAAAACTTATTAAGTCATGGCGAAACA	AJZS01000084.1	32623	32659
.	Porphyromonas gingivalis	CCAACAGTAAAACTGGCTTTTGGTAAGGAAATCGACA	AJZS01000084.1	32770	32806
.	Porphyromonas gingivalis	TTGAGGAAGAAGGAGTAGAAAAGCCCTATACTCACAA	AJZS01000084.1	33060	33096
.	Porphyromonas gingivalis W50	TGTCGATTTCCTTACCAAAAGCCAGTTTTACTGTTGG	AJZS01000084.1	32770	32806
.	Porphyromonas gingivalis W50	TGTTTCGCCATGACTTAATAAGTTTTACAATTTTTGA	AJZS01000084.1	32623	32659
.	Porphyromonas gingivalis W83	TCAAAAATTGTAAAACTTATTAAGTCATGGCGAAACA	AJZS01000084.1	32623	32659
.	Porphyromonas gingivalis	AGGAACAATCCCTGCAGCAGAGCACGAACACCCACG	AJZS01000084.1	8108	8143
.	Porphyromonas gingivalis	TCCGATAGAATGGGTACTTTACCTCATGGTCAGTGA	AJZS01000084.1	32550	32585
.	Porphyromonas gingivalis	AATTAGACTCTCCAATTGGATACCAAACTTATCAAA	AJZS01000084.1	33206	33241
.	Porphyromonas gingivalis	TCCGATAGAATGGGTACTTTACCTCATGGTCAGTGA	AJZS01000084.1	32550	32585
.	Porphyromonas gingivalis	CTTGGTATTCGCTGCTATTGCAGTGCTATCAGTAAT	AJZS01000084.1	32697	32732
.	Porphyromonas gingivalis	ACAAGTATTAATGATGGTATAGCTATAATGCTTAGA	AJZS01000084.1	32987	33022
.	Porphyromonas gingivalis W50	TTTGATAAGTTTGGTATCCAATTGGAGAGTCTAATT	AJZS01000084.1	33206	33241
.	Porphyromonas gingivalis W50	TCTAAGCATTATAGCTATACCATCATTAATACTTGT	AJZS01000084.1	32987	33022
.	Porphyromonas gingivalis W50	ATTACTGATAGCACTGCAATAGCAGCGAATACCAAG	AJZS01000084.1	32697	32732
.	Porphyromonas gingivalis W50	TCACTGACCATGAGGTAAAGTACCCATTCTATCGGA	AJZS01000084.1	32550	32585
.	Porphyromonas gingivalis W83	TCCGATAGAATGGGTACTTTACCTCATGGTCAGTGA	AJZS01000084.1	32550	32585
.	Porphyromonas gingivalis W83	AATTAGACTCTCCAATTGGATACCAAACTTATCAAA	AJZS01000084.1	33206	33241
.	Porphyromonas gingivalis	TGCAGGGAGTTGGTTCAGCAAAAACCCCGCTGTC	AJZS01000084.1	33135	33168
.	Porphyromonas gingivalis	AAAATTAATTGAACTTATAAAATGTTCTTAATCT	AJZS01000084.1	33279	33312
.	Porphyromonas gingivalis	AACGTATTACTAAAGCAGAAAAACAAGCATTTGT	AJZS01000084.1	33350	33383
.	Porphyromonas gingivalis SJD11	AACGTATTACTAAAGCAGAAAAACAAGCATTTGT	AJZS01000084.1	33350	33383
.	Porphyromonas gingivalis	TGCAGGGAGTTGGTTCAGCAAAAACCCCGCTGTC	AJZS01000084.1	33135	33168
.	Porphyromonas gingivalis	AAAATTAATTGAACTTATAAAATGTTCTTAATCT	AJZS01000084.1	33279	33312
.	Porphyromonas gingivalis	AACGTATTACTAAAGCAGAAAAACAAGCATTTGT	AJZS01000084.1	33350	33383
.	Porphyromonas gingivalis W50	ACAAATGCTTGTTTTTCTGCTTTAGTAATACGTT	AJZS01000084.1	33350	33383
.	Porphyromonas gingivalis W50	AGATTAAGAACATTTTATAAGTTCAATTAATTTT	AJZS01000084.1	33279	33312
.	Porphyromonas gingivalis W50	GACAGCGGGGTTTTTGCTGAACCAACTCCCTGCA	AJZS01000084.1	33135	33168
.	Porphyromonas gingivalis W83	TGCAGGGAGTTGGTTCAGCAAAAACCCCGCTGTC	AJZS01000084.1	33135	33168
.	Porphyromonas gingivalis W83	AAAATTAATTGAACTTATAAAATGTTCTTAATCT	AJZS01000084.1	33279	33312
.	Porphyromonas gingivalis W83	AACGTATTACTAAAGCAGAAAAACAAGCATTTGT	AJZS01000084.1	33350	33383
.	Porphyromonas gingivalis	ATCGAACCAACGCGGAATAACACTTCCTCCG	AJZS01000084.1	2463	2493
.	Porphyromonas gingivalis	AATTGCGAAGCGGTTCTTTCGTAATTACGT	AJZS01000084.1	5308	5337
.	Porphyromonas gingivalis	GTTTATAGAGAGGGGAATTAAGAAGG	AJZS01000084.1	32846	32871
.	Porphyromonas gingivalis W50	CCTTCTTAATTCCCCTCTCTATAAAC	AJZS01000084.1	32846	32871
.	Porphyromonas gingivalis	TCCGATAGAATGGGTACTTTACCTCATGGTCAGTGA	AJZS01000096.1	21857	21892
.	Porphyromonas gingivalis	TCCGATAGAATGGGTACTTTACCTCATGGTCAGTGA	AJZS01000096.1	21857	21892
.	Porphyromonas gingivalis W50	TCACTGACCATGAGGTAAAGTACCCATTCTATCGGA	AJZS01000096.1	21857	21892
.	Porphyromonas gingivalis W83	TCCGATAGAATGGGTACTTTACCTCATGGTCAGTGA	AJZS01000096.1	21857	21892
.	Neisseria meningitidis 2001001	TTCGCTACCTTAGGACCGTTATAGTTACGG	AJZS01000099.1	4535	4564
.	Porphyromonas gulae DSM 15663	AAGTATCACAATACTCACTCTAAGTTAAAA	AJZS01000104.1	4171	4200
.	Porphyromonas gingivalis	CGGGAGTGCGACAAGATACTTGGCTCCGGCCGCACGATTGG	CM001843.1	1230473	1230513
.	Porphyromonas gingivalis TDC60	CGGGAGTGCGACAAGATACTTGGCTCCGGCCGCACGATTGG	CM001843.1	1230473	1230513
.	Porphyromonas gulae	TGATTTCCGCTTCGGTCGTTTCCGGCATCTGCTTTGCGA	CM001843.1	1177522	1177560
.	Porphyromonas gulae	CTCTTGATCTTACTCACTGCCGTCTTGTCAAGTTCGA	CM001843.1	1207734	1207770
.	Porphyromonas gulae	TGTGTCGGAGACCATCCCCGTGGAGCCCGGCCGCCGC	CM001843.1	1200796	1200832
.	Porphyromonas gulae	GACTCGTGCGCGCGGATTATCCTTGGGACTGGTACTT	CM001843.1	1196777	1196813
.	Porphyromonas gulae	TTCGGATGCCCTTGCCCTTGGCGTACTTGATGTCGAG	CM001843.1	1179804	1179840
.	Porphyromonas gulae	CTAATCTCCCGCTATTGCTCCACCGATTTTCTGCAAT	CM001843.1	862542	862578
.	Porphyromonas gulae	ATTATGGTTAAGGCCCCCCATTTTGGGGGATCTTAAC	CM001843.1	1554816	1554852
.	Porphyromonas gingivalis ATCC 33277	TCACAATAACCGACAAAATGTCTCGCGTAACGTACAA	CM001843.1	1168569	1168605
.	Porphyromonas gingivalis ATCC 33277	AATATGAGATCGGAAACAATTATAGTTGCGTCGATAT	CM001843.1	1171245	1171281
.	Porphyromonas gingivalis	GACATCGTGGAATCGTTCCTCATTACAGGGGTTTCTT	CM001843.1	1190787	1190823
.	Porphyromonas gingivalis	GTCCGAATTTTTGCCGGTTTGTCGGAAGTATAACGGG	CM001843.1	1162692	1162728
.	Porphyromonas gingivalis	GTAACGACCTGCCGGTCTATATCGGCAGCTTCCTGAA	CM001843.1	1187077	1187113
.	Porphyromonas gingivalis SJD12	ACACTACTGTACAGCGCATCGTAATCGAACACCACGC	CM001843.1	1200470	1200506
.	Porphyromonas gingivalis	TTTCACCGTCTTCCCGCTGCCCTGCACAGACTTCTCG	CM001843.1	1170001	1170037
.	Porphyromonas gingivalis A7A1-28	AGTCGGAGCCGTCTGCTTTTTTCCACTTCCCTGTTGC	CM001843.1	1170339	1170375
.	Porphyromonas gingivalis 381	TCACAATAACCGACAAAATGTCTCGCGTAACGTACAA	CM001843.1	1168569	1168605
.	Porphyromonas gingivalis 381	AATATGAGATCGGAAACAATTATAGTTGCGTCGATAT	CM001843.1	1171245	1171281
.	Porphyromonas gingivalis	ACGGTATCGACTACGTTGTCGGAGAGAGCAAGATACC	CM001843.1	1189875	1189911
.	Porphyromonas gingivalis	TCTTCTTCTCGAATCCCAAGTCGGTCAGACTTGTGTC	CM001843.1	1190364	1190400
.	Porphyromonas gingivalis F0568	CGACTTCTGTGTAGTCGAATCGATGAGTCCGCCCTGC	CM001843.1	1174152	1174188
.	Porphyromonas gingivalis TDC60	TATCCATATTACGCTCGTACTCCTCGAACCAGTTATC	CM001843.1	1189555	1189591
.	Porphyromonas gingivalis TDC60	GATAACTGGTTCGAGGAGTACGAGCGTAATATGGATA	CM001843.1	1189555	1189591
.	Porphyromonas gingivalis ATCC 33277	TCACAATAACCGACAAAATGTCTCGCGTAACGTACAA	CM001843.1	1168569	1168605
.	Porphyromonas gingivalis ATCC 33277	AATATGAGATCGGAAACAATTATAGTTGCGTCGATAT	CM001843.1	1171245	1171281
.	Porphyromonas sp. COT-052 OH4946	GTGAAGCAGGACGATATACAAAGCTGGCTGGAGAGC	CM001843.1	1187523	1187558
.	Porphyromonas sp. COT-052 OH4946	GGTAAAGCGTGTACTGGAGGATCGACCGATGTAGTA	CM001843.1	1200655	1200690
.	Porphyromonas sp. COT-052 OH4946	AGGTACCCAGATTGAGGTTAAAGAAGGGAGCCTCTT	CM001843.1	1201572	1201607
.	Porphyromonas gulae	AACGCATGGGTGGAAGCGAAACGCACGCAGATGAAG	CM001843.1	1187004	1187039
.	Porphyromonas gulae	GATACAGCATTGGGCGAACTTGAAGCCGGCTTCCAC	CM001843.1	1191562	1191597
.	Porphyromonas gulae	ACACGTATTTCTTCGATTTCTGAGTTACAGAATATA	CM001843.1	1163597	1163632
.	Porphyromonas gulae	CCCTTGTCGTCAGAGAGTCTGTATGTGAAAGTGTAA	CM001843.1	1172320	1172355
.	Porphyromonas gulae	TCAGCTCCGGATTCTCTTCATCCGCGTCTGTGGAGG	CM001843.1	1193040	1193075
.	Porphyromonas gulae	TACAGCAGATAGATAAGCGCGGAGGGGAGCTGTGTA	CM001843.1	1188534	1188569
.	Porphyromonas gulae	CGAGCGTGAACCCTGCCTCCAGCAGGGCATCATGAA	CM001843.1	1180199	1180234
.	Porphyromonas gulae	AGTTACAAAACGGAAATACAGAAAAAGAATTTTCAT	CM001843.1	1166137	1166172
.	Porphyromonas gulae DSM 15663	ACAAAAAACGGCAAATATCCTACAACGTCCTACAAC	CM001843.1	1198328	1198363
.	Porphyromonas gingivalis	AGGAACAATCCCTGCAGCAGAGCACGAACACCCACG	CM001843.1	268526	268561
.	Porphyromonas gingivalis ATCC 33277	CTCGTATCGACTTTCAAGCAGGCTGGAGTGCAGCCT	CM001843.1	1205520	1205555
.	Porphyromonas gingivalis ATCC 33277	AATTTTCATCAGAGCATAAAAAAGGGCAAACTTTTT	CM001843.1	1166164	1166199
.	Porphyromonas gingivalis ATCC 33277	GCATCTTCGCAGGAAAGAAGAAGGCTCCGTCCTCGA	CM001843.1	1175345	1175380
.	Porphyromonas gingivalis ATCC 33277	GCTCGCGGAGGGAGAGGGTGCCGGTATCCTGCCTCC	CM001843.1	1172477	1172512
.	Porphyromonas gingivalis ATCC 33277	TTGCCAGGGCTTGCTGATGCGCGCGCTCCAGCTGCT	CM001843.1	1176703	1176738
.	Porphyromonas gingivalis ATCC 33277	AAACGAAATGAAAAAGACAACAAACAGAAGACCCTC	CM001843.1	1168300	1168335
.	Porphyromonas gingivalis	GCTGCTTGATCTTCGAGAGCGCAAGCGTGGAGGCGG	CM001843.1	1171185	1171220
.	Porphyromonas gingivalis	TTATAAGCTGTCCTTTGAGGAGGCTGGGCGCGGTGC	CM001843.1	1173378	1173413
.	Porphyromonas gingivalis	TCTTGCAGGGTGTACTTATTCTTCTTCATCTTCTTG	CM001843.1	1183002	1183037
.	Porphyromonas gingivalis	GTCTTTCTTGACCAGCTCTGAATATCTCAAGTCCGC	CM001843.1	1173853	1173888
.	Porphyromonas gingivalis	CGCAATAGATAAACTTGATTCCACCTCGACCGTTGC	CM001843.1	1166537	1166572
.	Porphyromonas gingivalis	AACCTTGACAGTTCGACAGGTATGTAATTGATACAA	CM001843.1	1168334	1168369
.	Porphyromonas gingivalis	CCAAAATCAACCCCGCAACAGGGAAGTGGAAAAAAG	CM001843.1	1170354	1170389
.	Porphyromonas gingivalis	ATCTCAGCCCGTCTATCAAGTGGGTGGGCACAAGTC	CM001843.1	1169377	1169412
.	Porphyromonas gingivalis	TATACTCTGTTACGTCCATCTTGTTAGATGAACAAG	CM001843.1	1165819	1165854
.	Porphyromonas gingivalis	CGCTGTTTCTTTCTACTAAAGCTGTCGTTTTCATAA	CM001843.1	1182372	1182407
.	Porphyromonas gingivalis	TATACTCTGTTACGTCCATCTTGTTAGATGAACAAG	CM001843.1	1165819	1165854
.	Porphyromonas gingivalis	TCACGATAACTTCACGCTCAGAAAGATTGACTGGTT	CM001843.1	1187898	1187933
.	Porphyromonas gingivalis	CAAGGAGCAACTGGATAGATTCCTGAGCACGCATGG	CM001843.1	1163417	1163452
.	Porphyromonas gingivalis	ACGCTCGACGAGGGGGTACTGTACCCATATTGATTG	CM001843.1	1205263	1205298
.	Porphyromonas gingivalis	CCATGCGTGCTCAGGAATCTATCCAGTTGCTCCTTG	CM001843.1	1163417	1163452
.	Porphyromonas gingivalis	AACCTTGACAGTTCGACAGGTATGTAATTGATACAA	CM001843.1	1168334	1168369
.	Porphyromonas gingivalis	GCCAGAAACGCAACTTATGCTTGAAGGCCCGCTTGA	CM001843.1	1171337	1171372
.	Porphyromonas gingivalis	ACTCGATCGTGAACGGCTATATCATCCCCCTGCAGC	CM001843.1	1174829	1174864
.	Porphyromonas gingivalis	GCCCGTGCCGCTGCCGCTCAGCGACTGCTCAACACG	CM001843.1	1178300	1178335
.	Porphyromonas gingivalis	TCCTGCTGCAGCAGGAGCCGACTTCCACGATGAGCG	CM001843.1	1171532	1171567
.	Porphyromonas gingivalis	GGGCGCGCATATCGCTTACTACGATGTCGAGACCGC	CM001843.1	1172710	1172745
.	Porphyromonas gingivalis	GTACGCGGACAACTTCTACAGCGCGATGGATTCGCT	CM001843.1	1186076	1186111
.	Porphyromonas gingivalis	ACGCAGATTCGGGTAAATAACAGATACGTTCTCCCC	CM001843.1	1169561	1169596
.	Porphyromonas gingivalis	TCAAATGGTCGATGATAGAGTGGATGCTGCTGCGTA	CM001843.1	1195104	1195139
.	Porphyromonas gingivalis SJD4	AAGGGATATGCGAAGTTTGAAGAGGCTGTCACGGAC	CM001843.1	1160893	1160928
.	Porphyromonas gingivalis SJD4	TAACCTCTACGATGAGCGCACGACTCTGCGAGTCAT	CM001843.1	1180948	1180983
.	Porphyromonas gingivalis	CGGAAACCGCCACCTACTCGGTACCTAATCGCTGGC	CM001843.1	1185473	1185508
.	Porphyromonas gingivalis	CGGAAACCGCCACCTACTCGGTACCTAATCGCTGGC	CM001843.1	1185473	1185508
.	Porphyromonas gingivalis	TTTTTTTAGAAAGAATCCCGCCTCGGACATAGCCGA	CM001843.1	1182711	1182746
.	Porphyromonas gingivalis	GGTACAGGTATCAGGATATTATGAAGATCGATCTGA	CM001843.1	1189141	1189176
.	Porphyromonas gingivalis	ATTGATGAGATTATTTCTTACACGCCCGCGGAGCTG	CM001843.1	1160665	1160700
.	Porphyromonas gingivalis A7A1-28	ACGAGCGTTTTGTCCAGATCCCACTTAGCGATCATG	CM001843.1	1169721	1169756
.	Porphyromonas gingivalis 381	CTCGTATCGACTTTCAAGCAGGCTGGAGTGCAGCCT	CM001843.1	1205520	1205555
.	Porphyromonas gingivalis 381	AATTTTCATCAGAGCATAAAAAAGGGCAAACTTTTT	CM001843.1	1166164	1166199
.	Porphyromonas gingivalis 381	GCATCTTCGCAGGAAAGAAGAAGGCTCCGTCCTCGA	CM001843.1	1175345	1175380
.	Porphyromonas gingivalis 381	GCTCGCGGAGGGAGAGGGTGCCGGTATCCTGCCTCC	CM001843.1	1172477	1172512
.	Porphyromonas gingivalis 381	TTGCCAGGGCTTGCTGATGCGCGCGCTCCAGCTGCT	CM001843.1	1176703	1176738
.	Porphyromonas gingivalis 381	AAACGAAATGAAAAAGACAACAAACAGAAGACCCTC	CM001843.1	1168300	1168335
.	Porphyromonas gingivalis	GCATCTTCGCAGGAAAGAAGAAGGCTCCGTCCTCGA	CM001843.1	1175345	1175380
.	Porphyromonas gingivalis	CACAGCAACATGCATTCCATCAAGCTCAAGCGTATA	CM001843.1	1171649	1171684
.	Porphyromonas gingivalis	GCGGATAGCGGAAGGTCACGCTGCCGGCGAGGCGAT	CM001843.1	1174649	1174684
.	Porphyromonas gingivalis	CTCGACCTGTACGAGACGGGATACGCCCCATCCTCG	CM001843.1	1203934	1203969
.	Porphyromonas gingivalis	GCTCGCGGAGGGAGAGGGTGCCGGTATCCTGCCTCC	CM001843.1	1172477	1172512
.	Porphyromonas gingivalis F0566	TGATGTCGAATTCGATCCCCTGCGCGGCGGCATCTT	CM001843.1	1165396	1165431
.	Porphyromonas gingivalis TDC60	GATGAGTAGCCGGGTAGCTGTCATAGGGGGTACGCC	CM001843.1	2153176	2153211
.	Porphyromonas gingivalis TDC60	CCGAAAAGCAGATCACCGCCGTGCTGCCCGCCCCCC	CM001843.1	1186281	1186316
.	Porphyromonas gingivalis TDC60	GGGGGGCGGGCAGCACGGCGGTGATCTGCTTTTCGG	CM001843.1	1186281	1186316
.	Porphyromonas gingivalis TDC60	GGCGTACCCCCTATGACAGCTACCCGGCTACTCATC	CM001843.1	2153176	2153211
.	Porphyromonas gingivalis ATCC 33277	CTCGTATCGACTTTCAAGCAGGCTGGAGTGCAGCCT	CM001843.1	1205520	1205555
.	Porphyromonas gingivalis ATCC 33277	AATTTTCATCAGAGCATAAAAAAGGGCAAACTTTTT	CM001843.1	1166164	1166199
.	Porphyromonas gingivalis ATCC 33277	GCATCTTCGCAGGAAAGAAGAAGGCTCCGTCCTCGA	CM001843.1	1175345	1175380
.	Porphyromonas gingivalis ATCC 33277	GCTCGCGGAGGGAGAGGGTGCCGGTATCCTGCCTCC	CM001843.1	1172477	1172512
.	Porphyromonas gingivalis ATCC 33277	TTGCCAGGGCTTGCTGATGCGCGCGCTCCAGCTGCT	CM001843.1	1176703	1176738
.	Porphyromonas gingivalis ATCC 33277	AAACGAAATGAAAAAGACAACAAACAGAAGACCCTC	CM001843.1	1168300	1168335
.	Porphyromonas gulae	ATAGTTACAAAACGGAAATACAGAAAAAGAATTTT	CM001843.1	1166135	1166169
.	Porphyromonas gingivalis	ATGATAGAGGAGATAGGACTCGCGCTCACCGATAC	CM001843.1	1883988	1884022
.	Porphyromonas gingivalis ATCC 33277	GATACGAGCACCAAGGCTGCGATACCGATTGCGTA	CM001843.1	1178247	1178281
.	Porphyromonas gingivalis ATCC 33277	TTCCTTCCAGTCGCAGCTTAAGATACTGCGACTAC	CM001843.1	1171988	1172022
.	Porphyromonas gingivalis ATCC 33277	GTACTGATAATTACGCTGCAAGGTCAGACGGTGAT	CM001843.1	1177001	1177035
.	Porphyromonas gingivalis ATCC 33277	TCTATCTGCGTATAGCCCTCGCCGTCCACGCCCTG	CM001843.1	1174558	1174592
.	Porphyromonas gingivalis ATCC 33277	CGCGTGGAAGGGGCATGTACACTTGTAGTTCGCCC	CM001843.1	1204285	1204319
.	Porphyromonas gingivalis ATCC 33277	TCTATCTGCGTATAGCCCTCGCCGTCCACGCCCTG	CM001843.1	1174558	1174592
.	Porphyromonas gingivalis ATCC 33277	CTCCTTCACTTTGTCGACAATGTGCACTGTATTTG	CM001843.1	1170454	1170488
.	Porphyromonas gingivalis	ACAGCTAACCTCGCTGCCAGCAAGCTGAAAGCGGA	CM001843.1	1170416	1170450
.	Porphyromonas gingivalis	CGCCTGCGGCCTTATTTTCGTCGGCGTTGTGCTAT	CM001843.1	1168244	1168278
.	Porphyromonas gingivalis	ATCACGATATATATCGTCACCCTGAGAAGCCGGGA	CM001843.1	1182543	1182577
.	Porphyromonas gingivalis	AGGATGATTGGCGGCGACTCGATGACAGGATGAAG	CM001843.1	1162754	1162788
.	Porphyromonas gingivalis	ACAGCTAACCTCGCTGCCAGCAAGCTGAAAGCGGA	CM001843.1	1170416	1170450
.	Porphyromonas gingivalis	CGCCCAGCCTCCTCAAAGGACAGCTTATAAAGGCT	CM001843.1	1173384	1173418
.	Porphyromonas gingivalis	ACGTGCTCGACCTTCCACGCTCAGAGGATGAGCGT	CM001843.1	1172655	1172689
.	Porphyromonas gingivalis	TCTTTCTTGACCAGCTCTGAATATCTCAAGTCCGC	CM001843.1	1173853	1173887
.	Porphyromonas gingivalis	TCAGAATATCTCCCGCCGCGCTCGAGTGCAATCTT	CM001843.1	1207340	1207374
.	Porphyromonas gingivalis	GAGGCGAAGCTGACGGAGGATGAACTGAAGAAACA	CM001843.1	1204088	1204122
.	Porphyromonas gingivalis	CACGGAGAATCTTTTTCAGGACAATCGTTTGGACG	CM001843.1	1167480	1167514
.	Porphyromonas gingivalis	ATCACGATATATATCGTCACCCTGAGAAGCCGGGA	CM001843.1	1182543	1182577
.	Porphyromonas gingivalis	ATTCTGTTTATCTCTTTTTCGATCTTGCTCATCTG	CM001843.1	1182041	1182075
.	Porphyromonas gingivalis	TGATTGACAGCCTCCTGATTAGCCTTAAAGGCTTC	CM001843.1	1170887	1170921
.	Porphyromonas gingivalis	AAGCCTTTTTCAGTCGCTGAGCATACAGGTATAGA	CM001843.1	1178206	1178240
.	Porphyromonas gingivalis	GGAAATCACCTCGTTCAACAATGCGATGGGAGCTG	CM001843.1	1171032	1171066
.	Porphyromonas gingivalis A7A1-28	GAAATCACCTCGTTCAACAATGCGATGGGAGCTGC	CM001843.1	1171031	1171065
.	Porphyromonas gingivalis 381	GATACGAGCACCAAGGCTGCGATACCGATTGCGTA	CM001843.1	1178247	1178281
.	Porphyromonas gingivalis 381	TTCCTTCCAGTCGCAGCTTAAGATACTGCGACTAC	CM001843.1	1171988	1172022
.	Porphyromonas gingivalis 381	GTACTGATAATTACGCTGCAAGGTCAGACGGTGAT	CM001843.1	1177001	1177035
.	Porphyromonas gingivalis 381	TCTATCTGCGTATAGCCCTCGCCGTCCACGCCCTG	CM001843.1	1174558	1174592
.	Porphyromonas gingivalis 381	CGCGTGGAAGGGGCATGTACACTTGTAGTTCGCCC	CM001843.1	1204285	1204319
.	Porphyromonas gingivalis 381	TCTATCTGCGTATAGCCCTCGCCGTCCACGCCCTG	CM001843.1	1174558	1174592
.	Porphyromonas gingivalis 381	CTCCTTCACTTTGTCGACAATGTGCACTGTATTTG	CM001843.1	1170454	1170488
.	Porphyromonas gingivalis	GTACTGATAATTACGCTGCAAGGTCAGACGGTGAT	CM001843.1	1177001	1177035
.	Porphyromonas gingivalis	CTCCTTCACTTTGTCGACAATGTGCACTGTATTTG	CM001843.1	1170454	1170488
.	Porphyromonas gingivalis F0568	GAACTTGACAAGACGGCAGTGAGTAAGATCAAGAG	CM001843.1	1207736	1207770
.	Porphyromonas gingivalis W50	GTATCGGTGAGCGCGAGTCCTATCTCCTCTATCAT	CM001843.1	1883988	1884022
.	Porphyromonas gingivalis W50	CCAATTCCTCAAAGCCGTGCTGCCCAACCCGGGAG	CM001843.1	1884184	1884218
.	Porphyromonas gingivalis ATCC 33277	GATACGAGCACCAAGGCTGCGATACCGATTGCGTA	CM001843.1	1178247	1178281
.	Porphyromonas gingivalis ATCC 33277	TTCCTTCCAGTCGCAGCTTAAGATACTGCGACTAC	CM001843.1	1171988	1172022
.	Porphyromonas gingivalis ATCC 33277	GTACTGATAATTACGCTGCAAGGTCAGACGGTGAT	CM001843.1	1177001	1177035
.	Porphyromonas gingivalis ATCC 33277	TCTATCTGCGTATAGCCCTCGCCGTCCACGCCCTG	CM001843.1	1174558	1174592
.	Porphyromonas gingivalis ATCC 33277	CGCGTGGAAGGGGCATGTACACTTGTAGTTCGCCC	CM001843.1	1204285	1204319
.	Porphyromonas gingivalis ATCC 33277	TCTATCTGCGTATAGCCCTCGCCGTCCACGCCCTG	CM001843.1	1174558	1174592
.	Porphyromonas gingivalis ATCC 33277	CTCCTTCACTTTGTCGACAATGTGCACTGTATTTG	CM001843.1	1170454	1170488
.	Porphyromonas gingivalis W83	CTCCCGGGTTGGGCAGCACGGCTTTGAGGAATTGG	CM001843.1	1884184	1884218
.	Porphyromonas gingivalis W83	ATGATAGAGGAGATAGGACTCGCGCTCACCGATAC	CM001843.1	1883988	1884022
.	Porphyromonas gingivalis ATCC 33277	AGAATACTTTGAAGTTGTATTCAATTACTTTGAA	CM001843.1	1164954	1164987
.	Porphyromonas gingivalis	ACGATGGGCAGCATCTTTGCTGCGAATGTGGATA	CM001843.1	1175045	1175078
.	Porphyromonas gingivalis	ACAGACAGAGACCCAAAGTCGCCGCCATTTCCCG	CM001843.1	1169481	1169514
.	Porphyromonas gingivalis	CTTCTTCTTAGAAAACCACAACTACCGTCTTCAA	CM001843.1	1207252	1207285
.	Porphyromonas gingivalis	CGCAATTTGGCAAAGAGCTGGGAATACTCGAGGT	CM001843.1	1185869	1185902
.	Porphyromonas gingivalis	CTCTTGTAGAAGTCCATCGTGGGCGTGAAGTACT	CM001843.1	1205838	1205871
.	Porphyromonas gingivalis 381	AGAATACTTTGAAGTTGTATTCAATTACTTTGAA	CM001843.1	1164954	1164987
.	Porphyromonas gingivalis	AGAATACTTTGAAGTTGTATTCAATTACTTTGAA	CM001843.1	1164954	1164987
.	Porphyromonas gingivalis TDC60	GCGAGGATGCGCGCGCATAGTAAGTAGCATTCCG	CM001843.1	1189336	1189369
.	Porphyromonas gingivalis TDC60	CGGAATGCTACTTACTATGCGCGCGCATCCTCGC	CM001843.1	1189336	1189369
.	Porphyromonas gingivalis ATCC 33277	AGAATACTTTGAAGTTGTATTCAATTACTTTGAA	CM001843.1	1164954	1164987
.	Porphyromonas gingivalis	CGGTTGTCCACGAACTCCAGCCCGGCAAACCG	CM001843.1	1187362	1187393
.	Porphyromonas gingivalis	CAGAAGCCATTTCCGCCTGTCCCGCCGGAGC	CM001843.1	1188952	1188982
.	Porphyromonas gingivalis SJD5	TATGTCCGTTCTGGGATATTTCCGGTGGCG	KI258838.1	6763	6792
.	Porphyromonas gingivalis SJD2	CGCCACCGGAAATATCCCAGAACGGACATA	KI258838.1	6763	6792
.	Porphyromonas gingivalis	CAGGTCGGAGAGTTTTCGACAGACCGGCCGGACA	KI258857.1	6185	6218
.	Tannerella forsythia	CCATGCAGATGGTTTTGGTGCCTGATGGAA	KI258863.1	16570	16599
.	Tannerella forsythia	TTTTAGCCATTTTGCCGGGTTGCGTATCAG	KI258863.1	28740	28769
.	Porphyromonas gingivalis F0568	TATATCAACGCCCGCGTCCTCCCTGCCCTCTACATGA	KI258874.1	1963	1999
.	Porphyromonas gingivalis F0568	TTGGCGATTTCGCCATAAGTGATATTCTGTTTCCGTC	KI258874.1	1636	1672
.	Porphyromonas gingivalis F0568	TAAAGCAGCTGCCAGCGATTGGGAACCGAGTAGGTGG	KI258874.1	1305	1341
.	Porphyromonas gingivalis F0568	CATAAGAAGAGCGGATCACGCCAACACCGATATCGTG	KI258874.1	1238	1274
.	Porphyromonas gingivalis F0568	CGACTTCTGTGTAGTCGAATCGATGAGTCCGCCCTGC	KI258874.1	1171	1207
.	Porphyromonas gingivalis	CAGCCCGTGGGCACCCGTCAAGGCCGAGCCCGGCGT	KI258874.1	1372	1407
.	Porphyromonas gingivalis F0570	AAGTAATCTTGAGGCAGGGAGTTGGAGACTTGTCTG	KI258874.1	186	221
.	Porphyromonas gingivalis F0570	CGAATGGAAGACCGAGGGGAACCTGTTGTCGAACGG	KI258874.1	121	156
.	Porphyromonas gingivalis F0568	CATGTAAGGAGTGCTATTATTCCCCACGACTGAAAC	KI258874.1	2554	2589
.	Porphyromonas gingivalis F0568	GAAGTTTATTATGCCACTTAGTTTATCTTGAATTTG	KI258874.1	2488	2523
.	Porphyromonas gingivalis F0568	AGGCTTTGTTGCTGCTGAGTTTTATGACCAGAATCT	KI258874.1	2228	2263
.	Porphyromonas gingivalis F0568	TAGCTTATGATGAGAATAACCTAATGAGCGTATGCA	KI258874.1	2162	2197
.	Porphyromonas gingivalis F0568	GATGTGACCGACTCATATAAGGGTTTCTTGGAGAAA	KI258874.1	2096	2131
.	Porphyromonas gingivalis F0568	GTATTTGAAAACAAAAAAACATGCCCGGAATTTGAC	KI258874.1	2030	2065
.	Porphyromonas gingivalis F0568	ATTCACTTTGTGGACAAACGTTGTCCTCTCCATCAT	KI258874.1	1570	1605
.	Porphyromonas gingivalis F0568	AAATTGTTTGGGCGGACGGTTCTCTCCGCGCTCTTG	KI258874.1	1504	1539
.	Porphyromonas gingivalis F0568	CCTTGCCGTATTTCAACGCCACCAGCGGCGAAAAAT	KI258874.1	1438	1473
.	Porphyromonas gingivalis F0568	CAGCCCGTGGGCACCCGTCAAGGCCGAGCCCGGCGT	KI258874.1	1372	1407
.	Porphyromonas gingivalis F0568	TTGGCTAACGAATCTTGAGGACGAATCCTCTTGTCT	KI258874.1	1105	1140
.	Porphyromonas gingivalis F0568	GAGGGGCGGGACGCCGGTGTAACACTGACGTCCAAA	KI258874.1	974	1009
.	Porphyromonas gingivalis F0568	CTTGTACCATTTCACTGTCTTCCCGCTGCCCTGCAC	KI258874.1	908	943
.	Porphyromonas gingivalis F0568	CTTTGTTGATAGCGTTTCTGCTTTTAATCTCATGTC	KI258874.1	777	812
.	Porphyromonas gingivalis F0568	AAAAAAACACACACGATTCGTAGCAACCTTCCCCTG	KI258874.1	711	746
.	Porphyromonas gingivalis F0568	CAAATTCAAGATAAACTAAGTGGCATAATAAACTTC	KI258874.1	2488	2523
.	Porphyromonas gingivalis F0568	GTTTCAGTCGTGGGGAATAATAGCACTCCTTACATG	KI258874.1	2554	2589
.	Porphyromonas gingivalis	AAGTAATCTTGAGGCAGGGAGTTGGAGACTTGTCT	KI258874.1	186	220
.	Porphyromonas gingivalis	CGTTCGACAACAGGTTCCCCTCGGTCTTCCATTCG	KI258874.1	121	155
.	Porphyromonas gingivalis	AGACAAGTCTCCAACTCCCTGCCTCAAGATTACTT	KI258874.1	186	220
.	Porphyromonas gingivalis	CGTTCGACAACAGGTTCCCCTCGGTCTTCCATTCG	KI258874.1	121	155
.	Porphyromonas gingivalis	AAGTAATCTTGAGGCAGGGAGTTGGAGACTTGTCT	KI258874.1	186	220
.	Porphyromonas gingivalis	CGAATGGAAGACCGAGGGGAACCTGTTGTCGAACG	KI258874.1	121	155
.	Porphyromonas gingivalis F0568	AGCCCAGCCCCACTCAAAAGTAACTCCAGAATTAA	KI258874.1	2620	2654
.	Porphyromonas gingivalis F0568	TTGAACAAACTCTCCGTCCTCTTCTATCTCTATAT	KI258874.1	2423	2457
.	Porphyromonas gingivalis F0568	TAGAGGGTCTTCTACTTCTCCACTAGTAAGACTAC	KI258874.1	2358	2392
.	Porphyromonas gingivalis F0568	GCTCAATGCAACAGGGTGGAGCGCGTACACGACAA	KI258874.1	1898	1932
.	Porphyromonas gingivalis F0568	GGTGCCCAAAGGCGGCAAACAAGAAAGCCGCCGAT	KI258874.1	1833	1867
.	Porphyromonas gingivalis F0568	ATCTTTGGGGCTTAACGCTTCAAAGATAGTCGGCT	KI258874.1	1768	1802
.	Porphyromonas gingivalis F0568	AGAAGACGCTCTGAAAGACCACGCTCTTTTGAGCG	KI258874.1	1703	1737
.	Porphyromonas gingivalis F0568	CCAAGCCTCCACGGTAGCACTGCCCCAAGCCTCCA	KI258874.1	1040	1074
.	Porphyromonas gingivalis F0568	ATCCGTCATCTCGAGCAGTTTGTACTCGTCGATGA	KI258874.1	843	877
.	Porphyromonas gingivalis F0568	TGAGGCAGGGCGGAAAGCCTGCAAGCGAAACGCCG	KI258874.1	646	680
.	Porphyromonas gingivalis F0568	GAACTTGACAAGACGGCAGTGAGTAAGATCAAGAG	KI258874.1	581	615
.	Porphyromonas gingivalis F0568	GTAGTCTTACTAGTGGAGAAGTAGAAGACCCTCTA	KI258874.1	2358	2392
.	Porphyromonas gingivalis F0568	ATATAGAGATAGAAGAGGACGGAGAGTTTGTTCAA	KI258874.1	2423	2457
.	Porphyromonas gingivalis F0568	TTAATTCTGGAGTTACTTTTGAGTGGGGCTGGGCT	KI258874.1	2620	2654
.	Porphyromonas gingivalis F0568	TTTAATGAGCTACACTCCAATATAGAGATAGAAG	KI258874.1	2294	2327
.	Porphyromonas gingivalis F0568	TCCCGCCTTTTCAAGGCGACAACGGGTAACTGCT	KI258874.1	517	550
.	Porphyromonas gingivalis F0568	CTTCTATCTCTATATTGGAGTGTAGCTCATTAAA	KI258874.1	2294	2327
.	Porphyromonas loveana	AAGAGGAAAAAATATCGAAAACCGAATCGG	KI258881.1	17110	17139
.	Tannerella forsythia	TTGTCCTGCATTGCCCGATACACCTACCA	KI258907.1	5483	5511
.	Tannerella forsythia	ACTGCCCCCAAAGGCCGGCAAGTTGCCGGC	KI258920.1	17008	17037
.	Neisseria meningitidis 2001001	TTCGCTACCTTAGGACCGTTATAGTTACGG	KI258925.1	1170	1199
.	Porphyromonas gulae	AAGAGAAGAGAGATAGTCCTTATTCGCAATTCGGCTG	KI258933.1	21825	21861
.	Porphyromonas gingivalis	TTAATGCAAAAACTATAGTCCTCAACGCTAAAGACGC	KI258933.1	13038	13074
.	Porphyromonas gingivalis	GGCCTTGACGGCCGAGAAAAAAGCGCTGATGGAGGTT	KI258933.1	21018	21054
.	Porphyromonas gingivalis	AACCTCCATCAGCGCTTTTTTCTCGGCCGTCAAGGCC	KI258933.1	21018	21054
.	Porphyromonas gingivalis	AATCGAGAAAGTAATAGGGGAGTTCATCCCGCTCCGT	KI258933.1	47033	47069
.	Porphyromonas gingivalis TDC60	TTAATGCAAAAACTATAGTCCTCAACGCTAAAGACGC	KI258933.1	13038	13074
.	Porphyromonas loveana	TTCCCCTTGAGGAACACGAAGGGTACCCGCAATATC	KI258933.1	45062	45097
.	Porphyromonas gulae	CGATAACGCTGAACATTCTTGTTGCATCTGGCAAAC	KI258933.1	34950	34985
.	Porphyromonas gulae DSM 15663	CGATAACGCTGAACATTCTTGTTGCATCTGGCAAAC	KI258933.1	34950	34985
.	Porphyromonas gingivalis	TGATATGGCGATGATTCTGTTCCGAAGCCATCTGCA	KI258933.1	37436	37471
.	Porphyromonas gingivalis	GTCGGTCGAGACTACGAGGACTTCCGGCTCAGGGAA	KI258933.1	9119	9154
.	Porphyromonas gingivalis	CTTCTTTCTGTATTTCCCGCATGGCATCCTCATCTA	KI258933.1	42333	42368
.	Porphyromonas gingivalis	AGCATCTTGGCGTAGCGTGCCATGTTGGCTGCTCTG	KI258933.1	45288	45323
.	Porphyromonas gingivalis	ATGCAGCCGGCATAAAGGCCACGCGACGCAATGCCG	KI258933.1	46162	46197
.	Porphyromonas gingivalis	AGCATCTTGGCGTAGCGTGCCATGTTGGCTGCTCTG	KI258933.1	45288	45323
.	Porphyromonas gingivalis SJD4	GGGTTGGAACCCTTTTATAGACGCGGAGTCTATAAA	KI258933.1	6939	6974
.	Porphyromonas gingivalis SJD4	TTTATTGTTTAGATTCGACTGGGAGGCGACGACCGT	KI258933.1	9449	9484
.	Porphyromonas gingivalis TDC60	TCTTTGTCCTGAAATAAAAAGTAGTTTTCGCTACCG	KI258933.1	30385	30420
.	Porphyromonas gingivalis TDC60	CGGTAGCGAAAACTACTTTTTATTTCAGGACAAAGA	KI258933.1	30385	30420
.	Porphyromonas gulae	TTTGGATAACTCTTTCTGTAGTTTCTAATCGCTCG	KI258933.1	8384	8418
.	Porphyromonas gulae	CGACAAGGTGCGCAATGCTCAAGAGCTGGCCCAAA	KI258933.1	8557	8591
.	Porphyromonas gingivalis	TACAAGAGGCGCAAGCAATTCTGAAGGAGGAGTAA	KI258933.1	42501	42535
.	Porphyromonas gingivalis	TTGAGGAACACGAAGGGTACCCGCAATATCGGGTA	KI258933.1	45057	45091
.	Porphyromonas gingivalis	CGAGTAGACACGCCCCCACCGGCGACTCTGCCAGT	KI258933.1	18721	18755
.	Porphyromonas gingivalis F0185	ATTGCCTTGTGCTGCTGCGATCTCGGATGCATACT	KI258933.1	19377	19411
.	Porphyromonas gingivalis F0185	ACACCGGGTTTATTTTAGGTGTCACGGCATCCTTG	KI258933.1	13357	13391
.	Porphyromonas gingivalis	TTTTCAGTCGGTAGCGAAAACTACTTTTTATTTC	KI258933.1	30395	30428
.	Porphyromonas gingivalis	TTTTCAGTCGGTAGCGAAAACTACTTTTTATTTC	KI258933.1	30395	30428
.	Porphyromonas gingivalis	AGGCTGGCTTCCGCCTCGGGATGCATCGAGGCTC	KI258933.1	23356	23389
.	Porphyromonas gingivalis	GAGCCTCGATGCATCCCGAGGCGGAAGCCAGCCT	KI258933.1	23356	23389
.	Porphyromonas gingivalis	TTTTCAGTCGGTAGCGAAAACTACTTTTTATTTC	KI258933.1	30395	30428
.	Porphyromonas gingivalis W50	GAAATAAAAAGTAGTTTTCGCTACCGACTGAAAA	KI258933.1	30395	30428
.	Porphyromonas gingivalis W83	TTTTCAGTCGGTAGCGAAAACTACTTTTTATTTC	KI258933.1	30395	30428
.	Porphyromonas gingivalis F0185	AAAGCATCAAGTAGTCTGTACATATTCGCATCT	KI258933.1	16286	16318
.	Porphyromonas sp. COT-052 OH4946	AGATCGCCGTGTTCGCGGAAGACTGTATGC	KI258933.1	14994	15023
.	Porphyromonas gulae	ACTGGATTTTTTTCTGATTTGTTCTTCGAT	KI258933.1	31854	31883
.	Porphyromonas gingivalis	CAACGACCTGTGGGATAGCTTTGGATCTCC	KI258933.1	12634	12663
.	Porphyromonas gingivalis SJD5	CGGAGGTATCTATCGCTTCCATTTCTTCAC	KI258937.1	1218	1247
.	Porphyromonas gingivalis SJD2	GTGAAGAAATGGAAGCGATAGATACCTCCG	KI258937.1	1218	1247
.	Porphyromonas gulae	CCCTTGTCGTCAGAGAGTCTGTATGTGAAAGTGTAA	KI258943.1	14753	14788
.	Porphyromonas gingivalis F0568	CATGTAAGGAGTGCTATTATTCCCCACGACTGAAAC	KI258943.1	15744	15779
.	Porphyromonas gingivalis F0568	GAAGTTTATTATGCCACTTAGTTTATCTTGAATTTG	KI258943.1	15810	15845
.	Porphyromonas gingivalis F0568	TCGGATGAAGATCTTGTATTGAAAGCGTGGCTGGAT	KI258943.1	15613	15648
.	Porphyromonas gingivalis F0568	TCGGATGAAGATCTTGTATTGAAAGCGTGGCTGGAT	KI258943.1	16330	16365
.	Porphyromonas gingivalis F0568	AGGCTGAAGGAACTGAGGTAGGCTTCTCGTGGAAGT	KI258943.1	16070	16105
.	Porphyromonas gingivalis F0568	CAAATTCAAGATAAACTAAGTGGCATAATAAACTTC	KI258943.1	15810	15845
.	Porphyromonas gingivalis F0568	GTTTCAGTCGTGGGGAATAATAGCACTCCTTACATG	KI258943.1	15744	15779
.	Porphyromonas gingivalis F0568	TCGGATGAAGATCTTGTATTGAAAGCGTGGCTGGAT	KI258943.1	15613	15648
.	Porphyromonas gingivalis F0568	TCGGATGAAGATCTTGTATTGAAAGCGTGGCTGGAT	KI258943.1	16330	16365
.	Porphyromonas gingivalis F0568	GATGTGGTGGCAGACTTCACAAACATGCCATATCCT	KI258943.1	15483	15518
.	Porphyromonas gingivalis F0568	AGCCCAGCCCCACTCAAAAGTAACTCCAGAATTAA	KI258943.1	15679	15713
.	Porphyromonas gingivalis F0568	TTGAACAAACTCTCCGTCCTCTTCTATCTCTATAT	KI258943.1	15876	15910
.	Porphyromonas gingivalis F0568	TAGAGGGTCTTCTACTTCTCCACTAGTAAGACTAC	KI258943.1	15941	15975
.	Porphyromonas gingivalis F0568	ACCCTTTTCTCCCTCGAATCTTTTTTTGAACTCTT	KI258943.1	16265	16299
.	Porphyromonas gingivalis F0568	AAAATCTCGAAGAGGCTCTACGTATAACCCGTGTC	KI258943.1	16200	16234
.	Porphyromonas gingivalis F0568	GTAGTCTTACTAGTGGAGAAGTAGAAGACCCTCTA	KI258943.1	15941	15975
.	Porphyromonas gingivalis F0568	ATATAGAGATAGAAGAGGACGGAGAGTTTGTTCAA	KI258943.1	15876	15910
.	Porphyromonas gingivalis F0568	TTAATTCTGGAGTTACTTTTGAGTGGGGCTGGGCT	KI258943.1	15679	15713
.	Porphyromonas gingivalis	ACACGGGTTATACGTAGAGCCTCTTCGAGATTTT	KI258943.1	16200	16233
.	Porphyromonas gingivalis F0568	TTTAATGAGCTACACTCCAATATAGAGATAGAAG	KI258943.1	16006	16039
.	Porphyromonas gingivalis F0568	TGATTCTTATACGAGAATCGAAGCAGAGGCGGAC	KI258943.1	16136	16169
.	Porphyromonas gingivalis F0568	CTTCTATCTCTATATTGGAGTGTAGCTCATTAAA	KI258943.1	16006	16039
.	Porphyromonas gingivalis F0568	ATGCTGCCACGCCGTTAGCCTGTTTACCTCTCTT	KI258943.1	15549	15582
.	Porphyromonas gingivalis	AGGAACAATCCCTGCAGCAGAGCACGAACACCCACG	KI258945.1	12018	12053
.	Porphyromonas gingivalis	GATGTCGTACACGAAGCCTATGAAGGCGAT	KI258945.1	16303	16332
.	Porphyromonas gingivalis	AATTGCGAAGCGGTTCTTTCGTAATTACGT	KI258945.1	14834	14863
.	Porphyromonas gingivalis	ATGATAGAGGAGATAGGACTCGCGCTCACCGATAC	KI258951.1	36058	36092
.	Porphyromonas gingivalis W50	GTATCGGTGAGCGCGAGTCCTATCTCCTCTATCAT	KI258951.1	36058	36092
.	Porphyromonas gingivalis W50	CCAATTCCTCAAAGCCGTGCTGCCCAACCCGGGAG	KI258951.1	36254	36288
.	Porphyromonas gingivalis W83	CTCCCGGGTTGGGCAGCACGGCTTTGAGGAATTGG	KI258951.1	36254	36288
.	Porphyromonas gingivalis W83	ATGATAGAGGAGATAGGACTCGCGCTCACCGATAC	KI258951.1	36058	36092
.	Porphyromonas gulae DSM 15663	TTGTTGTTGTTGTCATTGAGGAACTGCGCT	KI258951.1	59564	59593
.	Porphyromonas gingivalis SJD5	GTCCCATTTGTCTTTCTCGTTCGGATAAAG	KI258959.1	10991	11020
.	Porphyromonas gingivalis SJD2	CTTTATCCGAACGAGAAAGACAAATGGGAC	KI258959.1	10991	11020
.	Porphyromonas gulae	ATTATGGTTAAGGCCCCCCATTTTGGGGGATCTTAAC	KI258974.1	86910	86946
.	Porphyromonas gingivalis	CTCATTTGTTTTTCTTGAGTCGTTTTGAGCG	KI258974.1	40185	40215
.	Porphyromonas gingivalis	CGCTCAAAACGACTCAAGAAAAACAAATGAG	KI258974.1	40185	40215
.	Porphyromonas gingivalis	CTCATTTGTTTTTCTTGAGTCGTTTTGAGCG	KI258974.1	40185	40215
.	Porphyromonas gingivalis	CTCATTTGTTTTTCTTGAGTCGTTTTGAGCG	KI258974.1	40185	40215
.	Porphyromonas gingivalis	CTCATTTGTTTTTCTTGAGTCGTTTTGAGCG	KI258974.1	40185	40215
.	Porphyromonas gingivalis SJD4	CGCTCAAAACGACTCAAGAAAAACAAATGAG	KI258974.1	40185	40215
.	Porphyromonas gingivalis SJD5	CGCTCAAAACGACTCAAGAAAAACAAATGAG	KI258974.1	40185	40215
.	Porphyromonas gingivalis AJW4	CGCTCAAAACGACTCAAGAAAAACAAATGAG	KI258974.1	40185	40215
.	Porphyromonas gingivalis SJD2	CGCTCAAAACGACTCAAGAAAAACAAATGAG	KI258974.1	40185	40215
.	Porphyromonas gingivalis F0568	CTCATTTGTTTTTCTTGAGTCGTTTTGAGCG	KI258974.1	40185	40215
.	Porphyromonas gingivalis	TAAGAAGTAGTAATATAGAATCAATACAGT	KI258974.1	54191	54220
.	Porphyromonas gingivalis F0568	AAGAAAAGAGAAGAAGTGAAATTCTACGGC	KI258974.1	40252	40281
.	Porphyromonas gingivalis F0568	AGTATCTATTGTAACTTCAGTTAGTTTATA	KI258974.1	39988	40017
.	Porphyromonas gingivalis F0568	AGTATCTATTGTAACTTCAGTTAGTTTATA	KI258974.1	40119	40148
.	Porphyromonas gingivalis F0568	AGTATCTATTGTAACTTCAGTTAGTTTATA	KI258974.1	39988	40017
.	Porphyromonas gingivalis F0568	AGTATCTATTGTAACTTCAGTTAGTTTATA	KI258974.1	40119	40148
.	Porphyromonas gingivalis F0568	GGACAATCTATCGGGATTAAGTTACCTGT	KI258974.1	40054	40082
.	Porphyromonas gingivalis	ACTAAAAAAGATCTTGGTGTTAATGATGC	KI258981.1	5730	5758
.	Porphyromonas gingivalis	TGTATTAAACTTATAGATCCTATAGAATT	KI258981.1	5928	5956
.	Porphyromonas gulae DSM 15663	AAGTATCACAATACTCACTCTAAGTTAAAA	KI258983.1	4165	4194
.	Porphyromonas gingivalis	AATTGAGAAAAGCATAGAGACCTCTTTGC	KI258989.1	31071	31099
.	Porphyromonas gingivalis TDC60	GATGAGTAGCCGGGTAGCTGTCATAGGGGGTACGCC	KI258998.1	24966	25001
.	Porphyromonas gingivalis TDC60	GGCGTACCCCCTATGACAGCTACCCGGCTACTCATC	KI258998.1	24966	25001
.	Porphyromonas loveana	AAGAGGAAAAAATATCGAAAACCGAATCGG	KI259000.1	2067	2096
.	Porphyromonas gingivalis	AAGGGGAGGAACGAATCGGCATCGCAAAGGAAATTGC	KI259002.1	7314	7350
.	Porphyromonas gingivalis	GCAATTTCCTTTGCGATGCCGATTCGTTCCTCCCCTT	KI259002.1	7314	7350
.	Porphyromonas gingivalis SJD11	TCTTAGTTGTTGTTCTTTTTTTTAATCAAACAAATCA	KI259002.1	394	430
.	Porphyromonas gingivalis SJD11	TAGATACAATTATTATATGAGAACTTTTGCAACCTTT	KI259002.1	327	363
.	Porphyromonas gingivalis F0569	TCTTAGTTGTTGTTCTTTTTTTTAATCAAACAAATCA	KI259002.1	394	430
.	Porphyromonas gingivalis F0569	TAGATACAATTATTATATGAGAACTTTTGCAACCTTT	KI259002.1	327	363
.	Porphyromonas gingivalis F0569	GCAATTTCCTTTGCGATGCCGATTCGTTCCTCCCCTT	KI259002.1	7314	7350
.	Porphyromonas gingivalis F0569	TGCGACGTCATCCAGCTTCAGATTTGCTGCCTTACAG	KI259002.1	7049	7085
.	Porphyromonas gingivalis F0569	ACAGTGGAACCACTTTTCCGCTGCATCTTCTTGTCCC	KI259002.1	4338	4374
.	Porphyromonas gingivalis F0569	ACAATGAACGAAAAGAAAATTAAAACCATTTTTACAA	KI259002.1	8041	8077
.	Porphyromonas gingivalis F0569	TAGCGGAAGAGTTGGGGCTGACGGGGGTCGAACTTAT	KI259002.1	5991	6027
.	Porphyromonas gingivalis	CAGTTTATGTTATTGGCTTAGAGCGTAAAAGGTTTA	KI259002.1	261	296
.	Porphyromonas gingivalis	TCGCAAAGGAAATTGCATTTCAATTGCACCATACAG	KI259002.1	7294	7329
.	Porphyromonas gingivalis	CTGTATGGTGCAATTGAAATGCAATTTCCTTTGCGA	KI259002.1	7294	7329
.	Porphyromonas gingivalis SJD11	TAAACCTTTTACGCTCTAAGCCAATAACATAAACTG	KI259002.1	261	296
.	Porphyromonas gingivalis SJD11	TAAACCTTTTACGCTCTAAGCCAATAACATAAACTG	KI259002.1	261	296
.	Porphyromonas gingivalis SJD11	TAAACCTTTTACGCTCTAAGCCAATAACATAAACTG	KI259002.1	261	296
.	Porphyromonas gingivalis SJD11	TGTAGTTGCCCGCCTCCTTTTGGGATTCTGTAGGAT	KI259002.1	195	230
.	Porphyromonas gingivalis SJD4	GGCATATTCCCCATAACATCTTCTATAGGCTTTTTA	KI259002.1	6123	6158
.	Porphyromonas gingivalis	GGCATATTCCCCATAACATCTTCTATAGGCTTTTTA	KI259002.1	6123	6158
.	Porphyromonas gingivalis F0569	AACATGCCTTTATTTATAATTTTAACACTTTCAATA	KI259002.1	3156	3191
.	Porphyromonas gingivalis F0569	TTCTTGCACGGTCAATACCAGACAGGCGCGAAGCTG	KI259002.1	1649	1684
.	Porphyromonas gingivalis F0569	ACCGCTATCGTCGTATAGCCACCGCATATTAGCTAT	KI259002.1	1583	1618
.	Porphyromonas gingivalis F0569	CTGTTTGCAACTGCAGAGGCGGGTACGCGCAGGGTT	KI259002.1	461	496
.	Porphyromonas gingivalis F0569	TAAACCTTTTACGCTCTAAGCCAATAACATAAACTG	KI259002.1	261	296
.	Porphyromonas gingivalis F0569	TGTAGTTGCCCGCCTCCTTTTGGGATTCTGTAGGAT	KI259002.1	195	230
.	Porphyromonas gingivalis F0569	CTTTCTGAAACAAAAAAAATCGCGTTTTTTGTTGTG	KI259002.1	2108	2143
.	Porphyromonas gingivalis F0569	TGTTCAACGACCGCGCGCTTTTGACGCAGGCAGTCT	KI259002.1	2042	2077
.	Porphyromonas gingivalis F0569	CGGCTTCTGCGAATGATTTTTGATCTAATCATTGTG	KI259002.1	1976	2011
.	Porphyromonas gingivalis F0569	CGAATTGTCGCCGCGGCATCCGTATCGTCTGCGAGA	KI259002.1	7248	7283
.	Porphyromonas gingivalis F0569	ACGACGAACTCGTCAAGAACCCCCGCCGCGTCGATC	KI259002.1	7182	7217
.	Porphyromonas gingivalis F0569	ACCGGTACGCTCTACATTTCCTCCTGCACTTGAGTA	KI259002.1	7116	7151
.	Porphyromonas gingivalis F0569	CTCCCGTTCTATCTCTATCTTCATACGCACGAGTTC	KI259002.1	4537	4572
.	Porphyromonas gingivalis F0569	GGATTCTCCTCAGAGATGAAATCCGGATTATCAAAA	KI259002.1	4471	4506
.	Porphyromonas gingivalis F0569	AAATGATTTACTGTCAAGTAAAAGCGCGCCTTGATA	KI259002.1	4405	4440
.	Porphyromonas gingivalis F0569	AAAGATCCATTAGTAACGTTTGATGAGGAGCTCGGA	KI259002.1	7773	7808
.	Porphyromonas gingivalis F0569	CATTGATAAAAAGTCTTTAAAAAGTAATAATTTGGA	KI259002.1	7707	7742
.	Porphyromonas gingivalis F0569	AGCGCGCATGTTCCGAGTTCCGTCTCGAAAAAATAT	KI259002.1	3944	3979
.	Porphyromonas gingivalis F0569	CTTCTTTACTCTATTTTATTTTCATACTCATGACCG	KI259002.1	3878	3913
.	Porphyromonas gingivalis F0569	TTATTATGGTGGATATATCACTGAAGCCGGAAGACA	KI259002.1	3812	3847
.	Porphyromonas gingivalis F0569	ACCCGAGCGCGCAGCCCGAGCGCGCGTATAAGGCTG	KI259002.1	2565	2600
.	Porphyromonas gingivalis F0569	CTTTCTATCTCGCCGATTCGCTTTAGCTCTATATTT	KI259002.1	2435	2470
.	Porphyromonas gingivalis F0569	TATAACGAGGGTTTTCCCAGTGCGCCCAGTTAAATG	KI259002.1	8239	8274
.	Porphyromonas gingivalis F0569	AGCTACCCAAAAGCCTGCTATCTGTTTTTTCTGCCA	KI259002.1	8173	8208
.	Porphyromonas gingivalis F0569	GAATACTGCATTCGAATCTCGCGAGTCGCATTGTTT	KI259002.1	6452	6487
.	Porphyromonas gingivalis F0569	AAGCTCTAAGGGCAAGCTCAATCTTGTGTGTAATTC	KI259002.1	6386	6421
.	Porphyromonas gingivalis F0569	TTTGCCGACCAAACCACCGTGGCCGCGATGGTGCAG	KI259002.1	6320	6355
.	Porphyromonas gingivalis F0569	ACCCTTCAGGCAATGAAGTTGGGAAGTTCATAGTAA	KI259002.1	6189	6224
.	Porphyromonas gingivalis F0569	GGCATATTCCCCATAACATCTTCTATAGGCTTTTTA	KI259002.1	6123	6158
.	Porphyromonas gingivalis F0569	CTCTATAAGAGCATTATCGAGGGCGGAAAGTTGTT	KI259002.1	1911	1945
.	Porphyromonas gingivalis F0569	TTCGTGCCTATAGATTATCATAATTTCCCCGCAAT	KI259002.1	4209	4243
.	Porphyromonas gingivalis F0569	TATACTCGACACCTTGAGATACAGCAATCGGCGTC	KI259002.1	8305	8339
.	Porphyromonas gingivalis F0569	TGTTTCAGATTCAAGCAAGTAGCTTGCTCTCTCCA	KI259002.1	8108	8142
.	Porphyromonas gingivalis F0569	AACCTTTCGCATTCAAGACAACTTCTATAGTAGAT	KI259002.1	2894	2928
.	Porphyromonas gingivalis F0569	TTTGTTTGATGCCACAGATGTTTCGAAGCCCTTGA	KI259002.1	2829	2863
.	Porphyromonas gingivalis F0569	AAGACAACTTCTATAGTAGATTGGAAGATATCCAT	KI259002.1	6255	6289
.	Porphyromonas gingivalis F0569	TACCTCCTTGAAGACTGTATCCCCAGCCATGTACA	KI259002.1	6058	6092
.	Porphyromonas gingivalis F0569	GCACCAATGTTAGGTTATTTACTGCTTCTTTATGC	KI259002.1	8766	8800
.	Porphyromonas gingivalis F0569	TTTAATTGACGCTTTTTCATAATTAAGGGAATCAT	KI259002.1	8699	8733
.	Porphyromonas gingivalis F0569	TTGTTGCTGCTATGAGCCCAATTTCTTCTTGTAAT	KI259002.1	8632	8666
.	Porphyromonas gingivalis	ATACTGCATTCGAATCTCGCGAGTCGCATTGTTT	KI259002.1	6454	6487
.	Porphyromonas gingivalis	TTCTATCTCGCCGATTCGCTTTAGCTCTATATTT	KI259002.1	2437	2470
.	Porphyromonas gingivalis F0569	TTACGTAATGATAGACGATAGAGATTGCGCAGAT	KI259002.1	3092	3125
.	Porphyromonas gingivalis F0569	CAAGAAGTCTATTACAGACTATTACACGTCTTAT	KI259002.1	7381	7414
.	Porphyromonas gingivalis F0569	ATCGTACTGATAATTACGCTGCAAGGTCAAACGG	KI259002.1	4274	4307
.	Porphyromonas gingivalis F0569	ATAGCCCTTTCTTTTTCCCGTCTGGTCTTATTCT	KI259002.1	2501	2534
.	Porphyromonas gingivalis SJD11	CCTAAGCGGTTCAGGTGTTCTACACGAGCGCTA	KI259002.1	132	164
.	Porphyromonas gingivalis	TAGCGCTCGTGTAGAACACCTGAACCGCTTAGG	KI259002.1	132	164
.	Porphyromonas gingivalis F0569	CCTAAGCGGTTCAGGTGTTCTACACGAGCGCTA	KI259002.1	132	164
.	Tannerella forsythia 3313	TTGCAAAATAAGGAGGTGGAGGGAAGAGGAGTTCTTC	KI259006.1	9033	9069
.	Porphyromonas gingivalis SJD5	GTCCCATTTGTCTTTCTCGTTCGGATAAAG	KI259007.1	19102	19131
.	Porphyromonas gingivalis SJD2	CTTTATCCGAACGAGAAAGACAAATGGGAC	KI259007.1	19102	19131
.	Porphyromonas gulae	ATTATGGTTAAGGCCCCCCATTTTGGGGGATCTTAAC	KI259011.1	10363	10399
.	Porphyromonas gingivalis	AATTGAGAAAAGCATAGAGACCTCTTTGC	KI259020.1	32280	32308
.	Porphyromonas gingivalis SJD5	CGGAGGTATCTATCGCTTCCATTTCTTCAC	KI259026.1	5843	5872
.	Porphyromonas gingivalis SJD2	GTGAAGAAATGGAAGCGATAGATACCTCCG	KI259026.1	5843	5872
.	Tannerella forsythia	CCATGCAGATGGTTTTGGTGCCTGATGGAA	KI259034.1	11320	11349
.	Porphyromonas gingivalis	TCCGATAGAATGGGTACTTTACCTCATGGTCAGTGA	KI259046.1	36832	36867
.	Porphyromonas gingivalis	TCCGATAGAATGGGTACTTTACCTCATGGTCAGTGA	KI259046.1	36832	36867
.	Porphyromonas gingivalis W50	TCACTGACCATGAGGTAAAGTACCCATTCTATCGGA	KI259046.1	36832	36867
.	Porphyromonas gingivalis W83	TCCGATAGAATGGGTACTTTACCTCATGGTCAGTGA	KI259046.1	36832	36867
.	Tannerella forsythia	TTTTAGCCATTTTGCCGGGTTGCGTATCAG	KI259060.1	899	928
.	Porphyromonas gingivalis	ATGATAGAGGAGATAGGACTCGCGCTCACCGATAC	KI259070.1	27695	27729
.	Porphyromonas gingivalis W50	GTATCGGTGAGCGCGAGTCCTATCTCCTCTATCAT	KI259070.1	27695	27729
.	Porphyromonas gingivalis W50	CCAATTCCTCAAAGCCGTGCTGCCCAACCCGGGAG	KI259070.1	27499	27533
.	Porphyromonas gingivalis W83	CTCCCGGGTTGGGCAGCACGGCTTTGAGGAATTGG	KI259070.1	27499	27533
.	Porphyromonas gingivalis W83	ATGATAGAGGAGATAGGACTCGCGCTCACCGATAC	KI259070.1	27695	27729
.	Tannerella forsythia	TTGTCCTGCATTGCCCGATACACCTACCA	KI259073.1	14885	14913
.	Porphyromonas gingivalis SJD11	ATGTTGAAATGCATTACACAGGAGGCAAGGAAGCAAG	KI259079.1	32314	32350
.	Porphyromonas gingivalis SJD11	AAACAAGTGGGGAATCCGGGAGGAAGGAGAATTAAC	KI259079.1	32388	32423
.	Porphyromonas gingivalis SJD11	CCCATACTCATCTCCATTGCTTTATGGGGCATGAT	KI259079.1	32461	32495
.	Porphyromonas gingivalis SJD11	CCCATACTCATCTCCATTGCTTTATGGGGCATGAT	KI259079.1	32461	32495
.	Porphyromonas gingivalis SJD11	CCCATACTCATCTCCATTGCTTTATGGGGCATGAT	KI259079.1	32461	32495
.	Porphyromonas gingivalis	ATCGAACCAACGCGGAATAACACTTCCTCCG	KI259079.1	2192	2222
.	Porphyromonas gingivalis	AATTGCGAAGCGGTTCTTTCGTAATTACGT	KI259079.1	5038	5067
.	Porphyromonas gingivalis	TAAGAAGTAGTAATATAGAATCAATACAGT	KI259080.1	22449	22478
.	Porphyromonas gingivalis	AGTCGATTAGCTCGTCCGCCGACACGTCTT	KI259080.1	36942	36971
.	Porphyromonas gingivalis	CATAGACGTAAGGCATACCCGTTTCGATCT	KI259080.1	37335	37364
.	Porphyromonas gingivalis	AGATCGAAACGGGTATGCCTTACGTCTATG	KI259080.1	37335	37364
.	Porphyromonas gingivalis	AAGACGTGTCGGCGGACGAGCTAATCGACT	KI259080.1	36942	36971
.	Porphyromonas gingivalis F0570	AGTCGATTAGCTCGTCCGCCGACACGTCTT	KI259080.1	36942	36971
.	Porphyromonas gingivalis W50	AGTCGATTAGCTCGTCCGCCGACACGTCTT	KI259080.1	36942	36971
.	Porphyromonas gingivalis W50	CATAGACGTAAGGCATACCCGTTTCGATCT	KI259080.1	37335	37364
.	Porphyromonas gingivalis W83	AGTCGATTAGCTCGTCCGCCGACACGTCTT	KI259080.1	36942	36971
.	Porphyromonas gingivalis W83	CATAGACGTAAGGCATACCCGTTTCGATCT	KI259080.1	37335	37364
.	Neisseria meningitidis 2001001	TTCGCTACCTTAGGACCGTTATAGTTACGG	KI259087.1	1148	1177
.	Porphyromonas gingivalis	CAGGTCGGAGAGTTTTCGACAGACCGGCCGGACA	KI259095.1	2423	2456
.	Porphyromonas gulae DSM 15663	AAGTATCACAATACTCACTCTAAGTTAAAA	KI259097.1	4165	4194
.	Porphyromonas gingivalis SJD5	TATGTCCGTTCTGGGATATTTCCGGTGGCG	KI259102.1	33252	33281
.	Porphyromonas gingivalis SJD2	CGCCACCGGAAATATCCCAGAACGGACATA	KI259102.1	33252	33281
.	Porphyromonas gulae DSM 15663	AAGTATCACAATACTCACTCTAAGTTAAAA	KI259104.1	15659	15688
.	Porphyromonas gulae	ATCGGGTCGCTGCAGAAATACTTAGAGGGCACTCCTT	KI259111.1	9516	9552
.	Porphyromonas gulae	AAGAGAAGAGAGATAGTCCTTATTCGCAATTCGGCTG	KI259111.1	30001	30037
.	Porphyromonas gingivalis	TTAATGCAAAAACTATAGTCCTCAACGCTAAAGACGC	KI259111.1	38994	39030
.	Porphyromonas gingivalis TDC60	TTAATGCAAAAACTATAGTCCTCAACGCTAAAGACGC	KI259111.1	38994	39030
.	Porphyromonas gulae	CGCAGACGCGTATCCGCTTGGAGGCCAAGAAGCAGC	KI259111.1	31668	31703
.	Porphyromonas gulae	AGGAGCTGGAAGAGGCTTACAGAAAGAAGCGGCAAC	KI259111.1	31089	31124
.	Porphyromonas gulae	GCAGGAGCATGAAGGCATCTCCTTCCCGGAGGCGGT	KI259111.1	6053	6088
.	Porphyromonas gulae	GTTGCCGCTTCTTTCTGTAAGCCTCTTCCAGCTCCT	KI259111.1	31089	31124
.	Porphyromonas gulae	GCTGCTTCTTGGCCTCCAAGCGGATACGCGTCTGCG	KI259111.1	31668	31703
.	Porphyromonas gulae	CTCGTACCATGTCGTGCAGTTTGCTTTGCAACTGAA	KI259111.1	40555	40590
.	Porphyromonas gingivalis	TATAGACTTCATCCATTAAGGCTGCCCATTCGGCGA	KI259111.1	8434	8469
.	Porphyromonas gingivalis ATCC 33277	ACAGAACCAGCTCCGTCAAATCTCCCGCTTTTTGTC	KI259111.1	22785	22820
.	Porphyromonas gingivalis	AGTATGCCTGACACGCGAGATCGCACCTTGTCGAGG	KI259111.1	25925	25960
.	Porphyromonas gingivalis	TGATATGGCGATGATTCTGTTCCGAAGCCATCTGCA	KI259111.1	14603	14638
.	Porphyromonas gingivalis	AAGCGGAAAATATCCGAAGCGTTGGTACTGCTTGCG	KI259111.1	7830	7865
.	Porphyromonas gingivalis	GAGGTGCAAGCCTTCGTGCGTCAAATTCAGTGGGCT	KI259111.1	18905	18940
.	Porphyromonas gingivalis	TGTGTCGTCAAAAAAATTTTTTTGCGACCTCGGCTG	KI259111.1	47200	47235
.	Porphyromonas gingivalis	GACCTTCTCCCACCTGCGGAATAGCGACATCGCTGA	KI259111.1	34651	34686
.	Porphyromonas gingivalis 381	ACAGAACCAGCTCCGTCAAATCTCCCGCTTTTTGTC	KI259111.1	22785	22820
.	Porphyromonas gingivalis	ACATACCATATCCAATAGCGCCTTCCTCATAGATGC	KI259111.1	2613	2648
.	Porphyromonas gingivalis	ACAGAACCAGCTCCGTCAAATCTCCCGCTTTTTGTC	KI259111.1	22785	22820
.	Porphyromonas gingivalis F0569	CTCCCGTTCTATCTCTATCTTCATACGCACGAGTTC	KI259111.1	3959	3994
.	Porphyromonas gingivalis TDC60	AGTATGCCTGACACGCGAGATCGCACCTTGTCGAGG	KI259111.1	25925	25960
.	Porphyromonas gingivalis ATCC 33277	ACAGAACCAGCTCCGTCAAATCTCCCGCTTTTTGTC	KI259111.1	22785	22820
.	Porphyromonas gulae	TTTGGATAACTCTTTCTGTAGTTTCTAATCGCTCG	KI259111.1	44008	44042
.	Porphyromonas gingivalis	GCTCAAGTATTCTAATTTGCCGGATGACAGAAGCA	KI259111.1	4047	4081
.	Porphyromonas gingivalis	TGCTTCTGTCATCCGGCAAATTAGAATACTTGAGC	KI259111.1	4047	4081
.	Porphyromonas gingivalis SJD4	ACTCATTGACACGCATGTGTCATAGCAATATCCTG	KI259111.1	4194	4228
.	Porphyromonas gingivalis SJD4	TGACAAATGCCTTCTTCGAGCAGGTTTCACAAGCT	KI259111.1	14375	14409
.	Porphyromonas gingivalis F0185	ACACCGGGTTTATTTTAGGTGTCACGGCATCCTTG	KI259111.1	38572	38606
.	Porphyromonas gingivalis ATCC 33277	ACCCCATCTTGCAGAGTATATGCGAGCAAAATTT	KI259111.1	11657	11690
.	Porphyromonas gingivalis SJD4	TTCTGGAAGATGTATCGCGGGGAAGTGCGGGCTT	KI259111.1	4766	4799
.	Porphyromonas gingivalis 381	ACCCCATCTTGCAGAGTATATGCGAGCAAAATTT	KI259111.1	11657	11690
.	Porphyromonas gingivalis ATCC 33277	ACCCCATCTTGCAGAGTATATGCGAGCAAAATTT	KI259111.1	11657	11690
.	Porphyromonas gingivalis F0185	AAAGCATCAAGTAGTCTGTACATATTCGCATCT	KI259111.1	35645	35677
.	Porphyromonas gingivalis SJD5	TATGCGGTAGCGTATGACTTGAGCCGTATGA	KI259111.1	26300	26330
.	Porphyromonas gingivalis SJD2	TCATACGGCTCAAGTCATACGCTACCGCATA	KI259111.1	26300	26330
.	Porphyromonas gulae	ACTGGATTTTTTTCTGATTTGTTCTTCGAT	KI259111.1	20202	20231
.	Porphyromonas gingivalis	AGAATACTTGAGCCGGCGATCTTGAGTATC	KI259111.1	4069	4098
.	Porphyromonas gingivalis	CAACGACCTGTGGGATAGCTTTGGATCTCC	KI259111.1	39405	39434
.	Porphyromonas gingivalis	CTTGACCCTCTTCTCGTTCTCTTTGCATAT	KI259111.1	22678	22707
.	Porphyromonas gingivalis	TGACGCTCCCGTGGCTGAAGTCAGAAGAAG	KI259111.1	4500	4529
.	Porphyromonas gingivalis SJD4	GCAGCAATGGATATATCTTGTAAGTGTTCG	KI259111.1	22415	22444
.	Porphyromonas gingivalis SJD5	AAGCCGGCACGAGCCATCTGTCGCAGCGTC	KI259111.1	7391	7420
.	Porphyromonas gingivalis SJD2	GACGCTGCGACAGATGGCTCGTGCCGGCTT	KI259111.1	7391	7420
.	Porphyromonas loveana	AAGAGGAAAAAATATCGAAAACCGAATCGG	KI259117.1	54043	54072
.	Porphyromonas gingivalis	TCCGATAGAATGGGTACTTTACCTCATGGTCAGTGA	KI259119.1	24543	24578
.	Porphyromonas gingivalis	TCCGATAGAATGGGTACTTTACCTCATGGTCAGTGA	KI259119.1	24543	24578
.	Porphyromonas gingivalis W50	TCACTGACCATGAGGTAAAGTACCCATTCTATCGGA	KI259119.1	24543	24578
.	Porphyromonas gingivalis W83	TCCGATAGAATGGGTACTTTACCTCATGGTCAGTGA	KI259119.1	24543	24578
.	Tannerella forsythia	CCATGCAGATGGTTTTGGTGCCTGATGGAA	KI259120.1	16526	16555
.	Tannerella forsythia	TTTTAGCCATTTTGCCGGGTTGCGTATCAG	KI259120.1	28695	28724
.	Porphyromonas gingivalis SJD5	TATGTCCGTTCTGGGATATTTCCGGTGGCG	KI259137.1	7756	7785
.	Porphyromonas gingivalis SJD2	CGCCACCGGAAATATCCCAGAACGGACATA	KI259137.1	7756	7785
.	Tannerella forsythia	TTGTCCTGCATTGCCCGATACACCTACCA	KI259145.1	5399	5427
.	Porphyromonas gingivalis	GATGTCGTACACGAAGCCTATGAAGGCGAT	KI259157.1	16314	16343
.	Porphyromonas gingivalis	AATTGCGAAGCGGTTCTTTCGTAATTACGT	KI259157.1	14845	14874
.	Porphyromonas gingivalis	AATTGAGAAAAGCATAGAGACCTCTTTGC	KI259159.1	12062	12090
.	Porphyromonas gingivalis	CGGGAGTGCGACAAGATACTTGGCTCCGGCCGCACGATTGG	KI259160.1	24444	24484
.	Porphyromonas gingivalis TDC60	CGGGAGTGCGACAAGATACTTGGCTCCGGCCGCACGATTGG	KI259160.1	24444	24484
.	Porphyromonas gulae	CTAATCTCCCGCTATTGCTCCACCGATTTTCTGCAAT	KI259165.1	25470	25506
.	Porphyromonas gingivalis SJD5	CGGAGGTATCTATCGCTTCCATTTCTTCAC	KI259173.1	1376	1405
.	Porphyromonas gingivalis SJD2	GTGAAGAAATGGAAGCGATAGATACCTCCG	KI259173.1	1376	1405
.	Neisseria meningitidis 2001001	TTCGCTACCTTAGGACCGTTATAGTTACGG	KI259176.1	4770	4799
.	Tannerella forsythia	GAATGTACGCGAGAGCTTCCGCGCACGAGAA	KI259182.1	3885	3915
.	Porphyromonas gingivalis SJD5	GTCCCATTTGTCTTTCTCGTTCGGATAAAG	KI259201.1	6553	6582
.	Porphyromonas gingivalis SJD2	CTTTATCCGAACGAGAAAGACAAATGGGAC	KI259201.1	6553	6582
.	Porphyromonas gingivalis F0570	CTGGGCTATCTGTGAGTTATGAGAGGCAATAAACTGC	KI259210.1	514	550
.	Porphyromonas gingivalis F0570	CCGCTCGCGAGAAGTCATTACTGGGTTTCTTCCGATT	KI259210.1	447	483
.	Porphyromonas gingivalis F0570	AGAGCTGCCCGAGGCGGGCGTTTCGCTGATCGAGTT	KI259210.1	647	682
.	Porphyromonas gingivalis F0570	CACCCTCGCGGCTATTCCCGCCCGCGCGAACTTGTC	KI259210.1	581	616
.	Porphyromonas gingivalis F0570	AAGTAATCTTGAGGCAGGGAGTTGGAGACTTGTCTG	KI259210.1	187	222
.	Porphyromonas gingivalis F0570	CGAATGGAAGACCGAGGGGAACCTGTTGTCGAACGG	KI259210.1	122	157
.	Porphyromonas gingivalis	AAGTAATCTTGAGGCAGGGAGTTGGAGACTTGTCT	KI259210.1	187	221
.	Porphyromonas gingivalis	CGTTCGACAACAGGTTCCCCTCGGTCTTCCATTCG	KI259210.1	122	156
.	Porphyromonas gingivalis	AGACAAGTCTCCAACTCCCTGCCTCAAGATTACTT	KI259210.1	187	221
.	Porphyromonas gingivalis	CGTTCGACAACAGGTTCCCCTCGGTCTTCCATTCG	KI259210.1	122	156
.	Porphyromonas gingivalis	AAGTAATCTTGAGGCAGGGAGTTGGAGACTTGTCT	KI259210.1	187	221
.	Porphyromonas gingivalis	CGAATGGAAGACCGAGGGGAACCTGTTGTCGAACG	KI259210.1	122	156
.	Porphyromonas gingivalis F0570	CGATTGCGATTGCCCCGATTGCGCGGGGCGTCGAA	KI259210.1	382	416
.	Tannerella forsythia	ACTGCCCCCAAAGGCCGGCAAGTTGCCGGC	KI259212.1	15565	15594
.	Porphyromonas gulae	ATTATGGTTAAGGCCCCCCATTTTGGGGGATCTTAAC	KI259218.1	129115	129151
.	Porphyromonas gingivalis	ATGATAGAGGAGATAGGACTCGCGCTCACCGATAC	KI259218.1	325883	325917
.	Porphyromonas gingivalis W50	GTATCGGTGAGCGCGAGTCCTATCTCCTCTATCAT	KI259218.1	325883	325917
.	Porphyromonas gingivalis W50	CCAATTCCTCAAAGCCGTGCTGCCCAACCCGGGAG	KI259218.1	326079	326113
.	Porphyromonas gingivalis W83	CTCCCGGGTTGGGCAGCACGGCTTTGAGGAATTGG	KI259218.1	326079	326113
.	Porphyromonas gingivalis W83	ATGATAGAGGAGATAGGACTCGCGCTCACCGATAC	KI259218.1	325883	325917
.	Porphyromonas gingivalis	TAAGAAGTAGTAATATAGAATCAATACAGT	KI259218.1	92021	92050
.	Porphyromonas gingivalis	AGTCGATTAGCTCGTCCGCCGACACGTCTT	KI259218.1	77886	77915
.	Porphyromonas gingivalis	AAGACGTGTCGGCGGACGAGCTAATCGACT	KI259218.1	77886	77915
.	Porphyromonas gingivalis F0570	AAAAACCTGCGCTTTATAATCTGGAAATTC	KI259218.1	78150	78179
.	Porphyromonas gingivalis F0570	TACAAAGGTTTGTTCAAGGAATGTGCTACC	KI259218.1	78084	78113
.	Porphyromonas gingivalis F0570	ATTCTATCTTTAGTACTTTTAGTAATTACT	KI259218.1	78018	78047
.	Porphyromonas gingivalis F0570	ACTTTCTGCTTTGATATGAACTTTCCTGTG	KI259218.1	77952	77981
.	Porphyromonas gingivalis F0570	AGTCGATTAGCTCGTCCGCCGACACGTCTT	KI259218.1	77886	77915
.	Porphyromonas gingivalis F0570	GATAAGGGCTTAGTTTCTTATTAATTAGTT	KI259218.1	77820	77849
.	Porphyromonas gingivalis F0570	TACGCTATACTCTGTATGAGTTGCTGAGTT	KI259218.1	77754	77783
.	Porphyromonas gingivalis F0570	GGGCTTCTTTATCATCACTTGCCATAAGAT	KI259218.1	77688	77717
.	Porphyromonas gingivalis W50	AGTCGATTAGCTCGTCCGCCGACACGTCTT	KI259218.1	77886	77915
.	Porphyromonas gingivalis W83	AGTCGATTAGCTCGTCCGCCGACACGTCTT	KI259218.1	77886	77915
.	Porphyromonas gulae	ATTATGGTTAAGGCCCCCCATTTTGGGGGATCTTAAC	KI259867.1	118209	118245
.	Porphyromonas gingivalis	ACCTACTTAAAATGATAGACTTCAGACAAC	KI259867.1	66608	66637
.	Porphyromonas gingivalis	GGAGGCGAGGAATGAGAACTACAAACAGTT	KI259867.1	66410	66439
.	Porphyromonas gingivalis	GGCTGGAGATTTCGTAACTCAAGTACTTTA	KI259867.1	66476	66505
.	Porphyromonas gingivalis	CGTCTTACTTATAGCCTTGTCATAATCCG	KI259867.1	66345	66373
.	Porphyromonas gingivalis	ACCTAATCAAAAAACACAACGCCGAGGGT	KI259867.1	66674	66702
.	Porphyromonas gulae	GTGCTGTAAAGGCAATCGGTTCGGTGGTGAGCTATT	KI259868.1	22559	22594
.	Porphyromonas gulae	GGACGGGACACAAGGCACAAATACTATCACCGTGTG	KI259868.1	11474	11509
.	Porphyromonas gulae	TCTATCAAAGAGCTTGAAATGCTAAAAAGTATGATG	KI259868.1	12747	12782
.	Porphyromonas gingivalis	TTCGTGCCGTCGGGGGTTACGGCGACCCTTGGCAAT	KI259868.1	29347	29382
.	Porphyromonas gingivalis	TTCGTGCCGTCGGGGGTTACGGCGACCCTTGGCAAT	KI259868.1	29347	29382
.	Porphyromonas gingivalis	TTCATAGTAGATATGTTTCAGGTCTACGTCCTCCCC	KI259868.1	24726	24761
.	Porphyromonas gulae	GACGACATCGCAACAATCGTTGCGCAGGCTGTCGC	KI259868.1	14226	14260
.	Porphyromonas gulae	ACCTTTGCAGTGTTGAAACTTTACGAGGGCGAAGT	KI259868.1	12353	12387
.	Porphyromonas gulae DSM 15663	GACGACATCGCAACAATCGTTGCGCAGGCTGTCGC	KI259868.1	14226	14260
.	Porphyromonas gingivalis	CGTCTTGCTGCTCTGTAGAAAGCGTTCCGCCATAT	KI259868.1	23930	23964
.	Porphyromonas gingivalis	AGGCACAGCACAGCCGATTCCAAGCCCACCG	KI259868.1	29280	29310
.	Porphyromonas gingivalis	ACATATCACAGCGAATCGAACTTGGCCATA	KI259868.1	9112	9141
.	Porphyromonas gingivalis	ATCGGTACTGGCAGAGACGAACGTGAGCCA	KI259868.1	17958	17987
.	Porphyromonas gingivalis	TTTGACGTGTCTATTGACAACGCAGCTGTA	KI259868.1	31575	31604
.	Porphyromonas gingivalis	CCATCCTACATCAAGCTGTTTACGTAGTCT	KI259868.1	19391	19420
.	Porphyromonas gingivalis JCVI SC001	CCATCCTACATCAAGCTGTTTACGTAGTCT	KI259868.1	19391	19420
.	Porphyromonas gingivalis	CTGTCCCCGGATTGAGACTTACCTACGAG	KI259868.1	16457	16485
.	Porphyromonas gingivalis	CTTTCACAAGACGAGGTAAAGCAGCTTGA	KI259868.1	9670	9698
.	Porphyromonas gingivalis	CAGGTCGGAGAGTTTTCGACAGACCGGCCGGACA	KI259869.1	16934	16967
.	Porphyromonas gingivalis SJD5	CGGAGGTATCTATCGCTTCCATTTCTTCAC	KI259870.1	2198	2227
.	Porphyromonas gingivalis SJD2	GTGAAGAAATGGAAGCGATAGATACCTCCG	KI259870.1	2198	2227
.	Porphyromonas gingivalis SJD5	TATGTCCGTTCTGGGATATTTCCGGTGGCG	KI259887.1	7999	8028
.	Porphyromonas gingivalis SJD2	CGCCACCGGAAATATCCCAGAACGGACATA	KI259887.1	7999	8028
.	Tannerella forsythia	TTGTCCTGCATTGCCCGATACACCTACCA	KI259900.1	18096	18124
.	Porphyromonas gulae DSM 15663	AAGTATCACAATACTCACTCTAAGTTAAAA	KI259915.1	1982	2011
.	Porphyromonas gulae DSM 15663	TTGTTGTTGTTGTCATTGAGGAACTGCGCT	KI259919.1	17750	17779
.	Porphyromonas gingivalis	CGGGAGTGCGACAAGATACTTGGCTCCGGCCGCACGATTGG	KI259932.1	24562	24602
.	Porphyromonas gingivalis TDC60	CGGGAGTGCGACAAGATACTTGGCTCCGGCCGCACGATTGG	KI259932.1	24562	24602
.	Tannerella forsythia	ACTGCCCCCAAAGGCCGGCAAGTTGCCGGC	KI259939.1	38213	38242
.	Neisseria meningitidis 2001001	TTCGCTACCTTAGGACCGTTATAGTTACGG	KI259943.1	1985	2014
.	Tannerella forsythia	CCATGCAGATGGTTTTGGTGCCTGATGGAA	KI259949.1	72039	72068
.	Tannerella forsythia	TTTTAGCCATTTTGCCGGGTTGCGTATCAG	KI259949.1	59871	59900
.	Porphyromonas gingivalis	AATTGAGAAAAGCATAGAGACCTCTTTGC	KI259958.1	39884	39912
.	Porphyromonas gingivalis	AATCCACCCAGTACATGGTAAGGTTAGGTT	KI259960.1	5843	5872
.	Porphyromonas gingivalis	ATGATAGAGGAGATAGGACTCGCGCTCACCGATAC	KI259962.1	43140	43174
.	Porphyromonas gingivalis W50	GTATCGGTGAGCGCGAGTCCTATCTCCTCTATCAT	KI259962.1	43140	43174
.	Porphyromonas gingivalis W50	CCAATTCCTCAAAGCCGTGCTGCCCAACCCGGGAG	KI259962.1	43336	43370
.	Porphyromonas gingivalis W83	CTCCCGGGTTGGGCAGCACGGCTTTGAGGAATTGG	KI259962.1	43336	43370
.	Porphyromonas gingivalis W83	ATGATAGAGGAGATAGGACTCGCGCTCACCGATAC	KI259962.1	43140	43174
.	Porphyromonas gingivalis SJD5	GTCCCATTTGTCTTTCTCGTTCGGATAAAG	KI259971.1	1124	1153
.	Porphyromonas gingivalis SJD2	CTTTATCCGAACGAGAAAGACAAATGGGAC	KI259971.1	1124	1153
.	Porphyromonas gingivalis F0185	AACGAAACATTGCCACGCCGATAACGAACGTTTCAGCGGAATT	KI259972.1	19258	19300
.	Porphyromonas gingivalis F0185	AACACGTATCCGACAAGGTGGCAAACCTGTACGAGGATAATT	KI259972.1	19063	19104
.	Porphyromonas gingivalis F0185	AACGTTGTACTGCTTCATGAGCTCGGGATCCTCTCGCAATT	KI259972.1	19193	19233
.	Porphyromonas gingivalis F0185	AACGAATAGATAATATAGAGAGATATCCATTTAAGTTATT	KI259972.1	19129	19168
.	Porphyromonas gingivalis F0185	AAACGTCATTTGAGTCGGATTAGAGTAGTTACCAACGATA	KI259972.1	18873	18912
.	Porphyromonas gingivalis F0185	AAACGAGCAAGACGTCGGCAGAAGACATAAAGGAGTCGG	KI259972.1	18808	18846
.	Porphyromonas gingivalis F0185	AACGAAATTTAGCCATCTGTCTTGAGAAATTGTGCTGGA	KI259972.1	14809	14847
.	Porphyromonas gingivalis F0185	AACGGGAGTTGCTGCTGGGCTCATGCAAAACAAAAGCCG	KI259972.1	14743	14781
.	Porphyromonas gingivalis F0185	AACGTGAAAACGTCCAAACGCTTGCTCGATCGTTTTCGA	KI259972.1	14677	14715
.	Porphyromonas gingivalis F0185	AAACAAGAACGTCGCGAAGGGCATTGTCGCGGGCGGCG	KI259972.1	18744	18781
.	Porphyromonas gingivalis F0185	TCACGATAAATCTTATTATCTTTTACATCGTGCGTAT	KI259972.1	17268	17304
.	Porphyromonas gingivalis F0185	ATGTCATACAGATGATTACAACGCTTACGGGCGTAAT	KI259972.1	15713	15749
.	Porphyromonas gingivalis	AGGAACAATCCCTGCAGCAGAGCACGAACACCCACG	KI259972.1	27374	27409
.	Porphyromonas gingivalis	ACGTATCCGACAAGGTGGCAAACCTGTACGAGGATA	KI259972.1	19066	19101
.	Porphyromonas gingivalis F0185	TTGCGCTTATTGTCGCAGCAGGCATACTGTTATTCA	KI259972.1	15523	15558
.	Porphyromonas gingivalis F0185	GTAAAACATGACGGAAAAATCGTCGCAATTATCTTT	KI259972.1	15390	15425
.	Porphyromonas gingivalis F0185	GTGAGCGAGTATAAATTTAATACTATTATACTCTCG	KI259972.1	17400	17435
.	Porphyromonas gingivalis F0185	GACCCGGATTCATCTTTTTCTGCTGTTGTTTTTGAC	KI259972.1	15780	15815
.	Porphyromonas gingivalis F0185	AATAAACTTAATACTGTTATACTCTCGTTGTTCTG	KI259972.1	17013	17047
.	Porphyromonas gingivalis F0185	AATAAACTTAATACTGTTATACTCTCGTTGTTCTG	KI259972.1	18492	18526
.	Porphyromonas gingivalis F0185	CGCACTTCGTCGATGCTGCTCGTATCGATTTTCAA	KI259972.1	16883	16917
.	Porphyromonas gingivalis F0185	AAAGGCCGCTATAAGGAGTGATGGATATACCCCGA	KI259972.1	16817	16851
.	Porphyromonas gingivalis F0185	GCGACGTTGCGCGTGCTGAGCGACACAGACAGGCG	KI259972.1	16686	16720
.	Porphyromonas gingivalis F0185	TGACTTCACGAACTTGACGGCATCGACCTTGACCC	KI259972.1	16620	16654
.	Porphyromonas gingivalis F0185	TGGATATTATTCATAAAACAATAAAGAAATGATTT	KI259972.1	16490	16524
.	Porphyromonas gingivalis F0185	GCGCAATGGTTGTGCTATTGTAATCATACTGAAAG	KI259972.1	16424	16458
.	Porphyromonas gingivalis F0185	ATTGCCTTGTGCTGCTGCGATCTCGGATGCATACT	KI259972.1	18236	18270
.	Porphyromonas gingivalis F0185	ATTCATTAGTTCACTAAGTGATTTCTTCACGTCGT	KI259972.1	18170	18204
.	Porphyromonas gingivalis F0185	GATAATTCTAAGAACTGCACAATAGTATCTGCATT	KI259972.1	18104	18138
.	Porphyromonas gingivalis F0185	AGTCGTTCGGCGTCTTCTTCTGTAAAGAATCTGAA	KI259972.1	17974	18008
.	Porphyromonas gingivalis F0185	TACGGGTACATTAAAGACCTTGAGGAGGGAAAAAG	KI259972.1	17786	17820
.	Porphyromonas gingivalis F0185	ACACCGGGTTTATTTTAGGTGTCACGGCATCCTTG	KI259972.1	15457	15491
.	Porphyromonas gingivalis F0185	GGAAAGATATTGAGGGCTAAAACTTTTTATTTAGA	KI259972.1	17335	17369
.	Porphyromonas gingivalis	AAGAACGTCGCGAAGGGCATTGTCGCGGGCGGCG	KI259972.1	18748	18781
.	Porphyromonas gingivalis	TTCAGTAGTGCGCTGACAACAAGCGCGCGCATAA	KI259972.1	19453	19486
.	Porphyromonas gingivalis F0185	TGCTCAGAGATATTCGGCTATTCGCGAATCTCGA	KI259972.1	16752	16785
.	Porphyromonas gingivalis F0185	GTCGATTGTTGCGACGCGCAAATGTCGTTGATAA	KI259972.1	15325	15358
.	Porphyromonas gingivalis F0185	GTATCGGATGTTAAATATCAGCTGTTTTGCGCTG	KI259972.1	15846	15879
.	Porphyromonas gingivalis F0185	CGCTGACGGTGCGGTGGATGAACTCCTTCTTGA	KI259972.1	17079	17111
.	Porphyromonas gingivalis F0185	AATGAATGGCATAATTAGAGCGTTCTTGGTCGC	KI259972.1	16949	16981
.	Porphyromonas gingivalis F0185	GCTGTCGAAATGGAGTTGCGTCGCTTGGGCTAT	KI259972.1	16556	16588
.	Porphyromonas gingivalis F0185	AGTATCTGCATTAGATATTCGTAAATAGCACAA	KI259972.1	18040	18072
.	Porphyromonas gingivalis F0185	TCTTTTCGATAGTAGTTTGTTATTTGATAATCA	KI259972.1	17722	17754
.	Porphyromonas gingivalis F0185	AAAGCATCAAGTAGTCTGTACATATTCGCATCT	KI259972.1	17658	17690
.	Porphyromonas gingivalis	ATCGAACCAACGCGGAATAACACTTCCTCCG	KI259972.1	21749	21779
.	Porphyromonas gingivalis	GATGTCGTACACGAAGCCTATGAAGGCGAT	KI259972.1	23125	23154
.	Porphyromonas gingivalis	AATTGCGAAGCGGTTCTTTCGTAATTACGT	KI259972.1	24594	24623
.	Porphyromonas gulae DSM 15663	AAGTATCACAATACTCACTCTAAGTTAAAA	KI259995.1	2862	2891
.	Porphyromonas gingivalis	AATTGAGAAAAGCATAGAGACCTCTTTGC	KI260010.1	349	377
.	Porphyromonas gulae	ATTATGGTTAAGGCCCCCCATTTTGGGGGATCTTAAC	KI260014.1	110538	110574
.	Prevotella nigrescens	TGTCACATTGTAACGCATGTTTGTAACCTT	KI260019.1	19865	19894
.	Prevotella nigrescens ATCC 33563	AAGGTTACAAACATGCGTTACAATGTGACA	KI260019.1	19865	19894
.	Porphyromonas gingivalis	CAGGTCGGAGAGTTTTCGACAGACCGGCCGGACA	KI260031.1	6185	6218
.	Tannerella forsythia	CCATGCAGATGGTTTTGGTGCCTGATGGAA	KI260049.1	16622	16651
.	Tannerella forsythia	TTTTAGCCATTTTGCCGGGTTGCGTATCAG	KI260049.1	28790	28819
.	Bacteroides pyogenes	CAATGGAGGATGAAGAACGTTTTCAAGAAC	KI260052.1	58	87
.	Bacteroides pyogenes JCM 10003	CAATGGAGGATGAAGAACGTTTTCAAGAAC	KI260052.1	58	87
.	Tannerella forsythia	TTGTCCTGCATTGCCCGATACACCTACCA	KI260071.1	2624	2652
.	Porphyromonas gingivalis SJD5	GTCCCATTTGTCTTTCTCGTTCGGATAAAG	KI260075.1	11194	11223
.	Porphyromonas gingivalis SJD2	CTTTATCCGAACGAGAAAGACAAATGGGAC	KI260075.1	11194	11223
.	Porphyromonas gingivicanis JCM 15907	TCTGTCTTTCCGATTGAGTTCCTTGTATAGTTCCCCAA	KI260086.1	41247	41284
.	Tannerella forsythia	ACTGCCCCCAAAGGCCGGCAAGTTGCCGGC	KI260105.1	47982	48011
.	Neisseria meningitidis 2001001	TTCGCTACCTTAGGACCGTTATAGTTACGG	KI260106.1	4878	4907
.	Porphyromonas gingivalis SJD5	CGGAGGTATCTATCGCTTCCATTTCTTCAC	KI260113.1	4631	4660
.	Porphyromonas gingivalis SJD2	GTGAAGAAATGGAAGCGATAGATACCTCCG	KI260113.1	4631	4660
.	Porphyromonas gingivalis SJD5	TATGTCCGTTCTGGGATATTTCCGGTGGCG	KI260130.1	17586	17615
.	Porphyromonas gingivalis SJD2	CGCCACCGGAAATATCCCAGAACGGACATA	KI260130.1	17586	17615
.	Porphyromonas gingivalis	ATGATAGAGGAGATAGGACTCGCGCTCACCGATAC	KI260146.1	32683	32717
.	Porphyromonas gingivalis W50	GTATCGGTGAGCGCGAGTCCTATCTCCTCTATCAT	KI260146.1	32683	32717
.	Porphyromonas gingivalis W50	CCAATTCCTCAAAGCCGTGCTGCCCAACCCGGGAG	KI260146.1	32487	32521
.	Porphyromonas gingivalis W83	CTCCCGGGTTGGGCAGCACGGCTTTGAGGAATTGG	KI260146.1	32487	32521
.	Porphyromonas gingivalis W83	ATGATAGAGGAGATAGGACTCGCGCTCACCGATAC	KI260146.1	32683	32717
.	Porphyromonas gulae DSM 15663	TTGTTGTTGTTGTCATTGAGGAACTGCGCT	KI260146.1	9179	9208
.	Porphyromonas gingivalis TDC60	GATGAGTAGCCGGGTAGCTGTCATAGGGGGTACGCC	KI260153.1	16615	16650
.	Porphyromonas gingivalis TDC60	GGCGTACCCCCTATGACAGCTACCCGGCTACTCATC	KI260153.1	16615	16650
.	Porphyromonas gingivalis F0566	GCAGCATGCTCAGCTCCTTCGGACGTACGAAACAGTA	KI260157.1	16232	16268
.	Porphyromonas gingivalis F0566	CTGGATTTTTATTTTAGTACAATACACAACGGGAAGA	KI260157.1	17219	17255
.	Porphyromonas gingivalis	AGGAACAATCCCTGCAGCAGAGCACGAACACCCACG	KI260157.1	25761	25796
.	Porphyromonas gingivalis F0566	GAGTCGGGGAATATCAATTTTTACGCCGATTCTAAA	KI260157.1	16429	16464
.	Porphyromonas gingivalis F0566	TAGTAATCTTATCGTTGTTGTCTGTCATCTCGAGCA	KI260157.1	16363	16398
.	Porphyromonas gingivalis F0566	ATGGAGAGCTTCGCAGTAAGCTCATTTCCATTCAGC	KI260157.1	16166	16201
.	Porphyromonas gingivalis F0566	AGCTGATGATGGACAGGGAGATCACGATTACTCGTG	KI260157.1	16100	16135
.	Porphyromonas gingivalis F0566	GATGATTACTTCTCTACAGAAAAGAAAGCATACGAA	KI260157.1	16034	16069
.	Porphyromonas gingivalis F0566	TGATGTCGAATTCGATCCCCTGCGCGGCGGCATCTT	KI260157.1	15968	16003
.	Porphyromonas gingivalis F0566	TATAGAAACCTTCATCCACAGAGGTGAATCCCTCTA	KI260157.1	15902	15937
.	Porphyromonas gingivalis F0566	GATAGTCCCTGTCCCTGCGACTCGATCAGCTGCTTG	KI260157.1	17805	17840
.	Porphyromonas gingivalis F0566	TTGAAAATTCAAAAGAACAACTAAAAGCAATTGAAG	KI260157.1	17416	17451
.	Porphyromonas gingivalis F0566	GCCACGTCACGTCGAACATGGCTGCGGTTTGCTCGG	KI260157.1	17350	17385
.	Porphyromonas gingivalis F0566	GATCGGCGTAAATCGCCAGTCCGGCACGTGCTCCCC	KI260157.1	17153	17188
.	Porphyromonas gingivalis F0566	TCGGTGAAGGCGATATACAGGGTGCCTTTTATGCCC	KI260157.1	17087	17122
.	Porphyromonas gingivalis F0566	GTGTACTCCTTTGAGGAAATCCTCTCGGAGTACAAC	KI260157.1	17021	17056
.	Porphyromonas gingivalis F0566	AGTTCACGCAGGTGCTCTCGAACGTGAATCAAGGGC	KI260157.1	16955	16990
.	Porphyromonas gingivalis F0566	CTAACAACCTCTTTTCCATCATGGGGGTTTATTAAG	KI260157.1	16889	16924
.	Porphyromonas gingivalis F0566	CAGGGCGTCGACGGCGAGGGCTATACGCAGATTGA	KI260157.1	17740	17774
.	Porphyromonas gingivalis F0566	ATTAACAGCCTATTTCCCCCGTATTAGCGGATCGA	KI260157.1	17611	17645
.	Porphyromonas gingivalis F0566	ATCTTTAAGTCGGACGGAAGCGTTACATCTGCTGT	KI260157.1	17546	17580
.	Porphyromonas gingivalis F0566	AAGCCCGAACGGTAGCACTGCCCGAAGCCCGAACG	KI260157.1	16824	16858
.	Porphyromonas gingivalis F0566	TGACAGGCATCGTGAAAGCTTCAAGGTTCGATGTG	KI260157.1	16759	16793
.	Porphyromonas gingivalis F0566	ACCCTGTAGTGCTCTACGGCCACGACCTGTCCCTG	KI260157.1	16694	16728
.	Porphyromonas gingivalis F0566	CCCGCCAGGCGGCCGCCTGGCGAAACTTGCAGAT	KI260157.1	16299	16332
.	Porphyromonas gingivalis F0566	TTACGCACGACGACTGCAGTCTGCTTTTCGTCAC	KI260157.1	17676	17709
.	Porphyromonas gingivalis F0566	AAAATACGCAAGCTCCAACAATCATCATGATGGA	KI260157.1	17482	17515
.	Porphyromonas gingivalis F0566	GGGCGATGCAATCAACAATCGGGGCGTCGTCCCG	KI260157.1	17286	17319
.	Porphyromonas gingivalis	GATGTCGTACACGAAGCCTATGAAGGCGAT	KI260157.1	21482	21511
.	Porphyromonas gingivalis	AATTGCGAAGCGGTTCTTTCGTAATTACGT	KI260157.1	22951	22980
.	Porphyromonas macacae	CCGTTGTCCGTGTCTACTTTCACTCGCTTGTCAGGGC	KI260180.1	27927	27963
.	Porphyromonas gingivalis	TTTATGCCGGCGAAGTTCAGCAGCCAAATGAATTTCT	KI260180.1	7895	7931
.	Porphyromonas gingivalis	TTTTTTGTGTCCATTAAAGCAGTCCTTTTGCCCTCAA	KI260180.1	8732	8768
.	Porphyromonas gulae	CGTTGCGCATGTTACCCTTGTGGTTAGACGAACACC	KI260180.1	22311	22346
.	Porphyromonas gulae	GGACGGGACACAAGGCACAAATACTATCACCGTGTG	KI260180.1	20736	20771
.	Porphyromonas gulae	TCTATCAAAGAGCTTGAAATGCTAAAAAGTATGATG	KI260180.1	19463	19498
.	Porphyromonas gingivalis	AGTTTTGTACCCCTCGACGTTCTCGCGTAGCGTAGC	KI260180.1	24462	24497
.	Porphyromonas gingivalis	TTCGTGCCGTCGGGGGTTACGGCGACCCTTGGCAAT	KI260180.1	2853	2888
.	Porphyromonas gingivalis	AGTTTTGTACCCCTCGACGTTCTCGCGTAGCGTAGC	KI260180.1	24462	24497
.	Porphyromonas gingivalis	TTCGTGCCGTCGGGGGTTACGGCGACCCTTGGCAAT	KI260180.1	2853	2888
.	Porphyromonas gingivalis	TTCATAGTAGATATGTTTCAGGTCTACGTCCTCCCC	KI260180.1	7474	7509
.	Porphyromonas gulae	ACCTTTGCAGTGTTGAAACTTTACGAGGGCGAAGT	KI260180.1	19858	19892
.	Porphyromonas gingivalis	CGTCTTGCTGCTCTGTAGAAAGCGTTCCGCCATAT	KI260180.1	8271	8305
.	Porphyromonas gingivalis F0568	GGTGCCCAAAGGCGGCAAACAAGAAAGCCGCCGAT	KI260180.1	22035	22069
.	Porphyromonas gingivalis	GTATTTGCGGCGACGGTATATCTCTGTCATCAAT	KI260180.1	4812	4845
.	Porphyromonas gingivalis	AGGCACAGCACAGCCGATTCCAAGCCCACCG	KI260180.1	2925	2955
.	Porphyromonas gulae	ACCCCGTAACTGTTCTTTCCCTTATCCATG	KI260180.1	26461	26490
.	Porphyromonas gingivalis	AGCAATCTTCAATCCGGCTTGCGCCTCAAG	KI260180.1	16853	16882
.	Porphyromonas gingivalis	TGCGGATACGGGCTTTCGACCGTTATATTG	KI260180.1	6852	6881
.	Porphyromonas gingivalis	GCATGCTCTTCAAACAAGATGGACGTAACA	KI260180.1	21497	21526
.	Porphyromonas gingivalis	TGCGGATACGGGCTTTCGACCGTTATATTG	KI260180.1	6852	6881
.	Porphyromonas gingivalis	CGATTTGAGTTTAACAACACCAATAGAACG	KI260180.1	23468	23497
.	Porphyromonas gingivalis	AGCAATCTTCAATCCGGCTTGCGCCTCAAG	KI260180.1	16853	16882
.	Porphyromonas gingivalis	ACATATCACAGCGAATCGAACTTGGCCATA	KI260180.1	31406	31435
.	Porphyromonas gingivalis	CTATGAATCAACCACTTACACCGTTTTCTT	KI260180.1	21259	21288
.	Porphyromonas gingivalis	TTTGACGTGTCTATTGACAACGCAGCTGTA	KI260180.1	628	657
.	Porphyromonas gingivalis	CCATCCTACATCAAGCTGTTTACGTAGTCT	KI260180.1	12815	12844
.	Porphyromonas gingivalis JCVI SC001	CCATCCTACATCAAGCTGTTTACGTAGTCT	KI260180.1	12815	12844
.	Porphyromonas gingivalis	CTGTCCCCGGATTGAGACTTACCTACGAG	KI260180.1	15749	15777
.	Porphyromonas gingivalis	AATTGAGAAAAGCATAGAGACCTCTTTGC	KI260184.1	12018	12046
.	Porphyromonas gulae	CTAATCTCCCGCTATTGCTCCACCGATTTTCTGCAAT	KI260186.1	18006	18042
.	Porphyromonas gingivalis	ATGTCATCTTTTGCGTTCGGTCGATGTCGGTCAGGCGA	KI260204.1	9211	9248
.	Porphyromonas gingivalis W4087	ATGTCATCTTTTGCGTTCGGTCGATGTCGGTCAGGCGA	KI260204.1	9211	9248
.	Porphyromonas gingivalis	ATGTTTGCTGGTCTGCATTAGCAGCGAGAGACAGCGT	KI260204.1	9144	9180
.	Porphyromonas gingivalis	CGGGTTATTGGGGTCGAATATGCCCGGGGCGTCGGGG	KI260204.1	9012	9048
.	Porphyromonas gingivalis	GAATATCTGCAGTAGGAATCCCCTGGGGTGCAGTTGT	KI260204.1	8092	8128
.	Porphyromonas gingivalis W4087	ATGTTTGCTGGTCTGCATTAGCAGCGAGAGACAGCGT	KI260204.1	9144	9180
.	Porphyromonas gingivalis W4087	CGGGTTATTGGGGTCGAATATGCCCGGGGCGTCGGGG	KI260204.1	9012	9048
.	Porphyromonas gingivalis W4087	GAATATCTGCAGTAGGAATCCCCTGGGGTGCAGTTGT	KI260204.1	8092	8128
.	Porphyromonas gingivalis ATCC 33277	CCCCGTGGTAACTCATACCACCGACTATTCCACCGT	KI260204.1	8683	8718
.	Porphyromonas gingivalis	ACAACAACTTACGAGAAAAACGTACGAAAAAAATAG	KI260204.1	8946	8981
.	Porphyromonas gingivalis	AAGCAGGCTATTCGTGGAAGTGGGTGGAAGAAAGCC	KI260204.1	8815	8850
.	Porphyromonas gingivalis	AGGGCATAAAGGTTAGAGGGGGGTTATGTATCACAC	KI260204.1	8749	8784
.	Porphyromonas gingivalis	ACGGTGGAATAGTCGGTGGTATGAGTTACCACGGGG	KI260204.1	8683	8718
.	Porphyromonas gingivalis	CAGAGGCGCGCATGTCCGTGCGCCAGCCGATATCTC	KI260204.1	8617	8652
.	Porphyromonas gingivalis	CTACGGACAGGGCCGTTCCGCCTACGAGGCGGATGC	KI260204.1	8551	8586
.	Porphyromonas gingivalis	TAGCAAAAGTGTAAACTGCCCATTGAAGTCGGATGT	KI260204.1	8421	8456
.	Porphyromonas gingivalis	ATAGTCTGCTGAAAATTATTTTGGACATAACACATG	KI260204.1	8355	8390
.	Porphyromonas gingivalis	AAAAAGAATACAACAAGCGGATGGACGAGCTTAACC	KI260204.1	8289	8324
.	Porphyromonas gingivalis	GATAGGGCACAAGCTGGCAGAGCAGCAGACCCAACA	KI260204.1	8223	8258
.	Porphyromonas gingivalis 381	CCCCGTGGTAACTCATACCACCGACTATTCCACCGT	KI260204.1	8683	8718
.	Porphyromonas gingivalis	CCCCGTGGTAACTCATACCACCGACTATTCCACCGT	KI260204.1	8683	8718
.	Porphyromonas gingivalis W4087	ACAACAACTTACGAGAAAAACGTACGAAAAAAATAG	KI260204.1	8946	8981
.	Porphyromonas gingivalis W4087	AAGCAGGCTATTCGTGGAAGTGGGTGGAAGAAAGCC	KI260204.1	8815	8850
.	Porphyromonas gingivalis W4087	AGGGCATAAAGGTTAGAGGGGGGTTATGTATCACAC	KI260204.1	8749	8784
.	Porphyromonas gingivalis W4087	ACGGTGGAATAGTCGGTGGTATGAGTTACCACGGGG	KI260204.1	8683	8718
.	Porphyromonas gingivalis W4087	CAGAGGCGCGCATGTCCGTGCGCCAGCCGATATCTC	KI260204.1	8617	8652
.	Porphyromonas gingivalis W4087	CTACGGACAGGGCCGTTCCGCCTACGAGGCGGATGC	KI260204.1	8551	8586
.	Porphyromonas gingivalis W4087	TAGCAAAAGTGTAAACTGCCCATTGAAGTCGGATGT	KI260204.1	8421	8456
.	Porphyromonas gingivalis W4087	ATAGTCTGCTGAAAATTATTTTGGACATAACACATG	KI260204.1	8355	8390
.	Porphyromonas gingivalis W4087	AAAAAGAATACAACAAGCGGATGGACGAGCTTAACC	KI260204.1	8289	8324
.	Porphyromonas gingivalis W4087	GATAGGGCACAAGCTGGCAGAGCAGCAGACCCAACA	KI260204.1	8223	8258
.	Porphyromonas gingivalis ATCC 33277	CCCCGTGGTAACTCATACCACCGACTATTCCACCGT	KI260204.1	8683	8718
.	Porphyromonas gingivalis	GTCGGTCAGCTCTATAAACTTGTTTTGAAGACGGC	KI260204.1	9079	9113
.	Porphyromonas gingivalis	TCTACTGCCCCCTGAAGGGCCGCTATTTGGGCAAG	KI260204.1	8881	8915
.	Porphyromonas gingivalis W4087	GTCGGTCAGCTCTATAAACTTGTTTTGAAGACGGC	KI260204.1	9079	9113
.	Porphyromonas gingivalis W4087	TCTACTGCCCCCTGAAGGGCCGCTATTTGGGCAAG	KI260204.1	8881	8915
.	Porphyromonas gingivalis	GCATGGTACCGAACAGGGCAGACATACACCACTC	KI260204.1	8487	8520
.	Porphyromonas gingivalis	TCACTCCTTATAGGAGACTTTATGGACTTCGCCC	KI260204.1	8159	8192
.	Porphyromonas gingivalis W4087	GCATGGTACCGAACAGGGCAGACATACACCACTC	KI260204.1	8487	8520
.	Porphyromonas gingivalis W4087	TCACTCCTTATAGGAGACTTTATGGACTTCGCCC	KI260204.1	8159	8192
.	Tannerella forsythia	TTGTCCTGCATTGCCCGATACACCTACCA	KI260208.1	18049	18077
.	Neisseria meningitidis 2001001	TTCGCTACCTTAGGACCGTTATAGTTACGG	KI260210.1	4409	4438
.	Porphyromonas gingivalis	ATGATAGAGGAGATAGGACTCGCGCTCACCGATAC	KI260211.1	35912	35946
.	Porphyromonas gingivalis W50	GTATCGGTGAGCGCGAGTCCTATCTCCTCTATCAT	KI260211.1	35912	35946
.	Porphyromonas gingivalis W50	CCAATTCCTCAAAGCCGTGCTGCCCAACCCGGGAG	KI260211.1	36108	36142
.	Porphyromonas gingivalis W83	CTCCCGGGTTGGGCAGCACGGCTTTGAGGAATTGG	KI260211.1	36108	36142
.	Porphyromonas gingivalis W83	ATGATAGAGGAGATAGGACTCGCGCTCACCGATAC	KI260211.1	35912	35946
.	Porphyromonas gingivalis SJD5	GTCCCATTTGTCTTTCTCGTTCGGATAAAG	KI260215.1	35461	35490
.	Porphyromonas gingivalis SJD2	CTTTATCCGAACGAGAAAGACAAATGGGAC	KI260215.1	35461	35490
.	Tannerella forsythia	ACTGCCCCCAAAGGCCGGCAAGTTGCCGGC	KI260221.1	4329	4358
.	Porphyromonas gingivalis	GATGTCGTACACGAAGCCTATGAAGGCGAT	KI260224.1	16317	16346
.	Porphyromonas gingivalis	AATTGCGAAGCGGTTCTTTCGTAATTACGT	KI260224.1	14848	14877
.	Porphyromonas gingivalis	CAGGTCGGAGAGTTTTCGACAGACCGGCCGGACA	KI260227.1	16934	16967
.	Porphyromonas gulae	ATTATGGTTAAGGCCCCCCATTTTGGGGGATCTTAAC	KI260229.1	104519	104555
.	Porphyromonas gingivalis	AGCGTAGTAGGCATCTTCCCGCTCCGCTCC	KI260229.1	175609	175638
.	Porphyromonas gingivalis	AAGAGATTATATCAAATAACTAAGTCATCT	KI260229.1	175807	175836
.	Porphyromonas gingivalis	TAAATAAAAGAAATATAGATTATAACTACT	KI260229.1	175741	175770
.	Porphyromonas gingivalis	CACAATGATATTCGAACTCTCAACGAACAA	KI260229.1	175873	175902
.	Porphyromonas gingivalis	AAAAGGTAGAAAAAGAATATCTGTTTGAAC	KI260229.1	175675	175704
.	Porphyromonas gingivalis	AGCGTAGTAGGCATCTTCCCGCTCCGCTCC	KI260229.1	175609	175638
.	Porphyromonas gingivalis	AAGAGATTATATCAAATAACTAAGTCATCT	KI260229.1	175807	175836
.	Porphyromonas gingivalis	TAAATAAAAGAAATATAGATTATAACTACT	KI260229.1	175741	175770
.	Porphyromonas gingivalis	CACAATGATATTCGAACTCTCAACGAACAA	KI260229.1	175873	175902
.	Porphyromonas gingivalis	AAAAGGTAGAAAAAGAATATCTGTTTGAAC	KI260229.1	175675	175704
.	Porphyromonas gingivalis W4087	CACAATGATATTCGAACTCTCAACGAACAA	KI260229.1	175873	175902
.	Porphyromonas gingivalis W4087	AAGAGATTATATCAAATAACTAAGTCATCT	KI260229.1	175807	175836
.	Porphyromonas gingivalis W4087	TAAATAAAAGAAATATAGATTATAACTACT	KI260229.1	175741	175770
.	Porphyromonas gingivalis W4087	AAAAGGTAGAAAAAGAATATCTGTTTGAAC	KI260229.1	175675	175704
.	Porphyromonas gingivalis W4087	AGCGTAGTAGGCATCTTCCCGCTCCGCTCC	KI260229.1	175609	175638
.	Porphyromonas gingivalis	ACATTGATAATCTTGTTATTGACGTGTAT	KI260229.1	175939	175967
.	Porphyromonas gingivalis	ACATTGATAATCTTGTTATTGACGTGTAT	KI260229.1	175939	175967
.	Porphyromonas gulae DSM 15663	AAGTATCACAATACTCACTCTAAGTTAAAA	KI260240.1	2029	2058
.	Porphyromonas gingivalis SJD5	CGGAGGTATCTATCGCTTCCATTTCTTCAC	KI260255.1	13630	13659
.	Porphyromonas gingivalis SJD2	GTGAAGAAATGGAAGCGATAGATACCTCCG	KI260255.1	13630	13659
.	Tannerella forsythia 3313	TTGCAAAATAAGGAGGTGGAGGGAAGAGGAGTTCTTC	KI260256.1	141	177
.	Porphyromonas gingivalis	CGTAGCCCCTTGGAAACGTTTCGAAATACAG	KI260263.1	33843	33873
.	Porphyromonas gingivalis	GACAAAAACGGCAAGGAAATATACGAGGGG	KI260263.1	34680	34709
.	Porphyromonas gingivalis	AATGCGATAACCGAGCAAAAGACGAAATGA	KI260263.1	34222	34251
.	Porphyromonas gingivalis	CAACGACCTGTGGGATAGCTTTGGATCTCC	KI260263.1	33910	33939
.	Porphyromonas gingivalis	TCAGACAAGTACAACAAACTACCAATATGT	KI260263.1	33584	33613
.	Porphyromonas gingivalis	CCCCTCGTATATTTCCTTGCCGTTTTTGTC	KI260263.1	34680	34709
.	Porphyromonas gingivalis	GGGATCATTTTATATCCGAATTGGATCTT	KI260263.1	34615	34643
.	Porphyromonas gingivalis SJD5	TATGTCCGTTCTGGGATATTTCCGGTGGCG	KI260271.1	7756	7785
.	Porphyromonas gingivalis SJD2	CGCCACCGGAAATATCCCAGAACGGACATA	KI260271.1	7756	7785
.	Tannerella forsythia	CCATGCAGATGGTTTTGGTGCCTGATGGAA	KI260275.1	33910	33939
.	Tannerella forsythia	TTTTAGCCATTTTGCCGGGTTGCGTATCAG	KI260275.1	46079	46108
.	Porphyromonas gulae DSM 15663	TTGTTGTTGTTGTCATTGAGGAACTGCGCT	KI260284.1	4464	4493
.	Porphyromonas gulae	ATTATGGTTAAGGCCCCCCATTTTGGGGGATCTTAAC	KI629854.1	16014	16050
.	Porphyromonas gingivalis	CTCATTTGTTTTTCTTGAGTCGTTTTGAGCG	KI629854.1	62607	62637
.	Porphyromonas gingivalis	CGCTCAAAACGACTCAAGAAAAACAAATGAG	KI629854.1	62607	62637
.	Porphyromonas gingivalis	CTCATTTGTTTTTCTTGAGTCGTTTTGAGCG	KI629854.1	62607	62637
.	Porphyromonas gingivalis	CTCATTTGTTTTTCTTGAGTCGTTTTGAGCG	KI629854.1	62607	62637
.	Porphyromonas gingivalis	CTCATTTGTTTTTCTTGAGTCGTTTTGAGCG	KI629854.1	62607	62637
.	Porphyromonas gingivalis SJD4	CGCTCAAAACGACTCAAGAAAAACAAATGAG	KI629854.1	62607	62637
.	Porphyromonas gingivalis SJD5	CGCTCAAAACGACTCAAGAAAAACAAATGAG	KI629854.1	62607	62637
.	Porphyromonas gingivalis AJW4	CGCTCAAAACGACTCAAGAAAAACAAATGAG	KI629854.1	62607	62637
.	Porphyromonas gingivalis SJD2	CGCTCAAAACGACTCAAGAAAAACAAATGAG	KI629854.1	62607	62637
.	Porphyromonas gingivalis F0568	CTCATTTGTTTTTCTTGAGTCGTTTTGAGCG	KI629854.1	62607	62637
.	Porphyromonas gingivalis SJD5	GGCGAGAAAAGGATTCACCCTTGTCAAAAG	KI629854.1	63068	63097
.	Porphyromonas gingivalis SJD5	TCTCTTGTAGAAGCTGTCACGAAGATGACA	KI629854.1	62872	62901
.	Porphyromonas gingivalis SJD5	TCCATGTACAAATATCCTTCAGACTGCACT	KI629854.1	62806	62835
.	Porphyromonas gingivalis SJD5	TCAGACCAACAAAATCCTTCTTACGAGATT	KI629854.1	62740	62769
[truncated: 10,221 more rows]
