# Supplementary material for: Phages are unrecognized players in the ecology of the oral pathogen Porphyromonas gingivalis
Source: Microbiome. 2023 Jul 25;11:161. doi: 10.1186/s40168-023-01607-w (PMC10367356; doi:10.1186/s40168-023-01607-w)
Supplement: Supplementary file 25 — Additional file 24: Supplementary Data 09. Bacterial protein coding gene annotations. [file 40168_2023_1607_MOESM24_ESM.xlsx]

## Sheet: readme
sheet_name	description_of_sheet_contents
OverviewSetInfos_(Table1)	Overview of numbers of genomes, genes, and gene families in sets of genomes included in different analyses (Pg_set88 and Pg_set79).
SUMMARY.bax.annos	Summary annotation information for all protein coding genes in Pg_set88 genomes included in this study.
PADLOCwebserver.ALL	Results of PADLOC Webserver annotation of defense systems in Pg genomes.
CCTYPERspacerHits.0mismatch	CCTyper spacers from Pg_set88 mapping to Pg_set88 with 0 mismatches; caution that counts will appear inflated where they are encoded in strains that are represented by multiple genomes in Pg_set88.

## Sheet: OverviewSetInfos_(Table1)
	Pg_set_88	Pg_set_79
	All genomes in the study	Only representatives of each strain
# of Pg genomes considered	88	79
# genes total	180652	162242
# genes included in PPanGGOLiN msmseqs2 protein clusters	173833	156170
# of protein clusters	5789	5745
# of core protein clusters ("persistent")	1476	1476
# of flexible protein clusters ("shell" + "cloud")	4313	4269
# of shell protein clusters	1112	1111
# of cloud protein clusters	3201	3158
# of genes in protein clusters in RGPs	26659	23938
# of protein clusters in RGPs	3097	3060
# of core protein clusters ("persistent") in RGPs	84	82
# of flexible protein clusters ("shell" + "cloud") in RGPs	3013	2978
# of shell protein clusters in RGPs	908	903
# of cloud protein clusters in RGPs	2105	2075
# of flexible protein clusters ("shell" + "cloud") in RGPs with defense genes and that are not in prophage regions	1650	1636
# of protein clusters that are in prophage regions	353	351

## Sheet: SUMMARY.bax.annos
Column name:	gcaID	strain.simple	in_Pg_set79 (primary strains only)	locus_tag	contigID	start	stop	strand	mmseqID	pangenome_partition	mmseqID.function	gene_name.bakta	gene_product.bakta	dbxref.bakta	note.bakta	ec.bakta	is_prophage?	RGP.name	RGP.defense	defense_related?	is_cctyper_defense_system?	is_padloc_defense_system?	phiX_contam	prot.header_and_seq	end
Descriptor:	GenBank assembly accession number.	Strain name, simplieifed.	Is the strain part of the set of 79 assemblies that are "primary" strain representatives? [1 = TRUE, otherwise FALSE]	Locus tag assigned by Bakta.	ID of the bacterial contig harboring the prophage.	Start of gene.	End of gene.	Strand on which the gene is encoded.	Name of the protein coding gene family.	PPangGGOLiN pangenome partition.	Functional annotation including annotations from any of the members of the mmseqsID gene family.	Gene name assigned by Bakta.	Gene product as assigned by Bakta.	Database cross references as provided by Bakta.	Additional annotation information from Bakta.	EC number provided by Bakta annotation.	Name of prophage if the gene is in a prophage region.	Name of Region of Genome Plasticity, as defined by PPanGGOLiN.	All genes in Regions of Genome Plasticity that contain any defense related gene are marked as being in defense-related RGPs.	Identified as defense gene by CCTyper or Padloc or by otherwise having functional annotation mentioning any of the following: abortive infection, restriction-modification system components, cas, or toxin-antitoxin components.	Genes identified as crispr-associated by CCTyper.	Genes identified as defense-related by PADLOC Webserver.	Notes on genes identified as PhiX contamination.	Protein in near fasta format for easily pulling filtered subsets for alignments.
.	GCA_002754135	KCOM2798	1	GKKCCH_01915	CP024598.1	412060	412833	-	mmseq.000837.22272.3267	persistent	biotin--[acetyl-CoA-carboxylase] ligase	birA2	biotin--[acetyl-CoA-carboxylase] ligase	.	COG:COG0340,COG:H,KEGG:K03524,RefSeq:WP_077082490.1,SO:0001217,UniParc:UPI000974FC4D,UniRef:UniRef100_UPI000974FC4D,UniRef:UniRef50_T2N7U1,UniRef:UniRef90_T2N7U1	6.3.4.15	.	.	.	.	.	.	.	>mmseq.000837.22272.3267-KCOM2798-GKKCCH_01915@MESKKNSWSEGYLIHLPETASTNSYLSDLLMQDPDLPAWTVVMTDNQTAGRGQQGNSWFASPGLNLTFSVLLRPTMLPAQQQFDLSRLCALSVLHTLYDLLPSAEMLSIKWPNDIYYGDRKIAGILIEHSLTGSNLDYSILGVGLNINESDYPSYLPNPTSVRIILGHSVDRIEIFRSFMQEMRSLYRHIEEHTADQLHTRYMQCLYRRVGYHPFQDKEGRFDAIIADVLPSGELLLVRADGRKSSYAFKEIAYVLC	.
.	GCA_001297745	Ando	1	FHNEMO_06345	BCBV01000065.1	80	538	-	mmseq.000837.22272.2570	cloud	External scaffolding protein D	.	External scaffolding protein D	GO:0030430,GO:0046797	RefSeq:WP_000084700.1,SO:0001217,UniParc:UPI000011055D,UniRef:UniRef100_P69486,UniRef:UniRef50_P69486,UniRef:UniRef90_P69486	.	.	BCBV01000065.1_RGP_0	.	.	.	.	This PhiX174 microvirus contamination	>mmseq.000837.22272.2570-Ando-FHNEMO_06345@MSQVTEQSVRFQTALASIKLIQASAVLDLTEDDFDFLTSNKVWIATDRSRARRCVEACVYGTLDFVGYPRFPAPVEFIAAVIAYYVHPVNIQTACLIMEGAEFTENIINGVERPVKAAELFAFTLRVRAGNTDVLTDAEENVRQKLRAEGVM	.
.	GCA_001297745	Ando	1	FHNEMO_06350	BCBV01000065.1	792	2333	-	mmseq.000837.22272.2571	cloud	Replication-associated protein A	.	Replication-associated protein A	GO:0003677,GO:0003910,GO:0004519,GO:0005524,GO:0006260,GO:0039684,GO:0046872	RefSeq:WP_000252566.1,SO:0001217,UniParc:UPI0000138641,UniRef:UniRef100_P03631,UniRef:UniRef50_P03631,UniRef:UniRef90_P03631	6.5.1.1	.	BCBV01000065.1_RGP_0	.	.	.	.	This PhiX174 microvirus contamination	>mmseq.000837.22272.2571-Ando-FHNEMO_06350@MVRSYYPSECHADYFDFERIEALKPAIEACGISTLSQSPMLGFHKQMDNRIKLLEEILSFRMQGVEFDNGDMYVDGHKAASDVRDEFVSVTEKLMDELAQCYNVLPQLDINNTIDHRPEGDEKWFLENEKTVTQFCRKLAAERPLKDIRDEYNYPKKKGIKDECSRLLEASTMKSRRGFAIQRLMNAMRQAHADGWFIVFDTLTLADDRLEAFYDNPNALRDYFRDIGRMVLAAEGRKANDSHADCYQYFCVPEYGTANGRLHFHAVHFMRTLPTGSVDPNFGRRVRNRRQLNSLQNTWPYGYSMPIAVRYTQDAFSRSGWLWPVDAKGEPLKATSYMAVGFYVAKYVNKKSDMDL…	.
.	GCA_001297745	Ando	1	FHNEMO_06355	BCBV01000065.1	2397	3383	-	mmseq.000837.22272.2572	cloud	Minor spike protein	.	Minor spike protein	GO:0019028,GO:0046718	RefSeq:WP_000466547.1,SO:0001217,UniParc:UPI00023A2A2A,UniRef:UniRef100_A0A5E8GIC2,UniRef:UniRef50_P03646,UniRef:UniRef90_P03646	.	.	BCBV01000065.1_RGP_0	.	.	.	.	This PhiX174 microvirus contamination	>mmseq.000837.22272.2572-Ando-FHNEMO_06355@MFGAIAGGIASALAGGAMSKLFGGGQKAASGGIQGDVLATDNNTVGMGDAGIKSAIQGSNVPNPDEAVPSFVSGAMAKAGKGLLEGTLQAGTSAVSDKLLDLVGLGGKSAADKGKDTRDYLAAAFPELNAWERAGADASSAGMVDAGFENQKELTKMQLDNQKEIAEMQNETQKEIAGIQSATSRQNTKDQVYAQNEMLAYQQKESTARVASIMENTNLSKQQQVSEIMRQMLTQAQTAGQYFTNDQIKEMTRKVSAEVDLVHQQTQNQRYGSSHIGATAKDISNVVTDAASGVVDIFHGIDKAVADTWNNFWKDGKADGIGSNLSRK	.
.	GCA_001297745	Ando	1	FHNEMO_06360	BCBV01000065.1	3392	3736	-	mmseq.000837.22272.2573	cloud	G protein	.	G protein	.	SO:0001217,UniRef:UniRef50_A0A0U5FG47,UniRef:UniRef90_UPI0006ACEA45	.	.	BCBV01000065.1_RGP_0	.	.	.	.	This PhiX174 microvirus contamination	>mmseq.000837.22272.2573-Ando-FHNEMO_06360@MDTSVNAANQVVSVGADIAFDADPKFFACLVRFESSSVPTTLPTAYDVYPLDGRHDGGYYTVKDCVTIDVLPRTPGNNVYVGFMVWSNFTATKCRGLVSLNQVIKEIICLQPLK	.
.	GCA_001297745	Ando	1	FHNEMO_06365	BCBV01000065.1	4030	5283	-	mmseq.000837.22272.2574	cloud	Capsid protein F	.	Capsid protein F	GO:0005198,GO:0039615,GO:0046718	RefSeq:WP_001453099.1,SO:0001217,UniParc:UPI0002670E00,UniRef:UniRef100_P03641,UniRef:UniRef50_P03641,UniRef:UniRef90_P03641	.	.	BCBV01000065.1_RGP_0	.	.	.	.	This PhiX174 microvirus contamination	>mmseq.000837.22272.2574-Ando-FHNEMO_06365@MPHDLSHLGFLAGQIGRLITISTTPVIAGDSFEMDAVGALRLSPLRRGLAIDSTVDIFTFYVPHRHVYGEQWIKFMKDGVNATPLPTVNTTGYIDHAAFLGTINPDTNKIPKHLFQGYLNIYNNYFKAPWMPDRTEANPNELNQDDARYGFRCCHLKNIWTAPLPPETELSRQMTTSTTSIDIMGLQAAYANLHTDQERDYFMQRYHDVISSFGGKTSYDADNRPLLVMRSNLWASGYDVDGTDQTSLGQFSGRVQQTYKHSVPRFFVPEHGTMFTLALVRFPPTATKEIQYLNAKGALTYTDIAGDPVLYGNLPPREISMKDVFRSGDSSKKFKIAEGQWYRYAPSYVSPAYHLL…	.
.	GCA_002529345	WW2952	1	ABDNHC_00210	NSLQ01000010.1	43479	43619	+	mmseq.000837.22272.0001	shell	hypothetical protein	.	hypothetical protein	.	.	.	.	.	.	.	.	.	.	>mmseq.000837.22272.0001-WW2952-ABDNHC_00210@MRLCQNSILVQPPFLFLIERQSHNFHKLGLHSFTKKLGLHSFTKFD	.
.	GCA_021406785	1436	1	DBINCG_00655	JAEMBQ010000014.1	28794	28934	+	mmseq.000837.22272.0001	shell	hypothetical protein	.	hypothetical protein	.	.	.	.	.	.	.	.	.	.	>mmseq.000837.22272.0001-1436-DBINCG_00655@MRLCQNSILVQPPFLFLIERQSHNFHKLGLHSFTKKLGLHSFTKFD	.
.	GCA_900157225	7BTORR	1	GHFIEJ_02710	FUFD01000053.1	8733	8873	-	mmseq.000837.22272.0001	shell	hypothetical protein	.	hypothetical protein	.	.	.	.	.	.	.	.	.	.	>mmseq.000837.22272.0001-7BTORR-GHFIEJ_02710@MRLCQNSILVQPPFLFLIERQSHNFHKLGLHSFTKKLGLHSFTKFD	.
.	GCA_002529205	WW5019	1	IJHBOL_01960	NSLM01000018.1	29250	29390	+	mmseq.000837.22272.0001	shell	hypothetical protein	.	hypothetical protein	.	.	.	.	.	.	.	.	.	.	>mmseq.000837.22272.0001-WW5019-IJHBOL_01960@MRLCQNSILVQPPFLFLIERQSHNFHKLGLHSFTKKLGLHSFTKFD	.
.	GCA_004214945	CP3	1	LGNDOI_04265	SGBA01000002.1	77244	77384	-	mmseq.000837.22272.0001	shell	hypothetical protein	.	hypothetical protein	.	.	.	.	.	.	.	.	.	.	>mmseq.000837.22272.0001-CP3-LGNDOI_04265@MRLCQNSILVQPPFLFLIERQSHNFHKLGLHSFTKKLGLHSFTKFD	.
.	GCA_002529155	WW2903	1	LJNFOJ_09110	NSLS01000006.1	29426	29566	+	mmseq.000837.22272.0001	shell	hypothetical protein	.	hypothetical protein	.	.	.	.	.	.	.	.	.	.	>mmseq.000837.22272.0001-WW2903-LJNFOJ_09110@MRLCQNSILVQPPFLFLIERQSHNFHKLGLHSFTKKLGLHSFTKFD	.
.	GCA_000467955	F0185	1	MLCHKK_05080	KI259932.1	39290	39430	+	mmseq.000837.22272.0001	shell	hypothetical protein	.	hypothetical protein	.	.	.	.	.	.	.	.	.	.	>mmseq.000837.22272.0001-F0185-MLCHKK_05080@MRLCQNSILVQPPFLFLIERQSHNFHKLGLHSFTKKLGLHSFTKFD	.
.	GCA_002529235	WW3040	1	NNMEFJ_07945	NSLP01000005.1	43528	43668	+	mmseq.000837.22272.0001	shell	hypothetical protein	.	hypothetical protein	.	.	.	.	.	.	.	.	.	.	>mmseq.000837.22272.0001-WW3040-NNMEFJ_07945@MRLCQNSILVQPPFLFLIERQSHNFHKLGLHSFTKKLGLHSFTKFD	.
.	GCA_002529375	WW2842	1	NPLLDI_08410	NSLW01000006.1	84077	84217	+	mmseq.000837.22272.0001	shell	hypothetical protein	.	hypothetical protein	.	.	.	.	.	.	.	.	.	.	>mmseq.000837.22272.0001-WW2842-NPLLDI_08410@MRLCQNSILVQPPFLFLIERQSHNFHKLGLHSFTKKLGLHSFTKFD	.
.	GCA_029911295	Bg4	1	mat147_04820	GCA_029911295_contig_1	370677	370790	+	mmseq.000837.22272.0001	shell	hypothetical protein	.	hypothetical protein	.	.	.	.	.	.	.	.	.	.	>mmseq.000837.22272.0001-Bg4-mat147_04820@MRLCQNSILVQPPFLFLIERQSHNFHKLGLHSFTKFD	.
.	GCA_000467835	F0570	1	OJLJEK_04360	KI259160.1	39137	39277	+	mmseq.000837.22272.0001	shell	hypothetical protein	.	hypothetical protein	.	.	.	.	.	.	.	.	.	.	>mmseq.000837.22272.0001-F0570-OJLJEK_04360@MRLCQNSILVQPPFLFLIERQSHNFHKLGLHSFTKKLGLHSFTKFD	.
.	GCA_000467995	W4087	1	PDDLMP_05555	KI260232.1	28697	28837	+	mmseq.000837.22272.0001	shell	hypothetical protein	.	hypothetical protein	.	.	.	.	.	.	.	.	.	.	>mmseq.000837.22272.0001-W4087-PDDLMP_05555@MRLCQNSILVQPPFLFLIERQSHNFHKLGLHSFTKKLGLHSFTKFD	.
.	GCA_002529345	WW2952	1	ABDNHC_00545	NSLQ01000122.1	40	426	-	mmseq.000837.22272.0002	cloud	hypothetical protein	.	hypothetical protein	.	.	.	.	.	.	.	.	.	.	>mmseq.000837.22272.0002-WW2952-ABDNHC_00545@MQYPTPQVALGRQLIGFANSMIDISDGLGQDLGHILTASNVGAVIDLDAIPSDALLDALPHAQKWQHQINGGDDYQLCLTMTKANFKQFNQSYPNSIFAIGEIVAQEGLTLIFNHQKVDLTVQGWEHF	.
.	GCA_002529345	WW2952	1	ABDNHC_00550	NSLQ01000125.1	128	355	+	mmseq.000837.22272.0003	cloud	mRNA-degrading endonuclease YafQ (mRNA interferase)%2C toxin component of the YafQ-DinJ toxin-antitoxin module	yafQ	mRNA-degrading endonuclease YafQ (mRNA interferase)%2C toxin component of the YafQ-DinJ toxin-antitoxin module	.	COG:COG3041,COG:JV,SO:0001217,UniRef:UniRef50_F0RRS1,UniRef:UniRef90_C1CB49	.	.	.	.	1	.	.	.	>mmseq.000837.22272.0003-WW2952-ABDNHC_00550@MKRGLKAELLEEVLNFLVQEKEHPARYRYHSLTASKHFQGVRECHTQPDWLLVYKVDKSELILNLLRTGSHSDLF	.
.	GCA_002529345	WW2952	1	ABDNHC_00555	NSLQ01000126.1	111	410	-	mmseq.000837.22272.0004	cloud	hypothetical protein	.	hypothetical protein	.	.	.	.	.	.	.	.	.	.	>mmseq.000837.22272.0004-WW2952-ABDNHC_00555@MISNAMLKIVKLGLITAKQVKHVLGSSHRALDTTSRVALNELVDVIPCHQHLIDSGGEPLAQGRHLGGNIVRASSNGLIGELSGQARQLVERGNHFVAH	.
.	GCA_002529345	WW2952	1	ABDNHC_00560	NSLQ01000127.1	17	175	-	mmseq.000837.22272.0005	cloud	hypothetical protein	.	hypothetical protein	.	.	.	.	.	.	.	.	.	.	>mmseq.000837.22272.0005-WW2952-ABDNHC_00560@MEQMIYPHFLHYMWSYRRFKHTPLLNNPYLLNENELKKIAIKLQAMSKDSYE	.
.	GCA_002529345	WW2952	1	ABDNHC_00565	NSLQ01000128.1	112	294	-	mmseq.000837.22272.0006	cloud	hypothetical protein	.	hypothetical protein	.	.	.	.	.	.	.	.	.	.	>mmseq.000837.22272.0006-WW2952-ABDNHC_00565@MEITASLEKIEDGRYQVLFSEPLPRTQTRLKISFKNAKIYAIEGNLDIFRIESDNALLRG	.
.	GCA_002529345	WW2952	1	ABDNHC_00570	NSLQ01000129.1	7	441	+	mmseq.000837.22272.0007	cloud	RsmE family RNA methyltransferase	.	RsmE family RNA methyltransferase	.	SO:0001217,UniRef:UniRef50_UPI000BE70EE6,UniRef:UniRef90_UPI000BE70EE6	.	.	.	.	.	.	.	.	>mmseq.000837.22272.0007-WW2952-ABDNHC_00570@MGVHFIHLLTSDRCQAHLKYDRDFKKITHWQSVAVAACEQCGMNIIPNIIAPILLDEWVANCQDELKLVLALSENNPTFNKLVPKNISLLIGAEGGLSPREIDLAIHHGFVPWRIGERVLRTETAPVVALSALTLLASLNQSPL	.
.	GCA_002529345	WW2952	1	ABDNHC_00855	NSLQ01000131.1	9	209	+	mmseq.000837.22272.0008	cloud	hypothetical protein	.	hypothetical protein	.	.	.	.	.	.	.	.	.	.	>mmseq.000837.22272.0008-WW2952-ABDNHC_00855@MMQDDVLHIDADGHIFIPHRHDYLRQYVLQLFSNIDGLAIFQSVATDEKRLIIPLVGLSPFSSLVS	.
.	GCA_002529345	WW2952	1	ABDNHC_00860	NSLQ01000136.1	24	341	+	mmseq.000837.22272.0009	cloud	homoprotocatechuate degradation operon regulator HpaR	hpaR	homoprotocatechuate degradation operon regulator HpaR	.	SO:0001217,UniRef:UniRef50_UPI001EE20B28,UniRef:UniRef90_UPI001180045E	.	.	.	.	.	.	.	.	>mmseq.000837.22272.0009-WW2952-ABDNHC_00860@MLRVLAEAGPLEATELANRASILPPSLTRIIKALEERRLMTRNKVKDDGRRALLAITGSGVALIEDLAPERVAIYDAIEKRFGGEEHEKLLDMLESLIQSESSEG	.
.	GCA_002529345	WW2952	1	ABDNHC_00885	NSLQ01000013.1	5400	6434	-	mmseq.000837.22272.0010	persistent	iron ABC transporter	fepD	iron ABC transporter	.	COG:COG0609,COG:P,RefSeq:WP_021666016.1,SO:0001217,UniParc:UPI0003AD5940,UniRef:UniRef100_A0A0E2LN43,UniRef:UniRef50_A0A379EAE4,UniRef:UniRef90_Q7MWH0	.	.	.	.	.	.	.	.	>mmseq.000837.22272.0010-WW2952-ABDNHC_00885@MKRSSFIFGTLLLLTAVAFVADLIWGSLDISPADVLQALTNGSEMQTTNDYVIRNFRLPKALTALFAGAGISIAGLQMQSLFRNPLADTSILGINSGAGLGVALYIMSFTIIPGLSLYSGTADTWGVATAACIGSMLVLLLISAVAAWLRDMVSVLIVGVMVGFLASSFISILQFFSDNEMLKGYLIWSFGSVAGTTWRQLSLMIPIVSGGLFLSMLMPKYMNALNIGENYARSVGIHVERERIILIGITSIITGTITAFTGPIAFLGIAVPHFSRILFKSSDYRILLPGTMLCGALLMLVCDMITQVPGKGFVLPINAITSMIGAPVVIMTIARNRKKRLIFN	.
.	GCA_002204455	KCOM2797	1	ABJICG_01745	NHRU01000001.1	365570	366604	+	mmseq.000837.22272.0010	persistent	iron ABC transporter	fepD	iron ABC transporter	.	COG:COG0609,COG:P,RefSeq:WP_054191522.1,SO:0001217,UniParc:UPI0006BA9C61,UniRef:UniRef100_UPI0006BA9C61,UniRef:UniRef50_A0A379EAE4,UniRef:UniRef90_Q7MWH0	.	.	.	.	.	.	.	.	>mmseq.000837.22272.0010-KCOM2797-ABJICG_01745@MKRSSFIFGTLLLLTAMAFLTDLIWGSLDISPADVLQALTNGSEMQTTNDYVIRNFRLPKALTALFAGAGISIAGLQMQSLFRNPLADTSILGINSGAGLGVALYIMSFTIIPGLSLYSGTADTWGVATAACIGSMLVLLLISAVAAWLRDMVSVLIVGVMVGFLASSFISILQFFSDNEMLKGYLIWSFGSVAGTTWRQLSLMIPIVSGGLFLSMLMPKYMNALNIGENYARSVGIHVERERIILIGITSIITGTITAFTGPIAFLGIAVPHFSRILFKSSDYRILLPGTMLCGALLMLVCDMITQVPGKGFVLPINAITSMIGAPVVIMTIARNRKKRLIFN	.
.	GCA_002529365	WW3102	1	ACILLP_08125	NSLO01000005.1	104279	105313	+	mmseq.000837.22272.0010	persistent	iron ABC transporter	fepD	iron ABC transporter	.	COG:COG0609,COG:P,RefSeq:WP_097632890.1,SO:0001217,UniParc:UPI000BE73D05,UniRef:UniRef100_UPI000BE73D05,UniRef:UniRef50_A0A379EAE4,UniRef:UniRef90_Q7MWH0	.	.	.	.	.	.	.	.	>mmseq.000837.22272.0010-WW3102-ACILLP_08125@MKRSSFIFGTLLLLTAVAFVTDLIWGSLDISPADVLQALTNGSEMQTTNDYVIRNFRLPKALTALFAGAGISIAGLQMQSLFRNPLADTSILGINSGAGLGVALYIMSFTIIPGLSLYSGTADTWGVATAACIGSMLVLLLISAVAAWLRDMVSVLIVGVMVGFLASSFISILQFFSDNEMLKGYLIWSFGSVAGTTWRQLSLMIPIVSGGLFLSMLMPKYMNALNIGENYARSVGIHVERERIILIGITSIITGTITAFTGPIAFLGIAVPHFSRILFKSSDYRILLPGTMLCGALLMLVCDMITQVPGKGFILPINAITSMIGAPVVIMTIARNRKKRLIFN	.
.	GCA_023822445	W50_BE1	0.W50	AGAIJH_02910	CP092049.1	699145	700179	-	mmseq.000837.22272.0010	persistent	iron ABC transporter	fepD	iron ABC transporter	.	COG:COG0609,COG:P,RefSeq:WP_005873544.1,SO:0001217,UniParc:UPI00001BEC45,UniRef:UniRef100_Q7MWH0,UniRef:UniRef50_A0A379EAE4,UniRef:UniRef90_Q7MWH0	.	.	.	.	.	.	.	.	>mmseq.000837.22272.0010-W50_BE1-AGAIJH_02910@MKRSSFIFGTLLLLTAMAFVTDLIWGSLDISPADVLQALTNGSEMQTTNDYVIRNFRLPKALTALFAGAGISIAGLQMQSLFRNPLADTSILGINSGAGLGVALYIMSFTIIPGLSLHSGTADTWGVATAACIGSMLVLLLISAVAAWLRDMVSVLIVGVMVGFLASSFISILQFFSDNEMLKGYLIWSFGSVAGTTWRQLSLMIPIVSGGLFLSMLMPKYMNALNIGENYARSVGIHVERERIILIGITSIITGTITAFTGPIAFLGIAVPHFSRILFKSSDYRILLPGTMLCGALLMLVCDMITQVPGKGFVLPINAITSMIGAPVVIMTIARNRKKRLIFN	.
.	GCA_021406845	222	1	ALKNHL_04925	JAEMBR010000004.1	74763	75797	+	mmseq.000837.22272.0010	persistent	iron ABC transporter	fepD	iron ABC transporter	.	COG:COG0609,COG:P,RefSeq:WP_053444313.1,SO:0001217,UniParc:UPI0006AA3CB8,UniRef:UniRef100_A0A0K2J5W5,UniRef:UniRef50_A0A379EAE4,UniRef:UniRef90_Q7MWH0	.	.	.	.	.	.	.	.	>mmseq.000837.22272.0010-222-ALKNHL_04925@MKRSSFIFGTLLLLTAVAFVTDLIWGSLDISPADVLQALTNGSEMQTTNDYVIRNFRLPKALTALFAGAGISIAGLQMQSLFRNPLADTSILGINSGAGLGVALYIMSFTIIPGLSLHSGTADTWGVATAACIGSMLVLLLISAVAAWLRDMVSVLIVGVMVGFLASSFISILQFFSDNEMLKGYLIWSFGSVAGTTWRQLSLMIPIVSGGLFLSMLMPKYMNALNIGENYARSVGIHVERERIILIGITSIITGTITAFTGPIAFLGIAVPHFSRILFKSSDYRILLPGTMLCGALLMLVCDMITQVPGKGFVLPINAITSMIGAPVVIMTIARNRKKRLIFN	.
.	GCA_000503975	SJD2	1	ALOHMM_00790	KI629866.1	4830	5864	-	mmseq.000837.22272.0010	persistent	iron ABC transporter	fepD	iron ABC transporter	.	COG:COG0609,COG:P,RefSeq:WP_023846732.1,SO:0001217,UniParc:UPI0003D19F80,UniRef:UniRef100_A0A1R4AD96,UniRef:UniRef50_A0A379EAE4,UniRef:UniRef90_Q7MWH0	.	.	.	.	.	.	.	.	>mmseq.000837.22272.0010-SJD2-ALOHMM_00790@MKRSSFIFGTLLLLTAMAFVTDLIWGSLDISPADVLQALTNGSEMQTTNDYVIRNFRLPKALTALFAGAGISIAGLQMQSLFRNPLADTSILGINSGAGLGVALYIMSFTIIPGLSLYSGTADTWGVATAACIGSMLVLLLISAVAAWLRDMVSVLIVGVMVGFLASSFISILQFFSDNEMLKGYLIWSFGSVAGTTWRQLSLMIPIVSGGLFLSMLMPKYMNALNIGENYARSVGIHVERERIILIGITSIITGTITAFTGPIAFLGIAVPHFSRILFKSSDYRILLPGTMLCGALLMLVCDMITQVPGKGFVLPINAITSMIGAPVVIMTIARNRKKRLIFN	.
.	GCA_002754055	KCOM2804	1	BAOJBJ_01920	CP024593.1	409981	411015	+	mmseq.000837.22272.0010	persistent	iron ABC transporter	fepD	iron ABC transporter	.	COG:COG0609,COG:P,RefSeq:WP_004585196.1,SO:0001217,UniParc:UPI00020F03DB,UniRef:UniRef100_A0A134DQ61,UniRef:UniRef50_A0A379EAE4,UniRef:UniRef90_Q7MWH0	.	.	.	.	.	.	.	.	>mmseq.000837.22272.0010-KCOM2804-BAOJBJ_01920@MKRSSFIFGTLLLLTAVAFVTDLIWGSLDISPADVLQALTNGSEMQTTNDYVIRNFRLPKALTALFAGAGISIAGLQMQSLFRNPLADTSILGINSGAGLGVALYIMSFTIIPGLSLYSGTADTWGVATAACIGSMLVLLLISAVAAWLRDMVSVLIVGVMVGFLASSFISILQFFSDNEMLKGYLIWSFGSVAGTTWRQLSLMIPIVSGGLFLSMLMPKYMNALNIGENYARSVGIHVERERIILIGITSIITGTITAFTGPIAFLGIAVPHFSRILFKSSDYRILLPGTMLCGALLMLVCDMITQVPGKGFVLPINAITSMIGAPVVIMTIARNRKKRLIFN	.
.	GCA_023822465	W50_BR1	0.W50	BENLHK_05250	CP092050.1	1175412	1176446	+	mmseq.000837.22272.0010	persistent	iron ABC transporter	fepD	iron ABC transporter	.	COG:COG0609,COG:P,RefSeq:WP_005873544.1,SO:0001217,UniParc:UPI00001BEC45,UniRef:UniRef100_Q7MWH0,UniRef:UniRef50_A0A379EAE4,UniRef:UniRef90_Q7MWH0	.	.	.	.	.	.	.	.	>mmseq.000837.22272.0010-W50_BR1-BENLHK_05250@MKRSSFIFGTLLLLTAMAFVTDLIWGSLDISPADVLQALTNGSEMQTTNDYVIRNFRLPKALTALFAGAGISIAGLQMQSLFRNPLADTSILGINSGAGLGVALYIMSFTIIPGLSLHSGTADTWGVATAACIGSMLVLLLISAVAAWLRDMVSVLIVGVMVGFLASSFISILQFFSDNEMLKGYLIWSFGSVAGTTWRQLSLMIPIVSGGLFLSMLMPKYMNALNIGENYARSVGIHVERERIILIGITSIITGTITAFTGPIAFLGIAVPHFSRILFKSSDYRILLPGTMLCGALLMLVCDMITQVPGKGFVLPINAITSMIGAPVVIMTIARNRKKRLIFN	.
.	GCA_021406645	B158	1	BIBBAP_01695	JAEMBJ010000021.1	24489	25523	+	mmseq.000837.22272.0010	persistent	iron ABC transporter	fepD	iron ABC transporter	.	COG:COG0609,COG:P,RefSeq:WP_023846732.1,SO:0001217,UniParc:UPI0003D19F80,UniRef:UniRef100_A0A1R4AD96,UniRef:UniRef50_A0A379EAE4,UniRef:UniRef90_Q7MWH0	.	.	.	.	.	.	.	.	>mmseq.000837.22272.0010-B158-BIBBAP_01695@MKRSSFIFGTLLLLTAMAFVTDLIWGSLDISPADVLQALTNGSEMQTTNDYVIRNFRLPKALTALFAGAGISIAGLQMQSLFRNPLADTSILGINSGAGLGVALYIMSFTIIPGLSLYSGTADTWGVATAACIGSMLVLLLISAVAAWLRDMVSVLIVGVMVGFLASSFISILQFFSDNEMLKGYLIWSFGSVAGTTWRQLSLMIPIVSGGLFLSMLMPKYMNALNIGENYARSVGIHVERERIILIGITSIITGTITAFTGPIAFLGIAVPHFSRILFKSSDYRILLPGTMLCGALLMLVCDMITQVPGKGFVLPINAITSMIGAPVVIMTIARNRKKRLIFN	.
.	GCA_018141805	GMU202011	1	BPGMMO_02050	CP073348.1	468025	469059	-	mmseq.000837.22272.0010	persistent	iron ABC transporter	fepD	iron ABC transporter	.	COG:COG0609,COG:P,RefSeq:WP_097651998.1,SO:0001217,UniParc:UPI000BE7602D,UniRef:UniRef100_UPI000BE7602D,UniRef:UniRef50_A0A379EAE4,UniRef:UniRef90_Q7MWH0	.	.	.	.	.	.	.	.	>mmseq.000837.22272.0010-GMU202011-BPGMMO_02050@MKRSSFMFGTLLLLTAVAFVADLIWGSLDISPAEVLQALTNGSEMQTTNDYVIRNFRLPKALTALFAGAGISIAGLQMQSLFRNPLADTSILGINSGAGLGVALYIMSFTIIPGLSLYSGTADTWGVATAACIGSMLVLLLISAVAAWLRDMVSVLIVGVMVGFLASSFISILQFFSDNEMLKGYLIWSFGSVAGTTWRQLSLMIPIVSGGLFLSMLMPKYMNALNIGENYARSVGIHVERERIILIGITSIITGTITAFTGPIAFLGIAVPHFSRILFKSSDYRILLPGTMLCGALLMLVCDMITQVPGKGFVLPINAITSMIGAPVVIMTIARNRKKRLIFN	.
.	GCA_000010505	ATCC33277	0.ATCC33277	BPIAKI_03295	AP009380.1	746089	747123	-	mmseq.000837.22272.0010	persistent	iron ABC transporter	fepD	iron ABC transporter	.	COG:COG0609,COG:P,RefSeq:WP_012457699.1,SO:0001217,UniParc:UPI000174FB28,UniRef:UniRef100_B2RIL0,UniRef:UniRef50_A0A379EAE4,UniRef:UniRef90_Q7MWH0	.	.	.	.	.	.	.	.	>mmseq.000837.22272.0010-ATCC33277-BPIAKI_03295@MKRSSFIFGTLLLLTAVAFVADLIWGSLDISPADVLQALTNGSEMQTTNDYVIRNFRLPKALTALFAGAGISIAGLQMQSLFRNPLADTSILGINSGAGLGVALYIMSFTIIPGLSLYSGTADTWGVATAACIGSMLVLLLISAVAAWLRDMVSVLIVGVMVGFLASSFISILQFFSDNEMLKGYLIWSFGSVAGTTWRQLSLMIPIVSGGLFLSMLMPKYMNALNIGENYARSVGIHVERERIILIGITSIITGTITAFTGPIAFLGIAVPHFSRILLKSSDYRILLPGTMLCGALLMLVCDMITQVPGKGFVLPINAITSMIGAPVVIMTIARNRKKRLIFN	.
.	GCA_900157285	13_1	1	CBJFEG_07235	FUGG01000023.1	4731	5765	-	mmseq.000837.22272.0010	persistent	iron ABC transporter	fepD	iron ABC transporter	.	COG:COG0609,COG:P,RefSeq:WP_004585196.1,SO:0001217,UniParc:UPI00020F03DB,UniRef:UniRef100_A0A134DQ61,UniRef:UniRef50_A0A379EAE4,UniRef:UniRef90_Q7MWH0	.	.	.	.	.	.	.	.	>mmseq.000837.22272.0010-13_1-CBJFEG_07235@MKRSSFIFGTLLLLTAVAFVTDLIWGSLDISPADVLQALTNGSEMQTTNDYVIRNFRLPKALTALFAGAGISIAGLQMQSLFRNPLADTSILGINSGAGLGVALYIMSFTIIPGLSLYSGTADTWGVATAACIGSMLVLLLISAVAAWLRDMVSVLIVGVMVGFLASSFISILQFFSDNEMLKGYLIWSFGSVAGTTWRQLSLMIPIVSGGLFLSMLMPKYMNALNIGENYARSVGIHVERERIILIGITSIITGTITAFTGPIAFLGIAVPHFSRILFKSSDYRILLPGTMLCGALLMLVCDMITQVPGKGFVLPINAITSMIGAPVVIMTIARNRKKRLIFN	.
.	GCA_900157295	11A	1	CBNBBD_06110	FUFE01000077.1	4942	5976	-	mmseq.000837.22272.0010	persistent	iron ABC transporter	fepD	iron ABC transporter	.	COG:COG0609,COG:P,RefSeq:WP_004585196.1,SO:0001217,UniParc:UPI00020F03DB,UniRef:UniRef100_A0A134DQ61,UniRef:UniRef50_A0A379EAE4,UniRef:UniRef90_Q7MWH0	.	.	.	.	.	.	.	.	>mmseq.000837.22272.0010-11A-CBNBBD_06110@MKRSSFIFGTLLLLTAVAFVTDLIWGSLDISPADVLQALTNGSEMQTTNDYVIRNFRLPKALTALFAGAGISIAGLQMQSLFRNPLADTSILGINSGAGLGVALYIMSFTIIPGLSLYSGTADTWGVATAACIGSMLVLLLISAVAAWLRDMVSVLIVGVMVGFLASSFISILQFFSDNEMLKGYLIWSFGSVAGTTWRQLSLMIPIVSGGLFLSMLMPKYMNALNIGENYARSVGIHVERERIILIGITSIITGTITAFTGPIAFLGIAVPHFSRILFKSSDYRILLPGTMLCGALLMLVCDMITQVPGKGFVLPINAITSMIGAPVVIMTIARNRKKRLIFN	.
.	GCA_001274615	AJW4	1	CELAOB_06185	CP011996.1	1402406	1403440	+	mmseq.000837.22272.0010	persistent	iron ABC transporter	fepD	iron ABC transporter	.	COG:COG0609,COG:P,RefSeq:WP_053444313.1,SO:0001217,UniParc:UPI0006AA3CB8,UniRef:UniRef100_A0A0K2J5W5,UniRef:UniRef50_A0A379EAE4,UniRef:UniRef90_Q7MWH0	.	.	.	.	.	.	.	.	>mmseq.000837.22272.0010-AJW4-CELAOB_06185@MKRSSFIFGTLLLLTAVAFVTDLIWGSLDISPADVLQALTNGSEMQTTNDYVIRNFRLPKALTALFAGAGISIAGLQMQSLFRNPLADTSILGINSGAGLGVALYIMSFTIIPGLSLHSGTADTWGVATAACIGSMLVLLLISAVAAWLRDMVSVLIVGVMVGFLASSFISILQFFSDNEMLKGYLIWSFGSVAGTTWRQLSLMIPIVSGGLFLSMLMPKYMNALNIGENYARSVGIHVERERIILIGITSIITGTITAFTGPIAFLGIAVPHFSRILFKSSDYRILLPGTMLCGALLMLVCDMITQVPGKGFVLPINAITSMIGAPVVIMTIARNRKKRLIFN	.
.	GCA_900157255	ATCC49417	0.ATCC49417	CELFKG_09820	FUFH01000037.1	2482	3516	+	mmseq.000837.22272.0010	persistent	iron ABC transporter	fepD	iron ABC transporter	.	COG:COG0609,COG:P,RefSeq:WP_023846732.1,SO:0001217,UniParc:UPI0003D19F80,UniRef:UniRef100_A0A1R4AD96,UniRef:UniRef50_A0A379EAE4,UniRef:UniRef90_Q7MWH0	.	.	.	.	.	.	.	.	>mmseq.000837.22272.0010-ATCC49417-CELFKG_09820@MKRSSFIFGTLLLLTAMAFVTDLIWGSLDISPADVLQALTNGSEMQTTNDYVIRNFRLPKALTALFAGAGISIAGLQMQSLFRNPLADTSILGINSGAGLGVALYIMSFTIIPGLSLYSGTADTWGVATAACIGSMLVLLLISAVAAWLRDMVSVLIVGVMVGFLASSFISILQFFSDNEMLKGYLIWSFGSVAGTTWRQLSLMIPIVSGGLFLSMLMPKYMNALNIGENYARSVGIHVERERIILIGITSIITGTITAFTGPIAFLGIAVPHFSRILFKSSDYRILLPGTMLCGALLMLVCDMITQVPGKGFVLPINAITSMIGAPVVIMTIARNRKKRLIFN	.
.	GCA_001553795	MP4_504	1	CHHLLH_03345	LOEL01000012.1	40398	41432	-	mmseq.000837.22272.0010	persistent	iron ABC transporter	fepD	iron ABC transporter	.	COG:COG0609,COG:P,RefSeq:WP_004585196.1,SO:0001217,UniParc:UPI00020F03DB,UniRef:UniRef100_A0A134DQ61,UniRef:UniRef50_A0A379EAE4,UniRef:UniRef90_Q7MWH0	.	.	.	.	.	.	.	.	>mmseq.000837.22272.0010-MP4_504-CHHLLH_03345@MKRSSFIFGTLLLLTAVAFVTDLIWGSLDISPADVLQALTNGSEMQTTNDYVIRNFRLPKALTALFAGAGISIAGLQMQSLFRNPLADTSILGINSGAGLGVALYIMSFTIIPGLSLYSGTADTWGVATAACIGSMLVLLLISAVAAWLRDMVSVLIVGVMVGFLASSFISILQFFSDNEMLKGYLIWSFGSVAGTTWRQLSLMIPIVSGGLFLSMLMPKYMNALNIGENYARSVGIHVERERIILIGITSIITGTITAFTGPIAFLGIAVPHFSRILFKSSDYRILLPGTMLCGALLMLVCDMITQVPGKGFVLPINAITSMIGAPVVIMTIARNRKKRLIFN	.
.	GCA_002529285	WW2931	1	CPDFBG_00280	NSLR01000011.1	5185	6219	-	mmseq.000837.22272.0010	persistent	iron ABC transporter	fepD	iron ABC transporter	.	COG:COG0609,COG:P,RefSeq:WP_054191522.1,SO:0001217,UniParc:UPI0006BA9C61,UniRef:UniRef100_UPI0006BA9C61,UniRef:UniRef50_A0A379EAE4,UniRef:UniRef90_Q7MWH0	.	.	.	.	.	.	.	.	>mmseq.000837.22272.0010-WW2931-CPDFBG_00280@MKRSSFIFGTLLLLTAMAFLTDLIWGSLDISPADVLQALTNGSEMQTTNDYVIRNFRLPKALTALFAGAGISIAGLQMQSLFRNPLADTSILGINSGAGLGVALYIMSFTIIPGLSLYSGTADTWGVATAACIGSMLVLLLISAVAAWLRDMVSVLIVGVMVGFLASSFISILQFFSDNEMLKGYLIWSFGSVAGTTWRQLSLMIPIVSGGLFLSMLMPKYMNALNIGENYARSVGIHVERERIILIGITSIITGTITAFTGPIAFLGIAVPHFSRILFKSSDYRILLPGTMLCGALLMLVCDMITQVPGKGFVLPINAITSMIGAPVVIMTIARNRKKRLIFN	.
.	GCA_021406785	1436	1	DBINCG_05495	JAEMBQ010000024.1	5143	6177	-	mmseq.000837.22272.0010	persistent	iron ABC transporter	fepD	iron ABC transporter	.	COG:COG0609,COG:P,RefSeq:WP_004585196.1,SO:0001217,UniParc:UPI00020F03DB,UniRef:UniRef100_A0A134DQ61,UniRef:UniRef50_A0A379EAE4,UniRef:UniRef90_Q7MWH0	.	.	.	.	.	.	.	.	>mmseq.000837.22272.0010-1436-DBINCG_05495@MKRSSFIFGTLLLLTAVAFVTDLIWGSLDISPADVLQALTNGSEMQTTNDYVIRNFRLPKALTALFAGAGISIAGLQMQSLFRNPLADTSILGINSGAGLGVALYIMSFTIIPGLSLYSGTADTWGVATAACIGSMLVLLLISAVAAWLRDMVSVLIVGVMVGFLASSFISILQFFSDNEMLKGYLIWSFGSVAGTTWRQLSLMIPIVSGGLFLSMLMPKYMNALNIGENYARSVGIHVERERIILIGITSIITGTITAFTGPIAFLGIAVPHFSRILFKSSDYRILLPGTMLCGALLMLVCDMITQVPGKGFVLPINAITSMIGAPVVIMTIARNRKKRLIFN	.
.	GCA_021406795	D83T3	1	DBKMMK_00020	JAEMBP010000004.1	4995	6029	-	mmseq.000837.22272.0010	persistent	iron ABC transporter	fepD	iron ABC transporter	.	COG:COG0609,COG:P,RefSeq:WP_004585196.1,SO:0001217,UniParc:UPI00020F03DB,UniRef:UniRef100_A0A134DQ61,UniRef:UniRef50_A0A379EAE4,UniRef:UniRef90_Q7MWH0	.	.	.	.	.	.	.	.	>mmseq.000837.22272.0010-D83T3-DBKMMK_00020@MKRSSFIFGTLLLLTAVAFVTDLIWGSLDISPADVLQALTNGSEMQTTNDYVIRNFRLPKALTALFAGAGISIAGLQMQSLFRNPLADTSILGINSGAGLGVALYIMSFTIIPGLSLYSGTADTWGVATAACIGSMLVLLLISAVAAWLRDMVSVLIVGVMVGFLASSFISILQFFSDNEMLKGYLIWSFGSVAGTTWRQLSLMIPIVSGGLFLSMLMPKYMNALNIGENYARSVGIHVERERIILIGITSIITGTITAFTGPIAFLGIAVPHFSRILFKSSDYRILLPGTMLCGALLMLVCDMITQVPGKGFVLPINAITSMIGAPVVIMTIARNRKKRLIFN	.
.	GCA_018141765	LyG_1	1	DDLCJE_03470	CP073349.1	784725	785759	-	mmseq.000837.22272.0010	persistent	iron ABC transporter	fepD	iron ABC transporter	.	COG:COG0609,COG:P,RefSeq:WP_021666016.1,SO:0001217,UniParc:UPI0003AD5940,UniRef:UniRef100_A0A0E2LN43,UniRef:UniRef50_A0A379EAE4,UniRef:UniRef90_Q7MWH0	.	.	.	.	.	.	.	.	>mmseq.000837.22272.0010-LyG_1-DDLCJE_03470@MKRSSFIFGTLLLLTAVAFVADLIWGSLDISPADVLQALTNGSEMQTTNDYVIRNFRLPKALTALFAGAGISIAGLQMQSLFRNPLADTSILGINSGAGLGVALYIMSFTIIPGLSLYSGTADTWGVATAACIGSMLVLLLISAVAAWLRDMVSVLIVGVMVGFLASSFISILQFFSDNEMLKGYLIWSFGSVAGTTWRQLSLMIPIVSGGLFLSMLMPKYMNALNIGENYARSVGIHVERERIILIGITSIITGTITAFTGPIAFLGIAVPHFSRILFKSSDYRILLPGTMLCGALLMLVCDMITQVPGKGFVLPINAITSMIGAPVVIMTIARNRKKRLIFN	.
.	GCA_002529425	WW2096	1	DEBNHJ_02265	NSLX01000001.1	83727	84761	-	mmseq.000837.22272.0010	persistent	iron ABC transporter	fepD	iron ABC transporter	.	COG:COG0609,COG:P,RefSeq:WP_097651998.1,SO:0001217,UniParc:UPI000BE7602D,UniRef:UniRef100_UPI000BE7602D,UniRef:UniRef50_A0A379EAE4,UniRef:UniRef90_Q7MWH0	.	.	.	.	.	.	.	.	>mmseq.000837.22272.0010-WW2096-DEBNHJ_02265@MKRSSFMFGTLLLLTAVAFVADLIWGSLDISPAEVLQALTNGSEMQTTNDYVIRNFRLPKALTALFAGAGISIAGLQMQSLFRNPLADTSILGINSGAGLGVALYIMSFTIIPGLSLYSGTADTWGVATAACIGSMLVLLLISAVAAWLRDMVSVLIVGVMVGFLASSFISILQFFSDNEMLKGYLIWSFGSVAGTTWRQLSLMIPIVSGGLFLSMLMPKYMNALNIGENYARSVGIHVERERIILIGITSIITGTITAFTGPIAFLGIAVPHFSRILFKSSDYRILLPGTMLCGALLMLVCDMITQVPGKGFVLPINAITSMIGAPVVIMTIARNRKKRLIFN	.
.	GCA_021406745	B42	1	DFHDII_08905	JAEMBK010000003.1	117976	119010	+	mmseq.000837.22272.0010	persistent	iron ABC transporter	fepD	iron ABC transporter	.	COG:COG0609,COG:P,RefSeq:WP_234222342.1,SO:0001217,UniParc:UPI001F33B25A,UniRef:UniRef100_UPI001F33B25A,UniRef:UniRef50_A0A379EAE4,UniRef:UniRef90_Q7MWH0	.	.	.	.	.	.	.	.	>mmseq.000837.22272.0010-B42-DFHDII_08905@MKRSSFIFGTLLLLTAVAFVTDLIWGSLDISPADVLQALTNGSEMQTTNDYVIRNFRLPKALTALFAGAGISIAGLQMQSLFRNPLADTSILGINSGAGLGVALYIMSFTIIPGLSLYSGTADTWGVATTACIGSMLVLLLISAVAAWLRDMVSVLIVGVMVGFLASSFISILQFFSDNEMLKGYLIWSFGSVAGTTWRQLSLMIPIVSGGLFLSMLMPKYMNALNIGENYARSVGIHVERERIILIGITSIITGTITAFTGPIAFLGIAVPHFSRILFKSSDYRILLPGTMLCGALLMLVCDMITQVPGKGFVLPINAITSMIGAPVVIMTIARNRKKRLIFN	.
.	GCA_000739415	HG66	1	DKAHGB_08740	CP007756.1	1991131	1992165	+	mmseq.000837.22272.0010	persistent	iron ABC transporter	fepD	iron ABC transporter	.	COG:COG0609,COG:P,RefSeq:WP_012457699.1,SO:0001217,UniParc:UPI000174FB28,UniRef:UniRef100_B2RIL0,UniRef:UniRef50_A0A379EAE4,UniRef:UniRef90_Q7MWH0	.	.	.	.	.	.	.	.	>mmseq.000837.22272.0010-HG66-DKAHGB_08740@MKRSSFIFGTLLLLTAVAFVADLIWGSLDISPADVLQALTNGSEMQTTNDYVIRNFRLPKALTALFAGAGISIAGLQMQSLFRNPLADTSILGINSGAGLGVALYIMSFTIIPGLSLYSGTADTWGVATAACIGSMLVLLLISAVAAWLRDMVSVLIVGVMVGFLASSFISILQFFSDNEMLKGYLIWSFGSVAGTTWRQLSLMIPIVSGGLFLSMLMPKYMNALNIGENYARSVGIHVERERIILIGITSIITGTITAFTGPIAFLGIAVPHFSRILLKSSDYRILLPGTMLCGALLMLVCDMITQVPGKGFVLPINAITSMIGAPVVIMTIARNRKKRLIFN	.
.	GCA_002208045	SJD12	1	DLMHKF_01990	KZ253975.1	4656	5690	-	mmseq.000837.22272.0010	persistent	iron ABC transporter	fepD	iron ABC transporter	.	COG:COG0609,COG:P,RefSeq:WP_004585196.1,SO:0001217,UniParc:UPI00020F03DB,UniRef:UniRef100_A0A134DQ61,UniRef:UniRef50_A0A379EAE4,UniRef:UniRef90_Q7MWH0	.	.	.	.	.	.	.	.	>mmseq.000837.22272.0010-SJD12-DLMHKF_01990@MKRSSFIFGTLLLLTAVAFVTDLIWGSLDISPADVLQALTNGSEMQTTNDYVIRNFRLPKALTALFAGAGISIAGLQMQSLFRNPLADTSILGINSGAGLGVALYIMSFTIIPGLSLYSGTADTWGVATAACIGSMLVLLLISAVAAWLRDMVSVLIVGVMVGFLASSFISILQFFSDNEMLKGYLIWSFGSVAGTTWRQLSLMIPIVSGGLFLSMLMPKYMNALNIGENYARSVGIHVERERIILIGITSIITGTITAFTGPIAFLGIAVPHFSRILFKSSDYRILLPGTMLCGALLMLVCDMITQVPGKGFVLPINAITSMIGAPVVIMTIARNRKKRLIFN	.
.	GCA_000270225	TDC60	0.TDC60	EBIEGD_07985	AP012203.1	1838676	1839710	-	mmseq.000837.22272.0010	persistent	iron ABC transporter	fepD	iron ABC transporter	.	COG:COG0609,COG:P,RefSeq:WP_004585196.1,SO:0001217,UniParc:UPI00020F03DB,UniRef:UniRef100_A0A134DQ61,UniRef:UniRef50_A0A379EAE4,UniRef:UniRef90_Q7MWH0	.	.	.	.	.	.	.	.	>mmseq.000837.22272.0010-TDC60-EBIEGD_07985@MKRSSFIFGTLLLLTAVAFVTDLIWGSLDISPADVLQALTNGSEMQTTNDYVIRNFRLPKALTALFAGAGISIAGLQMQSLFRNPLADTSILGINSGAGLGVALYIMSFTIIPGLSLYSGTADTWGVATAACIGSMLVLLLISAVAAWLRDMVSVLIVGVMVGFLASSFISILQFFSDNEMLKGYLIWSFGSVAGTTWRQLSLMIPIVSGGLFLSMLMPKYMNALNIGENYARSVGIHVERERIILIGITSIITGTITAFTGPIAFLGIAVPHFSRILFKSSDYRILLPGTMLCGALLMLVCDMITQVPGKGFVLPINAITSMIGAPVVIMTIARNRKKRLIFN	.
.	GCA_900157235	SU60	1	EBNECJ_02415	FUFI01000014.1	51453	52487	+	mmseq.000837.22272.0010	persistent	iron ABC transporter	fepD	iron ABC transporter	.	COG:COG0609,COG:P,RefSeq:WP_023846732.1,SO:0001217,UniParc:UPI0003D19F80,UniRef:UniRef100_A0A1R4AD96,UniRef:UniRef50_A0A379EAE4,UniRef:UniRef90_Q7MWH0	.	.	.	.	.	.	.	.	>mmseq.000837.22272.0010-SU60-EBNECJ_02415@MKRSSFIFGTLLLLTAMAFVTDLIWGSLDISPADVLQALTNGSEMQTTNDYVIRNFRLPKALTALFAGAGISIAGLQMQSLFRNPLADTSILGINSGAGLGVALYIMSFTIIPGLSLYSGTADTWGVATAACIGSMLVLLLISAVAAWLRDMVSVLIVGVMVGFLASSFISILQFFSDNEMLKGYLIWSFGSVAGTTWRQLSLMIPIVSGGLFLSMLMPKYMNALNIGENYARSVGIHVERERIILIGITSIITGTITAFTGPIAFLGIAVPHFSRILFKSSDYRILLPGTMLCGALLMLVCDMITQVPGKGFVLPINAITSMIGAPVVIMTIARNRKKRLIFN	.
.	GCA_021406705	TV14	1	ECNGJM_05890	JAEMBM010000001.1	137343	138377	+	mmseq.000837.22272.0010	persistent	iron ABC transporter	fepD	iron ABC transporter	.	COG:COG0609,COG:P,RefSeq:WP_023846732.1,SO:0001217,UniParc:UPI0003D19F80,UniRef:UniRef100_A0A1R4AD96,UniRef:UniRef50_A0A379EAE4,UniRef:UniRef90_Q7MWH0	.	.	.	.	.	.	.	.	>mmseq.000837.22272.0010-TV14-ECNGJM_05890@MKRSSFIFGTLLLLTAMAFVTDLIWGSLDISPADVLQALTNGSEMQTTNDYVIRNFRLPKALTALFAGAGISIAGLQMQSLFRNPLADTSILGINSGAGLGVALYIMSFTIIPGLSLYSGTADTWGVATAACIGSMLVLLLISAVAAWLRDMVSVLIVGVMVGFLASSFISILQFFSDNEMLKGYLIWSFGSVAGTTWRQLSLMIPIVSGGLFLSMLMPKYMNALNIGENYARSVGIHVERERIILIGITSIITGTITAFTGPIAFLGIAVPHFSRILFKSSDYRILLPGTMLCGALLMLVCDMITQVPGKGFVLPINAITSMIGAPVVIMTIARNRKKRLIFN	.
.	GCA_900157215	3_3	1	EDJJEK_00315	FUFB01000070.1	66885	67919	+	mmseq.000837.22272.0010	persistent	iron ABC transporter	fepD	iron ABC transporter	.	COG:COG0609,COG:P,RefSeq:WP_012457699.1,SO:0001217,UniParc:UPI000174FB28,UniRef:UniRef100_B2RIL0,UniRef:UniRef50_A0A379EAE4,UniRef:UniRef90_Q7MWH0	.	.	.	.	.	.	.	.	>mmseq.000837.22272.0010-3_3-EDJJEK_00315@MKRSSFIFGTLLLLTAVAFVADLIWGSLDISPADVLQALTNGSEMQTTNDYVIRNFRLPKALTALFAGAGISIAGLQMQSLFRNPLADTSILGINSGAGLGVALYIMSFTIIPGLSLYSGTADTWGVATAACIGSMLVLLLISAVAAWLRDMVSVLIVGVMVGFLASSFISILQFFSDNEMLKGYLIWSFGSVAGTTWRQLSLMIPIVSGGLFLSMLMPKYMNALNIGENYARSVGIHVERERIILIGITSIITGTITAFTGPIAFLGIAVPHFSRILLKSSDYRILLPGTMLCGALLMLVCDMITQVPGKGFVLPINAITSMIGAPVVIMTIARNRKKRLIFN	.
.	GCA_002753935	KCOM3131	1	EEHLOA_01000	CP024596.1	243851	244885	+	mmseq.000837.22272.0010	persistent	iron ABC transporter	fepD	iron ABC transporter	.	COG:COG0609,COG:P,RefSeq:WP_023846732.1,SO:0001217,UniParc:UPI0003D19F80,UniRef:UniRef100_A0A1R4AD96,UniRef:UniRef50_A0A379EAE4,UniRef:UniRef90_Q7MWH0	.	.	.	.	.	.	.	.	>mmseq.000837.22272.0010-KCOM3131-EEHLOA_01000@MKRSSFIFGTLLLLTAMAFVTDLIWGSLDISPADVLQALTNGSEMQTTNDYVIRNFRLPKALTALFAGAGISIAGLQMQSLFRNPLADTSILGINSGAGLGVALYIMSFTIIPGLSLYSGTADTWGVATAACIGSMLVLLLISAVAAWLRDMVSVLIVGVMVGFLASSFISILQFFSDNEMLKGYLIWSFGSVAGTTWRQLSLMIPIVSGGLFLSMLMPKYMNALNIGENYARSVGIHVERERIILIGITSIITGTITAFTGPIAFLGIAVPHFSRILFKSSDYRILLPGTMLCGALLMLVCDMITQVPGKGFVLPINAITSMIGAPVVIMTIARNRKKRLIFN	.
.	GCA_002892555	TDC60	1	EGHGLF_01780	CP025931.1	438273	439307	-	mmseq.000837.22272.0010	persistent	iron ABC transporter	fepD	iron ABC transporter	.	COG:COG0609,COG:P,RefSeq:WP_004585196.1,SO:0001217,UniParc:UPI00020F03DB,UniRef:UniRef100_A0A134DQ61,UniRef:UniRef50_A0A379EAE4,UniRef:UniRef90_Q7MWH0	.	.	.	.	.	.	.	.	>mmseq.000837.22272.0010-TDC60-EGHGLF_01780@MKRSSFIFGTLLLLTAVAFVTDLIWGSLDISPADVLQALTNGSEMQTTNDYVIRNFRLPKALTALFAGAGISIAGLQMQSLFRNPLADTSILGINSGAGLGVALYIMSFTIIPGLSLYSGTADTWGVATAACIGSMLVLLLISAVAAWLRDMVSVLIVGVMVGFLASSFISILQFFSDNEMLKGYLIWSFGSVAGTTWRQLSLMIPIVSGGLFLSMLMPKYMNALNIGENYARSVGIHVERERIILIGITSIITGTITAFTGPIAFLGIAVPHFSRILFKSSDYRILLPGTMLCGALLMLVCDMITQVPGKGFVLPINAITSMIGAPVVIMTIARNRKKRLIFN	.
.	GCA_002754115	KCOM2796	1	EIGBFJ_00485	CP024597.1	105767	106801	+	mmseq.000837.22272.0010	persistent	iron ABC transporter	fepD	iron ABC transporter	.	COG:COG0609,COG:P,RefSeq:WP_004585196.1,SO:0001217,UniParc:UPI00020F03DB,UniRef:UniRef100_A0A134DQ61,UniRef:UniRef50_A0A379EAE4,UniRef:UniRef90_Q7MWH0	.	.	.	.	.	.	.	.	>mmseq.000837.22272.0010-KCOM2796-EIGBFJ_00485@MKRSSFIFGTLLLLTAVAFVTDLIWGSLDISPADVLQALTNGSEMQTTNDYVIRNFRLPKALTALFAGAGISIAGLQMQSLFRNPLADTSILGINSGAGLGVALYIMSFTIIPGLSLYSGTADTWGVATAACIGSMLVLLLISAVAAWLRDMVSVLIVGVMVGFLASSFISILQFFSDNEMLKGYLIWSFGSVAGTTWRQLSLMIPIVSGGLFLSMLMPKYMNALNIGENYARSVGIHVERERIILIGITSIITGTITAFTGPIAFLGIAVPHFSRILFKSSDYRILLPGTMLCGALLMLVCDMITQVPGKGFVLPINAITSMIGAPVVIMTIARNRKKRLIFN	.
.	GCA_002753955	KCOM2799	1	EJDCDG_03855	CP024601.1	823654	824688	+	mmseq.000837.22272.0010	persistent	iron ABC transporter	fepD	iron ABC transporter	.	COG:COG0609,COG:P,RefSeq:WP_023846732.1,SO:0001217,UniParc:UPI0003D19F80,UniRef:UniRef100_A0A1R4AD96,UniRef:UniRef50_A0A379EAE4,UniRef:UniRef90_Q7MWH0	.	.	.	.	.	.	.	.	>mmseq.000837.22272.0010-KCOM2799-EJDCDG_03855@MKRSSFIFGTLLLLTAMAFVTDLIWGSLDISPADVLQALTNGSEMQTTNDYVIRNFRLPKALTALFAGAGISIAGLQMQSLFRNPLADTSILGINSGAGLGVALYIMSFTIIPGLSLYSGTADTWGVATAACIGSMLVLLLISAVAAWLRDMVSVLIVGVMVGFLASSFISILQFFSDNEMLKGYLIWSFGSVAGTTWRQLSLMIPIVSGGLFLSMLMPKYMNALNIGENYARSVGIHVERERIILIGITSIITGTITAFTGPIAFLGIAVPHFSRILFKSSDYRILLPGTMLCGALLMLVCDMITQVPGKGFVLPINAITSMIGAPVVIMTIARNRKKRLIFN	.
.	GCA_021406725	Kyudai_3	1	EKGNAF_05820	JAEMBO010000005.1	78871	79905	+	mmseq.000837.22272.0010	persistent	iron ABC transporter	fepD	iron ABC transporter	.	COG:COG0609,COG:P,RefSeq:WP_004585196.1,SO:0001217,UniParc:UPI00020F03DB,UniRef:UniRef100_A0A134DQ61,UniRef:UniRef50_A0A379EAE4,UniRef:UniRef90_Q7MWH0	.	.	.	.	.	.	.	.	>mmseq.000837.22272.0010-Kyudai_3-EKGNAF_05820@MKRSSFIFGTLLLLTAVAFVTDLIWGSLDISPADVLQALTNGSEMQTTNDYVIRNFRLPKALTALFAGAGISIAGLQMQSLFRNPLADTSILGINSGAGLGVALYIMSFTIIPGLSLYSGTADTWGVATAACIGSMLVLLLISAVAAWLRDMVSVLIVGVMVGFLASSFISILQFFSDNEMLKGYLIWSFGSVAGTTWRQLSLMIPIVSGGLFLSMLMPKYMNALNIGENYARSVGIHVERERIILIGITSIITGTITAFTGPIAFLGIAVPHFSRILFKSSDYRILLPGTMLCGALLMLVCDMITQVPGKGFVLPINAITSMIGAPVVIMTIARNRKKRLIFN	.
.	GCA_001263815	A7436	1	EMNIEE_06505	CP011995.1	1463787	1464821	+	mmseq.000837.22272.0010	persistent	iron ABC transporter	fepD	iron ABC transporter	.	COG:COG0609,COG:P,RefSeq:WP_005873544.1,SO:0001217,UniParc:UPI00001BEC45,UniRef:UniRef100_Q7MWH0,UniRef:UniRef50_A0A379EAE4,UniRef:UniRef90_Q7MWH0	.	.	.	.	.	.	.	.	>mmseq.000837.22272.0010-A7436-EMNIEE_06505@MKRSSFIFGTLLLLTAMAFVTDLIWGSLDISPADVLQALTNGSEMQTTNDYVIRNFRLPKALTALFAGAGISIAGLQMQSLFRNPLADTSILGINSGAGLGVALYIMSFTIIPGLSLHSGTADTWGVATAACIGSMLVLLLISAVAAWLRDMVSVLIVGVMVGFLASSFISILQFFSDNEMLKGYLIWSFGSVAGTTWRQLSLMIPIVSGGLFLSMLMPKYMNALNIGENYARSVGIHVERERIILIGITSIITGTITAFTGPIAFLGIAVPHFSRILFKSSDYRILLPGTMLCGALLMLVCDMITQVPGKGFVLPINAITSMIGAPVVIMTIARNRKKRLIFN	.
.	GCA_002206065	SJD5	1	EONHNM_08510	ASYN01000163.1	1409	2443	-	mmseq.000837.22272.0010	persistent	iron ABC transporter	fepD	iron ABC transporter	.	COG:COG0609,COG:P,RefSeq:WP_023846732.1,SO:0001217,UniParc:UPI0003D19F80,UniRef:UniRef100_A0A1R4AD96,UniRef:UniRef50_A0A379EAE4,UniRef:UniRef90_Q7MWH0	.	.	.	.	.	.	.	.	>mmseq.000837.22272.0010-SJD5-EONHNM_08510@MKRSSFIFGTLLLLTAMAFVTDLIWGSLDISPADVLQALTNGSEMQTTNDYVIRNFRLPKALTALFAGAGISIAGLQMQSLFRNPLADTSILGINSGAGLGVALYIMSFTIIPGLSLYSGTADTWGVATAACIGSMLVLLLISAVAAWLRDMVSVLIVGVMVGFLASSFISILQFFSDNEMLKGYLIWSFGSVAGTTWRQLSLMIPIVSGGLFLSMLMPKYMNALNIGENYARSVGIHVERERIILIGITSIITGTITAFTGPIAFLGIAVPHFSRILFKSSDYRILLPGTMLCGALLMLVCDMITQVPGKGFVLPINAITSMIGAPVVIMTIARNRKKRLIFN	.
.	GCA_021406685	1439	1	FAOOGE_00830	JAEMBL010000006.1	4835	5869	-	mmseq.000837.22272.0010	persistent	iron ABC transporter	fepD	iron ABC transporter	.	COG:COG0609,COG:P,RefSeq:WP_004585196.1,SO:0001217,UniParc:UPI00020F03DB,UniRef:UniRef100_A0A134DQ61,UniRef:UniRef50_A0A379EAE4,UniRef:UniRef90_Q7MWH0	.	.	.	.	.	.	.	.	>mmseq.000837.22272.0010-1439-FAOOGE_00830@MKRSSFIFGTLLLLTAVAFVTDLIWGSLDISPADVLQALTNGSEMQTTNDYVIRNFRLPKALTALFAGAGISIAGLQMQSLFRNPLADTSILGINSGAGLGVALYIMSFTIIPGLSLYSGTADTWGVATAACIGSMLVLLLISAVAAWLRDMVSVLIVGVMVGFLASSFISILQFFSDNEMLKGYLIWSFGSVAGTTWRQLSLMIPIVSGGLFLSMLMPKYMNALNIGENYARSVGIHVERERIILIGITSIITGTITAFTGPIAFLGIAVPHFSRILFKSSDYRILLPGTMLCGALLMLVCDMITQVPGKGFVLPINAITSMIGAPVVIMTIARNRKKRLIFN	.
.	GCA_002529185	WW2866	1	FBOPMI_04755	NSLV01000002.1	46089	47123	-	mmseq.000837.22272.0010	persistent	iron ABC transporter	fepD	iron ABC transporter	.	COG:COG0609,COG:P,RefSeq:WP_004585196.1,SO:0001217,UniParc:UPI00020F03DB,UniRef:UniRef100_A0A134DQ61,UniRef:UniRef50_A0A379EAE4,UniRef:UniRef90_Q7MWH0	.	.	.	.	.	.	.	.	>mmseq.000837.22272.0010-WW2866-FBOPMI_04755@MKRSSFIFGTLLLLTAVAFVTDLIWGSLDISPADVLQALTNGSEMQTTNDYVIRNFRLPKALTALFAGAGISIAGLQMQSLFRNPLADTSILGINSGAGLGVALYIMSFTIIPGLSLYSGTADTWGVATAACIGSMLVLLLISAVAAWLRDMVSVLIVGVMVGFLASSFISILQFFSDNEMLKGYLIWSFGSVAGTTWRQLSLMIPIVSGGLFLSMLMPKYMNALNIGENYARSVGIHVERERIILIGITSIITGTITAFTGPIAFLGIAVPHFSRILFKSSDYRILLPGTMLCGALLMLVCDMITQVPGKGFVLPINAITSMIGAPVVIMTIARNRKKRLIFN	.
.	GCA_002753975	KCOM2801	1	FFHFOF_04440	CP024600.1	1031168	1032202	-	mmseq.000837.22272.0010	persistent	iron ABC transporter	fepD	iron ABC transporter	.	COG:COG0609,COG:P,RefSeq:WP_004585196.1,SO:0001217,UniParc:UPI00020F03DB,UniRef:UniRef100_A0A134DQ61,UniRef:UniRef50_A0A379EAE4,UniRef:UniRef90_Q7MWH0	.	.	.	.	.	.	.	.	>mmseq.000837.22272.0010-KCOM2801-FFHFOF_04440@MKRSSFIFGTLLLLTAVAFVTDLIWGSLDISPADVLQALTNGSEMQTTNDYVIRNFRLPKALTALFAGAGISIAGLQMQSLFRNPLADTSILGINSGAGLGVALYIMSFTIIPGLSLYSGTADTWGVATAACIGSMLVLLLISAVAAWLRDMVSVLIVGVMVGFLASSFISILQFFSDNEMLKGYLIWSFGSVAGTTWRQLSLMIPIVSGGLFLSMLMPKYMNALNIGENYARSVGIHVERERIILIGITSIITGTITAFTGPIAFLGIAVPHFSRILFKSSDYRILLPGTMLCGALLMLVCDMITQVPGKGFVLPINAITSMIGAPVVIMTIARNRKKRLIFN	.
.	GCA_001297745	Ando	1	FHNEMO_08555	BCBV01000105.1	4728	5762	-	mmseq.000837.22272.0010	persistent	iron ABC transporter	fepD	iron ABC transporter	.	COG:COG0609,COG:P,RefSeq:WP_054191522.1,SO:0001217,UniParc:UPI0006BA9C61,UniRef:UniRef100_UPI0006BA9C61,UniRef:UniRef50_A0A379EAE4,UniRef:UniRef90_Q7MWH0	.	.	.	.	.	.	.	.	>mmseq.000837.22272.0010-Ando-FHNEMO_08555@MKRSSFIFGTLLLLTAMAFLTDLIWGSLDISPADVLQALTNGSEMQTTNDYVIRNFRLPKALTALFAGAGISIAGLQMQSLFRNPLADTSILGINSGAGLGVALYIMSFTIIPGLSLYSGTADTWGVATAACIGSMLVLLLISAVAAWLRDMVSVLIVGVMVGFLASSFISILQFFSDNEMLKGYLIWSFGSVAGTTWRQLSLMIPIVSGGLFLSMLMPKYMNALNIGENYARSVGIHVERERIILIGITSIITGTITAFTGPIAFLGIAVPHFSRILFKSSDYRILLPGTMLCGALLMLVCDMITQVPGKGFVLPINAITSMIGAPVVIMTIARNRKKRLIFN	.
.	GCA_000007585	W83	0.W83	FKAIPG_02910	AE015924.1	699169	700203	-	mmseq.000837.22272.0010	persistent	iron ABC transporter	fepD	iron ABC transporter	.	COG:COG0609,COG:P,RefSeq:WP_005873544.1,SO:0001217,UniParc:UPI00001BEC45,UniRef:UniRef100_Q7MWH0,UniRef:UniRef50_A0A379EAE4,UniRef:UniRef90_Q7MWH0	.	.	.	.	.	.	.	.	>mmseq.000837.22272.0010-W83-FKAIPG_02910@MKRSSFIFGTLLLLTAMAFVTDLIWGSLDISPADVLQALTNGSEMQTTNDYVIRNFRLPKALTALFAGAGISIAGLQMQSLFRNPLADTSILGINSGAGLGVALYIMSFTIIPGLSLHSGTADTWGVATAACIGSMLVLLLISAVAAWLRDMVSVLIVGVMVGFLASSFISILQFFSDNEMLKGYLIWSFGSVAGTTWRQLSLMIPIVSGGLFLSMLMPKYMNALNIGENYARSVGIHVERERIILIGITSIITGTITAFTGPIAFLGIAVPHFSRILFKSSDYRILLPGTMLCGALLMLVCDMITQVPGKGFVLPINAITSMIGAPVVIMTIARNRKKRLIFN	.
.	GCA_002754015	KCOM2802	1	GHBHDG_09550	CP024591.1	2185400	2186434	-	mmseq.000837.22272.0010	persistent	iron ABC transporter	fepD	iron ABC transporter	.	COG:COG0609,COG:P,RefSeq:WP_053444313.1,SO:0001217,UniParc:UPI0006AA3CB8,UniRef:UniRef100_A0A0K2J5W5,UniRef:UniRef50_A0A379EAE4,UniRef:UniRef90_Q7MWH0	.	.	.	.	.	.	.	.	>mmseq.000837.22272.0010-KCOM2802-GHBHDG_09550@MKRSSFIFGTLLLLTAVAFVTDLIWGSLDISPADVLQALTNGSEMQTTNDYVIRNFRLPKALTALFAGAGISIAGLQMQSLFRNPLADTSILGINSGAGLGVALYIMSFTIIPGLSLHSGTADTWGVATAACIGSMLVLLLISAVAAWLRDMVSVLIVGVMVGFLASSFISILQFFSDNEMLKGYLIWSFGSVAGTTWRQLSLMIPIVSGGLFLSMLMPKYMNALNIGENYARSVGIHVERERIILIGITSIITGTITAFTGPIAFLGIAVPHFSRILFKSSDYRILLPGTMLCGALLMLVCDMITQVPGKGFVLPINAITSMIGAPVVIMTIARNRKKRLIFN	.
.	GCA_900157225	7BTORR	1	GHFIEJ_06830	FUFD01000024.1	17956	18990	-	mmseq.000837.22272.0010	persistent	iron ABC transporter	fepD	iron ABC transporter	.	COG:COG0609,COG:P,RefSeq:WP_021666016.1,SO:0001217,UniParc:UPI0003AD5940,UniRef:UniRef100_A0A0E2LN43,UniRef:UniRef50_A0A379EAE4,UniRef:UniRef90_Q7MWH0	.	.	.	.	.	.	.	.	>mmseq.000837.22272.0010-7BTORR-GHFIEJ_06830@MKRSSFIFGTLLLLTAVAFVADLIWGSLDISPADVLQALTNGSEMQTTNDYVIRNFRLPKALTALFAGAGISIAGLQMQSLFRNPLADTSILGINSGAGLGVALYIMSFTIIPGLSLYSGTADTWGVATAACIGSMLVLLLISAVAAWLRDMVSVLIVGVMVGFLASSFISILQFFSDNEMLKGYLIWSFGSVAGTTWRQLSLMIPIVSGGLFLSMLMPKYMNALNIGENYARSVGIHVERERIILIGITSIITGTITAFTGPIAFLGIAVPHFSRILFKSSDYRILLPGTMLCGALLMLVCDMITQVPGKGFVLPINAITSMIGAPVVIMTIARNRKKRLIFN	.
.	GCA_900157275	84_3	1	GKIMDO_06615	FUFG01000031.1	60606	61640	+	mmseq.000837.22272.0010	persistent	iron ABC transporter	fepD	iron ABC transporter	.	COG:COG0609,COG:P,RefSeq:WP_004585196.1,SO:0001217,UniParc:UPI00020F03DB,UniRef:UniRef100_A0A134DQ61,UniRef:UniRef50_A0A379EAE4,UniRef:UniRef90_Q7MWH0	.	.	.	.	.	.	.	.	>mmseq.000837.22272.0010-84_3-GKIMDO_06615@MKRSSFIFGTLLLLTAVAFVTDLIWGSLDISPADVLQALTNGSEMQTTNDYVIRNFRLPKALTALFAGAGISIAGLQMQSLFRNPLADTSILGINSGAGLGVALYIMSFTIIPGLSLYSGTADTWGVATAACIGSMLVLLLISAVAAWLRDMVSVLIVGVMVGFLASSFISILQFFSDNEMLKGYLIWSFGSVAGTTWRQLSLMIPIVSGGLFLSMLMPKYMNALNIGENYARSVGIHVERERIILIGITSIITGTITAFTGPIAFLGIAVPHFSRILFKSSDYRILLPGTMLCGALLMLVCDMITQVPGKGFVLPINAITSMIGAPVVIMTIARNRKKRLIFN	.
.	GCA_002754135	KCOM2798	1	GKKCCH_08015	CP024598.1	1804819	1805853	-	mmseq.000837.22272.0010	persistent	iron ABC transporter	fepD	iron ABC transporter	.	COG:COG0609,COG:P,RefSeq:WP_053444313.1,SO:0001217,UniParc:UPI0006AA3CB8,UniRef:UniRef100_A0A0K2J5W5,UniRef:UniRef50_A0A379EAE4,UniRef:UniRef90_Q7MWH0	.	.	.	.	.	.	.	.	>mmseq.000837.22272.0010-KCOM2798-GKKCCH_08015@MKRSSFIFGTLLLLTAVAFVTDLIWGSLDISPADVLQALTNGSEMQTTNDYVIRNFRLPKALTALFAGAGISIAGLQMQSLFRNPLADTSILGINSGAGLGVALYIMSFTIIPGLSLHSGTADTWGVATAACIGSMLVLLLISAVAAWLRDMVSVLIVGVMVGFLASSFISILQFFSDNEMLKGYLIWSFGSVAGTTWRQLSLMIPIVSGGLFLSMLMPKYMNALNIGENYARSVGIHVERERIILIGITSIITGTITAFTGPIAFLGIAVPHFSRILFKSSDYRILLPGTMLCGALLMLVCDMITQVPGKGFVLPINAITSMIGAPVVIMTIARNRKKRLIFN	.
.	GCA_002529125	WW5127	1	HAJPHA_05230	NSLL01000002.1	45149	46183	-	mmseq.000837.22272.0010	persistent	iron ABC transporter	fepD	iron ABC transporter	.	COG:COG0609,COG:P,RefSeq:WP_004585196.1,SO:0001217,UniParc:UPI00020F03DB,UniRef:UniRef100_A0A134DQ61,UniRef:UniRef50_A0A379EAE4,UniRef:UniRef90_Q7MWH0	.	.	.	.	.	.	.	.	>mmseq.000837.22272.0010-WW5127-HAJPHA_05230@MKRSSFIFGTLLLLTAVAFVTDLIWGSLDISPADVLQALTNGSEMQTTNDYVIRNFRLPKALTALFAGAGISIAGLQMQSLFRNPLADTSILGINSGAGLGVALYIMSFTIIPGLSLYSGTADTWGVATAACIGSMLVLLLISAVAAWLRDMVSVLIVGVMVGFLASSFISILQFFSDNEMLKGYLIWSFGSVAGTTWRQLSLMIPIVSGGLFLSMLMPKYMNALNIGENYARSVGIHVERERIILIGITSIITGTITAFTGPIAFLGIAVPHFSRILFKSSDYRILLPGTMLCGALLMLVCDMITQVPGKGFVLPINAITSMIGAPVVIMTIARNRKKRLIFN	.
.	GCA_002892595	W83	1	HCNEGF_02910	CP025932.1	699169	700203	-	mmseq.000837.22272.0010	persistent	iron ABC transporter	fepD	iron ABC transporter	.	COG:COG0609,COG:P,RefSeq:WP_005873544.1,SO:0001217,UniParc:UPI00001BEC45,UniRef:UniRef100_Q7MWH0,UniRef:UniRef50_A0A379EAE4,UniRef:UniRef90_Q7MWH0	.	.	.	.	.	.	.	.	>mmseq.000837.22272.0010-W83-HCNEGF_02910@MKRSSFIFGTLLLLTAMAFVTDLIWGSLDISPADVLQALTNGSEMQTTNDYVIRNFRLPKALTALFAGAGISIAGLQMQSLFRNPLADTSILGINSGAGLGVALYIMSFTIIPGLSLHSGTADTWGVATAACIGSMLVLLLISAVAAWLRDMVSVLIVGVMVGFLASSFISILQFFSDNEMLKGYLIWSFGSVAGTTWRQLSLMIPIVSGGLFLSMLMPKYMNALNIGENYARSVGIHVERERIILIGITSIITGTITAFTGPIAFLGIAVPHFSRILFKSSDYRILLPGTMLCGALLMLVCDMITQVPGKGFVLPINAITSMIGAPVVIMTIARNRKKRLIFN	.
.	GCA_002529145	WW3039	1	HHICDL_02650	NSLN01000001.1	71192	72226	-	mmseq.000837.22272.0010	persistent	iron ABC transporter	fepD	iron ABC transporter	.	COG:COG0609,COG:P,RefSeq:WP_021666016.1,SO:0001217,UniParc:UPI0003AD5940,UniRef:UniRef100_A0A0E2LN43,UniRef:UniRef50_A0A379EAE4,UniRef:UniRef90_Q7MWH0	.	.	.	.	.	.	.	.	>mmseq.000837.22272.0010-WW3039-HHICDL_02650@MKRSSFIFGTLLLLTAVAFVADLIWGSLDISPADVLQALTNGSEMQTTNDYVIRNFRLPKALTALFAGAGISIAGLQMQSLFRNPLADTSILGINSGAGLGVALYIMSFTIIPGLSLYSGTADTWGVATAACIGSMLVLLLISAVAAWLRDMVSVLIVGVMVGFLASSFISILQFFSDNEMLKGYLIWSFGSVAGTTWRQLSLMIPIVSGGLFLSMLMPKYMNALNIGENYARSVGIHVERERIILIGITSIITGTITAFTGPIAFLGIAVPHFSRILFKSSDYRILLPGTMLCGALLMLVCDMITQVPGKGFVLPINAITSMIGAPVVIMTIARNRKKRLIFN	.
.	GCA_002754075	KCOM2805	1	HKBPCJ_08065	CP024594.1	1809463	1810497	+	mmseq.000837.22272.0010	persistent	iron ABC transporter	fepD	iron ABC transporter	.	COG:COG0609,COG:P,RefSeq:WP_004585196.1,SO:0001217,UniParc:UPI00020F03DB,UniRef:UniRef100_A0A134DQ61,UniRef:UniRef50_A0A379EAE4,UniRef:UniRef90_Q7MWH0	.	.	.	.	.	.	.	.	>mmseq.000837.22272.0010-KCOM2805-HKBPCJ_08065@MKRSSFIFGTLLLLTAVAFVTDLIWGSLDISPADVLQALTNGSEMQTTNDYVIRNFRLPKALTALFAGAGISIAGLQMQSLFRNPLADTSILGINSGAGLGVALYIMSFTIIPGLSLYSGTADTWGVATAACIGSMLVLLLISAVAAWLRDMVSVLIVGVMVGFLASSFISILQFFSDNEMLKGYLIWSFGSVAGTTWRQLSLMIPIVSGGLFLSMLMPKYMNALNIGENYARSVGIHVERERIILIGITSIITGTITAFTGPIAFLGIAVPHFSRILFKSSDYRILLPGTMLCGALLMLVCDMITQVPGKGFVLPINAITSMIGAPVVIMTIARNRKKRLIFN	.
.	GCA_001314265	381	1	HKPNAE_03340	CP012889.1	745857	746891	-	mmseq.000837.22272.0010	persistent	iron ABC transporter	fepD	iron ABC transporter	.	COG:COG0609,COG:P,RefSeq:WP_012457699.1,SO:0001217,UniParc:UPI000174FB28,UniRef:UniRef100_B2RIL0,UniRef:UniRef50_A0A379EAE4,UniRef:UniRef90_Q7MWH0	.	.	.	.	.	.	.	.	>mmseq.000837.22272.0010-381-HKPNAE_03340@MKRSSFIFGTLLLLTAVAFVADLIWGSLDISPADVLQALTNGSEMQTTNDYVIRNFRLPKALTALFAGAGISIAGLQMQSLFRNPLADTSILGINSGAGLGVALYIMSFTIIPGLSLYSGTADTWGVATAACIGSMLVLLLISAVAAWLRDMVSVLIVGVMVGFLASSFISILQFFSDNEMLKGYLIWSFGSVAGTTWRQLSLMIPIVSGGLFLSMLMPKYMNALNIGENYARSVGIHVERERIILIGITSIITGTITAFTGPIAFLGIAVPHFSRILLKSSDYRILLPGTMLCGALLMLVCDMITQVPGKGFVLPINAITSMIGAPVVIMTIARNRKKRLIFN	.
.	GCA_002529215	WW2881	1	HLMMNC_10290	NSLU01000008.1	29960	30994	+	mmseq.000837.22272.0010	persistent	iron ABC transporter	fepD	iron ABC transporter	.	COG:COG0609,COG:P,RefSeq:WP_023846732.1,SO:0001217,UniParc:UPI0003D19F80,UniRef:UniRef100_A0A1R4AD96,UniRef:UniRef50_A0A379EAE4,UniRef:UniRef90_Q7MWH0	.	.	.	.	.	.	.	.	>mmseq.000837.22272.0010-WW2881-HLMMNC_10290@MKRSSFIFGTLLLLTAMAFVTDLIWGSLDISPADVLQALTNGSEMQTTNDYVIRNFRLPKALTALFAGAGISIAGLQMQSLFRNPLADTSILGINSGAGLGVALYIMSFTIIPGLSLYSGTADTWGVATAACIGSMLVLLLISAVAAWLRDMVSVLIVGVMVGFLASSFISILQFFSDNEMLKGYLIWSFGSVAGTTWRQLSLMIPIVSGGLFLSMLMPKYMNALNIGENYARSVGIHVERERIILIGITSIITGTITAFTGPIAFLGIAVPHFSRILFKSSDYRILLPGTMLCGALLMLVCDMITQVPGKGFVLPINAITSMIGAPVVIMTIARNRKKRLIFN	.
.	GCA_023822425	W50	1	HPGNOF_02920	CP092048.1	700363	701397	-	mmseq.000837.22272.0010	persistent	iron ABC transporter	fepD	iron ABC transporter	.	COG:COG0609,COG:P,RefSeq:WP_005873544.1,SO:0001217,UniParc:UPI00001BEC45,UniRef:UniRef100_Q7MWH0,UniRef:UniRef50_A0A379EAE4,UniRef:UniRef90_Q7MWH0	.	.	.	.	.	.	.	.	>mmseq.000837.22272.0010-W50-HPGNOF_02920@MKRSSFIFGTLLLLTAMAFVTDLIWGSLDISPADVLQALTNGSEMQTTNDYVIRNFRLPKALTALFAGAGISIAGLQMQSLFRNPLADTSILGINSGAGLGVALYIMSFTIIPGLSLHSGTADTWGVATAACIGSMLVLLLISAVAAWLRDMVSVLIVGVMVGFLASSFISILQFFSDNEMLKGYLIWSFGSVAGTTWRQLSLMIPIVSGGLFLSMLMPKYMNALNIGENYARSVGIHVERERIILIGITSIITGTITAFTGPIAFLGIAVPHFSRILFKSSDYRILLPGTMLCGALLMLVCDMITQVPGKGFVLPINAITSMIGAPVVIMTIARNRKKRLIFN	.
.	GCA_003862255	381OKJP	1	IBHOBD_08955	QPGS01000007.1	57021	58055	+	mmseq.000837.22272.0010	persistent	iron ABC transporter	fepD	iron ABC transporter	.	COG:COG0609,COG:P,RefSeq:WP_125026628.1,SO:0001217,UniParc:UPI000F61BBAC,UniRef:UniRef100_UPI000F61BBAC,UniRef:UniRef50_A0A379EAE4,UniRef:UniRef90_Q7MWH0	.	.	.	.	.	.	.	.	>mmseq.000837.22272.0010-381OKJP-IBHOBD_08955@MKRSSFIFGTLLLLTAVAFVTDLIWGSLNISPADVLQALTNGSEMQTTNDYVIRNFRLPKALTALFAGAGISIAGLQMQSLFRNPLADTSILGINSGAGLGVALYIMSFTIIPGLSLYSGTADTWGVATAACIGSMLVLLLISAVAAWLRDMVSVLIVGVMVGFLASSFISILQFFSDNEMLKGYLIWSFGSVAGTTWRQLSLMIPIVSGGLFLSMLMPKYMNALNIGENYARSVGIHVERERIILIGITSIITGTITAFTGPIAFLGIAVPHFSRILFKSSDYRILLPGTMLCGALLMLVCDMITQVPGKGFVLPINAITSMIGAPVVIMTIARNRKKRLIFN	.
.	GCA_000380305	JCVISC001	1	IENACH_08365	CM001843.1	1854756	1855790	-	mmseq.000837.22272.0010	persistent	iron ABC transporter	fepD	iron ABC transporter	.	COG:COG0609,COG:P,RefSeq:WP_004585196.1,SO:0001217,UniParc:UPI00020F03DB,UniRef:UniRef100_A0A134DQ61,UniRef:UniRef50_A0A379EAE4,UniRef:UniRef90_Q7MWH0	.	.	.	.	.	.	.	.	>mmseq.000837.22272.0010-JCVISC001-IENACH_08365@MKRSSFIFGTLLLLTAVAFVTDLIWGSLDISPADVLQALTNGSEMQTTNDYVIRNFRLPKALTALFAGAGISIAGLQMQSLFRNPLADTSILGINSGAGLGVALYIMSFTIIPGLSLYSGTADTWGVATAACIGSMLVLLLISAVAAWLRDMVSVLIVGVMVGFLASSFISILQFFSDNEMLKGYLIWSFGSVAGTTWRQLSLMIPIVSGGLFLSMLMPKYMNALNIGENYARSVGIHVERERIILIGITSIITGTITAFTGPIAFLGIAVPHFSRILFKSSDYRILLPGTMLCGALLMLVCDMITQVPGKGFVLPINAITSMIGAPVVIMTIARNRKKRLIFN	.
.	GCA_001444325	A7A1_28	1	IHNDJA_06350	CP013131.1	1413587	1414621	+	mmseq.000837.22272.0010	persistent	iron ABC transporter	fepD	iron ABC transporter	.	COG:COG0609,COG:P,RefSeq:WP_004585196.1,SO:0001217,UniParc:UPI00020F03DB,UniRef:UniRef100_A0A134DQ61,UniRef:UniRef50_A0A379EAE4,UniRef:UniRef90_Q7MWH0	.	.	.	.	.	.	.	.	>mmseq.000837.22272.0010-A7A1_28-IHNDJA_06350@MKRSSFIFGTLLLLTAVAFVTDLIWGSLDISPADVLQALTNGSEMQTTNDYVIRNFRLPKALTALFAGAGISIAGLQMQSLFRNPLADTSILGINSGAGLGVALYIMSFTIIPGLSLYSGTADTWGVATAACIGSMLVLLLISAVAAWLRDMVSVLIVGVMVGFLASSFISILQFFSDNEMLKGYLIWSFGSVAGTTWRQLSLMIPIVSGGLFLSMLMPKYMNALNIGENYARSVGIHVERERIILIGITSIITGTITAFTGPIAFLGIAVPHFSRILFKSSDYRILLPGTMLCGALLMLVCDMITQVPGKGFVLPINAITSMIGAPVVIMTIARNRKKRLIFN	.
.	GCA_002529205	WW5019	1	IJHBOL_06635	NSLM01000003.1	45755	46789	+	mmseq.000837.22272.0010	persistent	iron ABC transporter	fepD	iron ABC transporter	.	COG:COG0609,COG:P,RefSeq:WP_021666016.1,SO:0001217,UniParc:UPI0003AD5940,UniRef:UniRef100_A0A0E2LN43,UniRef:UniRef50_A0A379EAE4,UniRef:UniRef90_Q7MWH0	.	.	.	.	.	.	.	.	>mmseq.000837.22272.0010-WW5019-IJHBOL_06635@MKRSSFIFGTLLLLTAVAFVADLIWGSLDISPADVLQALTNGSEMQTTNDYVIRNFRLPKALTALFAGAGISIAGLQMQSLFRNPLADTSILGINSGAGLGVALYIMSFTIIPGLSLYSGTADTWGVATAACIGSMLVLLLISAVAAWLRDMVSVLIVGVMVGFLASSFISILQFFSDNEMLKGYLIWSFGSVAGTTWRQLSLMIPIVSGGLFLSMLMPKYMNALNIGENYARSVGIHVERERIILIGITSIITGTITAFTGPIAFLGIAVPHFSRILFKSSDYRILLPGTMLCGALLMLVCDMITQVPGKGFVLPINAITSMIGAPVVIMTIARNRKKRLIFN	.
.	GCA_002754155	KCOM2800	1	IONLBC_01150	CP024599.1	247000	248034	+	mmseq.000837.22272.0010	persistent	iron ABC transporter	fepD	iron ABC transporter	.	COG:COG0609,COG:P,RefSeq:WP_053444313.1,SO:0001217,UniParc:UPI0006AA3CB8,UniRef:UniRef100_A0A0K2J5W5,UniRef:UniRef50_A0A379EAE4,UniRef:UniRef90_Q7MWH0	.	.	.	.	.	.	.	.	>mmseq.000837.22272.0010-KCOM2800-IONLBC_01150@MKRSSFIFGTLLLLTAVAFVTDLIWGSLDISPADVLQALTNGSEMQTTNDYVIRNFRLPKALTALFAGAGISIAGLQMQSLFRNPLADTSILGINSGAGLGVALYIMSFTIIPGLSLHSGTADTWGVATAACIGSMLVLLLISAVAAWLRDMVSVLIVGVMVGFLASSFISILQFFSDNEMLKGYLIWSFGSVAGTTWRQLSLMIPIVSGGLFLSMLMPKYMNALNIGENYARSVGIHVERERIILIGITSIITGTITAFTGPIAFLGIAVPHFSRILFKSSDYRILLPGTMLCGALLMLVCDMITQVPGKGFVLPINAITSMIGAPVVIMTIARNRKKRLIFN	.
.	GCA_000271945	W50	0.W50	JFDOJN_01355	AJZS01000015.1	100591	101625	+	mmseq.000837.22272.0010	persistent	iron ABC transporter	fepD	iron ABC transporter	.	COG:COG0609,COG:P,RefSeq:WP_005873544.1,SO:0001217,UniParc:UPI00001BEC45,UniRef:UniRef100_Q7MWH0,UniRef:UniRef50_A0A379EAE4,UniRef:UniRef90_Q7MWH0	.	.	.	.	.	.	.	.	>mmseq.000837.22272.0010-W50-JFDOJN_01355@MKRSSFIFGTLLLLTAMAFVTDLIWGSLDISPADVLQALTNGSEMQTTNDYVIRNFRLPKALTALFAGAGISIAGLQMQSLFRNPLADTSILGINSGAGLGVALYIMSFTIIPGLSLHSGTADTWGVATAACIGSMLVLLLISAVAAWLRDMVSVLIVGVMVGFLASSFISILQFFSDNEMLKGYLIWSFGSVAGTTWRQLSLMIPIVSGGLFLSMLMPKYMNALNIGENYARSVGIHVERERIILIGITSIITGTITAFTGPIAFLGIAVPHFSRILFKSSDYRILLPGTMLCGALLMLVCDMITQVPGKGFVLPINAITSMIGAPVVIMTIARNRKKRLIFN	.
.	GCA_900157325	3A1	1	JKJEKO_02835	FUFC01000014.1	43099	44133	+	mmseq.000837.22272.0010	persistent	iron ABC transporter	fepD	iron ABC transporter	.	COG:COG0609,COG:P,RefSeq:WP_053444313.1,SO:0001217,UniParc:UPI0006AA3CB8,UniRef:UniRef100_A0A0K2J5W5,UniRef:UniRef50_A0A379EAE4,UniRef:UniRef90_Q7MWH0	.	.	.	.	.	.	.	.	>mmseq.000837.22272.0010-3A1-JKJEKO_02835@MKRSSFIFGTLLLLTAVAFVTDLIWGSLDISPADVLQALTNGSEMQTTNDYVIRNFRLPKALTALFAGAGISIAGLQMQSLFRNPLADTSILGINSGAGLGVALYIMSFTIIPGLSLHSGTADTWGVATAACIGSMLVLLLISAVAAWLRDMVSVLIVGVMVGFLASSFISILQFFSDNEMLKGYLIWSFGSVAGTTWRQLSLMIPIVSGGLFLSMLMPKYMNALNIGENYARSVGIHVERERIILIGITSIITGTITAFTGPIAFLGIAVPHFSRILFKSSDYRILLPGTMLCGALLMLVCDMITQVPGKGFVLPINAITSMIGAPVVIMTIARNRKKRLIFN	.
.	GCA_021406735	Kyudai_4	1	JKJIFD_05790	JAEMBN010000022.1	4827	5861	-	mmseq.000837.22272.0010	persistent	iron ABC transporter	fepD	iron ABC transporter	.	COG:COG0609,COG:P,RefSeq:WP_023846732.1,SO:0001217,UniParc:UPI0003D19F80,UniRef:UniRef100_A0A1R4AD96,UniRef:UniRef50_A0A379EAE4,UniRef:UniRef90_Q7MWH0	.	.	.	.	.	.	.	.	>mmseq.000837.22272.0010-Kyudai_4-JKJIFD_05790@MKRSSFIFGTLLLLTAMAFVTDLIWGSLDISPADVLQALTNGSEMQTTNDYVIRNFRLPKALTALFAGAGISIAGLQMQSLFRNPLADTSILGINSGAGLGVALYIMSFTIIPGLSLYSGTADTWGVATAACIGSMLVLLLISAVAAWLRDMVSVLIVGVMVGFLASSFISILQFFSDNEMLKGYLIWSFGSVAGTTWRQLSLMIPIVSGGLFLSMLMPKYMNALNIGENYARSVGIHVERERIILIGITSIITGTITAFTGPIAFLGIAVPHFSRILFKSSDYRILLPGTMLCGALLMLVCDMITQVPGKGFVLPINAITSMIGAPVVIMTIARNRKKRLIFN	.
.	GCA_000467975	F0566	1	KAMFML_06145	KI260093.1	16456	17490	+	mmseq.000837.22272.0010	persistent	iron ABC transporter	fepD	iron ABC transporter	.	COG:COG0609,COG:P,RefSeq:WP_004585196.1,SO:0001217,UniParc:UPI00020F03DB,UniRef:UniRef100_A0A134DQ61,UniRef:UniRef50_A0A379EAE4,UniRef:UniRef90_Q7MWH0	.	.	.	.	.	.	.	.	>mmseq.000837.22272.0010-F0566-KAMFML_06145@MKRSSFIFGTLLLLTAVAFVTDLIWGSLDISPADVLQALTNGSEMQTTNDYVIRNFRLPKALTALFAGAGISIAGLQMQSLFRNPLADTSILGINSGAGLGVALYIMSFTIIPGLSLYSGTADTWGVATAACIGSMLVLLLISAVAAWLRDMVSVLIVGVMVGFLASSFISILQFFSDNEMLKGYLIWSFGSVAGTTWRQLSLMIPIVSGGLFLSMLMPKYMNALNIGENYARSVGIHVERERIILIGITSIITGTITAFTGPIAFLGIAVPHFSRILFKSSDYRILLPGTMLCGALLMLVCDMITQVPGKGFVLPINAITSMIGAPVVIMTIARNRKKRLIFN	.
.	GCA_002754035	KCOM2803	1	KIHLGF_03245	CP024592.1	769124	770158	-	mmseq.000837.22272.0010	persistent	iron ABC transporter	fepD	iron ABC transporter	.	COG:COG0609,COG:P,RefSeq:WP_053444313.1,SO:0001217,UniParc:UPI0006AA3CB8,UniRef:UniRef100_A0A0K2J5W5,UniRef:UniRef50_A0A379EAE4,UniRef:UniRef90_Q7MWH0	.	.	.	.	.	.	.	.	>mmseq.000837.22272.0010-KCOM2803-KIHLGF_03245@MKRSSFIFGTLLLLTAVAFVTDLIWGSLDISPADVLQALTNGSEMQTTNDYVIRNFRLPKALTALFAGAGISIAGLQMQSLFRNPLADTSILGINSGAGLGVALYIMSFTIIPGLSLHSGTADTWGVATAACIGSMLVLLLISAVAAWLRDMVSVLIVGVMVGFLASSFISILQFFSDNEMLKGYLIWSFGSVAGTTWRQLSLMIPIVSGGLFLSMLMPKYMNALNIGENYARSVGIHVERERIILIGITSIITGTITAFTGPIAFLGIAVPHFSRILFKSSDYRILLPGTMLCGALLMLVCDMITQVPGKGFVLPINAITSMIGAPVVIMTIARNRKKRLIFN	.
.	GCA_021406655	JKG9	1	KLAEJH_05450	JAEMBH010000002.1	5035	6069	-	mmseq.000837.22272.0010	persistent	iron ABC transporter	fepD	iron ABC transporter	.	COG:COG0609,COG:P,RefSeq:WP_004585196.1,SO:0001217,UniParc:UPI00020F03DB,UniRef:UniRef100_A0A134DQ61,UniRef:UniRef50_A0A379EAE4,UniRef:UniRef90_Q7MWH0	.	.	.	.	.	.	.	.	>mmseq.000837.22272.0010-JKG9-KLAEJH_05450@MKRSSFIFGTLLLLTAVAFVTDLIWGSLDISPADVLQALTNGSEMQTTNDYVIRNFRLPKALTALFAGAGISIAGLQMQSLFRNPLADTSILGINSGAGLGVALYIMSFTIIPGLSLYSGTADTWGVATAACIGSMLVLLLISAVAAWLRDMVSVLIVGVMVGFLASSFISILQFFSDNEMLKGYLIWSFGSVAGTTWRQLSLMIPIVSGGLFLSMLMPKYMNALNIGENYARSVGIHVERERIILIGITSIITGTITAFTGPIAFLGIAVPHFSRILFKSSDYRILLPGTMLCGALLMLVCDMITQVPGKGFVLPINAITSMIGAPVVIMTIARNRKKRLIFN	.
.	GCA_905372065	SRR9217400_mag_bin_3	1	LGEDPH_01045	CAJPNQ010000003.1	77469	78503	+	mmseq.000837.22272.0010	persistent	iron ABC transporter	fepD	iron ABC transporter	.	COG:COG0609,COG:P,RefSeq:WP_053444313.1,SO:0001217,UniParc:UPI0006AA3CB8,UniRef:UniRef100_A0A0K2J5W5,UniRef:UniRef50_A0A379EAE4,UniRef:UniRef90_Q7MWH0	.	.	.	.	.	.	.	.	>mmseq.000837.22272.0010-SRR9217400_mag_bin_3-LGEDPH_01045@MKRSSFIFGTLLLLTAVAFVTDLIWGSLDISPADVLQALTNGSEMQTTNDYVIRNFRLPKALTALFAGAGISIAGLQMQSLFRNPLADTSILGINSGAGLGVALYIMSFTIIPGLSLHSGTADTWGVATAACIGSMLVLLLISAVAAWLRDMVSVLIVGVMVGFLASSFISILQFFSDNEMLKGYLIWSFGSVAGTTWRQLSLMIPIVSGGLFLSMLMPKYMNALNIGENYARSVGIHVERERIILIGITSIITGTITAFTGPIAFLGIAVPHFSRILFKSSDYRILLPGTMLCGALLMLVCDMITQVPGKGFVLPINAITSMIGAPVVIMTIARNRKKR…	.
.	GCA_004214945	CP3	1	LGNDOI_05460	SGBA01000003.1	4893	5927	-	mmseq.000837.22272.0010	persistent	iron ABC transporter	fepD	iron ABC transporter	.	COG:COG0609,COG:P,RefSeq:WP_097555233.1,SO:0001217,UniParc:UPI000BE700B6,UniRef:UniRef100_UPI000BE700B6,UniRef:UniRef50_A0A379EAE4,UniRef:UniRef90_Q7MWH0	.	.	.	.	.	.	.	.	>mmseq.000837.22272.0010-CP3-LGNDOI_05460@MKRSSFIFGTLLLLTAVAFVADLIWGSLDISPADVLQALTNGSEMQTTNDYVIRNFRLPKALTALFAGAGISIAGLQMQSLFRNPLADTSILGINSGAGLGVALYIMSFTIIPGLSLYSGTADTWGVATAACIGSMLVLLLISAVAAWLRDMVSVLIVGVMVGFLASSFISILQFFSDNEMLKGYLIWSFGSVAGTTWRQLSLMIPIVSGGLSLSMLMPKYMNALNIGENYARSVGIHVERERIILIGITSIITGTITAFTGPIAFLGIAVPHFSRILFKSSDYRILLPGTMLCGALLMLVCDMITQVPGKGFVLPINAITSMIGAPVVIMTIARNRKKRLIFN	.
.	GCA_002529155	WW2903	1	LJNFOJ_06155	NSLS01000033.1	5112	6146	-	mmseq.000837.22272.0010	persistent	iron ABC transporter	fepD	iron ABC transporter	.	COG:COG0609,COG:P,RefSeq:WP_021666016.1,SO:0001217,UniParc:UPI0003AD5940,UniRef:UniRef100_A0A0E2LN43,UniRef:UniRef50_A0A379EAE4,UniRef:UniRef90_Q7MWH0	.	.	.	.	.	.	.	.	>mmseq.000837.22272.0010-WW2903-LJNFOJ_06155@MKRSSFIFGTLLLLTAVAFVADLIWGSLDISPADVLQALTNGSEMQTTNDYVIRNFRLPKALTALFAGAGISIAGLQMQSLFRNPLADTSILGINSGAGLGVALYIMSFTIIPGLSLYSGTADTWGVATAACIGSMLVLLLISAVAAWLRDMVSVLIVGVMVGFLASSFISILQFFSDNEMLKGYLIWSFGSVAGTTWRQLSLMIPIVSGGLFLSMLMPKYMNALNIGENYARSVGIHVERERIILIGITSIITGTITAFTGPIAFLGIAVPHFSRILFKSSDYRILLPGTMLCGALLMLVCDMITQVPGKGFVLPINAITSMIGAPVVIMTIARNRKKRLIFN	.
.	GCA_004214925	H3	1	LMBAAH_05300	SGAZ01000036.1	16220	17254	+	mmseq.000837.22272.0010	persistent	iron ABC transporter	fepD	iron ABC transporter	.	COG:COG0609,COG:P,RefSeq:WP_023846732.1,SO:0001217,UniParc:UPI0003D19F80,UniRef:UniRef100_A0A1R4AD96,UniRef:UniRef50_A0A379EAE4,UniRef:UniRef90_Q7MWH0	.	.	.	.	.	.	.	.	>mmseq.000837.22272.0010-H3-LMBAAH_05300@MKRSSFIFGTLLLLTAMAFVTDLIWGSLDISPADVLQALTNGSEMQTTNDYVIRNFRLPKALTALFAGAGISIAGLQMQSLFRNPLADTSILGINSGAGLGVALYIMSFTIIPGLSLYSGTADTWGVATAACIGSMLVLLLISAVAAWLRDMVSVLIVGVMVGFLASSFISILQFFSDNEMLKGYLIWSFGSVAGTTWRQLSLMIPIVSGGLFLSMLMPKYMNALNIGENYARSVGIHVERERIILIGITSIITGTITAFTGPIAFLGIAVPHFSRILFKSSDYRILLPGTMLCGALLMLVCDMITQVPGKGFVLPINAITSMIGAPVVIMTIARNRKKRLIFN	.
.	GCA_002529355	WW2885	1	LOBPAA_07340	NSLT01000004.1	52542	53576	-	mmseq.000837.22272.0010	persistent	iron ABC transporter	fepD	iron ABC transporter	.	COG:COG0609,COG:P,RefSeq:WP_023846732.1,SO:0001217,UniParc:UPI0003D19F80,UniRef:UniRef100_A0A1R4AD96,UniRef:UniRef50_A0A379EAE4,UniRef:UniRef90_Q7MWH0	.	.	.	.	.	.	.	.	>mmseq.000837.22272.0010-WW2885-LOBPAA_07340@MKRSSFIFGTLLLLTAMAFVTDLIWGSLDISPADVLQALTNGSEMQTTNDYVIRNFRLPKALTALFAGAGISIAGLQMQSLFRNPLADTSILGINSGAGLGVALYIMSFTIIPGLSLYSGTADTWGVATAACIGSMLVLLLISAVAAWLRDMVSVLIVGVMVGFLASSFISILQFFSDNEMLKGYLIWSFGSVAGTTWRQLSLMIPIVSGGLFLSMLMPKYMNALNIGENYARSVGIHVERERIILIGITSIITGTITAFTGPIAFLGIAVPHFSRILFKSSDYRILLPGTMLCGALLMLVCDMITQVPGKGFVLPINAITSMIGAPVVIMTIARNRKKRLIFN	.
.	GCA_018141745	LyG_2	1	MCAPDE_03470	CP073350.1	784730	785764	-	mmseq.000837.22272.0010	persistent	iron ABC transporter	fepD	iron ABC transporter	.	COG:COG0609,COG:P,RefSeq:WP_021666016.1,SO:0001217,UniParc:UPI0003AD5940,UniRef:UniRef100_A0A0E2LN43,UniRef:UniRef50_A0A379EAE4,UniRef:UniRef90_Q7MWH0	.	.	.	.	.	.	.	.	>mmseq.000837.22272.0010-LyG_2-MCAPDE_03470@MKRSSFIFGTLLLLTAVAFVADLIWGSLDISPADVLQALTNGSEMQTTNDYVIRNFRLPKALTALFAGAGISIAGLQMQSLFRNPLADTSILGINSGAGLGVALYIMSFTIIPGLSLYSGTADTWGVATAACIGSMLVLLLISAVAAWLRDMVSVLIVGVMVGFLASSFISILQFFSDNEMLKGYLIWSFGSVAGTTWRQLSLMIPIVSGGLFLSMLMPKYMNALNIGENYARSVGIHVERERIILIGITSIITGTITAFTGPIAFLGIAVPHFSRILFKSSDYRILLPGTMLCGALLMLVCDMITQVPGKGFVLPINAITSMIGAPVVIMTIARNRKKRLIFN	.
.	GCA_900157245	15_9	1	MENHHO_05675	FUGF01000049.1	104061	105095	+	mmseq.000837.22272.0010	persistent	iron ABC transporter	fepD	iron ABC transporter	.	COG:COG0609,COG:P,RefSeq:WP_023846732.1,SO:0001217,UniParc:UPI0003D19F80,UniRef:UniRef100_A0A1R4AD96,UniRef:UniRef50_A0A379EAE4,UniRef:UniRef90_Q7MWH0	.	.	.	.	.	.	.	.	>mmseq.000837.22272.0010-15_9-MENHHO_05675@MKRSSFIFGTLLLLTAMAFVTDLIWGSLDISPADVLQALTNGSEMQTTNDYVIRNFRLPKALTALFAGAGISIAGLQMQSLFRNPLADTSILGINSGAGLGVALYIMSFTIIPGLSLYSGTADTWGVATAACIGSMLVLLLISAVAAWLRDMVSVLIVGVMVGFLASSFISILQFFSDNEMLKGYLIWSFGSVAGTTWRQLSLMIPIVSGGLFLSMLMPKYMNALNIGENYARSVGIHVERERIILIGITSIITGTITAFTGPIAFLGIAVPHFSRILFKSSDYRILLPGTMLCGALLMLVCDMITQVPGKGFVLPINAITSMIGAPVVIMTIARNRKKRLIFN	.
.	GCA_002206105	SJD11	1	MHCBJE_02075	KZ248395.1	4685	5719	-	mmseq.000837.22272.0010	persistent	iron ABC transporter	fepD	iron ABC transporter	.	COG:COG0609,COG:P,RefSeq:WP_021664392.1,SO:0001217,UniParc:UPI0003AD17DD,UniRef:UniRef100_A0A829KQB1,UniRef:UniRef50_A0A379EAE4,UniRef:UniRef90_Q7MWH0	.	.	.	.	.	.	.	.	>mmseq.000837.22272.0010-SJD11-MHCBJE_02075@MKRSSFIFGTLLLLTAMAFVTDLIWGSLDISPADVLQALTNGSEMQTTNDYVIRNFRLPKALTALFAGAGISIAGLQMQSLFRNPLADTSILGINSGAGLGVALYIMSFTIIPGLSLYSGTADTWGVATAACIGSMLVLLLISAVAAWLRDMVSVLIVGVMVGFLASSFISILQFFSDNEMLKGYLIWSFGSVAGTTWRQLSLMIPIVSGGLFLSMLMPKYMNALNIGENYARSVGIHVERERIILIGITSIITGTITAFTGPIAFLGIAVPHFSRILLKSSDYRILLPGTMLCGALLMLVCDMITQVPGKGFVLPINAITSMIGAPVVIMTIARNRKKRLIFN	.
.	GCA_000467955	F0185	1	MLCHKK_08675	KI259962.1	4797	5831	-	mmseq.000837.22272.0010	persistent	iron ABC transporter	fepD	iron ABC transporter	.	COG:COG0609,COG:P,RefSeq:WP_021666016.1,SO:0001217,UniParc:UPI0003AD5940,UniRef:UniRef100_A0A0E2LN43,UniRef:UniRef50_A0A379EAE4,UniRef:UniRef90_Q7MWH0	.	.	.	.	.	.	.	.	>mmseq.000837.22272.0010-F0185-MLCHKK_08675@MKRSSFIFGTLLLLTAVAFVADLIWGSLDISPADVLQALTNGSEMQTTNDYVIRNFRLPKALTALFAGAGISIAGLQMQSLFRNPLADTSILGINSGAGLGVALYIMSFTIIPGLSLYSGTADTWGVATAACIGSMLVLLLISAVAAWLRDMVSVLIVGVMVGFLASSFISILQFFSDNEMLKGYLIWSFGSVAGTTWRQLSLMIPIVSGGLFLSMLMPKYMNALNIGENYARSVGIHVERERIILIGITSIITGTITAFTGPIAFLGIAVPHFSRILFKSSDYRILLPGTMLCGALLMLVCDMITQVPGKGFVLPINAITSMIGAPVVIMTIARNRKKRLIFN	.
.	GCA_900157265	A7A1_28	0.A741_28	MPDJFF_00785	FUFF01000019.1	171892	172926	+	mmseq.000837.22272.0010	persistent	iron ABC transporter	fepD	iron ABC transporter	.	COG:COG0609,COG:P,RefSeq:WP_004585196.1,SO:0001217,UniParc:UPI00020F03DB,UniRef:UniRef100_A0A134DQ61,UniRef:UniRef50_A0A379EAE4,UniRef:UniRef90_Q7MWH0	.	.	.	.	.	.	.	.	>mmseq.000837.22272.0010-A7A1_28-MPDJFF_00785@MKRSSFIFGTLLLLTAVAFVTDLIWGSLDISPADVLQALTNGSEMQTTNDYVIRNFRLPKALTALFAGAGISIAGLQMQSLFRNPLADTSILGINSGAGLGVALYIMSFTIIPGLSLYSGTADTWGVATAACIGSMLVLLLISAVAAWLRDMVSVLIVGVMVGFLASSFISILQFFSDNEMLKGYLIWSFGSVAGTTWRQLSLMIPIVSGGLFLSMLMPKYMNALNIGENYARSVGIHVERERIILIGITSIITGTITAFTGPIAFLGIAVPHFSRILFKSSDYRILLPGTMLCGALLMLVCDMITQVPGKGFVLPINAITSMIGAPVVIMTIARNRKKRLIFN	.
.	GCA_002754095	KCOM3001	1	NIDCDG_02565	CP024595.1	603175	604209	-	mmseq.000837.22272.0010	persistent	iron ABC transporter	fepD	iron ABC transporter	.	COG:COG0609,COG:P,RefSeq:WP_004585196.1,SO:0001217,UniParc:UPI00020F03DB,UniRef:UniRef100_A0A134DQ61,UniRef:UniRef50_A0A379EAE4,UniRef:UniRef90_Q7MWH0	.	.	.	.	.	.	.	.	>mmseq.000837.22272.0010-KCOM3001-NIDCDG_02565@MKRSSFIFGTLLLLTAVAFVTDLIWGSLDISPADVLQALTNGSEMQTTNDYVIRNFRLPKALTALFAGAGISIAGLQMQSLFRNPLADTSILGINSGAGLGVALYIMSFTIIPGLSLYSGTADTWGVATAACIGSMLVLLLISAVAAWLRDMVSVLIVGVMVGFLASSFISILQFFSDNEMLKGYLIWSFGSVAGTTWRQLSLMIPIVSGGLFLSMLMPKYMNALNIGENYARSVGIHVERERIILIGITSIITGTITAFTGPIAFLGIAVPHFSRILFKSSDYRILLPGTMLCGALLMLVCDMITQVPGKGFVLPINAITSMIGAPVVIMTIARNRKKRLIFN	.
.	GCA_002529235	WW3040	1	NNMEFJ_00030	NSLP01000010.1	4774	5808	-	mmseq.000837.22272.0010	persistent	iron ABC transporter	fepD	iron ABC transporter	.	COG:COG0609,COG:P,RefSeq:WP_097555233.1,SO:0001217,UniParc:UPI000BE700B6,UniRef:UniRef100_UPI000BE700B6,UniRef:UniRef50_A0A379EAE4,UniRef:UniRef90_Q7MWH0	.	.	.	.	.	.	.	.	>mmseq.000837.22272.0010-WW3040-NNMEFJ_00030@MKRSSFIFGTLLLLTAVAFVADLIWGSLDISPADVLQALTNGSEMQTTNDYVIRNFRLPKALTALFAGAGISIAGLQMQSLFRNPLADTSILGINSGAGLGVALYIMSFTIIPGLSLYSGTADTWGVATAACIGSMLVLLLISAVAAWLRDMVSVLIVGVMVGFLASSFISILQFFSDNEMLKGYLIWSFGSVAGTTWRQLSLMIPIVSGGLSLSMLMPKYMNALNIGENYARSVGIHVERERIILIGITSIITGTITAFTGPIAFLGIAVPHFSRILFKSSDYRILLPGTMLCGALLMLVCDMITQVPGKGFVLPINAITSMIGAPVVIMTIARNRKKRLIFN	.
.	GCA_002529375	WW2842	1	NPLLDI_08515	NSLW01000007.1	5171	6205	-	mmseq.000837.22272.0010	persistent	iron ABC transporter	fepD	iron ABC transporter	.	COG:COG0609,COG:P,RefSeq:WP_023846732.1,SO:0001217,UniParc:UPI0003D19F80,UniRef:UniRef100_A0A1R4AD96,UniRef:UniRef50_A0A379EAE4,UniRef:UniRef90_Q7MWH0	.	.	.	.	.	.	.	.	>mmseq.000837.22272.0010-WW2842-NPLLDI_08515@MKRSSFIFGTLLLLTAMAFVTDLIWGSLDISPADVLQALTNGSEMQTTNDYVIRNFRLPKALTALFAGAGISIAGLQMQSLFRNPLADTSILGINSGAGLGVALYIMSFTIIPGLSLYSGTADTWGVATAACIGSMLVLLLISAVAAWLRDMVSVLIVGVMVGFLASSFISILQFFSDNEMLKGYLIWSFGSVAGTTWRQLSLMIPIVSGGLFLSMLMPKYMNALNIGENYARSVGIHVERERIILIGITSIITGTITAFTGPIAFLGIAVPHFSRILFKSSDYRILLPGTMLCGALLMLVCDMITQVPGKGFVLPINAITSMIGAPVVIMTIARNRKKRLIFN	.
.	GCA_029911295	Bg4	1	mat147_00845	GCA_029911295_contig_2	182704	183738	+	mmseq.000837.22272.0010	persistent	iron ABC transporter	fepD	iron ABC transporter	.	COG:COG0609,COG:P,RefSeq:WP_021666016.1,SO:0001217,UniParc:UPI0003AD5940,UniRef:UniRef100_A0A0E2LN43,UniRef:UniRef50_A0A379EAE4,UniRef:UniRef90_Q7MWH0	.	.	.	.	.	.	.	.	>mmseq.000837.22272.0010-Bg4-mat147_00845@MKRSSFIFGTLLLLTAVAFVADLIWGSLDISPADVLQALTNGSEMQTTNDYVIRNFRLPKALTALFAGAGISIAGLQMQSLFRNPLADTSILGINSGAGLGVALYIMSFTIIPGLSLYSGTADTWGVATAACIGSMLVLLLISAVAAWLRDMVSVLIVGVMVGFLASSFISILQFFSDNEMLKGYLIWSFGSVAGTTWRQLSLMIPIVSGGLFLSMLMPKYMNALNIGENYARSVGIHVERERIILIGITSIITGTITAFTGPIAFLGIAVPHFSRILFKSSDYRILLPGTMLCGALLMLVCDMITQVPGKGFVLPINAITSMIGAPVVIMTIARNRKKRLIFN	.
.	GCA_028335105	A7436C	0.A7436	mat148_06525	GCA_028335105_contig_1	1463758	1464792	+	mmseq.000837.22272.0010	persistent	iron ABC transporter	fepD	iron ABC transporter	.	COG:COG0609,COG:P,RefSeq:WP_005873544.1,SO:0001217,UniParc:UPI00001BEC45,UniRef:UniRef100_Q7MWH0,UniRef:UniRef50_A0A379EAE4,UniRef:UniRef90_Q7MWH0	.	.	.	.	.	.	.	.	>mmseq.000837.22272.0010-A7436C-mat148_06525@MKRSSFIFGTLLLLTAMAFVTDLIWGSLDISPADVLQALTNGSEMQTTNDYVIRNFRLPKALTALFAGAGISIAGLQMQSLFRNPLADTSILGINSGAGLGVALYIMSFTIIPGLSLHSGTADTWGVATAACIGSMLVLLLISAVAAWLRDMVSVLIVGVMVGFLASSFISILQFFSDNEMLKGYLIWSFGSVAGTTWRQLSLMIPIVSGGLFLSMLMPKYMNALNIGENYARSVGIHVERERIILIGITSIITGTITAFTGPIAFLGIAVPHFSRILFKSSDYRILLPGTMLCGALLMLVCDMITQVPGKGFVLPINAITSMIGAPVVIMTIARNRKKRLIFN	.
.	GCA_028335085	HG1691old	1	mat149_07790	GCA_028335085_contig_1	1734415	1735449	+	mmseq.000837.22272.0010	persistent	iron ABC transporter	fepD	iron ABC transporter	.	COG:COG0609,COG:P,RefSeq:WP_023846732.1,SO:0001217,UniParc:UPI0003D19F80,UniRef:UniRef100_A0A1R4AD96,UniRef:UniRef50_A0A379EAE4,UniRef:UniRef90_Q7MWH0	.	.	.	.	.	.	.	.	>mmseq.000837.22272.0010-HG1691old-mat149_07790@MKRSSFIFGTLLLLTAMAFVTDLIWGSLDISPADVLQALTNGSEMQTTNDYVIRNFRLPKALTALFAGAGISIAGLQMQSLFRNPLADTSILGINSGAGLGVALYIMSFTIIPGLSLYSGTADTWGVATAACIGSMLVLLLISAVAAWLRDMVSVLIVGVMVGFLASSFISILQFFSDNEMLKGYLIWSFGSVAGTTWRQLSLMIPIVSGGLFLSMLMPKYMNALNIGENYARSVGIHVERERIILIGITSIITGTITAFTGPIAFLGIAVPHFSRILFKSSDYRILLPGTMLCGALLMLVCDMITQVPGKGFVLPINAITSMIGAPVVIMTIARNRKKRLIFN	.
.	GCA_028335125	ATCC49417	1	mat151_03400	GCA_028335125_contig_1	801228	802262	-	mmseq.000837.22272.0010	persistent	iron ABC transporter	fepD	iron ABC transporter	.	COG:COG0609,COG:P,RefSeq:WP_023846732.1,SO:0001217,UniParc:UPI0003D19F80,UniRef:UniRef100_A0A1R4AD96,UniRef:UniRef50_A0A379EAE4,UniRef:UniRef90_Q7MWH0	.	.	.	.	.	.	.	.	>mmseq.000837.22272.0010-ATCC49417-mat151_03400@MKRSSFIFGTLLLLTAMAFVTDLIWGSLDISPADVLQALTNGSEMQTTNDYVIRNFRLPKALTALFAGAGISIAGLQMQSLFRNPLADTSILGINSGAGLGVALYIMSFTIIPGLSLYSGTADTWGVATAACIGSMLVLLLISAVAAWLRDMVSVLIVGVMVGFLASSFISILQFFSDNEMLKGYLIWSFGSVAGTTWRQLSLMIPIVSGGLFLSMLMPKYMNALNIGENYARSVGIHVERERIILIGITSIITGTITAFTGPIAFLGIAVPHFSRILFKSSDYRILLPGTMLCGALLMLVCDMITQVPGKGFVLPINAITSMIGAPVVIMTIARNRKKRLIFN	.
.	GCA_021406625	EM3	1	OEAJIN_00615	JAEMBI010000041.1	5076	6110	-	mmseq.000837.22272.0010	persistent	iron ABC transporter	fepD	iron ABC transporter	.	COG:COG0609,COG:P,RefSeq:WP_023846732.1,SO:0001217,UniParc:UPI0003D19F80,UniRef:UniRef100_A0A1R4AD96,UniRef:UniRef50_A0A379EAE4,UniRef:UniRef90_Q7MWH0	.	.	.	.	.	.	.	.	>mmseq.000837.22272.0010-EM3-OEAJIN_00615@MKRSSFIFGTLLLLTAMAFVTDLIWGSLDISPADVLQALTNGSEMQTTNDYVIRNFRLPKALTALFAGAGISIAGLQMQSLFRNPLADTSILGINSGAGLGVALYIMSFTIIPGLSLYSGTADTWGVATAACIGSMLVLLLISAVAAWLRDMVSVLIVGVMVGFLASSFISILQFFSDNEMLKGYLIWSFGSVAGTTWRQLSLMIPIVSGGLFLSMLMPKYMNALNIGENYARSVGIHVERERIILIGITSIITGTITAFTGPIAFLGIAVPHFSRILFKSSDYRILLPGTMLCGALLMLVCDMITQVPGKGFVLPINAITSMIGAPVVIMTIARNRKKRLIFN	.
.	GCA_000467795	F0568	1	OEKNOC_07140	KI258951.1	4678	5712	-	mmseq.000837.22272.0010	persistent	iron ABC transporter	fepD	iron ABC transporter	.	COG:COG0609,COG:P,RefSeq:WP_004585196.1,SO:0001217,UniParc:UPI00020F03DB,UniRef:UniRef100_A0A134DQ61,UniRef:UniRef50_A0A379EAE4,UniRef:UniRef90_Q7MWH0	.	.	.	.	.	.	.	.	>mmseq.000837.22272.0010-F0568-OEKNOC_07140@MKRSSFIFGTLLLLTAVAFVTDLIWGSLDISPADVLQALTNGSEMQTTNDYVIRNFRLPKALTALFAGAGISIAGLQMQSLFRNPLADTSILGINSGAGLGVALYIMSFTIIPGLSLYSGTADTWGVATAACIGSMLVLLLISAVAAWLRDMVSVLIVGVMVGFLASSFISILQFFSDNEMLKGYLIWSFGSVAGTTWRQLSLMIPIVSGGLFLSMLMPKYMNALNIGENYARSVGIHVERERIILIGITSIITGTITAFTGPIAFLGIAVPHFSRILFKSSDYRILLPGTMLCGALLMLVCDMITQVPGKGFVLPINAITSMIGAPVVIMTIARNRKKRLIFN	.
.	GCA_002206085	SJD4	1	OEMFNO_03510	KZ248259.1	4753	5787	-	mmseq.000837.22272.0010	persistent	iron ABC transporter	fepD	iron ABC transporter	.	COG:COG0609,COG:P,RefSeq:WP_088492547.1,SO:0001217,UniParc:UPI000B4E5172,UniRef:UniRef100_UPI000B4E5172,UniRef:UniRef50_A0A379EAE4,UniRef:UniRef90_Q7MWH0	.	.	.	.	.	.	.	.	>mmseq.000837.22272.0010-SJD4-OEMFNO_03510@MKRSSFIFGTLLLLTAVAFVADLIWGSLDISPADVLQALTNGSEMQTTNDYIIRNFRLPKALTALFAGAGISIAGLQMQSLFRNPLADTSILGINSGAGLGVALYIMSFTIIPGLSLYSGTADTWGVATAACIGSMLVLLLISAVAAWLRDMVSVLIVGVMVGFLASSFISILQFFSDNEMLKGYLIWSFGSVAGTTWRQLSLMIPIVSGGLFLSMLMPKYMNALNIGENYARSVGIHVERERIILIGITSIITGTITAFTGPIAFLGIAVPHFSRILLKSSDYRILLPGTMLCGALLMLVCDMITQVPGKGFVLPINAITSMIGAPVVIMTIARNRKKRLIFN	.
.	GCA_021406605	JKG10	1	OGMOID_10000	JAEMBG010000003.1	48421	49455	-	mmseq.000837.22272.0010	persistent	iron ABC transporter	fepD	iron ABC transporter	.	COG:COG0609,COG:P,RefSeq:WP_004585196.1,SO:0001217,UniParc:UPI00020F03DB,UniRef:UniRef100_A0A134DQ61,UniRef:UniRef50_A0A379EAE4,UniRef:UniRef90_Q7MWH0	.	.	.	.	.	.	.	.	>mmseq.000837.22272.0010-JKG10-OGMOID_10000@MKRSSFIFGTLLLLTAVAFVTDLIWGSLDISPADVLQALTNGSEMQTTNDYVIRNFRLPKALTALFAGAGISIAGLQMQSLFRNPLADTSILGINSGAGLGVALYIMSFTIIPGLSLYSGTADTWGVATAACIGSMLVLLLISAVAAWLRDMVSVLIVGVMVGFLASSFISILQFFSDNEMLKGYLIWSFGSVAGTTWRQLSLMIPIVSGGLFLSMLMPKYMNALNIGENYARSVGIHVERERIILIGITSIITGTITAFTGPIAFLGIAVPHFSRILFKSSDYRILLPGTMLCGALLMLVCDMITQVPGKGFVLPINAITSMIGAPVVIMTIARNRKKRLIFN	.
.	GCA_002892575	ATCC33277	1	OHKNAD_03330	CP025930.1	747144	748178	-	mmseq.000837.22272.0010	persistent	iron ABC transporter	fepD	iron ABC transporter	.	COG:COG0609,COG:P,RefSeq:WP_012457699.1,SO:0001217,UniParc:UPI000174FB28,UniRef:UniRef100_B2RIL0,UniRef:UniRef50_A0A379EAE4,UniRef:UniRef90_Q7MWH0	.	.	.	.	.	.	.	.	>mmseq.000837.22272.0010-ATCC33277-OHKNAD_03330@MKRSSFIFGTLLLLTAVAFVADLIWGSLDISPADVLQALTNGSEMQTTNDYVIRNFRLPKALTALFAGAGISIAGLQMQSLFRNPLADTSILGINSGAGLGVALYIMSFTIIPGLSLYSGTADTWGVATAACIGSMLVLLLISAVAAWLRDMVSVLIVGVMVGFLASSFISILQFFSDNEMLKGYLIWSFGSVAGTTWRQLSLMIPIVSGGLFLSMLMPKYMNALNIGENYARSVGIHVERERIILIGITSIITGTITAFTGPIAFLGIAVPHFSRILLKSSDYRILLPGTMLCGALLMLVCDMITQVPGKGFVLPINAITSMIGAPVVIMTIARNRKKRLIFN	.
.	GCA_000467835	F0570	1	OJLJEK_09575	KI259218.1	239228	240262	-	mmseq.000837.22272.0010	persistent	iron ABC transporter	fepD	iron ABC transporter	.	COG:COG0609,COG:P,RefSeq:WP_021666016.1,SO:0001217,UniParc:UPI0003AD5940,UniRef:UniRef100_A0A0E2LN43,UniRef:UniRef50_A0A379EAE4,UniRef:UniRef90_Q7MWH0	.	.	.	.	.	.	.	.	>mmseq.000837.22272.0010-F0570-OJLJEK_09575@MKRSSFIFGTLLLLTAVAFVADLIWGSLDISPADVLQALTNGSEMQTTNDYVIRNFRLPKALTALFAGAGISIAGLQMQSLFRNPLADTSILGINSGAGLGVALYIMSFTIIPGLSLYSGTADTWGVATAACIGSMLVLLLISAVAAWLRDMVSVLIVGVMVGFLASSFISILQFFSDNEMLKGYLIWSFGSVAGTTWRQLSLMIPIVSGGLFLSMLMPKYMNALNIGENYARSVGIHVERERIILIGITSIITGTITAFTGPIAFLGIAVPHFSRILFKSSDYRILLPGTMLCGALLMLVCDMITQVPGKGFVLPINAITSMIGAPVVIMTIARNRKKRLIFN	.
.	GCA_900157345	AFR5B1	1	OLFLLB_03055	FUFJ01000061.1	74338	75372	-	mmseq.000837.22272.0010	persistent	iron ABC transporter	fepD	iron ABC transporter	.	COG:COG0609,COG:P,RefSeq:WP_023846732.1,SO:0001217,UniParc:UPI0003D19F80,UniRef:UniRef100_A0A1R4AD96,UniRef:UniRef50_A0A379EAE4,UniRef:UniRef90_Q7MWH0	.	.	.	.	.	.	.	.	>mmseq.000837.22272.0010-AFR5B1-OLFLLB_03055@MKRSSFIFGTLLLLTAMAFVTDLIWGSLDISPADVLQALTNGSEMQTTNDYVIRNFRLPKALTALFAGAGISIAGLQMQSLFRNPLADTSILGINSGAGLGVALYIMSFTIIPGLSLYSGTADTWGVATAACIGSMLVLLLISAVAAWLRDMVSVLIVGVMVGFLASSFISILQFFSDNEMLKGYLIWSFGSVAGTTWRQLSLMIPIVSGGLFLSMLMPKYMNALNIGENYARSVGIHVERERIILIGITSIITGTITAFTGPIAFLGIAVPHFSRILFKSSDYRILLPGTMLCGALLMLVCDMITQVPGKGFVLPINAITSMIGAPVVIMTIARNRKKRLIFN	.
.	GCA_000467815	F0569	1	PAAPDH_06850	KI259070.1	63707	64741	+	mmseq.000837.22272.0010	persistent	iron ABC transporter	fepD	iron ABC transporter	.	COG:COG0609,COG:P,RefSeq:WP_021664392.1,SO:0001217,UniParc:UPI0003AD17DD,UniRef:UniRef100_A0A829KQB1,UniRef:UniRef50_A0A379EAE4,UniRef:UniRef90_Q7MWH0	.	.	.	.	.	.	.	.	>mmseq.000837.22272.0010-F0569-PAAPDH_06850@MKRSSFIFGTLLLLTAMAFVTDLIWGSLDISPADVLQALTNGSEMQTTNDYVIRNFRLPKALTALFAGAGISIAGLQMQSLFRNPLADTSILGINSGAGLGVALYIMSFTIIPGLSLYSGTADTWGVATAACIGSMLVLLLISAVAAWLRDMVSVLIVGVMVGFLASSFISILQFFSDNEMLKGYLIWSFGSVAGTTWRQLSLMIPIVSGGLFLSMLMPKYMNALNIGENYARSVGIHVERERIILIGITSIITGTITAFTGPIAFLGIAVPHFSRILLKSSDYRILLPGTMLCGALLMLVCDMITQVPGKGFVLPINAITSMIGAPVVIMTIARNRKKRLIFN	.
.	GCA_000467995	W4087	1	PDDLMP_02310	KI260211.1	4694	5728	-	mmseq.000837.22272.0010	persistent	iron ABC transporter	fepD	iron ABC transporter	.	COG:COG0609,COG:P,RefSeq:WP_021666016.1,SO:0001217,UniParc:UPI0003AD5940,UniRef:UniRef100_A0A0E2LN43,UniRef:UniRef50_A0A379EAE4,UniRef:UniRef90_Q7MWH0	.	.	.	.	.	.	.	.	>mmseq.000837.22272.0010-W4087-PDDLMP_02310@MKRSSFIFGTLLLLTAVAFVADLIWGSLDISPADVLQALTNGSEMQTTNDYVIRNFRLPKALTALFAGAGISIAGLQMQSLFRNPLADTSILGINSGAGLGVALYIMSFTIIPGLSLYSGTADTWGVATAACIGSMLVLLLISAVAAWLRDMVSVLIVGVMVGFLASSFISILQFFSDNEMLKGYLIWSFGSVAGTTWRQLSLMIPIVSGGLFLSMLMPKYMNALNIGENYARSVGIHVERERIILIGITSIITGTITAFTGPIAFLGIAVPHFSRILFKSSDYRILLPGTMLCGALLMLVCDMITQVPGKGFVLPINAITSMIGAPVVIMTIARNRKKRLIFN	.
.	GCA_002529345	WW2952	1	ABDNHC_01050	NSLQ01000013.1	41191	43542	+	mmseq.000837.22272.0011	shell	ABC transporter permease	.	ABC transporter permease	.	RefSeq:WP_043894497.1,SO:0001217,UniParc:UPI000411F481,UniRef:UniRef100_UPI000411F481,UniRef:UniRef50_A0A379DJG3,UniRef:UniRef90_Q7MWE0	.	.	.	.	.	.	.	.	>mmseq.000837.22272.0011-WW2952-ABDNHC_01050@MRTYFKFLSRNKLYTFVTIVGFALSLIFVLLLSFYVRREQQADRIHTDYKRIYQYNVESKNNWSGFICCYPAGTLIREQVPDVEEICRISEYNDKEYIFIGADKQNGLIASHLSVESNFFTFFDGYKLLEGDPKTVLSEQNSTVISSALAARIFGNMSPIGQEISFFDFSKNKQTFRITGIMEPMPDNCHIRPAELLFYQEPKENNYNNGNYALYLKAREGADLTAQLPAVQKAVQGKDVIFAFDEKAEVKLHPLEKCYPEPLFPNEYAMMVQKGNPARTRILIAITLLVLIIAIISYINLTLAQGGSRGNEVALRRLWGSSRLAIVRRLWFESLLLIFLSTLLAVFGMFALEP…	.
.	GCA_002204455	KCOM2797	1	ABJICG_01585	NHRU01000001.1	328745	331096	-	mmseq.000837.22272.0011	shell	ABC transporter permease	.	ABC transporter permease	.	RefSeq:WP_088442506.1,SO:0001217,UniParc:UPI000B4CE628,UniRef:UniRef100_UPI000B4CE628,UniRef:UniRef50_A0A379DJG3,UniRef:UniRef90_Q7MWE0	.	.	.	.	.	.	.	.	>mmseq.000837.22272.0011-KCOM2797-ABJICG_01585@MRTYFKFLSRNKLYTFVTIVGFALSLIFVLLLSFYVRREQQADRIHTDYKRIYQYNVESKNNWSGFICCYPAGTLIREQVPDVEEICRISEYNDKEYIFIGADKQNGLIASHLSVESNFFTFFDGYKLLEGDPKTVLSEQNSAVISSALAARIFGNVSPIGQEVSFFDYSKNKQTFRITGIMEPMADNCHIRPAELLFYQEPKENNYNRGNYALYLKAREGADLTAQLPAVQKAVQGKDVIFAFDEKAEVKLHPLEKCYPEPLFPNEYAKMVQKGNPARMRILIAITLLVLIIAIISYINLTLAQAGSRGNEVALRRLWGSSRLAIVRRLWFESLLLIFLSTLLAVFGMFAF…	.
.	GCA_002529365	WW3102	1	ACILLP_07970	NSLO01000005.1	68651	71002	-	mmseq.000837.22272.0011	shell	ABC transporter permease	.	ABC transporter permease	.	RefSeq:WP_097632870.1,SO:0001217,UniParc:UPI000BE700A9,UniRef:UniRef100_UPI000BE700A9,UniRef:UniRef50_A0A379DJG3,UniRef:UniRef90_Q7MWE0	.	.	.	.	.	.	.	.	>mmseq.000837.22272.0011-WW3102-ACILLP_07970@MRTYFKFLSRNKLYTFVTIVGFALSLIFVLLLSFYVRREQQADRIHTDYKRIYQYNVESKNNWSGFICCYPAGTLIREQVPDVEEICRISEYNDKEYIFIGADKQNGLIASHLSVESNFFTFFDGYKLLEGDPKTVLSEQNSTVISSALAARIFGNMSPIGQEISFFDFSKNKQTFRITGIMEPMPDNCHIRPAELLFYQEPKENNYNNGNYALYLKAREGADLTAQLPAVQKAVQGKDVIFAFDEKAEVKLHPLEKCYPEPLFPNEYAMMVQKGNPARTRILIAITLLVLIIAIISYINLTLAQGGSRGNEVALRRLWGSSRLAIVRRLWFESLLLIFLSTLLAVFGMFALEP…	.
.	GCA_023822445	W50_BE1	0.W50	AGAIJH_03070	CP092049.1	732987	735338	+	mmseq.000837.22272.0011	shell	ABC transporter permease	.	ABC transporter permease	.	RefSeq:WP_005873598.1,SO:0001217,UniParc:UPI00001BEC5F,UniRef:UniRef100_Q7MWE0,UniRef:UniRef50_A0A379DJG3,UniRef:UniRef90_Q7MWE0	.	.	.	.	.	.	.	.	>mmseq.000837.22272.0011-W50_BE1-AGAIJH_03070@MRTYFKFLSRNKLYTFVTIVGFALSLIFVLLLSFYVRREQQADRIHTDYKRIYQYNVESKNNWSGFICCYPAGTLIREQVPDVEEICRISEYNDKEYIFIGADKQNGLIASHLSVESNFFTFFDGYKLLEGDPKTVLSEQNSAVISSALAARIFGNVSPIGQEISFFDFSKNKQTFRITGIMEPMPDNCHIRPAELLFYQEPKENNYNNGNYALYLKAREGADLTAQLPAVQKAVQGKDVIFAFDEKAEVKLHPLEKCYPEPLFPNEYAMMVQKGNPARTRILIAITLLVLIIAIISYINLTLAQGGSRGNEVALRRLWGSSRLAIVRRLWFESLLLIFLSTLLAVFGMFALE…	.
.	GCA_021406845	222	1	ALKNHL_04760	JAEMBR010000004.1	38869	41220	-	mmseq.000837.22272.0011	shell	ABC transporter permease	.	ABC transporter permease	.	RefSeq:WP_234231717.1,SO:0001217,UniParc:UPI001F44DE74,UniRef:UniRef100_UPI001F44DE74,UniRef:UniRef50_A0A379DJG3,UniRef:UniRef90_Q7MWE0	.	.	.	.	.	.	.	.	>mmseq.000837.22272.0011-222-ALKNHL_04760@MRTYFKFLSRNKLYTFVTIVGFALSLIFVLLLSFYVRREQQADRIHTDYKRIYQYNVESKNNWSGFICCYPAGTLIREQVPDVEEICRISEYNDKEYIFIGADKQNGLIASHLSVESNFFTFFDGYKLLEGDPKTVLSEQNSAVISSALAARIFGNVSPIGQEVSFFDYSKNKQTFRITGIMEPMADNCHIRPAELLFYQEPKENNYNRGNYALYLKAREGADLTAQLPAVQKAVQGKDVIFAFDEKAEVKLHPLEKCYPEPLFPNEYAKMVQKGNPARMRILIAITLLVLIIAIISYINLTLAQGGSRGNEVALRRLWGSSRLAIVRRLWFESLLLIFLSTLLAVFGMFALEPVFD…	.
.	GCA_002754055	KCOM2804	1	BAOJBJ_01755	CP024593.1	373003	375354	-	mmseq.000837.22272.0011	shell	ABC transporter permease	.	ABC transporter permease	.	RefSeq:WP_099811631.1,SO:0001217,UniParc:UPI000C190330,UniRef:UniRef100_A0A2D2N215,UniRef:UniRef50_A0A379DJG3,UniRef:UniRef90_Q7MWE0	.	.	.	.	.	.	.	.	>mmseq.000837.22272.0011-KCOM2804-BAOJBJ_01755@MRTYFKFLSRNKLYTFVTIVGFALSLIFVLLLSFYVRREQQADRIHTDYKRIYQYNVESKNNWSGFICCYPAGTLIREQVPDVEEICRISEYNDKEYIFIGADKQNGLIASHLSVESNFFTFFDGYKLLEGDPKTVLSEQNSAVISSALAARIFGNMSPIGQEISFFDFSKNKQTFRITGIMEPMPDNCHIRPAELLFYQEPKENNYNNGNYALYLKAREGADLTAQLPAVQKAVQGKDVIFAFDEKAEVKLHPLEKCYPEPLFPNEYAMMVQKGNPARTRILIAITLLVLIIAIISYINLTLAQGGSRGNEVALRRLWGSSRLAIVRRLWFESLLLIFLSTLLAVFGMFAL…	.
.	GCA_023822465	W50_BR1	0.W50	BENLHK_05090	CP092050.1	1140253	1142604	-	mmseq.000837.22272.0011	shell	ABC transporter permease	.	ABC transporter permease	.	RefSeq:WP_005873598.1,SO:0001217,UniParc:UPI00001BEC5F,UniRef:UniRef100_Q7MWE0,UniRef:UniRef50_A0A379DJG3,UniRef:UniRef90_Q7MWE0	.	.	.	.	.	.	.	.	>mmseq.000837.22272.0011-W50_BR1-BENLHK_05090@MRTYFKFLSRNKLYTFVTIVGFALSLIFVLLLSFYVRREQQADRIHTDYKRIYQYNVESKNNWSGFICCYPAGTLIREQVPDVEEICRISEYNDKEYIFIGADKQNGLIASHLSVESNFFTFFDGYKLLEGDPKTVLSEQNSAVISSALAARIFGNVSPIGQEISFFDFSKNKQTFRITGIMEPMPDNCHIRPAELLFYQEPKENNYNNGNYALYLKAREGADLTAQLPAVQKAVQGKDVIFAFDEKAEVKLHPLEKCYPEPLFPNEYAMMVQKGNPARTRILIAITLLVLIIAIISYINLTLAQGGSRGNEVALRRLWGSSRLAIVRRLWFESLLLIFLSTLLAVFGMFALE…	.
.	GCA_021406645	B158	1	BIBBAP_03410	JAEMBJ010000014.1	9001	11352	+	mmseq.000837.22272.0011	shell	ABC transporter permease	.	ABC transporter permease	.	RefSeq:WP_234211483.1,SO:0001217,UniParc:UPI001F37E779,UniRef:UniRef100_UPI001F37E779,UniRef:UniRef50_A0A379DJG3,UniRef:UniRef90_Q7MWE0	.	.	.	.	.	.	.	.	>mmseq.000837.22272.0011-B158-BIBBAP_03410@MRTYFKFLSRNKLYTFVTIVGFALSLIFVLLLSFYVRREQQADRIHTDYKRIYQYNVESKNNWSGFICCYPAGTLIIEQVPDVEEICRISEYNDKEYIFIGADKQNGLIASHLSVESNFFTFFDGYKLLEGDPKTVLSEQNSTVISSALAARIFGNMSPIGQEISFFDFSKNKQTFRITGIMEPMPDNCHIRPAELLFYQEPKENNYNNGNYALYLKAREGADLTAQLPAVQKAVQGKDVIFAFDEKAEVKLHPLEKCYPEPLFPNEYAMMVQKGNPARTRILIAITLLVLIIAIISYINLTLAQGGSRGNEVALRRLWGSSRLAIVRRLWFESLLLIFLSTLLAVFGMFALEPVF…	.
.	GCA_018141805	GMU202011	1	BPGMMO_02255	CP073348.1	514924	517275	-	mmseq.000837.22272.0011	shell	ABC transporter permease	.	ABC transporter permease	.	RefSeq:WP_211605024.1,SO:0001217,UniParc:UPI001B8A969D,UniRef:UniRef100_UPI001B8A969D,UniRef:UniRef50_A0A379DJG3,UniRef:UniRef90_Q7MWE0	.	.	.	.	.	.	.	.	>mmseq.000837.22272.0011-GMU202011-BPGMMO_02255@MRTYFKFLSRNKLYTFVTIVGFALSLIFVLLLSFYVRREQQADRIHTDYKRIYQYNVESKNNWSGFICCYPAGTLIREQVPDVEEICRISEYNDKEYIFIGADKQNGLIASHLSVESNFFTFFDGYKLLEGDPKTVLSEQNSTVISSALAARIFGNMSPIGQEISFFDFSKNKQTFRITGIMEPMPDNCHIRPAELLFYQEPKENNYNNGNYALYLKAREGADLTAQLPAVQKAVQGKDVIFAFDEKAEVKLHPLEKCYPEPLFPNEYAMMVQKGNPARTRILIAITLLVLIIAIISYINLTLAQGGSRSNEVALRRLWGSSRLAIVRRLWFESLLLIFLSTLLAVFGMFA…	.
.	GCA_000010505	ATCC33277	0.ATCC33277	BPIAKI_03455	AP009380.1	780400	782751	+	mmseq.000837.22272.0011	shell	ABC transporter permease	.	ABC transporter permease	.	RefSeq:WP_012457725.1,SO:0001217,UniParc:UPI000174FBA3,UniRef:UniRef100_B2RIP2,UniRef:UniRef50_A0A379DJG3,UniRef:UniRef90_Q7MWE0	.	.	.	.	.	.	.	.	>mmseq.000837.22272.0011-ATCC33277-BPIAKI_03455@MRTYFKFLSRNKLYTFVTIVGFALSLIFVLLLSFYVRREQQADRIHTDYKRIYQYNVESKNNWSGFICCYPAGTLIREQVPDVEEICRISEYNDKEYIFIGADKQNGLIASHLSVESNFFTFFDGYKLLEGDPKTVLSEQNSAVISSALAARIFGNMSPIGQEISFFDFSKNKQTFRITGIMEPMPDNCHIRPAELLFYQEPKENNYNNGNYALYLKAREGADLTAQLPAVQKAVQGKDVIFAFDEKAEVKLHPLEKCYPEPLFPNEYAMMVQKGNPARTRILIAITLLVLIIAIISYINLTLAQGGSRGNEVALRRLWGSSRLAIVRRLWFESLLLIFLSTLLAVFGMFA…	.
.	GCA_900157285	13_1	1	CBJFEG_07380	FUGG01000023.1	38241	40592	+	mmseq.000837.22272.0011	shell	ABC transporter permease	.	ABC transporter permease	.	RefSeq:WP_043894937.1,SO:0001217,UniParc:UPI000416C1F2,UniRef:UniRef100_A0A1R4DWE2,UniRef:UniRef50_A0A379DJG3,UniRef:UniRef90_Q7MWE0	.	.	.	.	.	.	.	.	>mmseq.000837.22272.0011-13_1-CBJFEG_07380@MRTYFKFLSRNKLYTFVTIVGFALSLIFVLLLSFYVRREQQADRIHTDYKRIYQYNVESKNNWSGFICCYPAGTLIREQVPDVEEICRISEYNDKEYIFIGADKQNGLIASHLSVESNFFTFFDGYKLLEGDPKTVLSEQNSAVISSALAARIFGNMSPIGQEISFFDFSKNKQTFRITGIMEPMPDNCHIRPAELLFYQEPKENNYNNGNYALYLKAREGADLTAQLPAVQKAVQGKDVIFAFDEKAEVKLHPLEKCYPEPLFPNEYAMMVQKGNPARTRILIAITLLVLIIAIISYINLTLAQGGSRGNEVALRRLWGSSRLAIVRRLWFESLLLIFLSTLLAVFGMFALEPVF…	.
.	GCA_900157295	11A	1	CBNBBD_06260	FUFE01000077.1	38775	41126	+	mmseq.000837.22272.0011	shell	ABC transporter permease	.	ABC transporter permease	.	RefSeq:WP_012457725.1,SO:0001217,UniParc:UPI000174FBA3,UniRef:UniRef100_B2RIP2,UniRef:UniRef50_A0A379DJG3,UniRef:UniRef90_Q7MWE0	.	.	.	.	.	.	.	.	>mmseq.000837.22272.0011-11A-CBNBBD_06260@MRTYFKFLSRNKLYTFVTIVGFALSLIFVLLLSFYVRREQQADRIHTDYKRIYQYNVESKNNWSGFICCYPAGTLIREQVPDVEEICRISEYNDKEYIFIGADKQNGLIASHLSVESNFFTFFDGYKLLEGDPKTVLSEQNSAVISSALAARIFGNMSPIGQEISFFDFSKNKQTFRITGIMEPMPDNCHIRPAELLFYQEPKENNYNNGNYALYLKAREGADLTAQLPAVQKAVQGKDVIFAFDEKAEVKLHPLEKCYPEPLFPNEYAMMVQKGNPARTRILIAITLLVLIIAIISYINLTLAQGGSRGNEVALRRLWGSSRLAIVRRLWFESLLLIFLSTLLAVFGMFALEPVFD…	.
.	GCA_001274615	AJW4	1	CELAOB_05770	CP011996.1	1319694	1322045	-	mmseq.000837.22272.0011	shell	ABC transporter permease	.	ABC transporter permease	.	RefSeq:WP_053444295.1,SO:0001217,UniParc:UPI0006AA1507,UniRef:UniRef100_A0A0K2J694,UniRef:UniRef50_A0A379DJG3,UniRef:UniRef90_Q7MWE0	.	.	.	.	.	.	.	.	>mmseq.000837.22272.0011-AJW4-CELAOB_05770@MRTYFKFLSRNKLYTFVTIVGFALSLIFVLLLSFYVRREQKADRIHTDYKRIYQYNVESKNNWSGSICCYPAGTLIREQVPDVEEICRISEYNDKEYIFIGADKQNGLIASHLSVESNFFTFFDGYKLLEGDPKTVLSEQNSTVISSALAARIFGNMSPIGQEISFFDFSKNKQTFRITGIMEPMPDNCHIRPAELLFYQEPKENNYNNGNYALYLKAREGADLTAQLPAVQKAVQGKDVIFAFDEKAEVKLHPLEKCYPEPLFPNEYAMMVQKGNPARTRILIAITLLVLIIAIISYINLTLAQGGSRGNEVALRRLWGSSRLAIVRRLWFESLLLIFLSTLLAVFGMFALEPVF…	.
.	GCA_900157255	ATCC49417	0.ATCC49417	CELFKG_04180	FUFH01000028.1	32273	34624	+	mmseq.000837.22272.0011	shell	ABC transporter permease	.	ABC transporter permease	.	RefSeq:WP_077083695.1,SO:0001217,UniParc:UPI000979F33A,UniRef:UniRef100_UPI000979F33A,UniRef:UniRef50_A0A379DJG3,UniRef:UniRef90_Q7MWE0	.	.	.	.	.	.	.	.	>mmseq.000837.22272.0011-ATCC49417-CELFKG_04180@MRTYFKFLSRNKLYTFVTIVGFALSLIFVLLLSFYVRREQQADRIHTDYKRIYQYNVESKNNWSGSNCCYPAGTLIREQVPDVEEICRISEYNDKEYIFIGADKQNGLIASHLSVESNFFTFFDGYKLLEGDPKTVLSEQNSTVISSALAARIFGNMSPIGQEISFFDFSKNKQTFRITGIMEPMPDNCHIRPAELLFYQEPKENNYNNGNYALYLKAREGADLTAQLPAVQKAVQGKDVIFAFDEKAEVKLHPLEKCYPEPLFPNEYAMMVQKGNPARTRILIAITLLVLIIAIISYINLTLAQGGSRGNEVALRRLWGSSRLAIVRRLWFESLLLIFLSTLLAVFGMFA…	.
.	GCA_001553795	MP4_504	1	CHHLLH_03505	LOEL01000012.1	76208	78559	+	mmseq.000837.22272.0011	shell	ABC transporter permease	.	ABC transporter permease	.	RefSeq:WP_061156680.1,SO:0001217,UniParc:UPI000772413D,UniRef:UniRef100_UPI000772413D,UniRef:UniRef50_A0A379DJG3,UniRef:UniRef90_Q7MWE0	.	.	.	.	.	.	.	.	>mmseq.000837.22272.0011-MP4_504-CHHLLH_03505@MRTYFKFLSRNKLYTFVTIVGFALSLIFVLLLSFYVRREQQADRIHTDYKRIYQYNVESKNNWSGFICCYPAGTLIHEQVPDVEEICRISEYNDKEYIFIGADKQNGLIASHLSVESNFFTFFDGYKLLEGDPKTVLSEQNSAVISSALAARIFGNMSPIGQEISFFDFSKNKQTFRITGIMEPMPDNCHIRPAELLFYQEPKENNYNNGDYALYLKAREGADLTAQLPAVQKAVQGKDVIFAFDEKAEVKLHPLEKCYPEPLFPNEYAMMVQKGNPARTRILIAITLLVLIIAIISYINLTLAQGGSRGNEVALRRLWGSSRLAIVRRLWFESLLLIFLSTLLAVFGMFALE…	.
.	GCA_002529285	WW2931	1	CPDFBG_00435	NSLR01000011.1	39737	42088	+	mmseq.000837.22272.0011	shell	ABC transporter permease	.	ABC transporter permease	.	RefSeq:WP_097596622.1,SO:0001217,UniParc:UPI000BE70F41,UniRef:UniRef100_UPI000BE70F41,UniRef:UniRef50_A0A379DJG3,UniRef:UniRef90_Q7MWE0	.	.	.	.	.	.	.	.	>mmseq.000837.22272.0011-WW2931-CPDFBG_00435@MRTYFKFLSRNKLYTFVTIVGFALSLIFVLLLSFYVRREQQADRIHTDYKRIYQYNVESKNNWSGFICCYPAGTLIREQVPDVEEICRISEYNDKEYIFIGADKQNGLIASHLSVESNFFTFFDGYKLLEGDPKTVLSEQNSTVISSALAARIFGNMSPIGQEISFFDFSKNKQTFRITGIMEPMPDNCHIRPAELLFYQEPKENNYNNGNYALYLKAREGADLTAQLPAVQKAVQGKDVIFAFDEKAEVKLHPLEKCYPEPLFPNEYAMMVQKGNPARTRILIAITLLVLIIAIISYINLTLAQGGSRGNEVALRRLWGSSRLAIVRRLWFESLLLIFLSTLLAVFGMFALEP…	.
.	GCA_021406785	1436	1	DBINCG_05735	JAEMBQ010000010.1	23309	25660	+	mmseq.000837.22272.0011	shell	ABC transporter permease	.	ABC transporter permease	.	RefSeq:WP_234214954.1,SO:0001217,UniParc:UPI001F481CD6,UniRef:UniRef100_UPI001F481CD6,UniRef:UniRef50_A0A379DJG3,UniRef:UniRef90_Q7MWE0	.	.	.	.	.	.	.	.	>mmseq.000837.22272.0011-1436-DBINCG_05735@MRTYFKFLSRNKLYTFVTIVGFALSLIFVLLLSFYVRREQQADRIHTDYKRIYQYNVESKNNWSGSICCYPAGTLIREQVPDVEEICRISEYNDKEYIFIGADKQNGLIASHLSVESNFFTFFDGYKLLEGDPKTVLSEQNSTVISSALAARIFGNMSPIGQEISFFDFSKNKQTFRITGIMEPMPDNCHIRPAELLFYQEPKENNYNNGNYALYLKAREGADLTAQLPAVQKAVQGKDVIFAFDEKAEVKLHPLEKCYPEPLFPNEYAMMVQKGNPARTRILIAITLLVLIIAIISYINLTLAQGGSRGNEVALRRLWGSSRLAIVRRLWFESLLLIFLSTLLAVFGMFALEPVF…	.
.	GCA_021406795	D83T3	1	DBKMMK_00180	JAEMBP010000004.1	40944	43295	+	mmseq.000837.22272.0011	shell	ABC transporter permease	.	ABC transporter permease	.	RefSeq:WP_043895871.1,SO:0001217,UniParc:UPI0003F81E6D,UniRef:UniRef100_UPI0003F81E6D,UniRef:UniRef50_A0A379DJG3,UniRef:UniRef90_Q7MWE0	.	.	.	.	.	.	.	.	>mmseq.000837.22272.0011-D83T3-DBKMMK_00180@MRTYFKFLSRNKLYTFVTIVGFALSLIFVLLLSFYVRREQQADRIHTDYKRIYQYNVESKNNWSGFICCYPAGTLIREQVPDVEEICRISEYNDKEYIFIGADKQNGLIASHLSVESNFFTFFDGYKLLEGDPKTVLSEQNSAVISSALAARIFGNMSPIGQEISFFDYSKNKQTFRITGIMEPMPDNCHIRPAELLFYQEPKENNYNNGDYALYLKAREGADLTAQLPAVQKAVQGKDVIFAFDEKAEVKLHPLEKCYPEPLFPNEYAMIVQKGNPARTRILIAITLLVLIIAIISYINLTLAQGGSRGNEVALRRLWGSSRLAIVRRLWFESLLLIFLSTLLAVFGMFALEPV…	.
.	GCA_018141765	LyG_1	1	DDLCJE_03625	CP073349.1	818549	820900	+	mmseq.000837.22272.0011	shell	ABC transporter permease	.	ABC transporter permease	.	RefSeq:WP_211600214.1,SO:0001217,UniParc:UPI001B8ADC93,UniRef:UniRef100_UPI001B8ADC93,UniRef:UniRef50_A0A379DJG3,UniRef:UniRef90_Q7MWE0	.	.	.	.	.	.	.	.	>mmseq.000837.22272.0011-LyG_1-DDLCJE_03625@MRTYFKFLSRNKLYTFVTIVGFALSLIFVLLLSFYVRREQQADRIHTDYKRIYQYNVESKNNWSGFICCYPAGTLIREQVPDVEEICRISEYNDKEYIFIGADKQNGLIASHLSVESNFFTFFDGYKLLEGDPKTVLSEQNSTVISSALAARIFGNMSPIGQEISFFDFSKNKQTFRITGIMEPMPDNCHIRPAELLFYQEPKENNYNNGNYALYLKAREGADLTAQLPAVQKAVQGKDVIFAFDEKAEVKLHPLEKCYPEPLFPNEYAMMVQKGNPARTRILIAITLLVLIIAIISYINLTLAQGGSRGNEVALRRLWGSSRLAIVRRLWFESLLLIFLSTLLAVFGMFALEPV…	.
.	GCA_002529425	WW2096	1	DEBNHJ_02430	NSLX01000001.1	119609	121960	+	mmseq.000837.22272.0011	shell	ABC transporter permease	.	ABC transporter permease	.	RefSeq:WP_054191532.1,SO:0001217,UniParc:UPI0006BAFB75,UniRef:UniRef100_UPI0006BAFB75,UniRef:UniRef50_A0A379DJG3,UniRef:UniRef90_Q7MWE0	.	.	.	.	.	.	.	.	>mmseq.000837.22272.0011-WW2096-DEBNHJ_02430@MRTYFKFLSRNKLYTFVTIVGFALSLIFVLLLSFYVRREQQADRIHTDYKRIYQYNVESKNNWSGSICCYPAGTLIREQVPDVEEICRISEYNDKEYIFIGADKQNGLIASHLSVESNFFTFFDGYKLLEGDPKTVLSEQNSTVISSALAARIFGNMSPIGQEISFFDFSKNKQTFRITGIMEPMPDNCHIRPAELLFYQEPKENNYNNGNYALYLKAREGADLTAQLPAVQKAVQGKDVIFAFDEKAEVKLHPLEKCYPEPLFPNEYAMMVQKGNPARTRILIAITLLVLIIAIISYINLTLAQGGSRGNEVALRRLWGSSRLAIVRRLWFESLLLIFLSTLLAVFGMFALEP…	.
.	GCA_021406745	B42	1	DFHDII_08740	JAEMBK010000003.1	80849	83200	-	mmseq.000837.22272.0011	shell	ABC transporter permease	.	ABC transporter permease	.	RefSeq:WP_234222339.1,SO:0001217,UniParc:UPI001F334F19,UniRef:UniRef100_UPI001F334F19,UniRef:UniRef50_A0A379DJG3,UniRef:UniRef90_Q7MWE0	.	.	.	.	.	.	.	.	>mmseq.000837.22272.0011-B42-DFHDII_08740@MRTYFKFLSRNKLYTFVTIVGFALSLIFVLLLSFYVRREQQADRIHTDYKRIYQYNVESKNNWSGFICCYPAGTLIREQVPDVEEICRISEYNDKEYIFIGADKQNGLIASHLSVESNFFTFFDGYKLLEGDPKTVLSEQNSAVISSALAARIFGNMSPIGQEISFFDFSKNKQTFRITGIMEPMPDNCHIRPAELLFYQEPKENNYNNANYALYLKAREGADLTAQLPAVQKAVQGKDVIFAFDEKAEVKLHPLEKCYPEPLFPNEYAMMVQKGNPARTRILIAITLLVLIIAIISYINLTLAQGGSRGNEVALRRLWGSSRLAIVRRLWFESLLLIFLSTLLAVFGMFALEPVFD…	.
.	GCA_000739415	HG66	1	DKAHGB_08585	CP007756.1	1955710	1958061	-	mmseq.000837.22272.0011	shell	ABC transporter permease	.	ABC transporter permease	.	RefSeq:WP_012457725.1,SO:0001217,UniParc:UPI000174FBA3,UniRef:UniRef100_B2RIP2,UniRef:UniRef50_A0A379DJG3,UniRef:UniRef90_Q7MWE0	.	.	.	.	.	.	.	.	>mmseq.000837.22272.0011-HG66-DKAHGB_08585@MRTYFKFLSRNKLYTFVTIVGFALSLIFVLLLSFYVRREQQADRIHTDYKRIYQYNVESKNNWSGFICCYPAGTLIREQVPDVEEICRISEYNDKEYIFIGADKQNGLIASHLSVESNFFTFFDGYKLLEGDPKTVLSEQNSAVISSALAARIFGNMSPIGQEISFFDFSKNKQTFRITGIMEPMPDNCHIRPAELLFYQEPKENNYNNGNYALYLKAREGADLTAQLPAVQKAVQGKDVIFAFDEKAEVKLHPLEKCYPEPLFPNEYAMMVQKGNPARTRILIAITLLVLIIAIISYINLTLAQGGSRGNEVALRRLWGSSRLAIVRRLWFESLLLIFLSTLLAVFGMFALEPVF…	.
.	GCA_000270225	TDC60	0.TDC60	EBIEGD_08140	AP012203.1	1872417	1874768	+	mmseq.000837.22272.0011	shell	ABC transporter permease	.	ABC transporter permease	.	RefSeq:WP_013816405.1,SO:0001217,UniParc:UPI00020EFEDA,UniRef:UniRef100_UPI00020EFEDA,UniRef:UniRef50_A0A379DJG3,UniRef:UniRef90_Q7MWE0	.	.	.	.	.	.	.	.	>mmseq.000837.22272.0011-TDC60-EBIEGD_08140@MRTYFKFLSRNKLYTFVTIVGFALSLIFVLLLSFYVRREQQADRIHTDYKRIYQYNVESKNNWSGFICCYPAGTLIREQVPDVEEICRISEYNDKEYIFIGADKQNGLIASHLSVESNFFTFFDGYKLLEGDPKTVLSEQNSAVISSALAARIFGNMSPIGQEISFFDFSKNKQTFRITGIMEPMPDNCHIRPAELLFYQEPKENNYNNGNYALYLKAREGADLTAQLPAVQKTVQGKDVIFAFDEKAEVKLHPLEKCYPEPLFPNEYAMMVQKGNPARTRILIAITLLVLIIAIISYINLTLAQGGSRGNEVALRRLWGSSRLAIVRRLWFESLLLIFLSTLLAVFGMFALEPV…	.
.	GCA_900157235	SU60	1	EBNECJ_02260	FUFI01000014.1	14452	16803	-	mmseq.000837.22272.0011	shell	ABC transporter permease	.	ABC transporter permease	.	RefSeq:WP_043894937.1,SO:0001217,UniParc:UPI000416C1F2,UniRef:UniRef100_A0A1R4DWE2,UniRef:UniRef50_A0A379DJG3,UniRef:UniRef90_Q7MWE0	.	.	.	.	.	.	.	.	>mmseq.000837.22272.0011-SU60-EBNECJ_02260@MRTYFKFLSRNKLYTFVTIVGFALSLIFVLLLSFYVRREQQADRIHTDYKRIYQYNVESKNNWSGFICCYPAGTLIREQVPDVEEICRISEYNDKEYIFIGADKQNGLIASHLSVESNFFTFFDGYKLLEGDPKTVLSEQNSAVISSALAARIFGNMSPIGQEISFFDFSKNKQTFRITGIMEPMPDNCHIRPAELLFYQEPKENNYNNGNYALYLKAREGADLTAQLPAVQKAVQGKDVIFAFDEKAEVKLHPLEKCYPEPLFPNEYAMMVQKGNPARTRILIAITLLVLIIAIISYINLTLAQGGSRGNEVALRRLWGSSRLAIVRRLWFESLLLIFLSTLLAVFGMFALEPVF…	.
.	GCA_021406705	TV14	1	ECNGJM_05730	JAEMBM010000001.1	101756	104107	-	mmseq.000837.22272.0011	shell	ABC transporter permease	.	ABC transporter permease	.	RefSeq:WP_234211483.1,SO:0001217,UniParc:UPI001F37E779,UniRef:UniRef100_UPI001F37E779,UniRef:UniRef50_A0A379DJG3,UniRef:UniRef90_Q7MWE0	.	.	.	.	.	.	.	.	>mmseq.000837.22272.0011-TV14-ECNGJM_05730@MRTYFKFLSRNKLYTFVTIVGFALSLIFVLLLSFYVRREQQADRIHTDYKRIYQYNVESKNNWSGFICCYPAGTLIIEQVPDVEEICRISEYNDKEYIFIGADKQNGLIASHLSVESNFFTFFDGYKLLEGDPKTVLSEQNSTVISSALAARIFGNMSPIGQEISFFDFSKNKQTFRITGIMEPMPDNCHIRPAELLFYQEPKENNYNNGNYALYLKAREGADLTAQLPAVQKAVQGKDVIFAFDEKAEVKLHPLEKCYPEPLFPNEYAMMVQKGNPARTRILIAITLLVLIIAIISYINLTLAQGGSRGNEVALRRLWGSSRLAIVRRLWFESLLLIFLSTLLAVFGMFALEPVF…	.
.	GCA_900157215	3_3	1	EDJJEK_00155	FUFB01000070.1	31257	33608	-	mmseq.000837.22272.0011	shell	ABC transporter permease	.	ABC transporter permease	.	RefSeq:WP_077111077.1,SO:0001217,UniParc:UPI0009750809,UniRef:UniRef100_UPI0009750809,UniRef:UniRef50_A0A379DJG3,UniRef:UniRef90_Q7MWE0	.	.	.	.	.	.	.	.	>mmseq.000837.22272.0011-3_3-EDJJEK_00155@MRTYFKFLSRNKLYTFVTIVGFALSLIFVLLLSFYVRREQQADRIHTDYKRIYQYNVESKNNWSGFICCYPAGTLIREQVPDVEEICRISEYNDKEYIFIGADKQNGLIASHLSVESNFFTFFDGYKLLEGDPKTVLSEQNSTVISSALAARIFGNMSPIGQEISFFDFSKNKQTFRITGIMEPMPDNCHIRPAELLFYQEPKENNYNNGNYALYLKAREGADLTAQLPAVQKAVQGKDVIFAFDEKAEVKLHPLEKCYPEPLFPNEYAMMVQKGNPARTRILIAITLLVLIIAIISYINLTLAQGGSRGNEVALRRLWGSSRLAIVRRLWFESLLLIFLSTLLAVFGMFALEPVFD…	.
.	GCA_002892555	TDC60	1	EGHGLF_01935	CP025931.1	472014	474365	+	mmseq.000837.22272.0011	shell	ABC transporter permease	.	ABC transporter permease	.	RefSeq:WP_013816405.1,SO:0001217,UniParc:UPI00020EFEDA,UniRef:UniRef100_UPI00020EFEDA,UniRef:UniRef50_A0A379DJG3,UniRef:UniRef90_Q7MWE0	.	.	.	.	.	.	.	.	>mmseq.000837.22272.0011-TDC60-EGHGLF_01935@MRTYFKFLSRNKLYTFVTIVGFALSLIFVLLLSFYVRREQQADRIHTDYKRIYQYNVESKNNWSGFICCYPAGTLIREQVPDVEEICRISEYNDKEYIFIGADKQNGLIASHLSVESNFFTFFDGYKLLEGDPKTVLSEQNSAVISSALAARIFGNMSPIGQEISFFDFSKNKQTFRITGIMEPMPDNCHIRPAELLFYQEPKENNYNNGNYALYLKAREGADLTAQLPAVQKTVQGKDVIFAFDEKAEVKLHPLEKCYPEPLFPNEYAMMVQKGNPARTRILIAITLLVLIIAIISYINLTLAQGGSRGNEVALRRLWGSSRLAIVRRLWFESLLLIFLSTLLAVFGMFALEPV…	.
.	GCA_002754115	KCOM2796	1	EIGBFJ_00330	CP024597.1	70610	72961	-	mmseq.000837.22272.0011	shell	ABC transporter permease	.	ABC transporter permease	.	RefSeq:WP_099780274.1,SO:0001217,UniParc:UPI000C17C3CC,UniRef:UniRef100_UPI000C17C3CC,UniRef:UniRef50_A0A379DJG3,UniRef:UniRef90_Q7MWE0	.	.	.	.	.	.	.	.	>mmseq.000837.22272.0011-KCOM2796-EIGBFJ_00330@MRTYFKFLSRNKLYTFVTIVGFALSLIFVLLLSFYVRREQQADRIHTDYKRIYQYNVESKNNWSGFICCYPAGTLIREQVPDVEEICRISEYNDKEYIFIGADKQNGLIASHLSVESNFFTFFDGYKLLEGDPKTVLSEQNSAVISSALAARIFGNMSPIGQEISFFDFSKNKQTFRITGIMEPMPDNCHIRPAELLFYQEPKENNYNNGNYALYLKAREGADLTAQLPAVQKAVQGKDVIFAFDEKAEVKLHPLEKCYPEPLFPNEYAMMVQKGNPARTRILIAITLLVLIIAIISYINLTLAQGGSRGNEVALRRLWGSSRLAIVRRLWFESLLLIFLSTLLAVFGMFAL…	.
.	GCA_002753955	KCOM2799	1	EJDCDG_03675	CP024601.1	783073	785424	-	mmseq.000837.22272.0011	shell	ABC transporter permease	.	ABC transporter permease	.	RefSeq:WP_097637713.1,SO:0001217,UniParc:UPI000BE71AB0,UniRef:UniRef100_UPI000BE71AB0,UniRef:UniRef50_A0A379DJG3,UniRef:UniRef90_Q7MWE0	.	.	.	.	.	.	.	.	>mmseq.000837.22272.0011-KCOM2799-EJDCDG_03675@MRTYFKFLSRNKLYTFVTIVGFALSLIFVLLLSFYVRREQQADRIHTDYKRIYQYNVESKNNWSGFICCYPAGTLIREQVPDVEEICRISEYNDKEYIFIGADKQNGLIASHLSVESNFFTFFDGYKLLEGDPKTVLSEQNSTVISSALAARIFGNMSPIGQEISFFDFSKNKQTFRITGIMEPMPDNCHIRPAELLFYQEPKENNYNNGNYALYLKAREGADLTAQLPAVQKAVQGKDVIFAFDEKAEVKLHPLEKCYPEPLFPNEYAMMVQKGNPARTRILIAITLLVLIIAIISYINLTLAQGGSRGNEVALRRLWGSSRLAIVRRLWFESLLLIFLSTLLAVFGMFAL…	.
.	GCA_021406725	Kyudai_3	1	EKGNAF_05660	JAEMBO010000005.1	41598	43949	-	mmseq.000837.22272.0011	shell	ABC transporter permease	.	ABC transporter permease	.	RefSeq:WP_234240060.1,SO:0001217,UniParc:UPI001F40CE0F,UniRef:UniRef100_UPI001F40CE0F,UniRef:UniRef50_A0A379DJG3,UniRef:UniRef90_Q7MWE0	.	.	.	.	.	.	.	.	>mmseq.000837.22272.0011-Kyudai_3-EKGNAF_05660@MRTYFKFLSRNKLYTFVTIVGFALSLIFVLLLSFYVRREQQADRIHTDYKCIYQYNVESKNNWSGFICCYPAGTLIREQVPDVEEICRISEYNDKEYIFIGADKQNGLIASHLSVESNFFTFFDGYKLLEGDPKTVLSEQNSAVISSALAARIFGNMSPIGQEISFFDYSKNKQTFRITGIMEPMPDNCHIRPAELLFYQEPKENNYNNGDYALYLKAREGADLTAQLPAVQKAVQGKDVIFAFDEKAEVKLHPLEKCYPEPLFPNEYAMIVQKGNPARTRILIAITLLVLIIAIISYINLTLAQGGSRGNEVALRRLWGSSRLAIVRRLWFESLLLIFLSTLLAVFGMFAL…	.
.	GCA_001263815	A7436	1	EMNIEE_06345	CP011995.1	1427284	1429635	-	mmseq.000837.22272.0011	shell	ABC transporter permease	.	ABC transporter permease	.	RefSeq:WP_005873598.1,SO:0001217,UniParc:UPI00001BEC5F,UniRef:UniRef100_Q7MWE0,UniRef:UniRef50_A0A379DJG3,UniRef:UniRef90_Q7MWE0	.	.	.	.	.	.	.	.	>mmseq.000837.22272.0011-A7436-EMNIEE_06345@MRTYFKFLSRNKLYTFVTIVGFALSLIFVLLLSFYVRREQQADRIHTDYKRIYQYNVESKNNWSGFICCYPAGTLIREQVPDVEEICRISEYNDKEYIFIGADKQNGLIASHLSVESNFFTFFDGYKLLEGDPKTVLSEQNSAVISSALAARIFGNVSPIGQEISFFDFSKNKQTFRITGIMEPMPDNCHIRPAELLFYQEPKENNYNNGNYALYLKAREGADLTAQLPAVQKAVQGKDVIFAFDEKAEVKLHPLEKCYPEPLFPNEYAMMVQKGNPARTRILIAITLLVLIIAIISYINLTLAQGGSRGNEVALRRLWGSSRLAIVRRLWFESLLLIFLSTLLAVFGMFALEPV…	.
.	GCA_021406685	1439	1	FAOOGE_00990	JAEMBL010000006.1	40771	43122	+	mmseq.000837.22272.0011	shell	ABC transporter permease	.	ABC transporter permease	.	RefSeq:WP_234254999.1,SO:0001217,UniParc:UPI001F1A8803,UniRef:UniRef100_UPI001F1A8803,UniRef:UniRef50_A0A379DJG3,UniRef:UniRef90_Q7MWE0	.	.	.	.	.	.	.	.	>mmseq.000837.22272.0011-1439-FAOOGE_00990@MRTYFKFLSRNKLYTFVTIVGFALSLIFVLLLSFYVRREQQADRIHTDYKRIYQYNVESKNNWSGFICCYPAGTLIREQVPDVEEICRISEYNDKEYIFIGADKQNGLIASHLSVESNFFTFFDGYKLLEGDPKTVLSEQNSTVISSALAARIFGNMSPIGQEISFFDFSKNKQTFRITGIMEPMPDNCHIRPAELLFYQEPKENNYNNGDYALYLKAREGADLTAQLPAVQKAVQGKDVIFAFDEKAEVKLHPLEKCYPEPLFPNEYAMMVQKGNPARTRILIAITLLVLIIAIISYINLTLAQGGSRGNEVALRRLWGSSRLAIVRRLWFESLLLIFLSTLLAVFGMFALEPVF…	.
.	GCA_001297745	Ando	1	FHNEMO_08705	BCBV01000105.1	39244	41595	+	mmseq.000837.22272.0011	shell	ABC transporter permease	.	ABC transporter permease	.	RefSeq:WP_054191532.1,SO:0001217,UniParc:UPI0006BAFB75,UniRef:UniRef100_UPI0006BAFB75,UniRef:UniRef50_A0A379DJG3,UniRef:UniRef90_Q7MWE0	.	.	.	.	.	.	.	.	>mmseq.000837.22272.0011-Ando-FHNEMO_08705@MRTYFKFLSRNKLYTFVTIVGFALSLIFVLLLSFYVRREQQADRIHTDYKRIYQYNVESKNNWSGSICCYPAGTLIREQVPDVEEICRISEYNDKEYIFIGADKQNGLIASHLSVESNFFTFFDGYKLLEGDPKTVLSEQNSTVISSALAARIFGNMSPIGQEISFFDFSKNKQTFRITGIMEPMPDNCHIRPAELLFYQEPKENNYNNGNYALYLKAREGADLTAQLPAVQKAVQGKDVIFAFDEKAEVKLHPLEKCYPEPLFPNEYAMMVQKGNPARTRILIAITLLVLIIAIISYINLTLAQGGSRGNEVALRRLWGSSRLAIVRRLWFESLLLIFLSTLLAVFGMFALEPVF…	.
.	GCA_000007585	W83	0.W83	FKAIPG_03070	AE015924.1	733011	735362	+	mmseq.000837.22272.0011	shell	ABC transporter permease	.	ABC transporter permease	.	RefSeq:WP_005873598.1,SO:0001217,UniParc:UPI00001BEC5F,UniRef:UniRef100_Q7MWE0,UniRef:UniRef50_A0A379DJG3,UniRef:UniRef90_Q7MWE0	.	.	.	.	.	.	.	.	>mmseq.000837.22272.0011-W83-FKAIPG_03070@MRTYFKFLSRNKLYTFVTIVGFALSLIFVLLLSFYVRREQQADRIHTDYKRIYQYNVESKNNWSGFICCYPAGTLIREQVPDVEEICRISEYNDKEYIFIGADKQNGLIASHLSVESNFFTFFDGYKLLEGDPKTVLSEQNSAVISSALAARIFGNVSPIGQEISFFDFSKNKQTFRITGIMEPMPDNCHIRPAELLFYQEPKENNYNNGNYALYLKAREGADLTAQLPAVQKAVQGKDVIFAFDEKAEVKLHPLEKCYPEPLFPNEYAMMVQKGNPARTRILIAITLLVLIIAIISYINLTLAQGGSRGNEVALRRLWGSSRLAIVRRLWFESLLLIFLSTLLAVFGMFALEPVFD…	.
.	GCA_002754015	KCOM2802	1	GHBHDG_09715	CP024591.1	2221202	2223553	+	mmseq.000837.22272.0011	shell	ABC transporter permease	.	ABC transporter permease	.	RefSeq:WP_099777907.1,SO:0001217,UniParc:UPI000C184CCA,UniRef:UniRef100_UPI000C184CCA,UniRef:UniRef50_A0A379DJG3,UniRef:UniRef90_Q7MWE0	.	.	.	.	.	.	.	.	>mmseq.000837.22272.0011-KCOM2802-GHBHDG_09715@MRTYFKFLSRNKLYTFVTIVGFALSLIFVLLLSFYVRREQQADRIHTDYKRIYQYNVESKNNWSGFICCYPAGTLIREQVPDVEEICRISEYNDKEYIFIGADKQNGLIASHLSVESNFFTFFDGYKLLKGDPKTVLSEQNSAVISSALAARIFGNMSPIGQEISFFDFSKNKQTFRITGIMEPMPDNCHIRPAELLFYQEPKENNYNNGNYALYLKAREGADLTAQLPAVQKAVQGKDVIFAFDEKAEVKLHPLEKCYPEPLFPNEYAMMVQKGNPARTRILIAITLLVLIIAIISYINLTLAQGGSRGNEVALRRLWGSSRLAIVRRLWFESLLLIFLSTLLAVFGMFAL…	.
.	GCA_900157225	7BTORR	1	GHFIEJ_06985	FUFD01000024.1	52188	54539	+	mmseq.000837.22272.0011	shell	ABC transporter permease	.	ABC transporter permease	.	RefSeq:WP_077112244.1,SO:0001217,UniParc:UPI000974F9C9,UniRef:UniRef100_UPI000974F9C9,UniRef:UniRef50_A0A379DJG3,UniRef:UniRef90_Q7MWE0	.	.	.	.	.	.	.	.	>mmseq.000837.22272.0011-7BTORR-GHFIEJ_06985@MRTYFKFLSRNKLYTFVTIVGFALSLIFVLLLSFYVRREQQADRIHTDYKRIYQYNVESKNNWSGFICCYPAGTLIREQVPDVEEICRISEYNDKEYIFIGADKQNGLIASHLSVESNFFTFFDGYKLLEGDPKTVLSEQNSTVISSALAARIFGNMSPIGQEISFFDFSKNKQTFRITGIMEPMPDNCHIRPAELLFYQEPKENNYNNANYALYLKAREGADLTAQLPAVQKAVQGKDVIFAFDEKAEVKLHPLEKCYPEPLFPNEYAMMVQKGNPARTRILIAITLLVLIIAIISYINLTLAQGGSRGNEVALRRLWGSSRLAIVRRLWFESLLLIFLSTLLAVFGMFALEP…	.
.	GCA_002754135	KCOM2798	1	GKKCCH_08170	CP024598.1	1839119	1841470	+	mmseq.000837.22272.0011	shell	ABC transporter permease	.	ABC transporter permease	.	RefSeq:WP_097596622.1,SO:0001217,UniParc:UPI000BE70F41,UniRef:UniRef100_UPI000BE70F41,UniRef:UniRef50_A0A379DJG3,UniRef:UniRef90_Q7MWE0	.	.	.	.	.	.	.	.	>mmseq.000837.22272.0011-KCOM2798-GKKCCH_08170@MRTYFKFLSRNKLYTFVTIVGFALSLIFVLLLSFYVRREQQADRIHTDYKRIYQYNVESKNNWSGFICCYPAGTLIREQVPDVEEICRISEYNDKEYIFIGADKQNGLIASHLSVESNFFTFFDGYKLLEGDPKTVLSEQNSTVISSALAARIFGNMSPIGQEISFFDFSKNKQTFRITGIMEPMPDNCHIRPAELLFYQEPKENNYNNGNYALYLKAREGADLTAQLPAVQKAVQGKDVIFAFDEKAEVKLHPLEKCYPEPLFPNEYAMMVQKGNPARTRILIAITLLVLIIAIISYINLTLAQGGSRGNEVALRRLWGSSRLAIVRRLWFESLLLIFLSTLLAVFGMFAL…	.
.	GCA_002529125	WW5127	1	HAJPHA_05385	NSLL01000002.1	79119	81470	+	mmseq.000837.22272.0011	shell	ABC transporter permease	.	ABC transporter permease	.	RefSeq:WP_097530058.1,SO:0001217,UniParc:UPI000BE75EFC,UniRef:UniRef100_UPI000BE75EFC,UniRef:UniRef50_A0A379DJG3,UniRef:UniRef90_Q7MWE0	.	.	.	.	.	.	.	.	>mmseq.000837.22272.0011-WW5127-HAJPHA_05385@MRTYFKFLSRNKLYTFVTIVGFALSLIFVLLLSFYVRREQQADRIHTDYKRIYQYNVESKNNWSGFICCYPAGTLIREQVPDVEEICRISEYNDKEYIFIGADKQNGLIASHLSVESNFFTFFDGYKLLKGDPKTVLSEQNSAVISSALAARIFGNMSPIGQEISFFDFSKNKQTFRITGIMEPMPDNCHIRPAELLFYQEPKENNYNNGNYALYLKAREGADLTAQLPAVQKAVQGKDVIFAFDEKAEVKLHPLEKCYPEPLFPNEYAKMVQKGNPARMRILIAITLLVLIIAIISYINLTLAQAGSRGNEVALRRLWGSSRLAIVRRLWFESLLLIFLSTLLAVFGMFAFEP…	.
.	GCA_002892595	W83	1	HCNEGF_03070	CP025932.1	733011	735362	+	mmseq.000837.22272.0011	shell	ABC transporter permease	.	ABC transporter permease	.	RefSeq:WP_005873598.1,SO:0001217,UniParc:UPI00001BEC5F,UniRef:UniRef100_Q7MWE0,UniRef:UniRef50_A0A379DJG3,UniRef:UniRef90_Q7MWE0	.	.	.	.	.	.	.	.	>mmseq.000837.22272.0011-W83-HCNEGF_03070@MRTYFKFLSRNKLYTFVTIVGFALSLIFVLLLSFYVRREQQADRIHTDYKRIYQYNVESKNNWSGFICCYPAGTLIREQVPDVEEICRISEYNDKEYIFIGADKQNGLIASHLSVESNFFTFFDGYKLLEGDPKTVLSEQNSAVISSALAARIFGNVSPIGQEISFFDFSKNKQTFRITGIMEPMPDNCHIRPAELLFYQEPKENNYNNGNYALYLKAREGADLTAQLPAVQKAVQGKDVIFAFDEKAEVKLHPLEKCYPEPLFPNEYAMMVQKGNPARTRILIAITLLVLIIAIISYINLTLAQGGSRGNEVALRRLWGSSRLAIVRRLWFESLLLIFLSTLLAVFGMFALEPVFD…	.
.	GCA_002529145	WW3039	1	HHICDL_02800	NSLN01000001.1	105254	107605	+	mmseq.000837.22272.0011	shell	ABC transporter permease	.	ABC transporter permease	.	RefSeq:WP_097657785.1,SO:0001217,UniParc:UPI000BE758E1,UniRef:UniRef100_UPI000BE758E1,UniRef:UniRef50_A0A379DJG3,UniRef:UniRef90_Q7MWE0	.	.	.	.	.	.	.	.	>mmseq.000837.22272.0011-WW3039-HHICDL_02800@MRTYFKFLSRNKLYTFVTIVGFALSLIFVLLLSFYVRREQQADRIHTDYKRIYQYNVESKNNWSGFICCYPAGTLIREQVPDVEEICRISEYNDKEYIFIGADKQNGLIASHLSVESNFFTFFDGYKLLEGDPKTVLSEQNSTVISSALAARIFGNMSPIGQEISFFDFSKNKQTFRITGIMEPMPDNCHIRPAELLFYQEPKENNYNNGNYALYLKAREGADLTAQLPAVQKAVQGKDVIFAFDEKAEVKLHPLEKCYPEPLFPNEYAMMVQKGNPARTRILIAITLLVLIIAIISYINLTLAQGGSRGNEVALRRLWGSSRLAIVRRLWFESLLLIFLSTLLAVFGMFALEP…	.
.	GCA_002754075	KCOM2805	1	HKBPCJ_07905	CP024594.1	1772612	1774963	-	mmseq.000837.22272.0011	shell	ABC transporter permease	.	ABC transporter permease	.	RefSeq:WP_099811631.1,SO:0001217,UniParc:UPI000C190330,UniRef:UniRef100_A0A2D2N215,UniRef:UniRef50_A0A379DJG3,UniRef:UniRef90_Q7MWE0	.	.	.	.	.	.	.	.	>mmseq.000837.22272.0011-KCOM2805-HKBPCJ_07905@MRTYFKFLSRNKLYTFVTIVGFALSLIFVLLLSFYVRREQQADRIHTDYKRIYQYNVESKNNWSGFICCYPAGTLIREQVPDVEEICRISEYNDKEYIFIGADKQNGLIASHLSVESNFFTFFDGYKLLEGDPKTVLSEQNSAVISSALAARIFGNMSPIGQEISFFDFSKNKQTFRITGIMEPMPDNCHIRPAELLFYQEPKENNYNNGNYALYLKAREGADLTAQLPAVQKAVQGKDVIFAFDEKAEVKLHPLEKCYPEPLFPNEYAMMVQKGNPARTRILIAITLLVLIIAIISYINLTLAQGGSRGNEVALRRLWGSSRLAIVRRLWFESLLLIFLSTLLAVFGMFAL…	.
.	GCA_001314265	381	1	HKPNAE_03500	CP012889.1	780168	782519	+	mmseq.000837.22272.0011	shell	ABC transporter permease	.	ABC transporter permease	.	RefSeq:WP_012457725.1,SO:0001217,UniParc:UPI000174FBA3,UniRef:UniRef100_B2RIP2,UniRef:UniRef50_A0A379DJG3,UniRef:UniRef90_Q7MWE0	.	.	.	.	.	.	.	.	>mmseq.000837.22272.0011-381-HKPNAE_03500@MRTYFKFLSRNKLYTFVTIVGFALSLIFVLLLSFYVRREQQADRIHTDYKRIYQYNVESKNNWSGFICCYPAGTLIREQVPDVEEICRISEYNDKEYIFIGADKQNGLIASHLSVESNFFTFFDGYKLLEGDPKTVLSEQNSAVISSALAARIFGNMSPIGQEISFFDFSKNKQTFRITGIMEPMPDNCHIRPAELLFYQEPKENNYNNGNYALYLKAREGADLTAQLPAVQKAVQGKDVIFAFDEKAEVKLHPLEKCYPEPLFPNEYAMMVQKGNPARTRILIAITLLVLIIAIISYINLTLAQGGSRGNEVALRRLWGSSRLAIVRRLWFESLLLIFLSTLLAVFGMFALEPVFD…	.
.	GCA_023822425	W50	1	HPGNOF_03080	CP092048.1	734205	736556	+	mmseq.000837.22272.0011	shell	ABC transporter permease	.	ABC transporter permease	.	RefSeq:WP_005873598.1,SO:0001217,UniParc:UPI00001BEC5F,UniRef:UniRef100_Q7MWE0,UniRef:UniRef50_A0A379DJG3,UniRef:UniRef90_Q7MWE0	.	.	.	.	.	.	.	.	>mmseq.000837.22272.0011-W50-HPGNOF_03080@MRTYFKFLSRNKLYTFVTIVGFALSLIFVLLLSFYVRREQQADRIHTDYKRIYQYNVESKNNWSGFICCYPAGTLIREQVPDVEEICRISEYNDKEYIFIGADKQNGLIASHLSVESNFFTFFDGYKLLEGDPKTVLSEQNSAVISSALAARIFGNVSPIGQEISFFDFSKNKQTFRITGIMEPMPDNCHIRPAELLFYQEPKENNYNNGNYALYLKAREGADLTAQLPAVQKAVQGKDVIFAFDEKAEVKLHPLEKCYPEPLFPNEYAMMVQKGNPARTRILIAITLLVLIIAIISYINLTLAQGGSRGNEVALRRLWGSSRLAIVRRLWFESLLLIFLSTLLAVFGMFALEPVFD…	.
.	GCA_003862255	381OKJP	1	IBHOBD_08805	QPGS01000007.1	21186	23537	-	mmseq.000837.22272.0011	shell	ABC transporter permease	.	ABC transporter permease	.	RefSeq:WP_125026625.1,SO:0001217,UniParc:UPI000F61D5F1,UniRef:UniRef100_UPI000F61D5F1,UniRef:UniRef50_A0A379DJG3,UniRef:UniRef90_Q7MWE0	.	.	.	.	.	.	.	.	>mmseq.000837.22272.0011-381OKJP-IBHOBD_08805@MRTYFKFLSRNKLYTFVTIVGFALSLIFVLLLSFYVRREQQADRIHTDYKRIYQYNVESKNNWSGFICCYPAGTLIREQVPDVEEICRISEYNDKEYIFIGADKQNGLIASHLSVESNFFTFFDGYKLLEGDPKTVLSEQNSAVISSALAARIFGNMSPIGQEISFFDFSKNKQTFRITGIMEPMPDNCHIRPAELLFYQEPKENNYNNGDYALYLKAREGADLTAQLPAVQKAVQGKDVIFAFDEKAEVKLHPLEKCYPEPLFPNEYAMMVQKGNPARTRILIAITLLVLIIAIISYINLTLAQGGSRGNEVALRRLWGSSRLAIVRRLWFESLLLIFLSTLLAVFGMFALE…	.
.	GCA_001444325	A7A1_28	1	IHNDJA_06195	CP013131.1	1378441	1380792	-	mmseq.000837.22272.0011	shell	ABC transporter permease	.	ABC transporter permease	.	RefSeq:WP_058019105.1,SO:0001217,UniParc:UPI0007179773,UniRef:UniRef100_UPI0007179773,UniRef:UniRef50_A0A379DJG3,UniRef:UniRef90_Q7MWE0	.	.	CP013131.1_RGP_15	.	.	.	.	.	>mmseq.000837.22272.0011-A7A1_28-IHNDJA_06195@MRTYFKFLSRNKLYTFVTIVGFALSLIFVLLLSFYVRREQQADRIHTDYKRIYQYNVESKNNWSGFICCYPAGTLIREQVPDVEEICRISEYNDKEYIFIGADKQNGLIASHLSVESNFFTFFDGYKLLEGDPKTVLSEQNSAVISSALAARIFGNMSPIGQEISFFDFSKNKQTFRITGIMESMPDNCHIRPAELLFYQEPKENNYNNGNYALYLKAREGADLTAQLPAVQKAVQGKDVIFAFDEKAEVKLHPLEKCYPEPLFPNEYAMMVQKGNPARTRILIAITLLVLIIAIISYINLTLAQGGSRGNEVALRRLWGSSRLAIVRRLWFESLLLIFLSTLLAVFGMFALE…	.
.	GCA_002529205	WW5019	1	IJHBOL_06465	NSLM01000003.1	8647	10998	-	mmseq.000837.22272.0011	shell	ABC transporter permease	.	ABC transporter permease	.	RefSeq:WP_043894497.1,SO:0001217,UniParc:UPI000411F481,UniRef:UniRef100_UPI000411F481,UniRef:UniRef50_A0A379DJG3,UniRef:UniRef90_Q7MWE0	.	.	.	.	.	.	.	.	>mmseq.000837.22272.0011-WW5019-IJHBOL_06465@MRTYFKFLSRNKLYTFVTIVGFALSLIFVLLLSFYVRREQQADRIHTDYKRIYQYNVESKNNWSGFICCYPAGTLIREQVPDVEEICRISEYNDKEYIFIGADKQNGLIASHLSVESNFFTFFDGYKLLEGDPKTVLSEQNSTVISSALAARIFGNMSPIGQEISFFDFSKNKQTFRITGIMEPMPDNCHIRPAELLFYQEPKENNYNNGNYALYLKAREGADLTAQLPAVQKAVQGKDVIFAFDEKAEVKLHPLEKCYPEPLFPNEYAMMVQKGNPARTRILIAITLLVLIIAIISYINLTLAQGGSRGNEVALRRLWGSSRLAIVRRLWFESLLLIFLSTLLAVFGMFALEP…	.
.	GCA_002754155	KCOM2800	1	IONLBC_01005	CP024599.1	212078	214429	-	mmseq.000837.22272.0011	shell	ABC transporter permease	.	ABC transporter permease	.	RefSeq:WP_099840567.1,SO:0001217,UniParc:UPI000C1867B3,UniRef:UniRef100_UPI000C1867B3,UniRef:UniRef50_A0A379DJG3,UniRef:UniRef90_Q7MWE0	.	.	.	.	.	.	.	.	>mmseq.000837.22272.0011-KCOM2800-IONLBC_01005@MRTYFKFLSRNKLYTFVTIVGFALSLIFVLLLSFYVRREQQADRIHTDYKRIYQYNVESKNNWSGFICCYPAGTLIREQVPDVEEICRISEYNDKEYIFIGADKQNGLIASHLSVESNFFTFFDGYKLLEGDPKTVLSEQNSAVISSALAARIFGNVSPIGQEVSFFDYSKNKQTFRITGIMEPMADNCHIRPAELLFYQEPKENNYNRGNYALYLKAREGADLTAQLPAVQKAVQGKDVIFAFDEKAEVKLHPLEKCYPEPLFPNEYAKMVQKGNPARMRILIAITLLVLIIAIISYINLTLAQAGSRGNEVALRRLWGSSRLAIVRRLWFESLLLIFLSTLLAVFGMFAF…	.
.	GCA_000271945	W50	0.W50	JFDOJN_01205	AJZS01000015.1	65472	67823	-	mmseq.000837.22272.0011	shell	ABC transporter permease	.	ABC transporter permease	.	RefSeq:WP_005873598.1,SO:0001217,UniParc:UPI00001BEC5F,UniRef:UniRef100_Q7MWE0,UniRef:UniRef50_A0A379DJG3,UniRef:UniRef90_Q7MWE0	.	.	.	.	.	.	.	.	>mmseq.000837.22272.0011-W50-JFDOJN_01205@MRTYFKFLSRNKLYTFVTIVGFALSLIFVLLLSFYVRREQQADRIHTDYKRIYQYNVESKNNWSGFICCYPAGTLIREQVPDVEEICRISEYNDKEYIFIGADKQNGLIASHLSVESNFFTFFDGYKLLEGDPKTVLSEQNSAVISSALAARIFGNVSPIGQEISFFDFSKNKQTFRITGIMEPMPDNCHIRPAELLFYQEPKENNYNNGNYALYLKAREGADLTAQLPAVQKAVQGKDVIFAFDEKAEVKLHPLEKCYPEPLFPNEYAMMVQKGNPARTRILIAITLLVLIIAIISYINLTLAQGGSRGNEVALRRLWGSSRLAIVRRLWFESLLLIFLSTLLAVFGMFALEPVFD…	.
.	GCA_900157325	3A1	1	JKJEKO_02690	FUFC01000014.1	8177	10528	-	mmseq.000837.22272.0011	shell	ABC transporter permease	.	ABC transporter permease	.	RefSeq:WP_077094421.1,SO:0001217,UniParc:UPI000974F934,UniRef:UniRef100_UPI000974F934,UniRef:UniRef50_A0A379DJG3,UniRef:UniRef90_Q7MWE0	.	.	.	.	.	.	.	.	>mmseq.000837.22272.0011-3A1-JKJEKO_02690@MRTYFKFLSRNKLYTFVTIVGFALSLIFVLLLSFYVRREQQADRIHTDYKRIYQYNVESKNNWSGFICCYPAGTLIREQVPDVEEICRISEYNDKEYIFIGADKQNGLIASHLSVESNFFTFFDGYKLLEGDPKTVLSEQNSAVISSALAARIFGNMSPIGQEISFFDFSKNKQTFRITGIMEPMPDNCHIRPAELLFYQEPKENNYNNGNYALYLKAREGADLTAQLPAVQKAVQGKDVIFAFDEKAEVKLHPLEKCYPEPLFPNEYAMMVQKGNPARTRILIAITLLVLIIAIISYINLTLAQGGSRGNEVALRRLWGSSRLAIVRRLWFESLLLIFLSTLLAVFGMFALEPVFD…	.
.	GCA_021406735	Kyudai_4	1	JKJIFD_02315	JAEMBN010000010.1	18278	20629	+	mmseq.000837.22272.0011	shell	ABC transporter permease	.	ABC transporter permease	.	RefSeq:WP_234241777.1,SO:0001217,UniParc:UPI001F2262D1,UniRef:UniRef100_UPI001F2262D1,UniRef:UniRef50_A0A379DJG3,UniRef:UniRef90_Q7MWE0	.	.	.	.	.	.	.	.	>mmseq.000837.22272.0011-Kyudai_4-JKJIFD_02315@MRTYFKFLSRNKLYTFVTIVGFALSLIFVLLLSFYVRREQQADRIHTDYKRIYQYNVESKNNWSGSICCYPAGTLIREQVPDVEEICRISEYNDKEYIFIGADKQNGLIASHLSVESNFFTFFDGYKLLEGDPKTVLSEQNSTVISSALAARIFGNMSPIGQEISFFDFSKNKQTFRITGIMEPMPDNCHIRPAELLFYQEPKENNYNNGNYALYLKAREGADLTAQLPAVQKAVQGKDVIFAFDEKAEVKLHPLEKCYPEPLFPNEYAMMVQKGNPARTRILIAITLLVLIIAIISYINLTLAQGGSRGNEVALRRLWGSSRLAIVRRLWFESLLLIFLSTLLAVFGMFAL…	.
.	GCA_000467975	F0566	1	KAMFML_08910	KI260146.1	25792	28143	-	mmseq.000837.22272.0011	shell	ABC transporter permease	.	ABC transporter permease	.	RefSeq:WP_043895509.1,SO:0001217,UniParc:UPI00040CAA9A,UniRef:UniRef100_U2LMN0,UniRef:UniRef50_A0A379DJG3,UniRef:UniRef90_Q7MWE0	.	.	.	.	.	.	.	.	>mmseq.000837.22272.0011-F0566-KAMFML_08910@MRTYFKFLSRNILYTFVIIVGFALSLIFVLLLSFYVRREQQADRIHTDYKRIYQYNVESKNNWSGFICCYPAGTLIREQVPDVEEICRISEYNDKEYIFIGADKQNGLIASHLSVESNFFTFFDGYKLLEGDPKTVLSEQNSTVISSALAARIFGNMSPIGQEISFFDFSKNKQTFRITGIMEPMPDNCHIRPAELLFYQEPKENNYNNANYALYLKAREGADLTAQLPAVQKAVQGKDVIFAFDEKAEVKLHPLEKCYPEPLFPNEYAMMVQKGNPARTRILIAITLLVLIIAIISYINLTLAQGGSRGNEVALRRLWGSSRLAIVRRLWFESLLLIFLSTLLAVFGMFALEPV…	.
.	GCA_002754035	KCOM2803	1	KIHLGF_03390	CP024592.1	802729	805080	+	mmseq.000837.22272.0011	shell	ABC transporter permease	.	ABC transporter permease	.	RefSeq:WP_099840567.1,SO:0001217,UniParc:UPI000C1867B3,UniRef:UniRef100_UPI000C1867B3,UniRef:UniRef50_A0A379DJG3,UniRef:UniRef90_Q7MWE0	.	.	.	.	.	.	.	.	>mmseq.000837.22272.0011-KCOM2803-KIHLGF_03390@MRTYFKFLSRNKLYTFVTIVGFALSLIFVLLLSFYVRREQQADRIHTDYKRIYQYNVESKNNWSGFICCYPAGTLIREQVPDVEEICRISEYNDKEYIFIGADKQNGLIASHLSVESNFFTFFDGYKLLEGDPKTVLSEQNSAVISSALAARIFGNVSPIGQEVSFFDYSKNKQTFRITGIMEPMADNCHIRPAELLFYQEPKENNYNRGNYALYLKAREGADLTAQLPAVQKAVQGKDVIFAFDEKAEVKLHPLEKCYPEPLFPNEYAKMVQKGNPARMRILIAITLLVLIIAIISYINLTLAQAGSRGNEVALRRLWGSSRLAIVRRLWFESLLLIFLSTLLAVFGMFAF…	.
.	GCA_021406655	JKG9	1	KLAEJH_05610	JAEMBH010000002.1	40972	43323	+	mmseq.000837.22272.0011	shell	ABC transporter permease	.	ABC transporter permease	.	RefSeq:WP_234251548.1,SO:0001217,UniParc:UPI001F1C0260,UniRef:UniRef100_UPI001F1C0260,UniRef:UniRef50_A0A379DJG3,UniRef:UniRef90_Q7MWE0	.	.	.	.	.	.	.	.	>mmseq.000837.22272.0011-JKG9-KLAEJH_05610@MRTYFKFLSRNKLYTFVTIVGFALSLIFVLLLSFYVRREQQADRIHTDYKRIYQYNVESKNNWSGSICCYPAGTLIREQVPDVEEICRISEYNDKEYIFIGADKQNGLIASHLSVESNFFTFFDGYKLLEGDPKTVLSEQNSTVISSALAARIFGNMSPIGQEISFFDFSKNKQTFRITGIMEPMPDNCHIRPAELLFYQEPKENNYNNGNYALYLKAREGADLTAQLPAVQKAVQDKDVIFAFDEKAEVKLHPLEKCYPEPLFPNEYAMMVQKGNPARTRILIAITLLVLIIAIISYINLTLAQGGSRGNEVALRRLWGSSRLAIVRRLWFESLLLIFLSTLLAVFGMFALEPVF…	.
.	GCA_905372065	SRR9217400_mag_bin_3	1	LGEDPH_00890	CAJPNQ010000003.1	41646	43997	-	mmseq.000837.22272.0011	shell	ABC transporter permease	.	ABC transporter permease	.	SO:0001217,UniRef:UniRef50_A0A379DJG3,UniRef:UniRef90_Q7MWE0	.	.	.	.	.	.	.	.	>mmseq.000837.22272.0011-SRR9217400_mag_bin_3-LGEDPH_00890@MRTYFKFLSRNKLYTFVTIVGFALSLIFVLLLSFYVRREQQADRIHTDYKRIYQYNVESKNNWSGFICCYPAGTLIREQVPDVEEICRISEYNDKEYIFIGADKQNGLIASHLSVESNFFTFFDGYKLLEGDPKTVLSEQNSTVISSALAARIFGNMSPIGQEISFFDFSKNKQTFRITGIMEPMPDNCHIRPAELLFYQEPKENNYNNGNYALYLKAREGADLTAQLPAVQKAVQGKDVIFAFDEKAEVKLHPLEKCYPEPLFPNEYAMMVQKGNPARTRILIAITLLVLIIAIISYINLTLAQGGSRGNEVALRRLWGSSRLAIVRRLWFESLLLIFL…	.
.	GCA_004214945	CP3	1	LGNDOI_05640	SGBA01000003.1	42817	45168	+	mmseq.000837.22272.0011	shell	ABC transporter permease	.	ABC transporter permease	.	RefSeq:WP_130266971.1,SO:0001217,UniParc:UPI00102A7922,UniRef:UniRef100_UPI00102A7922,UniRef:UniRef50_A0A379DJG3,UniRef:UniRef90_Q7MWE0	.	.	.	.	.	.	.	.	>mmseq.000837.22272.0011-CP3-LGNDOI_05640@MRTYFKFLSRNKLYTFVTIVGFALSLIFVLLLSFYVRREQQADRIHTDYKRIYQYNVESKNNWSGFICCYPAGTLIREQVPDVEEICRISEYNDKEYIFIGADKQNGLIASHLSVESNFFTFFDGYKLLEGDPKTVLSEQNSTVISSALAARIFGNMSPIGQEISFFDFSKNKQTFRITGIMEPMPDNCHIRPAELLFYQEPKENNYNNGNYALYLKAREGADLTAQLPAVQKAVQGKDVIFAFDEKAEVKLHPLEKCYPEPLFPNEYAMMVQKGNPARTRILIAITLLVLIIAIISYINLTLAQGGSRGNEVALRRLWGSSRLAIVRRLWFESLLLIFLSTLLAVFGMFALEPVFD…	.
.	GCA_002529155	WW2903	1	LJNFOJ_00245	NSLS01000010.1	47916	50267	-	mmseq.000837.22272.0011	shell	ABC transporter permease	.	ABC transporter permease	.	RefSeq:WP_097561334.1,SO:0001217,UniParc:UPI000BE76D68,UniRef:UniRef100_UPI000BE76D68,UniRef:UniRef50_A0A379DJG3,UniRef:UniRef90_Q7MWE0	.	.	.	.	.	.	.	.	>mmseq.000837.22272.0011-WW2903-LJNFOJ_00245@MRTYFKFLSRNKLYTFVTIVGFALSLIFVLLLSFYVRREQQADRIHTDYKRIYQYNVESKNNWSGFICCYPAGTLIREQVPDVEEICRISEYNDKEYIFIGADKQNGLIASHLSVESNFFTFFDGYKLLEGDPKTVLSEQNSAVISSALAARIFGNMSPIGQEISFFDFSKNKQTFRITGIMEPMPDNCHIRPAELLFYQEPKENNYNNGNYALYLKAREGADLTAQLPAVQKAVQGKDVIFAFDEKAEVKLHPLEKCYPEPLFPNEYAMMVQKGNPARTRILIAITLLVLIIAIISYINLTLAQGGSRGNEVALRRLWGSSRLAIVRRLWFESLLLIFLSTLLAVFGMFALEP…	.
.	GCA_002529355	WW2885	1	LOBPAA_01475	NSLT01000015.1	10122	12473	+	mmseq.000837.22272.0011	shell	ABC transporter permease	.	ABC transporter permease	.	RefSeq:WP_097637713.1,SO:0001217,UniParc:UPI000BE71AB0,UniRef:UniRef100_UPI000BE71AB0,UniRef:UniRef50_A0A379DJG3,UniRef:UniRef90_Q7MWE0	.	.	.	.	.	.	.	.	>mmseq.000837.22272.0011-WW2885-LOBPAA_01475@MRTYFKFLSRNKLYTFVTIVGFALSLIFVLLLSFYVRREQQADRIHTDYKRIYQYNVESKNNWSGFICCYPAGTLIREQVPDVEEICRISEYNDKEYIFIGADKQNGLIASHLSVESNFFTFFDGYKLLEGDPKTVLSEQNSTVISSALAARIFGNMSPIGQEISFFDFSKNKQTFRITGIMEPMPDNCHIRPAELLFYQEPKENNYNNGNYALYLKAREGADLTAQLPAVQKAVQGKDVIFAFDEKAEVKLHPLEKCYPEPLFPNEYAMMVQKGNPARTRILIAITLLVLIIAIISYINLTLAQGGSRGNEVALRRLWGSSRLAIVRRLWFESLLLIFLSTLLAVFGMFALEP…	.
.	GCA_018141745	LyG_2	1	MCAPDE_03625	CP073350.1	818554	820905	+	mmseq.000837.22272.0011	shell	ABC transporter permease	.	ABC transporter permease	.	RefSeq:WP_211600214.1,SO:0001217,UniParc:UPI001B8ADC93,UniRef:UniRef100_UPI001B8ADC93,UniRef:UniRef50_A0A379DJG3,UniRef:UniRef90_Q7MWE0	.	.	.	.	.	.	.	.	>mmseq.000837.22272.0011-LyG_2-MCAPDE_03625@MRTYFKFLSRNKLYTFVTIVGFALSLIFVLLLSFYVRREQQADRIHTDYKRIYQYNVESKNNWSGFICCYPAGTLIREQVPDVEEICRISEYNDKEYIFIGADKQNGLIASHLSVESNFFTFFDGYKLLEGDPKTVLSEQNSTVISSALAARIFGNMSPIGQEISFFDFSKNKQTFRITGIMEPMPDNCHIRPAELLFYQEPKENNYNNGNYALYLKAREGADLTAQLPAVQKAVQGKDVIFAFDEKAEVKLHPLEKCYPEPLFPNEYAMMVQKGNPARTRILIAITLLVLIIAIISYINLTLAQGGSRGNEVALRRLWGSSRLAIVRRLWFESLLLIFLSTLLAVFGMFALEPV…	.
.	GCA_900157245	15_9	1	MENHHO_05515	FUGF01000049.1	68426	70777	-	mmseq.000837.22272.0011	shell	ABC transporter permease	.	ABC transporter permease	.	RefSeq:WP_088224143.1,SO:0001217,UniParc:UPI00097CDE18,UniRef:UniRef100_UPI00097CDE18,UniRef:UniRef50_A0A379DJG3,UniRef:UniRef90_Q7MWE0	.	.	.	.	.	.	.	.	>mmseq.000837.22272.0011-15_9-MENHHO_05515@MRTYFKFLSRNKLYTFVTIVGFALSLIFVLLLSFYVRREQQADRIHTDYKRIYQYNVESKNNWSGFICCYPAGTLIREQVPDVEEICRISEYNDKEYIFIGADKQNGLIASHLSVESNFFTFFDGYKLLEGDPKTVLSEQNSAVISSALAARIFGNMSPIGQEISFFDFSKNKQTFRITGIMEPMPDNCHIRPAELLFYQEPKENNYNNGNYALYLKAREGADLTAQLPAVQKAVQGKDVIFAFDEKAEVKLHPLEKCYPEPLFPNEYAMMVQKGNPARTRILIAITLLVLIIAIISYINLTLAQGGSCGNEVALRRLWGSSRLAIVRRLWFESLLLIFLSTLLAVFGMFALEPVF…	.
.	GCA_002206105	SJD11	1	MHCBJE_02240	KZ248395.1	39172	41523	+	mmseq.000837.22272.0011	shell	ABC transporter permease	.	ABC transporter permease	.	RefSeq:WP_088477033.1,SO:0001217,UniParc:UPI000B4E33D8,UniRef:UniRef100_UPI000B4E33D8,UniRef:UniRef50_A0A379DJG3,UniRef:UniRef90_Q7MWE0	.	.	.	.	.	.	.	.	>mmseq.000837.22272.0011-SJD11-MHCBJE_02240@MRTYFKFLSRNKLYTFVTIVGFALSLIFVLLLSFYVRREQQADRIHTDYKRIYQYNVESKNNWSGFICCYPAGTLIREQVPDVEEICRISEYNDKEYIFIGADKQNGLIASHLSVESNFFTFFDGYKLLKGDPKTVLSEQNSAVISSALAARIFGNMSPIGQEISFFDFSKNKQTFRITGIMEPMPDNCHIRPAELLFYQEPKENNYNNGNYALYLKAREGADLTAQLPAVQKAVQGKDVIFAFDEKAEVKLHPLEKCYPEPLFPNEYAMMVQKGNPARTRILIAITLLVLIIAIISYINLTLAQGGSRGNEVALRRLWGSSRLAIVRRLWFESLLLIFLSTLLAVFGMFALEPV…	.
.	GCA_000467955	F0185	1	MLCHKK_08865	KI259962.1	47713	50064	+	mmseq.000837.22272.0011	shell	ABC transporter permease	.	ABC transporter permease	.	RefSeq:WP_043894937.1,SO:0001217,UniParc:UPI000416C1F2,UniRef:UniRef100_A0A1R4DWE2,UniRef:UniRef50_A0A379DJG3,UniRef:UniRef90_Q7MWE0	.	.	.	.	.	.	.	.	>mmseq.000837.22272.0011-F0185-MLCHKK_08865@MRTYFKFLSRNKLYTFVTIVGFALSLIFVLLLSFYVRREQQADRIHTDYKRIYQYNVESKNNWSGFICCYPAGTLIREQVPDVEEICRISEYNDKEYIFIGADKQNGLIASHLSVESNFFTFFDGYKLLEGDPKTVLSEQNSAVISSALAARIFGNMSPIGQEISFFDFSKNKQTFRITGIMEPMPDNCHIRPAELLFYQEPKENNYNNGNYALYLKAREGADLTAQLPAVQKAVQGKDVIFAFDEKAEVKLHPLEKCYPEPLFPNEYAMMVQKGNPARTRILIAITLLVLIIAIISYINLTLAQGGSRGNEVALRRLWGSSRLAIVRRLWFESLLLIFLSTLLAVFGMFALEPV…	.
.	GCA_900157265	A7A1_28	0.A741_28	MPDJFF_00630	FUFF01000019.1	136745	139096	-	mmseq.000837.22272.0011	shell	ABC transporter permease	.	ABC transporter permease	.	RefSeq:WP_058019105.1,SO:0001217,UniParc:UPI0007179773,UniRef:UniRef100_UPI0007179773,UniRef:UniRef50_A0A379DJG3,UniRef:UniRef90_Q7MWE0	.	.	.	.	.	.	.	.	>mmseq.000837.22272.0011-A7A1_28-MPDJFF_00630@MRTYFKFLSRNKLYTFVTIVGFALSLIFVLLLSFYVRREQQADRIHTDYKRIYQYNVESKNNWSGFICCYPAGTLIREQVPDVEEICRISEYNDKEYIFIGADKQNGLIASHLSVESNFFTFFDGYKLLEGDPKTVLSEQNSAVISSALAARIFGNMSPIGQEISFFDFSKNKQTFRITGIMESMPDNCHIRPAELLFYQEPKENNYNNGNYALYLKAREGADLTAQLPAVQKAVQGKDVIFAFDEKAEVKLHPLEKCYPEPLFPNEYAMMVQKGNPARTRILIAITLLVLIIAIISYINLTLAQGGSRGNEVALRRLWGSSRLAIVRRLWFESLLLIFLSTLLAVFGMFALE…	.
.	GCA_002754095	KCOM3001	1	NIDCDG_02720	CP024595.1	637002	639353	+	mmseq.000837.22272.0011	shell	ABC transporter permease	.	ABC transporter permease	.	RefSeq:WP_099779169.1,SO:0001217,UniParc:UPI000C17FB4E,UniRef:UniRef100_UPI000C17FB4E,UniRef:UniRef50_A0A379DJG3,UniRef:UniRef90_Q7MWE0	.	.	.	.	.	.	.	.	>mmseq.000837.22272.0011-KCOM3001-NIDCDG_02720@MRTYFKFLSRNKLYTFVTIVGFALSLIFVLLLSFYVRREQQADRIHTDYKRIYQYNVESKNNWSGFICCYPAGTLIREQVPDVEEICRISEYNDKEYIFIGADKQNGLIASHLSVESNFFTFFDGYKLLEGDPKTVLSEQNSTVISSALAARIFGNMSPIGQEISFFDFSKNKQTFRITGIMEPMPDNCHIRPAELLFYQEPKENNYNNGNYALYLKAREGADLTAQLPAVQKAVQGKDVIFAFDEKAEVKLHPLEKCYPEPLFPNEYAMMVQKGNPARTRILIAITLLVLIIAIISYINLTLAQGGSRGNEVALRRLWGSSRLAIVRRLWFESLLLIFLSTLLAVFGMFAL…	.
.	GCA_002529235	WW3040	1	NNMEFJ_00210	NSLP01000010.1	42712	45063	+	mmseq.000837.22272.0011	shell	ABC transporter permease	.	ABC transporter permease	.	RefSeq:WP_097555238.1,SO:0001217,UniParc:UPI000BE76EDD,UniRef:UniRef100_UPI000BE76EDD,UniRef:UniRef50_A0A379DJG3,UniRef:UniRef90_Q7MWE0	.	.	.	.	.	.	.	.	>mmseq.000837.22272.0011-WW3040-NNMEFJ_00210@MRTYFKFLSRNKLYTFVTIVGFALSLIFVLLLSFYVRREQQADRIHTDYKRIYQYNVESKNNWSGFICCYPAGTLIIEQVPDVEEICRISEYNDKEYIFIGADKQNGLIASHLSVESNFFTFFDGYKLLEGDPKTVLSEQNSAVISSALAARIFGNMSPIGQEISFFDFSKNKQTFRITGIMEPMPDNCHIRPAELLFYQEPKENNYNNGNYALYLKAREGADLTAQLPAVQKAVQGKDVIFAFDEKAEVKLHPLEKCYPEPLFPNEYAMMVQKGNPARTRILIAITLLVLIIAIISYINLTLAQGGSRGNEVALRRLWGSSRLAIVRRLWFESLLLIFLSTLLAVFGMFALEP…	.
.	GCA_002529375	WW2842	1	NPLLDI_08685	NSLW01000007.1	41512	43863	+	mmseq.000837.22272.0011	shell	ABC transporter permease	.	ABC transporter permease	.	RefSeq:WP_077112244.1,SO:0001217,UniParc:UPI000974F9C9,UniRef:UniRef100_UPI000974F9C9,UniRef:UniRef50_A0A379DJG3,UniRef:UniRef90_Q7MWE0	.	.	.	.	.	.	.	.	>mmseq.000837.22272.0011-WW2842-NPLLDI_08685@MRTYFKFLSRNKLYTFVTIVGFALSLIFVLLLSFYVRREQQADRIHTDYKRIYQYNVESKNNWSGFICCYPAGTLIREQVPDVEEICRISEYNDKEYIFIGADKQNGLIASHLSVESNFFTFFDGYKLLEGDPKTVLSEQNSTVISSALAARIFGNMSPIGQEISFFDFSKNKQTFRITGIMEPMPDNCHIRPAELLFYQEPKENNYNNANYALYLKAREGADLTAQLPAVQKAVQGKDVIFAFDEKAEVKLHPLEKCYPEPLFPNEYAMMVQKGNPARTRILIAITLLVLIIAIISYINLTLAQGGSRGNEVALRRLWGSSRLAIVRRLWFESLLLIFLSTLLAVFGMFALEP…	.
.	GCA_029911295	Bg4	1	mat147_00680	GCA_029911295_contig_2	145580	147931	-	mmseq.000837.22272.0011	shell	ABC transporter permease	.	ABC transporter permease	.	SO:0001217,UniRef:UniRef50_A0A379DJG3,UniRef:UniRef90_Q7MWE0	.	.	.	.	.	.	.	.	>mmseq.000837.22272.0011-Bg4-mat147_00680@MRTYFKFLSRNKLYTFVTIVGFALSLIFVLLLSFYVRREQQADRIHTDYKRIYQYNVESKNNWSGFICCYPAGTLIREQVPDVEEICRISEYNDKEYIFIGADKQNGLIASHLSVESNFFTFFDGYKLLKGDPKTVLSEQNSAVISSALAARIFGNMSPIGQEISFFDFSKNKQTFRITGIMEPMPDNCHIRPAELLFYQEPKENNYNNGNYALYLKAREGADLTAQLPAVQKAVQGKDVIFAFDEKAEVKLHPLEKCYPEPLFPNEYAMMVQKGNPARTRILIAITLLVLIIAIISYINLTLAQGGSRGNEVALRRLWGSSRLAIVRRLWFESLLLIFLSTLLAVFGMFALEPVFD…	.
.	GCA_028335105	A7436C	0.A7436	mat148_06360	GCA_028335105_contig_1	1427259	1429610	-	mmseq.000837.22272.0011	shell	ABC transporter permease	.	ABC transporter permease	.	RefSeq:WP_005873598.1,SO:0001217,UniParc:UPI00001BEC5F,UniRef:UniRef100_Q7MWE0,UniRef:UniRef50_A0A379DJG3,UniRef:UniRef90_Q7MWE0	.	.	.	.	.	.	.	.	>mmseq.000837.22272.0011-A7436C-mat148_06360@MRTYFKFLSRNKLYTFVTIVGFALSLIFVLLLSFYVRREQQADRIHTDYKRIYQYNVESKNNWSGFICCYPAGTLIREQVPDVEEICRISEYNDKEYIFIGADKQNGLIASHLSVESNFFTFFDGYKLLEGDPKTVLSEQNSAVISSALAARIFGNVSPIGQEISFFDFSKNKQTFRITGIMEPMPDNCHIRPAELLFYQEPKENNYNNGNYALYLKAREGADLTAQLPAVQKAVQGKDVIFAFDEKAEVKLHPLEKCYPEPLFPNEYAMMVQKGNPARTRILIAITLLVLIIAIISYINLTLAQGGSRGNEVALRRLWGSSRLAIVRRLWFESLLLIFLSTLLAVFGMFALEP…	.
.	GCA_028335085	HG1691old	1	mat149_07640	GCA_028335085_contig_1	1699272	1701623	-	mmseq.000837.22272.0011	shell	ABC transporter permease	.	ABC transporter permease	.	SO:0001217,UniRef:UniRef50_A0A379DJG3,UniRef:UniRef90_Q7MWE0	.	.	.	.	.	.	.	.	>mmseq.000837.22272.0011-HG1691old-mat149_07640@MRTYFKFLSRNKLYTFVTIVGFALSLIFVLLLSFYVRREQQADRIHTDYKRIYQYNVESKNNWSGFICCYPAGTLIREQVPDVEEICRISEYNDKEYIFIGADKQNGLIASHLSVESNFFTFFDGYKLLEGDPKTVLSEQNSAVISSALAARIFGNMSPIGQEISFFDFSKNKQTFRITGIMEPMPDNCHIRPAELLFYQEPKENNYNNGDYALYLKAREGADLTAQLPAVQKAVQGKDVIFAFDEKAEVKLHPLEKCYPEPLFPNEYAMMVQKGNPARTRILIAITLLVLIIAIISYINLTLAQGGSRGNEVALRRLWGSSRLAIVRRLWFESLLLIFLSTLLAVFGMFA…	.
.	GCA_028335125	ATCC49417	1	mat151_03560	GCA_028335125_contig_1	837911	840262	+	mmseq.000837.22272.0011	shell	ABC transporter permease	.	ABC transporter permease	.	RefSeq:WP_077083695.1,SO:0001217,UniParc:UPI000979F33A,UniRef:UniRef100_UPI000979F33A,UniRef:UniRef50_A0A379DJG3,UniRef:UniRef90_Q7MWE0	.	.	.	.	.	.	.	.	>mmseq.000837.22272.0011-ATCC49417-mat151_03560@MRTYFKFLSRNKLYTFVTIVGFALSLIFVLLLSFYVRREQQADRIHTDYKRIYQYNVESKNNWSGSNCCYPAGTLIREQVPDVEEICRISEYNDKEYIFIGADKQNGLIASHLSVESNFFTFFDGYKLLEGDPKTVLSEQNSTVISSALAARIFGNMSPIGQEISFFDFSKNKQTFRITGIMEPMPDNCHIRPAELLFYQEPKENNYNNGNYALYLKAREGADLTAQLPAVQKAVQGKDVIFAFDEKAEVKLHPLEKCYPEPLFPNEYAMMVQKGNPARTRILIAITLLVLIIAIISYINLTLAQGGSRGNEVALRRLWGSSRLAIVRRLWFESLLLIFLSTLLAVFGMFA…	.
.	GCA_021406625	EM3	1	OEAJIN_01380	JAEMBI010000013.1	18174	20525	+	mmseq.000837.22272.0011	shell	ABC transporter permease	.	ABC transporter permease	.	RefSeq:WP_234234256.1,SO:0001217,UniParc:UPI001F34C50C,UniRef:UniRef100_UPI001F34C50C,UniRef:UniRef50_A0A379DJG3,UniRef:UniRef90_Q7MWE0	.	.	.	.	.	.	.	.	>mmseq.000837.22272.0011-EM3-OEAJIN_01380@MRTYFKFLSRNKLYTFVTIVGFALSLIFVLLLSFYVRREQQADRIHTDYKRIYQYNVESKNNWSGFICCYPAGTLIREQVPDVEEICRISEYNDKEYIFIGADKQNGLIASHLSVESNFFTFFDGYKLLEGDPKTVLSEQNSAVISSALAARIFGNMSPIGQEISFFDFSKNKQTFRITGIMEPMPDNCHIRPAELLFYQEPKENNYNNGNYALYLKAREGADLTAQLPAVQKAVQGKDVIFAFDEKAEVKLHPLEKCYPEPLFPNEYAMMVQKGNPARTRILIAITLLVLIIAIISYINLTLAQGGSRGNEVALRRLWGSSRLAIVRRLWFESLLLIFLSTLLAVFGMFALEPVFD…	.
.	GCA_000467795	F0568	1	OEKNOC_07300	KI258951.1	40627	42978	+	mmseq.000837.22272.0011	shell	ABC transporter permease	.	ABC transporter permease	.	RefSeq:WP_043895871.1,SO:0001217,UniParc:UPI0003F81E6D,UniRef:UniRef100_UPI0003F81E6D,UniRef:UniRef50_A0A379DJG3,UniRef:UniRef90_Q7MWE0	.	.	.	.	.	.	.	.	>mmseq.000837.22272.0011-F0568-OEKNOC_07300@MRTYFKFLSRNKLYTFVTIVGFALSLIFVLLLSFYVRREQQADRIHTDYKRIYQYNVESKNNWSGFICCYPAGTLIREQVPDVEEICRISEYNDKEYIFIGADKQNGLIASHLSVESNFFTFFDGYKLLEGDPKTVLSEQNSAVISSALAARIFGNMSPIGQEISFFDYSKNKQTFRITGIMEPMPDNCHIRPAELLFYQEPKENNYNNGDYALYLKAREGADLTAQLPAVQKAVQGKDVIFAFDEKAEVKLHPLEKCYPEPLFPNEYAMIVQKGNPARTRILIAITLLVLIIAIISYINLTLAQGGSRGNEVALRRLWGSSRLAIVRRLWFESLLLIFLSTLLAVFGMFALEPV…	.
.	GCA_002892575	ATCC33277	1	OHKNAD_03490	CP025930.1	781455	783806	+	mmseq.000837.22272.0011	shell	ABC transporter permease	.	ABC transporter permease	.	RefSeq:WP_012457725.1,SO:0001217,UniParc:UPI000174FBA3,UniRef:UniRef100_B2RIP2,UniRef:UniRef50_A0A379DJG3,UniRef:UniRef90_Q7MWE0	.	.	.	.	.	.	.	.	>mmseq.000837.22272.0011-ATCC33277-OHKNAD_03490@MRTYFKFLSRNKLYTFVTIVGFALSLIFVLLLSFYVRREQQADRIHTDYKRIYQYNVESKNNWSGFICCYPAGTLIREQVPDVEEICRISEYNDKEYIFIGADKQNGLIASHLSVESNFFTFFDGYKLLEGDPKTVLSEQNSAVISSALAARIFGNMSPIGQEISFFDFSKNKQTFRITGIMEPMPDNCHIRPAELLFYQEPKENNYNNGNYALYLKAREGADLTAQLPAVQKAVQGKDVIFAFDEKAEVKLHPLEKCYPEPLFPNEYAMMVQKGNPARTRILIAITLLVLIIAIISYINLTLAQGGSRGNEVALRRLWGSSRLAIVRRLWFESLLLIFLSTLLAVFGMFA…	.
.	GCA_000467835	F0570	1	OJLJEK_10035	KI259218.1	330456	332807	+	mmseq.000837.22272.0011	shell	ABC transporter permease	.	ABC transporter permease	.	RefSeq:WP_043894387.1,SO:0001217,UniParc:UPI0004121614,UniRef:UniRef100_A0A0E2LMZ3,UniRef:UniRef50_A0A379DJG3,UniRef:UniRef90_Q7MWE0	.	.	.	.	.	.	.	.	>mmseq.000837.22272.0011-F0570-OJLJEK_10035@MRTYFKFLSRNKLYTFVTIVGFALSLIFVLLLSFYVRREQQADRIHTDYKRIYQYNVESKNNWSGFICCYPAGTLIREQVPDVEEICRISEYNDKEYIFIGADKQNGLIASHLSVESNFFTFFDGYKLLEGDPKTVLSEQNSTVISSALAARIFGNMSPIGQEISFFDFSKNKQTFRITGIMEPMPDNCHIRPAELLFYQEPKENNYNNGNYALYLKAREGADLTAQLPAVQKAVQGKDVIFAFDEKAEVKLHPLEKCYPEPLFPNEYAMMVQKGNPARTRILIAITLLVLIIAIISYINLTLAQGGSRGNEVALRRLWGSSRLAIVRRLWFESLLLIFLSTLLAVFGMFALEPV…	.
.	GCA_900157345	AFR5B1	1	OLFLLB_04725	FUFJ01000001.1	34569	36920	-	mmseq.000837.22272.0011	shell	ABC transporter permease	.	ABC transporter permease	.	RefSeq:WP_077082485.1,SO:0001217,UniParc:UPI000975056D,UniRef:UniRef100_UPI000975056D,UniRef:UniRef50_A0A379DJG3,UniRef:UniRef90_Q7MWE0	.	.	.	.	.	.	.	.	>mmseq.000837.22272.0011-AFR5B1-OLFLLB_04725@MRTYFKFLSRNKLYTFVTIVGFALSLIFVLLLSFYVRREQQADRIHTDYKRIYQYNVESKNNWSGFICCYPAGTLIREQVPDVEEICRISEYNDKEYIFIGADKQNGLIASHLSVESNFFTFFDGYKLLEGDPKTVLSEQNSAVISSALAARIFGNVSPIGQEVSFFDYSKNKQTFRITGIMEPMPDNCHIRPAELLFYQEPKENNYNRGNYALYLKAREGADLTAQLPAVQKAVQGKDVIFAFDEKAEVKLHPLEKCYPEPLFPNEYAMMVQKGNPARTRILIAITLLVLIIAIISYINLTLAQAGSRGNEVALRRLWGSSRLAIVRRLWFESLLLIFLSTLLAVFGMFAFEP…	.
.	GCA_000467815	F0569	1	PAAPDH_06665	KI259070.1	20805	23156	-	mmseq.000837.22272.0011	shell	ABC transporter permease	.	ABC transporter permease	.	RefSeq:WP_043894114.1,SO:0001217,UniParc:UPI0003F80EB7,UniRef:UniRef100_A0A829KM63,UniRef:UniRef50_A0A379DJG3,UniRef:UniRef90_Q7MWE0	.	.	.	.	.	.	.	.	>mmseq.000837.22272.0011-F0569-PAAPDH_06665@MRTYFKFLSRNKLYTFVTIVGFALSLIFVLLLSFYVRREQQADRIHTDYKRIYQYNVESKNNWSGFICCYPAGTLIREQVPDVEEICRISEYNDKEYIFIGADKQNGLIASHLSVESNFFTFFDGYKLLEGDPKTVLSEQNSAVISSALAARIFGNMSPIGQEISFFDFSKNKQTFRITGIMEPMPDNCHIRPAELLFYQEPKENNYNNGNYALYLKAREGADLTAQLPAVQKAVQGKDVIFAFDEKAEVKLHPLEKCYPEPLFPNEYAMMVQKGNPARTRILIAITLLVLIIAIISYINLTLAQGGSRGNEVALRRLWGSSRLAIVRRLWFESLLLIFLSTLLAVFGMFALEPV…	.
.	GCA_000467995	W4087	1	PDDLMP_02485	KI260211.1	40485	42836	+	mmseq.000837.22272.0011	shell	ABC transporter permease	.	ABC transporter permease	.	RefSeq:WP_043894497.1,SO:0001217,UniParc:UPI000411F481,UniRef:UniRef100_UPI000411F481,UniRef:UniRef50_A0A379DJG3,UniRef:UniRef90_Q7MWE0	.	.	.	.	.	.	.	.	>mmseq.000837.22272.0011-W4087-PDDLMP_02485@MRTYFKFLSRNKLYTFVTIVGFALSLIFVLLLSFYVRREQQADRIHTDYKRIYQYNVESKNNWSGFICCYPAGTLIREQVPDVEEICRISEYNDKEYIFIGADKQNGLIASHLSVESNFFTFFDGYKLLEGDPKTVLSEQNSTVISSALAARIFGNMSPIGQEISFFDFSKNKQTFRITGIMEPMPDNCHIRPAELLFYQEPKENNYNNGNYALYLKAREGADLTAQLPAVQKAVQGKDVIFAFDEKAEVKLHPLEKCYPEPLFPNEYAMMVQKGNPARTRILIAITLLVLIIAIISYINLTLAQGGSRGNEVALRRLWGSSRLAIVRRLWFESLLLIFLSTLLAVFGMFALEPV…	.
.	GCA_002529345	WW2952	1	ABDNHC_01395	NSLQ01000015.1	31996	32235	+	mmseq.000837.22272.0012	cloud	hypothetical protein	.	hypothetical protein	.	.	.	.	.	.	.	.	.	.	>mmseq.000837.22272.0012-WW2952-ABDNHC_01395@MKQRIANLNNVANFAIQRRRGISRTVRSGKLIITTIPRTISSLMAGRTFGLLCTADYKGGGILKSCLSEFTLSAVRLFI	.
.	GCA_900157255	ATCC49417	0.ATCC49417	CELFKG_07295	FUFH01000067.1	8718	8957	+	mmseq.000837.22272.0012	cloud	hypothetical protein	.	hypothetical protein	.	.	.	.	.	.	.	.	.	.	>mmseq.000837.22272.0012-ATCC49417-CELFKG_07295@MKQRIANLNNVANFAIQRRRGISRTVRSGKLIITTIPRTISLLMAGRTFGLLCTADYKGGGILKSCLSEFTLSAVRLFI	.
.	GCA_021406785	1436	1	DBINCG_09760	JAEMBQ010000040.1	13187	13426	-	mmseq.000837.22272.0012	cloud	hypothetical protein	.	hypothetical protein	.	.	.	.	.	.	.	.	.	.	>mmseq.000837.22272.0012-1436-DBINCG_09760@MKQRIANLNNVANFAIQRRRGISRTVRSGKLIITTIPRTISLLMAGRTFGLLCTADYKGGGILKSCLSEFTLSAVRLFI	.
.	GCA_021406795	D83T3	1	DBKMMK_10420	JAEMBP010000056.1	13231	13470	-	mmseq.000837.22272.0012	cloud	hypothetical protein	.	hypothetical protein	.	.	.	.	.	.	.	.	.	.	>mmseq.000837.22272.0012-D83T3-DBKMMK_10420@MKQRIANLNNVANFAIQRRRGISRTVRSGKLIITTIPRTISSLMAGRTFGLLCTADYKGGGILKSCLSEFTLSAVRLFI	.
.	GCA_900157235	SU60	1	EBNECJ_07920	FUFI01000044.1	13741	13980	-	mmseq.000837.22272.0012	cloud	hypothetical protein	.	hypothetical protein	.	.	.	.	.	.	.	.	.	.	>mmseq.000837.22272.0012-SU60-EBNECJ_07920@MKQRIANLNNVANFAIQRRRGISRTVRSGKLIITTIPRTISLLMAGRTFGLLCTADYKGGGILKSCLSEFTLSAVRLFI	.
.	GCA_004214945	CP3	1	LGNDOI_05195	SGBA01000037.1	8317	8556	+	mmseq.000837.22272.0012	cloud	hypothetical protein	.	hypothetical protein	.	.	.	.	.	.	.	.	.	.	>mmseq.000837.22272.0012-CP3-LGNDOI_05195@MKQRIANLNNVANFAIQRRRGISRTVRSGKLIITTIPRTISSLMAGRTFGLLCTADYKGGGILKSCLSEFTLSAVRLFI	.
.	GCA_002529345	WW2952	1	ABDNHC_01655	NSLQ01000017.1	17417	17680	-	mmseq.000837.22272.0013	cloud	hypothetical protein	.	hypothetical protein	.	.	.	.	.	.	.	.	.	.	>mmseq.000837.22272.0013-WW2952-ABDNHC_01655@MRGYYGLIREDTMVSYERILWSHMRGYYGLIREDTMVSHERILWSHMRGYYPLYIDPLGMYSKIPLETQKRLLREVASHLPEGALKE	.
.	GCA_000739415	HG66	1	DKAHGB_06100	CP007756.1	1394529	1394723	-	mmseq.000837.22272.0013	cloud	hypothetical protein	.	hypothetical protein	.	.	.	.	.	.	.	.	.	.	>mmseq.000837.22272.0013-HG66-DKAHGB_06100@MRGYYGLIREDTMVSYERILWSHMKGYYPLYIDPLGMYSKIPLETQKRLLREVASHLPEGALKE	.
.	GCA_002529205	WW5019	1	IJHBOL_08315	NSLM01000005.1	84286	84411	+	mmseq.000837.22272.0013	cloud	hypothetical protein	.	hypothetical protein	.	SO:0001217,UniParc:UPI0002E141F1,UniRef:UniRef100_A0A829KQD2,UniRef:UniRef50_A0A829KQD2,UniRef:UniRef90_A0A829KQD2	.	.	.	.	.	.	.	.	>mmseq.000837.22272.0013-WW5019-IJHBOL_08315@MRGYYPLYIDPLGMYSKIPLETQKRLLREVASHLPEGALKE	.
.	GCA_002529345	WW2952	1	ABDNHC_02375	NSLQ01000001.1	45821	46747	+	mmseq.000837.22272.0014	persistent	BexD/CtrA/VexA family polysaccharide export protein	wza	BexD/CtrA/VexA family polysaccharide export protein	.	COG:COG1596,COG:M,SO:0001217,UniParc:UPI0003AD24DF,UniRef:UniRef100_A0A0E2LMU2,UniRef:UniRef50_A0A1R4AFP0,UniRef:UniRef90_A0A1R4AFP0	.	.	.	.	.	.	.	.	>mmseq.000837.22272.0014-WW2952-ABDNHC_02375@MNKYHSQSVLEVGKIGIVIIFAPIVRNVHQQPPFLSYKSIMRIVSNFLFVSLLVLLFASCRSQREKVVYLQDIQTFNREIIAKPYDVKIEKDDVLNILVSSRDPELSTPYNQVLTTRALARSGYGGNSSEGFLVDSEGYINYPILGRLYVEGLTRTELEKEIQKRIISSGFIKDPTVTVQLENFKVSVLGEVNHPGSMSVKGERITLLEAIGMAGDLTIYGRRDRVFVLRETNGHREVFQTDLRKADLLTSPVYYLHQNDVIYVEPNDKKTQMSEINQNNNVNVWLSVTSTLVSISTLTITIVDKYKK	.
.	GCA_002204455	KCOM2797	1	ABJICG_07820	NHRU01000004.1	112096	113022	+	mmseq.000837.22272.0014	persistent	BexD/CtrA/VexA family polysaccharide export protein	wza	BexD/CtrA/VexA family polysaccharide export protein	.	COG:COG1596,COG:M,SO:0001217,UniRef:UniRef50_A0A1R4AFP0,UniRef:UniRef90_A0A1R4AFP0	.	.	.	.	.	.	.	.	>mmseq.000837.22272.0014-KCOM2797-ABJICG_07820@MNKYHSQSVLEVGKIGIVIIFAPIVRNVHQQPPFLSYKSIMRIVSNFLFVSLLVLLFASCRSQREKVVYLQDIQTFNREIIAKPYDVKIEKDDVLNILVSSRDPELSTPYNQVLTTRALARNGYGTNSNEGFLVDSKGYINYPILGRLYVEGLTRTELEKEIQKRIISSGFIKDPTVTVQLENFKVSVLGEVNHPGSMSVKGERITLLEAIGMAGDLTIYGRRDRVFVLRETNGHREVFQTDLRKADLLASPVYYLHQNDVIYVEPNDKKTQMSEINQNNNVNVWLSVTSTLVSISTLTITIVDKYKK	.
.	GCA_002529365	WW3102	1	ACILLP_07355	NSLO01000004.1	100726	101649	+	mmseq.000837.22272.0014	persistent	BexD/CtrA/VexA family polysaccharide export protein	wza	BexD/CtrA/VexA family polysaccharide export protein	.	COG:COG1596,COG:M,SO:0001217,UniRef:UniRef50_A0A1R4AFP0,UniRef:UniRef90_A0A1R4AFP0	.	.	.	.	.	.	.	.	>mmseq.000837.22272.0014-WW3102-ACILLP_07355@MNKYHSQSVLEVGKIGIVIIFAPIVRNVHQQPPFLSHKSIMRIVSNFLFVSFLVLLFASCRSQREKVVYLQDIQTFNREIIAKPYDVKIEKDDVLNILVSSRDPELSTPYNQVLTTRALARNGYGTNSNEGFLVDSKGYINYPILGQIYVEGLTRTELEKEIQKRIISSGFIKDPTVTVQLQNFKVSVLGEVNHPGSMSVKGERITLLEAIGMAGDLTIYGRRDRVFVIRETDGHREVFQTDLRKADLLTSPVYYLHQNDVIYVEPNDKKTQMSEINQNNNVNVWLSVTSTLVSISTLTITIIDKTK	.
.	GCA_023822445	W50_BE1	0.W50	AGAIJH_01990	CP092049.1	476045	476968	-	mmseq.000837.22272.0014	persistent	BexD/CtrA/VexA family polysaccharide export protein	wza	BexD/CtrA/VexA family polysaccharide export protein	.	COG:COG1596,COG:M,SO:0001217,UniParc:UPI00001BEB98,UniRef:UniRef100_Q7MWZ1,UniRef:UniRef50_A0A1R4AFP0,UniRef:UniRef90_A0A1R4AFP0	.	.	.	.	.	.	.	.	>mmseq.000837.22272.0014-W50_BE1-AGAIJH_01990@MNKYHSQSVLEVGKIGIVIIFAPIVRNVHQQPPFLSHKSIMRIVSNFLFVSFSVLLFASCRSQREKVVYLQDIQTFNREIIAKPYDVKIEKDDVLNILVSSRDPELSTPYNQVLTTRALARNGYGTNSNEGFLVDSKGYINYPILGQIYVEGLTRTELEKEIQKRIISSGFIKDPTVTVQLQNFKVSVLGEVNHPGSMSVKGERITLLEAIGMAGDLTIYGRRDRVFVIRETDGHREVFQTDLRKADLLASPVYYLHQNDVIYVEPNDKKTQMSEINQNNNVNVWLSVTSTLVSISTLTITIIDKTK	.
.	GCA_021406845	222	1	ALKNHL_02625	JAEMBR010000009.1	54101	55024	+	mmseq.000837.22272.0014	persistent	BexD/CtrA/VexA family polysaccharide export protein	wza	BexD/CtrA/VexA family polysaccharide export protein	.	COG:COG1596,COG:M,SO:0001217,UniRef:UniRef50_A0A1R4AFP0,UniRef:UniRef90_A0A1R4AFP0	.	.	.	.	.	.	.	.	>mmseq.000837.22272.0014-222-ALKNHL_02625@MNKYHSQSVLEVGKIGIVIIFAPIVRNVHQQPPFLSYKSIMRIVSNFLFVSLLVLLFASCRSQREKVVYLQDIQTFNREIIAKPYDVKIEKDDVLNILVSSRDPELSTPYNQVLTTRALARNGYGTNSNEGFLVDSKGYINYPILGQIYVEGLTRTELEKEIQKRIISSGFIKDPTVTVQLQNFKVSVLGEVNHPGSMSVKGERITLLEAIGMAGDLTIYGRRDRVFVIRETDGHREVFQTDLRKADLLTSPVYYLHQNDVIYVEPNDKKTQMSEINQNNNVNVWLSVTSTLVSISTLTITIIDKTK	.
.	GCA_000503975	SJD2	1	ALOHMM_03915	KI629890.1	10600	11523	-	mmseq.000837.22272.0014	persistent	BexD/CtrA/VexA family polysaccharide export protein	wza	BexD/CtrA/VexA family polysaccharide export protein	.	COG:COG1596,COG:M,SO:0001217,UniRef:UniRef50_A0A1R4AFP0,UniRef:UniRef90_A0A1R4AFP0	.	.	.	.	.	.	.	.	>mmseq.000837.22272.0014-SJD2-ALOHMM_03915@MNKYHSQSVLEVGKIGIVIIFAPIVRNVHQQPPFLSYKSIMRIVSNFLFVSFSVLLFASCRSQREKVVYLQDIQTFNREIIAKPYDVKIEKDDVLNILVSSRDPELSTPYNQVLTTRALARNGYGTNSNEGFLVDSKGYINYPILGQIYVEGLTRTELEKEIQKRIISSGFIKDPTVTVQLQNFKVSVLGEVNHPGSMSVKGERITLLEAIGMAGDLTIYGRRDRVFVIRETDGHREVFQTDLRKADLLTSPVYYLHQNDVIYVEPNDKKTQMSEINQNNNVNVWLSVTSTLVSISTLTITIIDKTK	.
.	GCA_002754055	KCOM2804	1	BAOJBJ_02795	CP024593.1	627150	628073	+	mmseq.000837.22272.0014	persistent	BexD/CtrA/VexA family polysaccharide export protein	wza	BexD/CtrA/VexA family polysaccharide export protein	.	COG:COG1596,COG:M,SO:0001217,UniRef:UniRef50_A0A1R4AFP0,UniRef:UniRef90_A0A1R4AFP0	.	.	.	.	.	.	.	.	>mmseq.000837.22272.0014-KCOM2804-BAOJBJ_02795@MNKYHSQSVLEVGKIGIVIIFAPIVRNVLQQPLFLSYKSIMRIVSNFLFVSFLVLLFASCRSQREKVVYLQDIQTFNREIIAKPYDVKIEKDDVLNILVSSRDPELSTPYNQVLTTRALARNGYGTNSNEGFLVDSKGYINYPILGQIYVEGLTRTELEKEIQKRIISSGFIKDPTVTVQLQNFKVSVLGEVNHPGSMSVKGERITLLEAIGMAGDLTIYGRRDRVFVIRETDGHREVFQTDLRKADLLTSPVYYLHQNDVIYVEPNDKKTQMSEINQNNNVNVWLSVTSTLVSISTLTITIIDKTK	.
.	GCA_023822465	W50_BR1	0.W50	BENLHK_06170	CP092050.1	1398625	1399548	+	mmseq.000837.22272.0014	persistent	BexD/CtrA/VexA family polysaccharide export protein	wza	BexD/CtrA/VexA family polysaccharide export protein	.	COG:COG1596,COG:M,SO:0001217,UniParc:UPI00001BEB98,UniRef:UniRef100_Q7MWZ1,UniRef:UniRef50_A0A1R4AFP0,UniRef:UniRef90_A0A1R4AFP0	.	.	.	.	.	.	.	.	>mmseq.000837.22272.0014-W50_BR1-BENLHK_06170@MNKYHSQSVLEVGKIGIVIIFAPIVRNVHQQPPFLSHKSIMRIVSNFLFVSFSVLLFASCRSQREKVVYLQDIQTFNREIIAKPYDVKIEKDDVLNILVSSRDPELSTPYNQVLTTRALARNGYGTNSNEGFLVDSKGYINYPILGQIYVEGLTRTELEKEIQKRIISSGFIKDPTVTVQLQNFKVSVLGEVNHPGSMSVKGERITLLEAIGMAGDLTIYGRRDRVFVIRETDGHREVFQTDLRKADLLASPVYYLHQNDVIYVEPNDKKTQMSEINQNNNVNVWLSVTSTLVSISTLTITIIDKTK	.
.	GCA_021406645	B158	1	BIBBAP_07600	JAEMBJ010000007.1	64199	65125	+	mmseq.000837.22272.0014	persistent	BexD/CtrA/VexA family polysaccharide export protein	wza	BexD/CtrA/VexA family polysaccharide export protein	.	COG:COG1596,COG:M,SO:0001217,UniRef:UniRef50_A0A1R4AFP0,UniRef:UniRef90_A0A1R4AFP0	.	.	.	.	.	.	.	.	>mmseq.000837.22272.0014-B158-BIBBAP_07600@MNKYHSQSVLEVGKIGIVIIFAPIVRNVHQQPPFLSYKSIMRIVSNFLFVSLLVLLFASCRSQREKVVYLQDIQTFNREIIAKPYDVKIEKDDVLNILVSSRDPELSTPYNQVLTTRALARSGYGGNSSEGFLVDSEGYINYPILGRLYVEGLTRTELEKEIQKRIISSGFIKDPTVTVQLENFKVSVLGEVNHPGSMSVKGERITLLEAIGMAGDLTIYGRRDRVFVLRETNGHREVFQTDLRKADLLASPVYYLHQNDVIYVEPNDKKTQMSEINQNNNVNVWLSVTSTLVSISTLTITIVDKYKK	.
.	GCA_018141805	GMU202011	1	BPGMMO_07355	CP073348.1	1684399	1685325	+	mmseq.000837.22272.0014	persistent	BexD/CtrA/VexA family polysaccharide export protein	wza	BexD/CtrA/VexA family polysaccharide export protein	.	COG:COG1596,COG:M,SO:0001217,UniRef:UniRef50_A0A1R4AFP0,UniRef:UniRef90_A0A1R4AFP0	.	.	.	.	.	.	.	.	>mmseq.000837.22272.0014-GMU202011-BPGMMO_07355@MNKYHSQSVLEVGKIGIVIIFAPIVRNVHQQPPFLSYKSIMRIVSNFLFVSLLVLLFASCRSQREKVVYLQDIQTFNREIIAKPYDVKIEKDDVLNILVSSRDPELSTPYNQVLTTRALARSGYGGNSSEGFLVDSKGYINYPILGRLYVEGLTRTELEKEIQKRIISSGFIKDPTVTVQLENFKVSVLGEVNHPGSMSVKGERITLLEAIGMAGDLTIYGRRDRVFVLRETNGHREVFQTDLRKADLLASPVYYLHQNDVIYVEPNDKKTQMSEINQNNNVNVWLSVTSTLVSISTLTITIVDKYKK	.
.	GCA_000010505	ATCC33277	0.ATCC33277	BPIAKI_07450	AP009380.1	1704924	1705850	+	mmseq.000837.22272.0014	persistent	BexD/CtrA/VexA family polysaccharide export protein	wza	BexD/CtrA/VexA family polysaccharide export protein	.	COG:COG1596,COG:M,SO:0001217,UniRef:UniRef50_A0A1R4AFP0,UniRef:UniRef90_A0A1R4AFP0	.	.	.	.	.	.	.	.	>mmseq.000837.22272.0014-ATCC33277-BPIAKI_07450@MNKYHSQSVLEVGKIGIVIIFAPIVRNVHQQPPFLSHKSIMRIVSNFLFVSLLVLLFASCRSQREKVVYLQDIQTFNREIIAKPYDVKIEKDDVLNILVSSRDPELSTPYNQVLTTRALARSGYGGNSSEGFLVDSEGYINYPILGRLYVEGLTRTELEKEIQKRIISSGFIKDPTVTVQLENFKVSVLGEVNHPGSMSVKGERITLLEAIGMAGDLTIYGRRDRVFVLRETNGHREVFQTDLRKADLLTSPVYYLHQNDVIYVEPNDKKTQMSEINQNNNVNVWLSVTSTLVSISTLTITIVDKYKK	.
.	GCA_900157285	13_1	1	CBJFEG_07950	FUGG01000014.1	10464	11387	-	mmseq.000837.22272.0014	persistent	BexD/CtrA/VexA family polysaccharide export protein	wza	BexD/CtrA/VexA family polysaccharide export protein	.	COG:COG1596,COG:M,SO:0001217,UniParc:UPI00097CDDE1,UniRef:UniRef100_A0A1R4DW33,UniRef:UniRef50_A0A1R4AFP0,UniRef:UniRef90_A0A1R4AFP0	.	.	.	.	.	.	.	.	>mmseq.000837.22272.0014-13_1-CBJFEG_07950@MNKSHSQSVLEVGKIGIVIIFAPIVRNVHQQPPFLSYKSIMRIVSNFLFVSFLVLLFASCRSQREKVVYLQDIQTFNREIIAKPYDVKIEKDDVLNILVSSRDPELSTPYNQVLTTRALARNGYGTNSNEGFLVDSKGYINYPILGQIYVEGLTRTELEKEIQKRIISSGFIKDPTVTVQLQNFKVSVLGEVNHPGSMSVKGERITLLEAIGMAGDLTIYGRRDRVFVIRETDGHREVFQTDLRKADLLTSPVYYLHQNDVIYVEPNDKKTQMSEINQNNNVNVWLSVTSTLVSISTLTITIIDKTK	.
.	GCA_900157295	11A	1	CBNBBD_08495	FUFE01000002.1	33428	34354	+	mmseq.000837.22272.0014	persistent	BexD/CtrA/VexA family polysaccharide export protein	wza	BexD/CtrA/VexA family polysaccharide export protein	.	COG:COG1596,COG:M,SO:0001217,UniRef:UniRef50_A0A1R4AFP0,UniRef:UniRef90_A0A1R4AFP0	.	.	.	.	.	.	.	.	>mmseq.000837.22272.0014-11A-CBNBBD_08495@MNKYHSQSVLEVGKIGIVIIFAPIVRNVHQQPPFLSHKSIMRIVSNFLFVSFLVLLFASCRSQREKVVYLQDIQTFNREIIAKPYDVKIEKDDVLNILVSSRDPELSTPYNQVLTTRALARSGYGGNSSEGFLVDSEGYINYPILGRLYVEGLTRTELEKEIQKRIISSGFIKDPTVTVQLENFKVSVLGEVNHPGSMSVKGERITLLEAIGMAGDLTIYGRRDRVFVLRETNGHREVFQTDLRKADLLTSPVYYLHQNDVIYVEPNDKKTQMSEINQNNNVNVWLSVTSTLVSISTLTITIVDKYKK	.
.	GCA_001274615	AJW4	1	CELAOB_07125	CP011996.1	1626488	1627414	+	mmseq.000837.22272.0014	persistent	BexD/CtrA/VexA family polysaccharide export protein	wza	BexD/CtrA/VexA family polysaccharide export protein	.	COG:COG1596,COG:M,SO:0001217,UniParc:UPI0006BD98D6,UniRef:UniRef100_A0A0K2J5Y8,UniRef:UniRef50_A0A1R4AFP0,UniRef:UniRef90_A0A1R4AFP0	.	.	.	.	.	.	.	.	>mmseq.000837.22272.0014-AJW4-CELAOB_07125@MNKYHSQSVLEVGKIGIVIIFAPIVRNVHQQPPFLSYKSIMRIVSNFLFVSFSVLLFASCRSQREKVVYLQDIQTFNREIIAKPYDVKIEKDDVLNILVSSRDPELSTPYNQVLTTRALARSGYGGNSSEGFLVDSEGYINYPILGRLYVEGLTRTELEKEIQKRIISSGFIKDPTVTVQLENFKVSVLGEVNHPGSMSVKGERITLLEAIGLAGDLTIYGRRDRVFVLRETNGHREVFQTDLRKADLLTSPVYYLHQNDVIYVEPNDKKTQMSEINQNNNVNVWLSVTSTLVSISTLTITIVDKYKK	.
.	GCA_900157255	ATCC49417	0.ATCC49417	CELFKG_08865	FUFH01000042.1	69824	70747	-	mmseq.000837.22272.0014	persistent	BexD/CtrA/VexA family polysaccharide export protein	wza	BexD/CtrA/VexA family polysaccharide export protein	.	COG:COG1596,COG:M,SO:0001217,UniRef:UniRef50_A0A1R4AFP0,UniRef:UniRef90_A0A1R4AFP0	.	.	.	.	.	.	.	.	>mmseq.000837.22272.0014-ATCC49417-CELFKG_08865@MNKYHSQSVLEVGKIGIVIIFAPIVRNVHQQPPFLSHKSIMRIVSNFLFVSFSVLLFASCRSQREKVVYLQDIQTFNREIIAKPYDVKIEKDDVLNILVSSRDPELSTPYNQVLTTRALARNGYGTNSNEGFLVDSKGYINYPILGQIYVEGLTRTELEKEIQKRIISSGFIKDPTVTVQLQNFKVSVLGEVNHPGSMSVKGERITLLEAIGMAGDLTIYGRRDRVFVIRETDGHREVFQTDLRKADLLTSPVYYLHQNDVIYVEPNDKKTQMSEINQNNNVNVWLSVTSTLVSISTLTITIIDKTK	.
.	GCA_001553795	MP4_504	1	CHHLLH_04255	LOEL01000016.1	10738	11661	-	mmseq.000837.22272.0014	persistent	BexD/CtrA/VexA family polysaccharide export protein	wza	BexD/CtrA/VexA family polysaccharide export protein	.	COG:COG1596,COG:M,SO:0001217,UniRef:UniRef50_A0A1R4AFP0,UniRef:UniRef90_A0A1R4AFP0	.	.	.	.	.	.	.	.	>mmseq.000837.22272.0014-MP4_504-CHHLLH_04255@MNKYHSQSVLEVGKIGIVIIFAPIVRNVHQQPPFLSYKSIMRIVSNFLFVSLLVLLFASCRSQREKVVYLQDIQTFNREIIAKPYDVKIEKDDVLNILVSSRDPELSTPYNQVLTTRALARNGYGTNSNEGFLVDSKGYINYPILGQIYVEGLTRTELEKEIQKRIISSGFIKDPTVTVQLQNFKVSVLGEVNHPGSMSVKGERITLLEAIGMAGDLTIYGRRDRVFVIRETDGHREVFQTDLRKADLLTSPVYYLHQNDVIYVEPNDKKTQMSEINQNNNVNVWLSVTSTLVSISTLTITIIDKTK	.
.	GCA_002529285	WW2931	1	CPDFBG_09060	NSLR01000006.1	28091	29014	+	mmseq.000837.22272.0014	persistent	BexD/CtrA/VexA family polysaccharide export protein	wza	BexD/CtrA/VexA family polysaccharide export protein	.	COG:COG1596,COG:M,SO:0001217,UniRef:UniRef50_A0A1R4AFP0,UniRef:UniRef90_A0A1R4AFP0	.	.	.	.	.	.	.	.	>mmseq.000837.22272.0014-WW2931-CPDFBG_09060@MNKYHSQSVLEVGKIGIVIIFAPIVRNVHQQPPFLSYKSIMRIVSNFLFVSLLVLLFASCRSQREKVVYLQDIQTFNREIIAKPYDVKIEKDDVLNILVSSRDPELSTPYNQVLTTRALARNGYGTNSNEGFLVDSKGYINYPILGQIYVEGLTRTELEKEIQKRIISSGFIKDPTVTVQLQNFKVSVLGEVNHPGSMSVKGERITLLEAIGMAGDLTIYGRRDRVFVIRETDGHREVFQTDLRKADLLTSPVYYLHQNDVIYVEPNDKKTQMSEINQNNNVNVWLSVTSTLVSISTLTITIIDKTK	.
.	GCA_021406785	1436	1	DBINCG_07700	JAEMBQ010000005.1	63569	64495	+	mmseq.000837.22272.0014	persistent	BexD/CtrA/VexA family polysaccharide export protein	wza	BexD/CtrA/VexA family polysaccharide export protein	.	COG:COG1596,COG:M,SO:0001217,UniRef:UniRef50_A0A1R4AFP0,UniRef:UniRef90_A0A1R4AFP0	.	.	.	.	.	.	.	.	>mmseq.000837.22272.0014-1436-DBINCG_07700@MNKYHSQSVLEVGKIGIVIIFAPIVRNVHQQPPFLSHKSIMRIVSNFLFVSLLVLLFASCRSQREKVVYLQDIQTFNREIIAKPYDVKIEKDDVLNILVSSRDPELSTPYNQVLTTRALARSGYGGNSSEGFLVDSEGYINYPILGRLYVEGLTRTELEKEIQKRIISSGFIKDPTVTVQLENFKVSILGEVAHPGSISVKGERITLLEAIGLAGDLTIYGRRDRVFVLRETNGHREVFQTDLRKADLLTSPVYYLHQNDVIYVEPNDKKTQMSEINQNNNVNVWLSVTSTLVSISTLTITIVDKYKK	.
.	GCA_021406795	D83T3	1	DBKMMK_04015	JAEMBP010000001.1	20880	21806	+	mmseq.000837.22272.0014	persistent	BexD/CtrA/VexA family polysaccharide export protein	wza	BexD/CtrA/VexA family polysaccharide export protein	.	COG:COG1596,COG:M,SO:0001217,UniRef:UniRef50_A0A1R4AFP0,UniRef:UniRef90_A0A1R4AFP0	.	.	.	.	.	.	.	.	>mmseq.000837.22272.0014-D83T3-DBKMMK_04015@MNKYHSQSVLEVGKIGIVIIFAPIVRNVHQQPPFLSYKSIMRIVSNFLFVSLLVLLFASCRSQREKVVYLQDIQTFNREIIAKPYDVKIEKDDVLNILVSSRDPELSTPYNQVLTTRALARSGYGGNSSEGFLVDSEGYINYPILGRLYVEGLTRTELEKEIQKRIISSGFIKDPTVTVQLENFKVSVLGEVNHPGSMSVKGERITLLEAIGMAGDLTIYGRRDRVFVLRETNGHREVFQTDLRKADLLASPVYYLHQNDVIYVEPNDKKTQMSEINQNNNVNVWLSVTSTLVSISTLTITIVDKYKK	.
.	GCA_018141765	LyG_1	1	DDLCJE_02635	CP073349.1	577568	578491	-	mmseq.000837.22272.0014	persistent	BexD/CtrA/VexA family polysaccharide export protein	wza	BexD/CtrA/VexA family polysaccharide export protein	.	COG:COG1596,COG:M,SO:0001217,UniRef:UniRef50_A0A1R4AFP0,UniRef:UniRef90_A0A1R4AFP0	.	.	.	.	.	.	.	.	>mmseq.000837.22272.0014-LyG_1-DDLCJE_02635@MNKYHSQSVLEVGKIGIVIIFAPIVRNVHQQPPFLSYKSIMRIVSNFLFVSFLVLLFASCRSQREKVVYLQDIQTFNREIIAKPYDVKIEKDDVLNILVSSRDPELSTPYNQVLTTRALARNGYGTNSNEGFLVDSKGYINYPILGQIYVEGLTRTELEKEIQKRIISSGFIKDPTVTVQLQNFKVSVLGEVNHPGSMSVKGERITLLEAIGMAGDLTIYGRRDRVFVIRETDGHREVFQTDLRKADLLTSPVYYLHQNDVIYVEPNDKKTQMSEINQNNNVNVWLSVTSTLVSISTLTITIIDKTK	.
.	GCA_002529425	WW2096	1	DEBNHJ_09355	NSLX01000007.1	6890	7813	-	mmseq.000837.22272.0014	persistent	BexD/CtrA/VexA family polysaccharide export protein	wza	BexD/CtrA/VexA family polysaccharide export protein	.	COG:COG1596,COG:M,SO:0001217,UniRef:UniRef50_A0A1R4AFP0,UniRef:UniRef90_A0A1R4AFP0	.	.	.	.	.	.	.	.	>mmseq.000837.22272.0014-WW2096-DEBNHJ_09355@MNKYHSQSVLEVGKIGIVIIFAPIVRNVHQQPPFLSHKSIMRIVSNFLFVSLLVLLFASCRSQREKVVYLQDIQTFNREIIAKPYDVKIEKDDVLNILVSSRDPELSTPYNQVLTTRALARNGYGTNSNEGFLVDSKGYINYPILGQIYVEGLTRTELEKEIQKRIISSGFIKDPTVTVQLQNFKVSVLGEVNHPGSMSVKGERITLLEAIGMAGDLTIYGRRDRVFVIRETDGHREVFQTDLRKADLLTSPVYYLHQNDVIYVEPNDKKTQMSEINQNNNVNVWLSVTSTLVSISTLTITIIDKTK	.
.	GCA_021406745	B42	1	DFHDII_03265	JAEMBK010000007.1	56828	57754	+	mmseq.000837.22272.0014	persistent	BexD/CtrA/VexA family polysaccharide export protein	wza	BexD/CtrA/VexA family polysaccharide export protein	.	COG:COG1596,COG:M,SO:0001217,UniRef:UniRef50_A0A1R4AFP0,UniRef:UniRef90_A0A1R4AFP0	.	.	.	.	.	.	.	.	>mmseq.000837.22272.0014-B42-DFHDII_03265@MNKYHSQSVLEVGKIGIVIIFAPIVRNVHQQPPFLSYKSIMRIVSNFLFVSLLVLLFASCRSQREKVVYLQDIQTFNREIIAKPYDVKIEKDDVLNILVSSRDPELSTPYNQVLTTRALARSGYGGNSSEGFLVDSEGYINYPILGRLYVEGLTRTELEKEIQKRIISSGFIKDPTVTVQLQNFKVSVLGEVNHPGSMSVKGERITLLEAIGMAGDLTIYGRRDRVFVIRETDGHREVFQTDLRKADLLTSPVYYLHQNDVIYVEPNDKKTQMSEINQNNNVNVWLSVTSTLVSISTLTITIVDKYKK	.
.	GCA_000739415	HG66	1	DKAHGB_09630	CP007756.1	2204106	2205032	+	mmseq.000837.22272.0014	persistent	BexD/CtrA/VexA family polysaccharide export protein	wza	BexD/CtrA/VexA family polysaccharide export protein	.	COG:COG1596,COG:M,SO:0001217,UniRef:UniRef50_A0A1R4AFP0,UniRef:UniRef90_A0A1R4AFP0	.	.	.	.	.	.	.	.	>mmseq.000837.22272.0014-HG66-DKAHGB_09630@MNKYHSQSVLEVGKIGIVIIFAPIVRNVHQQPPFLSYKSIMRIVSNFLFVSFLVLLFASCRSQREKVVYLQDIQTFNREIIAKPYDVKIEKDDVLNILVSSRDPELSTPYNQVLTTRALARSGYGGNSSEGFLVDSEGYINYPILGRLYVEGLTRTELEKEIQKRIISSGFIKDPTVTVQLENFKVSVLGEVNHPGSMSVKGERITLLEAIGMAGDLTIYGRRDRVFVLRETNGHREVFQTDLRKADLLTSPVYYLHQNDVIYVEPNDKKTQMSEINQNNNVNVWLSVTSTLVSISTLTITIVDKYKK	.
.	GCA_002208045	SJD12	1	DLMHKF_00005	KZ253969.1	666	1592	+	mmseq.000837.22272.0014	persistent	BexD/CtrA/VexA family polysaccharide export protein	wza	BexD/CtrA/VexA family polysaccharide export protein	.	COG:COG1596,COG:M,SO:0001217,UniRef:UniRef50_A0A1R4AFP0,UniRef:UniRef90_A0A1R4AFP0	.	.	.	.	.	.	.	.	>mmseq.000837.22272.0014-SJD12-DLMHKF_00005@MNKYHSQSVLEVGKIGIVIIFAPIVRNVHQQPPFLSHKSIMRIVSNFLFVSFLVLLFASCRSQREKVVYLQDIQTFNREIIAKPYDVKIEKDDVLNILVSSRDPELSTPYNQVLTTRALARSGYGGNSSEGFLVDSEGYINYPILGRLYVEGLTRTELEKEIQKRIISSGFIKDPTVTVQLENFKVSVLGEVNHPGSMSVKGERITLLEAIGMAGDLTIYGRRDRVFVLRETNGHREVFQTDLRKADLLTSPVYYLHQNDVIYVEPNDKKTQMSEINQNNNVNVWLSVTSTLVSISTLTITIVDKYKK	.
.	GCA_000270225	TDC60	0.TDC60	EBIEGD_07100	AP012203.1	1621838	1622764	-	mmseq.000837.22272.0014	persistent	BexD/CtrA/VexA family polysaccharide export protein	wza	BexD/CtrA/VexA family polysaccharide export protein	.	COG:COG1596,COG:M,SO:0001217,UniRef:UniRef50_A0A1R4AFP0,UniRef:UniRef90_A0A1R4AFP0	.	.	.	.	.	.	.	.	>mmseq.000837.22272.0014-TDC60-EBIEGD_07100@MNKYHSQSVLEVGKIGIVIIFAPIVRNVHQQPPFLSYKSIMRIVSNFLFVSLLVLLFASCRSQREKVVYLQDIQTFNREIITKPYDVKIEKDDVLNILVSSRDPELSTPYNQVLTTRALARSGYGGNSSEGFLVDSEGYINYPILGRLYVEGLTRTELEKEIQKRIISSGFIKDPTVTVQLENFKVSVLGEVNHPGSMSVKGERITLLEAIGMAGDLTIYGRRDRVFVLRETNGHREVFQTDLRKADLLTSPVYYLHQNDVIYVEPNDKKTQMSEINQNNNVNVWLSVTSTLVSISTLTITIVDKYKK	.
.	GCA_900157235	SU60	1	EBNECJ_07235	FUFI01000034.1	31433	32356	+	mmseq.000837.22272.0014	persistent	BexD/CtrA/VexA family polysaccharide export protein	wza	BexD/CtrA/VexA family polysaccharide export protein	.	COG:COG1596,COG:M,SO:0001217,UniParc:UPI0009750505,UniRef:UniRef100_A0A1R4AFP0,UniRef:UniRef50_A0A1R4AFP0,UniRef:UniRef90_A0A1R4AFP0	.	.	.	.	.	.	.	.	>mmseq.000837.22272.0014-SU60-EBNECJ_07235@MNKYHSQSVLEVGKIRIVIIFAPIVRNVHQQPPFLSYKSIMRIVSNFLFVSFLVLLFASCRSQREKVVYLQDIQTFNREIIAKPYDVKIEKDDVLNILVSSRDPELSTPYNQVLTTRALARNGYGTNSNEGFLVDSKGYINYPILGQIYVEGLTRTELEKEIQKRIISSGFIKDPTVTVQLQNFKVSVLGEVNHPGSMSVKGERITLLEAIGMAGDLTIYGRRDRVFVIRETDGHREVFQTDLRKADLLTSPVYYLHQNDVIYVEPNDKKTQMSEINQNNNVNVWLSVTSTLVSISTLTITIIDKTK	.
.	GCA_021406705	TV14	1	ECNGJM_02110	JAEMBM010000002.1	79973	80899	-	mmseq.000837.22272.0014	persistent	BexD/CtrA/VexA family polysaccharide export protein	wza	BexD/CtrA/VexA family polysaccharide export protein	.	COG:COG1596,COG:M,SO:0001217,UniRef:UniRef50_A0A1R4AFP0,UniRef:UniRef90_A0A1R4AFP0	.	.	.	.	.	.	.	.	>mmseq.000837.22272.0014-TV14-ECNGJM_02110@MNKYHSQSVLEVGKIGIVIIFAPIVRNVHQQPPFLSYKSIMRIVSNFLFVSFLVLLFASCRSQREKVVYLQDIQTFNREIIAKPYDVKIEKDDVLNILVSSRDPELSTPYNQVLTTRALARSGYGGNSSEGFLVDSEGYINYPILGRLYVEGLTRTELEKEIQKRIISSGFIKDPTVTVQLENFKVSVLGEVNHPGSMSVKGERITLLEAIGMAGDLTIYGRRDRVFVIRETDGHREVFQTDLRKADLLTSPVYYLHQNDVIYVEPNDKKTQMSEINQNNNVNVWLSVTSTLVSISTLTITIVDKYKK	.
.	GCA_900157215	3_3	1	EDJJEK_02285	FUFB01000057.1	132627	133553	-	mmseq.000837.22272.0014	persistent	BexD/CtrA/VexA family polysaccharide export protein	wza	BexD/CtrA/VexA family polysaccharide export protein	.	COG:COG1596,COG:M,SO:0001217,UniRef:UniRef50_A0A1R4AFP0,UniRef:UniRef90_A0A1R4AFP0	.	.	.	.	.	.	.	.	>mmseq.000837.22272.0014-3_3-EDJJEK_02285@MNKYHSQSVLEVGKIGIVIIFAPIVRNVHQQPPFLSYKSIMRIVSNFLFVSFLVLLFASCRSQREKVVYLQDIQTFNREIIAKPYDVKIEKDDVLNILVSSRDPELSTPYNQVLTTRALARSGYGGNSSEGFLVDSEGYINYPILGRLYVEGLTRTELEKEIQKRIISSGFIKDPTVTVQLENFKVSVLGEVNHPGSMSVKGERITLLEAIGMAGDLTIYGRRDRVFVLRETNGHREVFQTDLRKADLLTSPVYYLHQNDVIYVEPNDKKTQMSEINQNNNVNVWLSVTSTLVSISTLTITIVDKYKK	.
.	GCA_002753935	KCOM3131	1	EEHLOA_01875	CP024596.1	463309	464232	+	mmseq.000837.22272.0014	persistent	BexD/CtrA/VexA family polysaccharide export protein	wza	BexD/CtrA/VexA family polysaccharide export protein	.	COG:COG1596,COG:M,SO:0001217,UniRef:UniRef50_A0A1R4AFP0,UniRef:UniRef90_A0A1R4AFP0	.	.	.	.	.	.	.	.	>mmseq.000837.22272.0014-KCOM3131-EEHLOA_01875@MNKYHSQSVLEVGKIGIVIIFAPIVRNVHQQPPFLSYKSIMRIVSNFLFVSLLVLLFASCRSQREKVVYLQDIQTFNREIIAKPYDVKIEKDDVLNILVSSRDPELSTPYNQVLTTRALARNGYGTNSNEGFLVDSKGYINYPILGQIYVEGLTRTELEKEIQKRIISSGFIKDPTVTVQLQNFKVSVLGEVNHPGSMSVKGERITLLEAIGMAGDLTIYGRRDRVFVLRETNGHREVFQTDLRKADLLASPVYYLHQNDVIYVEPNDKKTQMSEINQNNNVNVWLSVTSTLVSISTLTITIIDKTK	.
.	GCA_002892555	TDC60	1	EGHGLF_00900	CP025931.1	221435	222361	-	mmseq.000837.22272.0014	persistent	BexD/CtrA/VexA family polysaccharide export protein	wza	BexD/CtrA/VexA family polysaccharide export protein	.	COG:COG1596,COG:M,SO:0001217,UniRef:UniRef50_A0A1R4AFP0,UniRef:UniRef90_A0A1R4AFP0	.	.	.	.	.	.	.	.	>mmseq.000837.22272.0014-TDC60-EGHGLF_00900@MNKYHSQSVLEVGKIGIVIIFAPIVRNVHQQPPFLSYKSIMRIVSNFLFVSLLVLLFASCRSQREKVVYLQDIQTFNREIITKPYDVKIEKDDVLNILVSSRDPELSTPYNQVLTTRALARSGYGGNSSEGFLVDSEGYINYPILGRLYVEGLTRTELEKEIQKRIISSGFIKDPTVTVQLENFKVSVLGEVNHPGSMSVKGERITLLEAIGMAGDLTIYGRRDRVFVLRETNGHREVFQTDLRKADLLTSPVYYLHQNDVIYVEPNDKKTQMSEINQNNNVNVWLSVTSTLVSISTLTITIVDKYKK	.
.	GCA_002754115	KCOM2796	1	EIGBFJ_01360	CP024597.1	319339	320262	+	mmseq.000837.22272.0014	persistent	BexD/CtrA/VexA family polysaccharide export protein	wza	BexD/CtrA/VexA family polysaccharide export protein	.	COG:COG1596,COG:M,SO:0001217,UniRef:UniRef50_A0A1R4AFP0,UniRef:UniRef90_A0A1R4AFP0	.	.	.	.	.	.	.	.	>mmseq.000837.22272.0014-KCOM2796-EIGBFJ_01360@MNKYHSQSVLEVGKIGIVIIFAPIVRNVHQQPPFLSHKSIMRIVSNFLFVSFLVLLFASCRSQREKVVYLQDIQTFNREIIAKPYDVKIEKDDVLNILVSSRDPELSTPYNQVLTTRALARNGYGTNSNEGFLVDSKGYINYPILGQIYVEGLTRTELEKEIQKRIISSGFIKDPTVTVQLQNFKVSVLGEVNHPGSMSVKGERITLLEAIGMAGDLTIYGRRDRVFVIRETDGHREVFQTDLRKADLLTSPVYYLHQNDVIYVEPNDKKTQMSEINQNNNVNVWLSVTSTLVSISTLTITIIDKTK	.
.	GCA_002753955	KCOM2799	1	EJDCDG_04790	CP024601.1	1048260	1049183	+	mmseq.000837.22272.0014	persistent	BexD/CtrA/VexA family polysaccharide export protein	wza	BexD/CtrA/VexA family polysaccharide export protein	.	COG:COG1596,COG:M,SO:0001217,UniRef:UniRef50_A0A1R4AFP0,UniRef:UniRef90_A0A1R4AFP0	.	.	.	.	.	.	.	.	>mmseq.000837.22272.0014-KCOM2799-EJDCDG_04790@MNKYHSQSVLEVGKIGIVIIFAPIVRNVHQQPPFLSHKSIMRIVSNFLFVSFSVLLFASCRSQREKVVYLQDIQTFNREIIAKPYDVKIEKDDVLNILVSSRDPELSTPYNQVLTTRALARNGYGTNSNEGFLVDSKGYINYPILGQIYVEGLTRTELEKEIQKRIISSGFIKDPTVTVQLQNFKVSVLGEVNHPGSMSVKGERITLLEAIGMAGDLTIYGRRDRVFVIRETDGHREVFQTDLRKADLLTSPVYYLHQNDVIYVEPNDKKTQMSEINQNNNVNVWLSVTSTLVSISTLTITIIDKTK	.
.	GCA_021406725	Kyudai_3	1	EKGNAF_08610	JAEMBO010000007.1	62479	63405	+	mmseq.000837.22272.0014	persistent	BexD/CtrA/VexA family polysaccharide export protein	wza	BexD/CtrA/VexA family polysaccharide export protein	.	COG:COG1596,COG:M,SO:0001217,UniRef:UniRef50_A0A1R4AFP0,UniRef:UniRef90_A0A1R4AFP0	.	.	.	.	.	.	.	.	>mmseq.000837.22272.0014-Kyudai_3-EKGNAF_08610@MNKYHSQSVLEVGKIGIVIIFAPIVRNVHQQPPFLSYKSIMRIVSNFLFVSFSVLLFASCRSQREKVVYLQDIQTFNREIIAKPYDVKIEKDDVLNILVSSRDPELSTPYNQVLTTRALARSGYGGNSSEGFLVDSEGYINYPILGRLYVEGLTRTELEKEIQKRIISSGFIKDPTVTVQLENFKVSVLGEVNHPGSMSVKGERITLLEAIGMAGDLTIYGRRDRVFVLRETNGHREVFQTDLRKADLLTSPVYYLHQNDVIYVEPNDKKTQMSEINQNNNVNVWLSVTSTLVSISTLTITIVDKYKK	.
.	GCA_001263815	A7436	1	EMNIEE_07425	CP011995.1	1684457	1685380	+	mmseq.000837.22272.0014	persistent	BexD/CtrA/VexA family polysaccharide export protein	wza	BexD/CtrA/VexA family polysaccharide export protein	.	COG:COG1596,COG:M,SO:0001217,UniRef:UniRef50_A0A1R4AFP0,UniRef:UniRef90_A0A1R4AFP0	.	.	.	.	.	.	.	.	>mmseq.000837.22272.0014-A7436-EMNIEE_07425@MNKYHSQSVLEVGKIGIVIIFAPIVRNVHQQPPFLSHKSIMRIVSNFLFVSLLVLLFASCRSQREKVVYLQDIQTFNREIIAKPYDVKIEKDDVLNILVSSRDPELSTPYNQVLTTRALARNGYGTNSNEGFLVDSKGYINYPILGQIYVEGLTRTELEKEIQKRIISSGFIKDPTVTVQLQNFKVSVLGEVNHPGSMSVKGERITLLEAIGMAGDLTIYGRRDRVFVIRETDGHREVFQTDLRKADLLASPVYYLHQNDVIYVEPNDKKTQMSEINQNNNVNVWLSVTSTLVSISTLTITIIDKTK	.
.	GCA_002206065	SJD5	1	EONHNM_08635	ASYN01000165.1	695	1618	+	mmseq.000837.22272.0014	persistent	BexD/CtrA/VexA family polysaccharide export protein	wza	BexD/CtrA/VexA family polysaccharide export protein	.	COG:COG1596,COG:M,SO:0001217,UniRef:UniRef50_A0A1R4AFP0,UniRef:UniRef90_A0A1R4AFP0	.	.	.	.	.	.	.	.	>mmseq.000837.22272.0014-SJD5-EONHNM_08635@MNKYHSQSVLEVGKIGIVIIFAPIVRNVHQQPPFLSYKSIMRIVSNFLFVSFSVLLFASCRSQREKVVYLQDIQTFNREIIAKPYDVKIEKDDVLNILVSSRDPELSTPYNQVLTTRALARNGYGTNSNEGFLVDSKGYINYPILGQIYVEGLTRTELEKEIQKRIISSGFIKDPTVTVQLQNFKVSVLGEVNHPGSMSVKGERITLLEAIGMAGDLTIYGRRDRVFVIRETDGHREVFQTDLRKADLLTSPVYYLHQNDVIYVEPNDKKTQMSEINQNNNVNVWLSVTSTLVSISTLTITIIDKTK	.
.	GCA_021406685	1439	1	FAOOGE_04565	JAEMBL010000005.1	10504	11427	-	mmseq.000837.22272.0014	persistent	BexD/CtrA/VexA family polysaccharide export protein	wza	BexD/CtrA/VexA family polysaccharide export protein	.	COG:COG1596,COG:M,SO:0001217,UniRef:UniRef50_A0A1R4AFP0,UniRef:UniRef90_A0A1R4AFP0	.	.	.	.	.	.	.	.	>mmseq.000837.22272.0014-1439-FAOOGE_04565@MNKYHSQSVLEVGKIGIVIIFAPIVRNVHQQPPFLSYKSIMRIVSNFLFVSFLVLLFASCRSQREKVVYLQDIQTFNREIIAKPYDVKIEKDDVLNILVSSRDPELSTPYNQVLTTRALARNGYGTNSNEGFLVDSKGYINYPILGQIYVEGLTRTELEKEIQKRIISSGFIKDPTVTVQLQNFKVSVLGEVNHPGSMSVKGERITLLEAIGMAGDLTIYGRRDRVFVIRETDGHREVFQTDLRKADLLTSPVYYLHQNDVIYVEPNDKKTQMSEINQNNNVNVWLSVTSTLVSISTLTITIIDKTK	.
.	GCA_002529185	WW2866	1	FBOPMI_08935	NSLV01000006.1	44209	45132	-	mmseq.000837.22272.0014	persistent	BexD/CtrA/VexA family polysaccharide export protein	wza	BexD/CtrA/VexA family polysaccharide export protein	.	COG:COG1596,COG:M,SO:0001217,UniRef:UniRef50_A0A1R4AFP0,UniRef:UniRef90_A0A1R4AFP0	.	.	.	.	.	.	.	.	>mmseq.000837.22272.0014-WW2866-FBOPMI_08935@MNKYHSQSVLEVGKIGIVIIFAPIVRNVHQQPPFLSYKSIMRIVSNFLFVSFSVLLFASCRSQREKVVYLQDIQTFNREIIAKPYDVKIEKDDVLNILVSSRDPELSTPYNQVLTTRALARNGYGTNSNEGFLVDSKGYINYPILGQIYVEGLTRTELEKEIQKRIISSGFIKDPTVTVQLQNFKVSVLGEVNHPGSMSVKGERITLLEAIGMAGDLTIYGRRDRVFVIRETDGHREVFQTDLRKADLLASPVYYLHQNDVIYVEPNDKKTQMSEINQNNNVNVWLSVTSTLVSISTLTITIIDKTK	.
.	GCA_002753975	KCOM2801	1	FFHFOF_03550	CP024600.1	813436	814362	-	mmseq.000837.22272.0014	persistent	BexD/CtrA/VexA family polysaccharide export protein	wza	BexD/CtrA/VexA family polysaccharide export protein	.	COG:COG1596,COG:M,SO:0001217,UniRef:UniRef50_A0A1R4AFP0,UniRef:UniRef90_A0A1R4AFP0	.	.	.	.	.	.	.	.	>mmseq.000837.22272.0014-KCOM2801-FFHFOF_03550@MNKYHSQSVLEVGKIGIVIIFAPIVRNVHQQPPFLSYKSIMRIVSNFLFVSLLVLLFASCRSQREKVVYLQDIQTFNREIIAKPYDVKIEKDDVLNILVSSRDPELSTPYNQVLTTRALARSGYGGNSSEGFLVDSEGYINYPILGRLYVEGLTRTELEKEIQKRIISSGFIKDPTVTVQLENFKVSVLGEVNHPGSMSVKGERITLLEAIGMAGDLTIYGRRDRVFVLRETNGHREVFQTDLRKADLLASPVYYLHQNDVIYVEPNDKKTQMSEINQNNNVNVWLSVTSTLVSISTLTITIVDKYKK	.
.	GCA_001297745	Ando	1	FHNEMO_02085	BCBV01000020.1	27627	28550	+	mmseq.000837.22272.0014	persistent	BexD/CtrA/VexA family polysaccharide export protein	wza	BexD/CtrA/VexA family polysaccharide export protein	.	COG:COG1596,COG:M,SO:0001217,UniRef:UniRef50_A0A1R4AFP0,UniRef:UniRef90_A0A1R4AFP0	.	.	.	.	.	.	.	.	>mmseq.000837.22272.0014-Ando-FHNEMO_02085@MNKYHSQSVLEVGKIGIVIIFAPIVRNVHQQPPFLSHKSIMRIVSNFLFVSLLVLLFASCRSQREKVVYLQDIQTFNREIIAKPYDVKIEKDDVLNILVSSRDPELSTPYNQVLTTRALARNGYGTNSNEGFLVDSKGYINYPILGQIYVEGLTRTELEKEIQKRIISSGFIKDPTVTVQLQNFKVSVLGEVNHPGSMSVKGERITLLEAIGMAGDLTIYGRRDRVFVIRETDGHREVFQTDLRKADLLTSPVYYLHQNDVIYVEPNDKKTQMSEINQNNNVNVWLSVTSTLVSISTLTITIIDKTK	.
.	GCA_000007585	W83	0.W83	FKAIPG_01985	AE015924.1	476044	476967	-	mmseq.000837.22272.0014	persistent	BexD/CtrA/VexA family polysaccharide export protein	wza	BexD/CtrA/VexA family polysaccharide export protein	.	COG:COG1596,COG:M,SO:0001217,UniParc:UPI00001BEB98,UniRef:UniRef100_Q7MWZ1,UniRef:UniRef50_A0A1R4AFP0,UniRef:UniRef90_A0A1R4AFP0	.	.	.	.	.	.	.	.	>mmseq.000837.22272.0014-W83-FKAIPG_01985@MNKYHSQSVLEVGKIGIVIIFAPIVRNVHQQPPFLSHKSIMRIVSNFLFVSFSVLLFASCRSQREKVVYLQDIQTFNREIIAKPYDVKIEKDDVLNILVSSRDPELSTPYNQVLTTRALARNGYGTNSNEGFLVDSKGYINYPILGQIYVEGLTRTELEKEIQKRIISSGFIKDPTVTVQLQNFKVSVLGEVNHPGSMSVKGERITLLEAIGMAGDLTIYGRRDRVFVIRETDGHREVFQTDLRKADLLASPVYYLHQNDVIYVEPNDKKTQMSEINQNNNVNVWLSVTSTLVSISTLTITIIDKTK	.
.	GCA_002754015	KCOM2802	1	GHBHDG_08400	CP024591.1	1924735	1925658	-	mmseq.000837.22272.0014	persistent	BexD/CtrA/VexA family polysaccharide export protein	wza	BexD/CtrA/VexA family polysaccharide export protein	.	COG:COG1596,COG:M,SO:0001217,UniRef:UniRef50_A0A1R4AFP0,UniRef:UniRef90_A0A1R4AFP0	.	.	.	.	.	.	.	.	>mmseq.000837.22272.0014-KCOM2802-GHBHDG_08400@MNKYHSQSVLEVGKIGIVIIFVPIVRNVHQQPPFLSYKSIMRIVSNFLFVSFLVLLFASCRSQREKVVYLQDIQTFNREIIAKPYDVKIEKDDVLNILVSSRDPELSTPYNQVLTTRALARNGYGTNSNEGFLVDSKGYINYPILGQIYVEGLTRTELEKEIQKRIISSGFIKDPTVTVQLQNFKVSVLGEVNHPGSMSVKGERITLLEAIGMAGDLTIYGRRDRVFVIRETDGHREVFQTDLRKADLLTSPVYYLHQNDVIYVEPNDKKTQMSEINQNNNVNVWLSVTSTLVSISTLTITIIDKTK	.
.	GCA_900157225	7BTORR	1	GHFIEJ_07810	FUFD01000030.1	51296	52222	+	mmseq.000837.22272.0014	persistent	BexD/CtrA/VexA family polysaccharide export protein	wza	BexD/CtrA/VexA family polysaccharide export protein	.	COG:COG1596,COG:M,SO:0001217,UniParc:UPI0003AD24DF,UniRef:UniRef100_A0A0E2LMU2,UniRef:UniRef50_A0A1R4AFP0,UniRef:UniRef90_A0A1R4AFP0	.	.	.	.	.	.	.	.	>mmseq.000837.22272.0014-7BTORR-GHFIEJ_07810@MNKYHSQSVLEVGKIGIVIIFAPIVRNVHQQPPFLSYKSIMRIVSNFLFVSLLVLLFASCRSQREKVVYLQDIQTFNREIIAKPYDVKIEKDDVLNILVSSRDPELSTPYNQVLTTRALARSGYGGNSSEGFLVDSEGYINYPILGRLYVEGLTRTELEKEIQKRIISSGFIKDPTVTVQLENFKVSVLGEVNHPGSMSVKGERITLLEAIGMAGDLTIYGRRDRVFVLRETNGHREVFQTDLRKADLLTSPVYYLHQNDVIYVEPNDKKTQMSEINQNNNVNVWLSVTSTLVSISTLTITIVDKYKK	.
.	GCA_900157275	84_3	1	GKIMDO_06680	FUFG01000021.1	10461	11387	-	mmseq.000837.22272.0014	persistent	BexD/CtrA/VexA family polysaccharide export protein	wza	BexD/CtrA/VexA family polysaccharide export protein	.	COG:COG1596,COG:M,SO:0001217,UniRef:UniRef50_A0A1R4AFP0,UniRef:UniRef90_A0A1R4AFP0	.	.	.	.	.	.	.	.	>mmseq.000837.22272.0014-84_3-GKIMDO_06680@MNKYHSQSVLEVGKIGIVIIFAPIVRNVHQQPPFLSYKSIMRIVSNFLFVSLLVLLFASCRSQREKVVYLQDIQTFNREIIAKPYDVKIEKDDVLNILVSSRDPELSTPYNQVLTTRALARSGYGGNSSEGFLVDSEGYINYPILGRLYVEGLTRTELEKEIQKRIISSGFIKDPTVTVQLENFKVSVLGEVNHPGSMSVKGERITLLEAIGMAGDLTIYGRRDRVFVLRETNGHREVFQTDLRKADLLASPVYYLHQNDVIYVEPNDKKTQMSEINQNNNVNVWLSVTSTLVSISTLTITIVDKYKK	.
.	GCA_002754135	KCOM2798	1	GKKCCH_07135	CP024598.1	1590443	1591366	-	mmseq.000837.22272.0014	persistent	BexD/CtrA/VexA family polysaccharide export protein	wza	BexD/CtrA/VexA family polysaccharide export protein	.	COG:COG1596,COG:M,SO:0001217,UniRef:UniRef50_A0A1R4AFP0,UniRef:UniRef90_A0A1R4AFP0	.	.	.	.	.	.	.	.	>mmseq.000837.22272.0014-KCOM2798-GKKCCH_07135@MNKYHSQSVLEVGKIGIVIIFAPIVRNVHQQPPFLSYKSIMRIVSNFLFVSLLVLLFASCRSQREKVVYLQDIQTFNREIIAKPYDVKIEKDDVLNILVSSRDPELSTPYNQVLTTRALARNGYGTNSNEGFLVDSKGYINYPILGQIYVEGLTRTELEKEIQKRIISSGFIKDPTVTVQLQNFKVSVLGEVNHPGSMSVKGERITLLEAIGMAGDLTIYGRRDRVFVIRETDGHREVFQTDLRKADLLTSPVYYLHQNDVIYVEPNDKKTQMSEINQNNNVNVWLSVTSTLVSISTLTITIIDKTK	.
.	GCA_002529125	WW5127	1	HAJPHA_03715	NSLL01000020.1	31277	32200	+	mmseq.000837.22272.0014	persistent	BexD/CtrA/VexA family polysaccharide export protein	wza	BexD/CtrA/VexA family polysaccharide export protein	.	COG:COG1596,COG:M,SO:0001217,UniRef:UniRef50_A0A1R4AFP0,UniRef:UniRef90_A0A1R4AFP0	.	.	.	.	.	.	.	.	>mmseq.000837.22272.0014-WW5127-HAJPHA_03715@MNKYHSQSVLEVGKIGIVIIFAPIVRNVHQQPPFLSYKSIMRIVSNFLFVSLLVLLFASCRSQREKVVYLQDIQTFNREIIAKPYDVKIEKDDVLNILVSSRDPELSTPYNQVLTTRALARNGYGTNSNEGFLVDSKGYINYPILGQIYVEGLTRTELEKEIQKRIISSGFIKDPTVTVQLQNFKVSVLGEVNHPGSMSVKGERITLLEAIGMAGDLTIYGRRDRVFVIRETDGHREVFQTDLRKADLLTSPVYYLHQNDVIYVEPNDKKTQMSEINQNNNVNVWLSVTSTLVSISTLTITIIDKAK	.
.	GCA_002892595	W83	1	HCNEGF_01985	CP025932.1	476044	476967	-	mmseq.000837.22272.0014	persistent	BexD/CtrA/VexA family polysaccharide export protein	wza	BexD/CtrA/VexA family polysaccharide export protein	.	COG:COG1596,COG:M,SO:0001217,UniParc:UPI00001BEB98,UniRef:UniRef100_Q7MWZ1,UniRef:UniRef50_A0A1R4AFP0,UniRef:UniRef90_A0A1R4AFP0	.	.	.	.	.	.	.	.	>mmseq.000837.22272.0014-W83-HCNEGF_01985@MNKYHSQSVLEVGKIGIVIIFAPIVRNVHQQPPFLSHKSIMRIVSNFLFVSFSVLLFASCRSQREKVVYLQDIQTFNREIIAKPYDVKIEKDDVLNILVSSRDPELSTPYNQVLTTRALARNGYGTNSNEGFLVDSKGYINYPILGQIYVEGLTRTELEKEIQKRIISSGFIKDPTVTVQLQNFKVSVLGEVNHPGSMSVKGERITLLEAIGMAGDLTIYGRRDRVFVIRETDGHREVFQTDLRKADLLASPVYYLHQNDVIYVEPNDKKTQMSEINQNNNVNVWLSVTSTLVSISTLTITIIDKTK	.
.	GCA_002529145	WW3039	1	HHICDL_07540	NSLN01000004.1	92947	93870	+	mmseq.000837.22272.0014	persistent	BexD/CtrA/VexA family polysaccharide export protein	wza	BexD/CtrA/VexA family polysaccharide export protein	.	COG:COG1596,COG:M,SO:0001217,UniRef:UniRef50_A0A1R4AFP0,UniRef:UniRef90_A0A1R4AFP0	.	.	.	.	.	.	.	.	>mmseq.000837.22272.0014-WW3039-HHICDL_07540@MNKYHSQSVLEVGKIGIVIIFAPIVRNVHQQPPFLSYKSIMRIVSNFLFVSFLVLLFASCRSQREKVVYLQDIQTFNREIIAKPYDVKIEKDDVLNILVSSRDPELSTPYNQVLTTRALARNGYGTNSNEGFLVDSKGYINYPILGQIYVEGLTRTELEKEIQKRIISSGFIKDPTVTVQLQNFKVSVLGEVNHPGSMSVKGERITLLEAIGMAGDLTIYGRRDRVFVIRETDGHREVFQTDLRKADLLTSPVYYLHQNDVIYVEPNDKKTQMSEINQNNNVNVWLSVTSTLVSISTLTITIIDKTK	.
.	GCA_002754075	KCOM2805	1	HKBPCJ_08950	CP024594.1	2024626	2025549	+	mmseq.000837.22272.0014	persistent	BexD/CtrA/VexA family polysaccharide export protein	wza	BexD/CtrA/VexA family polysaccharide export protein	.	COG:COG1596,COG:M,SO:0001217,UniRef:UniRef50_A0A1R4AFP0,UniRef:UniRef90_A0A1R4AFP0	.	.	.	.	.	.	.	.	>mmseq.000837.22272.0014-KCOM2805-HKBPCJ_08950@MNKYHSQSVLEVGKIGIVIIFAPIVRNVLQQPLFLSYKSIMRIVSNFLFVSFLVLLFASCRSQREKVVYLQDIQTFNREIIAKPYDVKIEKDDVLNILVSSRDPELSTPYNQVLTTRALARNGYGTNSNEGFLVDSKGYINYPILGQIYVEGLTRTELEKEIQKRIISSGFIKDPTVTVQLQNFKVSVLGEVNHPGSMSVKGERITLLEAIGMAGDLTIYGRRDRVFVIRETDGHREVFQTDLRKADLLTSPVYYLHQNDVIYVEPNDKKTQMSEINQNNNVNVWLSVTSTLVSISTLTITIIDKTK	.
.	GCA_001314265	381	1	HKPNAE_07610	CP012889.1	1728905	1729831	+	mmseq.000837.22272.0014	persistent	BexD/CtrA/VexA family polysaccharide export protein	wza	BexD/CtrA/VexA family polysaccharide export protein	.	COG:COG1596,COG:M,SO:0001217,UniRef:UniRef50_A0A1R4AFP0,UniRef:UniRef90_A0A1R4AFP0	.	.	.	.	.	.	.	.	>mmseq.000837.22272.0014-381-HKPNAE_07610@MNKYHSQSVLEVGKIGIVIIFAPIVRNVHQQPPFLSHKSIMRIVSNFLFVSLLVLLFASCRSQREKVVYLQDIQTFNREIIAKPYDVKIEKDDVLNILVSSRDPELSTPYNQVLTTRALARSGYGGNSSEGFLVDSEGYINYPILGRLYVEGLTRTELEKEIQKRIISSGFIKDPTVTVQLENFKVSVLGEVNHPGSMSVKGERITLLEAIGMAGDLTIYGRRDRVFVLRETNGHREVFQTDLRKADLLTSPVYYLHQNDVIYVEPNDKKTQMSEINQNNNVNVWLSVTSTLVSISTLTITIVDKYKK	.
.	GCA_002529215	WW2881	1	HLMMNC_00275	NSLU01000010.1	1697	2620	+	mmseq.000837.22272.0014	persistent	BexD/CtrA/VexA family polysaccharide export protein	wza	BexD/CtrA/VexA family polysaccharide export protein	.	COG:COG1596,COG:M,SO:0001217,UniRef:UniRef50_A0A1R4AFP0,UniRef:UniRef90_A0A1R4AFP0	.	.	.	.	.	.	.	.	>mmseq.000837.22272.0014-WW2881-HLMMNC_00275@MNKYHSQSVLEVGKIGIVIIFAPIVRNVHQQPPFLSHKSIMRIVSNFLFVSFSVLLFASCRSQREKVVYLQDIQTFNREIIAKPYDVKIEKDDVLNILVSSRDPELSTPYNQVLTTRALARNGYGTNSNEGFLVDSKGYINYPILGQIYVEGLTRTELEKEIQKRIISSGFIKDPTVTVQLQNFKVSVLGEVNHPGSMSVKGERITLLEAIGMAGDLTIYGRRDRVFVIRETDGHREVFQTDLRKADLLTSPVYYLHQNDVIYVEPNDKKTQMSEINQNNNVNVWLSVTSTLVSISTLTITIIDKTK	.
.	GCA_023822425	W50	1	HPGNOF_01990	CP092048.1	476043	476966	-	mmseq.000837.22272.0014	persistent	BexD/CtrA/VexA family polysaccharide export protein	wza	BexD/CtrA/VexA family polysaccharide export protein	.	COG:COG1596,COG:M,SO:0001217,UniParc:UPI00001BEB98,UniRef:UniRef100_Q7MWZ1,UniRef:UniRef50_A0A1R4AFP0,UniRef:UniRef90_A0A1R4AFP0	.	.	.	.	.	.	.	.	>mmseq.000837.22272.0014-W50-HPGNOF_01990@MNKYHSQSVLEVGKIGIVIIFAPIVRNVHQQPPFLSHKSIMRIVSNFLFVSFSVLLFASCRSQREKVVYLQDIQTFNREIIAKPYDVKIEKDDVLNILVSSRDPELSTPYNQVLTTRALARNGYGTNSNEGFLVDSKGYINYPILGQIYVEGLTRTELEKEIQKRIISSGFIKDPTVTVQLQNFKVSVLGEVNHPGSMSVKGERITLLEAIGMAGDLTIYGRRDRVFVIRETDGHREVFQTDLRKADLLASPVYYLHQNDVIYVEPNDKKTQMSEINQNNNVNVWLSVTSTLVSISTLTITIIDKTK	.
.	GCA_003862255	381OKJP	1	IBHOBD_08095	QPGS01000006.1	27686	28609	+	mmseq.000837.22272.0014	persistent	BexD/CtrA/VexA family polysaccharide export protein	wza	BexD/CtrA/VexA family polysaccharide export protein	.	COG:COG1596,COG:M,SO:0001217,UniRef:UniRef50_A0A1R4AFP0,UniRef:UniRef90_A0A1R4AFP0	.	.	.	.	.	.	.	.	>mmseq.000837.22272.0014-381OKJP-IBHOBD_08095@MNKYHSQSVLEVGKIGIVIIFAPIVRNVHQQPPFLSYKSIMRIVSNFLFVSFSVLLFASCRSQREKVVYLQDIQTFNREIIAKPYDVKIEKDDVLNILVSSRDPELSTPYNQVLTTRALARSGYGGNSSEGFLVDSEGYINYPILGRLYVEGLTRTELEKEIQKRIISSGFIKDPTVTVQLENFKVSVLGEVNHPGSMSVKGERITLLEAIGMAGDLTIYGRRDRVFVLRETNGHREVFQTDLRKADLLASPVYYLHQNDVIYVEPNDKKTQMSEINQNNNVNVWLSVTSTLVSISTLTITIIDKTK	.
.	GCA_000380305	JCVISC001	1	IENACH_07370	CM001843.1	1614633	1615556	-	mmseq.000837.22272.0014	persistent	BexD/CtrA/VexA family polysaccharide export protein	wza	BexD/CtrA/VexA family polysaccharide export protein	.	COG:COG1596,COG:M,SO:0001217,UniRef:UniRef50_A0A1R4AFP0,UniRef:UniRef90_A0A1R4AFP0	.	.	.	.	.	.	.	.	>mmseq.000837.22272.0014-JCVISC001-IENACH_07370@MNKYHSQSVLEVGKIGIVIIFAPIVRNVHQQPPFLSYKSIMRIVSNFLFVSFSVLLFASCRSQREKVVYLQDIQTFNREIIAKPYDVKIEKDDVLNILVSSRDPELSTPYNQVLTTRALARNGYGTNSNEGFLVDSKGYINYPILGQIYVEGLTRTELEKEIQKRIISSGFIKDPTVTVQLQNFKVSVLGEVNHPGSMSVKGERITLLEAIGMAGDLTIYGRRDRVFVIRETDGHREVFQTDLRKADLLASPVYYLHQNDVIYVEPNDKKTQMSEINQNNNVNVWLSVTSTLVSISTLTITIIDKTK	.
.	GCA_001444325	A7A1_28	1	IHNDJA_07240	CP013131.1	1627545	1628468	+	mmseq.000837.22272.0014	persistent	BexD/CtrA/VexA family polysaccharide export protein	wza	BexD/CtrA/VexA family polysaccharide export protein	.	COG:COG1596,COG:M,SO:0001217,UniRef:UniRef50_A0A1R4AFP0,UniRef:UniRef90_A0A1R4AFP0	.	.	.	.	.	.	.	.	>mmseq.000837.22272.0014-A7A1_28-IHNDJA_07240@MNKYHSQSVLEVGKIGIVIIFAPIVRNVHQQPPFLSYKSIMRIVSNFLFVSFLVLLFASCRSQREKVVYLQDIQTFNREIIAKPYDVKIEKDDVLNILVSSRDPELSTPYNQVLTTRALARNGYGTNSNEGFLVDSKGYINYPILGQIYVEGLTRTELEKEIQKRIISSGFIKDPTVTVQLQNFKVSVLGEVNHPGSMSVKGERITLLEAIGMAGDLTIYGRRDRVFVIRETDGHREVFQTDLRKADLLASPVYYLHQNDVIYVEPNDKKTQMSEINQNNNVNVWLSVTSTLVSISTLTITIIDKTK	.
.	GCA_002529205	WW5019	1	IJHBOL_02455	NSLM01000001.1	46022	46948	+	mmseq.000837.22272.0014	persistent	BexD/CtrA/VexA family polysaccharide export protein	wza	BexD/CtrA/VexA family polysaccharide export protein	.	COG:COG1596,COG:M,SO:0001217,UniParc:UPI0003AD24DF,UniRef:UniRef100_A0A0E2LMU2,UniRef:UniRef50_A0A1R4AFP0,UniRef:UniRef90_A0A1R4AFP0	.	.	.	.	.	.	.	.	>mmseq.000837.22272.0014-WW5019-IJHBOL_02455@MNKYHSQSVLEVGKIGIVIIFAPIVRNVHQQPPFLSYKSIMRIVSNFLFVSLLVLLFASCRSQREKVVYLQDIQTFNREIIAKPYDVKIEKDDVLNILVSSRDPELSTPYNQVLTTRALARSGYGGNSSEGFLVDSEGYINYPILGRLYVEGLTRTELEKEIQKRIISSGFIKDPTVTVQLENFKVSVLGEVNHPGSMSVKGERITLLEAIGMAGDLTIYGRRDRVFVLRETNGHREVFQTDLRKADLLTSPVYYLHQNDVIYVEPNDKKTQMSEINQNNNVNVWLSVTSTLVSISTLTITIVDKYKK	.
.	GCA_002754155	KCOM2800	1	IONLBC_07365	CP024599.1	1707582	1708505	-	mmseq.000837.22272.0014	persistent	BexD/CtrA/VexA family polysaccharide export protein	wza	BexD/CtrA/VexA family polysaccharide export protein	.	COG:COG1596,COG:M,SO:0001217,UniRef:UniRef50_A0A1R4AFP0,UniRef:UniRef90_A0A1R4AFP0	.	.	.	.	.	.	.	.	>mmseq.000837.22272.0014-KCOM2800-IONLBC_07365@MNKYHSQSVLEVGKIGIVIIFAPIVRNVHQQPPFLSHKSIMRIVSNFLFVSFSVLLFASCRSQREKVVYLQDIQTFNREIIAKPYDVKIEKDDVLNILVSSRDPELSTPYNQVLTTRALARNGYGTNSNEGFLVDSKGYINYPILGQIYVEGLTRTELEKEIQKRIISSGFIKDPTVTVQLQNFKVSVLGEVNHPGSMSVKGERITLLEAIGMAGDLTIYGRRDRVFVIRETDGHREVFQTDLRKADLLTSPVYYLHQNDVIYVEPNDKKTQMSEINQNNNVNVWLSVTSTLVSISTLTITIIDKTK	.
.	GCA_000271945	W50	0.W50	JFDOJN_08910	AJZS01000095.1	10658	11581	-	mmseq.000837.22272.0014	persistent	BexD/CtrA/VexA family polysaccharide export protein	wza	BexD/CtrA/VexA family polysaccharide export protein	.	COG:COG1596,COG:M,SO:0001217,UniParc:UPI00001BEB98,UniRef:UniRef100_Q7MWZ1,UniRef:UniRef50_A0A1R4AFP0,UniRef:UniRef90_A0A1R4AFP0	.	.	.	.	.	.	.	.	>mmseq.000837.22272.0014-W50-JFDOJN_08910@MNKYHSQSVLEVGKIGIVIIFAPIVRNVHQQPPFLSHKSIMRIVSNFLFVSFSVLLFASCRSQREKVVYLQDIQTFNREIIAKPYDVKIEKDDVLNILVSSRDPELSTPYNQVLTTRALARNGYGTNSNEGFLVDSKGYINYPILGQIYVEGLTRTELEKEIQKRIISSGFIKDPTVTVQLQNFKVSVLGEVNHPGSMSVKGERITLLEAIGMAGDLTIYGRRDRVFVIRETDGHREVFQTDLRKADLLASPVYYLHQNDVIYVEPNDKKTQMSEINQNNNVNVWLSVTSTLVSISTLTITIIDKTK	.
.	GCA_900157325	3A1	1	JKJEKO_07645	FUFC01000010.1	223023	223946	-	mmseq.000837.22272.0014	persistent	BexD/CtrA/VexA family polysaccharide export protein	wza	BexD/CtrA/VexA family polysaccharide export protein	.	COG:COG1596,COG:M,SO:0001217,UniRef:UniRef50_A0A1R4AFP0,UniRef:UniRef90_A0A1R4AFP0	.	.	.	.	.	.	.	.	>mmseq.000837.22272.0014-3A1-JKJEKO_07645@MNKYHSQSVLEVGKIGIVIIFAPIVRNVHQQPPFLSYKSIMRIVSNFLFVSLLVLLFASCRSQREKVVYLQDIQTFNREIIAKPYDVKIEKDDVLNILVSSRDPELSTPYNQVLTTRALARNGYGTNSNEGFLVDSKGYINYPILGQIYVEGLTRTDLEKEIQKRIISSGFIKDPTVTVQLQNFKVSVLGEVNHPGSMSVKGERITLLEAIGMAGDLTIYGRRDRVFVIRETDGHREVFQTDLRKADLLTSPVYYLHQNDVIYVEPNDKKTQMSEINQNNNVNVWLSVTSTLVSISTLTITIIDKTK	.
.	GCA_021406735	Kyudai_4	1	JKJIFD_03985	JAEMBN010000007.1	62787	63710	+	mmseq.000837.22272.0014	persistent	BexD/CtrA/VexA family polysaccharide export protein	wza	BexD/CtrA/VexA family polysaccharide export protein	.	COG:COG1596,COG:M,SO:0001217,UniRef:UniRef50_A0A1R4AFP0,UniRef:UniRef90_A0A1R4AFP0	.	.	.	.	.	.	.	.	>mmseq.000837.22272.0014-Kyudai_4-JKJIFD_03985@MNKYHSQSVLEVGKIGIVIIFAPIVRNVHQQPPFLSYKSIMRIVSNFLFVSFLVLLFASCRSQREKVVYLQDIQTFNREIIAKPYDVKIEKDDVLNILVSSRDPELSTPYNQVLTTRALARNGYGTNSNEGFLVDSKGYINYPILGQIYVEGLTRTELEKEIQKRIISSGFIKDPTVTVQLQNFKVSVLGEVNHPGSMSVKGERITLLEAIGMAGDLTIYGRRDRVFVIRETDGHREVFQTDLRKADLLTSPVYYLHQNDVIYVEPNDKKTQMSEINQNNNVNVWLSVTSTLVSISTLTITIIDKTK	.
.	GCA_000467975	F0566	1	KAMFML_01260	KI260014.1	51528	52454	+	mmseq.000837.22272.0014	persistent	BexD/CtrA/VexA family polysaccharide export protein	wza	BexD/CtrA/VexA family polysaccharide export protein	.	COG:COG1596,COG:M,SO:0001217,UniParc:UPI0003AD36ED,UniRef:UniRef100_U2JPK5,UniRef:UniRef50_A0A1R4AFP0,UniRef:UniRef90_A0A1R4AFP0	.	.	.	.	.	.	.	.	>mmseq.000837.22272.0014-F0566-KAMFML_01260@MNKYHSQSVLEVGKIGIVIIFAPIVRNVHQQPPFLSYKSIMRIVSNFLFVSFLVLLFASCRSQREKVVYLQDIQTFNREIIAKPYDVKIEKDDVLNILVSSRDPELSTPYNQVLTTRALARSGYGGNSSEGFLVDSEGYINYPILGRLYVEGLTRTELEKEIQKRIISSGFIKDPTVTVQLENFKVSVLGEVNHPGSMSVKGERITLLEAIGMAGDLTIYGRRDRVFVLRETNGHREVFQTDLRKADLLASPVYYLHQNDVIYVEPNDKKTQMSEINQNNNVNVWLSVTSTLVSISTLTITIVDKYKK	.
.	GCA_002754035	KCOM2803	1	KIHLGF_02410	CP024592.1	562648	563571	-	mmseq.000837.22272.0014	persistent	BexD/CtrA/VexA family polysaccharide export protein	wza	BexD/CtrA/VexA family polysaccharide export protein	.	COG:COG1596,COG:M,SO:0001217,UniRef:UniRef50_A0A1R4AFP0,UniRef:UniRef90_A0A1R4AFP0	.	.	.	.	.	.	.	.	>mmseq.000837.22272.0014-KCOM2803-KIHLGF_02410@MNKYHSQSVLEVGKIGIVIIFAPIVRNVHQQPPFLSHKSIMRIVSNFLFVSFSVLLFASCRSQREKVVYLQDIQTFNREIIAKPYDVKIEKDDVLNILVSSRDPELSTPYNQVLTTRALARNGYGTNSNEGFLVDSKGYINYPILGQIYVEGLTRTELEKEIQKRIISSGFIKDPTVTVQLQNFKVSVLGEVNHPGSMSVKGERITLLEAIGMAGDLTIYGRRDRVFVIRETDGHREVFQTDLRKADLLTSPVYYLHQNDVIYVEPNDKKTQMSEINQNNNVNVWLSVTSTLVSISTLTITIIDKTK	.
.	GCA_021406655	JKG9	1	KLAEJH_09780	JAEMBH010000008.1	64172	65095	+	mmseq.000837.22272.0014	persistent	BexD/CtrA/VexA family polysaccharide export protein	wza	BexD/CtrA/VexA family polysaccharide export protein	.	COG:COG1596,COG:M,SO:0001217,UniRef:UniRef50_A0A1R4AFP0,UniRef:UniRef90_A0A1R4AFP0	.	.	.	.	.	.	.	.	>mmseq.000837.22272.0014-JKG9-KLAEJH_09780@MNKYHSQSVLEVGKIGIVIIFAPIVRNVHQQPPFLSYKSIMRIVSNFLFVSFLVLLFASCRSQREKVVYLQDIQTFNREIIAKPYDVKIEKDDVLNILVSSRDPELSTPYNQVLTTRALARSGYGGNSSEGFLVDSKGYINYPILGQIYVEGLTRTELEKEIQKRIISSGFIKDPTVTVQLQNFKVSVLGEVNHPGSMSVKGERITLLEAIGMAGDLTIYGRRDRVFVIRETDGHREVFQTDLRKADLLTSPVYYLHQNDVIYVEPNDKKTQMSEINQNNNVNVWLSVTSTLVSISTLTITIIDKTK	.
.	GCA_905372065	SRR9217400_mag_bin_3	1	LGEDPH_02905	CAJPNQ010000009.1	51704	52627	+	mmseq.000837.22272.0014	persistent	BexD/CtrA/VexA family polysaccharide export protein	wza	BexD/CtrA/VexA family polysaccharide export protein	.	COG:COG1596,COG:M,SO:0001217,UniRef:UniRef50_A0A1R4AFP0,UniRef:UniRef90_A0A1R4AFP0	.	.	.	.	.	.	.	.	>mmseq.000837.22272.0014-SRR9217400_mag_bin_3-LGEDPH_02905@MNKYHSQSVLEVGKIGIVIIFAPIVRNVHQQPPFLSHKSIMRIVSNFLFVSLLVLLFASCRSQREKVVYLQDIQTFNREIIAKPYDVKIEKDDVLNILVSSRDPELSTPYNQVLTTRALARNGYGTNSNEGFLVDSKGYINYPILGQIYVEGLTRTELEKEIQKRIISSGFIKDPTVTVQLQNFKVSVLGEVNHPGSMSVKGERITLLEAIGMAGDLTIYGRRDRVFVIRETDGHREVFQTDLRKADLLTSPVYYLHQNDVIYVEPNDKKTQMSEINQNNNVNVWLSVTSTLVSISTLTITIIDKTK	.
.	GCA_004214945	CP3	1	LGNDOI_01205	SGBA01000015.1	39511	40434	-	mmseq.000837.22272.0014	persistent	BexD/CtrA/VexA family polysaccharide export protein	wza	BexD/CtrA/VexA family polysaccharide export protein	.	COG:COG1596,COG:M,SO:0001217,UniRef:UniRef50_A0A1R4AFP0,UniRef:UniRef90_A0A1R4AFP0	.	.	.	.	.	.	.	.	>mmseq.000837.22272.0014-CP3-LGNDOI_01205@MNKYHSQSVLEVGKIGIVIIFAPIVRNVHQQPPFLSHKSIMRIVSNFLFVSLLVLLFASCRSQREKVVYLQDIQTFNREIIAKPYDVKIEKDDVLNILVSSRDPELSTPYNQVLTTRALARNGYGTNSNEGFLVDSKGYINYPILGQIYVEGLTRTELEKEIQKRIISSGFIKDPTVTVQLQNFKVSVLGEVNHPGSMSVKGERITLLEAIGMAGDLTIYGRRDRVFVIRETDGHREVFQTDLRKADLLTSPVYYLHQNDVIYVEPNDKKTQMSEINQNNNVNVWLSVTSTLVSISTLTITIIDKTK	.
.	GCA_002529155	WW2903	1	LJNFOJ_03400	NSLS01000001.1	185143	186066	-	mmseq.000837.22272.0014	persistent	BexD/CtrA/VexA family polysaccharide export protein	wza	BexD/CtrA/VexA family polysaccharide export protein	.	COG:COG1596,COG:M,SO:0001217,UniRef:UniRef50_A0A1R4AFP0,UniRef:UniRef90_A0A1R4AFP0	.	.	.	.	.	.	.	.	>mmseq.000837.22272.0014-WW2903-LJNFOJ_03400@MNKYHSQSVLEVGKIGIVIIFAPIVRNVHQQPPFLSHKSIMRIVSNFLFVSFLVLLFASCRSQREKVVYLQDIQTFNREIIAKPYDVKIEKDDVLNILVSSRDPELSTPYNQVLTTRALARNGYGTNSNEGFLVDSKGYINYPILGQIYVEGLTRTELEKEIQKRIISSGFIKDPTVTVQLQNFKVSVLGEVNHPGSMSVKGERITLLEAIGMAGDLTIYGRRDRVFVIRETDGHREVFQTDLRKADLLTSPVYYLHQNDVIYVEPNDKKTQMSEINQNNNVNVWLSVTSTLVSISTLTITIIDKTK	.
.	GCA_004214925	H3	1	LMBAAH_05725	SGAZ01000003.1	44675	45598	+	mmseq.000837.22272.0014	persistent	BexD/CtrA/VexA family polysaccharide export protein	wza	BexD/CtrA/VexA family polysaccharide export protein	.	COG:COG1596,COG:M,SO:0001217,UniRef:UniRef50_A0A1R4AFP0,UniRef:UniRef90_A0A1R4AFP0	.	.	.	.	.	.	.	.	>mmseq.000837.22272.0014-H3-LMBAAH_05725@MNKYHSQSVLEVGKIGIVIIFAPIVRNVHQQPPFLSHKSIMRIVSNFLFVSFSVLLFASCRSQREKVVYLQDIQTFNREIIAKPYDVKIEKDDVLNILVSSRDPELSTPYNQVLTTRALARNGYGTNSNEGFLVDSKGYINYPILGQIYVEGLTRTELEKEIQKRIISSGFIKDPTVTVQLQNFKVSVLGEVNHPGSMSVKGERITLLEAIGMAGDLTIYGRRDRVFVIRETDGHREVFQTDLRKADLLTSPVYYLHQNDVIYVEPNDKKTQMSEINQNNNVNVWLSVTSTLVSISTLTITIIDKTK	.
.	GCA_002529355	WW2885	1	LOBPAA_03745	NSLT01000025.1	10795	11721	-	mmseq.000837.22272.0014	persistent	BexD/CtrA/VexA family polysaccharide export protein	wza	BexD/CtrA/VexA family polysaccharide export protein	.	COG:COG1596,COG:M,SO:0001217,UniParc:UPI0003AD36ED,UniRef:UniRef100_U2JPK5,UniRef:UniRef50_A0A1R4AFP0,UniRef:UniRef90_A0A1R4AFP0	.	.	.	.	.	.	.	.	>mmseq.000837.22272.0014-WW2885-LOBPAA_03745@MNKYHSQSVLEVGKIGIVIIFAPIVRNVHQQPPFLSYKSIMRIVSNFLFVSFLVLLFASCRSQREKVVYLQDIQTFNREIIAKPYDVKIEKDDVLNILVSSRDPELSTPYNQVLTTRALARSGYGGNSSEGFLVDSEGYINYPILGRLYVEGLTRTELEKEIQKRIISSGFIKDPTVTVQLENFKVSVLGEVNHPGSMSVKGERITLLEAIGMAGDLTIYGRRDRVFVLRETNGHREVFQTDLRKADLLASPVYYLHQNDVIYVEPNDKKTQMSEINQNNNVNVWLSVTSTLVSISTLTITIVDKYKK	.
.	GCA_018141745	LyG_2	1	MCAPDE_02630	CP073350.1	577573	578496	-	mmseq.000837.22272.0014	persistent	BexD/CtrA/VexA family polysaccharide export protein	wza	BexD/CtrA/VexA family polysaccharide export protein	.	COG:COG1596,COG:M,SO:0001217,UniRef:UniRef50_A0A1R4AFP0,UniRef:UniRef90_A0A1R4AFP0	.	.	.	.	.	.	.	.	>mmseq.000837.22272.0014-LyG_2-MCAPDE_02630@MNKYHSQSVLEVGKIGIVIIFAPIVRNVHQQPPFLSYKSIMRIVSNFLFVSFLVLLFASCRSQREKVVYLQDIQTFNREIIAKPYDVKIEKDDVLNILVSSRDPELSTPYNQVLTTRALARNGYGTNSNEGFLVDSKGYINYPILGQIYVEGLTRTELEKEIQKRIISSGFIKDPTVTVQLQNFKVSVLGEVNHPGSMSVKGERITLLEAIGMAGDLTIYGRRDRVFVIRETDGHREVFQTDLRKADLLTSPVYYLHQNDVIYVEPNDKKTQMSEINQNNNVNVWLSVTSTLVSISTLTITIIDKTK	.
.	GCA_900157245	15_9	1	MENHHO_02925	FUGF01000022.1	10485	11408	-	mmseq.000837.22272.0014	persistent	BexD/CtrA/VexA family polysaccharide export protein	wza	BexD/CtrA/VexA family polysaccharide export protein	.	COG:COG1596,COG:M,SO:0001217,UniRef:UniRef50_A0A1R4AFP0,UniRef:UniRef90_A0A1R4AFP0	.	.	.	.	.	.	.	.	>mmseq.000837.22272.0014-15_9-MENHHO_02925@MNKYHSQSVLEVGKIGIVIIFAPIVRNVHQQPPFLSHKSIMRIVSNFLFVSFLVLLFASCRSQREKVVYLQDIQTFNREIIAKPYDVKIEKDDVLNILVSSRDPELSTPYNQVLTTRALARNGYGTNSNEGFLVDSKGYINYPILGQIYVEGLTRTELEKEIQKRIISSGFIKDPTVTVQLQNFKVSVLGEVNHPGSMSVKGERITLLEAIGMAGDLTIYGRRDRVFVIRETDGHREVFQTDLRKADLLTSPVYYLHQNDVIYVEPNDKKTQMSEINQNNNVNVWLSVTSTLVSISTLTITIIDKTK	.
.	GCA_002206105	SJD11	1	MHCBJE_01900	KZ248394.1	27070	27996	+	mmseq.000837.22272.0014	persistent	BexD/CtrA/VexA family polysaccharide export protein	wza	BexD/CtrA/VexA family polysaccharide export protein	.	COG:COG1596,COG:M,SO:0001217,UniParc:UPI0003AD6547,UniRef:UniRef100_A0A829KR94,UniRef:UniRef50_A0A1R4AFP0,UniRef:UniRef90_A0A1R4AFP0	.	.	.	.	.	.	.	.	>mmseq.000837.22272.0014-SJD11-MHCBJE_01900@MNKYHSQSVLEVGKIGIVIIFAPIVRNVHQQPPFLSYKSIMRIVSNFLFVSLLVLLFASCRSQREKVVYLQDIQTFNREIIAKPYDVKIEKDDVLNILVSSRDPELSTPYNQVLTTRALARSGYGGNSSEGFLVDSEGYINYPILGRLYVEGLTRTELEKEIQKRIISSGFIKDPTVTVQLENFKVSVLGEVAHPGSISVKGERITLLEAIGLAGDLTIYGRRDRVFVLRETNGHREVFQTDLRKADLLTSPVYYLHQNDVIYVEPNDKKTQMSEINQNNNVNVWLSVTSTLVSISTLTITIVDKYKK	.
.	GCA_000467955	F0185	1	MLCHKK_04545	KI259927.1	10408	11331	-	mmseq.000837.22272.0014	persistent	BexD/CtrA/VexA family polysaccharide export protein	wza	BexD/CtrA/VexA family polysaccharide export protein	.	COG:COG1596,COG:M,SO:0001217,UniRef:UniRef50_A0A1R4AFP0,UniRef:UniRef90_A0A1R4AFP0	.	.	.	.	.	.	.	.	>mmseq.000837.22272.0014-F0185-MLCHKK_04545@MNKYHSQSVLEVGKIGIVIIFAPIVRNVHQQPPFLSYKSIMRIVCNFLFVSLLVLLFASCRSQREKVVYLQDIQTFNREIIAKPYDVKIEKDDVLNILVSSRDPELSTPYNQVLTTRALARNGYGTNSNEGFLVDSKGYINYPILGQIYVEGLTRTELEKEIQKRIISSGFIKDPTVTVQLENFKVSVLGEVNHPGSMSVKGERITLLEAIGMAGDLTIYGRRDRVFVIRETDGHREVFQTDLRKADLLTSPVYYLHQNDVIYVEPNDKKTQMSEINQNNNVNVWLSVTSTLVSISTLTITIIDKTK	.
.	GCA_900157265	A7A1_28	0.A741_28	MPDJFF_08130	FUFF01000008.1	221788	222711	-	mmseq.000837.22272.0014	persistent	BexD/CtrA/VexA family polysaccharide export protein	wza	BexD/CtrA/VexA family polysaccharide export protein	.	COG:COG1596,COG:M,SO:0001217,UniRef:UniRef50_A0A1R4AFP0,UniRef:UniRef90_A0A1R4AFP0	.	.	.	.	.	.	.	.	>mmseq.000837.22272.0014-A7A1_28-MPDJFF_08130@MNKYHSQSVLEVGKIGIVIIFAPIVRNVHQQPPFLSYKSIMRIVSNFLFVSFLVLLFASCRSQREKVVYLQDIQTFNREIIAKPYDVKIEKDDVLNILVSSRDPELSTPYNQVLTTRALARNGYGTNSNEGFLVDSKGYINYPILGQIYVEGLTRTELEKEIQKRIISSGFIKDPTVTVQLQNFKVSVLGEVNHPGSMSVKGERITLLEAIGMAGDLTIYGRRDRVFVIRETDGHREVFQTDLRKADLLASPVYYLHQNDVIYVEPNDKKTQMSEINQNNNVNVWLSVTSTLVSISTLTITIIDKTK	.
.	GCA_002754095	KCOM3001	1	NIDCDG_01605	CP024595.1	373658	374584	-	mmseq.000837.22272.0014	persistent	BexD/CtrA/VexA family polysaccharide export protein	wza	BexD/CtrA/VexA family polysaccharide export protein	.	COG:COG1596,COG:M,SO:0001217,UniParc:UPI0003AD36ED,UniRef:UniRef100_U2JPK5,UniRef:UniRef50_A0A1R4AFP0,UniRef:UniRef90_A0A1R4AFP0	.	.	.	.	.	.	.	.	>mmseq.000837.22272.0014-KCOM3001-NIDCDG_01605@MNKYHSQSVLEVGKIGIVIIFAPIVRNVHQQPPFLSYKSIMRIVSNFLFVSFLVLLFASCRSQREKVVYLQDIQTFNREIIAKPYDVKIEKDDVLNILVSSRDPELSTPYNQVLTTRALARSGYGGNSSEGFLVDSEGYINYPILGRLYVEGLTRTELEKEIQKRIISSGFIKDPTVTVQLENFKVSVLGEVNHPGSMSVKGERITLLEAIGMAGDLTIYGRRDRVFVLRETNGHREVFQTDLRKADLLASPVYYLHQNDVIYVEPNDKKTQMSEINQNNNVNVWLSVTSTLVSISTLTITIVDKYKK	.
.	GCA_002529235	WW3040	1	NNMEFJ_09435	NSLP01000009.1	22100	23023	+	mmseq.000837.22272.0014	persistent	BexD/CtrA/VexA family polysaccharide export protein	wza	BexD/CtrA/VexA family polysaccharide export protein	.	COG:COG1596,COG:M,SO:0001217,UniRef:UniRef50_A0A1R4AFP0,UniRef:UniRef90_A0A1R4AFP0	.	.	.	.	.	.	.	.	>mmseq.000837.22272.0014-WW3040-NNMEFJ_09435@MNKYHSQSVLEVGKIGIVIIFAPIVRNVHQQPPFLSYKSIMRIVSNFLFVSFSVLLFASCRSQREKVVYLQDIQTFNREIIAKPYDIKIEKDDVLNILVSSRDPELSTPYNQVLTTRALARSGYGGNSSEGFLVDSEGYINYPILGRLYVEGLTRTELEKEIQKRIISSGFIKDPTVTVQLQNFKVSVLGEVNHPGSMSVKGERITLLEAIGMAGDLTIYGRRDRVFVIRETDGHREVFQTDLRKADLLTSPVYYLHQNDVIYVEPNDKKTQMSEINQNNNVNVWLSVTSTLVSISTLTITIIDKTK	.
.	GCA_002529375	WW2842	1	NPLLDI_06615	NSLW01000003.1	184366	185289	-	mmseq.000837.22272.0014	persistent	BexD/CtrA/VexA family polysaccharide export protein	wza	BexD/CtrA/VexA family polysaccharide export protein	.	COG:COG1596,COG:M,SO:0001217,UniRef:UniRef50_A0A1R4AFP0,UniRef:UniRef90_A0A1R4AFP0	.	.	.	.	.	.	.	.	>mmseq.000837.22272.0014-WW2842-NPLLDI_06615@MNKYHSQSVLEVGKIGIVIIFAPIVRNVHQQPPFLSHKSIMRIVSNFLFVSFSVLLFASCRSQREKVVYLQDIQTFNREIIAKPYDVKIEKDDVLNILVSSRDPELSTPYNQVLTTRALARNGYGTNSNEGFLVDSKGYINYPILGQIYVEGLTRTELEKEIQKRIISSGFIKDPTVTVQLQNFKVSVLGEVNHPGSMSVKGERITLLEAIGLAGDLTIYGRRDRVFVLRETNGHREVFQTDLRKADLLTSPVYYLHQNDVIYVEPNDKKTQMSEINQNNNVNVWLSVTSTLVSISTLTITIIDKTK	.
.	GCA_029911295	Bg4	1	mat147_02015	GCA_029911295_contig_2	445019	445945	+	mmseq.000837.22272.0014	persistent	BexD/CtrA/VexA family polysaccharide export protein	wza	BexD/CtrA/VexA family polysaccharide export protein	.	COG:COG1596,COG:M,SO:0001217,UniRef:UniRef50_A0A1R4AFP0,UniRef:UniRef90_A0A1R4AFP0	.	.	.	.	.	.	.	.	>mmseq.000837.22272.0014-Bg4-mat147_02015@MNKYHSQSVLEVGKIGIVIIFAPIVRNVHQQPPFLSYKSIMRIVSNFLFVSFLVLLFASCRSQREKVVYLQDIQTFNREIIAKPYDVKIEKDDVLNILVSSRDPELSTPYNQVLTTRALARSGYGGNSSEGFLVDSEGYINYPILGRLYVEGLTRTELEKEIQKRIISSGFIKDPTVTVQLENFKVSVLGEVNHPGSMSVKGERITLLEAIGMAGDLTIYGRRDRVFVLRETNGHREVFQTDLRKADLLTSPVYYLHQNDVIYVEPNDKKTQMSEINQNNNVNVWLSVTSTLVSISTLTITIVDKYKK	.
.	GCA_028335105	A7436C	0.A7436	mat148_07450	GCA_028335105_contig_1	1684424	1685347	+	mmseq.000837.22272.0014	persistent	BexD/CtrA/VexA family polysaccharide export protein	wza	BexD/CtrA/VexA family polysaccharide export protein	.	COG:COG1596,COG:M,SO:0001217,UniRef:UniRef50_A0A1R4AFP0,UniRef:UniRef90_A0A1R4AFP0	.	.	.	.	.	.	.	.	>mmseq.000837.22272.0014-A7436C-mat148_07450@MNKYHSQSVLEVGKIGIVIIFAPIVRNVHQQPPFLSHKSIMRIVSNFLFVSLLVLLFASCRSQREKVVYLQDIQTFNREIIAKPYDVKIEKDDVLNILVSSRDPELSTPYNQVLTTRALARNGYGTNSNEGFLVDSKGYINYPILGQIYVEGLTRTELEKEIQKRIISSGFIKDPTVTVQLQNFKVSVLGEVNHPGSMSVKGERITLLEAIGMAGDLTIYGRRDRVFVIRETDGHREVFQTDLRKADLLASPVYYLHQNDVIYVEPNDKKTQMSEINQNNNVNVWLSVTSTLVSISTLTITIIDKTK	.
.	GCA_028335085	HG1691old	1	mat149_08690	GCA_028335085_contig_1	1952270	1953196	+	mmseq.000837.22272.0014	persistent	BexD/CtrA/VexA family polysaccharide export protein	wza	BexD/CtrA/VexA family polysaccharide export protein	.	COG:COG1596,COG:M,SO:0001217,UniRef:UniRef50_A0A1R4AFP0,UniRef:UniRef90_A0A1R4AFP0	.	.	.	.	.	.	.	.	>mmseq.000837.22272.0014-HG1691old-mat149_08690@MNKYHSQSVLEVGKIGIVIIFAPIVRNVHQQPPFLSHKSIMRIVSNFLFVSLLVLLFASCRSQREKVVYLQDIQTFNREIIAKPYDVKIEKDDVLNILVSSRDPELSTPYNQVLTTRALARSGYGGNSSEGFLVDSEGYINYPILGRLYVEGLTRTELEKEIQKRIISSGFIKDPTVTVQLENFKVSVLGEVNHPGSMSVKGERITLLEAIGMAGDLTIYGRRDRVFVLRETNGHREVFQTDLRKADLLTSPVYYLHQNDVIYVEPNDKKTQMSEINQNNNVNVWLSVTSTLVSISTLTITIVDKYKK	.
.	GCA_028335125	ATCC49417	1	mat151_02515	GCA_028335125_contig_1	586032	586955	-	mmseq.000837.22272.0014	persistent	BexD/CtrA/VexA family polysaccharide export protein	wza	BexD/CtrA/VexA family polysaccharide export protein	.	COG:COG1596,COG:M,SO:0001217,UniRef:UniRef50_A0A1R4AFP0,UniRef:UniRef90_A0A1R4AFP0	.	.	.	.	.	.	.	.	>mmseq.000837.22272.0014-ATCC49417-mat151_02515@MNKYHSQSVLEVGKIGIVIIFAPIVRNVHQQPPFLSHKSIMRIVSNFLFVSFSVLLFASCRSQREKVVYLQDIQTFNREIIAKPYDVKIEKDDVLNILVSSRDPELSTPYNQVLTTRALARNGYGTNSNEGFLVDSKGYINYPILGQIYVEGLTRTELEKEIQKRIISSGFIKDPTVTVQLQNFKVSVLGEVNHPGSMSVKGERITLLEAIGMAGDLTIYGRRDRVFVIRETDGHREVFQTDLRKADLLTSPVYYLHQNDVIYVEPNDKKTQMSEINQNNNVNVWLSVTSTLVSISTLTITIIDKTK	.
.	GCA_021406625	EM3	1	OEAJIN_02075	JAEMBI010000010.1	28865	29788	-	mmseq.000837.22272.0014	persistent	BexD/CtrA/VexA family polysaccharide export protein	wza	BexD/CtrA/VexA family polysaccharide export protein	.	COG:COG1596,COG:M,SO:0001217,UniRef:UniRef50_A0A1R4AFP0,UniRef:UniRef90_A0A1R4AFP0	.	.	.	.	.	.	.	.	>mmseq.000837.22272.0014-EM3-OEAJIN_02075@MNKYHSQSVLEVGKIGIVIIFAPIVRNVHQQPPFLSYKSIMRIVSNFLFVSLLVLLFASCRSQREKVVYLQDIQTFNREIIAKPYDVKIEKDDVLNILVSSRDPELSTPYNQVLTTRALARSGYGGNSSEGFLVDSKGYINYPILGQIYVEGLTRTELEKEIQKRIISSGFIKDPTVTVQLQNFKVSVLGEVNHPGSMSVKGERITLLEAIGMAGDLTIYGRRDRVFVIRETDGHREVFQTDLRKADLLTSPVYYLHQNDVIYVEPNDKKTQMSEINQNNNVNVWLSVTSTLVSISTLTITIIDKTK	.
.	GCA_000467795	F0568	1	OEKNOC_09340	KI258974.1	146674	147600	-	mmseq.000837.22272.0014	persistent	BexD/CtrA/VexA family polysaccharide export protein	wza	BexD/CtrA/VexA family polysaccharide export protein	.	COG:COG1596,COG:M,SO:0001217,UniRef:UniRef50_A0A1R4AFP0,UniRef:UniRef90_A0A1R4AFP0	.	.	.	.	.	.	.	.	>mmseq.000837.22272.0014-F0568-OEKNOC_09340@MNKYHSQSVLEVGKIGIVIIFAPIVRNVHQQPPFLSYKSIMRIVSNFLFVSLLVLLFASCRSQREKVVYLQDIQTFNREIIAKPYDVKIEKDDVLNILVSSRDPELSTPYNQVLTTRALARSGYGGNSSEGFLVDSEGYINYPILGRLYVEGLTRTELEKEIQKRIISSGFIKDPTVTVQLENFKVSVLGEVNHPGSMSVKGERITLLEAIGMAGDLTIYGRRDRVFVLRETNGHREVFQTDLRKADLLASPVYYLHQNDVIYVEPNDKKTQMSEINQNNNVNVWLSVTSTLVSISTLTITIVDKYKK	.
.	GCA_002206085	SJD4	1	OEMFNO_02090	KZ248250.1	31184	32107	+	mmseq.000837.22272.0014	persistent	BexD/CtrA/VexA family polysaccharide export protein	wza	BexD/CtrA/VexA family polysaccharide export protein	.	COG:COG1596,COG:M,SO:0001217,UniRef:UniRef50_A0A1R4AFP0,UniRef:UniRef90_A0A1R4AFP0	.	.	.	.	.	.	.	.	>mmseq.000837.22272.0014-SJD4-OEMFNO_02090@MNKYHSQSVLEVGKIGIVIIFAPIVRNVHQQPPFLSHKSIMRIVSNFLFVSFLVLLFASCRSQREKVVYLQDIQTFNREIIAKPYDVKIEKDDVLNILVSSRDPELSTPYNQVLTTRALARNGYGTNSNEGFLVDSKGYINYPILGQIYVEGLTRTDLEKEIQKRIISSGFIKDPTVTVQLQNFKVSVLGEVNHPGSMSVKGERITLLEAIGMAGDLTIYGRRDRVFVIRETDGHREVFQTDLRKADLLTSPVYYLHQNDVIYVEPNDKKTQMSEINQNNNVNVWLSVTSTLVSISTLTITIIDKTK	.
.	GCA_021406605	JKG10	1	OGMOID_00590	JAEMBG010000002.1	109865	110791	-	mmseq.000837.22272.0014	persistent	BexD/CtrA/VexA family polysaccharide export protein	wza	BexD/CtrA/VexA family polysaccharide export protein	.	COG:COG1596,COG:M,SO:0001217,UniRef:UniRef50_A0A1R4AFP0,UniRef:UniRef90_A0A1R4AFP0	.	.	.	.	.	.	.	.	>mmseq.000837.22272.0014-JKG10-OGMOID_00590@MNKYHSQSVLEVGKIGIVIIFAPIVRNVHQQPPFLSHKSIMRIVSNFLFVSFLVLLFASCRSQREKVVYLQDIQTFNREIIAKPYDVKIEKDDVLNILVSSRDPELSTPYNQVLTTRALARSGYGGNSSEGFLVDSEGYINYPILGRLYVEGLTRTELEKEIQKRIISSGFIKDPTVTVQLENFKVSVLGEVNHPGSMSVKGERITLLEAIGMAGDLTIYGRRDRVFVLRETNGHREVFQTDLRKADLLTSPVYYLHQNDVIYVEPNDKKTQMSEINQNNNVNVWLSVTSTLVSISTLTITIVDKYKK	.
.	GCA_002892575	ATCC33277	1	OHKNAD_07600	CP025930.1	1730821	1731747	+	mmseq.000837.22272.0014	persistent	BexD/CtrA/VexA family polysaccharide export protein	wza	BexD/CtrA/VexA family polysaccharide export protein	.	COG:COG1596,COG:M,SO:0001217,UniRef:UniRef50_A0A1R4AFP0,UniRef:UniRef90_A0A1R4AFP0	.	.	.	.	.	.	.	.	>mmseq.000837.22272.0014-ATCC33277-OHKNAD_07600@MNKYHSQSVLEVGKIGIVIIFAPIVRNVHQQPPFLSHKSIMRIVSNFLFVSLLVLLFASCRSQREKVVYLQDIQTFNREIIAKPYDVKIEKDDVLNILVSSRDPELSTPYNQVLTTRALARSGYGGNSSEGFLVDSEGYINYPILGRLYVEGLTRTELEKEIQKRIISSGFIKDPTVTVQLENFKVSVLGEVNHPGSMSVKGERITLLEAIGMAGDLTIYGRRDRVFVLRETNGHREVFQTDLRKADLLTSPVYYLHQNDVIYVEPNDKKTQMSEINQNNNVNVWLSVTSTLVSISTLTITIVDKYKK	.
.	GCA_000467835	F0570	1	OJLJEK_09355	KI259218.1	188803	189729	-	mmseq.000837.22272.0014	persistent	BexD/CtrA/VexA family polysaccharide export protein	wza	BexD/CtrA/VexA family polysaccharide export protein	.	COG:COG1596,COG:M,SO:0001217,UniParc:UPI0003AD24DF,UniRef:UniRef100_A0A0E2LMU2,UniRef:UniRef50_A0A1R4AFP0,UniRef:UniRef90_A0A1R4AFP0	.	.	.	.	.	.	.	.	>mmseq.000837.22272.0014-F0570-OJLJEK_09355@MNKYHSQSVLEVGKIGIVIIFAPIVRNVHQQPPFLSYKSIMRIVSNFLFVSLLVLLFASCRSQREKVVYLQDIQTFNREIIAKPYDVKIEKDDVLNILVSSRDPELSTPYNQVLTTRALARSGYGGNSSEGFLVDSEGYINYPILGRLYVEGLTRTELEKEIQKRIISSGFIKDPTVTVQLENFKVSVLGEVNHPGSMSVKGERITLLEAIGMAGDLTIYGRRDRVFVLRETNGHREVFQTDLRKADLLTSPVYYLHQNDVIYVEPNDKKTQMSEINQNNNVNVWLSVTSTLVSISTLTITIVDKYKK	.
.	GCA_900157345	AFR5B1	1	OLFLLB_09480	FUFJ01000016.1	22706	23629	+	mmseq.000837.22272.0014	persistent	BexD/CtrA/VexA family polysaccharide export protein	wza	BexD/CtrA/VexA family polysaccharide export protein	.	COG:COG1596,COG:M,SO:0001217,UniRef:UniRef50_A0A1R4AFP0,UniRef:UniRef90_A0A1R4AFP0	.	.	.	.	.	.	.	.	>mmseq.000837.22272.0014-AFR5B1-OLFLLB_09480@MNKYHSQSVLEVGKIGIVIIFAPIVRNVHQQPPFLSHKSIMRIVSNFLFVSFSVLLFASCRSQREKVVYLQDIQTFNREIIAKPYDVKIEKDDVLNILVSSRDPELSTPYNQVLTTRALARNGYGTNSNEGFLVDSKGYINYPILGQIYVEGLTRTELEKEIQKRIISSGFIKDPTVTVQLQNFKVSVLGEVNHPGSMSVKGERITLLEAIGMAGDLTIYGRRDRVFVIRETDGHREVFQTDLRKADLLTSPVYYLHQNDVIYVEPNDKKTQMSEINQNNNVNVWLSVTSTLVSISTLTITIIDKTK	.
.	GCA_000467815	F0569	1	PAAPDH_02235	KI259011.1	71511	72437	-	mmseq.000837.22272.0014	persistent	BexD/CtrA/VexA family polysaccharide export protein	wza	BexD/CtrA/VexA family polysaccharide export protein	.	COG:COG1596,COG:M,SO:0001217,UniParc:UPI0003AD6547,UniRef:UniRef100_A0A829KR94,UniRef:UniRef50_A0A1R4AFP0,UniRef:UniRef90_A0A1R4AFP0	.	.	.	.	.	.	.	.	>mmseq.000837.22272.0014-F0569-PAAPDH_02235@MNKYHSQSVLEVGKIGIVIIFAPIVRNVHQQPPFLSYKSIMRIVSNFLFVSLLVLLFASCRSQREKVVYLQDIQTFNREIIAKPYDVKIEKDDVLNILVSSRDPELSTPYNQVLTTRALARSGYGGNSSEGFLVDSEGYINYPILGRLYVEGLTRTELEKEIQKRIISSGFIKDPTVTVQLENFKVSVLGEVAHPGSISVKGERITLLEAIGLAGDLTIYGRRDRVFVLRETNGHREVFQTDLRKADLLTSPVYYLHQNDVIYVEPNDKKTQMSEINQNNNVNVWLSVTSTLVSISTLTITIVDKYKK	.
.	GCA_000467995	W4087	1	PDDLMP_04175	KI260229.1	45372	46298	+	mmseq.000837.22272.0014	persistent	BexD/CtrA/VexA family polysaccharide export protein	wza	BexD/CtrA/VexA family polysaccharide export protein	.	COG:COG1596,COG:M,SO:0001217,UniParc:UPI0003AD24DF,UniRef:UniRef100_A0A0E2LMU2,UniRef:UniRef50_A0A1R4AFP0,UniRef:UniRef90_A0A1R4AFP0	.	.	.	.	.	.	.	.	>mmseq.000837.22272.0014-W4087-PDDLMP_04175@MNKYHSQSVLEVGKIGIVIIFAPIVRNVHQQPPFLSYKSIMRIVSNFLFVSLLVLLFASCRSQREKVVYLQDIQTFNREIIAKPYDVKIEKDDVLNILVSSRDPELSTPYNQVLTTRALARSGYGGNSSEGFLVDSEGYINYPILGRLYVEGLTRTELEKEIQKRIISSGFIKDPTVTVQLENFKVSVLGEVNHPGSMSVKGERITLLEAIGMAGDLTIYGRRDRVFVLRETNGHREVFQTDLRKADLLTSPVYYLHQNDVIYVEPNDKKTQMSEINQNNNVNVWLSVTSTLVSISTLTITIVDKYKK	.
.	GCA_002529345	WW2952	1	ABDNHC_02530	NSLQ01000001.1	85622	86044	-	mmseq.000837.22272.0015	cloud	Preprotein translocase subunit SecB	.	Preprotein translocase subunit SecB	.	RefSeq:WP_021678129.1,SO:0001217,UniParc:UPI0003AD74D7,UniRef:UniRef100_U2KXC2,UniRef:UniRef50_U2KXC2,UniRef:UniRef90_U2KXC2	.	.	.	.	.	.	.	.	>mmseq.000837.22272.0015-WW2952-ABDNHC_02530@MSENNVMPARFRFVKYLITEASIKLTGRTLGKDVQFGIHPDGELKKEEKIFLLIMKVLIKDDENNLDFSMSIEGVFEYEIDDLQELIPFICENAPAILFPYIRAYISNITALSGMSPIILPTLNIKRVGEELIDKINTAN	.
.	GCA_002529205	WW5019	1	IJHBOL_02605	NSLM01000001.1	85938	86360	-	mmseq.000837.22272.0015	cloud	Preprotein translocase subunit SecB	.	Preprotein translocase subunit SecB	.	RefSeq:WP_021678129.1,SO:0001217,UniParc:UPI0003AD74D7,UniRef:UniRef100_U2KXC2,UniRef:UniRef50_U2KXC2,UniRef:UniRef90_U2KXC2	.	.	.	.	.	.	.	.	>mmseq.000837.22272.0015-WW5019-IJHBOL_02605@MSENNVMPARFRFVKYLITEASIKLTGRTLGKDVQFGIHPDGELKKEEKIFLLIMKVLIKDDENNLDFSMSIEGVFEYEIDDLQELIPFICENAPAILFPYIRAYISNITALSGMSPIILPTLNIKRVGEELIDKINTAN	.
.	GCA_000467975	F0566	1	KAMFML_01415	KI260014.1	91455	91877	-	mmseq.000837.22272.0015	cloud	Preprotein translocase subunit SecB	.	Preprotein translocase subunit SecB	.	RefSeq:WP_021678129.1,SO:0001217,UniParc:UPI0003AD74D7,UniRef:UniRef100_U2KXC2,UniRef:UniRef50_U2KXC2,UniRef:UniRef90_U2KXC2	.	.	.	.	.	.	.	.	>mmseq.000837.22272.0015-F0566-KAMFML_01415@MSENNVMPARFRFVKYLITEASIKLTGRTLGKDVQFGIHPDGELKKEEKIFLLIMKVLIKDDENNLDFSMSIEGVFEYEIDDLQELIPFICENAPAILFPYIRAYISNITALSGMSPIILPTLNIKRVGEELIDKINTAN	.
.	GCA_000467995	W4087	1	PDDLMP_04330	KI260229.1	85421	85843	-	mmseq.000837.22272.0015	cloud	Preprotein translocase subunit SecB	.	Preprotein translocase subunit SecB	.	RefSeq:WP_021678129.1,SO:0001217,UniParc:UPI0003AD74D7,UniRef:UniRef100_U2KXC2,UniRef:UniRef50_U2KXC2,UniRef:UniRef90_U2KXC2	.	.	.	.	.	.	.	.	>mmseq.000837.22272.0015-W4087-PDDLMP_04330@MSENNVMPARFRFVKYLITEASIKLTGRTLGKDVQFGIHPDGELKKEEKIFLLIMKVLIKDDENNLDFSMSIEGVFEYEIDDLQELIPFICENAPAILFPYIRAYISNITALSGMSPIILPTLNIKRVGEELIDKINTAN	.
.	GCA_002529345	WW2952	1	ABDNHC_02535	NSLQ01000001.1	86049	86465	-	mmseq.000837.22272.0016	cloud	hypothetical protein	.	hypothetical protein	.	RefSeq:WP_021678130.1,SO:0001217,UniParc:UPI0003AD384B,UniRef:UniRef100_U2JPU0,UniRef:UniRef50_U2JPU0,UniRef:UniRef90_U2JPU0	.	.	.	.	.	.	.	.	>mmseq.000837.22272.0016-WW2952-ABDNHC_02535@MINPDLEVRLHNWFTGIVSRYQWLSVKFEYSERFGVYLVSYFYESKFDQNIEEYDCFFEESMKFEDQINMDYGDEAPLFCDEEKYFKLSHNAKLIKHKSCNFCRIELIEIEVVELSKFCQTTQTHEVKKILSNYALAA	.
.	GCA_002529205	WW5019	1	IJHBOL_02610	NSLM01000001.1	86365	86781	-	mmseq.000837.22272.0016	cloud	hypothetical protein	.	hypothetical protein	.	RefSeq:WP_021678130.1,SO:0001217,UniParc:UPI0003AD384B,UniRef:UniRef100_U2JPU0,UniRef:UniRef50_U2JPU0,UniRef:UniRef90_U2JPU0	.	.	.	.	.	.	.	.	>mmseq.000837.22272.0016-WW5019-IJHBOL_02610@MINPDLEVRLHNWFTGIVSRYQWLSVKFEYSERFGVYLVSYFYESKFDQNIEEYDCFFEESMKFEDQINMDYGDEAPLFCDEEKYFKLSHNAKLIKHKSCNFCRIELIEIEVVELSKFCQTTQTHEVKKILSNYALAA	.
.	GCA_000467975	F0566	1	KAMFML_01420	KI260014.1	91882	92298	-	mmseq.000837.22272.0016	cloud	hypothetical protein	.	hypothetical protein	.	RefSeq:WP_021678130.1,SO:0001217,UniParc:UPI0003AD384B,UniRef:UniRef100_U2JPU0,UniRef:UniRef50_U2JPU0,UniRef:UniRef90_U2JPU0	.	.	.	.	.	.	.	.	>mmseq.000837.22272.0016-F0566-KAMFML_01420@MINPDLEVRLHNWFTGIVSRYQWLSVKFEYSERFGVYLVSYFYESKFDQNIEEYDCFFEESMKFEDQINMDYGDEAPLFCDEEKYFKLSHNAKLIKHKSCNFCRIELIEIEVVELSKFCQTTQTHEVKKILSNYALAA	.
.	GCA_000467995	W4087	1	PDDLMP_04335	KI260229.1	85848	86264	-	mmseq.000837.22272.0016	cloud	hypothetical protein	.	hypothetical protein	.	RefSeq:WP_021678130.1,SO:0001217,UniParc:UPI0003AD384B,UniRef:UniRef100_U2JPU0,UniRef:UniRef50_U2JPU0,UniRef:UniRef90_U2JPU0	.	.	.	.	.	.	.	.	>mmseq.000837.22272.0016-W4087-PDDLMP_04335@MINPDLEVRLHNWFTGIVSRYQWLSVKFEYSERFGVYLVSYFYESKFDQNIEEYDCFFEESMKFEDQINMDYGDEAPLFCDEEKYFKLSHNAKLIKHKSCNFCRIELIEIEVVELSKFCQTTQTHEVKKILSNYALAA	.
.	GCA_002529345	WW2952	1	ABDNHC_02540	NSLQ01000001.1	86462	86863	-	mmseq.000837.22272.0017	cloud	HEPN domain-containing protein	.	HEPN domain-containing protein	.	RefSeq:WP_021679789.1,SO:0001217,UniParc:UPI0003AD14A5,UniRef:UniRef100_UPI001E5DC928,UniRef:UniRef50_I8WHY8,UniRef:UniRef90_U2J6I4	.	.	.	.	.	.	.	.	>mmseq.000837.22272.0017-WW2952-ABDNHC_02540@MKSKALGNLDVAQQLINKNQNPSCTASIHCSYYAVFQYMKHVLANIPKDPIPYKEQAKKHKGESSHDYMITQIGQRIKKTKNAREFKQGVRALKRERIIADYGTKKFTAIESLECKQKAEGLINNLKTYFGNI	.
.	GCA_002529205	WW5019	1	IJHBOL_02615	NSLM01000001.1	86778	87179	-	mmseq.000837.22272.0017	cloud	HEPN domain-containing protein	.	HEPN domain-containing protein	.	RefSeq:WP_021679789.1,SO:0001217,UniParc:UPI0003AD14A5,UniRef:UniRef100_UPI001E5DC928,UniRef:UniRef50_I8WHY8,UniRef:UniRef90_U2J6I4	.	.	.	.	.	.	.	.	>mmseq.000837.22272.0017-WW5019-IJHBOL_02615@MKSKALGNLDVAQQLINKNQNPSCTASIHCSYYAVFQYMKHVLANIPKDPIPYKEQAKKHKGESSHDYMITQIGQRIKKTKNAREFKQGVRALKRERIIADYGTKKFTAIESLECKQKAEGLINNLKTYFGNI	.
.	GCA_000467975	F0566	1	KAMFML_01425	KI260014.1	92295	92696	-	mmseq.000837.22272.0017	cloud	HEPN domain-containing protein	.	HEPN domain-containing protein	.	SO:0001217,UniParc:UPI0003ACED16,UniRef:UniRef100_U2J6I4,UniRef:UniRef50_I8WHY8,UniRef:UniRef90_U2J6I4	.	.	.	.	.	.	.	.	>mmseq.000837.22272.0017-F0566-KAMFML_01425@MKSKALGNLDVAQQLINKNQNPSCTASIHCSYYAVFQYMKHVLANIPKDPIPYEEQTKKHKGESSHDYMITQIGQRIKKTKNAREFKQGVRALKRERIIADYGTKKFTAIESLECKQKAEGLINNLKTYFGNI	.
.	GCA_000467995	W4087	1	PDDLMP_04340	KI260229.1	86261	86662	-	mmseq.000837.22272.0017	cloud	HEPN domain-containing protein	.	HEPN domain-containing protein	.	RefSeq:WP_021679789.1,SO:0001217,UniParc:UPI0003AD14A5,UniRef:UniRef100_UPI001E5DC928,UniRef:UniRef50_I8WHY8,UniRef:UniRef90_U2J6I4	.	.	.	.	.	.	.	.	>mmseq.000837.22272.0017-W4087-PDDLMP_04340@MKSKALGNLDVAQQLINKNQNPSCTASIHCSYYAVFQYMKHVLANIPKDPIPYKEQAKKHKGESSHDYMITQIGQRIKKTKNAREFKQGVRALKRERIIADYGTKKFTAIESLECKQKAEGLINNLKTYFGNI	.
.	GCA_002529345	WW2952	1	ABDNHC_02705	NSLQ01000001.1	122142	122327	-	mmseq.000837.22272.0018	cloud	hypothetical protein	.	hypothetical protein	.	.	.	.	.	.	.	.	.	.	>mmseq.000837.22272.0018-WW2952-ABDNHC_02705@MYLCRADYYQIVPNGLIFSAFLSERSSPVSVRKAPDAPAESTEKMIVHQITNNKKNKQWIL	.
.	GCA_002529205	WW5019	1	IJHBOL_02780	NSLM01000001.1	122458	122643	-	mmseq.000837.22272.0018	cloud	hypothetical protein	.	hypothetical protein	.	.	.	.	.	.	.	.	.	.	>mmseq.000837.22272.0018-WW5019-IJHBOL_02780@MYLCRADYYQIVPNGLIFSAFLSERSSPVSVRKAPDAPAESTEKMIVHQITNNKKNKQWIL	.
.	GCA_000467995	W4087	1	PDDLMP_04505	KI260229.1	121941	122126	-	mmseq.000837.22272.0018	cloud	hypothetical protein	.	hypothetical protein	.	.	.	.	.	.	.	.	.	.	>mmseq.000837.22272.0018-W4087-PDDLMP_04505@MYLCRADYYQIVPNGLIFSAFLSERSSPVSVRKAPDAPAESTEKMIVHQITNNKKNKQWIL	.
.	GCA_002529345	WW2952	1	ABDNHC_03585	NSLQ01000023.1	30782	31021	-	mmseq.000837.22272.0019	cloud	hypothetical protein	.	hypothetical protein	.	RefSeq:WP_021680052.1,SO:0001217,UniParc:UPI0003AD71C5,UniRef:UniRef100_UPI0003AD71C5,UniRef:UniRef50_UPI0003AD71C5,UniRef:UniRef90_UPI0003AD71C5	.	.	.	.	.	.	.	.	>mmseq.000837.22272.0019-WW2952-ABDNHC_03585@MKKLSAIRYFEFHVFKGVPEKPESSFETDVFSSHEERYSFRSLRQTQPVDKHDEDILGYYVYDFENDIEKYVYADGHED	.
.	GCA_002529205	WW5019	1	IJHBOL_05240	NSLM01000002.1	148497	148736	-	mmseq.000837.22272.0019	cloud	hypothetical protein	.	hypothetical protein	.	RefSeq:WP_021680052.1,SO:0001217,UniParc:UPI0003AD71C5,UniRef:UniRef100_UPI0003AD71C5,UniRef:UniRef50_UPI0003AD71C5,UniRef:UniRef90_UPI0003AD71C5	.	.	NSLM01000002.1_RGP_1	.	.	.	.	.	>mmseq.000837.22272.0019-WW5019-IJHBOL_05240@MKKLSAIRYFEFHVFKGVPEKPESSFETDVFSSHEERYSFRSLRQTQPVDKHDEDILGYYVYDFENDIEKYVYADGHED	.
.	GCA_000467995	W4087	1	PDDLMP_07370	KI260269.1	4477	4716	+	mmseq.000837.22272.0019	cloud	hypothetical protein	.	hypothetical protein	.	RefSeq:WP_021680052.1,SO:0001217,UniParc:UPI0003AD71C5,UniRef:UniRef100_UPI0003AD71C5,UniRef:UniRef50_UPI0003AD71C5,UniRef:UniRef90_UPI0003AD71C5	.	.	KI260269.1_RGP_0	.	.	.	.	.	>mmseq.000837.22272.0019-W4087-PDDLMP_07370@MKKLSAIRYFEFHVFKGVPEKPESSFETDVFSSHEERYSFRSLRQTQPVDKHDEDILGYYVYDFENDIEKYVYADGHED	.
.	GCA_002529345	WW2952	1	ABDNHC_03590	NSLQ01000023.1	31042	31977	-	mmseq.000837.22272.0020	cloud	SIR2 family protein	.	SIR2 family protein	.	RefSeq:WP_021680051.1,SO:0001217,UniParc:UPI0003AD4E3B,UniRef:UniRef100_UPI0003AD4E3B,UniRef:UniRef50_A0A3M8G7F8,UniRef:UniRef90_UPI0003AD4E3B	.	.	.	.	.	.	.	.	>mmseq.000837.22272.0020-WW2952-ABDNHC_03590@MNDFSELKDRDFAVDYLAGHLIEGTIVLFLGAGASKGFGLPSWIELANKLRDEINKLRDKENHLHPIPEDSSVETVQLGIDEDLDVIKHDEHRKIELISDLLYPSSLTAFKAYNNNLLVALSSLLIGRRRGHINKVVTYNYDSMLEWFLSLFGFRVNIIHELPSLEGSEDVRIYHPHGYIPHPMMGSHNSSKFLVFGMHDANKRLREGEKWRQKTKEIMASGVCLFVGMSGNSLTDRSISPIISEVGEMVKNERPLGIWVYKDDLTPSKDKEFLRNNIIAIPIQQEDDICDFVLEISRKSLEKVLALEKKH	.
.	GCA_002529205	WW5019	1	IJHBOL_05245	NSLM01000002.1	148757	149692	-	mmseq.000837.22272.0020	cloud	SIR2 family protein	.	SIR2 family protein	.	RefSeq:WP_021680051.1,SO:0001217,UniParc:UPI0003AD4E3B,UniRef:UniRef100_UPI0003AD4E3B,UniRef:UniRef50_A0A3M8G7F8,UniRef:UniRef90_UPI0003AD4E3B	.	.	NSLM01000002.1_RGP_1	.	.	.	.	.	>mmseq.000837.22272.0020-WW5019-IJHBOL_05245@MNDFSELKDRDFAVDYLAGHLIEGTIVLFLGAGASKGFGLPSWIELANKLRDEINKLRDKENHLHPIPEDSSVETVQLGIDEDLDVIKHDEHRKIELISDLLYPSSLTAFKAYNNNLLVALSSLLIGRRRGHINKVVTYNYDSMLEWFLSLFGFRVNIIHELPSLEGSEDVRIYHPHGYIPHPMMGSHNSSKFLVFGMHDANKRLREGEKWRQKTKEIMASGVCLFVGMSGNSLTDRSISPIISEVGEMVKNERPLGIWVYKDDLTPSKDKEFLRNNIIAIPIQQEDDICDFVLEISRKSLEKVLALEKKH	.
.	GCA_000467995	W4087	1	PDDLMP_07365	KI260269.1	3521	4456	+	mmseq.000837.22272.0020	cloud	SIR2 family protein	.	SIR2 family protein	.	RefSeq:WP_021680051.1,SO:0001217,UniParc:UPI0003AD4E3B,UniRef:UniRef100_UPI0003AD4E3B,UniRef:UniRef50_A0A3M8G7F8,UniRef:UniRef90_UPI0003AD4E3B	.	.	KI260269.1_RGP_0	.	.	.	.	.	>mmseq.000837.22272.0020-W4087-PDDLMP_07365@MNDFSELKDRDFAVDYLAGHLIEGTIVLFLGAGASKGFGLPSWIELANKLRDEINKLRDKENHLHPIPEDSSVETVQLGIDEDLDVIKHDEHRKIELISDLLYPSSLTAFKAYNNNLLVALSSLLIGRRRGHINKVVTYNYDSMLEWFLSLFGFRVNIIHELPSLEGSEDVRIYHPHGYIPHPMMGSHNSSKFLVFGMHDANKRLREGEKWRQKTKEIMASGVCLFVGMSGNSLTDRSISPIISEVGEMVKNERPLGIWVYKDDLTPSKDKEFLRNNIIAIPIQQEDDICDFVLEISRKSLEKVLALEKKH	.
.	GCA_002529345	WW2952	1	ABDNHC_03700	NSLQ01000025.1	584	853	+	mmseq.000837.22272.0021	persistent	30S ribosomal protein S15	.	30S ribosomal protein S15	GO:0003735,GO:0005737,GO:0005840,GO:0006412,GO:0019843	COG:COG0184,COG:J,KEGG:K02956,RefSeq:WP_004584741.1,SO:0001217,UniParc:UPI00001BEF9D,UniRef:UniRef100_B2RLH2,UniRef:UniRef50_B4S4T0,UniRef:UniRef90_B2RLH2		.	.	.	.	.	.	.	>mmseq.000837.22272.0021-WW2952-ABDNHC_03700@MYLDSAKKAELFEKYGKSVKDTGSPESQIALFTFRIAHLTEHLRQNKKDFATERSLKMLVGKRRRMLDYLIKVDIERYRAIIKELGIRR	.
.	GCA_002204455	KCOM2797	1	ABJICG_03325	NHRU01000013.1	28970	29239	-	mmseq.000837.22272.0021	persistent	30S ribosomal protein S15	.	30S ribosomal protein S15	GO:0003735,GO:0005737,GO:0005840,GO:0006412,GO:0019843	COG:COG0184,COG:J,KEGG:K02956,RefSeq:WP_004584741.1,SO:0001217,UniParc:UPI00001BEF9D,UniRef:UniRef100_B2RLH2,UniRef:UniRef50_B4S4T0,UniRef:UniRef90_B2RLH2		.	.	.	.	.	.	.	>mmseq.000837.22272.0021-KCOM2797-ABJICG_03325@MYLDSAKKAELFEKYGKSVKDTGSPESQIALFTFRIAHLTEHLRQNKKDFATERSLKMLVGKRRRMLDYLIKVDIERYRAIIKELGIRR	.
.	GCA_002529365	WW3102	1	ACILLP_04895	NSLO01000002.1	141526	141795	+	mmseq.000837.22272.0021	persistent	30S ribosomal protein S15	.	30S ribosomal protein S15	GO:0003735,GO:0005737,GO:0005840,GO:0006412,GO:0019843	COG:COG0184,COG:J,KEGG:K02956,RefSeq:WP_004584741.1,SO:0001217,UniParc:UPI00001BEF9D,UniRef:UniRef100_B2RLH2,UniRef:UniRef50_B4S4T0,UniRef:UniRef90_B2RLH2		.	.	.	.	.	.	.	>mmseq.000837.22272.0021-WW3102-ACILLP_04895@MYLDSAKKAELFEKYGKSVKDTGSPESQIALFTFRIAHLTEHLRQNKKDFATERSLKMLVGKRRRMLDYLIKVDIERYRAIIKELGIRR	.
.	GCA_023822445	W50_BE1	0.W50	AGAIJH_08070	CP092049.1	1843886	1844155	+	mmseq.000837.22272.0021	persistent	30S ribosomal protein S15	.	30S ribosomal protein S15	GO:0003735,GO:0005737,GO:0005840,GO:0006412,GO:0019843	COG:COG0184,COG:J,KEGG:K02956,RefSeq:WP_004584741.1,SO:0001217,UniParc:UPI00001BEF9D,UniRef:UniRef100_B2RLH2,UniRef:UniRef50_B4S4T0,UniRef:UniRef90_B2RLH2		.	.	.	.	.	.	.	>mmseq.000837.22272.0021-W50_BE1-AGAIJH_08070@MYLDSAKKAELFEKYGKSVKDTGSPESQIALFTFRIAHLTEHLRQNKKDFATERSLKMLVGKRRRMLDYLIKVDIERYRAIIKELGIRR	.
.	GCA_021406845	222	1	ALKNHL_09090	JAEMBR010000030.1	1013	1282	+	mmseq.000837.22272.0021	persistent	30S ribosomal protein S15	.	30S ribosomal protein S15	GO:0003735,GO:0005737,GO:0005840,GO:0006412,GO:0019843	COG:COG0184,COG:J,KEGG:K02956,RefSeq:WP_004584741.1,SO:0001217,UniParc:UPI00001BEF9D,UniRef:UniRef100_B2RLH2,UniRef:UniRef50_B4S4T0,UniRef:UniRef90_B2RLH2		.	.	.	.	.	.	.	>mmseq.000837.22272.0021-222-ALKNHL_09090@MYLDSAKKAELFEKYGKSVKDTGSPESQIALFTFRIAHLTEHLRQNKKDFATERSLKMLVGKRRRMLDYLIKVDIERYRAIIKELGIRR	.
.	GCA_000503975	SJD2	1	ALOHMM_08295	KI629927.1	30105	30374	-	mmseq.000837.22272.0021	persistent	30S ribosomal protein S15	.	30S ribosomal protein S15	GO:0003735,GO:0005737,GO:0005840,GO:0006412,GO:0019843	COG:COG0184,COG:J,KEGG:K02956,RefSeq:WP_004584741.1,SO:0001217,UniParc:UPI00001BEF9D,UniRef:UniRef100_B2RLH2,UniRef:UniRef50_B4S4T0,UniRef:UniRef90_B2RLH2		.	.	.	.	.	.	.	>mmseq.000837.22272.0021-SJD2-ALOHMM_08295@MYLDSAKKAELFEKYGKSVKDTGSPESQIALFTFRIAHLTEHLRQNKKDFATERSLKMLVGKRRRMLDYLIKVDIERYRAIIKELGIRR	.
.	GCA_002754055	KCOM2804	1	BAOJBJ_03600	CP024593.1	821043	821312	+	mmseq.000837.22272.0021	persistent	30S ribosomal protein S15	.	30S ribosomal protein S15	GO:0003735,GO:0005737,GO:0005840,GO:0006412,GO:0019843	COG:COG0184,COG:J,KEGG:K02956,RefSeq:WP_004584741.1,SO:0001217,UniParc:UPI00001BEF9D,UniRef:UniRef100_B2RLH2,UniRef:UniRef50_B4S4T0,UniRef:UniRef90_B2RLH2		.	.	.	.	.	.	.	>mmseq.000837.22272.0021-KCOM2804-BAOJBJ_03600@MYLDSAKKAELFEKYGKSVKDTGSPESQIALFTFRIAHLTEHLRQNKKDFATERSLKMLVGKRRRMLDYLIKVDIERYRAIIKELGIRR	.
.	GCA_023822465	W50_BR1	0.W50	BENLHK_08075	CP092050.1	1844159	1844428	+	mmseq.000837.22272.0021	persistent	30S ribosomal protein S15	.	30S ribosomal protein S15	GO:0003735,GO:0005737,GO:0005840,GO:0006412,GO:0019843	COG:COG0184,COG:J,KEGG:K02956,RefSeq:WP_004584741.1,SO:0001217,UniParc:UPI00001BEF9D,UniRef:UniRef100_B2RLH2,UniRef:UniRef50_B4S4T0,UniRef:UniRef90_B2RLH2		.	.	.	.	.	.	.	>mmseq.000837.22272.0021-W50_BR1-BENLHK_08075@MYLDSAKKAELFEKYGKSVKDTGSPESQIALFTFRIAHLTEHLRQNKKDFATERSLKMLVGKRRRMLDYLIKVDIERYRAIIKELGIRR	.
.	GCA_021406645	B158	1	BIBBAP_04265	JAEMBJ010000051.1	11963	12232	-	mmseq.000837.22272.0021	persistent	30S ribosomal protein S15	.	30S ribosomal protein S15	GO:0003735,GO:0005737,GO:0005840,GO:0006412,GO:0019843	COG:COG0184,COG:J,KEGG:K02956,RefSeq:WP_004584741.1,SO:0001217,UniParc:UPI00001BEF9D,UniRef:UniRef100_B2RLH2,UniRef:UniRef50_B4S4T0,UniRef:UniRef90_B2RLH2		.	.	.	.	.	.	.	>mmseq.000837.22272.0021-B158-BIBBAP_04265@MYLDSAKKAELFEKYGKSVKDTGSPESQIALFTFRIAHLTEHLRQNKKDFATERSLKMLVGKRRRMLDYLIKVDIERYRAIIKELGIRR	.
.	GCA_018141805	GMU202011	1	BPGMMO_08155	CP073348.1	1872676	1872945	+	mmseq.000837.22272.0021	persistent	30S ribosomal protein S15	.	30S ribosomal protein S15	GO:0003735,GO:0005737,GO:0005840,GO:0006412,GO:0019843	COG:COG0184,COG:J,KEGG:K02956,RefSeq:WP_004584741.1,SO:0001217,UniParc:UPI00001BEF9D,UniRef:UniRef100_B2RLH2,UniRef:UniRef50_B4S4T0,UniRef:UniRef90_B2RLH2		.	.	.	.	.	.	.	>mmseq.000837.22272.0021-GMU202011-BPGMMO_08155@MYLDSAKKAELFEKYGKSVKDTGSPESQIALFTFRIAHLTEHLRQNKKDFATERSLKMLVGKRRRMLDYLIKVDIERYRAIIKELGIRR	.
.	GCA_000010505	ATCC33277	0.ATCC33277	BPIAKI_08245	AP009380.1	1897422	1897691	+	mmseq.000837.22272.0021	persistent	30S ribosomal protein S15	.	30S ribosomal protein S15	GO:0003735,GO:0005737,GO:0005840,GO:0006412,GO:0019843	COG:COG0184,COG:J,KEGG:K02956,RefSeq:WP_004584741.1,SO:0001217,UniParc:UPI00001BEF9D,UniRef:UniRef100_B2RLH2,UniRef:UniRef50_B4S4T0,UniRef:UniRef90_B2RLH2		.	.	.	.	.	.	.	>mmseq.000837.22272.0021-ATCC33277-BPIAKI_08245@MYLDSAKKAELFEKYGKSVKDTGSPESQIALFTFRIAHLTEHLRQNKKDFATERSLKMLVGKRRRMLDYLIKVDIERYRAIIKELGIRR	.
.	GCA_900157285	13_1	1	CBJFEG_03415	FUGG01000012.1	85027	85296	-	mmseq.000837.22272.0021	persistent	30S ribosomal protein S15	.	30S ribosomal protein S15	GO:0003735,GO:0005737,GO:0005840,GO:0006412,GO:0019843	COG:COG0184,COG:J,KEGG:K02956,RefSeq:WP_004584741.1,SO:0001217,UniParc:UPI00001BEF9D,UniRef:UniRef100_B2RLH2,UniRef:UniRef50_B4S4T0,UniRef:UniRef90_B2RLH2		.	.	.	.	.	.	.	>mmseq.000837.22272.0021-13_1-CBJFEG_03415@MYLDSAKKAELFEKYGKSVKDTGSPESQIALFTFRIAHLTEHLRQNKKDFATERSLKMLVGKRRRMLDYLIKVDIERYRAIIKELGIRR	.
.	GCA_900157295	11A	1	CBNBBD_08250	FUFE01000026.1	38854	39123	+	mmseq.000837.22272.0021	persistent	30S ribosomal protein S15	.	30S ribosomal protein S15	GO:0003735,GO:0005737,GO:0005840,GO:0006412,GO:0019843	COG:COG0184,COG:J,KEGG:K02956,RefSeq:WP_004584741.1,SO:0001217,UniParc:UPI00001BEF9D,UniRef:UniRef100_B2RLH2,UniRef:UniRef50_B4S4T0,UniRef:UniRef90_B2RLH2		.	.	.	.	.	.	.	>mmseq.000837.22272.0021-11A-CBNBBD_08250@MYLDSAKKAELFEKYGKSVKDTGSPESQIALFTFRIAHLTEHLRQNKKDFATERSLKMLVGKRRRMLDYLIKVDIERYRAIIKELGIRR	.
.	GCA_001274615	AJW4	1	CELAOB_07920	CP011996.1	1819376	1819645	+	mmseq.000837.22272.0021	persistent	30S ribosomal protein S15	.	30S ribosomal protein S15	GO:0003735,GO:0005737,GO:0005840,GO:0006412,GO:0019843	COG:COG0184,COG:J,KEGG:K02956,RefSeq:WP_004584741.1,SO:0001217,UniParc:UPI00001BEF9D,UniRef:UniRef100_B2RLH2,UniRef:UniRef50_B4S4T0,UniRef:UniRef90_B2RLH2		.	.	.	.	.	.	.	>mmseq.000837.22272.0021-AJW4-CELAOB_07920@MYLDSAKKAELFEKYGKSVKDTGSPESQIALFTFRIAHLTEHLRQNKKDFATERSLKMLVGKRRRMLDYLIKVDIERYRAIIKELGIRR	.
.	GCA_900157255	ATCC49417	0.ATCC49417	CELFKG_06880	FUFH01000014.1	30463	30732	-	mmseq.000837.22272.0021	persistent	30S ribosomal protein S15	.	30S ribosomal protein S15	GO:0003735,GO:0005737,GO:0005840,GO:0006412,GO:0019843	COG:COG0184,COG:J,KEGG:K02956,RefSeq:WP_004584741.1,SO:0001217,UniParc:UPI00001BEF9D,UniRef:UniRef100_B2RLH2,UniRef:UniRef50_B4S4T0,UniRef:UniRef90_B2RLH2		.	.	.	.	.	.	.	>mmseq.000837.22272.0021-ATCC49417-CELFKG_06880@MYLDSAKKAELFEKYGKSVKDTGSPESQIALFTFRIAHLTEHLRQNKKDFATERSLKMLVGKRRRMLDYLIKVDIERYRAIIKELGIRR	.
.	GCA_001553795	MP4_504	1	CHHLLH_08440	LOEL01000050.1	12577	12846	-	mmseq.000837.22272.0021	persistent	30S ribosomal protein S15	.	30S ribosomal protein S15	GO:0003735,GO:0005737,GO:0005840,GO:0006412,GO:0019843	COG:COG0184,COG:J,KEGG:K02956,RefSeq:WP_004584741.1,SO:0001217,UniParc:UPI00001BEF9D,UniRef:UniRef100_B2RLH2,UniRef:UniRef50_B4S4T0,UniRef:UniRef90_B2RLH2		.	.	.	.	.	.	.	>mmseq.000837.22272.0021-MP4_504-CHHLLH_08440@MYLDSAKKAELFEKYGKSVKDTGSPESQIALFTFRIAHLTEHLRQNKKDFATERSLKMLVGKRRRMLDYLIKVDIERYRAIIKELGIRR	.
.	GCA_002529285	WW2931	1	CPDFBG_00645	NSLR01000012.1	32127	32396	+	mmseq.000837.22272.0021	persistent	30S ribosomal protein S15	.	30S ribosomal protein S15	GO:0003735,GO:0005737,GO:0005840,GO:0006412,GO:0019843	COG:COG0184,COG:J,KEGG:K02956,RefSeq:WP_004584741.1,SO:0001217,UniParc:UPI00001BEF9D,UniRef:UniRef100_B2RLH2,UniRef:UniRef50_B4S4T0,UniRef:UniRef90_B2RLH2		.	.	.	.	.	.	.	>mmseq.000837.22272.0021-WW2931-CPDFBG_00645@MYLDSAKKAELFEKYGKSVKDTGSPESQIALFTFRIAHLTEHLRQNKKDFATERSLKMLVGKRRRMLDYLIKVDIERYRAIIKELGIRR	.
.	GCA_021406785	1436	1	DBINCG_07360	JAEMBQ010000077.1	7438	7707	-	mmseq.000837.22272.0021	persistent	30S ribosomal protein S15	.	30S ribosomal protein S15	GO:0003735,GO:0005737,GO:0005840,GO:0006412,GO:0019843	COG:COG0184,COG:J,KEGG:K02956,RefSeq:WP_004584741.1,SO:0001217,UniParc:UPI00001BEF9D,UniRef:UniRef100_B2RLH2,UniRef:UniRef50_B4S4T0,UniRef:UniRef90_B2RLH2		.	.	.	.	.	.	.	>mmseq.000837.22272.0021-1436-DBINCG_07360@MYLDSAKKAELFEKYGKSVKDTGSPESQIALFTFRIAHLTEHLRQNKKDFATERSLKMLVGKRRRMLDYLIKVDIERYRAIIKELGIRR	.
.	GCA_021406795	D83T3	1	DBKMMK_02310	JAEMBP010000010.1	11768	12037	-	mmseq.000837.22272.0021	persistent	30S ribosomal protein S15	.	30S ribosomal protein S15	GO:0003735,GO:0005737,GO:0005840,GO:0006412,GO:0019843	COG:COG0184,COG:J,KEGG:K02956,RefSeq:WP_004584741.1,SO:0001217,UniParc:UPI00001BEF9D,UniRef:UniRef100_B2RLH2,UniRef:UniRef50_B4S4T0,UniRef:UniRef90_B2RLH2		.	.	.	.	.	.	.	>mmseq.000837.22272.0021-D83T3-DBKMMK_02310@MYLDSAKKAELFEKYGKSVKDTGSPESQIALFTFRIAHLTEHLRQNKKDFATERSLKMLVGKRRRMLDYLIKVDIERYRAIIKELGIRR	.
.	GCA_018141765	LyG_1	1	DDLCJE_01715	CP073349.1	376881	377150	+	mmseq.000837.22272.0021	persistent	30S ribosomal protein S15	.	30S ribosomal protein S15	GO:0003735,GO:0005737,GO:0005840,GO:0006412,GO:0019843	COG:COG0184,COG:J,KEGG:K02956,RefSeq:WP_004584741.1,SO:0001217,UniParc:UPI00001BEF9D,UniRef:UniRef100_B2RLH2,UniRef:UniRef50_B4S4T0,UniRef:UniRef90_B2RLH2		.	.	.	.	.	.	.	>mmseq.000837.22272.0021-LyG_1-DDLCJE_01715@MYLDSAKKAELFEKYGKSVKDTGSPESQIALFTFRIAHLTEHLRQNKKDFATERSLKMLVGKRRRMLDYLIKVDIERYRAIIKELGIRR	.
.	GCA_002529425	WW2096	1	DEBNHJ_06205	NSLX01000003.1	141904	142173	+	mmseq.000837.22272.0021	persistent	30S ribosomal protein S15	.	30S ribosomal protein S15	GO:0003735,GO:0005737,GO:0005840,GO:0006412,GO:0019843	COG:COG0184,COG:J,KEGG:K02956,RefSeq:WP_097652165.1,SO:0001217,UniParc:UPI000BE716C8,UniRef:UniRef100_UPI000BE716C8,UniRef:UniRef50_B4S4T0,UniRef:UniRef90_B2RLH2		.	.	.	.	.	.	.	>mmseq.000837.22272.0021-WW2096-DEBNHJ_06205@MYLDSAKKAELFEKYGKSVKDTGSPESQIALFTFRIAHLTEHLRQNKKDFATERSLKILVGKRRRMLDYLIKVDIERYRAIIKELGIRR	.
.	GCA_021406745	B42	1	DFHDII_08935	JAEMBK010000073.1	1568	1837	+	mmseq.000837.22272.0021	persistent	30S ribosomal protein S15	.	30S ribosomal protein S15	GO:0003735,GO:0005737,GO:0005840,GO:0006412,GO:0019843	COG:COG0184,COG:J,KEGG:K02956,RefSeq:WP_004584741.1,SO:0001217,UniParc:UPI00001BEF9D,UniRef:UniRef100_B2RLH2,UniRef:UniRef50_B4S4T0,UniRef:UniRef90_B2RLH2		.	.	.	.	.	.	.	>mmseq.000837.22272.0021-B42-DFHDII_08935@MYLDSAKKAELFEKYGKSVKDTGSPESQIALFTFRIAHLTEHLRQNKKDFATERSLKMLVGKRRRMLDYLIKVDIERYRAIIKELGIRR	.
.	GCA_000739415	HG66	1	DKAHGB_10430	CP007756.1	2395321	2395590	+	mmseq.000837.22272.0021	persistent	30S ribosomal protein S15	.	30S ribosomal protein S15	GO:0003735,GO:0005737,GO:0005840,GO:0006412,GO:0019843	COG:COG0184,COG:J,KEGG:K02956,RefSeq:WP_004584741.1,SO:0001217,UniParc:UPI00001BEF9D,UniRef:UniRef100_B2RLH2,UniRef:UniRef50_B4S4T0,UniRef:UniRef90_B2RLH2		.	.	.	.	.	.	.	>mmseq.000837.22272.0021-HG66-DKAHGB_10430@MYLDSAKKAELFEKYGKSVKDTGSPESQIALFTFRIAHLTEHLRQNKKDFATERSLKMLVGKRRRMLDYLIKVDIERYRAIIKELGIRR	.
.	GCA_002208045	SJD12	1	DLMHKF_07855	KZ254031.1	504	773	+	mmseq.000837.22272.0021	persistent	30S ribosomal protein S15	.	30S ribosomal protein S15	GO:0003735,GO:0005737,GO:0005840,GO:0006412,GO:0019843	COG:COG0184,COG:J,KEGG:K02956,RefSeq:WP_004584741.1,SO:0001217,UniParc:UPI00001BEF9D,UniRef:UniRef100_B2RLH2,UniRef:UniRef50_B4S4T0,UniRef:UniRef90_B2RLH2		.	.	.	.	.	.	.	>mmseq.000837.22272.0021-SJD12-DLMHKF_07855@MYLDSAKKAELFEKYGKSVKDTGSPESQIALFTFRIAHLTEHLRQNKKDFATERSLKMLVGKRRRMLDYLIKVDIERYRAIIKELGIRR	.
.	GCA_000270225	TDC60	0.TDC60	EBIEGD_06295	AP012203.1	1424537	1424806	-	mmseq.000837.22272.0021	persistent	30S ribosomal protein S15	.	30S ribosomal protein S15	GO:0003735,GO:0005737,GO:0005840,GO:0006412,GO:0019843	COG:COG0184,COG:J,KEGG:K02956,RefSeq:WP_004584741.1,SO:0001217,UniParc:UPI00001BEF9D,UniRef:UniRef100_B2RLH2,UniRef:UniRef50_B4S4T0,UniRef:UniRef90_B2RLH2		.	.	.	.	.	.	.	>mmseq.000837.22272.0021-TDC60-EBIEGD_06295@MYLDSAKKAELFEKYGKSVKDTGSPESQIALFTFRIAHLTEHLRQNKKDFATERSLKMLVGKRRRMLDYLIKVDIERYRAIIKELGIRR	.
.	GCA_900157235	SU60	1	EBNECJ_00290	FUFI01000052.1	31830	32099	+	mmseq.000837.22272.0021	persistent	30S ribosomal protein S15	.	30S ribosomal protein S15	GO:0003735,GO:0005737,GO:0005840,GO:0006412,GO:0019843	COG:COG0184,COG:J,KEGG:K02956,RefSeq:WP_004584741.1,SO:0001217,UniParc:UPI00001BEF9D,UniRef:UniRef100_B2RLH2,UniRef:UniRef50_B4S4T0,UniRef:UniRef90_B2RLH2		.	.	.	.	.	.	.	>mmseq.000837.22272.0021-SU60-EBNECJ_00290@MYLDSAKKAELFEKYGKSVKDTGSPESQIALFTFRIAHLTEHLRQNKKDFATERSLKMLVGKRRRMLDYLIKVDIERYRAIIKELGIRR	.
.	GCA_021406705	TV14	1	ECNGJM_00765	JAEMBM010000049.1	11967	12236	-	mmseq.000837.22272.0021	persistent	30S ribosomal protein S15	.	30S ribosomal protein S15	GO:0003735,GO:0005737,GO:0005840,GO:0006412,GO:0019843	COG:COG0184,COG:J,KEGG:K02956,RefSeq:WP_004584741.1,SO:0001217,UniParc:UPI00001BEF9D,UniRef:UniRef100_B2RLH2,UniRef:UniRef50_B4S4T0,UniRef:UniRef90_B2RLH2		.	.	.	.	.	.	.	>mmseq.000837.22272.0021-TV14-ECNGJM_00765@MYLDSAKKAELFEKYGKSVKDTGSPESQIALFTFRIAHLTEHLRQNKKDFATERSLKMLVGKRRRMLDYLIKVDIERYRAIIKELGIRR	.
.	GCA_900157215	3_3	1	EDJJEK_03725	FUFB01000061.1	28535	28804	-	mmseq.000837.22272.0021	persistent	30S ribosomal protein S15	.	30S ribosomal protein S15	GO:0003735,GO:0005737,GO:0005840,GO:0006412,GO:0019843	COG:COG0184,COG:J,KEGG:K02956,RefSeq:WP_004584741.1,SO:0001217,UniParc:UPI00001BEF9D,UniRef:UniRef100_B2RLH2,UniRef:UniRef50_B4S4T0,UniRef:UniRef90_B2RLH2		.	.	.	.	.	.	.	>mmseq.000837.22272.0021-3_3-EDJJEK_03725@MYLDSAKKAELFEKYGKSVKDTGSPESQIALFTFRIAHLTEHLRQNKKDFATERSLKMLVGKRRRMLDYLIKVDIERYRAIIKELGIRR	.
.	GCA_002753935	KCOM3131	1	EEHLOA_02670	CP024596.1	652932	653201	+	mmseq.000837.22272.0021	persistent	30S ribosomal protein S15	.	30S ribosomal protein S15	GO:0003735,GO:0005737,GO:0005840,GO:0006412,GO:0019843	COG:COG0184,COG:J,KEGG:K02956,RefSeq:WP_004584741.1,SO:0001217,UniParc:UPI00001BEF9D,UniRef:UniRef100_B2RLH2,UniRef:UniRef50_B4S4T0,UniRef:UniRef90_B2RLH2		.	.	.	.	.	.	.	>mmseq.000837.22272.0021-KCOM3131-EEHLOA_02670@MYLDSAKKAELFEKYGKSVKDTGSPESQIALFTFRIAHLTEHLRQNKKDFATERSLKMLVGKRRRMLDYLIKVDIERYRAIIKELGIRR	.
.	GCA_002892555	TDC60	1	EGHGLF_08305	CP025931.1	1897488	1897757	-	mmseq.000837.22272.0021	persistent	30S ribosomal protein S15	.	30S ribosomal protein S15	GO:0003735,GO:0005737,GO:0005840,GO:0006412,GO:0019843	COG:COG0184,COG:J,KEGG:K02956,RefSeq:WP_004584741.1,SO:0001217,UniParc:UPI00001BEF9D,UniRef:UniRef100_B2RLH2,UniRef:UniRef50_B4S4T0,UniRef:UniRef90_B2RLH2		.	.	.	.	.	.	.	>mmseq.000837.22272.0021-TDC60-EGHGLF_08305@MYLDSAKKAELFEKYGKSVKDTGSPESQIALFTFRIAHLTEHLRQNKKDFATERSLKMLVGKRRRMLDYLIKVDIERYRAIIKELGIRR	.
.	GCA_002754115	KCOM2796	1	EIGBFJ_02175	CP024597.1	510886	511155	+	mmseq.000837.22272.0021	persistent	30S ribosomal protein S15	.	30S ribosomal protein S15	GO:0003735,GO:0005737,GO:0005840,GO:0006412,GO:0019843	COG:COG0184,COG:J,KEGG:K02956,RefSeq:WP_004584741.1,SO:0001217,UniParc:UPI00001BEF9D,UniRef:UniRef100_B2RLH2,UniRef:UniRef50_B4S4T0,UniRef:UniRef90_B2RLH2		.	.	.	.	.	.	.	>mmseq.000837.22272.0021-KCOM2796-EIGBFJ_02175@MYLDSAKKAELFEKYGKSVKDTGSPESQIALFTFRIAHLTEHLRQNKKDFATERSLKMLVGKRRRMLDYLIKVDIERYRAIIKELGIRR	.
.	GCA_002753955	KCOM2799	1	EJDCDG_05570	CP024601.1	1238710	1238979	+	mmseq.000837.22272.0021	persistent	30S ribosomal protein S15	.	30S ribosomal protein S15	GO:0003735,GO:0005737,GO:0005840,GO:0006412,GO:0019843	COG:COG0184,COG:J,KEGG:K02956,RefSeq:WP_004584741.1,SO:0001217,UniParc:UPI00001BEF9D,UniRef:UniRef100_B2RLH2,UniRef:UniRef50_B4S4T0,UniRef:UniRef90_B2RLH2		.	.	.	.	.	.	.	>mmseq.000837.22272.0021-KCOM2799-EJDCDG_05570@MYLDSAKKAELFEKYGKSVKDTGSPESQIALFTFRIAHLTEHLRQNKKDFATERSLKMLVGKRRRMLDYLIKVDIERYRAIIKELGIRR	.
.	GCA_021406725	Kyudai_3	1	EKGNAF_05175	JAEMBO010000023.1	1370	1639	+	mmseq.000837.22272.0021	persistent	30S ribosomal protein S15	.	30S ribosomal protein S15	GO:0003735,GO:0005737,GO:0005840,GO:0006412,GO:0019843	COG:COG0184,COG:J,KEGG:K02956,RefSeq:WP_004584741.1,SO:0001217,UniParc:UPI00001BEF9D,UniRef:UniRef100_B2RLH2,UniRef:UniRef50_B4S4T0,UniRef:UniRef90_B2RLH2		.	.	.	.	.	.	.	>mmseq.000837.22272.0021-Kyudai_3-EKGNAF_05175@MYLDSAKKAELFEKYGKSVKDTGSPESQIALFTFRIAHLTEHLRQNKKDFATERSLKMLVGKRRRMLDYLIKVDIERYRAIIKELGIRR	.
.	GCA_001263815	A7436	1	EMNIEE_08190	CP011995.1	1866460	1866729	+	mmseq.000837.22272.0021	persistent	30S ribosomal protein S15	.	30S ribosomal protein S15	GO:0003735,GO:0005737,GO:0005840,GO:0006412,GO:0019843	COG:COG0184,COG:J,KEGG:K02956,RefSeq:WP_004584741.1,SO:0001217,UniParc:UPI00001BEF9D,UniRef:UniRef100_B2RLH2,UniRef:UniRef50_B4S4T0,UniRef:UniRef90_B2RLH2		.	.	.	.	.	.	.	>mmseq.000837.22272.0021-A7436-EMNIEE_08190@MYLDSAKKAELFEKYGKSVKDTGSPESQIALFTFRIAHLTEHLRQNKKDFATERSLKMLVGKRRRMLDYLIKVDIERYRAIIKELGIRR	.
.	GCA_002206065	SJD5	1	EONHNM_01725	ASYN01000046.1	545	814	+	mmseq.000837.22272.0021	persistent	30S ribosomal protein S15	.	30S ribosomal protein S15	GO:0003735,GO:0005737,GO:0005840,GO:0006412,GO:0019843	COG:COG0184,COG:J,KEGG:K02956,RefSeq:WP_004584741.1,SO:0001217,UniParc:UPI00001BEF9D,UniRef:UniRef100_B2RLH2,UniRef:UniRef50_B4S4T0,UniRef:UniRef90_B2RLH2		.	.	.	.	.	.	.	>mmseq.000837.22272.0021-SJD5-EONHNM_01725@MYLDSAKKAELFEKYGKSVKDTGSPESQIALFTFRIAHLTEHLRQNKKDFATERSLKMLVGKRRRMLDYLIKVDIERYRAIIKELGIRR	.
.	GCA_021406685	1439	1	FAOOGE_05370	JAEMBL010000053.1	11816	12085	-	mmseq.000837.22272.0021	persistent	30S ribosomal protein S15	.	30S ribosomal protein S15	GO:0003735,GO:0005737,GO:0005840,GO:0006412,GO:0019843	COG:COG0184,COG:J,KEGG:K02956,RefSeq:WP_004584741.1,SO:0001217,UniParc:UPI00001BEF9D,UniRef:UniRef100_B2RLH2,UniRef:UniRef50_B4S4T0,UniRef:UniRef90_B2RLH2		.	.	.	.	.	.	.	>mmseq.000837.22272.0021-1439-FAOOGE_05370@MYLDSAKKAELFEKYGKSVKDTGSPESQIALFTFRIAHLTEHLRQNKKDFATERSLKMLVGKRRRMLDYLIKVDIERYRAIIKELGIRR	.
.	GCA_002529185	WW2866	1	FBOPMI_04275	NSLV01000028.1	584	853	+	mmseq.000837.22272.0021	persistent	30S ribosomal protein S15	.	30S ribosomal protein S15	GO:0003735,GO:0005737,GO:0005840,GO:0006412,GO:0019843	COG:COG0184,COG:J,KEGG:K02956,RefSeq:WP_004584741.1,SO:0001217,UniParc:UPI00001BEF9D,UniRef:UniRef100_B2RLH2,UniRef:UniRef50_B4S4T0,UniRef:UniRef90_B2RLH2		.	.	.	.	.	.	.	>mmseq.000837.22272.0021-WW2866-FBOPMI_04275@MYLDSAKKAELFEKYGKSVKDTGSPESQIALFTFRIAHLTEHLRQNKKDFATERSLKMLVGKRRRMLDYLIKVDIERYRAIIKELGIRR	.
.	GCA_002753975	KCOM2801	1	FFHFOF_02785	CP024600.1	634937	635206	-	mmseq.000837.22272.0021	persistent	30S ribosomal protein S15	.	30S ribosomal protein S15	GO:0003735,GO:0005737,GO:0005840,GO:0006412,GO:0019843	COG:COG0184,COG:J,KEGG:K02956,RefSeq:WP_004584741.1,SO:0001217,UniParc:UPI00001BEF9D,UniRef:UniRef100_B2RLH2,UniRef:UniRef50_B4S4T0,UniRef:UniRef90_B2RLH2		.	.	.	.	.	.	.	>mmseq.000837.22272.0021-KCOM2801-FFHFOF_02785@MYLDSAKKAELFEKYGKSVKDTGSPESQIALFTFRIAHLTEHLRQNKKDFATERSLKMLVGKRRRMLDYLIKVDIERYRAIIKELGIRR	.
.	GCA_001297745	Ando	1	FHNEMO_06210	BCBV01000064.1	40246	40515	-	mmseq.000837.22272.0021	persistent	30S ribosomal protein S15	.	30S ribosomal protein S15	GO:0003735,GO:0005737,GO:0005840,GO:0006412,GO:0019843	COG:COG0184,COG:J,KEGG:K02956,RefSeq:WP_004584741.1,SO:0001217,UniParc:UPI00001BEF9D,UniRef:UniRef100_B2RLH2,UniRef:UniRef50_B4S4T0,UniRef:UniRef90_B2RLH2		.	.	.	.	.	.	.	>mmseq.000837.22272.0021-Ando-FHNEMO_06210@MYLDSAKKAELFEKYGKSVKDTGSPESQIALFTFRIAHLTEHLRQNKKDFATERSLKMLVGKRRRMLDYLIKVDIERYRAIIKELGIRR	.
.	GCA_000007585	W83	0.W83	FKAIPG_08085	AE015924.1	1845325	1845594	+	mmseq.000837.22272.0021	persistent	30S ribosomal protein S15	.	30S ribosomal protein S15	GO:0003735,GO:0005737,GO:0005840,GO:0006412,GO:0019843	COG:COG0184,COG:J,KEGG:K02956,RefSeq:WP_004584741.1,SO:0001217,UniParc:UPI00001BEF9D,UniRef:UniRef100_B2RLH2,UniRef:UniRef50_B4S4T0,UniRef:UniRef90_B2RLH2		.	.	.	.	.	.	.	>mmseq.000837.22272.0021-W83-FKAIPG_08085@MYLDSAKKAELFEKYGKSVKDTGSPESQIALFTFRIAHLTEHLRQNKKDFATERSLKMLVGKRRRMLDYLIKVDIERYRAIIKELGIRR	.
.	GCA_002754015	KCOM2802	1	GHBHDG_07655	CP024591.1	1747147	1747416	-	mmseq.000837.22272.0021	persistent	30S ribosomal protein S15	.	30S ribosomal protein S15	GO:0003735,GO:0005737,GO:0005840,GO:0006412,GO:0019843	COG:COG0184,COG:J,KEGG:K02956,RefSeq:WP_004584741.1,SO:0001217,UniParc:UPI00001BEF9D,UniRef:UniRef100_B2RLH2,UniRef:UniRef50_B4S4T0,UniRef:UniRef90_B2RLH2		.	.	.	.	.	.	.	>mmseq.000837.22272.0021-KCOM2802-GHBHDG_07655@MYLDSAKKAELFEKYGKSVKDTGSPESQIALFTFRIAHLTEHLRQNKKDFATERSLKMLVGKRRRMLDYLIKVDIERYRAIIKELGIRR	.
.	GCA_900157225	7BTORR	1	GHFIEJ_07340	FUFD01000026.1	80389	80658	+	mmseq.000837.22272.0021	persistent	30S ribosomal protein S15	.	30S ribosomal protein S15	GO:0003735,GO:0005737,GO:0005840,GO:0006412,GO:0019843	COG:COG0184,COG:J,KEGG:K02956,RefSeq:WP_004584741.1,SO:0001217,UniParc:UPI00001BEF9D,UniRef:UniRef100_B2RLH2,UniRef:UniRef50_B4S4T0,UniRef:UniRef90_B2RLH2		.	.	.	.	.	.	.	>mmseq.000837.22272.0021-7BTORR-GHFIEJ_07340@MYLDSAKKAELFEKYGKSVKDTGSPESQIALFTFRIAHLTEHLRQNKKDFATERSLKMLVGKRRRMLDYLIKVDIERYRAIIKELGIRR	.
.	GCA_900157275	84_3	1	GKIMDO_05900	FUFG01000012.1	962	1231	+	mmseq.000837.22272.0021	persistent	30S ribosomal protein S15	.	30S ribosomal protein S15	GO:0003735,GO:0005737,GO:0005840,GO:0006412,GO:0019843	COG:COG0184,COG:J,KEGG:K02956,RefSeq:WP_004584741.1,SO:0001217,UniParc:UPI00001BEF9D,UniRef:UniRef100_B2RLH2,UniRef:UniRef50_B4S4T0,UniRef:UniRef90_B2RLH2		.	.	.	.	.	.	.	>mmseq.000837.22272.0021-84_3-GKIMDO_05900@MYLDSAKKAELFEKYGKSVKDTGSPESQIALFTFRIAHLTEHLRQNKKDFATERSLKMLVGKRRRMLDYLIKVDIERYRAIIKELGIRR	.
.	GCA_002754135	KCOM2798	1	GKKCCH_06360	CP024598.1	1408923	1409192	-	mmseq.000837.22272.0021	persistent	30S ribosomal protein S15	.	30S ribosomal protein S15	GO:0003735,GO:0005737,GO:0005840,GO:0006412,GO:0019843	COG:COG0184,COG:J,KEGG:K02956,RefSeq:WP_004584741.1,SO:0001217,UniParc:UPI00001BEF9D,UniRef:UniRef100_B2RLH2,UniRef:UniRef50_B4S4T0,UniRef:UniRef90_B2RLH2		.	.	.	.	.	.	.	>mmseq.000837.22272.0021-KCOM2798-GKKCCH_06360@MYLDSAKKAELFEKYGKSVKDTGSPESQIALFTFRIAHLTEHLRQNKKDFATERSLKMLVGKRRRMLDYLIKVDIERYRAIIKELGIRR	.
.	GCA_002529125	WW5127	1	HAJPHA_04365	NSLL01000025.1	678	947	+	mmseq.000837.22272.0021	persistent	30S ribosomal protein S15	.	30S ribosomal protein S15	GO:0003735,GO:0005737,GO:0005840,GO:0006412,GO:0019843	COG:COG0184,COG:J,KEGG:K02956,RefSeq:WP_004584741.1,SO:0001217,UniParc:UPI00001BEF9D,UniRef:UniRef100_B2RLH2,UniRef:UniRef50_B4S4T0,UniRef:UniRef90_B2RLH2		.	.	.	.	.	.	.	>mmseq.000837.22272.0021-WW5127-HAJPHA_04365@MYLDSAKKAELFEKYGKSVKDTGSPESQIALFTFRIAHLTEHLRQNKKDFATERSLKMLVGKRRRMLDYLIKVDIERYRAIIKELGIRR	.
.	GCA_002892595	W83	1	HCNEGF_08085	CP025932.1	1845324	1845593	+	mmseq.000837.22272.0021	persistent	30S ribosomal protein S15	.	30S ribosomal protein S15	GO:0003735,GO:0005737,GO:0005840,GO:0006412,GO:0019843	COG:COG0184,COG:J,KEGG:K02956,RefSeq:WP_004584741.1,SO:0001217,UniParc:UPI00001BEF9D,UniRef:UniRef100_B2RLH2,UniRef:UniRef50_B4S4T0,UniRef:UniRef90_B2RLH2		.	.	.	.	.	.	.	>mmseq.000837.22272.0021-W83-HCNEGF_08085@MYLDSAKKAELFEKYGKSVKDTGSPESQIALFTFRIAHLTEHLRQNKKDFATERSLKMLVGKRRRMLDYLIKVDIERYRAIIKELGIRR	.
.	GCA_002529145	WW3039	1	HHICDL_04270	NSLN01000028.1	584	853	+	mmseq.000837.22272.0021	persistent	30S ribosomal protein S15	.	30S ribosomal protein S15	GO:0003735,GO:0005737,GO:0005840,GO:0006412,GO:0019843	COG:COG0184,COG:J,KEGG:K02956,RefSeq:WP_004584741.1,SO:0001217,UniParc:UPI00001BEF9D,UniRef:UniRef100_B2RLH2,UniRef:UniRef50_B4S4T0,UniRef:UniRef90_B2RLH2		.	.	.	.	.	.	.	>mmseq.000837.22272.0021-WW3039-HHICDL_04270@MYLDSAKKAELFEKYGKSVKDTGSPESQIALFTFRIAHLTEHLRQNKKDFATERSLKMLVGKRRRMLDYLIKVDIERYRAIIKELGIRR	.
.	GCA_002754075	KCOM2805	1	HKBPCJ_09765	CP024594.1	2220680	2220949	+	mmseq.000837.22272.0021	persistent	30S ribosomal protein S15	.	30S ribosomal protein S15	GO:0003735,GO:0005737,GO:0005840,GO:0006412,GO:0019843	COG:COG0184,COG:J,KEGG:K02956,RefSeq:WP_004584741.1,SO:0001217,UniParc:UPI00001BEF9D,UniRef:UniRef100_B2RLH2,UniRef:UniRef50_B4S4T0,UniRef:UniRef90_B2RLH2		.	.	.	.	.	.	.	>mmseq.000837.22272.0021-KCOM2805-HKBPCJ_09765@MYLDSAKKAELFEKYGKSVKDTGSPESQIALFTFRIAHLTEHLRQNKKDFATERSLKMLVGKRRRMLDYLIKVDIERYRAIIKELGIRR	.
.	GCA_001314265	381	1	HKPNAE_08410	CP012889.1	1921406	1921675	+	mmseq.000837.22272.0021	persistent	30S ribosomal protein S15	.	30S ribosomal protein S15	GO:0003735,GO:0005737,GO:0005840,GO:0006412,GO:0019843	COG:COG0184,COG:J,KEGG:K02956,RefSeq:WP_004584741.1,SO:0001217,UniParc:UPI00001BEF9D,UniRef:UniRef100_B2RLH2,UniRef:UniRef50_B4S4T0,UniRef:UniRef90_B2RLH2		.	.	.	.	.	.	.	>mmseq.000837.22272.0021-381-HKPNAE_08410@MYLDSAKKAELFEKYGKSVKDTGSPESQIALFTFRIAHLTEHLRQNKKDFATERSLKMLVGKRRRMLDYLIKVDIERYRAIIKELGIRR	.
.	GCA_002529215	WW2881	1	HLMMNC_09455	NSLU01000079.1	2244	2513	-	mmseq.000837.22272.0021	persistent	30S ribosomal protein S15	.	30S ribosomal protein S15	GO:0003735,GO:0005737,GO:0005840,GO:0006412,GO:0019843	COG:COG0184,COG:J,KEGG:K02956,RefSeq:WP_004584741.1,SO:0001217,UniParc:UPI00001BEF9D,UniRef:UniRef100_B2RLH2,UniRef:UniRef50_B4S4T0,UniRef:UniRef90_B2RLH2		.	.	.	.	.	.	.	>mmseq.000837.22272.0021-WW2881-HLMMNC_09455@MYLDSAKKAELFEKYGKSVKDTGSPESQIALFTFRIAHLTEHLRQNKKDFATERSLKMLVGKRRRMLDYLIKVDIERYRAIIKELGIRR	.
.	GCA_023822425	W50	1	HPGNOF_08100	CP092048.1	1845505	1845774	+	mmseq.000837.22272.0021	persistent	30S ribosomal protein S15	.	30S ribosomal protein S15	GO:0003735,GO:0005737,GO:0005840,GO:0006412,GO:0019843	COG:COG0184,COG:J,KEGG:K02956,RefSeq:WP_004584741.1,SO:0001217,UniParc:UPI00001BEF9D,UniRef:UniRef100_B2RLH2,UniRef:UniRef50_B4S4T0,UniRef:UniRef90_B2RLH2		.	.	.	.	.	.	.	>mmseq.000837.22272.0021-W50-HPGNOF_08100@MYLDSAKKAELFEKYGKSVKDTGSPESQIALFTFRIAHLTEHLRQNKKDFATERSLKMLVGKRRRMLDYLIKVDIERYRAIIKELGIRR	.
.	GCA_003862255	381OKJP	1	IBHOBD_05285	QPGS01000029.1	30245	30514	-	mmseq.000837.22272.0021	persistent	30S ribosomal protein S15	.	30S ribosomal protein S15	GO:0003735,GO:0005737,GO:0005840,GO:0006412,GO:0019843	COG:COG0184,COG:J,KEGG:K02956,RefSeq:WP_004584741.1,SO:0001217,UniParc:UPI00001BEF9D,UniRef:UniRef100_B2RLH2,UniRef:UniRef50_B4S4T0,UniRef:UniRef90_B2RLH2		.	.	.	.	.	.	.	>mmseq.000837.22272.0021-381OKJP-IBHOBD_05285@MYLDSAKKAELFEKYGKSVKDTGSPESQIALFTFRIAHLTEHLRQNKKDFATERSLKMLVGKRRRMLDYLIKVDIERYRAIIKELGIRR	.
.	GCA_000380305	JCVISC001	1	IENACH_06325	CM001843.1	1373089	1373358	-	mmseq.000837.22272.0021	persistent	30S ribosomal protein S15	.	30S ribosomal protein S15	GO:0003735,GO:0005737,GO:0005840,GO:0006412,GO:0019843	COG:COG0184,COG:J,KEGG:K02956,RefSeq:WP_004584741.1,SO:0001217,UniParc:UPI00001BEF9D,UniRef:UniRef100_B2RLH2,UniRef:UniRef50_B4S4T0,UniRef:UniRef90_B2RLH2		.	.	.	.	.	.	.	>mmseq.000837.22272.0021-JCVISC001-IENACH_06325@MYLDSAKKAELFEKYGKSVKDTGSPESQIALFTFRIAHLTEHLRQNKKDFATERSLKMLVGKRRRMLDYLIKVDIERYRAIIKELGIRR	.
.	GCA_001444325	A7A1_28	1	IHNDJA_08065	CP013131.1	1818591	1818860	+	mmseq.000837.22272.0021	persistent	30S ribosomal protein S15	.	30S ribosomal protein S15	GO:0003735,GO:0005737,GO:0005840,GO:0006412,GO:0019843	COG:COG0184,COG:J,KEGG:K02956,RefSeq:WP_004584741.1,SO:0001217,UniParc:UPI00001BEF9D,UniRef:UniRef100_B2RLH2,UniRef:UniRef50_B4S4T0,UniRef:UniRef90_B2RLH2		.	.	.	.	.	.	.	>mmseq.000837.22272.0021-A7A1_28-IHNDJA_08065@MYLDSAKKAELFEKYGKSVKDTGSPESQIALFTFRIAHLTEHLRQNKKDFATERSLKMLVGKRRRMLDYLIKVDIERYRAIIKELGIRR	.
.	GCA_002529205	WW5019	1	IJHBOL_03250	NSLM01000001.1	232332	232601	+	mmseq.000837.22272.0021	persistent	30S ribosomal protein S15	.	30S ribosomal protein S15	GO:0003735,GO:0005737,GO:0005840,GO:0006412,GO:0019843	COG:COG0184,COG:J,KEGG:K02956,RefSeq:WP_004584741.1,SO:0001217,UniParc:UPI00001BEF9D,UniRef:UniRef100_B2RLH2,UniRef:UniRef50_B4S4T0,UniRef:UniRef90_B2RLH2		.	.	.	.	.	.	.	>mmseq.000837.22272.0021-WW5019-IJHBOL_03250@MYLDSAKKAELFEKYGKSVKDTGSPESQIALFTFRIAHLTEHLRQNKKDFATERSLKMLVGKRRRMLDYLIKVDIERYRAIIKELGIRR	.
.	GCA_002754155	KCOM2800	1	IONLBC_06550	CP024599.1	1517223	1517492	-	mmseq.000837.22272.0021	persistent	30S ribosomal protein S15	.	30S ribosomal protein S15	GO:0003735,GO:0005737,GO:0005840,GO:0006412,GO:0019843	COG:COG0184,COG:J,KEGG:K02956,RefSeq:WP_004584741.1,SO:0001217,UniParc:UPI00001BEF9D,UniRef:UniRef100_B2RLH2,UniRef:UniRef50_B4S4T0,UniRef:UniRef90_B2RLH2		.	.	.	.	.	.	.	>mmseq.000837.22272.0021-KCOM2800-IONLBC_06550@MYLDSAKKAELFEKYGKSVKDTGSPESQIALFTFRIAHLTEHLRQNKKDFATERSLKMLVGKRRRMLDYLIKVDIERYRAIIKELGIRR	.
.	GCA_000271945	W50	0.W50	JFDOJN_02075	AJZS01000021.1	30148	30417	-	mmseq.000837.22272.0021	persistent	30S ribosomal protein S15	.	30S ribosomal protein S15	GO:0003735,GO:0005737,GO:0005840,GO:0006412,GO:0019843	COG:COG0184,COG:J,KEGG:K02956,RefSeq:WP_004584741.1,SO:0001217,UniParc:UPI00001BEF9D,UniRef:UniRef100_B2RLH2,UniRef:UniRef50_B4S4T0,UniRef:UniRef90_B2RLH2		.	.	.	.	.	.	.	>mmseq.000837.22272.0021-W50-JFDOJN_02075@MYLDSAKKAELFEKYGKSVKDTGSPESQIALFTFRIAHLTEHLRQNKKDFATERSLKMLVGKRRRMLDYLIKVDIERYRAIIKELGIRR	.
.	GCA_900157325	3A1	1	JKJEKO_06825	FUFC01000010.1	28585	28854	-	mmseq.000837.22272.0021	persistent	30S ribosomal protein S15	.	30S ribosomal protein S15	GO:0003735,GO:0005737,GO:0005840,GO:0006412,GO:0019843	COG:COG0184,COG:J,KEGG:K02956,RefSeq:WP_004584741.1,SO:0001217,UniParc:UPI00001BEF9D,UniRef:UniRef100_B2RLH2,UniRef:UniRef50_B4S4T0,UniRef:UniRef90_B2RLH2		.	.	.	.	.	.	.	>mmseq.000837.22272.0021-3A1-JKJEKO_06825@MYLDSAKKAELFEKYGKSVKDTGSPESQIALFTFRIAHLTEHLRQNKKDFATERSLKMLVGKRRRMLDYLIKVDIERYRAIIKELGIRR	.
.	GCA_021406735	Kyudai_4	1	JKJIFD_01020	JAEMBN010000025.1	248	517	+	mmseq.000837.22272.0021	persistent	30S ribosomal protein S15	.	30S ribosomal protein S15	GO:0003735,GO:0005737,GO:0005840,GO:0006412,GO:0019843	COG:COG0184,COG:J,KEGG:K02956,RefSeq:WP_004584741.1,SO:0001217,UniParc:UPI00001BEF9D,UniRef:UniRef100_B2RLH2,UniRef:UniRef50_B4S4T0,UniRef:UniRef90_B2RLH2		.	.	.	.	.	.	.	>mmseq.000837.22272.0021-Kyudai_4-JKJIFD_01020@MYLDSAKKAELFEKYGKSVKDTGSPESQIALFTFRIAHLTEHLRQNKKDFATERSLKMLVGKRRRMLDYLIKVDIERYRAIIKELGIRR	.
.	GCA_000467975	F0566	1	KAMFML_05075	KI260075.1	11879	12148	-	mmseq.000837.22272.0021	persistent	30S ribosomal protein S15	.	30S ribosomal protein S15	GO:0003735,GO:0005737,GO:0005840,GO:0006412,GO:0019843	COG:COG0184,COG:J,KEGG:K02956,RefSeq:WP_004584741.1,SO:0001217,UniParc:UPI00001BEF9D,UniRef:UniRef100_B2RLH2,UniRef:UniRef50_B4S4T0,UniRef:UniRef90_B2RLH2		.	.	.	.	.	.	.	>mmseq.000837.22272.0021-F0566-KAMFML_05075@MYLDSAKKAELFEKYGKSVKDTGSPESQIALFTFRIAHLTEHLRQNKKDFATERSLKMLVGKRRRMLDYLIKVDIERYRAIIKELGIRR	.
.	GCA_002754035	KCOM2803	1	KIHLGF_01590	CP024592.1	372292	372561	-	mmseq.000837.22272.0021	persistent	30S ribosomal protein S15	.	30S ribosomal protein S15	GO:0003735,GO:0005737,GO:0005840,GO:0006412,GO:0019843	COG:COG0184,COG:J,KEGG:K02956,RefSeq:WP_004584741.1,SO:0001217,UniParc:UPI00001BEF9D,UniRef:UniRef100_B2RLH2,UniRef:UniRef50_B4S4T0,UniRef:UniRef90_B2RLH2		.	.	.	.	.	.	.	>mmseq.000837.22272.0021-KCOM2803-KIHLGF_01590@MYLDSAKKAELFEKYGKSVKDTGSPESQIALFTFRIAHLTEHLRQNKKDFATERSLKMLVGKRRRMLDYLIKVDIERYRAIIKELGIRR	.
.	GCA_021406655	JKG9	1	KLAEJH_04665	JAEMBH010000060.1	11816	12085	-	mmseq.000837.22272.0021	persistent	30S ribosomal protein S15	.	30S ribosomal protein S15	GO:0003735,GO:0005737,GO:0005840,GO:0006412,GO:0019843	COG:COG0184,COG:J,KEGG:K02956,RefSeq:WP_004584741.1,SO:0001217,UniParc:UPI00001BEF9D,UniRef:UniRef100_B2RLH2,UniRef:UniRef50_B4S4T0,UniRef:UniRef90_B2RLH2		.	.	.	.	.	.	.	>mmseq.000837.22272.0021-JKG9-KLAEJH_04665@MYLDSAKKAELFEKYGKSVKDTGSPESQIALFTFRIAHLTEHLRQNKKDFATERSLKMLVGKRRRMLDYLIKVDIERYRAIIKELGIRR	.
.	GCA_905372065	SRR9217400_mag_bin_3	1	LGEDPH_03690	CAJPNQ010000013.1	11777	12046	-	mmseq.000837.22272.0021	persistent	30S ribosomal protein S15	.	30S ribosomal protein S15	GO:0003735,GO:0005737,GO:0005840,GO:0006412,GO:0019843	COG:COG0184,COG:J,KEGG:K02956,RefSeq:WP_004584741.1,SO:0001217,UniParc:UPI00001BEF9D,UniRef:UniRef100_B2RLH2,UniRef:UniRef50_B4S4T0,UniRef:UniRef90_B2RLH2		.	.	.	.	.	.	.	>mmseq.000837.22272.0021-SRR9217400_mag_bin_3-LGEDPH_03690@MYLDSAKKAELFEKYGKSVKDTGSPESQIALFTFRIAHLTEHLRQNKKDFATERSLKMLVGKRRRMLDYLIKVDIERYRAIIKELGIRR	.
.	GCA_004214945	CP3	1	LGNDOI_07355	SGBA01000057.1	556	825	+	mmseq.000837.22272.0021	persistent	30S ribosomal protein S15	.	30S ribosomal protein S15	GO:0003735,GO:0005737,GO:0005840,GO:0006412,GO:0019843	COG:COG0184,COG:J,KEGG:K02956,RefSeq:WP_004584741.1,SO:0001217,UniParc:UPI00001BEF9D,UniRef:UniRef100_B2RLH2,UniRef:UniRef50_B4S4T0,UniRef:UniRef90_B2RLH2		.	.	.	.	.	.	.	>mmseq.000837.22272.0021-CP3-LGNDOI_07355@MYLDSAKKAELFEKYGKSVKDTGSPESQIALFTFRIAHLTEHLRQNKKDFATERSLKMLVGKRRRMLDYLIKVDIERYRAIIKELGIRR	.
.	GCA_002529155	WW2903	1	LJNFOJ_04635	NSLS01000024.1	30545	30814	-	mmseq.000837.22272.0021	persistent	30S ribosomal protein S15	.	30S ribosomal protein S15	GO:0003735,GO:0005737,GO:0005840,GO:0006412,GO:0019843	COG:COG0184,COG:J,KEGG:K02956,RefSeq:WP_004584741.1,SO:0001217,UniParc:UPI00001BEF9D,UniRef:UniRef100_B2RLH2,UniRef:UniRef50_B4S4T0,UniRef:UniRef90_B2RLH2		.	.	.	.	.	.	.	>mmseq.000837.22272.0021-WW2903-LJNFOJ_04635@MYLDSAKKAELFEKYGKSVKDTGSPESQIALFTFRIAHLTEHLRQNKKDFATERSLKMLVGKRRRMLDYLIKVDIERYRAIIKELGIRR	.
.	GCA_004214925	H3	1	LMBAAH_07830	SGAZ01000005.1	74451	74720	-	mmseq.000837.22272.0021	persistent	30S ribosomal protein S15	.	30S ribosomal protein S15	GO:0003735,GO:0005737,GO:0005840,GO:0006412,GO:0019843	COG:COG0184,COG:J,KEGG:K02956,RefSeq:WP_004584741.1,SO:0001217,UniParc:UPI00001BEF9D,UniRef:UniRef100_B2RLH2,UniRef:UniRef50_B4S4T0,UniRef:UniRef90_B2RLH2		.	.	.	.	.	.	.	>mmseq.000837.22272.0021-H3-LMBAAH_07830@MYLDSAKKAELFEKYGKSVKDTGSPESQIALFTFRIAHLTEHLRQNKKDFATERSLKMLVGKRRRMLDYLIKVDIERYRAIIKELGIRR	.
.	GCA_002529355	WW2885	1	LOBPAA_04820	NSLT01000030.1	16262	16531	+	mmseq.000837.22272.0021	persistent	30S ribosomal protein S15	.	30S ribosomal protein S15	GO:0003735,GO:0005737,GO:0005840,GO:0006412,GO:0019843	COG:COG0184,COG:J,KEGG:K02956,RefSeq:WP_004584741.1,SO:0001217,UniParc:UPI00001BEF9D,UniRef:UniRef100_B2RLH2,UniRef:UniRef50_B4S4T0,UniRef:UniRef90_B2RLH2		.	.	.	.	.	.	.	>mmseq.000837.22272.0021-WW2885-LOBPAA_04820@MYLDSAKKAELFEKYGKSVKDTGSPESQIALFTFRIAHLTEHLRQNKKDFATERSLKMLVGKRRRMLDYLIKVDIERYRAIIKELGIRR	.
.	GCA_018141745	LyG_2	1	MCAPDE_01715	CP073350.1	376881	377150	+	mmseq.000837.22272.0021	persistent	30S ribosomal protein S15	.	30S ribosomal protein S15	GO:0003735,GO:0005737,GO:0005840,GO:0006412,GO:0019843	COG:COG0184,COG:J,KEGG:K02956,RefSeq:WP_004584741.1,SO:0001217,UniParc:UPI00001BEF9D,UniRef:UniRef100_B2RLH2,UniRef:UniRef50_B4S4T0,UniRef:UniRef90_B2RLH2		.	.	.	.	.	.	.	>mmseq.000837.22272.0021-LyG_2-MCAPDE_01715@MYLDSAKKAELFEKYGKSVKDTGSPESQIALFTFRIAHLTEHLRQNKKDFATERSLKMLVGKRRRMLDYLIKVDIERYRAIIKELGIRR	.
.	GCA_900157245	15_9	1	MENHHO_02745	FUGF01000050.1	167490	167759	+	mmseq.000837.22272.0021	persistent	30S ribosomal protein S15	.	30S ribosomal protein S15	GO:0003735,GO:0005737,GO:0005840,GO:0006412,GO:0019843	COG:COG0184,COG:J,KEGG:K02956,RefSeq:WP_004584741.1,SO:0001217,UniParc:UPI00001BEF9D,UniRef:UniRef100_B2RLH2,UniRef:UniRef50_B4S4T0,UniRef:UniRef90_B2RLH2		.	.	.	.	.	.	.	>mmseq.000837.22272.0021-15_9-MENHHO_02745@MYLDSAKKAELFEKYGKSVKDTGSPESQIALFTFRIAHLTEHLRQNKKDFATERSLKMLVGKRRRMLDYLIKVDIERYRAIIKELGIRR	.
.	GCA_002206105	SJD11	1	MHCBJE_05475	KZ248414.1	515	784	+	mmseq.000837.22272.0021	persistent	30S ribosomal protein S15	.	30S ribosomal protein S15	GO:0003735,GO:0005737,GO:0005840,GO:0006412,GO:0019843	COG:COG0184,COG:J,KEGG:K02956,RefSeq:WP_004584741.1,SO:0001217,UniParc:UPI00001BEF9D,UniRef:UniRef100_B2RLH2,UniRef:UniRef50_B4S4T0,UniRef:UniRef90_B2RLH2		.	.	.	.	.	.	.	>mmseq.000837.22272.0021-SJD11-MHCBJE_05475@MYLDSAKKAELFEKYGKSVKDTGSPESQIALFTFRIAHLTEHLRQNKKDFATERSLKMLVGKRRRMLDYLIKVDIERYRAIIKELGIRR	.
.	GCA_000467955	F0185	1	MLCHKK_09345	KI259971.1	199	468	+	mmseq.000837.22272.0021	persistent	30S ribosomal protein S15	.	30S ribosomal protein S15	GO:0003735,GO:0005737,GO:0005840,GO:0006412,GO:0019843	COG:COG0184,COG:J,KEGG:K02956,RefSeq:WP_004584741.1,SO:0001217,UniParc:UPI00001BEF9D,UniRef:UniRef100_B2RLH2,UniRef:UniRef50_B4S4T0,UniRef:UniRef90_B2RLH2		.	.	.	.	.	.	.	>mmseq.000837.22272.0021-F0185-MLCHKK_09345@MYLDSAKKAELFEKYGKSVKDTGSPESQIALFTFRIAHLTEHLRQNKKDFATERSLKMLVGKRRRMLDYLIKVDIERYRAIIKELGIRR	.
.	GCA_900157265	A7A1_28	0.A741_28	MPDJFF_07315	FUFF01000008.1	31376	31645	-	mmseq.000837.22272.0021	persistent	30S ribosomal protein S15	.	30S ribosomal protein S15	GO:0003735,GO:0005737,GO:0005840,GO:0006412,GO:0019843	COG:COG0184,COG:J,KEGG:K02956,RefSeq:WP_004584741.1,SO:0001217,UniParc:UPI00001BEF9D,UniRef:UniRef100_B2RLH2,UniRef:UniRef50_B4S4T0,UniRef:UniRef90_B2RLH2		.	.	.	.	.	.	.	>mmseq.000837.22272.0021-A7A1_28-MPDJFF_07315@MYLDSAKKAELFEKYGKSVKDTGSPESQIALFTFRIAHLTEHLRQNKKDFATERSLKMLVGKRRRMLDYLIKVDIERYRAIIKELGIRR	.
.	GCA_002754095	KCOM3001	1	NIDCDG_00820	CP024595.1	184148	184417	-	mmseq.000837.22272.0021	persistent	30S ribosomal protein S15	.	30S ribosomal protein S15	GO:0003735,GO:0005737,GO:0005840,GO:0006412,GO:0019843	COG:COG0184,COG:J,KEGG:K02956,RefSeq:WP_004584741.1,SO:0001217,UniParc:UPI00001BEF9D,UniRef:UniRef100_B2RLH2,UniRef:UniRef50_B4S4T0,UniRef:UniRef90_B2RLH2		.	.	.	.	.	.	.	>mmseq.000837.22272.0021-KCOM3001-NIDCDG_00820@MYLDSAKKAELFEKYGKSVKDTGSPESQIALFTFRIAHLTEHLRQNKKDFATERSLKMLVGKRRRMLDYLIKVDIERYRAIIKELGIRR	.
.	GCA_002529235	WW3040	1	NNMEFJ_07500	NSLP01000052.1	11839	12108	-	mmseq.000837.22272.0021	persistent	30S ribosomal protein S15	.	30S ribosomal protein S15	GO:0003735,GO:0005737,GO:0005840,GO:0006412,GO:0019843	COG:COG0184,COG:J,KEGG:K02956,RefSeq:WP_004584741.1,SO:0001217,UniParc:UPI00001BEF9D,UniRef:UniRef100_B2RLH2,UniRef:UniRef50_B4S4T0,UniRef:UniRef90_B2RLH2		.	.	.	.	.	.	.	>mmseq.000837.22272.0021-WW3040-NNMEFJ_07500@MYLDSAKKAELFEKYGKSVKDTGSPESQIALFTFRIAHLTEHLRQNKKDFATERSLKMLVGKRRRMLDYLIKVDIERYRAIIKELGIRR	.
.	GCA_002529375	WW2842	1	NPLLDI_05585	NSLW01000031.1	584	853	+	mmseq.000837.22272.0021	persistent	30S ribosomal protein S15	.	30S ribosomal protein S15	GO:0003735,GO:0005737,GO:0005840,GO:0006412,GO:0019843	COG:COG0184,COG:J,KEGG:K02956,RefSeq:WP_004584741.1,SO:0001217,UniParc:UPI00001BEF9D,UniRef:UniRef100_B2RLH2,UniRef:UniRef50_B4S4T0,UniRef:UniRef90_B2RLH2		.	.	.	.	.	.	.	>mmseq.000837.22272.0021-WW2842-NPLLDI_05585@MYLDSAKKAELFEKYGKSVKDTGSPESQIALFTFRIAHLTEHLRQNKKDFATERSLKMLVGKRRRMLDYLIKVDIERYRAIIKELGIRR	.
.	GCA_029911295	Bg4	1	mat147_02795	GCA_029911295_contig_2	633870	634139	+	mmseq.000837.22272.0021	persistent	30S ribosomal protein S15	.	30S ribosomal protein S15	GO:0003735,GO:0005737,GO:0005840,GO:0006412,GO:0019843	COG:COG0184,COG:J,KEGG:K02956,RefSeq:WP_004584741.1,SO:0001217,UniParc:UPI00001BEF9D,UniRef:UniRef100_B2RLH2,UniRef:UniRef50_B4S4T0,UniRef:UniRef90_B2RLH2		.	.	.	.	.	.	.	>mmseq.000837.22272.0021-Bg4-mat147_02795@MYLDSAKKAELFEKYGKSVKDTGSPESQIALFTFRIAHLTEHLRQNKKDFATERSLKMLVGKRRRMLDYLIKVDIERYRAIIKELGIRR	.
.	GCA_028335105	A7436C	0.A7436	mat148_08210	GCA_028335105_contig_1	1866428	1866697	+	mmseq.000837.22272.0021	persistent	30S ribosomal protein S15	.	30S ribosomal protein S15	GO:0003735,GO:0005737,GO:0005840,GO:0006412,GO:0019843	COG:COG0184,COG:J,KEGG:K02956,RefSeq:WP_004584741.1,SO:0001217,UniParc:UPI00001BEF9D,UniRef:UniRef100_B2RLH2,UniRef:UniRef50_B4S4T0,UniRef:UniRef90_B2RLH2		.	.	.	.	.	.	.	>mmseq.000837.22272.0021-A7436C-mat148_08210@MYLDSAKKAELFEKYGKSVKDTGSPESQIALFTFRIAHLTEHLRQNKKDFATERSLKMLVGKRRRMLDYLIKVDIERYRAIIKELGIRR	.
.	GCA_028335085	HG1691old	1	mat149_09675	GCA_028335085_contig_1	2176681	2176950	+	mmseq.000837.22272.0021	persistent	30S ribosomal protein S15	.	30S ribosomal protein S15	GO:0003735,GO:0005737,GO:0005840,GO:0006412,GO:0019843	COG:COG0184,COG:J,KEGG:K02956,RefSeq:WP_004584741.1,SO:0001217,UniParc:UPI00001BEF9D,UniRef:UniRef100_B2RLH2,UniRef:UniRef50_B4S4T0,UniRef:UniRef90_B2RLH2		.	.	.	.	.	.	.	>mmseq.000837.22272.0021-HG1691old-mat149_09675@MYLDSAKKAELFEKYGKSVKDTGSPESQIALFTFRIAHLTEHLRQNKKDFATERSLKMLVGKRRRMLDYLIKVDIERYRAIIKELGIRR	.
.	GCA_028335125	ATCC49417	1	mat151_01755	GCA_028335125_contig_1	405703	405972	-	mmseq.000837.22272.0021	persistent	30S ribosomal protein S15	.	30S ribosomal protein S15	GO:0003735,GO:0005737,GO:0005840,GO:0006412,GO:0019843	COG:COG0184,COG:J,KEGG:K02956,RefSeq:WP_004584741.1,SO:0001217,UniParc:UPI00001BEF9D,UniRef:UniRef100_B2RLH2,UniRef:UniRef50_B4S4T0,UniRef:UniRef90_B2RLH2		.	.	.	.	.	.	.	>mmseq.000837.22272.0021-ATCC49417-mat151_01755@MYLDSAKKAELFEKYGKSVKDTGSPESQIALFTFRIAHLTEHLRQNKKDFATERSLKMLVGKRRRMLDYLIKVDIERYRAIIKELGIRR	.
.	GCA_021406625	EM3	1	OEAJIN_01280	JAEMBI010000025.1	30213	30482	-	mmseq.000837.22272.0021	persistent	30S ribosomal protein S15	.	30S ribosomal protein S15	GO:0003735,GO:0005737,GO:0005840,GO:0006412,GO:0019843	COG:COG0184,COG:J,KEGG:K02956,RefSeq:WP_004584741.1,SO:0001217,UniParc:UPI00001BEF9D,UniRef:UniRef100_B2RLH2,UniRef:UniRef50_B4S4T0,UniRef:UniRef90_B2RLH2		.	.	.	.	.	.	.	>mmseq.000837.22272.0021-EM3-OEAJIN_01280@MYLDSAKKAELFEKYGKSVKDTGSPESQIALFTFRIAHLTEHLRQNKKDFATERSLKMLVGKRRRMLDYLIKVDIERYRAIIKELGIRR	.
.	GCA_000467795	F0568	1	OEKNOC_07670	KI258959.1	11676	11945	-	mmseq.000837.22272.0021	persistent	30S ribosomal protein S15	.	30S ribosomal protein S15	GO:0003735,GO:0005737,GO:0005840,GO:0006412,GO:0019843	COG:COG0184,COG:J,KEGG:K02956,RefSeq:WP_004584741.1,SO:0001217,UniParc:UPI00001BEF9D,UniRef:UniRef100_B2RLH2,UniRef:UniRef50_B4S4T0,UniRef:UniRef90_B2RLH2		.	.	.	.	.	.	.	>mmseq.000837.22272.0021-F0568-OEKNOC_07670@MYLDSAKKAELFEKYGKSVKDTGSPESQIALFTFRIAHLTEHLRQNKKDFATERSLKMLVGKRRRMLDYLIKVDIERYRAIIKELGIRR	.
.	GCA_002206085	SJD4	1	OEMFNO_04650	KZ248267.1	574	843	+	mmseq.000837.22272.0021	persistent	30S ribosomal protein S15	.	30S ribosomal protein S15	GO:0003735,GO:0005737,GO:0005840,GO:0006412,GO:0019843	COG:COG0184,COG:J,KEGG:K02956,RefSeq:WP_004584741.1,SO:0001217,UniParc:UPI00001BEF9D,UniRef:UniRef100_B2RLH2,UniRef:UniRef50_B4S4T0,UniRef:UniRef90_B2RLH2		.	.	.	.	.	.	.	>mmseq.000837.22272.0021-SJD4-OEMFNO_04650@MYLDSAKKAELFEKYGKSVKDTGSPESQIALFTFRIAHLTEHLRQNKKDFATERSLKMLVGKRRRMLDYLIKVDIERYRAIIKELGIRR	.
.	GCA_021406605	JKG10	1	OGMOID_02380	JAEMBG010000061.1	785	1054	+	mmseq.000837.22272.0021	persistent	30S ribosomal protein S15	.	30S ribosomal protein S15	GO:0003735,GO:0005737,GO:0005840,GO:0006412,GO:0019843	COG:COG0184,COG:J,KEGG:K02956,RefSeq:WP_004584741.1,SO:0001217,UniParc:UPI00001BEF9D,UniRef:UniRef100_B2RLH2,UniRef:UniRef50_B4S4T0,UniRef:UniRef90_B2RLH2		.	.	.	.	.	.	.	>mmseq.000837.22272.0021-JKG10-OGMOID_02380@MYLDSAKKAELFEKYGKSVKDTGSPESQIALFTFRIAHLTEHLRQNKKDFATERSLKMLVGKRRRMLDYLIKVDIERYRAIIKELGIRR	.
.	GCA_002892575	ATCC33277	1	OHKNAD_08395	CP025930.1	1923319	1923588	+	mmseq.000837.22272.0021	persistent	30S ribosomal protein S15	.	30S ribosomal protein S15	GO:0003735,GO:0005737,GO:0005840,GO:0006412,GO:0019843	COG:COG0184,COG:J,KEGG:K02956,RefSeq:WP_004584741.1,SO:0001217,UniParc:UPI00001BEF9D,UniRef:UniRef100_B2RLH2,UniRef:UniRef50_B4S4T0,UniRef:UniRef90_B2RLH2		.	.	.	.	.	.	.	>mmseq.000837.22272.0021-ATCC33277-OHKNAD_08395@MYLDSAKKAELFEKYGKSVKDTGSPESQIALFTFRIAHLTEHLRQNKKDFATERSLKMLVGKRRRMLDYLIKVDIERYRAIIKELGIRR	.
.	GCA_000467835	F0570	1	OJLJEK_07170	KI259201.1	5628	5897	+	mmseq.000837.22272.0021	persistent	30S ribosomal protein S15	.	30S ribosomal protein S15	GO:0003735,GO:0005737,GO:0005840,GO:0006412,GO:0019843	COG:COG0184,COG:J,KEGG:K02956,RefSeq:WP_004584741.1,SO:0001217,UniParc:UPI00001BEF9D,UniRef:UniRef100_B2RLH2,UniRef:UniRef50_B4S4T0,UniRef:UniRef90_B2RLH2		.	.	.	.	.	.	.	>mmseq.000837.22272.0021-F0570-OJLJEK_07170@MYLDSAKKAELFEKYGKSVKDTGSPESQIALFTFRIAHLTEHLRQNKKDFATERSLKMLVGKRRRMLDYLIKVDIERYRAIIKELGIRR	.
.	GCA_000467815	F0569	1	PAAPDH_01680	KI259007.1	18177	18446	+	mmseq.000837.22272.0021	persistent	30S ribosomal protein S15	.	30S ribosomal protein S15	GO:0003735,GO:0005737,GO:0005840,GO:0006412,GO:0019843	COG:COG0184,COG:J,KEGG:K02956,RefSeq:WP_004584741.1,SO:0001217,UniParc:UPI00001BEF9D,UniRef:UniRef100_B2RLH2,UniRef:UniRef50_B4S4T0,UniRef:UniRef90_B2RLH2		.	.	.	.	.	.	.	>mmseq.000837.22272.0021-F0569-PAAPDH_01680@MYLDSAKKAELFEKYGKSVKDTGSPESQIALFTFRIAHLTEHLRQNKKDFATERSLKMLVGKRRRMLDYLIKVDIERYRAIIKELGIRR	.
.	GCA_000467995	W4087	1	PDDLMP_02875	KI260215.1	36146	36415	-	mmseq.000837.22272.0021	persistent	30S ribosomal protein S15	.	30S ribosomal protein S15	GO:0003735,GO:0005737,GO:0005840,GO:0006412,GO:0019843	COG:COG0184,COG:J,KEGG:K02956,RefSeq:WP_004584741.1,SO:0001217,UniParc:UPI00001BEF9D,UniRef:UniRef100_B2RLH2,UniRef:UniRef50_B4S4T0,UniRef:UniRef90_B2RLH2		.	.	.	.	.	.	.	>mmseq.000837.22272.0021-W4087-PDDLMP_02875@MYLDSAKKAELFEKYGKSVKDTGSPESQIALFTFRIAHLTEHLRQNKKDFATERSLKMLVGKRRRMLDYLIKVDIERYRAIIKELGIRR	.
.	GCA_002529345	WW2952	1	ABDNHC_03870	NSLQ01000026.1	3668	4687	-	mmseq.000837.22272.0022	persistent	ABC transporter substrate-binding protein	tauA	ABC transporter substrate-binding protein	.	COG:COG0715,COG:P,SO:0001217,UniRef:UniRef50_A0A0E2M7I1,UniRef:UniRef90_U2JXD3	.	.	.	.	.	.	.	.	>mmseq.000837.22272.0022-WW2952-ABDNHC_03870@MYVILCIFVTHFDTWDTTIVFHNLENAMKNFSFFTLLVLAVLSITLSSCGNKKSSADKQKEPYTLSLGAMPSMDYLPFVVAQKTGIYDSLGLKLEIVKFYSPNERDAAFHSGNVEGTVIDYTGAAMQQAGGIDLQLVMRLDGYFRLVMSKDYTGESLETLKGKNLGISRNTVIEYTTDRIINTAGLDESEITKTEVNKIPLRLEMLRSGQIDAAVLPDPFITIAMADGMMSLVSTQDLGIFVTGAMFAGSVIREKQEAIDILLRGYDLAVDYILSHDRKAIRNILIEDVGVPEPLADDVILPDYTHGQKPTIEDLQQTIDWLHAKKLVPSDYTGKDLIR	.
.	GCA_002204455	KCOM2797	1	ABJICG_05025	NHRU01000002.1	181470	182489	+	mmseq.000837.22272.0022	persistent	ABC transporter substrate-binding protein	tauA	ABC transporter substrate-binding protein	.	COG:COG0715,COG:P,SO:0001217,UniRef:UniRef50_A0A0E2M7I1,UniRef:UniRef90_U2JXD3	.	.	.	.	.	.	.	.	>mmseq.000837.22272.0022-KCOM2797-ABJICG_05025@MYVILCIFVTHFDTWDTTIVFHNLENAMKNFSFFTLLVLAVLSITLSSCGNKKSSADKQKEPYTLSLGAMPSMDYLPFVVAQKTGIYDSLGLKLEIVKFYSPNERDAAFHSGNVEGTVIDYTGAAMQQAGGIDLQLVMRLDGYFRLVMSKDYTGESLETLKGKNLGISRNTVIEYTTDRIINTAGLEESEITKTEVNKIPLRLEMLRSGQIDAAVLPDPFITIAMADGMMSLVSTQDLGIFVTGAMFAGRVIREKQEAIDILLRGYDLAVDYILSHDRKAIRNILIEDVGVPEPLVNDVILPDYTHGQKPTIEDLQQTIDWLHAKKLVPSDYTGKDLIR	.
.	GCA_002529365	WW3102	1	ACILLP_03650	NSLO01000024.1	22722	23741	+	mmseq.000837.22272.0022	persistent	ABC transporter substrate-binding protein	tauA	ABC transporter substrate-binding protein	.	COG:COG0715,COG:P,SO:0001217,UniRef:UniRef50_A0A0E2M7I1,UniRef:UniRef90_U2JXD3	.	.	.	.	.	.	.	.	>mmseq.000837.22272.0022-WW3102-ACILLP_03650@MYVILCIFVTHFDTWDTTIVFHNLENAMKNFSFFTLLVLAVLSITLSSCGNKKSSADKQKEPYTLSLGAMPSMDYLPFVVAQKTGIYDSLGLKLEIVKFYSPNERDAAFHSGNVEGTVIDYTGAAMQQAGGIDLQLVMRLDGYFRLVMSKDYTGESLETLKGKNLGISRNTVIEYTTDRIINTAGLDESEITKTEVNKIPLRLEMLRSGQIDAAVLPDPFITIAMADGMMSLVSTQDLGIFVTGAMFAGSVIREKQEAIDILLRGYDLAVDYILSHDRKAIRNILIEDVGVPEPLADDVILPDYTHGQKPTIEDLQQTIDWLHAKKLVPSDYTGKDLIR	.
.	GCA_023822445	W50_BE1	0.W50	AGAIJH_06320	CP092049.1	1458568	1459587	+	mmseq.000837.22272.0022	persistent	ABC transporter substrate-binding protein	tauA	ABC transporter substrate-binding protein	.	COG:COG0715,COG:P,SO:0001217,UniParc:UPI0006A31A12,UniRef:UniRef100_A0A829KN40,UniRef:UniRef50_A0A0E2M7I1,UniRef:UniRef90_U2JXD3	.	.	.	.	.	.	.	.	>mmseq.000837.22272.0022-W50_BE1-AGAIJH_06320@MYVILCIFVTHFDTWDTTIVFHNLENTMKNFSFFTLLVLAVLSITLSSCGNKKSSADKQKEPYTLSLGAMPSMDYLPFVVAQKTGIYDSLRLKLEIVKFYSPNERDAAFHSGNVEGTVIDYTGAAMQQAGGIDLQLVMRLDGYFRLVMSKDYTGESLETLKGKNLGISRNTVIEYTTDRIINTAGLDESEITKTEVNKIPLRLEMLRSGQIDAAVLPDPFITIAMADGMMSLVSTQDLGIFVTGAMFAGSVIREKQEAIDILLRGYDLAVDYILSHDRKAIRNILIEDVGVPEPLVDDVILPDYTHGQKPTIEDLQQTIDWLHAKKLVPSDYTGKDLIR	.
.	GCA_021406845	222	1	ALKNHL_01405	JAEMBR010000011.1	47692	48711	+	mmseq.000837.22272.0022	persistent	ABC transporter substrate-binding protein	tauA	ABC transporter substrate-binding protein	.	COG:COG0715,COG:P,SO:0001217,UniRef:UniRef50_A0A0E2M7I1,UniRef:UniRef90_U2JXD3	.	.	.	.	.	.	.	.	>mmseq.000837.22272.0022-222-ALKNHL_01405@MYVILCIFVTHFDTWDTTIVFHNLENAMKNFSFFTLLVLAVLSITLSSCGNKKSSADKQKEPYTLSLGAMPSMDYLPFVVAQKTGIYDSLGLKLEIIKFYSPNERDAAFHSGNVEGTVIDYTGAAMQQAGGIDLQLVMRLDGYFRLVMSKDYTGESLETLKGKNLGISRNTVIEYTTDRIINTAGLDESEITKTEVNKIPLRLEMLRSGQIDAAVLPDPFITIAMADRMMSLVSTQDLGIFVTGAMFAGRVIREKQEAIDILLRGYDLAVDYILSHDRKAIQNILIEDVGVPEPLVDDVILPDYTHGQKPTIEDLQQTIDWLHAKKLVPSDYTGKDLIR	.
.	GCA_000503975	SJD2	1	ALOHMM_02710	KI629883.1	42095	43114	-	mmseq.000837.22272.0022	persistent	ABC transporter substrate-binding protein	tauA	ABC transporter substrate-binding protein	.	COG:COG0715,COG:P,SO:0001217,UniRef:UniRef50_A0A0E2M7I1,UniRef:UniRef90_U2JXD3	.	.	.	.	.	.	.	.	>mmseq.000837.22272.0022-SJD2-ALOHMM_02710@MYVILCIFVTHFDTWDTTIVFHNLENAMKNFSFFTLLVLAVLSITLSSCGNKKSSADKQKEPYTLSLGAMPSMDYLPFVVAQKTGIYDSLGLKLEIVKFYSPNERDAAFHSGNVEGTVIDYTGAAMQQAGGIDLQLVMRLDGYFRLVMSKDYTGESLETLKGKNLGISRNTVIEYTTDRIINTAGLDESEITKTEVNKIPLRLEMLRSGQIDAAVLPDPFITIAMADGMMSLVSTQDLGIFVTGAMFAGRVIREKQEAIDILLRGYDLAVDYILSHDRKAIRNILIEDVGVPEPLVDDVILPDYTHGQKPTIEDLQQTIDWLHAKKLVPSDYTGKDLIR	.
.	GCA_002754055	KCOM2804	1	BAOJBJ_08860	CP024593.1	2034649	2035668	-	mmseq.000837.22272.0022	persistent	ABC transporter substrate-binding protein	tauA	ABC transporter substrate-binding protein	.	COG:COG0715,COG:P,SO:0001217,UniRef:UniRef50_A0A0E2M7I1,UniRef:UniRef90_U2JXD3	.	.	.	.	.	.	.	.	>mmseq.000837.22272.0022-KCOM2804-BAOJBJ_08860@MYVILCIFVTHFDTWDTTIVFHNIENAMKNFSFFTLLVLAVLSITLSSCGNKKSSADKQKEPYTLSLGAMPSMDYLPFVVAQKTGIYDSLGLKLEIVKFYSPNERDAAFHSGNVEGTVIDYTGAAMQQAGGIDLQLVMRLDGYFRLVMSKDYTGESLETLKGKNLGISRNTVIEYTTDRIINTAGLDESEITKTEVNKIPLRLEMLRSGQIDAAVLPDPFITIAMADGMMSLVSTQDLGIFVTGAMFAGRVIREKQEAIDILLRGYDLAVDYILSHDRKAIRNILIEDVGVPEPLVDDVILPDYTHGQKPTIEDLQQTIDWLHAKKLVPSDYTGKDLIR	.
.	GCA_023822465	W50_BR1	0.W50	BENLHK_01840	CP092050.1	415728	416747	-	mmseq.000837.22272.0022	persistent	ABC transporter substrate-binding protein	tauA	ABC transporter substrate-binding protein	.	COG:COG0715,COG:P,SO:0001217,UniParc:UPI0006A31A12,UniRef:UniRef100_A0A829KN40,UniRef:UniRef50_A0A0E2M7I1,UniRef:UniRef90_U2JXD3	.	.	.	.	.	.	.	.	>mmseq.000837.22272.0022-W50_BR1-BENLHK_01840@MYVILCIFVTHFDTWDTTIVFHNLENTMKNFSFFTLLVLAVLSITLSSCGNKKSSADKQKEPYTLSLGAMPSMDYLPFVVAQKTGIYDSLRLKLEIVKFYSPNERDAAFHSGNVEGTVIDYTGAAMQQAGGIDLQLVMRLDGYFRLVMSKDYTGESLETLKGKNLGISRNTVIEYTTDRIINTAGLDESEITKTEVNKIPLRLEMLRSGQIDAAVLPDPFITIAMADGMMSLVSTQDLGIFVTGAMFAGSVIREKQEAIDILLRGYDLAVDYILSHDRKAIRNILIEDVGVPEPLVDDVILPDYTHGQKPTIEDLQQTIDWLHAKKLVPSDYTGKDLIR	.
.	GCA_021406645	B158	1	BIBBAP_02225	JAEMBJ010000011.1	11745	12764	-	mmseq.000837.22272.0022	persistent	ABC transporter substrate-binding protein	tauA	ABC transporter substrate-binding protein	.	COG:COG0715,COG:P,SO:0001217,UniRef:UniRef50_A0A0E2M7I1,UniRef:UniRef90_U2JXD3	.	.	.	.	.	.	.	.	>mmseq.000837.22272.0022-B158-BIBBAP_02225@MYVILCIFVTHFDTWDTTIVFHNLENAMKNFSFFTLLVLAVLSITLSSCGNKKSSADKQKEPYTLSLGAMPSMDYLPFVVAQKTGIYDSLGLKLEIVKFYSPNERDAAFHSGNVEGTVIDYTGAAMQQAGGIDLQLVMRLDGYFRLVMSKDYTGESLGTLKGKNLGISRNTVIEYTTDRIINTAGLDENEITKTEVNKIPLRLEMLRSGQIDAAVLPDPFITIAMADGMMSLVSTQDLGIFVTGAMFAGSVIREKQEAIDILLRGYDLAVDYILSHDRKAIRNILIEDVGVPEPLVDDVILPDYTHGQKPTIEDLQQTIDWLHAKKLVPSDYTGKDLIR	.
.	GCA_018141805	GMU202011	1	BPGMMO_05685	CP073348.1	1279748	1280767	+	mmseq.000837.22272.0022	persistent	ABC transporter substrate-binding protein	tauA	ABC transporter substrate-binding protein	.	COG:COG0715,COG:P,SO:0001217,UniRef:UniRef50_A0A0E2M7I1,UniRef:UniRef90_U2JXD3	.	.	.	.	.	.	.	.	>mmseq.000837.22272.0022-GMU202011-BPGMMO_05685@MYVILCIFVTHFDTWDTTIVFHNLENAMKNFSFFTLLVLAVLSITLSSCGNKKSSADKQKEPYTLSLGAMPSMDYLPFVVAQKTGIYDSLGLKLEIVKFYSPNERDAAFHSGNVEGTVIDYTGAAMQQAGGIDLQLVMRLDGYFRLVMSKDYTGESLETLKGKNLGISRNTVIEYTTDRIINTAGLDESEITKTEVNKIPLRLEMLRSGQIDAAVLPDPFITIAMADGMMSLVSTQDLGIFVTGAMFAGRVIREKQEAIDILLRGYDLAVDYILSHDRKAIRNILIEDVGVPEPLVDDVILPDYTHGQKPTIEDLQQTIDWLHAKKLVPSDYTGKDLIR	.
.	GCA_000010505	ATCC33277	0.ATCC33277	BPIAKI_04150	AP009380.1	942626	943564	+	mmseq.000837.22272.0022	persistent	ABC transporter substrate-binding protein	tauA	ABC transporter substrate-binding protein	.	COG:COG0715,COG:P,RefSeq:WP_004585466.1,SO:0001217,UniParc:UPI000174F9C6,UniRef:UniRef100_U2JXD3,UniRef:UniRef50_A0A0E2M7I1,UniRef:UniRef90_U2JXD3	.	.	.	.	.	.	.	.	>mmseq.000837.22272.0022-ATCC33277-BPIAKI_04150@MKNFSFFTLLVLAVLSITLSSCGNKKSSADKQKEPYTLSLGAMPSMDYLPFVVAQKTGIYDSLGLKLEIVKFYSPNERDAAFHSGNVEGTVIDYTGAAMQQAGGIDLQLVMRLDGYFRLVMSKDYTGESLETLKGKNLGISRNTVIEYTTDRIINTAGLDESEITKTEVNKIPLRLEMLRSGQIDAAVLPDPFITIAMADGMMSLVSTQDLGIFVTGAMFAGSVIREKQEAIDILLRGYDLAVDYILSHDRKAIRNILIEDVGVPEPLVDDVILPDYTHGQKPTIEDLQQTIDWLHAKKLVPSDYTGKDLIR	.
.	GCA_900157285	13_1	1	CBJFEG_00790	FUGG01000064.1	42152	43171	+	mmseq.000837.22272.0022	persistent	ABC transporter substrate-binding protein	tauA	ABC transporter substrate-binding protein	.	COG:COG0715,COG:P,SO:0001217,UniParc:UPI00097CDCAE,UniRef:UniRef100_A0A1R4DZ06,UniRef:UniRef50_A0A0E2M7I1,UniRef:UniRef90_U2JXD3	.	.	.	.	.	.	.	.	>mmseq.000837.22272.0022-13_1-CBJFEG_00790@MYVILCIFVTHFDTWDTTIVFHNLENAMKNFSFFTLLVLAVLSITLSSCGNKKSSADKQKEPYTLSLGAMPSMDYLPFVVAQKTGIYDSLGLKLEIVKFYSPNERDAAFHSGNVEGTVIDYTGAAMQQAGGIDLQLVMRLDGYFRLVMSKDYTGESLETLKGKNLGISRNTVIEYTTDRIINTAGLEESEITKTEVNKIPLRLEMLRSGQIDAAVLPDPFITIAMADGMMSLVSTQDLGIFVTGAMFAGRVIREKQEAIDILLRGYDLAVDYILSHDRKAIRNILIEDVGVPEPLVDDVILPDYTHGQKPTIEDLQQTIDWLHAKKLVPSDYTGKDLIR	.
.	GCA_900157295	11A	1	CBNBBD_07810	FUFE01000074.1	20422	21441	-	mmseq.000837.22272.0022	persistent	ABC transporter substrate-binding protein	tauA	ABC transporter substrate-binding protein	.	COG:COG0715,COG:P,SO:0001217,UniRef:UniRef50_A0A0E2M7I1,UniRef:UniRef90_U2JXD3	.	.	.	.	.	.	.	.	>mmseq.000837.22272.0022-11A-CBNBBD_07810@MYVILCIFVTHFDTWDTTIVFHNLENAMKNFSFFTLLVLAVLSITLSSCGNKKSSADKQKEPYTLSLGAMPSMDYLPFVVAQKTGIYDSLGLKLEIVKFYSPNERDAAFHSGNVEGTVIDYTGAAMQQAGGIDLQLVMRLDGYFRLVMSKDYTGESLETLKGKNLGISRNTVIEYTTDRIINTAGLDESEITKTEVNKIPLRLEMLRSGQIDAAVLPDPFITIAMADGMMSLVSTQDLGIFVTGAMFAGSVIREKQEAIDILLRGYDLAVDYILSHDRKAIRNILIEDVGVPEPLVDDVILPDYTHGQKPTIEDLQQTIDWLHAKKLVPSDYTGKDLIR	.
.	GCA_001274615	AJW4	1	CELAOB_02520	CP011996.1	595910	596929	-	mmseq.000837.22272.0022	persistent	ABC transporter substrate-binding protein	tauA	ABC transporter substrate-binding protein	.	COG:COG0715,COG:P,SO:0001217,UniParc:UPI0006A31A12,UniRef:UniRef100_A0A829KN40,UniRef:UniRef50_A0A0E2M7I1,UniRef:UniRef90_U2JXD3	.	.	.	.	.	.	.	.	>mmseq.000837.22272.0022-AJW4-CELAOB_02520@MYVILCIFVTHFDTWDTTIVFHNLENTMKNFSFFTLLVLAVLSITLSSCGNKKSSADKQKEPYTLSLGAMPSMDYLPFVVAQKTGIYDSLRLKLEIVKFYSPNERDAAFHSGNVEGTVIDYTGAAMQQAGGIDLQLVMRLDGYFRLVMSKDYTGESLETLKGKNLGISRNTVIEYTTDRIINTAGLDESEITKTEVNKIPLRLEMLRSGQIDAAVLPDPFITIAMADGMMSLVSTQDLGIFVTGAMFAGSVIREKQEAIDILLRGYDLAVDYILSHDRKAIRNILIEDVGVPEPLVDDVILPDYTHGQKPTIEDLQQTIDWLHAKKLVPSDYTGKDLIR	.
.	GCA_900157255	ATCC49417	0.ATCC49417	CELFKG_00495	FUFH01000068.1	20408	21427	-	mmseq.000837.22272.0022	persistent	ABC transporter substrate-binding protein	tauA	ABC transporter substrate-binding protein	.	COG:COG0715,COG:P,SO:0001217,UniParc:UPI0006A31A12,UniRef:UniRef100_A0A829KN40,UniRef:UniRef50_A0A0E2M7I1,UniRef:UniRef90_U2JXD3	.	.	.	.	.	.	.	.	>mmseq.000837.22272.0022-ATCC49417-CELFKG_00495@MYVILCIFVTHFDTWDTTIVFHNLENTMKNFSFFTLLVLAVLSITLSSCGNKKSSADKQKEPYTLSLGAMPSMDYLPFVVAQKTGIYDSLRLKLEIVKFYSPNERDAAFHSGNVEGTVIDYTGAAMQQAGGIDLQLVMRLDGYFRLVMSKDYTGESLETLKGKNLGISRNTVIEYTTDRIINTAGLDESEITKTEVNKIPLRLEMLRSGQIDAAVLPDPFITIAMADGMMSLVSTQDLGIFVTGAMFAGSVIREKQEAIDILLRGYDLAVDYILSHDRKAIRNILIEDVGVPEPLVDDVILPDYTHGQKPTIEDLQQTIDWLHAKKLVPSDYTGKDLIR	.
.	GCA_001553795	MP4_504	1	CHHLLH_05580	LOEL01000023.1	92728	93747	+	mmseq.000837.22272.0022	persistent	ABC transporter substrate-binding protein	tauA	ABC transporter substrate-binding protein	.	COG:COG0715,COG:P,SO:0001217,UniRef:UniRef50_A0A0E2M7I1,UniRef:UniRef90_U2JXD3	.	.	.	.	.	.	.	.	>mmseq.000837.22272.0022-MP4_504-CHHLLH_05580@MYVILCIFVTHFDTWDTTIVFHNLENAMKNFSFFTLLVLAVLSISLSSCGNKKSSADKQKEPYTLSLGAMPSMDYLPFVVAQKTGIYDSLGLKLEIVKFYSPNERDAAFHSGNVEGTVIDYTGAAMQQAGGIDLQLVMRLDGYFRLVMSKDYTGESLETLKGKNLGISRNTVIEYTTDRIINTAGLEESEITKTEVNKIPLRLEMLRSGQIDAAVLPDPFITIAMADRMMSLVSTQDLGIFVTGAMFAGRVIREKQEAIDILLRGYDLAVDYILSHDRKAIRNILIEDVGVPEPLVDDVILPDYTHGQKPTIEDLQQTIDWLHAKKLVPSDYTGKDLIR	.
.	GCA_002529285	WW2931	1	CPDFBG_02345	NSLR01000019.1	7179	8198	+	mmseq.000837.22272.0022	persistent	ABC transporter substrate-binding protein	tauA	ABC transporter substrate-binding protein	.	COG:COG0715,COG:P,SO:0001217,UniRef:UniRef50_A0A0E2M7I1,UniRef:UniRef90_U2JXD3	.	.	.	.	.	.	.	.	>mmseq.000837.22272.0022-WW2931-CPDFBG_02345@MYVILCIFVTHFDTWDTTIVFHNLENAMKNFSFFTLLVLAVLSITLSSCGNKKSSADKQKEPYTLSLGAMPSMDYLPFVVAQKTGIYDSLGLKLEIIKFYSPNERDAAFHSGNVEGTVIDYTGAAMQQAGGIDLQLVMRLDGYFRLVMSKDYTGESLETLKGKNLGISRNTVIEYTTDRIINTAGLDESEITKTEVNKIPLRLEMLRSGQIDAAVLPDPFITIAMADRMMSLVSTQDLGIFVTGAMFAGRVIREKQEAIDILLRGYDLAVDYILSHDRKAIRNILIEDVGVPEPLVDDVILPDYTHGQKPTIEDLQQTIDWLHAKKLVPSDYTGKDLIR	.
.	GCA_021406785	1436	1	DBINCG_08145	JAEMBQ010000015.1	38763	39782	+	mmseq.000837.22272.0022	persistent	ABC transporter substrate-binding protein	tauA	ABC transporter substrate-binding protein	.	COG:COG0715,COG:P,SO:0001217,UniRef:UniRef50_A0A0E2M7I1,UniRef:UniRef90_U2JXD3	.	.	.	.	.	.	.	.	>mmseq.000837.22272.0022-1436-DBINCG_08145@MYVILCIFVTHFDTWDTTIVFHNLENTMKNFSFFTLLVLAVLSITLSSCGNKKSSADKQKEPYTLSLGAMPSMDYLPFVVAQKTGIYDSLRLKLEIVKFYSPNERDAAFHSGNVEGTVIDYTGAAMQQAGGIDLQLVMRLDGYFRLVMSKDYTGESLETLKGKNLGISRNTVIEYTTDRIINTAGLDESEITKTEVNKIPLRLEMLRSGQIDAAVLPDPFITIAMADGMMPLVSTQDLGIFVTGAMFAGSVIREKQEAIDILLRGYDLAVDYILSHDRKAIRNILIEDVGVPEPLVDDVILPDYTHGQKPTIEDLQQTIDWLHAKKLVPSDYTGKDLIR	.
.	GCA_021406795	D83T3	1	DBKMMK_07570	JAEMBP010000017.1	30385	31404	+	mmseq.000837.22272.0022	persistent	ABC transporter substrate-binding protein	tauA	ABC transporter substrate-binding protein	.	COG:COG0715,COG:P,SO:0001217,UniRef:UniRef50_A0A0E2M7I1,UniRef:UniRef90_U2JXD3	.	.	.	.	.	.	.	.	>mmseq.000837.22272.0022-D83T3-DBKMMK_07570@MYVILCIFVTHFDTWDTTIVFHNLENTMKNFSFFTLLVLAVLSITLSSCGNKKSSADKQKEPYTLSLGAMPSMDYLPFVVAQKTGIYDSLRLKLEIVKFYSPNERDAAFHSGNVEGTVIDYTGAAMQQAGGIDLQLVMRLDGYFRLVMSKDYTGESLETLKGKNLGISRNTVIEYTTDRIINTAGLDESEITKTEVNKIPLRLEMLRSGQIDAAVLPDPFITIAMADGMMSLVSTQDLGIFVTGAMFAGRVIREKQEAIDILLRGYDLAVDYILSHDKKAIRNILIEDVGVPEPLVNDVILPDYTHGQKPTIEDLQQTIDWLHAKKLVPSDYTGKDLIR	.
.	GCA_018141765	LyG_1	1	DDLCJE_04575	CP073349.1	1036709	1037728	-	mmseq.000837.22272.0022	persistent	ABC transporter substrate-binding protein	tauA	ABC transporter substrate-binding protein	.	COG:COG0715,COG:P,SO:0001217,UniRef:UniRef50_A0A0E2M7I1,UniRef:UniRef90_U2JXD3	.	.	.	.	.	.	.	.	>mmseq.000837.22272.0022-LyG_1-DDLCJE_04575@MYVILCIFVTHFDTWDTTIVFHNLENAMKNFSFFTLLVLAVLSITLSSCGNKKSSADKQKEPYTLSLGAMPSMDYLPFVVAQKTGIYDSLGLKLEIIKFYSPNERDAAFHSGNVEGTVIDYTGAAMQQAGGIDLQLVMRLDGYFRLVMSKDYTGESLETLKGKNLGISRNTVIEYTTDRIINTAGLDESEITKTEVNKIPLRLEMLRSGQIDAAVLPDPFITIAMADRMMSLVSTQDLGIFVTGAMFAGRVIREKQEAIDILLRGYDLAVDYILSHDRKAIRNILIEDVGVPEPLVDDVILPDYTHGQKPTIEDLQQTIDWLHAKKLVPSDYTGKDLIR	.
.	GCA_002529425	WW2096	1	DEBNHJ_05175	NSLX01000035.1	3668	4687	-	mmseq.000837.22272.0022	persistent	ABC transporter substrate-binding protein	tauA	ABC transporter substrate-binding protein	.	COG:COG0715,COG:P,SO:0001217,UniRef:UniRef50_A0A0E2M7I1,UniRef:UniRef90_U2JXD3	.	.	.	.	.	.	.	.	>mmseq.000837.22272.0022-WW2096-DEBNHJ_05175@MYVILCIFVTHFDTWDTTIVFHNLENAMKNFSFFTLLVLAVLSITLSSCGNKKSSADKQKEPYTLSLGAMPSMDYLPFVVAQKTGIYDSLGLKLEIVKFYSPNERDAAFHSGNVEGTVIDYTGAAMQQAGGIDLQLVMRLDGYFRLVMSKDYTGESLETLKGKNLGISRNTVIEYTTDRIINTAGLDESEITKTEVNKIPLRLEMLRSGQIDAAVLPDPFITIAMADGMMSLVSTQDLGIFVTGAMFAGSVIREKQEAIDILLRGYDLAVDYILSHDRKAIRNILIEDVGVPEPLVDDVILPDYTHGQKPTIEDLQQTIDWLHAKKLVPSDYTGKDLIR	.
.	GCA_021406745	B42	1	DFHDII_04835	JAEMBK010000015.1	37282	38301	+	mmseq.000837.22272.0022	persistent	ABC transporter substrate-binding protein	tauA	ABC transporter substrate-binding protein	.	COG:COG0715,COG:P,SO:0001217,UniRef:UniRef50_A0A0E2M7I1,UniRef:UniRef90_U2JXD3	.	.	.	.	.	.	.	.	>mmseq.000837.22272.0022-B42-DFHDII_04835@MYVILCIFVTHFDTWDTTIVFHNLENAMKNFSFFTLLVLAVLSISLSSCGNKKSSADKQKEPYTLSLGAMPSMDYLPFVVAQKTGIYDSLGLKLEIVKFYSPNERDAAFHSGNVEGTVIDYTGAAMQQAGGIDLQLVMRLDGYFRLVMSKDYTGESLETLKGKNLGISRNTVIEYTTDRIINTAGLEESEITKTEVNKIPLRLEMLRSGQIDAAVLPDPFITIAMADRMMSLVSTQDLGIFVTGAMFAGRVIREKQEAIDILLRGYDLAVDYILSHDRKAIRNILIEDVGVPEPLVDDVILPDYTHGQKPTIEDLQQTIDWLHAKKLVPSDYTGKDLIR	.
.	GCA_000739415	HG66	1	DKAHGB_07875	CP007756.1	1791832	1792851	-	mmseq.000837.22272.0022	persistent	ABC transporter substrate-binding protein	tauA	ABC transporter substrate-binding protein	.	COG:COG0715,COG:P,SO:0001217,UniRef:UniRef50_A0A0E2M7I1,UniRef:UniRef90_U2JXD3	.	.	.	.	.	.	.	.	>mmseq.000837.22272.0022-HG66-DKAHGB_07875@MYVILCIFVTHFDTWDTTIVFHNLENAMKNFSFFTLLVLAVLSITLSSCGNKKSSADIQKEPYTLSLGAMPSMDYLPFVVAQETGIYDSLGLKLEIVKFYSPNERDAAFHSGNVEGTVIDYTGAAMQQAGGIDLQLVMRLDGYFRLVMSKDYTGESLETLKGKNLGISRNTVIEYTTDRIINTAGLDESEITKTEVNKIPLRLEMLRSGQIDAAVLPDPFITIAMADGMMSLVSTQDLGIFVTGAMFAGRVIREKQEAIDILLRGYDLAVDYILSHDRKAIRNILIEDVGVPEPLVDDVILPDYTHGQKPTIEDLQQTIDWLHAKKLVPSDYTGKDLIR	.
.	GCA_002208045	SJD12	1	DLMHKF_05585	KZ254000.1	2044	3063	+	mmseq.000837.22272.0022	persistent	ABC transporter substrate-binding protein	tauA	ABC transporter substrate-binding protein	.	COG:COG0715,COG:P,SO:0001217,UniRef:UniRef50_A0A0E2M7I1,UniRef:UniRef90_U2JXD3	.	.	.	.	.	.	.	.	>mmseq.000837.22272.0022-SJD12-DLMHKF_05585@MYVILCIFVTHFDIWDTTIVFHNLENAMKNFSFFTLLVLAVLSITLSSCGNKKSSADKQKEPYTLSLGAMPSMDYLPFVVAQKTGIYDSLGLKLEIVKFYSPNERDAAFHSGNVEGTVIDYTGAAMQQAGGIDLQLVMRLDGYFRLVMSKDYTGESLETLKGKNLGISRNTVIEYTTDRIINTAGLDESEITKTEVNKIPLRLEMLRSGQIDAAVLPDPFITIAMADGMMSLVSTQDLGIFVTGAMFAGRVIREKQEAIDILLRGYDLAVDYILSHDRKAIRNILIEDVGVPEPLVDDVILPDYTHGQKPTIEDLQQTIDWLHAKKLVPSDYTGKDLIR	.
.	GCA_000270225	TDC60	0.TDC60	EBIEGD_09435	AP012203.1	2170890	2171909	-	mmseq.000837.22272.0022	persistent	ABC transporter substrate-binding protein	tauA	ABC transporter substrate-binding protein	.	COG:COG0715,COG:P,SO:0001217,UniRef:UniRef50_A0A0E2M7I1,UniRef:UniRef90_U2JXD3	.	.	.	.	.	.	.	.	>mmseq.000837.22272.0022-TDC60-EBIEGD_09435@MYVILCIFVTHFDTWDTTIVFHNLENAMKNFSFFTLLVLAVLSITLSSCGNKKSSADKQKEPYTLSLGAMPSMDYLPFVVAQKTGIYDSLGLKLEIVKFYSPNERDAAFHSGNVEGTVIDYTGAAMQQAGGIDLQLVMRLDGYFRLVMSKDYTGESLETLKGKNLGISRNTVIEYTTDRIINTAGLDESEITKTEVNKIPLRLEMLRSGQIDAAVLPDPFITIAMADGMMSLVSTQDLGIFVTGAMFAGSVIREKQEAIDILLRGYDLAVDYILSHDRKAIRNILIEDVGVPEPLVDDVILPDYTHGQKPTIEDLQQTIDWLHAKKLVPSDYTGKDLIR	.
.	GCA_900157235	SU60	1	EBNECJ_09670	FUFI01000046.1	20665	21684	-	mmseq.000837.22272.0022	persistent	ABC transporter substrate-binding protein	tauA	ABC transporter substrate-binding protein	.	COG:COG0715,COG:P,SO:0001217,UniParc:UPI0006A31A12,UniRef:UniRef100_A0A829KN40,UniRef:UniRef50_A0A0E2M7I1,UniRef:UniRef90_U2JXD3	.	.	.	.	.	.	.	.	>mmseq.000837.22272.0022-SU60-EBNECJ_09670@MYVILCIFVTHFDTWDTTIVFHNLENTMKNFSFFTLLVLAVLSITLSSCGNKKSSADKQKEPYTLSLGAMPSMDYLPFVVAQKTGIYDSLRLKLEIVKFYSPNERDAAFHSGNVEGTVIDYTGAAMQQAGGIDLQLVMRLDGYFRLVMSKDYTGESLETLKGKNLGISRNTVIEYTTDRIINTAGLDESEITKTEVNKIPLRLEMLRSGQIDAAVLPDPFITIAMADGMMSLVSTQDLGIFVTGAMFAGSVIREKQEAIDILLRGYDLAVDYILSHDRKAIRNILIEDVGVPEPLVDDVILPDYTHGQKPTIEDLQQTIDWLHAKKLVPSDYTGKDLIR	.
.	GCA_021406705	TV14	1	ECNGJM_09320	JAEMBM010000009.1	37366	38385	-	mmseq.000837.22272.0022	persistent	ABC transporter substrate-binding protein	tauA	ABC transporter substrate-binding protein	.	COG:COG0715,COG:P,SO:0001217,UniRef:UniRef50_A0A0E2M7I1,UniRef:UniRef90_U2JXD3	.	.	.	.	.	.	.	.	>mmseq.000837.22272.0022-TV14-ECNGJM_09320@MYVILCIFVTHFDTWDTTIVFHNLENAMKNFSFFTLLVLAVLSITLSSCGNKKSSADKQKEPYTLSLGAMPSMDYLPFVVAQKTGIYDSLGLKLEIVKFYSPNERDAAFHSGNVEGTVIDYTGAAMQQAGGIDLQLVMRLDGYFRLVMSKDYTGESLGTLKGKNLGISRNTVIEYTTDRIINTAGLDENEITKTEVNKIPLRLEMLRSGQIDAAVLPDPFITIAMADGMMSLVSTQDLGIFVTGAMFAGSVIREKQEAIDILLRGYDLAVDYILSHDRKAIRNILIEDVGVPEPLVDDVILPDYTHGQKPTIEDLQQTIDWLHAKKLVPSDYTGKDLIR	.
.	GCA_900157215	3_3	1	EDJJEK_05690	FUFB01000019.1	7706	8725	+	mmseq.000837.22272.0022	persistent	ABC transporter substrate-binding protein	tauA	ABC transporter substrate-binding protein	.	COG:COG0715,COG:P,SO:0001217,UniRef:UniRef50_A0A0E2M7I1,UniRef:UniRef90_U2JXD3	.	.	.	.	.	.	.	.	>mmseq.000837.22272.0022-3_3-EDJJEK_05690@MYVILCIFVTHFDTWDTTIVFHNLENAMKNFSFFTLLVLAVLSITLSSCGNKKSSADIQKEPYTLSLGAMPSMDYLPFVVAQETGIYDSLGLKLEIVKFYSPNERDAAFHSGNVEGTVIDYTGAAMQQAGGIDLQLVMRLDGYFRLVMSKDYTGESLETLKGKNLGISRNTVIEYTTDRIINTAGLDESEITKTEVNKIPLRLEMLRSGQIDAAVLPDPFITIAMADGMMSLVSTQDLGIFVTGAMFAGRVIREKQEAIDILLRGYDLAVDYILSHDRKAIRNILIEDVGVPEPLVDDVILPDYTHGQKPTIEDLQQTIDWLHAKKLVPSDYTGKDLIR	.
.	GCA_002753935	KCOM3131	1	EEHLOA_08265	CP024596.1	1928503	1929522	-	mmseq.000837.22272.0022	persistent	ABC transporter substrate-binding protein	tauA	ABC transporter substrate-binding protein	.	COG:COG0715,COG:P,SO:0001217,UniRef:UniRef50_A0A0E2M7I1,UniRef:UniRef90_U2JXD3	.	.	.	.	.	.	.	.	>mmseq.000837.22272.0022-KCOM3131-EEHLOA_08265@MYVILCIFVTHFDTWDTTIVFHNLENAMKNFSFFTLLVLAVLSITLSSCGNKKSFADKQKEPYTLSLGAMPSMDYLPFVVAQKTGIYDSLGLKLEIVKFYSPNERDAAFHSGNVEGTVIDYTGAAMQQAGGIDLQLVMRLDGYFRLVMSKDYTGESLETLKGKNLGISRNTVIEYTTDRIINTAGLDESEITKTEVNKIPLRLEMLRSGQIDAAVLPDPFITIAMADGMMSLVSTQDLGIFVTGAMFAGSVIREKQEAIDILLRGYDLAVDYILSHDRKAIRNILIEDVGVPEPLVDDVILPDYTHGQKPTIEDLQQTIDWLHAKKLVPSDYTGKDLIR	.
.	GCA_002892555	TDC60	1	EGHGLF_03230	CP025931.1	770487	771506	-	mmseq.000837.22272.0022	persistent	ABC transporter substrate-binding protein	tauA	ABC transporter substrate-binding protein	.	COG:COG0715,COG:P,SO:0001217,UniRef:UniRef50_A0A0E2M7I1,UniRef:UniRef90_U2JXD3	.	.	.	.	.	.	.	.	>mmseq.000837.22272.0022-TDC60-EGHGLF_03230@MYVILCIFVTHFDTWDTTIVFHNLENAMKNFSFFTLLVLAVLSITLSSCGNKKSSADKQKEPYTLSLGAMPSMDYLPFVVAQKTGIYDSLGLKLEIVKFYSPNERDAAFHSGNVEGTVIDYTGAAMQQAGGIDLQLVMRLDGYFRLVMSKDYTGESLETLKGKNLGISRNTVIEYTTDRIINTAGLDESEITKTEVNKIPLRLEMLRSGQIDAAVLPDPFITIAMADGMMSLVSTQDLGIFVTGAMFAGSVIREKQEAIDILLRGYDLAVDYILSHDRKAIRNILIEDVGVPEPLVDDVILPDYTHGQKPTIEDLQQTIDWLHAKKLVPSDYTGKDLIR	.
.	GCA_002754115	KCOM2796	1	EIGBFJ_09980	CP024597.1	2268607	2269626	+	mmseq.000837.22272.0022	persistent	ABC transporter substrate-binding protein	tauA	ABC transporter substrate-binding protein	.	COG:COG0715,COG:P,SO:0001217,UniRef:UniRef50_A0A0E2M7I1,UniRef:UniRef90_U2JXD3	.	.	.	.	.	.	.	.	>mmseq.000837.22272.0022-KCOM2796-EIGBFJ_09980@MYVILCIFVTHFDTWDTTIVFHNLENAMKNFSFFTLLVLAVLSITLSSCGNKKSSADKQKEPYTLSLGAMPSMDYLPFVVAQKTGIYDSLGLKLEIVKFYSPNERDAAFHSGNVEGTVIDYTGAAMQQAGGIDLQLVMRLDGYFRLVMSKDYTGESLETLKGKNLGISRNTVIEYTTDRIINTAGLDESEITKTEVNKIPLRLEMLRSGQIDAAVLPDPFITIAMADGMMSLVSTQDLGIFVTGAMFAGSVIREKQEAIDILLRGYDLAVDYILSHDRKAIRNILIEDVGVPEPLVDDVILPDYTHGQKPTIEDLQQTIDWLHAKKLVPSDYTGKDLIR	.
.	GCA_002753955	KCOM2799	1	EJDCDG_10205	CP024601.1	2318506	2319525	-	mmseq.000837.22272.0022	persistent	ABC transporter substrate-binding protein	tauA	ABC transporter substrate-binding protein	.	COG:COG0715,COG:P,SO:0001217,UniParc:UPI0006A31A12,UniRef:UniRef100_A0A829KN40,UniRef:UniRef50_A0A0E2M7I1,UniRef:UniRef90_U2JXD3	.	.	.	.	.	.	.	.	>mmseq.000837.22272.0022-KCOM2799-EJDCDG_10205@MYVILCIFVTHFDTWDTTIVFHNLENTMKNFSFFTLLVLAVLSITLSSCGNKKSSADKQKEPYTLSLGAMPSMDYLPFVVAQKTGIYDSLRLKLEIVKFYSPNERDAAFHSGNVEGTVIDYTGAAMQQAGGIDLQLVMRLDGYFRLVMSKDYTGESLETLKGKNLGISRNTVIEYTTDRIINTAGLDESEITKTEVNKIPLRLEMLRSGQIDAAVLPDPFITIAMADGMMSLVSTQDLGIFVTGAMFAGSVIREKQEAIDILLRGYDLAVDYILSHDRKAIRNILIEDVGVPEPLVDDVILPDYTHGQKPTIEDLQQTIDWLHAKKLVPSDYTGKDLIR	.
.	GCA_021406725	Kyudai_3	1	EKGNAF_07470	JAEMBO010000013.1	37317	38336	+	mmseq.000837.22272.0022	persistent	ABC transporter substrate-binding protein	tauA	ABC transporter substrate-binding protein	.	COG:COG0715,COG:P,SO:0001217,UniRef:UniRef50_A0A0E2M7I1,UniRef:UniRef90_U2JXD3	.	.	.	.	.	.	.	.	>mmseq.000837.22272.0022-Kyudai_3-EKGNAF_07470@MYVILCIFVTHFDTWDTTIVFHNLENAMKNFSFFTLLVLAVLSISLSSCGNKKSSADKQKEPYTLSLGAMPSMDYLPFVVAQKTGIYDSLGLKLEIVKFYSPNERDAAFHSGNVEGTVIDYTGAAMQQAGGIDLQLVMRLDGYFRLVMSKDYTGESLETLKGKNLGISRNTVIEYTTDRIINTAGLEESEITKTEVNKIPLRLEMLRSGQIDAAVLPDPFITIAMADRMMSLVSTQDLGIFVTGAMFAGRVIREKQEAIDILLRGYDLAVDYILSHDRKAIRNILIEDVGVPEPLVDDVILPDYTHGQKPTIEDLQQTIDWLHAKKLVPSDYTGKDLIR	.
.	GCA_001263815	A7436	1	EMNIEE_02860	CP011995.1	663297	664316	-	mmseq.000837.22272.0022	persistent	ABC transporter substrate-binding protein	tauA	ABC transporter substrate-binding protein	.	COG:COG0715,COG:P,SO:0001217,UniParc:UPI0006A31A12,UniRef:UniRef100_A0A829KN40,UniRef:UniRef50_A0A0E2M7I1,UniRef:UniRef90_U2JXD3	.	.	.	.	.	.	.	.	>mmseq.000837.22272.0022-A7436-EMNIEE_02860@MYVILCIFVTHFDTWDTTIVFHNLENTMKNFSFFTLLVLAVLSITLSSCGNKKSSADKQKEPYTLSLGAMPSMDYLPFVVAQKTGIYDSLRLKLEIVKFYSPNERDAAFHSGNVEGTVIDYTGAAMQQAGGIDLQLVMRLDGYFRLVMSKDYTGESLETLKGKNLGISRNTVIEYTTDRIINTAGLDESEITKTEVNKIPLRLEMLRSGQIDAAVLPDPFITIAMADGMMSLVSTQDLGIFVTGAMFAGSVIREKQEAIDILLRGYDLAVDYILSHDRKAIRNILIEDVGVPEPLVDDVILPDYTHGQKPTIEDLQQTIDWLHAKKLVPSDYTGKDLIR	.
.	GCA_002206065	SJD5	1	EONHNM_00920	ASYN01000016.1	1601	2620	+	mmseq.000837.22272.0022	persistent	ABC transporter substrate-binding protein	tauA	ABC transporter substrate-binding protein	.	COG:COG0715,COG:P,SO:0001217,UniRef:UniRef50_A0A0E2M7I1,UniRef:UniRef90_U2JXD3	.	.	.	.	.	.	.	.	>mmseq.000837.22272.0022-SJD5-EONHNM_00920@MYVILCIFVTHFDTWDTTIVFHNLENAMKNFSFFTLLVLAVLSITLSSCGNKKSSADKQKEPYTLSLGAMPSMDYLPFVVAQKTGIYDSLGLKLEIVKFYSPNERDAAFHSGNVEGTVIDYTGAAMQQAGGIDLQLVMRLDGYFRLVMSKDYTGESLETLKGKNLGISRNTVIEYTTDRIINTAGLDESEITKTEVNKIPLRLEMLRSGQIDAAVLPDPFITIAMADGMMSLVSTQDLGIFVTGAMFAGRVIREKQEAIDILLRGYDLAVDYILSHDRKAIRNILIEDVGVPEPLVDDVILPDYTHGQKPTIEDLQQTIDWLHAKKLVPSDYTGKDLIR	.
.	GCA_021406685	1439	1	FAOOGE_02230	JAEMBL010000019.1	3666	4685	-	mmseq.000837.22272.0022	persistent	ABC transporter substrate-binding protein	tauA	ABC transporter substrate-binding protein	.	COG:COG0715,COG:P,SO:0001217,UniRef:UniRef50_A0A0E2M7I1,UniRef:UniRef90_U2JXD3	.	.	.	.	.	.	.	.	>mmseq.000837.22272.0022-1439-FAOOGE_02230@MYVILCIFVTHFDTWDTTIVFHNLENAMKNFSFFTLLVLAVLSISLSSCGNKKSSADKQKEPYTLSLGAMPSMDYLPFVVAQKTGIYDSLGLKLEIVKFYSPNERDAAFHSGNVEGTVIDYTGAAMQQAGGIDLQLVMRLDGYFRLVMSKDYTGESLETLKGKNLGISRNTVIEYTTDRIINTAGLEESEITKTEVNKIPLRLEMLRSGQIDAAVLPDPFITIAMADRMMSLVSTQDLGIFVTGAMFAGRVIREKQEAIDILLRGYDLAVDYILSHDRKAIRNILIEDVGVPEPLVDDVILPDYTHGQKPTIEDLQQTIDWLHAKKLVPSDYTGKDLIR	.
.	GCA_002529185	WW2866	1	FBOPMI_01175	NSLV01000014.1	1734	2753	+	mmseq.000837.22272.0022	persistent	ABC transporter substrate-binding protein	tauA	ABC transporter substrate-binding protein	.	COG:COG0715,COG:P,SO:0001217,UniRef:UniRef50_A0A0E2M7I1,UniRef:UniRef90_U2JXD3	.	.	.	.	.	.	.	.	>mmseq.000837.22272.0022-WW2866-FBOPMI_01175@MYVILCIFVTHFDTWDTTIVFHNLENAMKNFSFFTLLVLAVLSITLSSCGNKKSSADKQKEPYTLSLGAMPSMDYLPFVVAQKTGIYDSLGLKLEIVKFYSPNERDAAFHSGNVEGTVIDYTGAAMQQAGGIDLQLVMRLDGYFRLVMSKDYTGESLETLKGKNLGISRNTVIEYTTDRIINTAGLDESEITKTEVNKIPLRLEMLRSGQIDAAVLPDPFITIAMADGMMSLVSTQDLGIFVTGAMFAGSVIREKQEAIDILLRGYDLAVDYILSHDRKAIRNILIEDVGVPEPLVDDVILPDYTHGQKPTIEDLQQTIDWLHAKKLVPSDYTGKDLIR	.
.	GCA_002753975	KCOM2801	1	FFHFOF_08725	CP024600.1	1947283	1948302	+	mmseq.000837.22272.0022	persistent	ABC transporter substrate-binding protein	tauA	ABC transporter substrate-binding protein	.	COG:COG0715,COG:P,SO:0001217,UniRef:UniRef50_A0A0E2M7I1,UniRef:UniRef90_U2JXD3	.	.	.	.	.	.	.	.	>mmseq.000837.22272.0022-KCOM2801-FFHFOF_08725@MYVILCIFVIHFDTWDTTIVFHNLENAMKNFSFFTLLVLAVLSITLSSCGNKKSSADKQKEPYTLSLGAMPSMDYLPFVVAQKTGIYDSLGLKLEIVKFYSPNERDAAFHSGNVEGTVIDYTGAAMQQAGGIDLQLVMRLDGYFRLVMSKDYTGESLGTLKGKNLGISRNTVIEYTTDRIINTAGLDENEITKTEVNKIPLRLEMLRSGQIDAAVLPDPFITIAMADGMMSLVSTQDLGIFVTGAMFAGSVIREKQEAIDILLRGYDLAVDYILSHDRKAIRNILIEDVGVPEPLVDDVILPDYTHGQKPTIEDLQQTIDWLHAKKLVPSDYTGKDLIR	.
.	GCA_001297745	Ando	1	FHNEMO_04060	BCBV01000036.1	1490	2509	+	mmseq.000837.22272.0022	persistent	ABC transporter substrate-binding protein	tauA	ABC transporter substrate-binding protein	.	COG:COG0715,COG:P,SO:0001217,UniRef:UniRef50_A0A0E2M7I1,UniRef:UniRef90_U2JXD3	.	.	.	.	.	.	.	.	>mmseq.000837.22272.0022-Ando-FHNEMO_04060@MYVILCIFVTHFDTWDTTIVFHNLENAMKNFSFFTLLVLAVLSITLSSCGNKKSSADKQKEPYTLSLGAMPSMDYLPFVVAQKTGIYDSLGLKLEIIKFYSPNERDAAFHSGNVEGTVIDYTGAAMQQAGGIDLQLVMRLDGYFRLVMSKDYTGESLETLKGKNLGISRNTVIEYTTDRIINTAGLDESEITKTEVNKIPLRLEMLRSGQIDAAVLPDPFITIAMADRMMSLVSTQDLGIFVTGAMFAGRVIREKQEAIDILLRGYDLAVDYILSHDRKAIRNILIEDVGVPEPLVDDVILPDYTHGQKPTIEDLQQTIDWLHAKKLVPSDYTGKDLIR	.
.	GCA_000007585	W83	0.W83	FKAIPG_06320	AE015924.1	1458996	1460015	+	mmseq.000837.22272.0022	persistent	ABC transporter substrate-binding protein	tauA	ABC transporter substrate-binding protein	.	COG:COG0715,COG:P,SO:0001217,UniParc:UPI0006A31A12,UniRef:UniRef100_A0A829KN40,UniRef:UniRef50_A0A0E2M7I1,UniRef:UniRef90_U2JXD3	.	.	.	.	.	.	.	.	>mmseq.000837.22272.0022-W83-FKAIPG_06320@MYVILCIFVTHFDTWDTTIVFHNLENTMKNFSFFTLLVLAVLSITLSSCGNKKSSADKQKEPYTLSLGAMPSMDYLPFVVAQKTGIYDSLRLKLEIVKFYSPNERDAAFHSGNVEGTVIDYTGAAMQQAGGIDLQLVMRLDGYFRLVMSKDYTGESLETLKGKNLGISRNTVIEYTTDRIINTAGLDESEITKTEVNKIPLRLEMLRSGQIDAAVLPDPFITIAMADGMMSLVSTQDLGIFVTGAMFAGSVIREKQEAIDILLRGYDLAVDYILSHDRKAIRNILIEDVGVPEPLVDDVILPDYTHGQKPTIEDLQQTIDWLHAKKLVPSDYTGKDLIR	.
.	GCA_002754015	KCOM2802	1	GHBHDG_02885	CP024591.1	645447	646466	+	mmseq.000837.22272.0022	persistent	ABC transporter substrate-binding protein	tauA	ABC transporter substrate-binding protein	.	COG:COG0715,COG:P,SO:0001217,UniRef:UniRef50_A0A0E2M7I1,UniRef:UniRef90_U2JXD3	.	.	.	.	.	.	.	.	>mmseq.000837.22272.0022-KCOM2802-GHBHDG_02885@MYVILCIFVTHFDTWDTTIVFHNLENAMKNFSFFTLLVLAVLSITLSSCGNKKSSADKQKEPYTLSLGAMPSMDYLPFVVAQKTGIYDSLGLKLEIVKFYSPNERDAAFHSGNVEGTVIDYTGAAMQQAGGIDLQLVMRLDGYFRLVMSKDYTGESLETLKGKNLGISRNTVIEYTTDRIINTAGLDESEITKTEVNKIPLRLEMLRSGQIDAAVLPDPFITIAMADGMMSLVSTQDLGIFVTGAMFAGSVIREKQEAIDILLRGYDLAVDYILSHDRKAIRNILIEDVGVPEPLVDDVILPDYTHGQKPTIEDLQQTIDWLHAKKLVPSDYTGKDLIR	.
.	GCA_900157225	7BTORR	1	GHFIEJ_05100	FUFD01000018.1	3605	4624	-	mmseq.000837.22272.0022	persistent	ABC transporter substrate-binding protein	tauA	ABC transporter substrate-binding protein	.	COG:COG0715,COG:P,SO:0001217,UniRef:UniRef50_A0A0E2M7I1,UniRef:UniRef90_U2JXD3	.	.	.	.	.	.	.	.	>mmseq.000837.22272.0022-7BTORR-GHFIEJ_05100@MYVILCIFVTHFDTWDTTIVFHNLENAMKNFSFFTLLVLAVLSITLSSCGNKKSSADKQKEPYTLSLGAMPSMDYLPFVVAQKTGIYDSLGLKLEIVKFYSPNERDAAFHSGNVEGTVIDYTGAAMQQAGGIDLQLVMRLDGYFRLVMSKDYTGESLETLKGKNLGISRNTVIEYTTDRIINTAGLDESEITKTEVNKIPLRLEMLRSGQIDAAVLPDPFITIAMADGMMSLVSTQDLGIFVTGAMFAGSVIREKQEAIDILLRGYDLAVDYILSHDRKAIRNILIEDVGVPEPLADDVILPDYTHGQKPTIEDLQQTIDWLHAKKLVPSDYTGKDLIR	.
.	GCA_900157275	84_3	1	GKIMDO_03505	FUFG01000042.1	21295	22314	-	mmseq.000837.22272.0022	persistent	ABC transporter substrate-binding protein	tauA	ABC transporter substrate-binding protein	.	COG:COG0715,COG:P,SO:0001217,UniRef:UniRef50_A0A0E2M7I1,UniRef:UniRef90_U2JXD3	.	.	.	.	.	.	.	.	>mmseq.000837.22272.0022-84_3-GKIMDO_03505@MYVILCIFVIHFDTWDTTIVFHNLENAMKNFSFFTLLVLAVLSITLSSCGNKKSSADKQKEPYTLSLGAMPSMDYLPFVVAQKTGIYDSLGLKLEIVKFYSPNERDAAFHSGNVEGTVIDYTGAAMQQAGGIDLQLVMRLDGYFRLVMSKDYTGESLGTLKGKNLGISRNTVIEYTTDRIINTAGLDENEITKTEVNKIPLRLEMLRSGQIDAAVLPDPFITIAMADGMMSLVSTQDLGIFVTGAMFAGSVIREKQEAIDILLRGYDLAVDYILSHDRKAIRNILIEDVGVPEPLVDDVILPDYTHGQKPTIEDLQQTIDWLHAKKLVPSDYTGKDLIR	.
.	GCA_002754135	KCOM2798	1	GKKCCH_09145	CP024598.1	2070476	2071495	-	mmseq.000837.22272.0022	persistent	ABC transporter substrate-binding protein	tauA	ABC transporter substrate-binding protein	.	COG:COG0715,COG:P,SO:0001217,UniRef:UniRef50_A0A0E2M7I1,UniRef:UniRef90_U2JXD3	.	.	.	.	.	.	.	.	>mmseq.000837.22272.0022-KCOM2798-GKKCCH_09145@MYVILCIFVTHFDTWDTTIVFHNLENAMKNFSFFTLLVLAVLSITLSSCGNKKSSADKQKEPYTLSLGAMPSMDYLPFVVAQKTGIYDSLGLKLEIIKFYSPNERDAAFHSGNVEGTVIDYTGAAMQQAGGIDLQLVMRLDGYFRLVMSKDYTGESLETLKGKNLGISRNTVIEYTTDRIINTAGLDESEITKTEVNKIPLRLEMLRSGQIDAAVLPDPFITIAMADRMMSLVSTQDLGIFVTGAMFAGRVIREKQEAIDILLRGYDLAVDYILSHDRKAIRNILIEDVGVPEPLVDDVILPDYTHGQKPTIEDLQQTIDWLHAKKLVPSDYTGKDLIR	.
.	GCA_002529125	WW5127	1	HAJPHA_08895	NSLL01000006.1	42697	43716	-	mmseq.000837.22272.0022	persistent	ABC transporter substrate-binding protein	tauA	ABC transporter substrate-binding protein	.	COG:COG0715,COG:P,SO:0001217,UniRef:UniRef50_A0A0E2M7I1,UniRef:UniRef90_U2JXD3	.	.	.	.	.	.	.	.	>mmseq.000837.22272.0022-WW5127-HAJPHA_08895@MYVILCIFVTHFDTWDTTIVFHNLENAMKNFSFFTLLVLAVLSITLSSCGNKKSSADKQKEPYTLSLGAMPSMDYLPFVVAQKTGIYDSLGLKLEIIKFYSPNERDAAFHSGNVEGTVIDYTGAAMQQAGGIDLQLVMRLDGYFRLVMSKDYTGESLETLKGKNLGISRNTVIEYTTDRIINTAGLDESEITKTEVNKIPLRLEMLRSGQIDAAVLPDPFITIAMADRMMSLVSTQDLGIFVTGAMFAGRVIREKQEAIDILLRGYDLAVDYILSHDRKAIRNILIEDVGVPEPLVDDVILPDYTHGQKPTIEDLQQTIDWLHAKKLVPSDYTGKDLIR	.
.	GCA_002892595	W83	1	HCNEGF_04040	CP025932.1	955646	956665	-	mmseq.000837.22272.0022	persistent	ABC transporter substrate-binding protein	tauA	ABC transporter substrate-binding protein	.	COG:COG0715,COG:P,SO:0001217,UniParc:UPI0006A31A12,UniRef:UniRef100_A0A829KN40,UniRef:UniRef50_A0A0E2M7I1,UniRef:UniRef90_U2JXD3	.	.	.	.	.	.	.	.	>mmseq.000837.22272.0022-W83-HCNEGF_04040@MYVILCIFVTHFDTWDTTIVFHNLENTMKNFSFFTLLVLAVLSITLSSCGNKKSSADKQKEPYTLSLGAMPSMDYLPFVVAQKTGIYDSLRLKLEIVKFYSPNERDAAFHSGNVEGTVIDYTGAAMQQAGGIDLQLVMRLDGYFRLVMSKDYTGESLETLKGKNLGISRNTVIEYTTDRIINTAGLDESEITKTEVNKIPLRLEMLRSGQIDAAVLPDPFITIAMADGMMSLVSTQDLGIFVTGAMFAGSVIREKQEAIDILLRGYDLAVDYILSHDRKAIRNILIEDVGVPEPLVDDVILPDYTHGQKPTIEDLQQTIDWLHAKKLVPSDYTGKDLIR	.
.	GCA_002529145	WW3039	1	HHICDL_08015	NSLN01000058.1	3744	4763	-	mmseq.000837.22272.0022	persistent	ABC transporter substrate-binding protein	tauA	ABC transporter substrate-binding protein	.	COG:COG0715,COG:P,SO:0001217,UniRef:UniRef50_A0A0E2M7I1,UniRef:UniRef90_U2JXD3	.	.	.	.	.	.	.	.	>mmseq.000837.22272.0022-WW3039-HHICDL_08015@MYVILCIFVTHFDTWDTTIVFHNLENAMKNFSFFTLLVLAVLSITLSSCGNKKSSADKQKEPYTLSLGAMPSMDYLPFVVAQKTGIYDSLGLKLEIVKFYSPNERDAAFHSGNVEGTVIDYTGAAMQQAGGIDLQLVMRLDGYFRLVMSKDYTGESLGTLKGKNLGISRNTVIEYTTDRIINTAGLDENEITKTEVNKIPLRLEMLRSGQIDAAVLPDPFITIAMADGMMSLVSTQDLGIFVTGAMFAGSVIREKQEAIDILLRGYDLAVDYILSHDRKAIRNILIEDVGVPEPLVDDVILPDYTHGQKPTIEDLQQTIDWLHAKKLVPSDYTGKDLIR	.
.	GCA_002754075	KCOM2805	1	HKBPCJ_04510	CP024594.1	1021517	1022536	-	mmseq.000837.22272.0022	persistent	ABC transporter substrate-binding protein	tauA	ABC transporter substrate-binding protein	.	COG:COG0715,COG:P,SO:0001217,UniRef:UniRef50_A0A0E2M7I1,UniRef:UniRef90_U2JXD3	.	.	.	.	.	.	.	.	>mmseq.000837.22272.0022-KCOM2805-HKBPCJ_04510@MYVILCIFVTHFDTWDTTIVFHNIENAMKNFSFFTLLVLAVLSITLSSCGNKKSSADKQKEPYTLSLGAMPSMDYLPFVVAQKTGIYDSLGLKLEIVKFYSPNERDAAFHSGNVEGTVIDYTGAAMQQAGGIDLQLVMRLDGYFRLVMSKDYTGESLETLKGKNLGISRNTVIEYTTDRIINTAGLDESEITKTEVNKIPLRLEMLRSGQIDAAVLPDPFITIAMADGMMSLVSTQDLGIFVTGAMFAGRVIREKQEAIDILLRGYDLAVDYILSHDRKAIRNILIEDVGVPEPLVDDVILPDYTHGQKPTIEDLQQTIDWLHAKKLVPSDYTGKDLIR	.
.	GCA_001314265	381	1	HKPNAE_04200	CP012889.1	942393	943331	+	mmseq.000837.22272.0022	persistent	ABC transporter substrate-binding protein	tauA	ABC transporter substrate-binding protein	.	COG:COG0715,COG:P,RefSeq:WP_004585466.1,SO:0001217,UniParc:UPI000174F9C6,UniRef:UniRef100_U2JXD3,UniRef:UniRef50_A0A0E2M7I1,UniRef:UniRef90_U2JXD3	.	.	.	.	.	.	.	.	>mmseq.000837.22272.0022-381-HKPNAE_04200@MKNFSFFTLLVLAVLSITLSSCGNKKSSADKQKEPYTLSLGAMPSMDYLPFVVAQKTGIYDSLGLKLEIVKFYSPNERDAAFHSGNVEGTVIDYTGAAMQQAGGIDLQLVMRLDGYFRLVMSKDYTGESLETLKGKNLGISRNTVIEYTTDRIINTAGLDESEITKTEVNKIPLRLEMLRSGQIDAAVLPDPFITIAMADGMMSLVSTQDLGIFVTGAMFAGSVIREKQEAIDILLRGYDLAVDYILSHDRKAIRNILIEDVGVPEPLVDDVILPDYTHGQKPTIEDLQQTIDWLHAKKLVPSDYTGKDLIR	.
.	GCA_002529215	WW2881	1	HLMMNC_02365	NSLU01000017.1	12592	13611	-	mmseq.000837.22272.0022	persistent	ABC transporter substrate-binding protein	tauA	ABC transporter substrate-binding protein	.	COG:COG0715,COG:P,SO:0001217,UniParc:UPI0006A31A12,UniRef:UniRef100_A0A829KN40,UniRef:UniRef50_A0A0E2M7I1,UniRef:UniRef90_U2JXD3	.	.	.	.	.	.	.	.	>mmseq.000837.22272.0022-WW2881-HLMMNC_02365@MYVILCIFVTHFDTWDTTIVFHNLENTMKNFSFFTLLVLAVLSITLSSCGNKKSSADKQKEPYTLSLGAMPSMDYLPFVVAQKTGIYDSLRLKLEIVKFYSPNERDAAFHSGNVEGTVIDYTGAAMQQAGGIDLQLVMRLDGYFRLVMSKDYTGESLETLKGKNLGISRNTVIEYTTDRIINTAGLDESEITKTEVNKIPLRLEMLRSGQIDAAVLPDPFITIAMADGMMSLVSTQDLGIFVTGAMFAGSVIREKQEAIDILLRGYDLAVDYILSHDRKAIRNILIEDVGVPEPLVDDVILPDYTHGQKPTIEDLQQTIDWLHAKKLVPSDYTGKDLIR	.
.	GCA_023822425	W50	1	HPGNOF_06340	CP092048.1	1460190	1461209	+	mmseq.000837.22272.0022	persistent	ABC transporter substrate-binding protein	tauA	ABC transporter substrate-binding protein	.	COG:COG0715,COG:P,SO:0001217,UniParc:UPI0006A31A12,UniRef:UniRef100_A0A829KN40,UniRef:UniRef50_A0A0E2M7I1,UniRef:UniRef90_U2JXD3	.	.	.	.	.	.	.	.	>mmseq.000837.22272.0022-W50-HPGNOF_06340@MYVILCIFVTHFDTWDTTIVFHNLENTMKNFSFFTLLVLAVLSITLSSCGNKKSSADKQKEPYTLSLGAMPSMDYLPFVVAQKTGIYDSLRLKLEIVKFYSPNERDAAFHSGNVEGTVIDYTGAAMQQAGGIDLQLVMRLDGYFRLVMSKDYTGESLETLKGKNLGISRNTVIEYTTDRIINTAGLDESEITKTEVNKIPLRLEMLRSGQIDAAVLPDPFITIAMADGMMSLVSTQDLGIFVTGAMFAGSVIREKQEAIDILLRGYDLAVDYILSHDRKAIRNILIEDVGVPEPLVDDVILPDYTHGQKPTIEDLQQTIDWLHAKKLVPSDYTGKDLIR	.
.	GCA_003862255	381OKJP	1	IBHOBD_01230	QPGS01000002.1	81774	82793	+	mmseq.000837.22272.0022	persistent	ABC transporter substrate-binding protein	tauA	ABC transporter substrate-binding protein	.	COG:COG0715,COG:P,SO:0001217,UniRef:UniRef50_A0A0E2M7I1,UniRef:UniRef90_U2JXD3	.	.	.	.	.	.	.	.	>mmseq.000837.22272.0022-381OKJP-IBHOBD_01230@MYVILCIFVTHFDTWDTTIVFHNLENAMKNFSFFTLLVLAVLSITLSSCGNKKSSADKQKEPYTLSLGAMPSMDYLPFVVAQKTGIYDSLGLKLEIIKFYSPNERDAAFHSGNVEGTVIDYTGAAMQQAGGIDLQLVMRLDGYFRLVMSKDYTGESLETLKGKNLGISRNTVIEYTTDRIINTAGLDESEITKTEVNKIPLRLEMLRSGQIDAAVLPDPFITIAMADRMMSLVSTQDLGIFVTGAMFAGRVIREKQEAIDILLRGYDLAVDYILSHDRKAIRNILIEDVGVPEPLVDDVILPDYTHGQKPTIEDLQQTIDWLHAKKLVPSDYTGKDLIR	.
.	GCA_000380305	JCVISC001	1	IENACH_09655	CM001843.1	2154005	2155024	-	mmseq.000837.22272.0022	persistent	ABC transporter substrate-binding protein	tauA	ABC transporter substrate-binding protein	.	COG:COG0715,COG:P,SO:0001217,UniRef:UniRef50_A0A0E2M7I1,UniRef:UniRef90_U2JXD3	.	.	.	.	.	.	.	.	>mmseq.000837.22272.0022-JCVISC001-IENACH_09655@MYVILCIFVTHFDTWDTTIVFHNLENAMKNFSFFTLLVLAVLSITLSSCGNKKSSADKQKEPYTLSLGAMPSMDYLPFVVAQKTGIYDSLGLKLEIVKFYSPNERDAAFHSGNVEGTVIDYTGAAMQQAGGIDLQLVMRLDGYFRLVMSKDYTGESLETLKGKNLGISRNTVIEYTTDRIINTAGLDESEITKTEVNKIPLRLEMLRSGQIDAAVLPDPFITIAMADGMMSLVSTQDLGIFVTGAMFAGSVIREKQEAIDILLRGYDLAVDYILSHDRKAIRNILIEDVGVPEPLVDDVILPDYTHGQKPTIEDLQQTIDWLHAKKLVPSDYTGKDLIR	.
.	GCA_001444325	A7A1_28	1	IHNDJA_04320	CP013131.1	968820	969797	-	mmseq.000837.22272.0022	persistent	ABC transporter substrate-binding protein	tauA	ABC transporter substrate-binding protein	.	COG:COG0715,COG:P,SO:0001217,UniRef:UniRef50_A0A0E2M7I1,UniRef:UniRef90_U2JXD3	.	.	.	.	.	.	.	.	>mmseq.000837.22272.0022-A7A1_28-IHNDJA_04320@MGYNHSLSQSRERDEKFFFFTLLVLAVLSITLSSCGNKKSSADKQKEPYTLSLGAMPSMDYLPFVVAQKTGIYDSLGLKLEIVKFYSPNERDAAFHSGNVEGTVIDYTGAAMQQAGGIDLQLVMRLDGYFRLVMSKDYTGESLETLKGKNLGISRNTVIEYTTDRIINTAGLDESEITKTEVNKIPLRLEMLRSGQIDAAVLPDPFITIAMADGMMSLVSTQDLGIFVTGAMFAGRVIREKQEAIDILLRGYDLAVDYILSHDRKAIRNILIEDVGVPEPLVDDVILPDYTHGQKPTIEDLQQTIDWLHAKKLVPSDYTGKDLIR	.
.	GCA_002529205	WW5019	1	IJHBOL_03865	NSLM01000022.1	23848	24867	+	mmseq.000837.22272.0022	persistent	ABC transporter substrate-binding protein	tauA	ABC transporter substrate-binding protein	.	COG:COG0715,COG:P,SO:0001217,UniRef:UniRef50_A0A0E2M7I1,UniRef:UniRef90_U2JXD3	.	.	.	.	.	.	.	.	>mmseq.000837.22272.0022-WW5019-IJHBOL_03865@MYVILCIFVTHFDTWDTTIVFHNLENAMKNFSFFTLLVLAVLSITLSSCGNKKSSADKQKEPYTLSLGAMPSMDYLPFVVAQKTGIYDSLGLKLEIVKFYSPNERDAAFHSGNVEGTVIDYTGAAMQQAGGIDLQLVMRLDGYFRLVMSKDYTGESLETLKGKNLGISRNTVIEYTTDRIINTAGLDESEITKTEVNKIPLRLEMLRSGQIDAAVLPDPFITIAMADGMMSLVSTQDLGIFVTGAMFAGSVIREKQEAIDILLRGYDLAVDYILSHDRKAIRNILIEDVGVPEPLADDVILPDYTHGQKPTIEDLQQTIDWLHAKKLVPSDYTGKDLIR	.
.	GCA_002754155	KCOM2800	1	IONLBC_01955	CP024599.1	428394	429413	+	mmseq.000837.22272.0022	persistent	ABC transporter substrate-binding protein	tauA	ABC transporter substrate-binding protein	.	COG:COG0715,COG:P,SO:0001217,UniRef:UniRef50_A0A0E2M7I1,UniRef:UniRef90_U2JXD3	.	.	.	.	.	.	.	.	>mmseq.000837.22272.0022-KCOM2800-IONLBC_01955@MYVILCIFVTHFDTWDTTIVFHNLENAMKNFSFFTLLVLAVLSITLSSCGNKKSSADKQKEPYTLSLGAMPSMDYLPFVVAQKTGIYDSLGLKLEIVKFYSPNERDAAFHSGNVEGTVIDYTGAAMQQAGGIDLQLVMRLDGYFRLVMSKDYTGESLETLKGKNLGISRNTVIEYTTDRIINTAGLDESEITKTEVNKIPLRLEMLRSGQIDAAVLPDPFITIAMADGMMSLVSTQDLGIFVTGAMFAGSVIREKQEAIDILLRGYDLAVDYILSHDRKAIRNILIEDVGVPEPLVDDVILPDYTHGQKPTIEDLQQTIDWLHAKKLVPSDYTGKDLIR	.
.	GCA_000271945	W50	0.W50	JFDOJN_05320	AJZS01000055.1	3939	4958	-	mmseq.000837.22272.0022	persistent	ABC transporter substrate-binding protein	tauA	ABC transporter substrate-binding protein	.	COG:COG0715,COG:P,SO:0001217,UniParc:UPI0006A31A12,UniRef:UniRef100_A0A829KN40,UniRef:UniRef50_A0A0E2M7I1,UniRef:UniRef90_U2JXD3	.	.	.	.	.	.	.	.	>mmseq.000837.22272.0022-W50-JFDOJN_05320@MYVILCIFVTHFDTWDTTIVFHNLENTMKNFSFFTLLVLAVLSITLSSCGNKKSSADKQKEPYTLSLGAMPSMDYLPFVVAQKTGIYDSLRLKLEIVKFYSPNERDAAFHSGNVEGTVIDYTGAAMQQAGGIDLQLVMRLDGYFRLVMSKDYTGESLETLKGKNLGISRNTVIEYTTDRIINTAGLDESEITKTEVNKIPLRLEMLRSGQIDAAVLPDPFITIAMADGMMSLVSTQDLGIFVTGAMFAGSVIREKQEAIDILLRGYDLAVDYILSHDRKAIRNILIEDVGVPEPLVDDVILPDYTHGQKPTIEDLQQTIDWLHAKKLVPSDYTGKDLIR	.
.	GCA_900157325	3A1	1	JKJEKO_06415	FUFC01000030.1	29738	30757	-	mmseq.000837.22272.0022	persistent	ABC transporter substrate-binding protein	tauA	ABC transporter substrate-binding protein	.	COG:COG0715,COG:P,SO:0001217,UniRef:UniRef50_A0A0E2M7I1,UniRef:UniRef90_U2JXD3	.	.	.	.	.	.	.	.	>mmseq.000837.22272.0022-3A1-JKJEKO_06415@MYVILCIFVTHFDTWDTTIVFHNLENAMKNFSFFTLLVLAVLSITLSSCGNKKSSADKQKEPYTLSLGAMPSMDYLPFVVAQKTGIYDSLGLKLEIVKFYSPNERDAAFHSGNVEGTVIDYTGAAMQQAGGIDLQLVMRLDGYFRLVMSKDYTGESLETLKGKNLGISRNTVIEYTTDRIINTAGLDESEITKTEVNKIPLRLEMLRSGQIDAAVLPDPFITIAMADGMMSLVSTQDLGIFVTGAMFAGSVIREKQEAIDILLRGYDLAVDYILSHDRKAIRNILIEDVGVPEPLVDDVILPDYTHGQKPTIEDLQQTIDWLHAKKLVPSDYTGKDLIR	.
.	GCA_021406735	Kyudai_4	1	JKJIFD_02040	JAEMBN010000018.1	2753	3772	-	mmseq.000837.22272.0022	persistent	ABC transporter substrate-binding protein	tauA	ABC transporter substrate-binding protein	.	COG:COG0715,COG:P,SO:0001217,UniRef:UniRef50_A0A0E2M7I1,UniRef:UniRef90_U2JXD3	.	.	.	.	.	.	.	.	>mmseq.000837.22272.0022-Kyudai_4-JKJIFD_02040@MYVILCIFVTHFDTWDTTIVFHNLENAMKNFSFFTLLVLAVLSITLSSCGNKKSSADKQKEPYTLSLGAMPSMDYLPFVVAQKTGIYDSLGLKLEIVKFYSPNERDAAFHSGNVEGTVIDYTGAAMQQAGGIDLQLVMRLDGYFRLVMSKDYTGESLETLKGKNLGISRNTVIEYTTDRIINTAGLDESEITKTEVNKIPLRLEMLRSGQIDAAVLPDPFITIAMADGMMSLVSTQDLGIFVTGAMFAGSVIREKQEAIDILLRGYDLAVDYILSHDRKAIRNILIEDVGVPEPLVDDVILPDYTHGQKPTIEDLQQTIDWLHAKKLVPSDYTGKDLIR	.
.	GCA_000467975	F0566	1	KAMFML_09250	KI260153.1	14957	15976	+	mmseq.000837.22272.0022	persistent	ABC transporter substrate-binding protein	tauA	ABC transporter substrate-binding protein	.	COG:COG0715,COG:P,SO:0001217,UniRef:UniRef50_A0A0E2M7I1,UniRef:UniRef90_U2JXD3	.	.	.	.	.	.	.	.	>mmseq.000837.22272.0022-F0566-KAMFML_09250@MYVILCIFVTHFDTWDTTIVFHNLENAMKNFSFFTLLVLAVLSITLSSCGNKKSSADKQKEPYTLSLGAMPSMDYLPFVVAQKTGIYDSLGLKLEIVKFYSPNERDAAFHSGNVEGTVIDYTGAAMQQAGGIDLQLVMRLDGYFRLVMSKDYTGESLETLKGKNLGISRNTVIEYTTDRIINTAGLDESEITKTEVNKIPLRLEMLRSGQIDAAVLPDPFITIAMADGMMSLVSTQDLGIFVTGAMFAGSVIREKQEAIDILLRGYDLAVDYILSHDRKAIRNILIEDVGVPEPLVDDVILPDYTHGQKPTIEDLQQTIDWLHAKKLVPSDYTGKDLIR	.
.	GCA_002754035	KCOM2803	1	KIHLGF_07355	CP024592.1	1644700	1645719	+	mmseq.000837.22272.0022	persistent	ABC transporter substrate-binding protein	tauA	ABC transporter substrate-binding protein	.	COG:COG0715,COG:P,SO:0001217,UniRef:UniRef50_A0A0E2M7I1,UniRef:UniRef90_U2JXD3	.	.	.	.	.	.	.	.	>mmseq.000837.22272.0022-KCOM2803-KIHLGF_07355@MYVILCIFVTHFDTWDTTIVFHNLENAMKNFSFFTLLVLAVLSITLSSCGNKKSSADKQKEPYTLSLGAMPSMDYLPFVVAQKTGIYDSLGLKLEIVKFYSPNERDAAFHSGNVEGTVIDYTGAAMQQAGGIDLQLVMRLDGYFRLVMSKDYTGESLETLKGKNLGISRNTVIEYTTDRIINTAGLDESEITKTEVNKIPLRLEMLRSGQIDAAVLPDPFITIAMADGMMSLVSTQDLGIFVTGAMFAGSVIREKQEAIDILLRGYDLAVDYILSHDRKAIRNILIEDVGVPEPLVDDVILPDYTHGQKPTIEDLQQTIDWLHAKKLVPSDYTGKDLIR	.
.	GCA_021406655	JKG9	1	KLAEJH_06290	JAEMBH010000015.1	37282	38301	+	mmseq.000837.22272.0022	persistent	ABC transporter substrate-binding protein	tauA	ABC transporter substrate-binding protein	.	COG:COG0715,COG:P,SO:0001217,UniRef:UniRef50_A0A0E2M7I1,UniRef:UniRef90_U2JXD3	.	.	.	.	.	.	.	.	>mmseq.000837.22272.0022-JKG9-KLAEJH_06290@MYVILCIFVTHFDTWDTTIVFHNLENAMKNFSFFTLLVLAVLSISLSSCGNKKSSADKQKEPYTLSLGAMPSMDYLPFVVAQKTGIYDSLGLKLEIVKFYSPNERDAAFHSGNVEGTVIDYTGAAMQQAGGIDLQLVMRLDGYFRLVMSKDYTGESLETLKGKNLGISRNTVIEYTTDRIINTAGLEESEITKTEVNKIPLRLEMLRSGQIDAAVLPDPFITIAMADRMMSLVSTQDLGIFVTGAMFAGRVIREKQEAIDILLRGYDLAVDYILSHDRKAIRNILIEDVGVPEPLVDDVILPDYTHGQKPTIEDLQQTIDWLHAKKLVPSDYTGKDLIR	.
.	GCA_905372065	SRR9217400_mag_bin_3	1	LGEDPH_02105	CAJPNQ010000006.1	61854	62873	+	mmseq.000837.22272.0022	persistent	ABC transporter substrate-binding protein	tauA	ABC transporter substrate-binding protein	.	COG:COG0715,COG:P,SO:0001217,UniRef:UniRef50_A0A0E2M7I1,UniRef:UniRef90_U2JXD3	.	.	.	.	.	.	.	.	>mmseq.000837.22272.0022-SRR9217400_mag_bin_3-LGEDPH_02105@MYVILCIFVTHFDTWDTTIVFHNLENAMKNFSFFTLLVLAVLSITLSSCGNKKSSADKQKEPYTLSLGAMPSMDYLPFVVAQKTGIYDSLGLKLEIIKFYSPNERDAAFHSGNVEGTVIDYTGAAMQQAGGIDLQLVMRLDGYFRLVMSKDYTGESLETLKGKNLGISRNTVIEYTTDRIINTAGLDESEITKTEVNKIPLRLEMLRSGQIDAAVLPDPFITIAMADRMMSLVSTQDLGIFVTGAMFAGRVIREKQEAIDILLRGYDLAVDYILSHDRKAIRNILIEDVGVPEPLVDDVILPDYTHGQKPTIEDLQQTIDWLHAKKLVPSDYTGKDLIR	.
.	GCA_004214945	CP3	1	LGNDOI_01030	SGBA01000014.1	37524	38543	+	mmseq.000837.22272.0022	persistent	ABC transporter substrate-binding protein	tauA	ABC transporter substrate-binding protein	.	COG:COG0715,COG:P,SO:0001217,UniRef:UniRef50_A0A0E2M7I1,UniRef:UniRef90_U2JXD3	.	.	.	.	.	.	.	.	>mmseq.000837.22272.0022-CP3-LGNDOI_01030@MYVILCIFVTHFDTWDTTIVFHNLENAMKNFSFFTLLVLAVLSISLSSCGNKKSSADKQKEPYTLSLGAMPSMDYLPFVVAQKTGIYDSLGLKLEIVKFYSPNERDAAFHSGNVEGTVIDYTGAAMQQAGGIDLQLVMRLDGYFRLVMSKDYTGESLETLKGKNLGISRNTVIEYTTDRIINTAGLEESEITKTEVNKIPLRLEMLRSGQIDAAVLPDPFITIAMADRMMSLVSTQDLGIFVTGAMFAGRVIREKQEAIDILLRGYDLAVDYILSHDRKAIRNILIEDVGVPEPLVDDVILPDYTHGQKPTIEDLQQTIDWLHAKKLVPSDYTGKDLIR	.
.	GCA_002529155	WW2903	1	LJNFOJ_01810	NSLS01000016.1	8309	9328	-	mmseq.000837.22272.0022	persistent	ABC transporter substrate-binding protein	tauA	ABC transporter substrate-binding protein	.	COG:COG0715,COG:P,SO:0001217,UniRef:UniRef50_A0A0E2M7I1,UniRef:UniRef90_U2JXD3	.	.	.	.	.	.	.	.	>mmseq.000837.22272.0022-WW2903-LJNFOJ_01810@MYVILCIFVTHFDTWDTTIVFHNLENAMKNFSFFTLLVLAVLSITLSSCGNKKSSADKQKEPYTLSLGAMPSMDYLPFVVAQKTGIYDSLGLKLEIVKFYSPNERDAAFHSGNVEGTVIDYTGAAMQQAGGIDLQLVMRLDGYFRLVMSKDYTGESLETLKGKNLGISRNTVIEYTTDRIINTAGLEESEITKTEVNKIPLRLEMLRSGQIDAAVLPDPFITIAMADGMMSLVSTQDLGIFVTGAMFAGRVIREKQEAIDILLRGYDLAVDYILSHDRKAIRNILIEDVGVPEPLVNDVILPDYTHGQKPTIEDLQQTIDWLHAKKLVPSDYTGKDLIR	.
.	GCA_004214925	H3	1	LMBAAH_03825	SGAZ01000027.1	10339	11358	-	mmseq.000837.22272.0022	persistent	ABC transporter substrate-binding protein	tauA	ABC transporter substrate-binding protein	.	COG:COG0715,COG:P,SO:0001217,UniParc:UPI0006A31A12,UniRef:UniRef100_A0A829KN40,UniRef:UniRef50_A0A0E2M7I1,UniRef:UniRef90_U2JXD3	.	.	.	.	.	.	.	.	>mmseq.000837.22272.0022-H3-LMBAAH_03825@MYVILCIFVTHFDTWDTTIVFHNLENTMKNFSFFTLLVLAVLSITLSSCGNKKSSADKQKEPYTLSLGAMPSMDYLPFVVAQKTGIYDSLRLKLEIVKFYSPNERDAAFHSGNVEGTVIDYTGAAMQQAGGIDLQLVMRLDGYFRLVMSKDYTGESLETLKGKNLGISRNTVIEYTTDRIINTAGLDESEITKTEVNKIPLRLEMLRSGQIDAAVLPDPFITIAMADGMMSLVSTQDLGIFVTGAMFAGSVIREKQEAIDILLRGYDLAVDYILSHDRKAIRNILIEDVGVPEPLVDDVILPDYTHGQKPTIEDLQQTIDWLHAKKLVPSDYTGKDLIR	.
.	GCA_002529355	WW2885	1	LOBPAA_09255	NSLT01000072.1	3766	4785	-	mmseq.000837.22272.0022	persistent	ABC transporter substrate-binding protein	tauA	ABC transporter substrate-binding protein	.	COG:COG0715,COG:P,SO:0001217,UniRef:UniRef50_A0A0E2M7I1,UniRef:UniRef90_U2JXD3	.	.	.	.	.	.	.	.	>mmseq.000837.22272.0022-WW2885-LOBPAA_09255@MYVILCIFVTHFDTWDTTIVFHNLENAMKNFSFFTLLVLAVLSITLSSCGNKKSSADKQKEPYTLSLGAMPSMDYLPFVVAQKTGIYDSLGLKLEIVKFYSPNERDAAFHSGNVEGTVIDYTGAAMQQAGGIDLQLVMRLDGYFRLVMSKDYTGESLETLKGKNLGISRNTVIEYTTDRIINTAGLDESEITKTEVNKIPLRLEMLRSGQIDAAVLPDPFITIAMADGMMSLVSTQDLGIFVTGAMFAGSVIREKQEAIDILLRGYDLAVDYILSHDRKAIRNILIEDVGVPEPLVDDVILPDYTHGQKPTIEDLQQTIDWLHAKKLVPSDYTGKDLIR	.
.	GCA_018141745	LyG_2	1	MCAPDE_04595	CP073350.1	1036714	1037733	-	mmseq.000837.22272.0022	persistent	ABC transporter substrate-binding protein	tauA	ABC transporter substrate-binding protein	.	COG:COG0715,COG:P,SO:0001217,UniRef:UniRef50_A0A0E2M7I1,UniRef:UniRef90_U2JXD3	.	.	.	.	.	.	.	.	>mmseq.000837.22272.0022-LyG_2-MCAPDE_04595@MYVILCIFVTHFDTWDTTIVFHNLENAMKNFSFFTLLVLAVLSITLSSCGNKKSSADKQKEPYTLSLGAMPSMDYLPFVVAQKTGIYDSLGLKLEIIKFYSPNERDAAFHSGNVEGTVIDYTGAAMQQAGGIDLQLVMRLDGYFRLVMSKDYTGESLETLKGKNLGISRNTVIEYTTDRIINTAGLDESEITKTEVNKIPLRLEMLRSGQIDAAVLPDPFITIAMADRMMSLVSTQDLGIFVTGAMFAGRVIREKQEAIDILLRGYDLAVDYILSHDRKAIRNILIEDVGVPEPLVDDVILPDYTHGQKPTIEDLQQTIDWLHAKKLVPSDYTGKDLIR	.
.	GCA_900157245	15_9	1	MENHHO_06860	FUGF01000024.1	36360	37379	+	mmseq.000837.22272.0022	persistent	ABC transporter substrate-binding protein	tauA	ABC transporter substrate-binding protein	.	COG:COG0715,COG:P,SO:0001217,UniRef:UniRef50_A0A0E2M7I1,UniRef:UniRef90_U2JXD3	.	.	.	.	.	.	.	.	>mmseq.000837.22272.0022-15_9-MENHHO_06860@MYVILCIFVTHFDTWDTTIVFHNLENTMKNFSFFTLLVLAVLSITLSSCGNKKSSADKQKEPYTLSLGAMPSMDYLPFVVAQKTGIYDSLRLKLEIVKFYSPNERDAAFHSGNVEGTVIDYTGAAMQQAGGIDLQLVMRLDGYFRLVMSKDYTGESLETLKGKNLGISRNTVIEYTTDRIINTAGLDESEITKTEVNKIPLRLEMLRSGQIDAAVLPDPFITIAMADGMMPLVSTQDLGIFVTGAMFAGSVIREKQEAIDILLRGYDLAVDYILSHDRKAIRNILIEDVGVPEPLVDDVILPDYTHGQKPTIEDLQQTIDWLHAKKLVPSDYTGKDLIR	.
.	GCA_002206105	SJD11	1	MHCBJE_06465	KZ248422.1	18289	19308	-	mmseq.000837.22272.0022	persistent	ABC transporter substrate-binding protein	tauA	ABC transporter substrate-binding protein	.	COG:COG0715,COG:P,SO:0001217,UniRef:UniRef50_A0A0E2M7I1,UniRef:UniRef90_U2JXD3	.	.	.	.	.	.	.	.	>mmseq.000837.22272.0022-SJD11-MHCBJE_06465@MYVILCIFVTHFDTWDTTIVFHNLENTMKNFSFFTLLVLAVLSITLSSCGNKKSSADKQKEPYTLSLGAMPSMDYLPFVVAQKTGIYDSLRLKLEIVKFYSPNERDAAFHSGNVEGTVIDYTGAAMQQAGGIDLQLVMRLDGYFRLVMSKDYTGESLETLKGKNLGISRNTVIEYTTDRIINTAGLDESEITKTEVNKIPLRLEMLRSGQIDAAVLPDPFITIAMADGMMPLVSTQDLGIFVTGAMFAGSVIREKQEAIDILLRGYDLAVDYILSHDRKAIRNILIEDVGVPEPLVDDVILPDYTHGQKPTIEDLQQTIDWLHAKKLVPSDYTGKDLIR	.
.	GCA_000467955	F0185	1	MLCHKK_06185	KI259949.1	18396	19415	-	mmseq.000837.22272.0022	persistent	ABC transporter substrate-binding protein	tauA	ABC transporter substrate-binding protein	.	COG:COG0715,COG:P,SO:0001217,UniParc:UPI0006A31A12,UniRef:UniRef100_A0A829KN40,UniRef:UniRef50_A0A0E2M7I1,UniRef:UniRef90_U2JXD3	.	.	.	.	.	.	.	.	>mmseq.000837.22272.0022-F0185-MLCHKK_06185@MYVILCIFVTHFDTWDTTIVFHNLENTMKNFSFFTLLVLAVLSITLSSCGNKKSSADKQKEPYTLSLGAMPSMDYLPFVVAQKTGIYDSLRLKLEIVKFYSPNERDAAFHSGNVEGTVIDYTGAAMQQAGGIDLQLVMRLDGYFRLVMSKDYTGESLETLKGKNLGISRNTVIEYTTDRIINTAGLDESEITKTEVNKIPLRLEMLRSGQIDAAVLPDPFITIAMADGMMSLVSTQDLGIFVTGAMFAGSVIREKQEAIDILLRGYDLAVDYILSHDRKAIRNILIEDVGVPEPLVDDVILPDYTHGQKPTIEDLQQTIDWLHAKKLVPSDYTGKDLIR	.
.	GCA_900157265	A7A1_28	0.A741_28	MPDJFF_02080	FUFF01000015.1	104119	105138	+	mmseq.000837.22272.0022	persistent	ABC transporter substrate-binding protein	tauA	ABC transporter substrate-binding protein	.	COG:COG0715,COG:P,SO:0001217,UniRef:UniRef50_A0A0E2M7I1,UniRef:UniRef90_U2JXD3	.	.	.	.	.	.	.	.	>mmseq.000837.22272.0022-A7A1_28-MPDJFF_02080@MYVILCIFVTHFDTWDTTIVFHNLENAMKNFSFFTLLVLAVLSITLSSCGNKKSSADKQKEPYTLSLGAMPSMDYLPFVVAQKTGIYDSLGLKLEIVKFYSPNERDAAFHSGNVEGTVIDYTGAAMQQAGGIDLQLVMRLDGYFRLVMSKDYTGESLETLKGKNLGISRNTVIEYTTDRIINTAGLDESEITKTEVNKIPLRLEMLRSGQIDAAVLPDPFITIAMADGMMSLVSTQDLGIFVTGAMFAGRVIREKQEAIDILLRGYDLAVDYILSHDRKAIRNILIEDVGVPEPLVDDVILPDYTHGQKPTIEDLQQTIDWLHAKKLVPSDYTGKDLIR	.
.	GCA_002754095	KCOM3001	1	NIDCDG_06400	CP024595.1	1440005	1441024	+	mmseq.000837.22272.0022	persistent	ABC transporter substrate-binding protein	tauA	ABC transporter substrate-binding protein	.	COG:COG0715,COG:P,SO:0001217,UniRef:UniRef50_A0A0E2M7I1,UniRef:UniRef90_U2JXD3	.	.	.	.	.	.	.	.	>mmseq.000837.22272.0022-KCOM3001-NIDCDG_06400@MYVILCIFVTHFDTWDTTIVFHNLENAMKNFSFFTLLVLAVLSITLSSCGNKKSSADKQKEPYTLSLGAMPSMDYLPFVVAQKTGIYDSLGLKLEIVKFYSPNERDAAFHSGNVEGTVIDYTGAAMQQAGGIDLQLVMRLDGYFRLVMSKDYTGESLETLKGKNLGISRNTVIEYTTDRIINTAGLDESEITKTEVNKIPLRLEMLRSGQIDAAVLPDPFITIAMADGMMSLVSTQDLGIFVTGAMFAGRVIREKQEAIDILLRGYDLAVDYILSHDRKAIRNILIEDVGVPEPLVDDVILPDYTHGQKPTIEDLQQTIDWLHAKKLVPSDYTGKDLIR	.
.	GCA_002529235	WW3040	1	NNMEFJ_01565	NSLP01000016.1	2765	3784	+	mmseq.000837.22272.0022	persistent	ABC transporter substrate-binding protein	tauA	ABC transporter substrate-binding protein	.	COG:COG0715,COG:P,SO:0001217,UniRef:UniRef50_A0A0E2M7I1,UniRef:UniRef90_U2JXD3	.	.	.	.	.	.	.	.	>mmseq.000837.22272.0022-WW3040-NNMEFJ_01565@MYVILCIFVTHFDTWDTTIVFHNLENAMKNFSFFTLLVLAVLSITLSSCGNKKSSADKQKEPYTLSLGAMPSMDYLPFVVAQKTGIYDSLGLKLEIVKFYSPNERDAAFHSGNVEGTVIDYTGAAMQQAGGIDLQLVMRLDGYFRLVMSKDYTGESLETLKGKNLGISRNTVIEYTTDRIINTAGLDESEITKTEVNKIPLRLEMLRSGQIDAAVLPDPFITIAMADGMMSLVSTQDLGIFVTGAMFAGSVIREKQEAIDILLRGYDLAVDYILSHDRKAIRNILIEDVGVPEPLVDDVILPDYTHGQKPTIEDLQQTIDWLHAKKLVPSDYTGKDLIR	.
.	GCA_002529375	WW2842	1	NPLLDI_03790	NSLW01000021.1	3668	4687	-	mmseq.000837.22272.0022	persistent	ABC transporter substrate-binding protein	tauA	ABC transporter substrate-binding protein	.	COG:COG0715,COG:P,SO:0001217,UniRef:UniRef50_A0A0E2M7I1,UniRef:UniRef90_U2JXD3	.	.	.	.	.	.	.	.	>mmseq.000837.22272.0022-WW2842-NPLLDI_03790@MYVILCIFVTHFDTWDTTIVFHNLENAMKNFSFFTLLVLAVLSISLSSCGNKKSSADKQKEPYTLSLGAMPSMDYLPFVVAQKTGIYDSLGLKLEIVKFYSPNERDAAFHSGNVEGTVIDYTGAAMQQAGGIDLQLVMRLDGYFRLVMSKDYTGESLETLKGKNLGISRNTVIEYTTDRIINTAGLEESEITKTEVNKIPLRLEMLRSGQIDAAVLPDPFITIAMADRMMSLVSTQDLGIFVTGAMFAGRVIREKQEAIDILLRGYDLAVDYILSHDRKAIRNILIEDVGVPEPLVDDVILPDYTHGQKPTIEDLQQTIDWLHAKKLVPSDYTGKDLIR	.
.	GCA_029911295	Bg4	1	mat147_10325	GCA_029911295_contig_1	1594652	1595671	+	mmseq.000837.22272.0022	persistent	ABC transporter substrate-binding protein	tauA	ABC transporter substrate-binding protein	.	COG:COG0715,COG:P,SO:0001217,UniRef:UniRef50_A0A0E2M7I1,UniRef:UniRef90_U2JXD3	.	.	.	.	.	.	.	.	>mmseq.000837.22272.0022-Bg4-mat147_10325@MYVILCIFVTHFDTWDTTIVFHNLENAMKNFSFFTLLVLAVLSITLSSCGNKKSSADKQKEPYTLSLGAMPSMDYLPFVVAQKTGIYDSLGLKLEIVKFYSPNERDAAFHSGNVEGTVIDYTGAAMQQAGGIDLQLVMRLDGYFRLVMSKDYTGESLETLKGKNLGISRNTVIEYTTDRIINTAGLEESEITKTEVNKIPLRLEMLRSGQIDAAVLPDPFITIAMADGMMSLVSTQDLGIFVTGAMFAGRVIREKQEAIDILLRGYDLAVDYILSHDRKAIRNILIEDVGVPEPLVNDVILPDYTHGQKPTIEDLQQTIDWLHAKKLVPSDYTGKDLIR	.
.	GCA_028335105	A7436C	0.A7436	mat148_02870	GCA_028335105_contig_1	663287	664306	-	mmseq.000837.22272.0022	persistent	ABC transporter substrate-binding protein	tauA	ABC transporter substrate-binding protein	.	COG:COG0715,COG:P,SO:0001217,UniParc:UPI0006A31A12,UniRef:UniRef100_A0A829KN40,UniRef:UniRef50_A0A0E2M7I1,UniRef:UniRef90_U2JXD3	.	.	.	.	.	.	.	.	>mmseq.000837.22272.0022-A7436C-mat148_02870@MYVILCIFVTHFDTWDTTIVFHNLENTMKNFSFFTLLVLAVLSITLSSCGNKKSSADKQKEPYTLSLGAMPSMDYLPFVVAQKTGIYDSLRLKLEIVKFYSPNERDAAFHSGNVEGTVIDYTGAAMQQAGGIDLQLVMRLDGYFRLVMSKDYTGESLETLKGKNLGISRNTVIEYTTDRIINTAGLDESEITKTEVNKIPLRLEMLRSGQIDAAVLPDPFITIAMADGMMSLVSTQDLGIFVTGAMFAGSVIREKQEAIDILLRGYDLAVDYILSHDRKAIRNILIEDVGVPEPLVDDVILPDYTHGQKPTIEDLQQTIDWLHAKKLVPSDYTGKDLIR	.
.	GCA_028335085	HG1691old	1	mat149_03520	GCA_028335085_contig_1	789647	790666	-	mmseq.000837.22272.0022	persistent	ABC transporter substrate-binding protein	tauA	ABC transporter substrate-binding protein	.	COG:COG0715,COG:P,SO:0001217,UniRef:UniRef50_A0A0E2M7I1,UniRef:UniRef90_U2JXD3	.	.	.	.	.	.	.	.	>mmseq.000837.22272.0022-HG1691old-mat149_03520@MYVILCIFVTHFDTWDTTIVFHNLENAMKNFSFFTLLVLAVLSISLSSCGNKKSSADKQKEPYTLSLGAMPSMDYLPFVVAQKTGIYDSLGLKLEIVKFYSPNERDAAFHSGNVEGTVIDYTGAAMQQAGGIDLQLVMRLDGYFRLVMSKDYTGESLETLKGKNLGISRNTVIEYTTDRIINTAGLEESEITKTEVNKIPLRLEMLRSGQIDAAVLPDPFITIAMADRMMSLVSTQDLGIFVTGAMFAGRVIREKQEAIDILLRGYDLAVDYILSHDRKAIRNILIEDVGVPEPLVDDVILPDYTHGQKPTIEDLQQTIDWLHAKKLVPSDYTGKDLIR	.
.	GCA_028335125	ATCC49417	1	mat151_04785	GCA_028335125_contig_1	1118037	1119056	-	mmseq.000837.22272.0022	persistent	ABC transporter substrate-binding protein	tauA	ABC transporter substrate-binding protein	.	COG:COG0715,COG:P,SO:0001217,UniParc:UPI0006A31A12,UniRef:UniRef100_A0A829KN40,UniRef:UniRef50_A0A0E2M7I1,UniRef:UniRef90_U2JXD3	.	.	.	.	.	.	.	.	>mmseq.000837.22272.0022-ATCC49417-mat151_04785@MYVILCIFVTHFDTWDTTIVFHNLENTMKNFSFFTLLVLAVLSITLSSCGNKKSSADKQKEPYTLSLGAMPSMDYLPFVVAQKTGIYDSLRLKLEIVKFYSPNERDAAFHSGNVEGTVIDYTGAAMQQAGGIDLQLVMRLDGYFRLVMSKDYTGESLETLKGKNLGISRNTVIEYTTDRIINTAGLDESEITKTEVNKIPLRLEMLRSGQIDAAVLPDPFITIAMADGMMSLVSTQDLGIFVTGAMFAGSVIREKQEAIDILLRGYDLAVDYILSHDRKAIRNILIEDVGVPEPLVDDVILPDYTHGQKPTIEDLQQTIDWLHAKKLVPSDYTGKDLIR	.
.	GCA_021406625	EM3	1	OEAJIN_07045	JAEMBI010000004.1	45741	46760	+	mmseq.000837.22272.0022	persistent	ABC transporter substrate-binding protein	tauA	ABC transporter substrate-binding protein	.	COG:COG0715,COG:P,SO:0001217,UniParc:UPI0006A31A12,UniRef:UniRef100_A0A829KN40,UniRef:UniRef50_A0A0E2M7I1,UniRef:UniRef90_U2JXD3	.	.	.	.	.	.	.	.	>mmseq.000837.22272.0022-EM3-OEAJIN_07045@MYVILCIFVTHFDTWDTTIVFHNLENTMKNFSFFTLLVLAVLSITLSSCGNKKSSADKQKEPYTLSLGAMPSMDYLPFVVAQKTGIYDSLRLKLEIVKFYSPNERDAAFHSGNVEGTVIDYTGAAMQQAGGIDLQLVMRLDGYFRLVMSKDYTGESLETLKGKNLGISRNTVIEYTTDRIINTAGLDESEITKTEVNKIPLRLEMLRSGQIDAAVLPDPFITIAMADGMMSLVSTQDLGIFVTGAMFAGSVIREKQEAIDILLRGYDLAVDYILSHDRKAIRNILIEDVGVPEPLVDDVILPDYTHGQKPTIEDLQQTIDWLHAKKLVPSDYTGKDLIR	.
.	GCA_000467795	F0568	1	OEKNOC_08575	KI258973.1	3574	4593	-	mmseq.000837.22272.0022	persistent	ABC transporter substrate-binding protein	tauA	ABC transporter substrate-binding protein	.	COG:COG0715,COG:P,SO:0001217,UniRef:UniRef50_A0A0E2M7I1,UniRef:UniRef90_U2JXD3	.	.	.	.	.	.	.	.	>mmseq.000837.22272.0022-F0568-OEKNOC_08575@MYVILCIFVTHFDTWDTTIVFHNLENTMKNFSFFTLLVLAVLSITLSSCGNKKSSADKQKEPYTLSLGAMPSMDYLPFVVAQKTGIYDSLRLKLEIVKFYSPNERDAAFHSGNVEGTVIDYTGAAMQQAGGIDLQLVMRLDGYFRLVMSKDYTGESLETLKGKNLGISRNTVIEYTTDRIINTAGLDESEITKTEVNKIPLRLEMLRSGQIDAAVLPDPFITIAMADGMMSLVSTQDLGIFVTGAMFAGRVIREKQEAIDILLRGYDLAVDYILSHDKKAIRNILIEDVGVPEPLVNDVILPDYTHGQKPTIEDLQQTIDWLHAKKLVPSDYTGKDLIR	.
.	GCA_002206085	SJD4	1	OEMFNO_06040	KZ248279.1	1678	2697	+	mmseq.000837.22272.0022	persistent	ABC transporter substrate-binding protein	tauA	ABC transporter substrate-binding protein	.	COG:COG0715,COG:P,SO:0001217,UniRef:UniRef50_A0A0E2M7I1,UniRef:UniRef90_U2JXD3	.	.	.	.	.	.	.	.	>mmseq.000837.22272.0022-SJD4-OEMFNO_06040@MYVILCIFVTHFDIWDTTIVFHNLENAMKNFSFFTLLVLAVLSITLSSCGNKKSSADKQKEPYTLSLGAMPSMDYLPFVVAQKTGIYDSLGLKLEIVKFYSPNERDAAFHSGNVEGTVIDYTGAAMQQAGGIDLQLVMRLDGYFRLVMSKDYTGESLETLKGKNLGISRNTVIEYTTDRIINTAGLDESEITKTEVNKIPLRLEMLRSGQIDAAVLPDPFITIAMADGMMSLVSTQDLGIFVTGAMFAGRVIREKQEAIDILLQGYDLAVDYILSHDRKAIRNILIEDVGVPEPLVDDVILPDYTHGQKPTIEDLQQTIDWLHAKKLVPSDYTGKDLIR	.
.	GCA_021406605	JKG10	1	OGMOID_07320	JAEMBG010000005.1	29701	30720	-	mmseq.000837.22272.0022	persistent	ABC transporter substrate-binding protein	tauA	ABC transporter substrate-binding protein	.	COG:COG0715,COG:P,SO:0001217,UniParc:UPI0006A31A12,UniRef:UniRef100_A0A829KN40,UniRef:UniRef50_A0A0E2M7I1,UniRef:UniRef90_U2JXD3	.	.	.	.	.	.	.	.	>mmseq.000837.22272.0022-JKG10-OGMOID_07320@MYVILCIFVTHFDTWDTTIVFHNLENTMKNFSFFTLLVLAVLSITLSSCGNKKSSADKQKEPYTLSLGAMPSMDYLPFVVAQKTGIYDSLRLKLEIVKFYSPNERDAAFHSGNVEGTVIDYTGAAMQQAGGIDLQLVMRLDGYFRLVMSKDYTGESLETLKGKNLGISRNTVIEYTTDRIINTAGLDESEITKTEVNKIPLRLEMLRSGQIDAAVLPDPFITIAMADGMMSLVSTQDLGIFVTGAMFAGSVIREKQEAIDILLRGYDLAVDYILSHDRKAIRNILIEDVGVPEPLVDDVILPDYTHGQKPTIEDLQQTIDWLHAKKLVPSDYTGKDLIR	.
.	GCA_002892575	ATCC33277	1	OHKNAD_04190	CP025930.1	943681	944619	+	mmseq.000837.22272.0022	persistent	ABC transporter substrate-binding protein	tauA	ABC transporter substrate-binding protein	.	COG:COG0715,COG:P,RefSeq:WP_004585466.1,SO:0001217,UniParc:UPI000174F9C6,UniRef:UniRef100_U2JXD3,UniRef:UniRef50_A0A0E2M7I1,UniRef:UniRef90_U2JXD3	.	.	.	.	.	.	.	.	>mmseq.000837.22272.0022-ATCC33277-OHKNAD_04190@MKNFSFFTLLVLAVLSITLSSCGNKKSSADKQKEPYTLSLGAMPSMDYLPFVVAQKTGIYDSLGLKLEIVKFYSPNERDAAFHSGNVEGTVIDYTGAAMQQAGGIDLQLVMRLDGYFRLVMSKDYTGESLETLKGKNLGISRNTVIEYTTDRIINTAGLDESEITKTEVNKIPLRLEMLRSGQIDAAVLPDPFITIAMADGMMSLVSTQDLGIFVTGAMFAGSVIREKQEAIDILLRGYDLAVDYILSHDRKAIRNILIEDVGVPEPLVDDVILPDYTHGQKPTIEDLQQTIDWLHAKKLVPSDYTGKDLIR	.
.	GCA_000467835	F0570	1	OJLJEK_01930	KI259120.1	53703	54722	+	mmseq.000837.22272.0022	persistent	ABC transporter substrate-binding protein	tauA	ABC transporter substrate-binding protein	.	COG:COG0715,COG:P,SO:0001217,UniRef:UniRef50_A0A0E2M7I1,UniRef:UniRef90_U2JXD3	.	.	.	.	.	.	.	.	>mmseq.000837.22272.0022-F0570-OJLJEK_01930@MYVILCIFVTHFDTWDTTIVFHNLENAMKNFSFFTLLVLAVLSITLSSCGNKKSSADKQKEPYTLSLGAMPSMDYLPFVVAQKTGIYDSLGLKLEIVKFYSPNERDAAFHSGNVEGTVIDYTGAAMQQAGGIDLQLVMRLDGYFRLVMSKDYTGESLETLKGKNLGISRNTVIEYTTDRIINTAGLDESEITKTEVNKIPLRLEMLRSGQIDAAVLPDPFITIAMADGMMSLVSTQDLGIFVTGAMFAGSVIREKQEAIDILLRGYDLAVDYILSHDRKAIRNILIEDVGVPEPLADDVILPDYTHGQKPTIEDLQQTIDWLHAKKLVPSDYTGKDLIR	.
.	GCA_900157345	AFR5B1	1	OLFLLB_00200	FUFJ01000085.1	20028	21047	-	mmseq.000837.22272.0022	persistent	ABC transporter substrate-binding protein	tauA	ABC transporter substrate-binding protein	.	COG:COG0715,COG:P,SO:0001217,UniRef:UniRef50_A0A0E2M7I1,UniRef:UniRef90_U2JXD3	.	.	.	.	.	.	.	.	>mmseq.000837.22272.0022-AFR5B1-OLFLLB_00200@MYVILCIFVTHFDTWDTTIVFHNLENAMKNFSFFTLLVLAVLSITLSSCGNKKSSADKQKEPYTLSLGAMPSMDYLPFVVAQKTGIYDSLGLKLEIVKFYSPNERDAAFHSGNVEGTVIDYTGAAMQQAGGIDLQLVMRLDGYFRLVMSKDYTGESLETLKGKNLGISRNTVIEYTTDRIINTAGLEESEITKTEVNKIPLRLEMLRSGQIDAAVLPDPFITIAMADRMMSLVSTQDLGIFVTGAMFAGRVIREKQEAIDILLRGYDLAVDYILSHDRKAIRNILIEDVGVPEPLVDDVILPDYTHGQKPTIEDLQQTIDWLHAKKLVPSDYTGKDLIR	.
.	GCA_000467815	F0569	1	PAAPDH_00790	KI258998.1	23308	24327	+	mmseq.000837.22272.0022	persistent	ABC transporter substrate-binding protein	tauA	ABC transporter substrate-binding protein	.	COG:COG0715,COG:P,SO:0001217,UniParc:UPI0006A31A12,UniRef:UniRef100_A0A829KN40,UniRef:UniRef50_A0A0E2M7I1,UniRef:UniRef90_U2JXD3	.	.	.	.	.	.	.	.	>mmseq.000837.22272.0022-F0569-PAAPDH_00790@MYVILCIFVTHFDTWDTTIVFHNLENTMKNFSFFTLLVLAVLSITLSSCGNKKSSADKQKEPYTLSLGAMPSMDYLPFVVAQKTGIYDSLRLKLEIVKFYSPNERDAAFHSGNVEGTVIDYTGAAMQQAGGIDLQLVMRLDGYFRLVMSKDYTGESLETLKGKNLGISRNTVIEYTTDRIINTAGLDESEITKTEVNKIPLRLEMLRSGQIDAAVLPDPFITIAMADGMMSLVSTQDLGIFVTGAMFAGSVIREKQEAIDILLRGYDLAVDYILSHDRKAIRNILIEDVGVPEPLVDDVILPDYTHGQKPTIEDLQQTIDWLHAKKLVPSDYTGKDLIR	.
.	GCA_000467995	W4087	1	PDDLMP_00370	KI260176.1	15624	16643	+	mmseq.000837.22272.0022	persistent	ABC transporter substrate-binding protein	tauA	ABC transporter substrate-binding protein	.	COG:COG0715,COG:P,SO:0001217,UniRef:UniRef50_A0A0E2M7I1,UniRef:UniRef90_U2JXD3	.	.	.	.	.	.	.	.	>mmseq.000837.22272.0022-W4087-PDDLMP_00370@MYVILCIFVTHFDTWDTTIVFHNLENAMKNFSFFTLLVLAVLSITLSSCGNKKSSADKQKEPYTLSLGAMPSMDYLPFVVAQKTGIYDSLGLKLEIVKFYSPNERDAAFHSGNVEGTVIDYTGAAMQQAGGIDLQLVMRLDGYFRLVMSKDYTGESLETLKGKNLGISRNTVIEYTTDRIINTAGLDESEITKTEVNKIPLRLEMLRSGQIDAAVLPDPFITIAMADGMMSLVSTQDLGIFVTGAMFAGSVIREKQEAIDILLRGYDLAVDYILSHDRKAIRNILIEDVGVPEPLADDVILPDYTHGQKPTIEDLQQTIDWLHAKKLVPSDYTGKDLIR	.
.	GCA_002529345	WW2952	1	ABDNHC_04030	NSLQ01000027.1	10639	11046	-	mmseq.000837.22272.0023	persistent	UPF0102 protein PG_1874	.	UPF0102 protein PG_1874	GO:0003676	COG:COG0792,COG:L,RefSeq:WP_004583537.1,SO:0001217,UniParc:UPI00001BEFF9,UniRef:UniRef100_B2RLS5,UniRef:UniRef50_B2RLS5,UniRef:UniRef90_B2RLS5		.	.	.	.	.	.	.	>mmseq.000837.22272.0023-WW2952-ABDNHC_04030@MADHNDRGRQGEEIALKHLRQQGYQIEALNWQSGRRELDIVASTSRELVVVEVKTRTEGFLLAPEEAVDARKRRLISESAHHYVRMYAIDLPVRFDVISVVLSADGSCKRIEHRENAFPLLLKRSQRSTPRRRRL	.
.	GCA_002204455	KCOM2797	1	ABJICG_06975	NHRU01000003.1	145447	145854	+	mmseq.000837.22272.0023	persistent	UPF0102 protein PG_1874	.	UPF0102 protein PG_1874	GO:0003676	COG:COG0792,COG:L,RefSeq:WP_004583537.1,SO:0001217,UniParc:UPI00001BEFF9,UniRef:UniRef100_B2RLS5,UniRef:UniRef50_B2RLS5,UniRef:UniRef90_B2RLS5		.	.	.	.	.	.	.	>mmseq.000837.22272.0023-KCOM2797-ABJICG_06975@MADHNDRGRQGEEIALKHLRQQGYQIEALNWQSGRRELDIVASTSRELVVVEVKTRTEGFLLAPEEAVDARKRRLISESAHHYVRMYAIDLPVRFDVISVVLSADGSCKRIEHRENAFPLLLKRSQRSTPRRRRL	.
.	GCA_002529365	WW3102	1	ACILLP_01190	NSLO01000014.1	10738	11145	-	mmseq.000837.22272.0023	persistent	UPF0102 protein PG_1874	.	UPF0102 protein PG_1874	GO:0003676	COG:COG0792,COG:L,RefSeq:WP_004583537.1,SO:0001217,UniParc:UPI00001BEFF9,UniRef:UniRef100_B2RLS5,UniRef:UniRef50_B2RLS5,UniRef:UniRef90_B2RLS5		.	.	.	.	.	.	.	>mmseq.000837.22272.0023-WW3102-ACILLP_01190@MADHNDRGRQGEEIALKHLRQQGYQIEALNWQSGRRELDIVASTSRELVVVEVKTRTEGFLLAPEEAVDARKRRLISESAHHYVRMYAIDLPVRFDVISVVLSADGSCKRIEHRENAFPLLLKRSQRSTPRRRRL	.
.	GCA_023822445	W50_BE1	0.W50	AGAIJH_08565	CP092049.1	1958920	1959327	-	mmseq.000837.22272.0023	persistent	UPF0102 protein PG_1874	.	UPF0102 protein PG_1874	GO:0003676	COG:COG0792,COG:L,RefSeq:WP_004583537.1,SO:0001217,UniParc:UPI00001BEFF9,UniRef:UniRef100_B2RLS5,UniRef:UniRef50_B2RLS5,UniRef:UniRef90_B2RLS5		.	.	.	.	.	.	.	>mmseq.000837.22272.0023-W50_BE1-AGAIJH_08565@MADHNDRGRQGEEIALKHLRQQGYQIEALNWQSGRRELDIVASTSRELVVVEVKTRTEGFLLAPEEAVDARKRRLISESAHHYVRMYAIDLPVRFDVISVVLSADGSCKRIEHRENAFPLLLKRSQRSTPRRRRL	.
.	GCA_021406845	222	1	ALKNHL_05430	JAEMBR010000027.1	9172	9579	+	mmseq.000837.22272.0023	persistent	UPF0102 protein PG_1874	.	UPF0102 protein PG_1874	GO:0003676	COG:COG0792,COG:L,RefSeq:WP_004583537.1,SO:0001217,UniParc:UPI00001BEFF9,UniRef:UniRef100_B2RLS5,UniRef:UniRef50_B2RLS5,UniRef:UniRef90_B2RLS5		.	.	.	.	.	.	.	>mmseq.000837.22272.0023-222-ALKNHL_05430@MADHNDRGRQGEEIALKHLRQQGYQIEALNWQSGRRELDIVASTSRELVVVEVKTRTEGFLLAPEEAVDARKRRLISESAHHYVRMYAIDLPVRFDVISVVLSADGSCKRIEHRENAFPLLLKRSQRSTPRRRRL	.
.	GCA_000503975	SJD2	1	ALOHMM_04185	KI629892.1	8626	9033	+	mmseq.000837.22272.0023	persistent	UPF0102 protein PG_1874	.	UPF0102 protein PG_1874	GO:0003676	COG:COG0792,COG:L,RefSeq:WP_004583537.1,SO:0001217,UniParc:UPI00001BEFF9,UniRef:UniRef100_B2RLS5,UniRef:UniRef50_B2RLS5,UniRef:UniRef90_B2RLS5		.	.	.	.	.	.	.	>mmseq.000837.22272.0023-SJD2-ALOHMM_04185@MADHNDRGRQGEEIALKHLRQQGYQIEALNWQSGRRELDIVASTSRELVVVEVKTRTEGFLLAPEEAVDARKRRLISESAHHYVRMYAIDLPVRFDVISVVLSADGSCKRIEHRENAFPLLLKRSQRSTPRRRRL	.
.	GCA_002754055	KCOM2804	1	BAOJBJ_04115	CP024593.1	950150	950557	-	mmseq.000837.22272.0023	persistent	UPF0102 protein PG_1874	.	UPF0102 protein PG_1874	GO:0003676	COG:COG0792,COG:L,RefSeq:WP_099810589.1,SO:0001217,UniParc:UPI000C19FC5D,UniRef:UniRef100_A0A2D2N751,UniRef:UniRef50_B2RLS5,UniRef:UniRef90_B2RLS5		.	.	.	.	.	.	.	>mmseq.000837.22272.0023-KCOM2804-BAOJBJ_04115@MADHNDRGRQGEEIALKHLRQQGYQIEALNWQSGRRELDIVASTSRELVVVEVKTRTEGFLLAPEKAVDARKRQLISESAHHYVRMYAIDLPVRFDVISVVLSADGSCKRIEHRENAFPLLLKRSQRSTPRRRRL	.
.	GCA_023822465	W50_BR1	0.W50	BENLHK_08565	CP092050.1	1957846	1958253	-	mmseq.000837.22272.0023	persistent	UPF0102 protein PG_1874	.	UPF0102 protein PG_1874	GO:0003676	COG:COG0792,COG:L,RefSeq:WP_004583537.1,SO:0001217,UniParc:UPI00001BEFF9,UniRef:UniRef100_B2RLS5,UniRef:UniRef50_B2RLS5,UniRef:UniRef90_B2RLS5		.	.	.	.	.	.	.	>mmseq.000837.22272.0023-W50_BR1-BENLHK_08565@MADHNDRGRQGEEIALKHLRQQGYQIEALNWQSGRRELDIVASTSRELVVVEVKTRTEGFLLAPEEAVDARKRRLISESAHHYVRMYAIDLPVRFDVISVVLSADGSCKRIEHRENAFPLLLKRSQRSTPRRRRL	.
.	GCA_021406645	B158	1	BIBBAP_06800	JAEMBJ010000019.1	17860	18267	+	mmseq.000837.22272.0023	persistent	UPF0102 protein PG_1874	.	UPF0102 protein PG_1874	GO:0003676	COG:COG0792,COG:L,RefSeq:WP_004583537.1,SO:0001217,UniParc:UPI00001BEFF9,UniRef:UniRef100_B2RLS5,UniRef:UniRef50_B2RLS5,UniRef:UniRef90_B2RLS5		.	.	.	.	.	.	.	>mmseq.000837.22272.0023-B158-BIBBAP_06800@MADHNDRGRQGEEIALKHLRQQGYQIEALNWQSGRRELDIVASTSRELVVVEVKTRTEGFLLAPEEAVDARKRRLISESAHHYVRMYAIDLPVRFDVISVVLSADGSCKRIEHRENAFPLLLKRSQRSTPRRRRL	.
.	GCA_018141805	GMU202011	1	BPGMMO_08710	CP073348.1	2008790	2009197	-	mmseq.000837.22272.0023	persistent	UPF0102 protein PG_1874	.	UPF0102 protein PG_1874	GO:0003676	COG:COG0792,COG:L,RefSeq:WP_004583537.1,SO:0001217,UniParc:UPI00001BEFF9,UniRef:UniRef100_B2RLS5,UniRef:UniRef50_B2RLS5,UniRef:UniRef90_B2RLS5		.	.	.	.	.	.	.	>mmseq.000837.22272.0023-GMU202011-BPGMMO_08710@MADHNDRGRQGEEIALKHLRQQGYQIEALNWQSGRRELDIVASTSRELVVVEVKTRTEGFLLAPEEAVDARKRRLISESAHHYVRMYAIDLPVRFDVISVVLSADGSCKRIEHRENAFPLLLKRSQRSTPRRRRL	.
.	GCA_000010505	ATCC33277	0.ATCC33277	BPIAKI_08725	AP009380.1	2022889	2023296	-	mmseq.000837.22272.0023	persistent	UPF0102 protein PG_1874	.	UPF0102 protein PG_1874	GO:0003676	COG:COG0792,COG:L,RefSeq:WP_004583537.1,SO:0001217,UniParc:UPI00001BEFF9,UniRef:UniRef100_B2RLS5,UniRef:UniRef50_B2RLS5,UniRef:UniRef90_B2RLS5		.	.	.	.	.	.	.	>mmseq.000837.22272.0023-ATCC33277-BPIAKI_08725@MADHNDRGRQGEEIALKHLRQQGYQIEALNWQSGRRELDIVASTSRELVVVEVKTRTEGFLLAPEEAVDARKRRLISESAHHYVRMYAIDLPVRFDVISVVLSADGSCKRIEHRENAFPLLLKRSQRSTPRRRRL	.
.	GCA_900157285	13_1	1	CBJFEG_02585	FUGG01000017.1	35225	35632	+	mmseq.000837.22272.0023	persistent	UPF0102 protein PG_1874	.	UPF0102 protein PG_1874	GO:0003676	COG:COG0792,COG:L,RefSeq:WP_077491489.1,SO:0001217,UniParc:UPI00097CE016,UniRef:UniRef100_A0A1R4DW68,UniRef:UniRef50_B2RLS5,UniRef:UniRef90_B2RLS5		.	.	.	.	.	.	.	>mmseq.000837.22272.0023-13_1-CBJFEG_02585@MADHNDRGRQGEEIALKHLRQQGYQIEALNWQSGRRELDIVASTSRELVVVEVKTRTEGFLLAPEKAVDARKRRLISESAHHYVRMYAIDLPVRFDVISVVLSADGSCKRIEHRENAFPLLLKRSQRSTPRRRRL	.
.	GCA_900157295	11A	1	CBNBBD_05220	FUFE01000063.1	24106	24513	+	mmseq.000837.22272.0023	persistent	UPF0102 protein PG_1874	.	UPF0102 protein PG_1874	GO:0003676	COG:COG0792,COG:L,RefSeq:WP_004583537.1,SO:0001217,UniParc:UPI00001BEFF9,UniRef:UniRef100_B2RLS5,UniRef:UniRef50_B2RLS5,UniRef:UniRef90_B2RLS5		.	.	.	.	.	.	.	>mmseq.000837.22272.0023-11A-CBNBBD_05220@MADHNDRGRQGEEIALKHLRQQGYQIEALNWQSGRRELDIVASTSRELVVVEVKTRTEGFLLAPEEAVDARKRRLISESAHHYVRMYAIDLPVRFDVISVVLSADGSCKRIEHRENAFPLLLKRSQRSTPRRRRL	.
.	GCA_001274615	AJW4	1	CELAOB_08450	CP011996.1	1948090	1948497	-	mmseq.000837.22272.0023	persistent	UPF0102 protein PG_1874	.	UPF0102 protein PG_1874	GO:0003676	COG:COG0792,COG:L,RefSeq:WP_004583537.1,SO:0001217,UniParc:UPI00001BEFF9,UniRef:UniRef100_B2RLS5,UniRef:UniRef50_B2RLS5,UniRef:UniRef90_B2RLS5		.	.	.	.	.	.	.	>mmseq.000837.22272.0023-AJW4-CELAOB_08450@MADHNDRGRQGEEIALKHLRQQGYQIEALNWQSGRRELDIVASTSRELVVVEVKTRTEGFLLAPEEAVDARKRRLISESAHHYVRMYAIDLPVRFDVISVVLSADGSCKRIEHRENAFPLLLKRSQRSTPRRRRL	.
.	GCA_900157255	ATCC49417	0.ATCC49417	CELFKG_05285	FUFH01000004.1	23209	23616	-	mmseq.000837.22272.0023	persistent	UPF0102 protein PG_1874	.	UPF0102 protein PG_1874	GO:0003676	COG:COG0792,COG:L,RefSeq:WP_004583537.1,SO:0001217,UniParc:UPI00001BEFF9,UniRef:UniRef100_B2RLS5,UniRef:UniRef50_B2RLS5,UniRef:UniRef90_B2RLS5		.	.	.	.	.	.	.	>mmseq.000837.22272.0023-ATCC49417-CELFKG_05285@MADHNDRGRQGEEIALKHLRQQGYQIEALNWQSGRRELDIVASTSRELVVVEVKTRTEGFLLAPEEAVDARKRRLISESAHHYVRMYAIDLPVRFDVISVVLSADGSCKRIEHRENAFPLLLKRSQRSTPRRRRL	.
.	GCA_001553795	MP4_504	1	CHHLLH_06695	LOEL01000034.1	10666	11073	-	mmseq.000837.22272.0023	persistent	UPF0102 protein PG_1874	.	UPF0102 protein PG_1874	GO:0003676	COG:COG0792,COG:L,RefSeq:WP_004583537.1,SO:0001217,UniParc:UPI00001BEFF9,UniRef:UniRef100_B2RLS5,UniRef:UniRef50_B2RLS5,UniRef:UniRef90_B2RLS5		.	.	.	.	.	.	.	>mmseq.000837.22272.0023-MP4_504-CHHLLH_06695@MADHNDRGRQGEEIALKHLRQQGYQIEALNWQSGRRELDIVASTSRELVVVEVKTRTEGFLLAPEEAVDARKRRLISESAHHYVRMYAIDLPVRFDVISVVLSADGSCKRIEHRENAFPLLLKRSQRSTPRRRRL	.
.	GCA_002529285	WW2931	1	CPDFBG_05890	NSLR01000035.1	23428	23835	+	mmseq.000837.22272.0023	persistent	UPF0102 protein PG_1874	.	UPF0102 protein PG_1874	GO:0003676	COG:COG0792,COG:L,RefSeq:WP_054191423.1,SO:0001217,UniParc:UPI0006BB35CE,UniRef:UniRef100_UPI0006BB35CE,UniRef:UniRef50_B2RLS5,UniRef:UniRef90_B2RLS5		.	.	.	.	.	.	.	>mmseq.000837.22272.0023-WW2931-CPDFBG_05890@MADHNDRGRQGEEIALKHLRQQGYQIEALNWQSGRRELDIVASTSRELVVVEVKTRTEGFLLAPVEAVDARKRRLISESAHHYVRMYAIDLPVRFDVISVVLSADGSCKRIEHRENAFPLLLKRSQRSTPRRRRL	.
.	GCA_021406785	1436	1	DBINCG_02100	JAEMBQ010000020.1	24154	24561	+	mmseq.000837.22272.0023	persistent	UPF0102 protein PG_1874	.	UPF0102 protein PG_1874	GO:0003676	COG:COG0792,COG:L,RefSeq:WP_004583537.1,SO:0001217,UniParc:UPI00001BEFF9,UniRef:UniRef100_B2RLS5,UniRef:UniRef50_B2RLS5,UniRef:UniRef90_B2RLS5		.	.	.	.	.	.	.	>mmseq.000837.22272.0023-1436-DBINCG_02100@MADHNDRGRQGEEIALKHLRQQGYQIEALNWQSGRRELDIVASTSRELVVVEVKTRTEGFLLAPEEAVDARKRRLISESAHHYVRMYAIDLPVRFDVISVVLSADGSCKRIEHRENAFPLLLKRSQRSTPRRRRL	.
.	GCA_021406795	D83T3	1	DBKMMK_10475	JAEMBP010000057.1	8693	9100	+	mmseq.000837.22272.0023	persistent	UPF0102 protein PG_1874	.	UPF0102 protein PG_1874	GO:0003676	COG:COG0792,COG:L,RefSeq:WP_004583537.1,SO:0001217,UniParc:UPI00001BEFF9,UniRef:UniRef100_B2RLS5,UniRef:UniRef50_B2RLS5,UniRef:UniRef90_B2RLS5		.	.	.	.	.	.	.	>mmseq.000837.22272.0023-D83T3-DBKMMK_10475@MADHNDRGRQGEEIALKHLRQQGYQIEALNWQSGRRELDIVASTSRELVVVEVKTRTEGFLLAPEEAVDARKRRLISESAHHYVRMYAIDLPVRFDVISVVLSADGSCKRIEHRENAFPLLLKRSQRSTPRRRRL	.
.	GCA_018141765	LyG_1	1	DDLCJE_00945	CP073349.1	198103	198510	+	mmseq.000837.22272.0023	persistent	UPF0102 protein PG_1874	.	UPF0102 protein PG_1874	GO:0003676	COG:COG0792,COG:L,RefSeq:WP_004583537.1,SO:0001217,UniParc:UPI00001BEFF9,UniRef:UniRef100_B2RLS5,UniRef:UniRef50_B2RLS5,UniRef:UniRef90_B2RLS5		.	.	.	.	.	.	.	>mmseq.000837.22272.0023-LyG_1-DDLCJE_00945@MADHNDRGRQGEEIALKHLRQQGYQIEALNWQSGRRELDIVASTSRELVVVEVKTRTEGFLLAPEEAVDARKRRLISESAHHYVRMYAIDLPVRFDVISVVLSADGSCKRIEHRENAFPLLLKRSQRSTPRRRRL	.
.	GCA_002529425	WW2096	1	DEBNHJ_00615	NSLX01000012.1	27641	28048	-	mmseq.000837.22272.0023	persistent	UPF0102 protein PG_1874	.	UPF0102 protein PG_1874	GO:0003676	COG:COG0792,COG:L,RefSeq:WP_054191423.1,SO:0001217,UniParc:UPI0006BB35CE,UniRef:UniRef100_UPI0006BB35CE,UniRef:UniRef50_B2RLS5,UniRef:UniRef90_B2RLS5		.	.	.	.	.	.	.	>mmseq.000837.22272.0023-WW2096-DEBNHJ_00615@MADHNDRGRQGEEIALKHLRQQGYQIEALNWQSGRRELDIVASTSRELVVVEVKTRTEGFLLAPVEAVDARKRRLISESAHHYVRMYAIDLPVRFDVISVVLSADGSCKRIEHRENAFPLLLKRSQRSTPRRRRL	.
.	GCA_021406745	B42	1	DFHDII_01010	JAEMBK010000023.1	24150	24557	+	mmseq.000837.22272.0023	persistent	UPF0102 protein PG_1874	.	UPF0102 protein PG_1874	GO:0003676	COG:COG0792,COG:L,RefSeq:WP_004583537.1,SO:0001217,UniParc:UPI00001BEFF9,UniRef:UniRef100_B2RLS5,UniRef:UniRef50_B2RLS5,UniRef:UniRef90_B2RLS5		.	.	.	.	.	.	.	>mmseq.000837.22272.0023-B42-DFHDII_01010@MADHNDRGRQGEEIALKHLRQQGYQIEALNWQSGRRELDIVASTSRELVVVEVKTRTEGFLLAPEEAVDARKRRLISESAHHYVRMYAIDLPVRFDVISVVLSADGSCKRIEHRENAFPLLLKRSQRSTPRRRRL	.
.	GCA_000739415	HG66	1	DKAHGB_00365	CP007756.1	94308	94715	-	mmseq.000837.22272.0023	persistent	UPF0102 protein PG_1874	.	UPF0102 protein PG_1874	GO:0003676	COG:COG0792,COG:L,RefSeq:WP_004583537.1,SO:0001217,UniParc:UPI00001BEFF9,UniRef:UniRef100_B2RLS5,UniRef:UniRef50_B2RLS5,UniRef:UniRef90_B2RLS5		.	.	.	.	.	.	.	>mmseq.000837.22272.0023-HG66-DKAHGB_00365@MADHNDRGRQGEEIALKHLRQQGYQIEALNWQSGRRELDIVASTSRELVVVEVKTRTEGFLLAPEEAVDARKRRLISESAHHYVRMYAIDLPVRFDVISVVLSADGSCKRIEHRENAFPLLLKRSQRSTPRRRRL	.
.	GCA_002208045	SJD12	1	DLMHKF_03975	KZ253986.1	23403	23810	-	mmseq.000837.22272.0023	persistent	UPF0102 protein PG_1874	.	UPF0102 protein PG_1874	GO:0003676	COG:COG0792,COG:L,RefSeq:WP_004583537.1,SO:0001217,UniParc:UPI00001BEFF9,UniRef:UniRef100_B2RLS5,UniRef:UniRef50_B2RLS5,UniRef:UniRef90_B2RLS5		.	.	.	.	.	.	.	>mmseq.000837.22272.0023-SJD12-DLMHKF_03975@MADHNDRGRQGEEIALKHLRQQGYQIEALNWQSGRRELDIVASTSRELVVVEVKTRTEGFLLAPEEAVDARKRRLISESAHHYVRMYAIDLPVRFDVISVVLSADGSCKRIEHRENAFPLLLKRSQRSTPRRRRL	.
.	GCA_000270225	TDC60	0.TDC60	EBIEGD_00590	AP012203.1	153974	154381	-	mmseq.000837.22272.0023	persistent	UPF0102 protein PG_1874	.	UPF0102 protein PG_1874	GO:0003676	COG:COG0792,COG:L,RefSeq:WP_004583537.1,SO:0001217,UniParc:UPI00001BEFF9,UniRef:UniRef100_B2RLS5,UniRef:UniRef50_B2RLS5,UniRef:UniRef90_B2RLS5		.	.	.	.	.	.	.	>mmseq.000837.22272.0023-TDC60-EBIEGD_00590@MADHNDRGRQGEEIALKHLRQQGYQIEALNWQSGRRELDIVASTSRELVVVEVKTRTEGFLLAPEEAVDARKRRLISESAHHYVRMYAIDLPVRFDVISVVLSADGSCKRIEHRENAFPLLLKRSQRSTPRRRRL	.
.	GCA_900157235	SU60	1	EBNECJ_01895	FUFI01000023.1	32237	32644	-	mmseq.000837.22272.0023	persistent	UPF0102 protein PG_1874	.	UPF0102 protein PG_1874	GO:0003676	COG:COG0792,COG:L,RefSeq:WP_004583537.1,SO:0001217,UniParc:UPI00001BEFF9,UniRef:UniRef100_B2RLS5,UniRef:UniRef50_B2RLS5,UniRef:UniRef90_B2RLS5		.	.	.	.	.	.	.	>mmseq.000837.22272.0023-SU60-EBNECJ_01895@MADHNDRGRQGEEIALKHLRQQGYQIEALNWQSGRRELDIVASTSRELVVVEVKTRTEGFLLAPEEAVDARKRRLISESAHHYVRMYAIDLPVRFDVISVVLSADGSCKRIEHRENAFPLLLKRSQRSTPRRRRL	.
.	GCA_021406705	TV14	1	ECNGJM_06625	JAEMBM010000018.1	16989	17396	+	mmseq.000837.22272.0023	persistent	UPF0102 protein PG_1874	.	UPF0102 protein PG_1874	GO:0003676	COG:COG0792,COG:L,RefSeq:WP_004583537.1,SO:0001217,UniParc:UPI00001BEFF9,UniRef:UniRef100_B2RLS5,UniRef:UniRef50_B2RLS5,UniRef:UniRef90_B2RLS5		.	.	.	.	.	.	.	>mmseq.000837.22272.0023-TV14-ECNGJM_06625@MADHNDRGRQGEEIALKHLRQQGYQIEALNWQSGRRELDIVASTSRELVVVEVKTRTEGFLLAPEEAVDARKRRLISESAHHYVRMYAIDLPVRFDVISVVLSADGSCKRIEHRENAFPLLLKRSQRSTPRRRRL	.
.	GCA_900157215	3_3	1	EDJJEK_01540	FUFB01000060.1	57296	57703	-	mmseq.000837.22272.0023	persistent	UPF0102 protein PG_1874	.	UPF0102 protein PG_1874	GO:0003676	COG:COG0792,COG:L,RefSeq:WP_004583537.1,SO:0001217,UniParc:UPI00001BEFF9,UniRef:UniRef100_B2RLS5,UniRef:UniRef50_B2RLS5,UniRef:UniRef90_B2RLS5		.	.	.	.	.	.	.	>mmseq.000837.22272.0023-3_3-EDJJEK_01540@MADHNDRGRQGEEIALKHLRQQGYQIEALNWQSGRRELDIVASTSRELVVVEVKTRTEGFLLAPEEAVDARKRRLISESAHHYVRMYAIDLPVRFDVISVVLSADGSCKRIEHRENAFPLLLKRSQRSTPRRRRL	.
.	GCA_002753935	KCOM3131	1	EEHLOA_03385	CP024596.1	819242	819649	-	mmseq.000837.22272.0023	persistent	UPF0102 protein PG_1874	.	UPF0102 protein PG_1874	GO:0003676	COG:COG0792,COG:L,RefSeq:WP_004583537.1,SO:0001217,UniParc:UPI00001BEFF9,UniRef:UniRef100_B2RLS5,UniRef:UniRef50_B2RLS5,UniRef:UniRef90_B2RLS5		.	.	.	.	.	.	.	>mmseq.000837.22272.0023-KCOM3131-EEHLOA_03385@MADHNDRGRQGEEIALKHLRQQGYQIEALNWQSGRRELDIVASTSRELVVVEVKTRTEGFLLAPEEAVDARKRRLISESAHHYVRMYAIDLPVRFDVISVVLSADGSCKRIEHRENAFPLLLKRSQRSTPRRRRL	.
.	GCA_002892555	TDC60	1	EGHGLF_08800	CP025931.1	2027328	2027735	-	mmseq.000837.22272.0023	persistent	UPF0102 protein PG_1874	.	UPF0102 protein PG_1874	GO:0003676	COG:COG0792,COG:L,RefSeq:WP_004583537.1,SO:0001217,UniParc:UPI00001BEFF9,UniRef:UniRef100_B2RLS5,UniRef:UniRef50_B2RLS5,UniRef:UniRef90_B2RLS5		.	.	.	.	.	.	.	>mmseq.000837.22272.0023-TDC60-EGHGLF_08800@MADHNDRGRQGEEIALKHLRQQGYQIEALNWQSGRRELDIVASTSRELVVVEVKTRTEGFLLAPEEAVDARKRRLISESAHHYVRMYAIDLPVRFDVISVVLSADGSCKRIEHRENAFPLLLKRSQRSTPRRRRL	.
.	GCA_002754115	KCOM2796	1	EIGBFJ_02685	CP024597.1	639371	639778	-	mmseq.000837.22272.0023	persistent	UPF0102 protein PG_1874	.	UPF0102 protein PG_1874	GO:0003676	COG:COG0792,COG:L,RefSeq:WP_004583537.1,SO:0001217,UniParc:UPI00001BEFF9,UniRef:UniRef100_B2RLS5,UniRef:UniRef50_B2RLS5,UniRef:UniRef90_B2RLS5		.	.	.	.	.	.	.	>mmseq.000837.22272.0023-KCOM2796-EIGBFJ_02685@MADHNDRGRQGEEIALKHLRQQGYQIEALNWQSGRRELDIVASTSRELVVVEVKTRTEGFLLAPEEAVDARKRRLISESAHHYVRMYAIDLPVRFDVISVVLSADGSCKRIEHRENAFPLLLKRSQRSTPRRRRL	.
.	GCA_002753955	KCOM2799	1	EJDCDG_05820	CP024601.1	1290168	1290575	+	mmseq.000837.22272.0023	persistent	UPF0102 protein PG_1874	.	UPF0102 protein PG_1874	GO:0003676	COG:COG0792,COG:L,RefSeq:WP_004583537.1,SO:0001217,UniParc:UPI00001BEFF9,UniRef:UniRef100_B2RLS5,UniRef:UniRef50_B2RLS5,UniRef:UniRef90_B2RLS5		.	.	.	.	.	.	.	>mmseq.000837.22272.0023-KCOM2799-EJDCDG_05820@MADHNDRGRQGEEIALKHLRQQGYQIEALNWQSGRRELDIVASTSRELVVVEVKTRTEGFLLAPEEAVDARKRRLISESAHHYVRMYAIDLPVRFDVISVVLSADGSCKRIEHRENAFPLLLKRSQRSTPRRRRL	.
.	GCA_021406725	Kyudai_3	1	EKGNAF_07590	JAEMBO010000026.1	4525	4932	-	mmseq.000837.22272.0023	persistent	UPF0102 protein PG_1874	.	UPF0102 protein PG_1874	GO:0003676	COG:COG0792,COG:L,RefSeq:WP_004583537.1,SO:0001217,UniParc:UPI00001BEFF9,UniRef:UniRef100_B2RLS5,UniRef:UniRef50_B2RLS5,UniRef:UniRef90_B2RLS5		.	.	.	.	.	.	.	>mmseq.000837.22272.0023-Kyudai_3-EKGNAF_07590@MADHNDRGRQGEEIALKHLRQQGYQIEALNWQSGRRELDIVASTSRELVVVEVKTRTEGFLLAPEEAVDARKRRLISESAHHYVRMYAIDLPVRFDVISVVLSADGSCKRIEHRENAFPLLLKRSQRSTPRRRRL	.
.	GCA_001263815	A7436	1	EMNIEE_08695	CP011995.1	1991056	1991463	-	mmseq.000837.22272.0023	persistent	UPF0102 protein PG_1874	.	UPF0102 protein PG_1874	GO:0003676	COG:COG0792,COG:L,RefSeq:WP_004583537.1,SO:0001217,UniParc:UPI00001BEFF9,UniRef:UniRef100_B2RLS5,UniRef:UniRef50_B2RLS5,UniRef:UniRef90_B2RLS5		.	.	.	.	.	.	.	>mmseq.000837.22272.0023-A7436-EMNIEE_08695@MADHNDRGRQGEEIALKHLRQQGYQIEALNWQSGRRELDIVASTSRELVVVEVKTRTEGFLLAPEEAVDARKRRLISESAHHYVRMYAIDLPVRFDVISVVLSADGSCKRIEHRENAFPLLLKRSQRSTPRRRRL	.
.	GCA_002206065	SJD5	1	EONHNM_07865	ASYN01000154.1	4510	4917	-	mmseq.000837.22272.0023	persistent	UPF0102 protein PG_1874	.	UPF0102 protein PG_1874	GO:0003676	COG:COG0792,COG:L,RefSeq:WP_004583537.1,SO:0001217,UniParc:UPI00001BEFF9,UniRef:UniRef100_B2RLS5,UniRef:UniRef50_B2RLS5,UniRef:UniRef90_B2RLS5		.	.	.	.	.	.	.	>mmseq.000837.22272.0023-SJD5-EONHNM_07865@MADHNDRGRQGEEIALKHLRQQGYQIEALNWQSGRRELDIVASTSRELVVVEVKTRTEGFLLAPEEAVDARKRRLISESAHHYVRMYAIDLPVRFDVISVVLSADGSCKRIEHRENAFPLLLKRSQRSTPRRRRL	.
.	GCA_021406685	1439	1	FAOOGE_01240	JAEMBL010000028.1	24230	24637	+	mmseq.000837.22272.0023	persistent	UPF0102 protein PG_1874	.	UPF0102 protein PG_1874	GO:0003676	COG:COG0792,COG:L,RefSeq:WP_004583537.1,SO:0001217,UniParc:UPI00001BEFF9,UniRef:UniRef100_B2RLS5,UniRef:UniRef50_B2RLS5,UniRef:UniRef90_B2RLS5		.	.	.	.	.	.	.	>mmseq.000837.22272.0023-1439-FAOOGE_01240@MADHNDRGRQGEEIALKHLRQQGYQIEALNWQSGRRELDIVASTSRELVVVEVKTRTEGFLLAPEEAVDARKRRLISESAHHYVRMYAIDLPVRFDVISVVLSADGSCKRIEHRENAFPLLLKRSQRSTPRRRRL	.
.	GCA_002529185	WW2866	1	FBOPMI_05660	NSLV01000036.1	5671	6078	-	mmseq.000837.22272.0023	persistent	UPF0102 protein PG_1874	.	UPF0102 protein PG_1874	GO:0003676	COG:COG0792,COG:L,RefSeq:WP_004583537.1,SO:0001217,UniParc:UPI00001BEFF9,UniRef:UniRef100_B2RLS5,UniRef:UniRef50_B2RLS5,UniRef:UniRef90_B2RLS5		.	.	.	.	.	.	.	>mmseq.000837.22272.0023-WW2866-FBOPMI_05660@MADHNDRGRQGEEIALKHLRQQGYQIEALNWQSGRRELDIVASTSRELVVVEVKTRTEGFLLAPEEAVDARKRRLISESAHHYVRMYAIDLPVRFDVISVVLSADGSCKRIEHRENAFPLLLKRSQRSTPRRRRL	.
.	GCA_002753975	KCOM2801	1	FFHFOF_01995	CP024600.1	454865	455272	+	mmseq.000837.22272.0023	persistent	UPF0102 protein PG_1874	.	UPF0102 protein PG_1874	GO:0003676	COG:COG0792,COG:L,RefSeq:WP_099809246.1,SO:0001217,UniParc:UPI000C18F1D2,UniRef:UniRef100_UPI000C18F1D2,UniRef:UniRef50_B2RLS5,UniRef:UniRef90_B2RLS5		.	.	.	.	.	.	.	>mmseq.000837.22272.0023-KCOM2801-FFHFOF_01995@MADHNDRGRQGEEIALKHLRQQGYQIEALNWQSGRRELDIVASTSRELVVVEVKTRTEGFLLAPEEAVDSRKRRLISESAHHYVRMYAIDLPVRFDVISVVLSADGSCKRIEHRENAFPLLLKRSQRSTPRRRRL	.
.	GCA_001297745	Ando	1	FHNEMO_07235	BCBV01000082.1	28623	29030	+	mmseq.000837.22272.0023	persistent	UPF0102 protein PG_1874	.	UPF0102 protein PG_1874	GO:0003676	COG:COG0792,COG:L,RefSeq:WP_054191423.1,SO:0001217,UniParc:UPI0006BB35CE,UniRef:UniRef100_UPI0006BB35CE,UniRef:UniRef50_B2RLS5,UniRef:UniRef90_B2RLS5		.	.	.	.	.	.	.	>mmseq.000837.22272.0023-Ando-FHNEMO_07235@MADHNDRGRQGEEIALKHLRQQGYQIEALNWQSGRRELDIVASTSRELVVVEVKTRTEGFLLAPVEAVDARKRRLISESAHHYVRMYAIDLPVRFDVISVVLSADGSCKRIEHRENAFPLLLKRSQRSTPRRRRL	.
.	GCA_000007585	W83	0.W83	FKAIPG_08600	AE015924.1	1969343	1969750	-	mmseq.000837.22272.0023	persistent	UPF0102 protein PG_1874	.	UPF0102 protein PG_1874	GO:0003676	COG:COG0792,COG:L,RefSeq:WP_004583537.1,SO:0001217,UniParc:UPI00001BEFF9,UniRef:UniRef100_B2RLS5,UniRef:UniRef50_B2RLS5,UniRef:UniRef90_B2RLS5		.	.	.	.	.	.	.	>mmseq.000837.22272.0023-W83-FKAIPG_08600@MADHNDRGRQGEEIALKHLRQQGYQIEALNWQSGRRELDIVASTSRELVVVEVKTRTEGFLLAPEEAVDARKRRLISESAHHYVRMYAIDLPVRFDVISVVLSADGSCKRIEHRENAFPLLLKRSQRSTPRRRRL	.
.	GCA_002754015	KCOM2802	1	GHBHDG_06745	CP024591.1	1550615	1551022	+	mmseq.000837.22272.0023	persistent	UPF0102 protein PG_1874	.	UPF0102 protein PG_1874	GO:0003676	COG:COG0792,COG:L,RefSeq:WP_004583537.1,SO:0001217,UniParc:UPI00001BEFF9,UniRef:UniRef100_B2RLS5,UniRef:UniRef50_B2RLS5,UniRef:UniRef90_B2RLS5		.	.	.	.	.	.	.	>mmseq.000837.22272.0023-KCOM2802-GHBHDG_06745@MADHNDRGRQGEEIALKHLRQQGYQIEALNWQSGRRELDIVASTSRELVVVEVKTRTEGFLLAPEEAVDARKRRLISESAHHYVRMYAIDLPVRFDVISVVLSADGSCKRIEHRENAFPLLLKRSQRSTPRRRRL	.
.	GCA_900157225	7BTORR	1	GHFIEJ_01650	FUFD01000062.1	36392	36799	+	mmseq.000837.22272.0023	persistent	UPF0102 protein PG_1874	.	UPF0102 protein PG_1874	GO:0003676	COG:COG0792,COG:L,RefSeq:WP_004583537.1,SO:0001217,UniParc:UPI00001BEFF9,UniRef:UniRef100_B2RLS5,UniRef:UniRef50_B2RLS5,UniRef:UniRef90_B2RLS5		.	.	.	.	.	.	.	>mmseq.000837.22272.0023-7BTORR-GHFIEJ_01650@MADHNDRGRQGEEIALKHLRQQGYQIEALNWQSGRRELDIVASTSRELVVVEVKTRTEGFLLAPEEAVDARKRRLISESAHHYVRMYAIDLPVRFDVISVVLSADGSCKRIEHRENAFPLLLKRSQRSTPRRRRL	.
.	GCA_900157275	84_3	1	GKIMDO_05485	FUFG01000044.1	22908	23315	-	mmseq.000837.22272.0023	persistent	UPF0102 protein PG_1874	.	UPF0102 protein PG_1874	GO:0003676	COG:COG0792,COG:L,RefSeq:WP_004583537.1,SO:0001217,UniParc:UPI00001BEFF9,UniRef:UniRef100_B2RLS5,UniRef:UniRef50_B2RLS5,UniRef:UniRef90_B2RLS5		.	.	.	.	.	.	.	>mmseq.000837.22272.0023-84_3-GKIMDO_05485@MADHNDRGRQGEEIALKHLRQQGYQIEALNWQSGRRELDIVASTSRELVVVEVKTRTEGFLLAPEEAVDARKRRLISESAHHYVRMYAIDLPVRFDVISVVLSADGSCKRIEHRENAFPLLLKRSQRSTPRRRRL	.
.	GCA_002754135	KCOM2798	1	GKKCCH_06095	CP024598.1	1352860	1353267	-	mmseq.000837.22272.0023	persistent	UPF0102 protein PG_1874	.	UPF0102 protein PG_1874	GO:0003676	COG:COG0792,COG:L,RefSeq:WP_004583537.1,SO:0001217,UniParc:UPI00001BEFF9,UniRef:UniRef100_B2RLS5,UniRef:UniRef50_B2RLS5,UniRef:UniRef90_B2RLS5		.	.	.	.	.	.	.	>mmseq.000837.22272.0023-KCOM2798-GKKCCH_06095@MADHNDRGRQGEEIALKHLRQQGYQIEALNWQSGRRELDIVASTSRELVVVEVKTRTEGFLLAPEEAVDARKRRLISESAHHYVRMYAIDLPVRFDVISVVLSADGSCKRIEHRENAFPLLLKRSQRSTPRRRRL	.
.	GCA_002529125	WW5127	1	HAJPHA_02165	NSLL01000017.1	23832	24239	+	mmseq.000837.22272.0023	persistent	UPF0102 protein PG_1874	.	UPF0102 protein PG_1874	GO:0003676	COG:COG0792,COG:L,RefSeq:WP_004583537.1,SO:0001217,UniParc:UPI00001BEFF9,UniRef:UniRef100_B2RLS5,UniRef:UniRef50_B2RLS5,UniRef:UniRef90_B2RLS5		.	.	.	.	.	.	.	>mmseq.000837.22272.0023-WW5127-HAJPHA_02165@MADHNDRGRQGEEIALKHLRQQGYQIEALNWQSGRRELDIVASTSRELVVVEVKTRTEGFLLAPEEAVDARKRRLISESAHHYVRMYAIDLPVRFDVISVVLSADGSCKRIEHRENAFPLLLKRSQRSTPRRRRL	.
.	GCA_002892595	W83	1	HCNEGF_08600	CP025932.1	1969342	1969749	-	mmseq.000837.22272.0023	persistent	UPF0102 protein PG_1874	.	UPF0102 protein PG_1874	GO:0003676	COG:COG0792,COG:L,RefSeq:WP_004583537.1,SO:0001217,UniParc:UPI00001BEFF9,UniRef:UniRef100_B2RLS5,UniRef:UniRef50_B2RLS5,UniRef:UniRef90_B2RLS5		.	.	.	.	.	.	.	>mmseq.000837.22272.0023-W83-HCNEGF_08600@MADHNDRGRQGEEIALKHLRQQGYQIEALNWQSGRRELDIVASTSRELVVVEVKTRTEGFLLAPEEAVDARKRRLISESAHHYVRMYAIDLPVRFDVISVVLSADGSCKRIEHRENAFPLLLKRSQRSTPRRRRL	.
.	GCA_002529145	WW3039	1	HHICDL_05930	NSLN01000038.1	10565	10972	-	mmseq.000837.22272.0023	persistent	UPF0102 protein PG_1874	.	UPF0102 protein PG_1874	GO:0003676	COG:COG0792,COG:L,RefSeq:WP_004583537.1,SO:0001217,UniParc:UPI00001BEFF9,UniRef:UniRef100_B2RLS5,UniRef:UniRef50_B2RLS5,UniRef:UniRef90_B2RLS5		.	.	.	.	.	.	.	>mmseq.000837.22272.0023-WW3039-HHICDL_05930@MADHNDRGRQGEEIALKHLRQQGYQIEALNWQSGRRELDIVASTSRELVVVEVKTRTEGFLLAPEEAVDARKRRLISESAHHYVRMYAIDLPVRFDVISVVLSADGSCKRIEHRENAFPLLLKRSQRSTPRRRRL	.
.	GCA_002754075	KCOM2805	1	HKBPCJ_00140	CP024594.1	27961	28368	+	mmseq.000837.22272.0023	persistent	UPF0102 protein PG_1874	.	UPF0102 protein PG_1874	GO:0003676	COG:COG0792,COG:L,RefSeq:WP_099810589.1,SO:0001217,UniParc:UPI000C19FC5D,UniRef:UniRef100_A0A2D2N751,UniRef:UniRef50_B2RLS5,UniRef:UniRef90_B2RLS5		.	.	.	.	.	.	.	>mmseq.000837.22272.0023-KCOM2805-HKBPCJ_00140@MADHNDRGRQGEEIALKHLRQQGYQIEALNWQSGRRELDIVASTSRELVVVEVKTRTEGFLLAPEKAVDARKRQLISESAHHYVRMYAIDLPVRFDVISVVLSADGSCKRIEHRENAFPLLLKRSQRSTPRRRRL	.
.	GCA_001314265	381	1	HKPNAE_08895	CP012889.1	2046873	2047280	-	mmseq.000837.22272.0023	persistent	UPF0102 protein PG_1874	.	UPF0102 protein PG_1874	GO:0003676	COG:COG0792,COG:L,RefSeq:WP_004583537.1,SO:0001217,UniParc:UPI00001BEFF9,UniRef:UniRef100_B2RLS5,UniRef:UniRef50_B2RLS5,UniRef:UniRef90_B2RLS5		.	.	.	.	.	.	.	>mmseq.000837.22272.0023-381-HKPNAE_08895@MADHNDRGRQGEEIALKHLRQQGYQIEALNWQSGRRELDIVASTSRELVVVEVKTRTEGFLLAPEEAVDARKRRLISESAHHYVRMYAIDLPVRFDVISVVLSADGSCKRIEHRENAFPLLLKRSQRSTPRRRRL	.
.	GCA_002529215	WW2881	1	HLMMNC_06210	NSLU01000003.1	49119	49526	+	mmseq.000837.22272.0023	persistent	UPF0102 protein PG_1874	.	UPF0102 protein PG_1874	GO:0003676	COG:COG0792,COG:L,RefSeq:WP_004583537.1,SO:0001217,UniParc:UPI00001BEFF9,UniRef:UniRef100_B2RLS5,UniRef:UniRef50_B2RLS5,UniRef:UniRef90_B2RLS5		.	.	.	.	.	.	.	>mmseq.000837.22272.0023-WW2881-HLMMNC_06210@MADHNDRGRQGEEIALKHLRQQGYQIEALNWQSGRRELDIVASTSRELVVVEVKTRTEGFLLAPEEAVDARKRRLISESAHHYVRMYAIDLPVRFDVISVVLSADGSCKRIEHRENAFPLLLKRSQRSTPRRRRL	.
.	GCA_023822425	W50	1	HPGNOF_08615	CP092048.1	1970120	1970527	-	mmseq.000837.22272.0023	persistent	UPF0102 protein PG_1874	.	UPF0102 protein PG_1874	GO:0003676	COG:COG0792,COG:L,RefSeq:WP_004583537.1,SO:0001217,UniParc:UPI00001BEFF9,UniRef:UniRef100_B2RLS5,UniRef:UniRef50_B2RLS5,UniRef:UniRef90_B2RLS5		.	.	.	.	.	.	.	>mmseq.000837.22272.0023-W50-HPGNOF_08615@MADHNDRGRQGEEIALKHLRQQGYQIEALNWQSGRRELDIVASTSRELVVVEVKTRTEGFLLAPEEAVDARKRRLISESAHHYVRMYAIDLPVRFDVISVVLSADGSCKRIEHRENAFPLLLKRSQRSTPRRRRL	.
.	GCA_003862255	381OKJP	1	IBHOBD_05035	QPGS01000028.1	8984	9391	+	mmseq.000837.22272.0023	persistent	UPF0102 protein PG_1874	.	UPF0102 protein PG_1874	GO:0003676	COG:COG0792,COG:L,RefSeq:WP_054191423.1,SO:0001217,UniParc:UPI0006BB35CE,UniRef:UniRef100_UPI0006BB35CE,UniRef:UniRef50_B2RLS5,UniRef:UniRef90_B2RLS5		.	.	.	.	.	.	.	>mmseq.000837.22272.0023-381OKJP-IBHOBD_05035@MADHNDRGRQGEEIALKHLRQQGYQIEALNWQSGRRELDIVASTSRELVVVEVKTRTEGFLLAPVEAVDARKRRLISESAHHYVRMYAIDLPVRFDVISVVLSADGSCKRIEHRENAFPLLLKRSQRSTPRRRRL	.
.	GCA_000380305	JCVISC001	1	IENACH_00695	CM001843.1	164353	164760	-	mmseq.000837.22272.0023	persistent	UPF0102 protein PG_1874	.	UPF0102 protein PG_1874	GO:0003676	COG:COG0792,COG:L,RefSeq:WP_004583537.1,SO:0001217,UniParc:UPI00001BEFF9,UniRef:UniRef100_B2RLS5,UniRef:UniRef50_B2RLS5,UniRef:UniRef90_B2RLS5		.	.	.	.	.	.	.	>mmseq.000837.22272.0023-JCVISC001-IENACH_00695@MADHNDRGRQGEEIALKHLRQQGYQIEALNWQSGRRELDIVASTSRELVVVEVKTRTEGFLLAPEEAVDARKRRLISESAHHYVRMYAIDLPVRFDVISVVLSADGSCKRIEHRENAFPLLLKRSQRSTPRRRRL	.
.	GCA_002529205	WW5019	1	IJHBOL_01415	NSLM01000015.1	36456	36863	+	mmseq.000837.22272.0023	persistent	UPF0102 protein PG_1874	.	UPF0102 protein PG_1874	GO:0003676	COG:COG0792,COG:L,RefSeq:WP_004583537.1,SO:0001217,UniParc:UPI00001BEFF9,UniRef:UniRef100_B2RLS5,UniRef:UniRef50_B2RLS5,UniRef:UniRef90_B2RLS5		.	.	.	.	.	.	.	>mmseq.000837.22272.0023-WW5019-IJHBOL_01415@MADHNDRGRQGEEIALKHLRQQGYQIEALNWQSGRRELDIVASTSRELVVVEVKTRTEGFLLAPEEAVDARKRRLISESAHHYVRMYAIDLPVRFDVISVVLSADGSCKRIEHRENAFPLLLKRSQRSTPRRRRL	.
.	GCA_002754155	KCOM2800	1	IONLBC_06065	CP024599.1	1392699	1393106	+	mmseq.000837.22272.0023	persistent	UPF0102 protein PG_1874	.	UPF0102 protein PG_1874	GO:0003676	COG:COG0792,COG:L,RefSeq:WP_004583537.1,SO:0001217,UniParc:UPI00001BEFF9,UniRef:UniRef100_B2RLS5,UniRef:UniRef50_B2RLS5,UniRef:UniRef90_B2RLS5		.	.	.	.	.	.	.	>mmseq.000837.22272.0023-KCOM2800-IONLBC_06065@MADHNDRGRQGEEIALKHLRQQGYQIEALNWQSGRRELDIVASTSRELVVVEVKTRTEGFLLAPEEAVDARKRRLISESAHHYVRMYAIDLPVRFDVISVVLSADGSCKRIEHRENAFPLLLKRSQRSTPRRRRL	.
.	GCA_000271945	W50	0.W50	JFDOJN_07740	AJZS01000078.1	5775	6182	-	mmseq.000837.22272.0023	persistent	UPF0102 protein PG_1874	.	UPF0102 protein PG_1874	GO:0003676	COG:COG0792,COG:L,RefSeq:WP_004583537.1,SO:0001217,UniParc:UPI00001BEFF9,UniRef:UniRef100_B2RLS5,UniRef:UniRef50_B2RLS5,UniRef:UniRef90_B2RLS5		.	.	.	.	.	.	.	>mmseq.000837.22272.0023-W50-JFDOJN_07740@MADHNDRGRQGEEIALKHLRQQGYQIEALNWQSGRRELDIVASTSRELVVVEVKTRTEGFLLAPEEAVDARKRRLISESAHHYVRMYAIDLPVRFDVISVVLSADGSCKRIEHRENAFPLLLKRSQRSTPRRRRL	.
.	GCA_900157325	3A1	1	JKJEKO_08620	FUFC01000027.1	23323	23730	-	mmseq.000837.22272.0023	persistent	UPF0102 protein PG_1874	.	UPF0102 protein PG_1874	GO:0003676	COG:COG0792,COG:L,RefSeq:WP_004583537.1,SO:0001217,UniParc:UPI00001BEFF9,UniRef:UniRef100_B2RLS5,UniRef:UniRef50_B2RLS5,UniRef:UniRef90_B2RLS5		.	.	.	.	.	.	.	>mmseq.000837.22272.0023-3A1-JKJEKO_08620@MADHNDRGRQGEEIALKHLRQQGYQIEALNWQSGRRELDIVASTSRELVVVEVKTRTEGFLLAPEEAVDARKRRLISESAHHYVRMYAIDLPVRFDVISVVLSADGSCKRIEHRENAFPLLLKRSQRSTPRRRRL	.
.	GCA_021406735	Kyudai_4	1	JKJIFD_08555	JAEMBN010000016.1	23345	23752	-	mmseq.000837.22272.0023	persistent	UPF0102 protein PG_1874	.	UPF0102 protein PG_1874	GO:0003676	COG:COG0792,COG:L,RefSeq:WP_004583537.1,SO:0001217,UniParc:UPI00001BEFF9,UniRef:UniRef100_B2RLS5,UniRef:UniRef50_B2RLS5,UniRef:UniRef90_B2RLS5		.	.	.	.	.	.	.	>mmseq.000837.22272.0023-Kyudai_4-JKJIFD_08555@MADHNDRGRQGEEIALKHLRQQGYQIEALNWQSGRRELDIVASTSRELVVVEVKTRTEGFLLAPEEAVDARKRRLISESAHHYVRMYAIDLPVRFDVISVVLSADGSCKRIEHRENAFPLLLKRSQRSTPRRRRL	.
.	GCA_000467975	F0566	1	KAMFML_08155	KI260132.1	8821	9228	+	mmseq.000837.22272.0023	persistent	UPF0102 protein PG_1874	.	UPF0102 protein PG_1874	GO:0003676	COG:COG0792,COG:L,RefSeq:WP_004583537.1,SO:0001217,UniParc:UPI00001BEFF9,UniRef:UniRef100_B2RLS5,UniRef:UniRef50_B2RLS5,UniRef:UniRef90_B2RLS5		.	.	.	.	.	.	.	>mmseq.000837.22272.0023-F0566-KAMFML_08155@MADHNDRGRQGEEIALKHLRQQGYQIEALNWQSGRRELDIVASTSRELVVVEVKTRTEGFLLAPEEAVDARKRRLISESAHHYVRMYAIDLPVRFDVISVVLSADGSCKRIEHRENAFPLLLKRSQRSTPRRRRL	.
.	GCA_002754035	KCOM2803	1	KIHLGF_01105	CP024592.1	247771	248178	+	mmseq.000837.22272.0023	persistent	UPF0102 protein PG_1874	.	UPF0102 protein PG_1874	GO:0003676	COG:COG0792,COG:L,RefSeq:WP_004583537.1,SO:0001217,UniParc:UPI00001BEFF9,UniRef:UniRef100_B2RLS5,UniRef:UniRef50_B2RLS5,UniRef:UniRef90_B2RLS5		.	.	.	.	.	.	.	>mmseq.000837.22272.0023-KCOM2803-KIHLGF_01105@MADHNDRGRQGEEIALKHLRQQGYQIEALNWQSGRRELDIVASTSRELVVVEVKTRTEGFLLAPEEAVDARKRRLISESAHHYVRMYAIDLPVRFDVISVVLSADGSCKRIEHRENAFPLLLKRSQRSTPRRRRL	.
.	GCA_021406655	JKG9	1	KLAEJH_00120	JAEMBH010000018.1	10644	11051	-	mmseq.000837.22272.0023	persistent	UPF0102 protein PG_1874	.	UPF0102 protein PG_1874	GO:0003676	COG:COG0792,COG:L,RefSeq:WP_004583537.1,SO:0001217,UniParc:UPI00001BEFF9,UniRef:UniRef100_B2RLS5,UniRef:UniRef50_B2RLS5,UniRef:UniRef90_B2RLS5		.	.	.	.	.	.	.	>mmseq.000837.22272.0023-JKG9-KLAEJH_00120@MADHNDRGRQGEEIALKHLRQQGYQIEALNWQSGRRELDIVASTSRELVVVEVKTRTEGFLLAPEEAVDARKRRLISESAHHYVRMYAIDLPVRFDVISVVLSADGSCKRIEHRENAFPLLLKRSQRSTPRRRRL	.
.	GCA_905372065	SRR9217400_mag_bin_3	1	LGEDPH_06430	CAJPNQ010000029.1	23235	23642	+	mmseq.000837.22272.0023	persistent	UPF0102 protein PG_1874	.	UPF0102 protein PG_1874	GO:0003676	COG:COG0792,COG:L,RefSeq:WP_054191423.1,SO:0001217,UniParc:UPI0006BB35CE,UniRef:UniRef100_UPI0006BB35CE,UniRef:UniRef50_B2RLS5,UniRef:UniRef90_B2RLS5		.	.	.	.	.	.	.	>mmseq.000837.22272.0023-SRR9217400_mag_bin_3-LGEDPH_06430@MADHNDRGRQGEEIALKHLRQQGYQIEALNWQSGRRELDIVASTSRELVVVEVKTRTEGFLLAPVEAVDARKRRLISESAHHYVRMYAIDLPVRFDVISVVLSADGSCKRIEHRENAFPLLLKRSQRSTPRRRRL	.
.	GCA_004214945	CP3	1	LGNDOI_00515	SGBA01000012.1	23686	24093	+	mmseq.000837.22272.0023	persistent	UPF0102 protein PG_1874	.	UPF0102 protein PG_1874	GO:0003676	COG:COG0792,COG:L,RefSeq:WP_004583537.1,SO:0001217,UniParc:UPI00001BEFF9,UniRef:UniRef100_B2RLS5,UniRef:UniRef50_B2RLS5,UniRef:UniRef90_B2RLS5		.	.	.	.	.	.	.	>mmseq.000837.22272.0023-CP3-LGNDOI_00515@MADHNDRGRQGEEIALKHLRQQGYQIEALNWQSGRRELDIVASTSRELVVVEVKTRTEGFLLAPEEAVDARKRRLISESAHHYVRMYAIDLPVRFDVISVVLSADGSCKRIEHRENAFPLLLKRSQRSTPRRRRL	.
.	GCA_002529155	WW2903	1	LJNFOJ_01150	NSLS01000013.1	36784	37191	+	mmseq.000837.22272.0023	persistent	UPF0102 protein PG_1874	.	UPF0102 protein PG_1874	GO:0003676	COG:COG0792,COG:L,RefSeq:WP_097561386.1,SO:0001217,UniParc:UPI000BE75498,UniRef:UniRef100_UPI000BE75498,UniRef:UniRef50_B2RLS5,UniRef:UniRef90_B2RLS5		.	.	.	.	.	.	.	>mmseq.000837.22272.0023-WW2903-LJNFOJ_01150@MADHNDRGRQGEEIALKHLRQQGYQIEALNWQSGRRELDIVASTSRELVVVEVKTRTEGFLLAPEEAVDARKRRLISESAHHYVRMYAIDLPVRFDVISVVLNADGSCKRIEHRENAFPLLLKRSQRSTPRRRRL	.
.	GCA_004214925	H3	1	LMBAAH_07590	SGAZ01000005.1	22970	23377	-	mmseq.000837.22272.0023	persistent	UPF0102 protein PG_1874	.	UPF0102 protein PG_1874	GO:0003676	COG:COG0792,COG:L,RefSeq:WP_004583537.1,SO:0001217,UniParc:UPI00001BEFF9,UniRef:UniRef100_B2RLS5,UniRef:UniRef50_B2RLS5,UniRef:UniRef90_B2RLS5		.	.	.	.	.	.	.	>mmseq.000837.22272.0023-H3-LMBAAH_07590@MADHNDRGRQGEEIALKHLRQQGYQIEALNWQSGRRELDIVASTSRELVVVEVKTRTEGFLLAPEEAVDARKRRLISESAHHYVRMYAIDLPVRFDVISVVLSADGSCKRIEHRENAFPLLLKRSQRSTPRRRRL	.
.	GCA_002529355	WW2885	1	LOBPAA_05360	NSLT01000034.1	19205	19612	+	mmseq.000837.22272.0023	persistent	UPF0102 protein PG_1874	.	UPF0102 protein PG_1874	GO:0003676	COG:COG0792,COG:L,RefSeq:WP_004583537.1,SO:0001217,UniParc:UPI00001BEFF9,UniRef:UniRef100_B2RLS5,UniRef:UniRef50_B2RLS5,UniRef:UniRef90_B2RLS5		.	.	.	.	.	.	.	>mmseq.000837.22272.0023-WW2885-LOBPAA_05360@MADHNDRGRQGEEIALKHLRQQGYQIEALNWQSGRRELDIVASTSRELVVVEVKTRTEGFLLAPEEAVDARKRRLISESAHHYVRMYAIDLPVRFDVISVVLSADGSCKRIEHRENAFPLLLKRSQRSTPRRRRL	.
.	GCA_018141745	LyG_2	1	MCAPDE_00940	CP073350.1	198104	198511	+	mmseq.000837.22272.0023	persistent	UPF0102 protein PG_1874	.	UPF0102 protein PG_1874	GO:0003676	COG:COG0792,COG:L,RefSeq:WP_004583537.1,SO:0001217,UniParc:UPI00001BEFF9,UniRef:UniRef100_B2RLS5,UniRef:UniRef50_B2RLS5,UniRef:UniRef90_B2RLS5		.	.	.	.	.	.	.	>mmseq.000837.22272.0023-LyG_2-MCAPDE_00940@MADHNDRGRQGEEIALKHLRQQGYQIEALNWQSGRRELDIVASTSRELVVVEVKTRTEGFLLAPEEAVDARKRRLISESAHHYVRMYAIDLPVRFDVISVVLSADGSCKRIEHRENAFPLLLKRSQRSTPRRRRL	.
.	GCA_900157245	15_9	1	MENHHO_07865	FUGF01000047.1	37637	38044	+	mmseq.000837.22272.0023	persistent	UPF0102 protein PG_1874	.	UPF0102 protein PG_1874	GO:0003676	COG:COG0792,COG:L,RefSeq:WP_004583537.1,SO:0001217,UniParc:UPI00001BEFF9,UniRef:UniRef100_B2RLS5,UniRef:UniRef50_B2RLS5,UniRef:UniRef90_B2RLS5		.	.	.	.	.	.	.	>mmseq.000837.22272.0023-15_9-MENHHO_07865@MADHNDRGRQGEEIALKHLRQQGYQIEALNWQSGRRELDIVASTSRELVVVEVKTRTEGFLLAPEEAVDARKRRLISESAHHYVRMYAIDLPVRFDVISVVLSADGSCKRIEHRENAFPLLLKRSQRSTPRRRRL	.
.	GCA_002206105	SJD11	1	MHCBJE_03805	KZ248403.1	5481	5888	-	mmseq.000837.22272.0023	persistent	UPF0102 protein PG_1874	.	UPF0102 protein PG_1874	GO:0003676	COG:COG0792,COG:L,RefSeq:WP_004583537.1,SO:0001217,UniParc:UPI00001BEFF9,UniRef:UniRef100_B2RLS5,UniRef:UniRef50_B2RLS5,UniRef:UniRef90_B2RLS5		.	.	.	.	.	.	.	>mmseq.000837.22272.0023-SJD11-MHCBJE_03805@MADHNDRGRQGEEIALKHLRQQGYQIEALNWQSGRRELDIVASTSRELVVVEVKTRTEGFLLAPEEAVDARKRRLISESAHHYVRMYAIDLPVRFDVISVVLSADGSCKRIEHRENAFPLLLKRSQRSTPRRRRL	.
.	GCA_000467955	F0185	1	MLCHKK_02430	KI259897.1	5301	5708	-	mmseq.000837.22272.0023	persistent	UPF0102 protein PG_1874	.	UPF0102 protein PG_1874	GO:0003676	COG:COG0792,COG:L,RefSeq:WP_004583537.1,SO:0001217,UniParc:UPI00001BEFF9,UniRef:UniRef100_B2RLS5,UniRef:UniRef50_B2RLS5,UniRef:UniRef90_B2RLS5		.	.	.	.	.	.	.	>mmseq.000837.22272.0023-F0185-MLCHKK_02430@MADHNDRGRQGEEIALKHLRQQGYQIEALNWQSGRRELDIVASTSRELVVVEVKTRTEGFLLAPEEAVDARKRRLISESAHHYVRMYAIDLPVRFDVISVVLSADGSCKRIEHRENAFPLLLKRSQRSTPRRRRL	.
.	GCA_900157265	A7A1_28	0.A741_28	MPDJFF_06155	FUFF01000011.1	127492	127899	-	mmseq.000837.22272.0023	persistent	UPF0102 protein PG_1874	.	UPF0102 protein PG_1874	GO:0003676	COG:COG0792,COG:L,RefSeq:WP_004583537.1,SO:0001217,UniParc:UPI00001BEFF9,UniRef:UniRef100_B2RLS5,UniRef:UniRef50_B2RLS5,UniRef:UniRef90_B2RLS5		.	.	.	.	.	.	.	>mmseq.000837.22272.0023-A7A1_28-MPDJFF_06155@MADHNDRGRQGEEIALKHLRQQGYQIEALNWQSGRRELDIVASTSRELVVVEVKTRTEGFLLAPEEAVDARKRRLISESAHHYVRMYAIDLPVRFDVISVVLSADGSCKRIEHRENAFPLLLKRSQRSTPRRRRL	.
.	GCA_002754095	KCOM3001	1	NIDCDG_00310	CP024595.1	57888	58295	+	mmseq.000837.22272.0023	persistent	UPF0102 protein PG_1874	.	UPF0102 protein PG_1874	GO:0003676	COG:COG0792,COG:L,RefSeq:WP_004583537.1,SO:0001217,UniParc:UPI00001BEFF9,UniRef:UniRef100_B2RLS5,UniRef:UniRef50_B2RLS5,UniRef:UniRef90_B2RLS5		.	.	.	.	.	.	.	>mmseq.000837.22272.0023-KCOM3001-NIDCDG_00310@MADHNDRGRQGEEIALKHLRQQGYQIEALNWQSGRRELDIVASTSRELVVVEVKTRTEGFLLAPEEAVDARKRRLISESAHHYVRMYAIDLPVRFDVISVVLSADGSCKRIEHRENAFPLLLKRSQRSTPRRRRL	.
.	GCA_002529235	WW3040	1	NNMEFJ_00730	NSLP01000012.1	35581	35988	+	mmseq.000837.22272.0023	persistent	UPF0102 protein PG_1874	.	UPF0102 protein PG_1874	GO:0003676	COG:COG0792,COG:L,RefSeq:WP_004583537.1,SO:0001217,UniParc:UPI00001BEFF9,UniRef:UniRef100_B2RLS5,UniRef:UniRef50_B2RLS5,UniRef:UniRef90_B2RLS5		.	.	.	.	.	.	.	>mmseq.000837.22272.0023-WW3040-NNMEFJ_00730@MADHNDRGRQGEEIALKHLRQQGYQIEALNWQSGRRELDIVASTSRELVVVEVKTRTEGFLLAPEEAVDARKRRLISESAHHYVRMYAIDLPVRFDVISVVLSADGSCKRIEHRENAFPLLLKRSQRSTPRRRRL	.
.	GCA_002529375	WW2842	1	NPLLDI_00140	NSLW01000010.1	29480	29887	-	mmseq.000837.22272.0023	persistent	UPF0102 protein PG_1874	.	UPF0102 protein PG_1874	GO:0003676	COG:COG0792,COG:L,RefSeq:WP_004583537.1,SO:0001217,UniParc:UPI00001BEFF9,UniRef:UniRef100_B2RLS5,UniRef:UniRef50_B2RLS5,UniRef:UniRef90_B2RLS5		.	.	.	.	.	.	.	>mmseq.000837.22272.0023-WW2842-NPLLDI_00140@MADHNDRGRQGEEIALKHLRQQGYQIEALNWQSGRRELDIVASTSRELVVVEVKTRTEGFLLAPEEAVDARKRRLISESAHHYVRMYAIDLPVRFDVISVVLSADGSCKRIEHRENAFPLLLKRSQRSTPRRRRL	.
.	GCA_029911295	Bg4	1	mat147_05420	GCA_029911295_contig_1	489049	489456	+	mmseq.000837.22272.0023	persistent	UPF0102 protein PG_1874	.	UPF0102 protein PG_1874	GO:0003676	COG:COG0792,COG:L,RefSeq:WP_097561386.1,SO:0001217,UniParc:UPI000BE75498,UniRef:UniRef100_UPI000BE75498,UniRef:UniRef50_B2RLS5,UniRef:UniRef90_B2RLS5		.	.	.	.	.	.	.	>mmseq.000837.22272.0023-Bg4-mat147_05420@MADHNDRGRQGEEIALKHLRQQGYQIEALNWQSGRRELDIVASTSRELVVVEVKTRTEGFLLAPEEAVDARKRRLISESAHHYVRMYAIDLPVRFDVISVVLNADGSCKRIEHRENAFPLLLKRSQRSTPRRRRL	.
.	GCA_028335105	A7436C	0.A7436	mat148_08715	GCA_028335105_contig_1	1991090	1991497	-	mmseq.000837.22272.0023	persistent	UPF0102 protein PG_1874	.	UPF0102 protein PG_1874	GO:0003676	COG:COG0792,COG:L,RefSeq:WP_004583537.1,SO:0001217,UniParc:UPI00001BEFF9,UniRef:UniRef100_B2RLS5,UniRef:UniRef50_B2RLS5,UniRef:UniRef90_B2RLS5		.	.	.	.	.	.	.	>mmseq.000837.22272.0023-A7436C-mat148_08715@MADHNDRGRQGEEIALKHLRQQGYQIEALNWQSGRRELDIVASTSRELVVVEVKTRTEGFLLAPEEAVDARKRRLISESAHHYVRMYAIDLPVRFDVISVVLSADGSCKRIEHRENAFPLLLKRSQRSTPRRRRL	.
.	GCA_028335085	HG1691old	1	mat149_10625	GCA_028335085_contig_1	2369609	2370016	+	mmseq.000837.22272.0023	persistent	UPF0102 protein PG_1874	.	UPF0102 protein PG_1874	GO:0003676	COG:COG0792,COG:L,RefSeq:WP_004583537.1,SO:0001217,UniParc:UPI00001BEFF9,UniRef:UniRef100_B2RLS5,UniRef:UniRef50_B2RLS5,UniRef:UniRef90_B2RLS5		.	.	.	.	.	.	.	>mmseq.000837.22272.0023-HG1691old-mat149_10625@MADHNDRGRQGEEIALKHLRQQGYQIEALNWQSGRRELDIVASTSRELVVVEVKTRTEGFLLAPEEAVDARKRRLISESAHHYVRMYAIDLPVRFDVISVVLSADGSCKRIEHRENAFPLLLKRSQRSTPRRRRL	.
.	GCA_028335125	ATCC49417	1	mat151_01240	GCA_028335125_contig_1	278555	278962	+	mmseq.000837.22272.0023	persistent	UPF0102 protein PG_1874	.	UPF0102 protein PG_1874	GO:0003676	COG:COG0792,COG:L,RefSeq:WP_004583537.1,SO:0001217,UniParc:UPI00001BEFF9,UniRef:UniRef100_B2RLS5,UniRef:UniRef50_B2RLS5,UniRef:UniRef90_B2RLS5		.	.	.	.	.	.	.	>mmseq.000837.22272.0023-ATCC49417-mat151_01240@MADHNDRGRQGEEIALKHLRQQGYQIEALNWQSGRRELDIVASTSRELVVVEVKTRTEGFLLAPEEAVDARKRRLISESAHHYVRMYAIDLPVRFDVISVVLSADGSCKRIEHRENAFPLLLKRSQRSTPRRRRL	.
.	GCA_021406625	EM3	1	OEAJIN_00775	JAEMBI010000024.1	9128	9535	+	mmseq.000837.22272.0023	persistent	UPF0102 protein PG_1874	.	UPF0102 protein PG_1874	GO:0003676	COG:COG0792,COG:L,RefSeq:WP_004583537.1,SO:0001217,UniParc:UPI00001BEFF9,UniRef:UniRef100_B2RLS5,UniRef:UniRef50_B2RLS5,UniRef:UniRef90_B2RLS5		.	.	.	.	.	.	.	>mmseq.000837.22272.0023-EM3-OEAJIN_00775@MADHNDRGRQGEEIALKHLRQQGYQIEALNWQSGRRELDIVASTSRELVVVEVKTRTEGFLLAPEEAVDARKRRLISESAHHYVRMYAIDLPVRFDVISVVLSADGSCKRIEHRENAFPLLLKRSQRSTPRRRRL	.
.	GCA_000467795	F0568	1	OEKNOC_00210	KI258844.1	5567	5974	-	mmseq.000837.22272.0023	persistent	UPF0102 protein PG_1874	.	UPF0102 protein PG_1874	GO:0003676	COG:COG0792,COG:L,RefSeq:WP_004583537.1,SO:0001217,UniParc:UPI00001BEFF9,UniRef:UniRef100_B2RLS5,UniRef:UniRef50_B2RLS5,UniRef:UniRef90_B2RLS5		.	.	.	.	.	.	.	>mmseq.000837.22272.0023-F0568-OEKNOC_00210@MADHNDRGRQGEEIALKHLRQQGYQIEALNWQSGRRELDIVASTSRELVVVEVKTRTEGFLLAPEEAVDARKRRLISESAHHYVRMYAIDLPVRFDVISVVLSADGSCKRIEHRENAFPLLLKRSQRSTPRRRRL	.
.	GCA_002206085	SJD4	1	OEMFNO_07235	KZ248293.1	5534	5941	-	mmseq.000837.22272.0023	persistent	UPF0102 protein PG_1874	.	UPF0102 protein PG_1874	GO:0003676	COG:COG0792,COG:L,RefSeq:WP_004583537.1,SO:0001217,UniParc:UPI00001BEFF9,UniRef:UniRef100_B2RLS5,UniRef:UniRef50_B2RLS5,UniRef:UniRef90_B2RLS5		.	.	.	.	.	.	.	>mmseq.000837.22272.0023-SJD4-OEMFNO_07235@MADHNDRGRQGEEIALKHLRQQGYQIEALNWQSGRRELDIVASTSRELVVVEVKTRTEGFLLAPEEAVDARKRRLISESAHHYVRMYAIDLPVRFDVISVVLSADGSCKRIEHRENAFPLLLKRSQRSTPRRRRL	.
.	GCA_002892575	ATCC33277	1	OHKNAD_08875	CP025930.1	2048786	2049193	-	mmseq.000837.22272.0023	persistent	UPF0102 protein PG_1874	.	UPF0102 protein PG_1874	GO:0003676	COG:COG0792,COG:L,RefSeq:WP_004583537.1,SO:0001217,UniParc:UPI00001BEFF9,UniRef:UniRef100_B2RLS5,UniRef:UniRef50_B2RLS5,UniRef:UniRef90_B2RLS5		.	.	.	.	.	.	.	>mmseq.000837.22272.0023-ATCC33277-OHKNAD_08875@MADHNDRGRQGEEIALKHLRQQGYQIEALNWQSGRRELDIVASTSRELVVVEVKTRTEGFLLAPEEAVDARKRRLISESAHHYVRMYAIDLPVRFDVISVVLSADGSCKRIEHRENAFPLLLKRSQRSTPRRRRL	.
.	GCA_000467835	F0570	1	OJLJEK_03210	KI259137.1	35992	36399	+	mmseq.000837.22272.0023	persistent	UPF0102 protein PG_1874	.	UPF0102 protein PG_1874	GO:0003676	COG:COG0792,COG:L,RefSeq:WP_004583537.1,SO:0001217,UniParc:UPI00001BEFF9,UniRef:UniRef100_B2RLS5,UniRef:UniRef50_B2RLS5,UniRef:UniRef90_B2RLS5		.	.	.	.	.	.	.	>mmseq.000837.22272.0023-F0570-OJLJEK_03210@MADHNDRGRQGEEIALKHLRQQGYQIEALNWQSGRRELDIVASTSRELVVVEVKTRTEGFLLAPEEAVDARKRRLISESAHHYVRMYAIDLPVRFDVISVVLSADGSCKRIEHRENAFPLLLKRSQRSTPRRRRL	.
.	GCA_900157345	AFR5B1	1	OLFLLB_08950	FUFJ01000035.1	17551	17958	+	mmseq.000837.22272.0023	persistent	UPF0102 protein PG_1874	.	UPF0102 protein PG_1874	GO:0003676	COG:COG0792,COG:L,RefSeq:WP_004583537.1,SO:0001217,UniParc:UPI00001BEFF9,UniRef:UniRef100_B2RLS5,UniRef:UniRef50_B2RLS5,UniRef:UniRef90_B2RLS5		.	.	.	.	.	.	.	>mmseq.000837.22272.0023-AFR5B1-OLFLLB_08950@MADHNDRGRQGEEIALKHLRQQGYQIEALNWQSGRRELDIVASTSRELVVVEVKTRTEGFLLAPEEAVDARKRRLISESAHHYVRMYAIDLPVRFDVISVVLSADGSCKRIEHRENAFPLLLKRSQRSTPRRRRL	.
.	GCA_000467815	F0569	1	PAAPDH_09670	KI259102.1	5516	5923	-	mmseq.000837.22272.0023	persistent	UPF0102 protein PG_1874	.	UPF0102 protein PG_1874	GO:0003676	COG:COG0792,COG:L,RefSeq:WP_004583537.1,SO:0001217,UniParc:UPI00001BEFF9,UniRef:UniRef100_B2RLS5,UniRef:UniRef50_B2RLS5,UniRef:UniRef90_B2RLS5		.	.	.	.	.	.	.	>mmseq.000837.22272.0023-F0569-PAAPDH_09670@MADHNDRGRQGEEIALKHLRQQGYQIEALNWQSGRRELDIVASTSRELVVVEVKTRTEGFLLAPEEAVDARKRRLISESAHHYVRMYAIDLPVRFDVISVVLSADGSCKRIEHRENAFPLLLKRSQRSTPRRRRL	.
.	GCA_000467995	W4087	1	PDDLMP_07655	KI260271.1	35983	36390	+	mmseq.000837.22272.0023	persistent	UPF0102 protein PG_1874	.	UPF0102 protein PG_1874	GO:0003676	COG:COG0792,COG:L,RefSeq:WP_004583537.1,SO:0001217,UniParc:UPI00001BEFF9,UniRef:UniRef100_B2RLS5,UniRef:UniRef50_B2RLS5,UniRef:UniRef90_B2RLS5		.	.	.	.	.	.	.	>mmseq.000837.22272.0023-W4087-PDDLMP_07655@MADHNDRGRQGEEIALKHLRQQGYQIEALNWQSGRRELDIVASTSRELVVVEVKTRTEGFLLAPEEAVDARKRRLISESAHHYVRMYAIDLPVRFDVISVVLSADGSCKRIEHRENAFPLLLKRSQRSTPRRRRL	.
.	GCA_002529345	WW2952	1	ABDNHC_04585	NSLQ01000002.1	51608	52495	-	mmseq.000837.22272.0024	persistent	hypothetical protein	.	hypothetical protein	.	SO:0001217,UniParc:UPI0003ACECD3,UniRef:UniRef100_A0A212FWJ7,UniRef:UniRef50_U2K4G4,UniRef:UniRef90_U2K4G4	.	.	.	.	.	.	.	.	>mmseq.000837.22272.0024-WW2952-ABDNHC_04585@MSIAFSRYIGMMRRIFLPFLLFLLLLHSIGCKQGTKSGAGQLLALMHEAYEHADYSGVRILADSLHRHYSTDTVARKEALSLSRQAEYKECERNLAFADSALLVLSGRIDSISHPFSKTSSVEGRSPEFYLSGFGEASGQEHTRLRCSTDTLGNLIVLSVYAGAKAINHTAIRVTDMQTKSMLQTCDIPYDAALNYRFADLGLHYEIVTYPVEETVKMGELFIQADSEGHALRIDLMAGGKAMHTFQVSKTGVKSLSETARLSQMYSYRTTLMGEREKAEKRIRYLSDKLGLSSR	.
.	GCA_002204455	KCOM2797	1	ABJICG_08995	NHRU01000006.1	105603	106460	+	mmseq.000837.22272.0024	persistent	hypothetical protein	.	hypothetical protein	.	RefSeq:WP_179286179.1,SO:0001217,UniParc:UPI0015CD5FA3,UniRef:UniRef100_UPI0015CD5FA3,UniRef:UniRef50_U2K4G4,UniRef:UniRef90_U2K4G4	.	.	.	.	.	.	.	.	>mmseq.000837.22272.0024-KCOM2797-ABJICG_08995@MMRRIFLPFLLFLLLLHSIGCKQDTKSGAGQLLALMHEAYEHADYSGVRILADSLHRHYSTDTVARKEALSLSRQAEYKECERNLAFADSALLVLSGRIDSISHPFSKTSSVEGRSLEFYLSGFGEASGQEHTRLRCSTDTLGNLIVLSVYAGAKAINHTAIRVTDMQTKSMLQTRDIPYDAALNYRFADLGLHYEIVTYPVEETVKMGELFIQADSEGHALRIDLMAGGKAMHTFQVSKTGVKSLSETARLSQMYSYRTTLMGEREKAEKRIRYLSDKLGLSSR	.
.	GCA_002529365	WW3102	1	ACILLP_02260	NSLO01000001.1	8482	9339	-	mmseq.000837.22272.0024	persistent	hypothetical protein	.	hypothetical protein	.	RefSeq:WP_173644135.1,SO:0001217,UniParc:UPI000404FB38,UniRef:UniRef100_A0A212FWJ7,UniRef:UniRef50_U2K4G4,UniRef:UniRef90_U2K4G4	.	.	.	.	.	.	.	.	>mmseq.000837.22272.0024-WW3102-ACILLP_02260@MMRRIFLPFLLFLLLLHSIGCKQGTKSGAGQLLALMHEAYEHADYSGVRILADSLHRHYSTDTVARKEALSLSRQAEYKECERNLAFADSALLVLSGRIDSISHPFSKTSSVEGRSPEFYLSGFGEASGQEHTRLRCSTDTLGNLIVLSVYAGAKAINHTAIRVTDMQTKSMLQTCDIPYDAALNYRFADLGLHYEIVTYPVEETVKMGELFIQADSEGHALRIDLMAGGKAMHTFQVSKTGVKSLSETARLSQMYSYRTTLMGEREKAEKRIRYLSDKLGLSSR	.
.	GCA_023822445	W50_BE1	0.W50	AGAIJH_04805	CP092049.1	1117021	1117878	+	mmseq.000837.22272.0024	persistent	hypothetical protein	.	hypothetical protein	.	RefSeq:WP_005873446.1,SO:0001217,UniParc:UPI000269735B,UniRef:UniRef100_Q7MVK7,UniRef:UniRef50_U2K4G4,UniRef:UniRef90_U2K4G4	.	.	.	.	.	.	.	.	>mmseq.000837.22272.0024-W50_BE1-AGAIJH_04805@MMRRIFLPFLLFLLLLHSIGCKQGTKSGAGQLLALMHEAYEHADYSGVRILADSLHRHYSTDTVARKEALSLSRQAEYKECERNLAFADSALLVLSDRIDSMSHPFSKTSSVEGRSPEFYLSGFGEASGQEHTRLRCSTDTLGNLIVLSVYAGAEAINHTAIRVTDMQTKSMLQTRDIPYDAALNYRFADLGLHYEIVTYPVEETVKMGELFIQADSEGHALRIDLMAGGKAMHTFQVSKTGVKSLSETARLSQMYSYRTTLMGEREKAEKRIRYLSDKLGLSSR	.
.	GCA_021406845	222	1	ALKNHL_09520	JAEMBR010000005.1	66034	66891	+	mmseq.000837.22272.0024	persistent	hypothetical protein	.	hypothetical protein	.	RefSeq:WP_198404332.1,SO:0001217,UniParc:UPI0018E0BF90,UniRef:UniRef100_UPI0018E0BF90,UniRef:UniRef50_U2K4G4,UniRef:UniRef90_U2K4G4	.	.	.	.	.	.	.	.	>mmseq.000837.22272.0024-222-ALKNHL_09520@MMRRIFFPFLLFLLLLHSIGCKQDTKSGAGQLLVLMHEAYEHADYSGVRILADSLHRHYSTDTVARKEALSLSRQAEYKECERNLAFADSALLVLSGRIDSISHPFSKTSSVEGRSPEFYLSGFGEASGQEHTRLRCSTDTLGNLIVLSVYAGAKAINHTAIRVTDMQTKSMLQTRDIPYDAALNYRFADLGLHYEIVTYPVEETVKMGELFIQADSEGHALRIDLMAGGKAMHTFQVSKTGVKSLSETARLSQMYSYRTTLMGEREKAEKRIRYLSDKLGLSSR	.
.	GCA_000503975	SJD2	1	ALOHMM_07105	KI629914.1	8154	9011	-	mmseq.000837.22272.0024	persistent	hypothetical protein	.	hypothetical protein	.	RefSeq:WP_173644135.1,SO:0001217,UniParc:UPI000404FB38,UniRef:UniRef100_A0A212FWJ7,UniRef:UniRef50_U2K4G4,UniRef:UniRef90_U2K4G4	.	.	.	.	.	.	.	.	>mmseq.000837.22272.0024-SJD2-ALOHMM_07105@MMRRIFLPFLLFLLLLHSIGCKQGTKSGAGQLLALMHEAYEHADYSGVRILADSLHRHYSTDTVARKEALSLSRQAEYKECERNLAFADSALLVLSGRIDSISHPFSKTSSVEGRSPEFYLSGFGEASGQEHTRLRCSTDTLGNLIVLSVYAGAKAINHTAIRVTDMQTKSMLQTCDIPYDAALNYRFADLGLHYEIVTYPVEETVKMGELFIQADSEGHALRIDLMAGGKAMHTFQVSKTGVKSLSETARLSQMYSYRTTLMGEREKAEKRIRYLSDKLGLSSR	.
.	GCA_002754055	KCOM2804	1	BAOJBJ_10630	CP024593.1	2414343	2415200	-	mmseq.000837.22272.0024	persistent	hypothetical protein	.	hypothetical protein	.	RefSeq:WP_198404261.1,SO:0001217,UniParc:UPI0018E0AEC1,UniRef:UniRef100_UPI0018E0AEC1,UniRef:UniRef50_U2K4G4,UniRef:UniRef90_U2K4G4	.	.	.	.	.	.	.	.	>mmseq.000837.22272.0024-KCOM2804-BAOJBJ_10630@MMRRIFLPFLLFLLLLHSIGCKQGTKSGAGQLLALMHEVYEHADYSGVRILADSLHRHYSTDTVARKEALSLSRQAEYKECERNLAFADSALLVLSGRIDSISHPFSKTSSVEGRSPEFYLSGFGEASGQEHTRLRCSTDTLGNLIVLSVYAGAKAINHTAIRVTDMQTKSMLQTCDIPYDAALNYRFADLGLHYEIVTYPVEETVKMGELFIQADSEGHALRIDLMAGGKAMHTFQVSKTGVKSLSETARLSQMYSYRTTLMGEREKAEKRIRYLSDKLGLSSR	.
.	GCA_023822465	W50_BR1	0.W50	BENLHK_03350	CP092050.1	757305	758192	-	mmseq.000837.22272.0024	persistent	hypothetical protein	.	hypothetical protein	.	SO:0001217,UniRef:UniRef50_U2K4G4,UniRef:UniRef90_U2K4G4	.	.	.	.	.	.	.	.	>mmseq.000837.22272.0024-W50_BR1-BENLHK_03350@MSIAFSRYIGMMRRIFLPFLLFLLLLHSIGCKQGTKSGAGQLLALMHEAYEHADYSGVRILADSLHRHYSTDTVARKEALSLSRQAEYKECERNLAFADSALLVLSDRIDSMSHPFSKTSSVEGRSPEFYLSGFGEASGQEHTRLRCSTDTLGNLIVLSVYAGAEAINHTAIRVTDMQTKSMLQTRDIPYDAALNYRFADLGLHYEIVTYPVEETVKMGELFIQADSEGHALRIDLMAGGKAMHTFQVSKTGVKSLSETARLSQMYSYRTTLMGEREKAEKRIRYLSDKLGLSSR	.
.	GCA_021406645	B158	1	BIBBAP_02470	JAEMBJ010000012.1	8221	9078	-	mmseq.000837.22272.0024	persistent	hypothetical protein	.	hypothetical protein	.	RefSeq:WP_179098979.1,SO:0001217,UniParc:UPI00097B445F,UniRef:UniRef100_UPI00097B445F,UniRef:UniRef50_U2K4G4,UniRef:UniRef90_U2K4G4	.	.	.	.	.	.	.	.	>mmseq.000837.22272.0024-B158-BIBBAP_02470@MMRRIFLPFLLFLLLLHSIGCKQGTKSGAGQLLALMHEAYEHADYSGVRILADSLHRHYSTDTVARKEALSLSRQAEYKECERNLAFADSALLVLSGRIDSMSHPFSKTSSVEGRSPEFYLSGFGEASGQEHTRLRCSTDTLGNLIVLSVYAGAEAINHTAIRVTDMQTKSMLQTRDIPYDAALNYRFADLGLHYEIVTYPVEETVKMGELFIQADSEGHALRIDLMAGGKAMHTFQVSKTGVKSLSETARLSQMYSYRTTLMGEREKAEKRIRYLSDKLGLSSR	.
.	GCA_018141805	GMU202011	1	BPGMMO_04230	CP073348.1	949425	950282	+	mmseq.000837.22272.0024	persistent	hypothetical protein	.	hypothetical protein	.	RefSeq:WP_198404332.1,SO:0001217,UniParc:UPI0018E0BF90,UniRef:UniRef100_UPI0018E0BF90,UniRef:UniRef50_U2K4G4,UniRef:UniRef90_U2K4G4	.	.	.	.	.	.	.	.	>mmseq.000837.22272.0024-GMU202011-BPGMMO_04230@MMRRIFFPFLLFLLLLHSIGCKQDTKSGAGQLLVLMHEAYEHADYSGVRILADSLHRHYSTDTVARKEALSLSRQAEYKECERNLAFADSALLVLSGRIDSISHPFSKTSSVEGRSPEFYLSGFGEASGQEHTRLRCSTDTLGNLIVLSVYAGAKAINHTAIRVTDMQTKSMLQTRDIPYDAALNYRFADLGLHYEIVTYPVEETVKMGELFIQADSEGHALRIDLMAGGKAMHTFQVSKTGVKSLSETARLSQMYSYRTTLMGEREKAEKRIRYLSDKLGLSSR	.
.	GCA_000010505	ATCC33277	0.ATCC33277	BPIAKI_06380	AP009380.1	1445350	1446207	-	mmseq.000837.22272.0024	persistent	hypothetical protein	.	hypothetical protein	.	RefSeq:WP_173032060.1,SO:0001217,UniParc:UPI0002F86F25,UniRef:UniRef100_B2RKC7,UniRef:UniRef50_U2K4G4,UniRef:UniRef90_U2K4G4	.	.	.	.	.	.	.	.	>mmseq.000837.22272.0024-ATCC33277-BPIAKI_06380@MMRRIFIPFLLFLLLLHSIGCKQDTKSGAGQLLALMHEAYEHADYSGVRILADSLHRHYSTDTVARKEALSLSRQAEYKECERNLAFADSALLVLSGRIDSMSHPFSKTSSVEGRFPEFYLSGFGEASGQEHTRLRCSTDTLGNLIVLSVYAGAKAINHTAIRVTDMQTKSMLQTRDIPYDAALNYRFADMGLHYEIVTYPVEETVKMGELFIQADSEGHALRIDLMAGGKAMHTFQVSKTGVKSLSETARLSQMYSYRTTFMGEREKAEKRIRYLSDKLGLSSR	.
.	GCA_900157285	13_1	1	CBJFEG_05365	FUGG01000019.1	50945	51802	+	mmseq.000837.22272.0024	persistent	hypothetical protein	.	hypothetical protein	.	RefSeq:WP_179098947.1,SO:0001217,UniParc:UPI000419DB2A,UniRef:UniRef100_A0A829KQD5,UniRef:UniRef50_U2K4G4,UniRef:UniRef90_U2K4G4	.	.	.	.	.	.	.	.	>mmseq.000837.22272.0024-13_1-CBJFEG_05365@MMRRIFLPFLLFLLLLHSIGCKQDTKSGAGQLLALMHEAYEHADYSGVRILADSLHRHYSTDTVARKEALSLSRQAEYKECERNLAFADSALLVLSGRIDSISHPFSKTSSVEGRSPEFYLSGFGEASGQEHTRLRCSTDTLGNLIVLSVYAGAKAINHTAIRVTDMQTKSMLQTRDIPYDAALNYRFADLGLHYEIVTYPVEETVKMGELFIQADSEGHALRIDLMAGGKAMHTFQVSKTGVKSLSETARLSQMYSYRTTLMGEREKAEKRIRYLSDKLGLSSR	.
.	GCA_900157295	11A	1	CBNBBD_00615	FUFE01000085.1	92110	92967	+	mmseq.000837.22272.0024	persistent	hypothetical protein	.	hypothetical protein	.	RefSeq:WP_173644135.1,SO:0001217,UniParc:UPI000404FB38,UniRef:UniRef100_A0A212FWJ7,UniRef:UniRef50_U2K4G4,UniRef:UniRef90_U2K4G4	.	.	.	.	.	.	.	.	>mmseq.000837.22272.0024-11A-CBNBBD_00615@MMRRIFLPFLLFLLLLHSIGCKQGTKSGAGQLLALMHEAYEHADYSGVRILADSLHRHYSTDTVARKEALSLSRQAEYKECERNLAFADSALLVLSGRIDSISHPFSKTSSVEGRSPEFYLSGFGEASGQEHTRLRCSTDTLGNLIVLSVYAGAKAINHTAIRVTDMQTKSMLQTCDIPYDAALNYRFADLGLHYEIVTYPVEETVKMGELFIQADSEGHALRIDLMAGGKAMHTFQVSKTGVKSLSETARLSQMYSYRTTLMGEREKAEKRIRYLSDKLGLSSR	.
.	GCA_001274615	AJW4	1	CELAOB_04215	CP011996.1	967690	968565	-	mmseq.000837.22272.0024	persistent	hypothetical protein	.	hypothetical protein	.	RefSeq:WP_053444176.1,SO:0001217,UniParc:UPI0006AA181F,UniRef:UniRef100_A0A0K2J5C1,UniRef:UniRef50_U2K4G4,UniRef:UniRef90_U2K4G4	.	.	.	.	.	.	.	.	>mmseq.000837.22272.0024-AJW4-CELAOB_04215@MSIDIGMMRRIFLPFLLFLLLLHSIGCKQDTKSGAGQLLALMHEAYEHADYSGVRILADSLHRHYSTDTVARKEALSLSRQAEYKECERNLAFADSALLVLSGRIDSISHPFSKTSSVEGRSPEFYLSGFGEASGQEHTRLRCSTDTLGNLIVLSVYAGAKAINHTAIRVTDMQTKSMLQTCDIPYDAALNYRFADLGLHYEIVTYPVEETVKMGELFIQADSEGHALRIDLMAGGKAMHTFQVSKTGVKSLSETARLSQMYSYRTTLMGEREKAEKRIRYLSDKLGLSSR	.
.	GCA_900157255	ATCC49417	0.ATCC49417	CELFKG_04020	FUFH01000056.1	56307	57164	+	mmseq.000837.22272.0024	persistent	hypothetical protein	.	hypothetical protein	.	RefSeq:WP_179098979.1,SO:0001217,UniParc:UPI00097B445F,UniRef:UniRef100_UPI00097B445F,UniRef:UniRef50_U2K4G4,UniRef:UniRef90_U2K4G4	.	.	.	.	.	.	.	.	>mmseq.000837.22272.0024-ATCC49417-CELFKG_04020@MMRRIFLPFLLFLLLLHSIGCKQGTKSGAGQLLALMHEAYEHADYSGVRILADSLHRHYSTDTVARKEALSLSRQAEYKECERNLAFADSALLVLSGRIDSMSHPFSKTSSVEGRSPEFYLSGFGEASGQEHTRLRCSTDTLGNLIVLSVYAGAEAINHTAIRVTDMQTKSMLQTRDIPYDAALNYRFADLGLHYEIVTYPVEETVKMGELFIQADSEGHALRIDLMAGGKAMHTFQVSKTGVKSLSETARLSQMYSYRTTLMGEREKAEKRIRYLSDKLGLSSR	.
.	GCA_001553795	MP4_504	1	CHHLLH_09655	LOEL01000067.1	65631	66488	+	mmseq.000837.22272.0024	persistent	hypothetical protein	.	hypothetical protein	.	RefSeq:WP_173644135.1,SO:0001217,UniParc:UPI000404FB38,UniRef:UniRef100_A0A212FWJ7,UniRef:UniRef50_U2K4G4,UniRef:UniRef90_U2K4G4	.	.	.	.	.	.	.	.	>mmseq.000837.22272.0024-MP4_504-CHHLLH_09655@MMRRIFLPFLLFLLLLHSIGCKQGTKSGAGQLLALMHEAYEHADYSGVRILADSLHRHYSTDTVARKEALSLSRQAEYKECERNLAFADSALLVLSGRIDSISHPFSKTSSVEGRSPEFYLSGFGEASGQEHTRLRCSTDTLGNLIVLSVYAGAKAINHTAIRVTDMQTKSMLQTCDIPYDAALNYRFADLGLHYEIVTYPVEETVKMGELFIQADSEGHALRIDLMAGGKAMHTFQVSKTGVKSLSETARLSQMYSYRTTLMGEREKAEKRIRYLSDKLGLSSR	.
.	GCA_002529285	WW2931	1	CPDFBG_02615	NSLR01000001.1	22435	23292	-	mmseq.000837.22272.0024	persistent	hypothetical protein	.	hypothetical protein	.	RefSeq:WP_004584284.1,SO:0001217,UniParc:UPI00036CE8A5,UniRef:UniRef100_A0A0E2M4P6,UniRef:UniRef50_U2K4G4,UniRef:UniRef90_U2K4G4	.	.	.	.	.	.	.	.	>mmseq.000837.22272.0024-WW2931-CPDFBG_02615@MMRRIFLPFLLFLLLLHSIGCKQGTKSGAGQLLALMHEAYEHADYSGVRILADSLHRHYSTDTVARKEALSLSRQAEYKECERNLAFADSALLVLSGRIDSMSHPFSKTSSVEGRSPEFYLSGFGEASCQEHTRLRCSTDTLGNLIVLSVYAGAKAINHTAIRVTDMQTKSMLQTCDIPYDAALNYRFADLGLHYEIVTYPVEETVKMGELFIQADSEGHALRIDLMAGGKAMHTFQVSKTGVKSLSETARLSQMYSYRTTLMGEREKAEKRIRYLSDKLGLSSR	.
.	GCA_021406785	1436	1	DBINCG_01355	JAEMBQ010000011.1	35992	36849	+	mmseq.000837.22272.0024	persistent	hypothetical protein	.	hypothetical protein	.	RefSeq:WP_173644135.1,SO:0001217,UniParc:UPI000404FB38,UniRef:UniRef100_A0A212FWJ7,UniRef:UniRef50_U2K4G4,UniRef:UniRef90_U2K4G4	.	.	.	.	.	.	.	.	>mmseq.000837.22272.0024-1436-DBINCG_01355@MMRRIFLPFLLFLLLLHSIGCKQGTKSGAGQLLALMHEAYEHADYSGVRILADSLHRHYSTDTVARKEALSLSRQAEYKECERNLAFADSALLVLSGRIDSISHPFSKTSSVEGRSPEFYLSGFGEASGQEHTRLRCSTDTLGNLIVLSVYAGAKAINHTAIRVTDMQTKSMLQTCDIPYDAALNYRFADLGLHYEIVTYPVEETVKMGELFIQADSEGHALRIDLMAGGKAMHTFQVSKTGVKSLSETARLSQMYSYRTTLMGEREKAEKRIRYLSDKLGLSSR	.
.	GCA_021406795	D83T3	1	DBKMMK_06725	JAEMBP010000008.1	48651	49508	+	mmseq.000837.22272.0024	persistent	hypothetical protein	.	hypothetical protein	.	RefSeq:WP_179856886.1,SO:0001217,UniParc:UPI0004173214,UniRef:UniRef100_UPI0004173214,UniRef:UniRef50_U2K4G4,UniRef:UniRef90_U2K4G4	.	.	.	.	.	.	.	.	>mmseq.000837.22272.0024-D83T3-DBKMMK_06725@MMRRIFLPFLLFLLLLHSIGCKQDTKSGAGQLLVLMHEAYEHADYSGVRILADSLHRHYSTDTVARKEALSLSRQAEYKECERNLAFADSALLVLSGRIDSMSHPFSKTSSVEGRSPEFYLSGFGEASGQEHTRLRCSTDTLGNLIVLSVYAGAKAINHTAIRVTDMQTKSMLQTRDIPYDAALNYRFADLGLHYEIVTYPVEETVKMGELFIQADSEGHALRIDLMAGGKAMHTFQVSKTGVKSLSETARLSQMYSYRTTLMGEREKAEKRIRYLSDKLGLSSR	.
.	GCA_018141765	LyG_1	1	DDLCJE_06485	CP073349.1	1442323	1443180	-	mmseq.000837.22272.0024	persistent	hypothetical protein	.	hypothetical protein	.	RefSeq:WP_198404332.1,SO:0001217,UniParc:UPI0018E0BF90,UniRef:UniRef100_UPI0018E0BF90,UniRef:UniRef50_U2K4G4,UniRef:UniRef90_U2K4G4	.	.	.	.	.	.	.	.	>mmseq.000837.22272.0024-LyG_1-DDLCJE_06485@MMRRIFFPFLLFLLLLHSIGCKQDTKSGAGQLLVLMHEAYEHADYSGVRILADSLHRHYSTDTVARKEALSLSRQAEYKECERNLAFADSALLVLSGRIDSISHPFSKTSSVEGRSPEFYLSGFGEASGQEHTRLRCSTDTLGNLIVLSVYAGAKAINHTAIRVTDMQTKSMLQTRDIPYDAALNYRFADLGLHYEIVTYPVEETVKMGELFIQADSEGHALRIDLMAGGKAMHTFQVSKTGVKSLSETARLSQMYSYRTTLMGEREKAEKRIRYLSDKLGLSSR	.
.	GCA_002529425	WW2096	1	DEBNHJ_07325	NSLX01000004.1	72781	73638	+	mmseq.000837.22272.0024	persistent	hypothetical protein	.	hypothetical protein	.	RefSeq:WP_179856886.1,SO:0001217,UniParc:UPI0004173214,UniRef:UniRef100_UPI0004173214,UniRef:UniRef50_U2K4G4,UniRef:UniRef90_U2K4G4	.	.	.	.	.	.	.	.	>mmseq.000837.22272.0024-WW2096-DEBNHJ_07325@MMRRIFLPFLLFLLLLHSIGCKQDTKSGAGQLLVLMHEAYEHADYSGVRILADSLHRHYSTDTVARKEALSLSRQAEYKECERNLAFADSALLVLSGRIDSMSHPFSKTSSVEGRSPEFYLSGFGEASGQEHTRLRCSTDTLGNLIVLSVYAGAKAINHTAIRVTDMQTKSMLQTRDIPYDAALNYRFADLGLHYEIVTYPVEETVKMGELFIQADSEGHALRIDLMAGGKAMHTFQVSKTGVKSLSETARLSQMYSYRTTLMGEREKAEKRIRYLSDKLGLSSR	.
.	GCA_021406745	B42	1	DFHDII_05510	JAEMBK010000005.1	8383	9240	-	mmseq.000837.22272.0024	persistent	hypothetical protein	.	hypothetical protein	.	RefSeq:WP_234222354.1,SO:0001217,UniParc:UPI001F2D6557,UniRef:UniRef100_UPI001F2D6557,UniRef:UniRef50_U2K4G4,UniRef:UniRef90_U2K4G4	.	.	.	.	.	.	.	.	>mmseq.000837.22272.0024-B42-DFHDII_05510@MKRRIFLPFLLFLLLLHSIGCKQGTKSGAGQLLALMHEAYEHADYSGVRILADSLHRHYSTDTVARKEALSLSRQAEYKECERNLAFADSALLVLSGRIDSMSHPFSKTSSVEGRSPEFYLSGFGEASCQEHTRLRCSTDTLGNLIVLSVYAGAKAINHTAIRVTDMQTKSMLQTCDIPYDAALNYRFADLGLHYEIVTYPVEETVKMGELFIQADSEGHALRIDLMAGGKAMHTFQVSKTGVKSLSETARLSQMYSYRTTLMGEREKAEKRIRYLSDKLGLSSR	.
.	GCA_000739415	HG66	1	DKAHGB_05780	CP007756.1	1310329	1311186	+	mmseq.000837.22272.0024	persistent	hypothetical protein	.	hypothetical protein	.	RefSeq:WP_173032060.1,SO:0001217,UniParc:UPI0002F86F25,UniRef:UniRef100_B2RKC7,UniRef:UniRef50_U2K4G4,UniRef:UniRef90_U2K4G4	.	.	.	.	.	.	.	.	>mmseq.000837.22272.0024-HG66-DKAHGB_05780@MMRRIFIPFLLFLLLLHSIGCKQDTKSGAGQLLALMHEAYEHADYSGVRILADSLHRHYSTDTVARKEALSLSRQAEYKECERNLAFADSALLVLSGRIDSMSHPFSKTSSVEGRFPEFYLSGFGEASGQEHTRLRCSTDTLGNLIVLSVYAGAKAINHTAIRVTDMQTKSMLQTRDIPYDAALNYRFADMGLHYEIVTYPVEETVKMGELFIQADSEGHALRIDLMAGGKAMHTFQVSKTGVKSLSETARLSQMYSYRTTFMGEREKAEKRIRYLSDKLGLSSR	.
.	GCA_002208045	SJD12	1	DLMHKF_03765	KZ253985.1	8170	9027	-	mmseq.000837.22272.0024	persistent	hypothetical protein	.	hypothetical protein	.	RefSeq:WP_179209478.1,SO:0001217,UniParc:UPI0015C63151,UniRef:UniRef100_A0A212GB15,UniRef:UniRef50_U2K4G4,UniRef:UniRef90_U2K4G4	.	.	.	.	.	.	.	.	>mmseq.000837.22272.0024-SJD12-DLMHKF_03765@MMRRIFLPFLLFLLLLHSIGCKQDTKSGAGQLLALMHEAYEHADYSGVRILADSLHRHYSTDTVARKEALSLSRQAEYKECERNLAFADSALLVLSGRIDSMSHPFSKTSSVEGRSPEFYLSGFGEASCQEHTRLRCSTDTLGNLIVLSVYAGAKAINHTAIRVTDMQTKSMLQTCDIPYDAALNYRFADLGLHYEIVTYPVEETVKMGELFIQADSEGHALRIDLMAGGKAMHTFQVSKTGVKSLSETARLSQMYSYRTTLMGEREKAEKRIRYLSDKLGLSSR	.
.	GCA_000270225	TDC60	0.TDC60	EBIEGD_04410	AP012203.1	1013766	1014623	+	mmseq.000837.22272.0024	persistent	hypothetical protein	.	hypothetical protein	.	RefSeq:WP_013815793.1,SO:0001217,UniParc:UPI00020EFF0D,UniRef:UniRef100_UPI00020EFF0D,UniRef:UniRef50_U2K4G4,UniRef:UniRef90_U2K4G4	.	.	.	.	.	.	.	.	>mmseq.000837.22272.0024-TDC60-EBIEGD_04410@MKRRIFLPFLLFLLLLHSIGCKQGTKSGAGQLLALMHEAYEHADYSGVRILADSLHRHYSTDTVARKEALSLSRQAEYKECERNLAFADSALLVLSGRIDSISHPFSKTSSVVGRSPEFYLSGFGEASGQEHTRLRCSTDTLGNLIVLSVYAGAKAINHTAIRVTDMQTKSMLQTRDIPYDAALNYRFADLGLHYEIVTYPVEETVKMGELFIQADSEGHALRIDLMAGGKAMHTFQVSKTGVKSLSETARLSQMYSYRTALMGEREKAEKRIRYLSDKLGLSSR	.
.	GCA_900157235	SU60	1	EBNECJ_08915	FUFI01000040.1	63930	64787	+	mmseq.000837.22272.0024	persistent	hypothetical protein	.	hypothetical protein	.	RefSeq:WP_179098910.1,SO:0001217,UniParc:UPI000974F645,UniRef:UniRef100_A0A1R4AG90,UniRef:UniRef50_U2K4G4,UniRef:UniRef90_U2K4G4	.	.	.	.	.	.	.	.	>mmseq.000837.22272.0024-SU60-EBNECJ_08915@MMRRIFLPFLLFLLLLRSIGCKQGTKSGAGQLLALMHEAYEHADYSGVRILADSLHRHYSTDTVARKEALSLSRQAEYKECERNLAFADSALLVLSGRIDSISHPFSKTSSVEGRSPEFYLSGFGEASGQEHTRLRCSTDTLGNLIVLSVYAGAKAINHTAIRVTDMQTKSMLQTRDIPYDAALNYRFADLGLHYEIVTYPVEETVKMGELFIQADSEGHALRIDLMAGGKAMHTFQVSKTGVKSLSETARLSQMYSYRTTLMGEREKAEKRIRYLSDKLGLSSR	.
.	GCA_021406705	TV14	1	ECNGJM_03700	JAEMBM010000014.1	8443	9300	-	mmseq.000837.22272.0024	persistent	hypothetical protein	.	hypothetical protein	.	RefSeq:WP_234220461.1,SO:0001217,UniParc:UPI001F245162,UniRef:UniRef100_UPI001F245162,UniRef:UniRef50_U2K4G4,UniRef:UniRef90_U2K4G4	.	.	.	.	.	.	.	.	>mmseq.000837.22272.0024-TV14-ECNGJM_03700@MMRRIFLPFLLFLLLLHSIGCKQGTKSGAGQLLALMHEANEHADYSGVRILADSLHRHYSTDTVARKEALSLSRQAEYKECERNLAFADSALLVLSGRIDSISHPFSKTSSVEGRSPEFYLSGFGEASGQEHTRLRCSTDTLGNLIVLSVYAGAKAINHTAIRVTDMQTKSMLQTCDIPYDAALNYRFADLGLHYEIVTYPVEETVKMGELFIQADSEGHALRIDLMAGGKAMHTFQVSKTGVKSLSETARLSQMYSYRTTLMGEREKAEKRIRYLSDKLGLSSR	.
.	GCA_900157215	3_3	1	EDJJEK_04685	FUFB01000036.1	73005	73862	+	mmseq.000837.22272.0024	persistent	hypothetical protein	.	hypothetical protein	.	RefSeq:WP_173032060.1,SO:0001217,UniParc:UPI0002F86F25,UniRef:UniRef100_B2RKC7,UniRef:UniRef50_U2K4G4,UniRef:UniRef90_U2K4G4	.	.	.	.	.	.	.	.	>mmseq.000837.22272.0024-3_3-EDJJEK_04685@MMRRIFIPFLLFLLLLHSIGCKQDTKSGAGQLLALMHEAYEHADYSGVRILADSLHRHYSTDTVARKEALSLSRQAEYKECERNLAFADSALLVLSGRIDSMSHPFSKTSSVEGRFPEFYLSGFGEASGQEHTRLRCSTDTLGNLIVLSVYAGAKAINHTAIRVTDMQTKSMLQTRDIPYDAALNYRFADMGLHYEIVTYPVEETVKMGELFIQADSEGHALRIDLMAGGKAMHTFQVSKTGVKSLSETARLSQMYSYRTTFMGEREKAEKRIRYLSDKLGLSSR	.
.	GCA_002753935	KCOM3131	1	EEHLOA_08715	CP024596.1	2033114	2033971	+	mmseq.000837.22272.0024	persistent	hypothetical protein	.	hypothetical protein	.	RefSeq:WP_198404549.1,SO:0001217,UniParc:UPI0018E07A8A,UniRef:UniRef100_UPI0018E07A8A,UniRef:UniRef50_U2K4G4,UniRef:UniRef90_U2K4G4	.	.	.	.	.	.	.	.	>mmseq.000837.22272.0024-KCOM3131-EEHLOA_08715@MMRRIFLPFLLFLLLLHSIGCKQDTKSGAGQLLALMHEAYEHADYSGVRILADSLHRHYSTDTVARKEALSLSRQAEYKECERNLAFADSALLVLSGRIDSISHPFSKTSSVERRSPEFYLSGFGEASGQEHTRLRCSTDTLGNLIVLSVYAGAKAINHTAIRVTDMQTKSMLQTRDIPYDAALNYRFADLGLHYEIVTYPVEETVKMGELFIQADSEGHALRIDLMAGGKAMHTFQVSKTGVKSLSETARLSQMYSYRTTLMGEREKAEKRIRYLSDKLGLSSR	.
.	GCA_002892555	TDC60	1	EGHGLF_04960	CP025931.1	1144262	1145119	-	mmseq.000837.22272.0024	persistent	hypothetical protein	.	hypothetical protein	.	RefSeq:WP_013815793.1,SO:0001217,UniParc:UPI00020EFF0D,UniRef:UniRef100_UPI00020EFF0D,UniRef:UniRef50_U2K4G4,UniRef:UniRef90_U2K4G4	.	.	.	.	.	.	.	.	>mmseq.000837.22272.0024-TDC60-EGHGLF_04960@MKRRIFLPFLLFLLLLHSIGCKQGTKSGAGQLLALMHEAYEHADYSGVRILADSLHRHYSTDTVARKEALSLSRQAEYKECERNLAFADSALLVLSGRIDSISHPFSKTSSVVGRSPEFYLSGFGEASGQEHTRLRCSTDTLGNLIVLSVYAGAKAINHTAIRVTDMQTKSMLQTRDIPYDAALNYRFADLGLHYEIVTYPVEETVKMGELFIQADSEGHALRIDLMAGGKAMHTFQVSKTGVKSLSETARLSQMYSYRTALMGEREKAEKRIRYLSDKLGLSSR	.
.	GCA_002754115	KCOM2796	1	EIGBFJ_08185	CP024597.1	1879314	1880171	+	mmseq.000837.22272.0024	persistent	hypothetical protein	.	hypothetical protein	.	RefSeq:WP_004584284.1,SO:0001217,UniParc:UPI00036CE8A5,UniRef:UniRef100_A0A0E2M4P6,UniRef:UniRef50_U2K4G4,UniRef:UniRef90_U2K4G4	.	.	.	.	.	.	.	.	>mmseq.000837.22272.0024-KCOM2796-EIGBFJ_08185@MMRRIFLPFLLFLLLLHSIGCKQGTKSGAGQLLALMHEAYEHADYSGVRILADSLHRHYSTDTVARKEALSLSRQAEYKECERNLAFADSALLVLSGRIDSMSHPFSKTSSVEGRSPEFYLSGFGEASCQEHTRLRCSTDTLGNLIVLSVYAGAKAINHTAIRVTDMQTKSMLQTCDIPYDAALNYRFADLGLHYEIVTYPVEETVKMGELFIQADSEGHALRIDLMAGGKAMHTFQVSKTGVKSLSETARLSQMYSYRTTLMGEREKAEKRIRYLSDKLGLSSR	.
.	GCA_002753955	KCOM2799	1	EJDCDG_01080	CP024601.1	231734	232591	-	mmseq.000837.22272.0024	persistent	hypothetical protein	.	hypothetical protein	.	RefSeq:WP_004584284.1,SO:0001217,UniParc:UPI00036CE8A5,UniRef:UniRef100_A0A0E2M4P6,UniRef:UniRef50_U2K4G4,UniRef:UniRef90_U2K4G4	.	.	.	.	.	.	.	.	>mmseq.000837.22272.0024-KCOM2799-EJDCDG_01080@MMRRIFLPFLLFLLLLHSIGCKQGTKSGAGQLLALMHEAYEHADYSGVRILADSLHRHYSTDTVARKEALSLSRQAEYKECERNLAFADSALLVLSGRIDSMSHPFSKTSSVEGRSPEFYLSGFGEASCQEHTRLRCSTDTLGNLIVLSVYAGAKAINHTAIRVTDMQTKSMLQTCDIPYDAALNYRFADLGLHYEIVTYPVEETVKMGELFIQADSEGHALRIDLMAGGKAMHTFQVSKTGVKSLSETARLSQMYSYRTTLMGEREKAEKRIRYLSDKLGLSSR	.
.	GCA_021406725	Kyudai_3	1	EKGNAF_02085	JAEMBO010000040.1	8720	9577	-	mmseq.000837.22272.0024	persistent	hypothetical protein	.	hypothetical protein	.	RefSeq:WP_179856886.1,SO:0001217,UniParc:UPI0004173214,UniRef:UniRef100_UPI0004173214,UniRef:UniRef50_U2K4G4,UniRef:UniRef90_U2K4G4	.	.	.	.	.	.	.	.	>mmseq.000837.22272.0024-Kyudai_3-EKGNAF_02085@MMRRIFLPFLLFLLLLHSIGCKQDTKSGAGQLLVLMHEAYEHADYSGVRILADSLHRHYSTDTVARKEALSLSRQAEYKECERNLAFADSALLVLSGRIDSMSHPFSKTSSVEGRSPEFYLSGFGEASGQEHTRLRCSTDTLGNLIVLSVYAGAKAINHTAIRVTDMQTKSMLQTRDIPYDAALNYRFADLGLHYEIVTYPVEETVKMGELFIQADSEGHALRIDLMAGGKAMHTFQVSKTGVKSLSETARLSQMYSYRTTLMGEREKAEKRIRYLSDKLGLSSR	.
.	GCA_001263815	A7436	1	EMNIEE_04600	CP011995.1	1041326	1042183	-	mmseq.000837.22272.0024	persistent	hypothetical protein	.	hypothetical protein	.	RefSeq:WP_005873446.1,SO:0001217,UniParc:UPI000269735B,UniRef:UniRef100_Q7MVK7,UniRef:UniRef50_U2K4G4,UniRef:UniRef90_U2K4G4	.	.	.	.	.	.	.	.	>mmseq.000837.22272.0024-A7436-EMNIEE_04600@MMRRIFLPFLLFLLLLHSIGCKQGTKSGAGQLLALMHEAYEHADYSGVRILADSLHRHYSTDTVARKEALSLSRQAEYKECERNLAFADSALLVLSDRIDSMSHPFSKTSSVEGRSPEFYLSGFGEASGQEHTRLRCSTDTLGNLIVLSVYAGAEAINHTAIRVTDMQTKSMLQTRDIPYDAALNYRFADLGLHYEIVTYPVEETVKMGELFIQADSEGHALRIDLMAGGKAMHTFQVSKTGVKSLSETARLSQMYSYRTTLMGEREKAEKRIRYLSDKLGLSSR	.
.	GCA_002206065	SJD5	1	EONHNM_06145	ASYN01000133.1	8149	9006	-	mmseq.000837.22272.0024	persistent	hypothetical protein	.	hypothetical protein	.	RefSeq:WP_173644135.1,SO:0001217,UniParc:UPI000404FB38,UniRef:UniRef100_A0A212FWJ7,UniRef:UniRef50_U2K4G4,UniRef:UniRef90_U2K4G4	.	.	.	.	.	.	.	.	>mmseq.000837.22272.0024-SJD5-EONHNM_06145@MMRRIFLPFLLFLLLLHSIGCKQGTKSGAGQLLALMHEAYEHADYSGVRILADSLHRHYSTDTVARKEALSLSRQAEYKECERNLAFADSALLVLSGRIDSISHPFSKTSSVEGRSPEFYLSGFGEASGQEHTRLRCSTDTLGNLIVLSVYAGAKAINHTAIRVTDMQTKSMLQTCDIPYDAALNYRFADLGLHYEIVTYPVEETVKMGELFIQADSEGHALRIDLMAGGKAMHTFQVSKTGVKSLSETARLSQMYSYRTTLMGEREKAEKRIRYLSDKLGLSSR	.
.	GCA_021406685	1439	1	FAOOGE_01595	JAEMBL010000015.1	36005	36862	+	mmseq.000837.22272.0024	persistent	hypothetical protein	.	hypothetical protein	.	RefSeq:WP_173644135.1,SO:0001217,UniParc:UPI000404FB38,UniRef:UniRef100_A0A212FWJ7,UniRef:UniRef50_U2K4G4,UniRef:UniRef90_U2K4G4	.	.	.	.	.	.	.	.	>mmseq.000837.22272.0024-1439-FAOOGE_01595@MMRRIFLPFLLFLLLLHSIGCKQGTKSGAGQLLALMHEAYEHADYSGVRILADSLHRHYSTDTVARKEALSLSRQAEYKECERNLAFADSALLVLSGRIDSISHPFSKTSSVEGRSPEFYLSGFGEASGQEHTRLRCSTDTLGNLIVLSVYAGAKAINHTAIRVTDMQTKSMLQTCDIPYDAALNYRFADLGLHYEIVTYPVEETVKMGELFIQADSEGHALRIDLMAGGKAMHTFQVSKTGVKSLSETARLSQMYSYRTTLMGEREKAEKRIRYLSDKLGLSSR	.
.	GCA_002529185	WW2866	1	FBOPMI_05285	NSLV01000032.1	22156	23013	+	mmseq.000837.22272.0024	persistent	hypothetical protein	.	hypothetical protein	.	RefSeq:WP_004584284.1,SO:0001217,UniParc:UPI00036CE8A5,UniRef:UniRef100_A0A0E2M4P6,UniRef:UniRef50_U2K4G4,UniRef:UniRef90_U2K4G4	.	.	.	.	.	.	.	.	>mmseq.000837.22272.0024-WW2866-FBOPMI_05285@MMRRIFLPFLLFLLLLHSIGCKQGTKSGAGQLLALMHEAYEHADYSGVRILADSLHRHYSTDTVARKEALSLSRQAEYKECERNLAFADSALLVLSGRIDSMSHPFSKTSSVEGRSPEFYLSGFGEASCQEHTRLRCSTDTLGNLIVLSVYAGAKAINHTAIRVTDMQTKSMLQTCDIPYDAALNYRFADLGLHYEIVTYPVEETVKMGELFIQADSEGHALRIDLMAGGKAMHTFQVSKTGVKSLSETARLSQMYSYRTTLMGEREKAEKRIRYLSDKLGLSSR	.
.	GCA_002753975	KCOM2801	1	FFHFOF_07710	CP024600.1	1721015	1721872	-	mmseq.000837.22272.0024	persistent	hypothetical protein	.	hypothetical protein	.	RefSeq:WP_173644135.1,SO:0001217,UniParc:UPI000404FB38,UniRef:UniRef100_A0A212FWJ7,UniRef:UniRef50_U2K4G4,UniRef:UniRef90_U2K4G4	.	.	.	.	.	.	.	.	>mmseq.000837.22272.0024-KCOM2801-FFHFOF_07710@MMRRIFLPFLLFLLLLHSIGCKQGTKSGAGQLLALMHEAYEHADYSGVRILADSLHRHYSTDTVARKEALSLSRQAEYKECERNLAFADSALLVLSGRIDSISHPFSKTSSVEGRSPEFYLSGFGEASGQEHTRLRCSTDTLGNLIVLSVYAGAKAINHTAIRVTDMQTKSMLQTCDIPYDAALNYRFADLGLHYEIVTYPVEETVKMGELFIQADSEGHALRIDLMAGGKAMHTFQVSKTGVKSLSETARLSQMYSYRTTLMGEREKAEKRIRYLSDKLGLSSR	.
.	GCA_001297745	Ando	1	FHNEMO_01275	BCBV01000009.1	66301	67158	+	mmseq.000837.22272.0024	persistent	hypothetical protein	.	hypothetical protein	.	RefSeq:WP_004584284.1,SO:0001217,UniParc:UPI00036CE8A5,UniRef:UniRef100_A0A0E2M4P6,UniRef:UniRef50_U2K4G4,UniRef:UniRef90_U2K4G4	.	.	.	.	.	.	.	.	>mmseq.000837.22272.0024-Ando-FHNEMO_01275@MMRRIFLPFLLFLLLLHSIGCKQGTKSGAGQLLALMHEAYEHADYSGVRILADSLHRHYSTDTVARKEALSLSRQAEYKECERNLAFADSALLVLSGRIDSMSHPFSKTSSVEGRSPEFYLSGFGEASCQEHTRLRCSTDTLGNLIVLSVYAGAKAINHTAIRVTDMQTKSMLQTCDIPYDAALNYRFADLGLHYEIVTYPVEETVKMGELFIQADSEGHALRIDLMAGGKAMHTFQVSKTGVKSLSETARLSQMYSYRTTLMGEREKAEKRIRYLSDKLGLSSR	.
.	GCA_000007585	W83	0.W83	FKAIPG_04815	AE015924.1	1117421	1118308	+	mmseq.000837.22272.0024	persistent	hypothetical protein	.	hypothetical protein	.	SO:0001217,UniRef:UniRef50_U2K4G4,UniRef:UniRef90_U2K4G4	.	.	.	.	.	.	.	.	>mmseq.000837.22272.0024-W83-FKAIPG_04815@MSIAFSRYIGMMRRIFLPFLLFLLLLHSIGCKQGTKSGAGQLLALMHEAYEHADYSGVRILADSLHRHYSTDTVARKEALSLSRQAEYKECERNLAFADSALLVLSDRIDSMSHPFSKTSSVEGRSPEFYLSGFGEASGQEHTRLRCSTDTLGNLIVLSVYAGAEAINHTAIRVTDMQTKSMLQTRDIPYDAALNYRFADLGLHYEIVTYPVEETVKMGELFIQADSEGHALRIDLMAGGKAMHTFQVSKTGVKSLSETARLSQMYSYRTTLMGEREKAEKRIRYLSDKLGLSSR	.
.	GCA_002754015	KCOM2802	1	GHBHDG_00995	CP024591.1	227331	228188	-	mmseq.000837.22272.0024	persistent	hypothetical protein	.	hypothetical protein	.	SO:0001217,UniRef:UniRef50_U2K4G4,UniRef:UniRef90_U2K4G4	.	.	.	.	.	.	.	.	>mmseq.000837.22272.0024-KCOM2802-GHBHDG_00995@MMRRIFLPFLLFLLLLHSIGCKQGTKSGAGQLLALMHEAYEHADYSGVRILADSLHRHYSTDTVARKEALSLSRQAEYKECERNLAFADSALLVLSGRIDSISHPFSKTSSVEGRSPEFYLSGFGEASGQEHTRLRCSTDTLGNLIVLSVYAGAEAINHTAIRVTDMQTKSMLQTRDIPYDAALNYRFADLGLHYEIVTYPVEETVKMGELFIQADSERHALRIDLMAGGKAMHTFQVSKTGVKSLSETARLSQMYSYRTTLMGEREKAEKRIRYLSDKLGLPSR	.
.	GCA_900157225	7BTORR	1	GHFIEJ_00630	FUFD01000066.1	8094	8951	-	mmseq.000837.22272.0024	persistent	hypothetical protein	.	hypothetical protein	.	RefSeq:WP_173644135.1,SO:0001217,UniParc:UPI000404FB38,UniRef:UniRef100_A0A212FWJ7,UniRef:UniRef50_U2K4G4,UniRef:UniRef90_U2K4G4	.	.	.	.	.	.	.	.	>mmseq.000837.22272.0024-7BTORR-GHFIEJ_00630@MMRRIFLPFLLFLLLLHSIGCKQGTKSGAGQLLALMHEAYEHADYSGVRILADSLHRHYSTDTVARKEALSLSRQAEYKECERNLAFADSALLVLSGRIDSISHPFSKTSSVEGRSPEFYLSGFGEASGQEHTRLRCSTDTLGNLIVLSVYAGAKAINHTAIRVTDMQTKSMLQTCDIPYDAALNYRFADLGLHYEIVTYPVEETVKMGELFIQADSEGHALRIDLMAGGKAMHTFQVSKTGVKSLSETARLSQMYSYRTTLMGEREKAEKRIRYLSDKLGLSSR	.
.	GCA_900157275	84_3	1	GKIMDO_04710	FUFG01000014.1	10145	11002	+	mmseq.000837.22272.0024	persistent	hypothetical protein	.	hypothetical protein	.	RefSeq:WP_173644135.1,SO:0001217,UniParc:UPI000404FB38,UniRef:UniRef100_A0A212FWJ7,UniRef:UniRef50_U2K4G4,UniRef:UniRef90_U2K4G4	.	.	.	.	.	.	.	.	>mmseq.000837.22272.0024-84_3-GKIMDO_04710@MMRRIFLPFLLFLLLLHSIGCKQGTKSGAGQLLALMHEAYEHADYSGVRILADSLHRHYSTDTVARKEALSLSRQAEYKECERNLAFADSALLVLSGRIDSISHPFSKTSSVEGRSPEFYLSGFGEASGQEHTRLRCSTDTLGNLIVLSVYAGAKAINHTAIRVTDMQTKSMLQTCDIPYDAALNYRFADLGLHYEIVTYPVEETVKMGELFIQADSEGHALRIDLMAGGKAMHTFQVSKTGVKSLSETARLSQMYSYRTTLMGEREKAEKRIRYLSDKLGLSSR	.
.	GCA_002754135	KCOM2798	1	GKKCCH_00225	CP024598.1	46223	47080	-	mmseq.000837.22272.0024	persistent	hypothetical protein	.	hypothetical protein	.	RefSeq:WP_198404332.1,SO:0001217,UniParc:UPI0018E0BF90,UniRef:UniRef100_UPI0018E0BF90,UniRef:UniRef50_U2K4G4,UniRef:UniRef90_U2K4G4	.	.	.	.	.	.	.	.	>mmseq.000837.22272.0024-KCOM2798-GKKCCH_00225@MMRRIFFPFLLFLLLLHSIGCKQDTKSGAGQLLVLMHEAYEHADYSGVRILADSLHRHYSTDTVARKEALSLSRQAEYKECERNLAFADSALLVLSGRIDSISHPFSKTSSVEGRSPEFYLSGFGEASGQEHTRLRCSTDTLGNLIVLSVYAGAKAINHTAIRVTDMQTKSMLQTRDIPYDAALNYRFADLGLHYEIVTYPVEETVKMGELFIQADSEGHALRIDLMAGGKAMHTFQVSKTGVKSLSETARLSQMYSYRTTLMGEREKAEKRIRYLSDKLGLSSR	.
.	GCA_002529125	WW5127	1	HAJPHA_10215	NSLL01000009.1	45531	46388	+	mmseq.000837.22272.0024	persistent	hypothetical protein	.	hypothetical protein	.	RefSeq:WP_179858690.1,SO:0001217,UniParc:UPI0015CF54FB,UniRef:UniRef100_UPI0015CF54FB,UniRef:UniRef50_U2K4G4,UniRef:UniRef90_U2K4G4	.	.	.	.	.	.	.	.	>mmseq.000837.22272.0024-WW5127-HAJPHA_10215@MMRRIFLPFLLFLLLLHSIGCKQGTKSGAGQLLALMHEAYEHADYSGVRILADSLHRHYSTDTVARKEALSLSRQAEYKECERNLAFADSALLVLSGRIDSISHPFSKTSSVEGRSPEFYLSGFGEASGQEHTRLRCSTDTLGNLIVLSVYAGAKAINHTAIRVTDMQTKSMLQTCDIPYDAALNYRFADLGLHYEIVTYPVEETVKMGELFIQADSEGHALRIDLMAGGKAMHTFQVSKTGVKSLSETARLSQMYSYRTALMGEREKAEKRIRYLSDKLGLSSR	.
.	GCA_002892595	W83	1	HCNEGF_05555	CP025932.1	1297353	1298210	-	mmseq.000837.22272.0024	persistent	hypothetical protein	.	hypothetical protein	.	RefSeq:WP_005873446.1,SO:0001217,UniParc:UPI000269735B,UniRef:UniRef100_Q7MVK7,UniRef:UniRef50_U2K4G4,UniRef:UniRef90_U2K4G4	.	.	.	.	.	.	.	.	>mmseq.000837.22272.0024-W83-HCNEGF_05555@MMRRIFLPFLLFLLLLHSIGCKQGTKSGAGQLLALMHEAYEHADYSGVRILADSLHRHYSTDTVARKEALSLSRQAEYKECERNLAFADSALLVLSDRIDSMSHPFSKTSSVEGRSPEFYLSGFGEASGQEHTRLRCSTDTLGNLIVLSVYAGAEAINHTAIRVTDMQTKSMLQTRDIPYDAALNYRFADLGLHYEIVTYPVEETVKMGELFIQADSEGHALRIDLMAGGKAMHTFQVSKTGVKSLSETARLSQMYSYRTTLMGEREKAEKRIRYLSDKLGLSSR	.
.	GCA_002529145	WW3039	1	HHICDL_04735	NSLN01000002.1	52498	53355	-	mmseq.000837.22272.0024	persistent	hypothetical protein	.	hypothetical protein	.	RefSeq:WP_179858720.1,SO:0001217,UniParc:UPI0015CF6B11,UniRef:UniRef100_UPI0015CF6B11,UniRef:UniRef50_U2K4G4,UniRef:UniRef90_U2K4G4	.	.	.	.	.	.	.	.	>mmseq.000837.22272.0024-WW3039-HHICDL_04735@MMRRIFLPFLLFLLLLHSIGCKQGTKSGAGQLLALMHEAYEHADYSGVRILADSLHRHYSTDTVARKEALSLSRQAEYKECERNLAFADSALLVLSGRIDSISHPFSKASSVEGRSPEFYLSGFGEASGQEHTRLRCSTDTLGNLIVLSVYAGAKAINHTAIRVTDMQTKSMLQTCDIPYDAALNYRFADLGLHYEIVTYPVEETVKMGELFIQADSEGHALRIDLMAGGKAMHTFQVSKTGVKSLSETARLSQMYSYRTTLMGEREKAEKRIRYLSDKLGLSSR	.
.	GCA_002754075	KCOM2805	1	HKBPCJ_06005	CP024594.1	1352076	1352933	-	mmseq.000837.22272.0024	persistent	hypothetical protein	.	hypothetical protein	.	RefSeq:WP_179098947.1,SO:0001217,UniParc:UPI000419DB2A,UniRef:UniRef100_A0A829KQD5,UniRef:UniRef50_U2K4G4,UniRef:UniRef90_U2K4G4	.	.	.	.	.	.	.	.	>mmseq.000837.22272.0024-KCOM2805-HKBPCJ_06005@MMRRIFLPFLLFLLLLHSIGCKQDTKSGAGQLLALMHEAYEHADYSGVRILADSLHRHYSTDTVARKEALSLSRQAEYKECERNLAFADSALLVLSGRIDSISHPFSKTSSVEGRSPEFYLSGFGEASGQEHTRLRCSTDTLGNLIVLSVYAGAKAINHTAIRVTDMQTKSMLQTRDIPYDAALNYRFADLGLHYEIVTYPVEETVKMGELFIQADSEGHALRIDLMAGGKAMHTFQVSKTGVKSLSETARLSQMYSYRTTLMGEREKAEKRIRYLSDKLGLSSR	.
.	GCA_001314265	381	1	HKPNAE_06540	CP012889.1	1470671	1471528	-	mmseq.000837.22272.0024	persistent	hypothetical protein	.	hypothetical protein	.	RefSeq:WP_173032060.1,SO:0001217,UniParc:UPI0002F86F25,UniRef:UniRef100_B2RKC7,UniRef:UniRef50_U2K4G4,UniRef:UniRef90_U2K4G4	.	.	.	.	.	.	.	.	>mmseq.000837.22272.0024-381-HKPNAE_06540@MMRRIFIPFLLFLLLLHSIGCKQDTKSGAGQLLALMHEAYEHADYSGVRILADSLHRHYSTDTVARKEALSLSRQAEYKECERNLAFADSALLVLSGRIDSMSHPFSKTSSVEGRFPEFYLSGFGEASGQEHTRLRCSTDTLGNLIVLSVYAGAKAINHTAIRVTDMQTKSMLQTRDIPYDAALNYRFADMGLHYEIVTYPVEETVKMGELFIQADSEGHALRIDLMAGGKAMHTFQVSKTGVKSLSETARLSQMYSYRTTFMGEREKAEKRIRYLSDKLGLSSR	.
.	GCA_002529215	WW2881	1	HLMMNC_02710	NSLU01000019.1	1827	2684	+	mmseq.000837.22272.0024	persistent	hypothetical protein	.	hypothetical protein	.	RefSeq:WP_097626852.1,SO:0001217,UniParc:UPI000BE73014,UniRef:UniRef100_UPI000BE73014,UniRef:UniRef50_U2K4G4,UniRef:UniRef90_U2K4G4	.	.	.	.	.	.	.	.	>mmseq.000837.22272.0024-WW2881-HLMMNC_02710@MMRRIFLPFLLFLLLLHSISCKQGTKSGAGQLLALMHEAYEHADYSGVRILADSLHRHYSTDTVARKEALSLSRQAEYKECERNLAFADSALLVLSGRIDSMSHPFSKTSSVEGRSPEFYLSGFGEASGQEHTRLRCSTDTLGNLIVLSVYAGAKAINHTAIRVTDMQTKSMLQTCDIPYDAALNYRFADLGLHYEIVTYPVEETVKMGELFIQADSEGHALRIDLMAGGKAMHTFQVSKTGVKSLSETARLSQMYSYRTTLMGEREKAEKRIRYLSDKLGLSSR	.
.	GCA_023822425	W50	1	HPGNOF_04820	CP092048.1	1118647	1119504	+	mmseq.000837.22272.0024	persistent	hypothetical protein	.	hypothetical protein	.	RefSeq:WP_005873446.1,SO:0001217,UniParc:UPI000269735B,UniRef:UniRef100_Q7MVK7,UniRef:UniRef50_U2K4G4,UniRef:UniRef90_U2K4G4	.	.	.	.	.	.	.	.	>mmseq.000837.22272.0024-W50-HPGNOF_04820@MMRRIFLPFLLFLLLLHSIGCKQGTKSGAGQLLALMHEAYEHADYSGVRILADSLHRHYSTDTVARKEALSLSRQAEYKECERNLAFADSALLVLSDRIDSMSHPFSKTSSVEGRSPEFYLSGFGEASGQEHTRLRCSTDTLGNLIVLSVYAGAEAINHTAIRVTDMQTKSMLQTRDIPYDAALNYRFADLGLHYEIVTYPVEETVKMGELFIQADSEGHALRIDLMAGGKAMHTFQVSKTGVKSLSETARLSQMYSYRTTLMGEREKAEKRIRYLSDKLGLSSR	.
.	GCA_003862255	381OKJP	1	IBHOBD_00270	QPGS01000001.1	65943	66800	+	mmseq.000837.22272.0024	persistent	hypothetical protein	.	hypothetical protein	.	RefSeq:WP_179098789.1,SO:0001217,UniParc:UPI000721F585,UniRef:UniRef100_UPI000721F585,UniRef:UniRef50_U2K4G4,UniRef:UniRef90_U2K4G4	.	.	.	.	.	.	.	.	>mmseq.000837.22272.0024-381OKJP-IBHOBD_00270@MMRRIFLPFLLFLLLLLSIGCKQGTKSGAGQLLALMHEAYEHADYSGVRILADSLHRHYSTDTVARKEALSLSRQAEYKECERNLAFADSALLVLSGRIDSISHPFSKTSSVEGRSPEFYVSGFGEASGQEHTRLRCSTDTLGNLIVLSVYAGAKAINHTAIRVTDMQTKSMLQTCDIPYDAALNYRFADLGLHYEIVTYPVEETVKMGELFIQADSEGHALRIDLMAGGKAMHTFQVSKTGVKSLSETARLSQMYSYRTTLMGEREKAEKRIRYLSDKLGLSSR	.
.	GCA_000380305	JCVISC001	1	IENACH_04195	CM001843.1	931998	932855	+	mmseq.000837.22272.0024	persistent	hypothetical protein	.	hypothetical protein	.	RefSeq:WP_004584284.1,SO:0001217,UniParc:UPI00036CE8A5,UniRef:UniRef100_A0A0E2M4P6,UniRef:UniRef50_U2K4G4,UniRef:UniRef90_U2K4G4	.	.	.	.	.	.	.	.	>mmseq.000837.22272.0024-JCVISC001-IENACH_04195@MMRRIFLPFLLFLLLLHSIGCKQGTKSGAGQLLALMHEAYEHADYSGVRILADSLHRHYSTDTVARKEALSLSRQAEYKECERNLAFADSALLVLSGRIDSMSHPFSKTSSVEGRSPEFYLSGFGEASCQEHTRLRCSTDTLGNLIVLSVYAGAKAINHTAIRVTDMQTKSMLQTCDIPYDAALNYRFADLGLHYEIVTYPVEETVKMGELFIQADSEGHALRIDLMAGGKAMHTFQVSKTGVKSLSETARLSQMYSYRTTLMGEREKAEKRIRYLSDKLGLSSR	.
.	GCA_001444325	A7A1_28	1	IHNDJA_04425	CP013131.1	992537	993394	-	mmseq.000837.22272.0024	persistent	hypothetical protein	.	hypothetical protein	.	RefSeq:WP_179098789.1,SO:0001217,UniParc:UPI000721F585,UniRef:UniRef100_UPI000721F585,UniRef:UniRef50_U2K4G4,UniRef:UniRef90_U2K4G4	.	.	.	.	.	.	.	.	>mmseq.000837.22272.0024-A7A1_28-IHNDJA_04425@MMRRIFLPFLLFLLLLLSIGCKQGTKSGAGQLLALMHEAYEHADYSGVRILADSLHRHYSTDTVARKEALSLSRQAEYKECERNLAFADSALLVLSGRIDSISHPFSKTSSVEGRSPEFYVSGFGEASGQEHTRLRCSTDTLGNLIVLSVYAGAKAINHTAIRVTDMQTKSMLQTCDIPYDAALNYRFADLGLHYEIVTYPVEETVKMGELFIQADSEGHALRIDLMAGGKAMHTFQVSKTGVKSLSETARLSQMYSYRTTLMGEREKAEKRIRYLSDKLGLSSR	.
.	GCA_002529205	WW5019	1	IJHBOL_04830	NSLM01000002.1	52592	53479	-	mmseq.000837.22272.0024	persistent	hypothetical protein	.	hypothetical protein	.	SO:0001217,UniParc:UPI0003ACECD3,UniRef:UniRef100_A0A212FWJ7,UniRef:UniRef50_U2K4G4,UniRef:UniRef90_U2K4G4	.	.	.	.	.	.	.	.	>mmseq.000837.22272.0024-WW5019-IJHBOL_04830@MSIAFSRYIGMMRRIFLPFLLFLLLLHSIGCKQGTKSGAGQLLALMHEAYEHADYSGVRILADSLHRHYSTDTVARKEALSLSRQAEYKECERNLAFADSALLVLSGRIDSISHPFSKTSSVEGRSPEFYLSGFGEASGQEHTRLRCSTDTLGNLIVLSVYAGAKAINHTAIRVTDMQTKSMLQTCDIPYDAALNYRFADLGLHYEIVTYPVEETVKMGELFIQADSEGHALRIDLMAGGKAMHTFQVSKTGVKSLSETARLSQMYSYRTTLMGEREKAEKRIRYLSDKLGLSSR	.
.	GCA_002754155	KCOM2800	1	IONLBC_08880	CP024599.1	2065153	2066028	-	mmseq.000837.22272.0024	persistent	hypothetical protein	.	hypothetical protein	.	RefSeq:WP_099840641.1,SO:0001217,UniParc:UPI000C19CDA0,UniRef:UniRef100_UPI000C19CDA0,UniRef:UniRef50_U2K4G4,UniRef:UniRef90_U2K4G4	.	.	.	.	.	.	.	.	>mmseq.000837.22272.0024-KCOM2800-IONLBC_08880@MSIDIGMMRRIFLPFLLFLLLLHSIGCKQGTKSGAGQLLALMHEAYEHADYSGVRILADSLHRHYSTDTVARKEALSLSRQAEYKECERNLAFADSALLVLSGRIDSISHPFSKTSSVEGRSPEFYLSGFGEASGQEHTRLRCSTDTLGNLIVLSVYAGAKAINHTAIRVTDMQTKSMLQTCDIPYDAALNYRFADLGLHYEIVTYPVEETVKMGELFIQADSEGHALRIDLMAGGKAMHTFQVSKTGVKSLSETARLSQMYSYRTTLMGEREKAEKRIRYLSDKLGLSSR	.
.	GCA_000271945	W50	0.W50	JFDOJN_00350	AJZS01000006.1	8295	9152	-	mmseq.000837.22272.0024	persistent	hypothetical protein	.	hypothetical protein	.	RefSeq:WP_005873446.1,SO:0001217,UniParc:UPI000269735B,UniRef:UniRef100_Q7MVK7,UniRef:UniRef50_U2K4G4,UniRef:UniRef90_U2K4G4	.	.	.	.	.	.	.	.	>mmseq.000837.22272.0024-W50-JFDOJN_00350@MMRRIFLPFLLFLLLLHSIGCKQGTKSGAGQLLALMHEAYEHADYSGVRILADSLHRHYSTDTVARKEALSLSRQAEYKECERNLAFADSALLVLSDRIDSMSHPFSKTSSVEGRSPEFYLSGFGEASGQEHTRLRCSTDTLGNLIVLSVYAGAEAINHTAIRVTDMQTKSMLQTRDIPYDAALNYRFADLGLHYEIVTYPVEETVKMGELFIQADSEGHALRIDLMAGGKAMHTFQVSKTGVKSLSETARLSQMYSYRTTLMGEREKAEKRIRYLSDKLGLSSR	.
.	GCA_900157325	3A1	1	JKJEKO_01975	FUFC01000018.1	24324	25181	-	mmseq.000837.22272.0024	persistent	hypothetical protein	.	hypothetical protein	.	RefSeq:WP_179098947.1,SO:0001217,UniParc:UPI000419DB2A,UniRef:UniRef100_A0A829KQD5,UniRef:UniRef50_U2K4G4,UniRef:UniRef90_U2K4G4	.	.	.	.	.	.	.	.	>mmseq.000837.22272.0024-3A1-JKJEKO_01975@MMRRIFLPFLLFLLLLHSIGCKQDTKSGAGQLLALMHEAYEHADYSGVRILADSLHRHYSTDTVARKEALSLSRQAEYKECERNLAFADSALLVLSGRIDSISHPFSKTSSVEGRSPEFYLSGFGEASGQEHTRLRCSTDTLGNLIVLSVYAGAKAINHTAIRVTDMQTKSMLQTRDIPYDAALNYRFADLGLHYEIVTYPVEETVKMGELFIQADSEGHALRIDLMAGGKAMHTFQVSKTGVKSLSETARLSQMYSYRTTLMGEREKAEKRIRYLSDKLGLSSR	.
.	GCA_021406735	Kyudai_4	1	JKJIFD_01385	JAEMBN010000013.1	8073	8930	-	mmseq.000837.22272.0024	persistent	hypothetical protein	.	hypothetical protein	.	RefSeq:WP_234241809.1,SO:0001217,UniParc:UPI001F40B495,UniRef:UniRef100_UPI001F40B495,UniRef:UniRef50_U2K4G4,UniRef:UniRef90_U2K4G4	.	.	.	.	.	.	.	.	>mmseq.000837.22272.0024-Kyudai_4-JKJIFD_01385@MMRRIFLPFLLFLLLLHSIGCKQGTKSGAGQLLALMHEAYEHADYSGVRILADSLHRHYSTDTVARKEALSLSRQAEYKECERNLAFADSALLVLSGRIDSISHPFSKTSSVEGRSPEFYLSGFGEASCQEHTRLRCSTDTLGNLIVLSVYAGAKAINHTAIRVTDMQTKSMLQTRDIPYDAALNYRFADLGLHYEIVTYPVEETVKMGELFIQADSEGHALRIDLMAGGKAMHTFQVSKTGVKSLSETARLSQMYSYRTTLMGEREKAEKRIRYLSDKLGLSSR	.
.	GCA_000467975	F0566	1	KAMFML_04105	KI260061.1	12122	12979	+	mmseq.000837.22272.0024	persistent	hypothetical protein	.	hypothetical protein	.	RefSeq:WP_021678546.1,SO:0001217,UniParc:UPI0003AD094F,UniRef:UniRef100_U2K4G4,UniRef:UniRef50_U2K4G4,UniRef:UniRef90_U2K4G4	.	.	.	.	.	.	.	.	>mmseq.000837.22272.0024-F0566-KAMFML_04105@MMRRIFFPFLLFLLLLHSIGCKQDTKSGAGQLLVLMHEAYEHADYSGVRILADSLHRHYSTDTVARKEALSLSRQAEYKECERNLAFADSALLVLSGRIDSISHPFSKTSSVEGRSPEFYLSGFGEASGQEHTRLRCSTDTLGNLIVLSVYAGAKAINHTAIRVTDMQTKSMLQTRDIPYDAALNYRFADLGLHYEIVTYPVEETVKIGELFIQADSEGHALRIDLMAGGKAMHTFQVSKTGVKSLSETVRLSQMYSYRTTLMGEREKAEKRIHYLSDKLGLSSR	.
.	GCA_002754035	KCOM2803	1	KIHLGF_05335	CP024592.1	1219913	1220788	+	mmseq.000837.22272.0024	persistent	hypothetical protein	.	hypothetical protein	.	RefSeq:WP_099840641.1,SO:0001217,UniParc:UPI000C19CDA0,UniRef:UniRef100_UPI000C19CDA0,UniRef:UniRef50_U2K4G4,UniRef:UniRef90_U2K4G4	.	.	.	.	.	.	.	.	>mmseq.000837.22272.0024-KCOM2803-KIHLGF_05335@MSIDIGMMRRIFLPFLLFLLLLHSIGCKQGTKSGAGQLLALMHEAYEHADYSGVRILADSLHRHYSTDTVARKEALSLSRQAEYKECERNLAFADSALLVLSGRIDSISHPFSKTSSVEGRSPEFYLSGFGEASGQEHTRLRCSTDTLGNLIVLSVYAGAKAINHTAIRVTDMQTKSMLQTCDIPYDAALNYRFADLGLHYEIVTYPVEETVKMGELFIQADSEGHALRIDLMAGGKAMHTFQVSKTGVKSLSETARLSQMYSYRTTLMGEREKAEKRIRYLSDKLGLSSR	.
.	GCA_021406655	JKG9	1	KLAEJH_04245	JAEMBH010000005.1	77924	78781	+	mmseq.000837.22272.0024	persistent	hypothetical protein	.	hypothetical protein	.	RefSeq:WP_173644135.1,SO:0001217,UniParc:UPI000404FB38,UniRef:UniRef100_A0A212FWJ7,UniRef:UniRef50_U2K4G4,UniRef:UniRef90_U2K4G4	.	.	.	.	.	.	.	.	>mmseq.000837.22272.0024-JKG9-KLAEJH_04245@MMRRIFLPFLLFLLLLHSIGCKQGTKSGAGQLLALMHEAYEHADYSGVRILADSLHRHYSTDTVARKEALSLSRQAEYKECERNLAFADSALLVLSGRIDSISHPFSKTSSVEGRSPEFYLSGFGEASGQEHTRLRCSTDTLGNLIVLSVYAGAKAINHTAIRVTDMQTKSMLQTCDIPYDAALNYRFADLGLHYEIVTYPVEETVKMGELFIQADSEGHALRIDLMAGGKAMHTFQVSKTGVKSLSETARLSQMYSYRTTLMGEREKAEKRIRYLSDKLGLSSR	.
.	GCA_905372065	SRR9217400_mag_bin_3	1	LGEDPH_05230	CAJPNQ010000021.1	8110	8967	-	mmseq.000837.22272.0024	persistent	hypothetical protein	.	hypothetical protein	.	RefSeq:WP_173644135.1,SO:0001217,UniParc:UPI000404FB38,UniRef:UniRef100_A0A212FWJ7,UniRef:UniRef50_U2K4G4,UniRef:UniRef90_U2K4G4	.	.	.	.	.	.	.	.	>mmseq.000837.22272.0024-SRR9217400_mag_bin_3-LGEDPH_05230@MMRRIFLPFLLFLLLLHSIGCKQGTKSGAGQLLALMHEAYEHADYSGVRILADSLHRHYSTDTVARKEALSLSRQAEYKECERNLAFADSALLVLSGRIDSISHPFSKTSSVEGRSPEFYLSGFGEASGQEHTRLRCSTDTLGNLIVLSVYAGAKAINHTAIRVTDMQTKSMLQTCDIPYDAALNYRFADLGLHYEIVTYPVEETVKMGELFIQADSEGHALRIDLMAGGKAMHTFQVSKTGVKSLSETARLSQMYSYRTTLMGEREKAEKRIRYLSDKLGLSSR	.
.	GCA_004214945	CP3	1	LGNDOI_00355	SGBA01000011.1	40160	41017	+	mmseq.000837.22272.0024	persistent	hypothetical protein	.	hypothetical protein	.	RefSeq:WP_179098947.1,SO:0001217,UniParc:UPI000419DB2A,UniRef:UniRef100_A0A829KQD5,UniRef:UniRef50_U2K4G4,UniRef:UniRef90_U2K4G4	.	.	.	.	.	.	.	.	>mmseq.000837.22272.0024-CP3-LGNDOI_00355@MMRRIFLPFLLFLLLLHSIGCKQDTKSGAGQLLALMHEAYEHADYSGVRILADSLHRHYSTDTVARKEALSLSRQAEYKECERNLAFADSALLVLSGRIDSISHPFSKTSSVEGRSPEFYLSGFGEASGQEHTRLRCSTDTLGNLIVLSVYAGAKAINHTAIRVTDMQTKSMLQTRDIPYDAALNYRFADLGLHYEIVTYPVEETVKMGELFIQADSEGHALRIDLMAGGKAMHTFQVSKTGVKSLSETARLSQMYSYRTTLMGEREKAEKRIRYLSDKLGLSSR	.
.	GCA_002529155	WW2903	1	LJNFOJ_04235	NSLS01000022.1	8906	9763	-	mmseq.000837.22272.0024	persistent	hypothetical protein	.	hypothetical protein	.	RefSeq:WP_179857514.1,SO:0001217,UniParc:UPI000404A181,UniRef:UniRef100_UPI000404A181,UniRef:UniRef50_U2K4G4,UniRef:UniRef90_U2K4G4	.	.	.	.	.	.	.	.	>mmseq.000837.22272.0024-WW2903-LJNFOJ_04235@MMRRIFLPFLLFLLLLHSIGCKQGTKSGAGQLLALMHEAYEHADYSGVRILADSLHRHYSTDTVARKEALSLSRQAEYKECERNLAFADSALLVLSGRIDSMSHPFSKTSSVEGRSPEFYLSGFGEASGQEHTRLRCSTDTLGNLIVLSVYAGAKAINHTAIRVTDMQTKSMLQTRDIPYDAALNYRFADLGLHYEIVTYPVEETVKMGELFIQADSEGHALRIDLMAGGKAMHTFQVSKTGVKSLSETARLSQMYSYRTTLMGEREKAEKRIRYLSDKLGLSSR	.
.	GCA_004214925	H3	1	LMBAAH_09915	SGAZ01000009.1	41315	42172	+	mmseq.000837.22272.0024	persistent	hypothetical protein	.	hypothetical protein	.	RefSeq:WP_097626852.1,SO:0001217,UniParc:UPI000BE73014,UniRef:UniRef100_UPI000BE73014,UniRef:UniRef50_U2K4G4,UniRef:UniRef90_U2K4G4	.	.	.	.	.	.	.	.	>mmseq.000837.22272.0024-H3-LMBAAH_09915@MMRRIFLPFLLFLLLLHSISCKQGTKSGAGQLLALMHEAYEHADYSGVRILADSLHRHYSTDTVARKEALSLSRQAEYKECERNLAFADSALLVLSGRIDSMSHPFSKTSSVEGRSPEFYLSGFGEASGQEHTRLRCSTDTLGNLIVLSVYAGAKAINHTAIRVTDMQTKSMLQTCDIPYDAALNYRFADLGLHYEIVTYPVEETVKMGELFIQADSEGHALRIDLMAGGKAMHTFQVSKTGVKSLSETARLSQMYSYRTTLMGEREKAEKRIRYLSDKLGLSSR	.
.	GCA_002529355	WW2885	1	LOBPAA_03460	NSLT01000023.1	9023	9880	-	mmseq.000837.22272.0024	persistent	hypothetical protein	.	hypothetical protein	.	RefSeq:WP_179857691.1,SO:0001217,UniParc:UPI0015CF47EC,UniRef:UniRef100_UPI0015CF47EC,UniRef:UniRef50_U2K4G4,UniRef:UniRef90_U2K4G4	.	.	.	.	.	.	.	.	>mmseq.000837.22272.0024-WW2885-LOBPAA_03460@MMRRIFLPFLLFLLLLHSIGCKQDTKSGAGQLLALMHEAYEHADYSGVRILADSLHRHYSTDTVARKEALSLSRQAEYKECERNLAFADSALLVLSGRIDSISHPFSKTSSVEGRSPEFYLSGFGEASGQEHTRLRCSTDTLGNLIVLSVYAGAKAINHTAIRVTDMQTKSMLQTRDIPYDAALNYRFADLGLHYEIVTYPVEETVKMGELFIQADSEGHALRIDLMAGGKAMHTFQVSKTGVKSLSETARLSQMYSYRTTLKGEREKAEKRIRYLSDKLGLSSR	.
.	GCA_018141745	LyG_2	1	MCAPDE_06495	CP073350.1	1442340	1443197	-	mmseq.000837.22272.0024	persistent	hypothetical protein	.	hypothetical protein	.	RefSeq:WP_198404332.1,SO:0001217,UniParc:UPI0018E0BF90,UniRef:UniRef100_UPI0018E0BF90,UniRef:UniRef50_U2K4G4,UniRef:UniRef90_U2K4G4	.	.	.	.	.	.	.	.	>mmseq.000837.22272.0024-LyG_2-MCAPDE_06495@MMRRIFFPFLLFLLLLHSIGCKQDTKSGAGQLLVLMHEAYEHADYSGVRILADSLHRHYSTDTVARKEALSLSRQAEYKECERNLAFADSALLVLSGRIDSISHPFSKTSSVEGRSPEFYLSGFGEASGQEHTRLRCSTDTLGNLIVLSVYAGAKAINHTAIRVTDMQTKSMLQTRDIPYDAALNYRFADLGLHYEIVTYPVEETVKMGELFIQADSEGHALRIDLMAGGKAMHTFQVSKTGVKSLSETARLSQMYSYRTTLMGEREKAEKRIRYLSDKLGLSSR	.
.	GCA_900157245	15_9	1	MENHHO_04460	FUGF01000002.1	22107	22964	+	mmseq.000837.22272.0024	persistent	hypothetical protein	.	hypothetical protein	.	RefSeq:WP_179203982.1,SO:0001217,UniParc:UPI00097CDD2C,UniRef:UniRef100_UPI00097CDD2C,UniRef:UniRef50_U2K4G4,UniRef:UniRef90_U2K4G4	.	.	.	.	.	.	.	.	>mmseq.000837.22272.0024-15_9-MENHHO_04460@MMRRIFLPFLLFLLLLHSIGCKQDTKSGAGQLLALMHEAYEHADYSGVRILADSLHRHYSTDTVARKEALSLSRQAEYKECERNLAFADSALLVLSGRIDSMSHPFSKTSSVEGRSPEFYLSGFGEASGQEHTRLRCSTDTLGNLIVLSVYAGAKAINHTAIRVTDMQTKSMLQTCDIPYDVALNYRFADLGLHYEIVTYPVEETVKMGELFIQADSEGHALRIDLMAGGKAMHTFQVSKTGVKSLSETARLSQMYSYRTTLMGEREKAEKRIRYLSDKLGLSSR	.
.	GCA_002206105	SJD11	1	MHCBJE_02435	KZ248396.1	25257	26114	-	mmseq.000837.22272.0024	persistent	hypothetical protein	.	hypothetical protein	.	RefSeq:WP_179098947.1,SO:0001217,UniParc:UPI000419DB2A,UniRef:UniRef100_A0A829KQD5,UniRef:UniRef50_U2K4G4,UniRef:UniRef90_U2K4G4	.	.	.	.	.	.	.	.	>mmseq.000837.22272.0024-SJD11-MHCBJE_02435@MMRRIFLPFLLFLLLLHSIGCKQDTKSGAGQLLALMHEAYEHADYSGVRILADSLHRHYSTDTVARKEALSLSRQAEYKECERNLAFADSALLVLSGRIDSISHPFSKTSSVEGRSPEFYLSGFGEASGQEHTRLRCSTDTLGNLIVLSVYAGAKAINHTAIRVTDMQTKSMLQTRDIPYDAALNYRFADLGLHYEIVTYPVEETVKMGELFIQADSEGHALRIDLMAGGKAMHTFQVSKTGVKSLSETARLSQMYSYRTTLMGEREKAEKRIRYLSDKLGLSSR	.
.	GCA_000467955	F0185	1	MLCHKK_08490	KI259960.1	24698	25555	-	mmseq.000837.22272.0024	persistent	hypothetical protein	.	hypothetical protein	.	RefSeq:WP_179857514.1,SO:0001217,UniParc:UPI000404A181,UniRef:UniRef100_UPI000404A181,UniRef:UniRef50_U2K4G4,UniRef:UniRef90_U2K4G4	.	.	.	.	.	.	.	.	>mmseq.000837.22272.0024-F0185-MLCHKK_08490@MMRRIFLPFLLFLLLLHSIGCKQGTKSGAGQLLALMHEAYEHADYSGVRILADSLHRHYSTDTVARKEALSLSRQAEYKECERNLAFADSALLVLSGRIDSMSHPFSKTSSVEGRSPEFYLSGFGEASGQEHTRLRCSTDTLGNLIVLSVYAGAKAINHTAIRVTDMQTKSMLQTRDIPYDAALNYRFADLGLHYEIVTYPVEETVKMGELFIQADSEGHALRIDLMAGGKAMHTFQVSKTGVKSLSETARLSQMYSYRTTLMGEREKAEKRIRYLSDKLGLSSR	.
.	GCA_900157265	A7A1_28	0.A741_28	MPDJFF_01985	FUFF01000015.1	80559	81416	+	mmseq.000837.22272.0024	persistent	hypothetical protein	.	hypothetical protein	.	RefSeq:WP_179098789.1,SO:0001217,UniParc:UPI000721F585,UniRef:UniRef100_UPI000721F585,UniRef:UniRef50_U2K4G4,UniRef:UniRef90_U2K4G4	.	.	.	.	.	.	.	.	>mmseq.000837.22272.0024-A7A1_28-MPDJFF_01985@MMRRIFLPFLLFLLLLLSIGCKQGTKSGAGQLLALMHEAYEHADYSGVRILADSLHRHYSTDTVARKEALSLSRQAEYKECERNLAFADSALLVLSGRIDSISHPFSKTSSVEGRSPEFYVSGFGEASGQEHTRLRCSTDTLGNLIVLSVYAGAKAINHTAIRVTDMQTKSMLQTCDIPYDAALNYRFADLGLHYEIVTYPVEETVKMGELFIQADSEGHALRIDLMAGGKAMHTFQVSKTGVKSLSETARLSQMYSYRTTLMGEREKAEKRIRYLSDKLGLSSR	.
.	GCA_002754095	KCOM3001	1	NIDCDG_04640	CP024595.1	1056010	1056867	+	mmseq.000837.22272.0024	persistent	hypothetical protein	.	hypothetical protein	.	RefSeq:WP_179098947.1,SO:0001217,UniParc:UPI000419DB2A,UniRef:UniRef100_A0A829KQD5,UniRef:UniRef50_U2K4G4,UniRef:UniRef90_U2K4G4	.	.	.	.	.	.	.	.	>mmseq.000837.22272.0024-KCOM3001-NIDCDG_04640@MMRRIFLPFLLFLLLLHSIGCKQDTKSGAGQLLALMHEAYEHADYSGVRILADSLHRHYSTDTVARKEALSLSRQAEYKECERNLAFADSALLVLSGRIDSISHPFSKTSSVEGRSPEFYLSGFGEASGQEHTRLRCSTDTLGNLIVLSVYAGAKAINHTAIRVTDMQTKSMLQTRDIPYDAALNYRFADLGLHYEIVTYPVEETVKMGELFIQADSEGHALRIDLMAGGKAMHTFQVSKTGVKSLSETARLSQMYSYRTTLMGEREKAEKRIRYLSDKLGLSSR	.
[truncated: 173,191 more rows]

## Sheet: PADLOCwebserver.ALL
target.name	gcaID	mmseqsID	system.number	seqid	system	target.name	hmm.accession	hmm.name	protein.name	full.seq.E.value	domain.iE.value	target.coverage	hmm.coverage	start	end	strand	target.description	relative.position	contig.end	all.domains	best.hits
[truncated: 2,335 more rows]

[truncated: 1 more sheets: CCTYPERspacerHits.0mismatch]
