# Supplementary material for: Phages are unrecognized players in the ecology of the oral pathogen Porphyromonas gingivalis
Source: Microbiome. 2023 Jul 25;11:161. doi: 10.1186/s40168-023-01607-w (PMC10367356; doi:10.1186/s40168-023-01607-w)
Supplement: Supplementary file 27 — Additional file 26: Supplementary Data 11. Mapping of cell-free nuclease-protected DNA to Pg ATCC 49417. [file 40168_2023_1607_MOESM26_ESM.xlsx]

## Sheet: readme
sheet_name	description_of_sheet_contents
ultra_mapping_ref_GCA_028335125	Results from two separate laboratory experiments, showing mean coverage of genes in ATCC 49417 (assembly GCA_028335125) by Illumina-sequenced DNA extracted from cell-free, nuclease-treated, ultra-centrifugally-pelleted material in ATCC 49417 cultures. ATCC 49417 in the two experiments derived from separate glycerol stocks deriving from the same parent glycerol stock (that gave rise to the two sep…

## Sheet: ultra_mapping_ref_GCA_028335125
	contigID	start	stop	locus_tag	mmseqsID	pangenome.partition	mmseqsID_function	gene	is_prophage?	is_defense? defense_category	is_defense_RGP?	Exp_1_cov	Exp_2_cov	Exp_1_cov_≥_avg	Exp_2_cov_≥_avg	Exp_1_max_cov_in_region_of_elevated_cov	Exp_2_max_cov_in_region_of_elevated_cov	Name_for_gene_cluster_with_elevated_cov
	Contig ID onto which read was mapped.	Start position of read mapping in subject bacterial genome.	End position of read mapping in subject bacterial genome.	Locus tag of gene onto which read was mapped.	Gene family (mmseqsID) to which gene belongs.	PPanGGOLiN based pangenome partition.	Gene family function, based on aggregated functions of all genes within the gene family.	Gene name.	Prophage gene?	Defense gene? Gene identified as involved in defense through annotation with CCTyper, PADLOC, or based on defense-related keywords in gene family function.	Defense_RGP_gene? Gene in Region of Genome Plasticity identified as containing defense system.	Coverage by reads from cell-free nuclease-treated ultra-centrifuge pellet of culture that produced GCA_028993465 assembly of ATCC 49417.	Coverage by reads from cell-free nuclease-treated ultra-centrifuge pellet of same culture that produced GCA_028335125 assembly of ATCC 49417.	Indicates if coverage of these gene exceeds average for all genes (≥242 for Experiment 1).	Indicates if coverage of these gene exceeds average for all genes (≥250 for Experiment 2).	Indicates coverage in gene with peak coverage in local area of elevated coverage for Experiment 1.	Indicates coverage in gene with peak coverage in local area of elevated coverage for Experiment 2.	cluster name
.	GCA_028335125_contig_1	1	1422	mat151_00005	mmseq.000837.22272.1063	persistent	chromosomal replication initiator protein DnaA	dnaA	.	.	.	34.152	8.7544	0	0	.	.	.
.	GCA_028335125_contig_1	1435	2007	mat151_00010	mmseq.000837.22272.4285	persistent	N-acetyltransferase	wbbJ	.	.	.	34.5227	5.7028	0	0	.	.	.
.	GCA_028335125_contig_1	2009	3028	mat151_00015	mmseq.000837.22272.3164	persistent	acyltransferase	wecH	.	.	.	27.158	5.90972	0	0	.	.	.
.	GCA_028335125_contig_1	3108	3812	mat151_00020	mmseq.000837.22272.1904	persistent	NAD-dependent protein deacylase	sIR2	.	.	.	21.9205	2.34801	0	0	.	.	.
.	GCA_028335125_contig_1	3886	5040	mat151_00025	mmseq.000837.22272.4502	persistent	phosphoesterase	yaeI	.	.	.	33.9775	4.24263	0	0	.	.	.
.	GCA_028335125_contig_1	5093	6472	mat151_00030	mmseq.000837.22272.2882	persistent	MATE family efflux transporter	norM	.	.	.	30.9645	3.52284	0	0	.	.	.
.	GCA_028335125_contig_1	6603	6676	mat151_00035		.		Asn_trna	.	.	.	22.0411	7.69863	0	0	.	.	.
.	GCA_028335125_contig_1	6699	6772	mat151_00040		.		Asn_trna	.	.	.	16.1644	2.86301	0	0	.	.	.
.	GCA_028335125_contig_1	7359	8261	mat151_00045	mmseq.000837.22272.2106	shell	IS982 family IS195 transposase; IS982 family transposase; IS982-like element IS195 family transposase; ISPg3 transposase; Partial transposase in ISPg3; Tnp-DDE-dom domain-containing protein; transposase; Transposase family protein	.	.	.	.	34.8825	24.449	0	0	.	.	.
.	GCA_028335125_contig_1	8828	11407	mat151_00050	mmseq.000837.22272.3639	persistent	Clp protease ClpC	clpA	.	.	.	35.4467	20.202	0	0	.	.	.
.	GCA_028335125_contig_1	11547	14558	mat151_00055	mmseq.000837.22272.3424	persistent	glycosyl hydrolase	ampC	.	.	.	31.7416	14.7094	0	0	.	.	.
.	GCA_028335125_contig_1	14606	15634	mat151_00060	mmseq.000837.22272.0036	persistent	L-threonine-O-3-phosphate decarboxylase	hisC	.	.	.	24.1362	9.02626	0	0	.	.	.
.	GCA_028335125_contig_1	15644	16414	mat151_00065	mmseq.000837.22272.0774	persistent	2-phosphosulfolactate phosphatase	comB	.	.	.	32.7987	9.14805	0	0	.	.	.
.	GCA_028335125_contig_1	16999	18348	mat151_00070	mmseq.000837.22272.3838	persistent	sigma-54-dependent Fis family transcriptional regulator	atoC	.	.	.	33.45	9.87695	0	0	.	.	.
.	GCA_028335125_contig_1	18359	19696	mat151_00075	mmseq.000837.22272.3837	persistent	ATP-binding protein	ntrY	.	.	.	33.356	6.09424	0	0	.	.	.
.	GCA_028335125_contig_1	19700	21946	mat151_00080	mmseq.000837.22272.5761	persistent	DUF5686 domain-containing protein	.	.	.	.	28.3197	3.91229	0	0	.	.	.
.	GCA_028335125_contig_1	22031	22735	mat151_00085	mmseq.000837.22272.2390	persistent	MarR family transcriptional regulator	.	.	.	.	35.8352	7.39062	0	0	.	.	.
.	GCA_028335125_contig_1	22721	23722	mat151_00090	mmseq.000837.22272.4821	persistent	tRNA dihydrouridine synthase DusB	dusB	.	.	.	40.4795	13.3107	0	0	.	.	.
.	GCA_028335125_contig_1	23719	25395	mat151_00095	mmseq.000837.22272.3857	persistent	sodium-independent anion transporter	sulP	.	.	.	35.324	10.5883	0	0	.	.	.
.	GCA_028335125_contig_1	26200	26361	mat151_00100	mmseq.000837.22272.5066	persistent	hypothetical protein	.	.	.	.	31.7143	12.5528	0	0	.	.	.
.	GCA_028335125_contig_1	26381	27037	mat151_00105	mmseq.000837.22272.2706	persistent	redox-sensing transcriptional repressor Rex	rex	.	.	.	39.2088	16.1296	0	0	.	.	.
.	GCA_028335125_contig_1	27106	27765	mat151_00110	mmseq.000837.22272.1979	persistent	2-hydroxyhepta-2%2C4-diene-1%2C7-dioate isomerase	ycgM	.	.	.	37.305	15.6859	0	0	.	.	.
.	GCA_028335125_contig_1	27778	31254	mat151_00115	mmseq.000837.22272.4588	persistent	peptidase C25	.	.	.	.	33.8139	9.49079	0	0	.	.	.
.	GCA_028335125_contig_1	31330	32505	mat151_00120	mmseq.000837.22272.2598	persistent	type IX secretion system outer membrane channel protein PorV	porV	.	.	.	28.3821	5.00511	0	0	.	.	.
.	GCA_028335125_contig_1	32512	33000	mat151_00125	mmseq.000837.22272.0256	persistent	2-C-methyl-D-erythritol 2%2C4-cyclodiphosphate synthase	ispF	.	.	.	24.3197	4.36475	0	0	.	.	.
.	GCA_028335125_contig_1	33103	33687	mat151_00130	mmseq.000837.22272.4384	persistent	RNA methyltransferase	.	.	.	.	25.4606	6.52568	0	0	.	.	.
.	GCA_028335125_contig_1	34161	34231	mat151_00135		.		Gln_trna	.	.	.	27.0429	3.01429	0	0	.	.	.
.	GCA_028335125_contig_1	34499	34975	mat151_00140	mmseq.000837.22272.2387	persistent	cytidine deaminase	cdd	.	.	.	37.7983	12.3424	0	0	.	.	.
.	GCA_028335125_contig_1	35508	36182	mat151_00145	mmseq.000837.22272.4984	shell	hypothetical protein	.	.	.	.	29.6558	7.0638	0	0	.	.	.
.	GCA_028335125_contig_1	36230	38815	mat151_00150	mmseq.000837.22272.4781	persistent	beta-mannosidase	lacZ	.	.	.	29.4959	12.1455	0	0	.	.	.
.	GCA_028335125_contig_1	38845	40143	mat151_00155	mmseq.000837.22272.0639	persistent	DNA recombination protein RmuC; Recombinase RmuC; RmuC domain protein	.	.	.	.	25.416	14.0909	0	0	.	.	.
.	GCA_028335125_contig_1	40838	41152	mat151_00160	mmseq.000837.22272.3791	persistent	thioredoxin	trxA	.	.	.	31.6911	2.94904	0	0	.	.	.
.	GCA_028335125_contig_1	41201	44887	mat151_00165	mmseq.000837.22272.2105	persistent	DNA polymerase III subunit alpha	dnaE	.	.	.	25.37	3.26668	0	0	.	.	.
.	GCA_028335125_contig_1	45166	45531	mat151_00170	mmseq.000837.22272.5067	persistent	50S ribosomal protein L19	rplS	.	.	.	26.9781	3.02192	0	0	.	.	.
.	GCA_028335125_contig_1	46764	48044	mat151_00175	mmseq.000837.22272.2187	persistent	Serine hydroxymethyltransferase	glyA	.	.	.	28.6297	3.45078	0	0	.	.	.
.	GCA_028335125_contig_1	48201	50534	mat151_00180	mmseq.000837.22272.3307	persistent	Beta-hexosaminidase	nahA	.	.	.	32.2109	4.96271	0	0	.	.	.
.	GCA_028335125_contig_1	51201	53255	mat151_00185	mmseq.000837.22272.1905	persistent	molecular chaperone HtpG	htpG	.	.	.	29.2683	19.0896	0	0	.	.	.
.	GCA_028335125_contig_1	53438	54292	mat151_00190	mmseq.000837.22272.4018	persistent	phosphatidate cytidylyltransferase	cdsA	.	.	.	24.8536	8.2541	0	0	.	.	.
.	GCA_028335125_contig_1	54321	56342	mat151_00195	mmseq.000837.22272.3426	persistent	ATP-dependent zinc metalloprotease FtsH	ftsH	.	.	.	34.8738	13.0658	0	0	.	.	.
.	GCA_028335125_contig_1	56547	57650	mat151_00200	mmseq.000837.22272.1351	persistent	redox-regulated ATPase YchF	ychF	.	.	.	26.9701	4.6709	0	0	.	.	.
.	GCA_028335125_contig_1	58059	59216	mat151_00205	mmseq.000837.22272.0273	shell	DDE-Tnp-1 domain-containing protein; DUF4372 domain-containing protein; IS4 family ISPg4 transposase; IS4 family transposase; IS4-like element IS1598 family transposase; transposase	.	.	.	.	39.9188	15.0415	0	0	.	.	.
.	GCA_028335125_contig_1	59320	60288	mat151_00210	mmseq.000837.22272.2484	shell	DUF772 domain-containing protein; IS5 family ISPg8 transposase; IS5 family transposase; IS5-like element ISPg8 family transposase; ISPg1%2C transposase%2C internal deletion; ISPg1 transposase; Partial transposase in ISPg1; transposase; Transposase%2C IS1182 family; Transposase%2C IS4 family	tnp-IS5	.	.	.	49.6446	40.0733	0	0	.	.	.
.	GCA_028335125_contig_1	60566	61753	mat151_00215	mmseq.000837.22272.5195	persistent	ATP-binding protein	kdpD	.	.	.	23.8088	2.94103	0	0	.	.	.
.	GCA_028335125_contig_1	62213	63967	mat151_00220	mmseq.000837.22272.0247	persistent	single-stranded-DNA-specific exonuclease RecJ	recJ	.	.	.	26.4504	3.32668	0	0	.	.	.
.	GCA_028335125_contig_1	63982	65019	mat151_00225	mmseq.000837.22272.2103	persistent	PspC family transcriptional regulator	pspC	.	.	.	29.9923	1.58727	0	0	.	.	.
.	GCA_028335125_contig_1	65150	66850	mat151_00230	mmseq.000837.22272.4033	persistent	O-antigen chain length regulatory protein WzzP	.	.	.	.	23.8724	3.37647	0	0	.	.	.
.	GCA_028335125_contig_1	66883	68067	mat151_00235	mmseq.000837.22272.1956	persistent	nicotinate phosphoribosyltransferase	pncB	.	.	.	31.6731	3.0549	0	0	.	.	.
.	GCA_028335125_contig_1	68067	68660	mat151_00240	mmseq.000837.22272.3841	persistent	nicotinate (nicotinamide) nucleotide adenylyltransferase	nadD	.	.	.	27.0438	2.54637	0	0	.	.	.
.	GCA_028335125_contig_1	68674	69057	mat151_00245	mmseq.000837.22272.4393	persistent	DUF2007 domain-containing protein	.	.	.	.	28.6867	1.84334	0	0	.	.	.
.	GCA_028335125_contig_1	69064	69246	mat151_00250	mmseq.000837.22272.4561	persistent	hypothetical protein	.	.	.	.	28.7363	9.84615	0	0	.	.	.
.	GCA_028335125_contig_1	69293	70831	mat151_00255	mmseq.000837.22272.0806	persistent	Lipoprotein	yddW	.	.	.	28.1476	13.922	0	0	.	.	.
.	GCA_028335125_contig_1	70836	72878	mat151_00260	mmseq.000837.22272.1032	persistent	helicase	recD	.	.	.	31.3159	15.8918	0	0	.	.	.
.	GCA_028335125_contig_1	72976	74154	mat151_00265	mmseq.000837.22272.2924	persistent	transporter	tolC	.	.	.	27.2683	17.5246	0	0	.	.	.
.	GCA_028335125_contig_1	74171	77290	mat151_00270	mmseq.000837.22272.5688	persistent	CusA/CzcA family heavy metal efflux RND transporter	cusA	.	.	.	31.6223	15.1433	0	0	.	.	.
.	GCA_028335125_contig_1	77310	78488	mat151_00275	mmseq.000837.22272.4711	persistent	efflux transporter periplasmic adaptor subunit	acrA	.	.	.	25.0611	11.2852	0	0	.	.	.
.	GCA_028335125_contig_1	78981	79088	mat151_00280	mmseq.000837.22272.4228	shell	hypothetical protein	.	.	.	.	20.3084	8.07477	0	0	.	.	.
.	GCA_028335125_contig_1	79181	79519	mat151_00285	mmseq.000837.22272.4562	shell	hypothetical protein	.	.	.	.	26.9882	8.26627	0	0	.	.	.
.	GCA_028335125_contig_1	79516	81057	mat151_00290	mmseq.000837.22272.4513	persistent	bifunctional ADP-dependent NAD(P)H-hydrate dehydratase/NAD(P)H-hydrate epimerase; NAD(P)H-hydrate dehydratase	nnr2	.	.	.	31.7781	16.8501	0	0	.	.	.
.	GCA_028335125_contig_1	81035	81826	mat151_00295	mmseq.000837.22272.0969	persistent	acyl-ACP--UDP-N-acetylglucosamine O-acyltransferase	lpxA	.	.	.	31.3274	11.9583	0	0	.	.	.
.	GCA_028335125_contig_1	81826	83214	mat151_00300	mmseq.000837.22272.3088	persistent	bifunctional UDP-3-O-[3-hydroxymyristoyl] N-acetylglucosamine deacetylase/3-hydroxyacyl-ACP dehydratase	lpxC%2CfabZ	.	.	.	26.0367	8.11888	0	0	.	.	.
.	GCA_028335125_contig_1	83193	84242	mat151_00305	mmseq.000837.22272.4308	persistent	UDP-3-O-(3-hydroxymyristoyl)glucosamine N-acyltransferase	lpxD	.	.	.	36.2669	14.2231	0	0	.	.	.
.	GCA_028335125_contig_1	84335	85165	mat151_00310	mmseq.000837.22272.1587	persistent	orotidine-5'-phosphate decarboxylase	pyrF	.	.	.	27.3289	12.4807	0	0	.	.	.
.	GCA_028335125_contig_1	85182	86267	mat151_00315	mmseq.000837.22272.4678	persistent	peptide chain release factor 1	prfA	.	.	.	26.8037	19.9134	0	0	.	.	.
.	GCA_028335125_contig_1	86292	87458	mat151_00320	mmseq.000837.22272.1978	persistent	Phosphoribosylformylglycinamidine cyclo-ligase	purM	.	.	.	28.3533	20.0918	0	0	.	.	.
.	GCA_028335125_contig_1	87487	88428	mat151_00325	mmseq.000837.22272.0679	persistent	N-acetylmuramoyl-L-alanine amidase	flgJ	.	.	.	38.6419	8.77365	0	0	.	.	.
.	GCA_028335125_contig_1	88661	89359	mat151_00330	mmseq.000837.22272.1231	shell	RloB domain-containing protein; RloB family protein; RloB-like protein	.	.	defense-padloc	RGP_defense	20.4198	2.0659	0	0	.	.	.
.	GCA_028335125_contig_1	89332	90633	mat151_00335	mmseq.000837.22272.2126	shell	ATP-binding protein	.	.	defense-padloc	RGP_defense	20.3259	5.68793	0	0	.	.	.
.	GCA_028335125_contig_1	90839	91219	mat151_00340	mmseq.000837.22272.1043	shell	helix-turn-helix domain containing protein; IS3 family transposase; ISPg5%2C transposase Orf1	tnp-IS3	.		RGP_defense	30.8658	19.6211	0	0	.	.	.
.	GCA_028335125_contig_1	91423	92211	mat151_00345	mmseq.000837.22272.0875	shell	Integrase catalytic domain-containing protein; integrase core domain-containing protein; IS3 family transposase	tnp-IS3	.		RGP_defense	36.1091	34.1624	0	0	.	.	.
.	GCA_028335125_contig_1	92686	92823	mat151_00350	mmseq.000837.22272.4054	shell	hypothetical protein	.	.		RGP_defense	32.4672	1.19708	0	0	.	.	.
.	GCA_028335125_contig_1	92920	92992	mat151_00355		.		Lys_trna	.		.	35.4583	0.555556	0	0	.	.	.
.	GCA_028335125_contig_1	93100	93243	mat151_00360	mmseq.000837.22272.4055	shell	hypothetical protein	.	.		RGP_defense	38.2517	1.82517	0	0	.	.	.
.	GCA_028335125_contig_1	93480	94382	mat151_00365	mmseq.000837.22272.2106	shell	IS982 family IS195 transposase; IS982 family transposase; IS982-like element IS195 family transposase; ISPg3 transposase; Partial transposase in ISPg3; Tnp-DDE-dom domain-containing protein; transposase; Transposase family protein	.	.		RGP_defense	35.3104	13.3027	0	0	.	.	.
.	GCA_028335125_contig_1	94745	95830	mat151_00370	mmseq.000837.22272.2484	shell	DUF772 domain-containing protein; IS5 family ISPg8 transposase; IS5 family transposase; IS5-like element ISPg8 family transposase; ISPg1%2C transposase%2C internal deletion; ISPg1 transposase; Partial transposase in ISPg1; transposase; Transposase%2C IS1182 family; Transposase%2C IS4 family	tnp-IS5	.		RGP_defense	60.7982	43.9263	0	0	.	.	.
.	GCA_028335125_contig_1	96051	96218	mat151_00375	mmseq.000837.22272.5068	cloud	hypothetical protein	.	.		RGP_defense	26.1437	3.68263	0	0	.	.	.
.	GCA_028335125_contig_1	96590	97570	mat151_00380	mmseq.000837.22272.5746	persistent	diguanylate cyclase	pyrD	.		.	29.3357	5.44694	0	0	.	.	.
.	GCA_028335125_contig_1	97636	98307	mat151_00385	mmseq.000837.22272.0452	persistent	OmpA family	ompA	.		.	26.6468	11.5022	0	0	.	.	.
.	GCA_028335125_contig_1	98410	99063	mat151_00390	mmseq.000837.22272.2515	persistent	dethiobiotin synthase	bioD	.		.	23.2358	6.69372	0	0	.	.	.
.	GCA_028335125_contig_1	99092	99985	mat151_00395	mmseq.000837.22272.2396	persistent	4-hydroxy-tetrahydrodipicolinate synthase	dapA	.		.	23.6181	4.30235	0	0	.	.	.
.	GCA_028335125_contig_1	100213	100488	mat151_00400	mmseq.000837.22272.5520	persistent	YtxH-like protein	.	.		.	25.5382	2.78909	0	0	.	.	.
.	GCA_028335125_contig_1	100744	101121	mat151_00405	mmseq.000837.22272.2101	persistent	hypothetical protein	.	.		.	24.1963	2.94164	0	0	.	.	.
.	GCA_028335125_contig_1	101164	101514	mat151_00410	mmseq.000837.22272.3707	persistent	hypothetical protein	.	.		.	25.7686	3.81143	0	0	.	.	.
.	GCA_028335125_contig_1	101605	103890	mat151_00415	mmseq.000837.22272.4906	persistent	helicase	recD	.		.	29.1077	9.03895	0	0	.	.	.
.	GCA_028335125_contig_1	103885	105249	mat151_00420	mmseq.000837.22272.4820	persistent	tRNA(Ile)-lysidine synthase	tilS	.		.	30.0059	17.5425	0	0	.	.	.
.	GCA_028335125_contig_1	105514	106269	mat151_00425	mmseq.000837.22272.0678	persistent	zf-RING-7 domain-containing protein	dR0291	.		.	34.6609	18.3576	0	0	.	.	.
.	GCA_028335125_contig_1	106287	107381	mat151_00430	mmseq.000837.22272.3721	persistent	Nif3-like dinuclear metal center hexameric protein	yqfO	.		.	28.1792	18.4534	0	0	.	.	.
.	GCA_028335125_contig_1	108034	109551	mat151_00435	mmseq.000837.22272.2340	shell	Thiol-disulfide isomerase or thioredoxin; thioredoxin family protein	trxA	.		.	22.65	6.16875	0	0	.	.	.
.	GCA_028335125_contig_1	109683	110417	mat151_00440	mmseq.000837.22272.2341	persistent	OMP-b-brl domain-containing protein	.	.		.	30.391	7.05722	0	0	.	.	.
.	GCA_028335125_contig_1	110778	111254	mat151_00445	mmseq.000837.22272.1532	persistent	DNA-binding protein%2C histone-like family; histidinol phosphate phosphatase	.	.		.	33.2017	10.3193	0	0	.	.	.
.	GCA_028335125_contig_1	111393	111842	mat151_00450	mmseq.000837.22272.1125	persistent	N-acetylmuramoyl-L-alanine amidase; N-acetylmuramoyl-L-alanine amidase domain-containing protein	ampD	.		.	30.2739	14.1514	0	0	.	.	.
.	GCA_028335125_contig_1	111839	112060	mat151_00455	mmseq.000837.22272.1041	persistent	hypothetical protein	.	.		.	38.4118	11.6425	0	0	.	.	.
.	GCA_028335125_contig_1	112129	113040	mat151_00460	mmseq.000837.22272.0554	persistent	ion transporter	.	.		.	33.6048	13.1109	0	0	.	.	.
.	GCA_028335125_contig_1	113072	113749	mat151_00465	mmseq.000837.22272.0451	persistent	tRNA (guanosine(37)-N1)-methyltransferase TrmD	trmD	.		.	29.7016	13.1713	0	0	.	.	.
.	GCA_028335125_contig_1	113950	114741	mat151_00470	mmseq.000837.22272.4785	persistent	ferredoxin-NADP reductase	mcr1	.		.	32.4046	11.6422	0	0	.	.	.
.	GCA_028335125_contig_1	114764	116236	mat151_00475	mmseq.000837.22272.5690	persistent	NADPH-dependent glutamate synthase	gltA	.		.	28.6291	16.1678	0	0	.	.	.
.	GCA_028335125_contig_1	116270	118783	mat151_00480	mmseq.000837.22272.2221	persistent	primosomal protein N'	priA	.		.	28.3506	11.5547	0	0	.	.	.
.	GCA_028335125_contig_1	118810	119229	mat151_00485	mmseq.000837.22272.0118	persistent	Activator of Hsp90 ATPase-like -like protein	.	.		.	36.8091	8.72792	0	0	.	.	.
.	GCA_028335125_contig_1	119273	119908	mat151_00490	mmseq.000837.22272.5572	persistent	DUF4294 domain-containing protein; PF14127 domain protein	.	.		.	32.6315	7.27402	0	0	.	.	.
.	GCA_028335125_contig_1	120475	123054	mat151_00495	mmseq.000837.22272.5069	persistent	Matrixin; Met-zincin; zinc-dependent metalloprotease	.	.		.	33.1283	14.7701	0	0	.	.	.
.	GCA_028335125_contig_1	123061	123570	mat151_00500	mmseq.000837.22272.3015	persistent	Cys-tRNA(Pro) deacylase	ybaK	.		.	32.9411	16.5108	0	0	.	.	.
.	GCA_028335125_contig_1	123579	124100	mat151_00505	mmseq.000837.22272.3051	persistent	Phosphoglycerate mutase family protein	.	.		.	24.5317	12.1344	0	0	.	.	.
.	GCA_028335125_contig_1	124132	124665	mat151_00510	mmseq.000837.22272.1399	persistent	phosphoglycerate kinase	phoE	.		.	26.3021	17.1689	0	0	.	.	.
.	GCA_028335125_contig_1	125286	126371	mat151_00515	mmseq.000837.22272.2484	shell	DUF772 domain-containing protein; IS5 family ISPg8 transposase; IS5 family transposase; IS5-like element ISPg8 family transposase; ISPg1%2C transposase%2C internal deletion; ISPg1 transposase; Partial transposase in ISPg1; transposase; Transposase%2C IS1182 family; Transposase%2C IS4 family	tnp-IS5	.		.	41.929	19.3346	0	0	.	.	.
.	GCA_028335125_contig_1	126793	131919	mat151_00520	mmseq.000837.22272.1645	shell	Arg-gingipain RgpA; C25 family cysteine peptidase; choice-of-anchor J domain-containing protein; DUF2436 domain-containing protein; Gingipain R1	rgpA	.		.	29.5749	4.23995	0	0	.	.	.
.	GCA_028335125_contig_1	132165	132238	mat151_00525		.		Asp_trna	.		.	31.411	1.60274	0	0	.	.	.
.	GCA_028335125_contig_1	132495	133436	mat151_00530	mmseq.000837.22272.3700	persistent	methionyl-tRNA formyltransferase	fmt	.		.	32.3549	2.51541	0	0	.	.	.
.	GCA_028335125_contig_1	133601	136144	mat151_00535	mmseq.000837.22272.2959	persistent	Bacterial membrane protein YfhO	.	.		.	28.488	4.27763	0	0	.	.	.
.	GCA_028335125_contig_1	136148	138079	mat151_00540	mmseq.000837.22272.4705	persistent	arylsulfatase	mdoB	.		.	27.1098	2.56655	0	0	.	.	.
.	GCA_028335125_contig_1	138727	139392	mat151_00545	mmseq.000837.22272.4706	shell	CRISPR-associated endoribonuclease Cas6	cas6	.	defense-cctyper	RGP_defense	25.3173	6.78045	0	0	.	.	.
.	GCA_028335125_contig_1	139401	140132	mat151_00550	mmseq.000837.22272.0160	shell	type I-PGING CRISPR-associated protein Cas5p	cas5p	.	defense-cctyper	RGP_defense	17.7921	1.47606	0	0	.	.	.
.	GCA_028335125_contig_1	140129	141628	mat151_00555	mmseq.000837.22272.5388	shell	type I-PGING CRISPR-associated protein Cas8c/Csp2	cas8c	.	defense-cctyper	RGP_defense	13.2442	0.867245	0	0	.	.	.
.	GCA_028335125_contig_1	141639	142655	mat151_00560	mmseq.000837.22272.0290	shell	type I-PGING CRISPR-associated protein Cas7/Csp1	cas7p	.	defense-cctyper	RGP_defense	22.1604	0.583661	0	0	.	.	.
.	GCA_028335125_contig_1	142645	144966	mat151_00565	mmseq.000837.22272.5387	shell	CRISPR-associated helicase/endonuclease Cas3	cas3	.	defense-cctyper	RGP_defense	16.4352	1.11116	0	0	.	.	.
.	GCA_028335125_contig_1	144986	145498	mat151_00570	mmseq.000837.22272.5570	shell	CRISPR-associated protein Cas4	cas4	.	defense-cctyper	RGP_defense	19.8965	1.13281	0	0	.	.	.
.	GCA_028335125_contig_1	145495	146511	mat151_00575	mmseq.000837.22272.5386	shell	CRISPR-associated endonuclease Cas1; CRISPR associated protein Cas1; type I-B CRISPR-associated endonuclease Cas1b	cas1b	.	defense-cctyper	RGP_defense	16.4803	0.860236	0	0	.	.	.
.	GCA_028335125_contig_1	146511	146774	mat151_00580	mmseq.000837.22272.1052	shell	CRISPR-associated endonuclease Cas2	cas2	.	defense-cctyper	RGP_defense	17.4525	2.74905	0	0	.	.	.
.	GCA_028335125_contig_1	147410	148312	mat151_00585	mmseq.000837.22272.2106	shell	IS982 family IS195 transposase; IS982 family transposase; IS982-like element IS195 family transposase; ISPg3 transposase; Partial transposase in ISPg3; Tnp-DDE-dom domain-containing protein; transposase; Transposase family protein	.	.		RGP_defense	36.2993	14.4545	0	0	.	.	.
.	GCA_028335125_contig_1	148499	149584	mat151_00590	mmseq.000837.22272.2484	shell	DUF772 domain-containing protein; IS5 family ISPg8 transposase; IS5 family transposase; IS5-like element ISPg8 family transposase; ISPg1%2C transposase%2C internal deletion; ISPg1 transposase; Partial transposase in ISPg1; transposase; Transposase%2C IS1182 family; Transposase%2C IS4 family	tnp-IS5	.		RGP_defense	120.518	85.7456	0	0	.	.	.
.	GCA_028335125_contig_1	149843	151591	mat151_00595	mmseq.000837.22272.3866	persistent	phosphoglucomutase	manB	.		.	25.6356	1.10355	0	0	.	.	.
.	GCA_028335125_contig_1	151664	152401	mat151_00600	mmseq.000837.22272.0677	persistent	DNA repair protein RecO	recO	.		.	22.3989	0.761194	0	0	.	.	.
.	GCA_028335125_contig_1	152971	155472	mat151_00605	mmseq.000837.22272.1548	persistent	Colicin I receptor; TonB-dependent receptor	fepA	.		.	31.2427	4.4906	0	0	.	.	.
.	GCA_028335125_contig_1	155770	156129	mat151_00610	mmseq.000837.22272.4287	persistent	hypothetical protein	.	.		.	24.0279	3.70474	0	0	.	.	.
.	GCA_028335125_contig_1	156641	157633	mat151_00615	mmseq.000837.22272.4981	persistent	UPF0324 membrane protein PG_2004	yeiH	.		.	30.9194	7.5756	0	0	.	.	.
.	GCA_028335125_contig_1	157782	159119	mat151_00620	mmseq.000837.22272.3053	persistent	dehydrogenase	dgt	.		.	27.8212	16.9357	0	0	.	.	.
.	GCA_028335125_contig_1	159132	159896	mat151_00625	mmseq.000837.22272.0369	persistent	4-hydroxy-tetrahydrodipicolinate reductase	dapB	.		.	30.8874	21.7592	0	0	.	.	.
.	GCA_028335125_contig_1	159912	161309	mat151_00630	mmseq.000837.22272.0368	persistent	signal peptidase I	lepB	.		.	31.816	8.02792	0	0	.	.	.
.	GCA_028335125_contig_1	161299	161925	mat151_00635	mmseq.000837.22272.4786	persistent	signal peptidase I	lepB	.		.	29.147	13.1581	0	0	.	.	.
.	GCA_028335125_contig_1	161946	162584	mat151_00640	mmseq.000837.22272.1974	persistent	WbqC family protein; WbqC-like protein; WbqC-like protein family	.	.		.	31.4937	8.29624	0	0	.	.	.
.	GCA_028335125_contig_1	162642	163616	mat151_00645	mmseq.000837.22272.2258	persistent	polyprenyl synthetase	ispA	.		.	29.1602	8.9692	0	0	.	.	.
.	GCA_028335125_contig_1	163725	163886	mat151_00650	mmseq.000837.22272.2709	persistent	hypothetical protein	.	.		.	20.087	0.981367	0	0	.	.	.
.	GCA_028335125_contig_1	163927	164796	mat151_00655	mmseq.000837.22272.0872	persistent	deoxyribose-phosphate aldolase	deoC	.		.	25.8964	7.58228	0	0	.	.	.
.	GCA_028335125_contig_1	164783	165133	mat151_00660	mmseq.000837.22272.0871	persistent	pyrophosphatase	mazG	.		.	25.5343	3.72571	0	0	.	.	.
.	GCA_028335125_contig_1	165138	165590	mat151_00665	mmseq.000837.22272.4844	persistent	D-aminoacyl-tRNA deacylase	dtd	.		.	26.5332	8.90265	0	0	.	.	.
.	GCA_028335125_contig_1	165597	167399	mat151_00670	mmseq.000837.22272.3278	persistent	excinuclease ABC subunit UvrC	uvrC	.		.	32.5133	7.67203	0	0	.	.	.
.	GCA_028335125_contig_1	167430	169307	mat151_00675	mmseq.000837.22272.3951	persistent	tRNA uridine-5-carboxymethylaminomethyl(34) synthesis enzyme MnmG	mnmG	.		.	32.7427	26.4358	0	0	.	.	.
.	GCA_028335125_contig_1	170048	171631	mat151_00680	mmseq.000837.22272.3701	shell	hypothetical protein	.	.	defense-cctyper	RGP_defense	24.5932	12.4675	0	0	.	.	.
.	GCA_028335125_contig_1	171633	171884	mat151_00685	mmseq.000837.22272.2638	shell	hypothetical protein	.	.	defense-cctyper	RGP_defense	27.1155	9.73307	0	0	.	.	.
.	GCA_028335125_contig_1	171891	173135	mat151_00690	mmseq.000837.22272.0987	shell	hypothetical protein	.	.	defense-cctyper	RGP_defense	15.8529	7.42926	0	0	.	.	.
.	GCA_028335125_contig_1	173098	174690	mat151_00695	mmseq.000837.22272.0633	shell	GGDEF domain-containing protein; type III-B CRISPR-associated protein Cas10/Cmr2	cas10	.	defense-cctyper	RGP_defense	17.4912	3.29209	0	0	.	.	.
.	GCA_028335125_contig_1	174692	175903	mat151_00700	mmseq.000837.22272.0450	shell	CRISPR-associated protein%2C TM1793 family; type III-B CRISPR module-associated protein Cmr3	cmr3	.	defense-cctyper	RGP_defense	25.8786	1.67713	0	0	.	.	.
.	GCA_028335125_contig_1	175917	176618	mat151_00705	mmseq.000837.22272.0162	shell	type III-B CRISPR module-associated protein Cmr3; type III-B CRISPR module RAMP protein Cmr4	cmr4	.	defense-cctyper	RGP_defense	24.5649	5.01712	0	0	.	.	.
.	GCA_028335125_contig_1	176615	177052	mat151_00710	mmseq.000837.22272.4056	shell	CRISPR-associated protein; CRISPR-associated protein%2C Cmr5 family; type III-B CRISPR module-associated protein Cmr5	.	.	defense-cctyper	RGP_defense	21.5606	3.45538	0	0	.	.	.
.	GCA_028335125_contig_1	177049	177810	mat151_00715	mmseq.000837.22272.4538	shell	CRISPR-associated Cmr5 family protein; CRISPR-associated RAMP protein%2C Cmr6 family; type III-B CRISPR module RAMP protein Cmr6	cmr6	.	defense-cctyper	RGP_defense	22.1984	2.23127	0	0	.	.	.
.	GCA_028335125_contig_1	177871	180966	mat151_00720	mmseq.000837.22272.1652	shell	CRISPR-associated endonuclease Cas1; Reverse transcriptase domain-containing protein	cas1	.	defense-cctyper	RGP_defense	33.222	5.06333	0	0	.	.	.
.	GCA_028335125_contig_1	180986	181276	mat151_00725	mmseq.000837.22272.1426	shell	CRISPR-associated endonuclease Cas2	cas2	.	defense-cctyper	RGP_defense	29.9103	10.9241	0	0	.	.	.
.	GCA_028335125_contig_1	182916	183164	mat151_00730	mmseq.000837.22272.4315	shell	hypothetical protein	.	.		RGP_defense	20.8911	26.5766	0	0	.	.	.
.	GCA_028335125_contig_1	183185	183775	mat151_00735	mmseq.000837.22272.0163	persistent	hypothetical protein	.	.		.	31.3508	32.7407	0	0	.	.	.
.	GCA_028335125_contig_1	183805	185808	mat151_00740	mmseq.000837.22272.2594	persistent	helix-hairpin-helix domain-containing protein	.	.		.	30.4269	67.981	0	0	.	.	.
.	GCA_028335125_contig_1	186169	187224	mat151_00745	mmseq.000837.22272.2593	persistent	DUF6261 domain-containing protein; hemagglutinin; Hemagglutinin protein HagC	.	.		.	30.5062	62.4123	0	0	.	.	.
.	GCA_028335125_contig_1	187729	188691	mat151_00750	mmseq.000837.22272.5070	persistent	secretion protein	.	.		.	34.579	49.2651	0	0	.	.	.
.	GCA_028335125_contig_1	188853	189083	mat151_00755	mmseq.000837.22272.3163	shell	2TM domain-containing protein	.	.		.	28.3783	64.3261	0	0	.	.	.
.	GCA_028335125_contig_1	189198	190085	mat151_00760	mmseq.000837.22272.1782	persistent	TPR domain protein	bepA	.		.	29.5795	60.6719	0	0	.	.	.
.	GCA_028335125_contig_1	190187	191185	mat151_00765	mmseq.000837.22272.5428	persistent	mechanosensitive ion channel protein MscS	mscK	.		.	26.9249	67.5351	0	0	.	.	.
.	GCA_028335125_contig_1	191146	192942	mat151_00770	mmseq.000837.22272.4199	persistent	chloride channel protein	.	.		.	24.5551	54.5106	0	0	.	.	.
.	GCA_028335125_contig_1	192939	194345	mat151_00775	mmseq.000837.22272.4153	persistent	sugar transferase	wcaJ	.		.	32.9196	54.0228	0	0	.	.	.
.	GCA_028335125_contig_1	194342	194917	mat151_00780	mmseq.000837.22272.2886	persistent	L-threonylcarbamoyladenylate synthase	tsaC	.		.	29.0243	57.607	0	0	.	.	.
.	GCA_028335125_contig_1	195043	196455	mat151_00785	mmseq.000837.22272.0448	shell	Adenosine monophosphate-protein transferase and cysteine protease IbpA	.	.		.	34.2571	38.0885	0	0	.	.	.
.	GCA_028335125_contig_1	196751	197362	mat151_00790	mmseq.000837.22272.2785	persistent	DNA-binding protein	.	.		.	32.0426	37.0786	0	0	.	.	.
.	GCA_028335125_contig_1	197559	199826	mat151_00795	mmseq.000837.22272.1235	persistent	inorganic phosphate transporter	pitA	.		.	30.6736	30.6917	0	0	.	.	.
.	GCA_028335125_contig_1	200050	200289	mat151_00800	mmseq.000837.22272.1002	persistent	50S ribosomal protein L28	rpmB	.		.	23.4268	14.477	0	0	.	.	.
.	GCA_028335125_contig_1	200309	200497	mat151_00805	mmseq.000837.22272.2220	persistent	50S ribosomal protein L33	rpmG	.		.	23.383	11.883	0	0	.	.	.
.	GCA_028335125_contig_1	200516	200665	mat151_00810	mmseq.000837.22272.1848	persistent	DUF4295 domain-containing protein	.	.		.	23.5436	18.7919	0	0	.	.	.
.	GCA_028335125_contig_1	201202	202497	mat151_00815	mmseq.000837.22272.2100	persistent	4-hydroxybutyrate CoA-transferase	aCH1	.		.	35.6973	19.4324	0	0	.	.	.
.	GCA_028335125_contig_1	202642	202743	mat151_00820	mmseq.000837.22272.5071	shell	hypothetical protein	.	.		.	19.7327	32.0396	0	0	.	.	.
.	GCA_028335125_contig_1	203087	204106	mat151_00825	mmseq.000837.22272.0869	persistent	NAD(P)-dependent oxidoreductase	wcaG	.		.	31.001	16.1737	0	0	.	.	.
.	GCA_028335125_contig_1	204110	205045	mat151_00830	mmseq.000837.22272.3436	persistent	YitT family protein	yitT	.		.	29.7882	13.8588	0	0	.	.	.
.	GCA_028335125_contig_1	205107	205754	mat151_00835	mmseq.000837.22272.0376	persistent	SNARE associated Golgi protein	dedA	.		.	29.609	13.626	0	0	.	.	.
.	GCA_028335125_contig_1	205782	207482	mat151_00840	mmseq.000837.22272.3703	persistent	glutamine--tRNA ligase/YqeY domain fusion protein	glnS%2CgltX	.		.	29.1524	15.6624	0	0	.	.	.
.	GCA_028335125_contig_1	207864	209024	mat151_00845	mmseq.000837.22272.2140	persistent	AI-2E family transporter	perM	.		.	25.7724	8.2	0	0	.	.	.
.	GCA_028335125_contig_1	209486	210490	mat151_00850	mmseq.000837.22272.4720	shell	malate dehydrogenase	.	.		.	28.2639	15.8526	0	0	.	.	.
.	GCA_028335125_contig_1	210764	212185	mat151_00855	mmseq.000837.22272.2716	persistent	alpha/beta hydrolase	pldB	.		.	26.974	17.6249	0	0	.	.	.
.	GCA_028335125_contig_1	212210	215692	mat151_00860	mmseq.000837.22272.2715	persistent	T9SS component TPR domain protein PorW	.	.		.	30.1769	10.5482	0	0	.	.	.
.	GCA_028335125_contig_1	215685	216491	mat151_00865	mmseq.000837.22272.2589	persistent	zinc ABC transporter permease	znuB	.		.	31.4615	13.6452	0	0	.	.	.
.	GCA_028335125_contig_1	216484	216927	mat151_00870	mmseq.000837.22272.3022	persistent	phospholipase	.	.		.	31.7269	16.6885	0	0	.	.	.
.	GCA_028335125_contig_1	216949	218256	mat151_00875	mmseq.000837.22272.5713	persistent	3-phosphoshikimate 1-carboxyvinyltransferase	aroA	.		.	30.0635	19.3611	0	0	.	.	.
.	GCA_028335125_contig_1	218412	219215	mat151_00880	mmseq.000837.22272.3422	persistent	DUF3667 domain-containing protein; PF12412 family protein	.	.		.	28.6202	10.2267	0	0	.	.	.
.	GCA_028335125_contig_1	219212	219685	mat151_00885	mmseq.000837.22272.3422	persistent	DUF3667 domain-containing protein; PF12412 family protein	.	.		.	25.4313	7.0148	0	0	.	.	.
.	GCA_028335125_contig_1	220283	220687	mat151_00890	mmseq.000837.22272.3940	persistent	30S ribosomal protein S12	rpsL	.		.	36.0446	18.7104	0	0	.	.	.
.	GCA_028335125_contig_1	220924	221400	mat151_00895	mmseq.000837.22272.3800	persistent	30S ribosomal protein S7	rpsG	.		.	23.4433	10.4685	0	0	.	.	.
.	GCA_028335125_contig_1	221413	223536	mat151_00900	mmseq.000837.22272.0061	persistent	elongation factor G	fusA	.		.	28.2911	8.16156	0	0	.	.	.
.	GCA_028335125_contig_1	223552	223857	mat151_00905	mmseq.000837.22272.5560	persistent	30S ribosomal protein S10	rpsJ	.		.	22.3902	4.15082	0	0	.	.	.
.	GCA_028335125_contig_1	223880	224497	mat151_00910	mmseq.000837.22272.2392	persistent	50S ribosomal protein L3	rplC	.		.	28.9579	6.27877	0	0	.	.	.
.	GCA_028335125_contig_1	224497	225126	mat151_00915	mmseq.000837.22272.3834	persistent	50S ribosomal protein L4	rplD	.		.	25.5978	7.70906	0	0	.	.	.
.	GCA_028335125_contig_1	225141	225434	mat151_00920	mmseq.000837.22272.2717	persistent	50S ribosomal protein L23	rplW	.		.	19.8123	7.78498	0	0	.	.	.
.	GCA_028335125_contig_1	225441	226265	mat151_00925	mmseq.000837.22272.4380	persistent	50S ribosomal protein L2	rplB	.		.	23.9806	5.94296	0	0	.	.	.
.	GCA_028335125_contig_1	226288	226557	mat151_00930	mmseq.000837.22272.3732	persistent	30S ribosomal protein S19	rpsS	.		.	30.4201	4.88104	0	0	.	.	.
.	GCA_028335125_contig_1	226612	227016	mat151_00935	mmseq.000837.22272.2255	persistent	50S ribosomal protein L22	rplV	.		.	27.146	5.13366	0	0	.	.	.
.	GCA_028335125_contig_1	227023	227763	mat151_00940	mmseq.000837.22272.4852	persistent	30S ribosomal protein S3	rpsC	.		.	25.4189	4.48108	0	0	.	.	.
.	GCA_028335125_contig_1	227784	228218	mat151_00945	mmseq.000837.22272.0447	persistent	50S ribosomal protein L16	rplP	.		.	22.9631	2.80184	0	0	.	.	.
.	GCA_028335125_contig_1	228224	228418	mat151_00950	mmseq.000837.22272.3208	persistent	50S ribosomal protein L29	rpmC	.		.	32.2629	7.58247	0	0	.	.	.
.	GCA_028335125_contig_1	228432	228686	mat151_00955	mmseq.000837.22272.1847	persistent	30S ribosomal protein S17	rpsQ	.		.	23.9409	2.44488	0	0	.	.	.
.	GCA_028335125_contig_1	228688	229053	mat151_00960	mmseq.000837.22272.1003	persistent	50S ribosomal protein L14	rplN	.		.	26.7808	3.63288	0	0	.	.	.
.	GCA_028335125_contig_1	229112	229396	mat151_00965	mmseq.000837.22272.0868	persistent	50S ribosomal protein L24	rplX	.		.	17.5458	2.87676	0	0	.	.	.
.	GCA_028335125_contig_1	229396	229956	mat151_00970	mmseq.000837.22272.5519	persistent	50S ribosomal protein L5	rplE	.		.	25.1964	2.73393	0	0	.	.	.
.	GCA_028335125_contig_1	229958	230227	mat151_00975	mmseq.000837.22272.2099	persistent	30S ribosomal protein S14	rpsN	.		.	15.4201	4.18216	0	0	.	.	.
.	GCA_028335125_contig_1	230278	230673	mat151_00980	mmseq.000837.22272.1339	persistent	30S ribosomal protein S8	rpsH	.		.	22.3899	1.2557	0	0	.	.	.
.	GCA_028335125_contig_1	230692	231243	mat151_00985	mmseq.000837.22272.4686	persistent	50S ribosomal protein L6	rplF	.		.	29.6334	2.57532	0	0	.	.	.
.	GCA_028335125_contig_1	231262	231606	mat151_00990	mmseq.000837.22272.2636	persistent	50S ribosomal protein L18	rplR	.		.	22.9041	1.7064	0	0	.	.	.
.	GCA_028335125_contig_1	231612	232130	mat151_00995	mmseq.000837.22272.3435	persistent	30S ribosomal protein S5	rpsE	.		.	24.4749	1.17568	0	0	.	.	.
.	GCA_028335125_contig_1	232352	232798	mat151_01000	mmseq.000837.22272.1108	persistent	50S ribosomal protein L15	rplO	.		.	26.1839	0.172646	0	0	.	.	.
.	GCA_028335125_contig_1	232803	234143	mat151_01005	mmseq.000837.22272.0781	persistent	preprotein translocase subunit SecY	secY	.		.	21.1284	2.12463	0	0	.	.	.
.	GCA_028335125_contig_1	234143	234928	mat151_01010	mmseq.000837.22272.4192	persistent	type I methionyl aminopeptidase	map	.		.	22.7236	2.12484	0	0	.	.	.
.	GCA_028335125_contig_1	234931	235149	mat151_01015	mmseq.000837.22272.2125	persistent	translation initiation factor IF-1	infA	.		.	24.7385	1.56881	0	0	.	.	.
.	GCA_028335125_contig_1	235166	235282	mat151_01020	mmseq.000837.22272.0165	persistent	type B 50S ribosomal protein L36	ykgO	.		.	14.6121	0.672414	0	0	.	.	.
.	GCA_028335125_contig_1	235315	235695	mat151_01025	mmseq.000837.22272.1260	persistent	30S ribosomal protein S13	rpsM	.		.	22.1895	0.855263	0	0	.	.	.
.	GCA_028335125_contig_1	235707	236093	mat151_01030	mmseq.000837.22272.2588	persistent	30S ribosomal protein S11	rpsK	.		.	34.8212	1.79534	0	0	.	.	.
.	GCA_028335125_contig_1	236253	236858	mat151_01035	mmseq.000837.22272.1972	persistent	30S ribosomal protein S4	rpsD	.		.	27.9521	2.90413	0	0	.	.	.
.	GCA_028335125_contig_1	236871	237863	mat151_01040	mmseq.000837.22272.5714	persistent	DNA-directed RNA polymerase subunit alpha	rpoA	.		.	25.8659	3.20161	0	0	.	.	.
.	GCA_028335125_contig_1	237869	238351	mat151_01045	mmseq.000837.22272.5422	persistent	50S ribosomal protein L17	rplQ	.		.	21.4564	1.8029	0	0	.	.	.
.	GCA_028335125_contig_1	238672	238956	mat151_01050	mmseq.000837.22272.3942	shell	DUF1661 domain-containing protein	.	.		.	21.6972	7.92254	0	0	.	.	.
.	GCA_028335125_contig_1	239188	241179	mat151_01055	mmseq.000837.22272.3842	persistent	DUF4954 domain-containing protein	.	.		.	26.5585	7.67956	0	0	.	.	.
.	GCA_028335125_contig_1	241262	241981	mat151_01060	mmseq.000837.22272.1535	persistent	UMP kinase	pyrH	.		.	26.8456	7.65508	0	0	.	.	.
.	GCA_028335125_contig_1	242018	242578	mat151_01065	mmseq.000837.22272.0030	persistent	ribosome recycling factor	frr	.		.	24.9768	10.4732	0	0	.	.	.
.	GCA_028335125_contig_1	242663	243610	mat151_01070	mmseq.000837.22272.4740	persistent	ribosome small subunit-dependent GTPase A	rsgA	.		.	26.113	8.74023	0	0	.	.	.
.	GCA_028335125_contig_1	243833	246070	mat151_01075	mmseq.000837.22272.4040	persistent	TonB-dependent receptor	cirA	.		.	26.4958	9.00983	0	0	.	.	.
.	GCA_028335125_contig_1	246075	246683	mat151_01080	mmseq.000837.22272.4407	persistent	nicotinamide riboside transporter PnuC	pnuC	.		.	30.9572	7.44901	0	0	.	.	.
.	GCA_028335125_contig_1	246680	247357	mat151_01085	mmseq.000837.22272.0765	persistent	thiamine diphosphokinase	thiN	.		.	26.7046	5.69424	0	0	.	.	.
.	GCA_028335125_contig_1	247486	248775	mat151_01090	mmseq.000837.22272.4154	persistent	methionine adenosyltransferase	metK	.		.	29.6393	7.43134	0	0	.	.	.
.	GCA_028335125_contig_1	249198	249899	mat151_01095	mmseq.000837.22272.4155	persistent	hypothetical protein	.	.		.	15.0357	4.70328	0	0	.	.	.
.	GCA_028335125_contig_1	250022	250501	mat151_01100	mmseq.000837.22272.3014	shell	hypothetical protein	.	.		.	16.8706	5.31315	0	0	.	.	.
.	GCA_028335125_contig_1	250597	251139	mat151_01105	mmseq.000837.22272.4943	shell	hypothetical protein	.	.		.	18.6347	1.14207	0	0	.	.	.
.	GCA_028335125_contig_1	251903	252088	mat151_01110	mmseq.000837.22272.1200	shell	hypothetical protein	.	.		.	11.5189	2.21081	0	0	.	.	.
.	GCA_028335125_contig_1	252607	252870	mat151_01115	mmseq.000837.22272.2106	shell	IS982 family IS195 transposase; IS982 family transposase; IS982-like element IS195 family transposase; ISPg3 transposase; Partial transposase in ISPg3; Tnp-DDE-dom domain-containing protein; transposase; Transposase family protein	.	.		.	16.3688	4.96578	0	0	.	.	.
.	GCA_028335125_contig_1	253007	254092	mat151_01120	mmseq.000837.22272.2484	shell	DUF772 domain-containing protein; IS5 family ISPg8 transposase; IS5 family transposase; IS5-like element ISPg8 family transposase; ISPg1%2C transposase%2C internal deletion; ISPg1 transposase; Partial transposase in ISPg1; transposase; Transposase%2C IS1182 family; Transposase%2C IS4 family	tnp-IS5	.		.	57.9834	43.8415	0	0	.	.	.
.	GCA_028335125_contig_1	254385	254852	mat151_01125	mmseq.000837.22272.2106	shell	IS982 family IS195 transposase; IS982 family transposase; IS982-like element IS195 family transposase; ISPg3 transposase; Partial transposase in ISPg3; Tnp-DDE-dom domain-containing protein; transposase; Transposase family protein	.	.		.	34.1756	13.8415	0	0	.	.	.
.	GCA_028335125_contig_1	255064	255519	mat151_01130	mmseq.000837.22272.3405	shell	hypothetical protein	.	.		.	15.7736	3.11429	0	0	.	.	.
.	GCA_028335125_contig_1	255532	256932	mat151_01135	mmseq.000837.22272.3404	shell	RHS repeat-associated core domain-containing protein; RHS repeat-associated core domain protein; tRNA(Glu)-specific nuclease WapA	.	.		.	26.045	1.06857	0	0	.	.	.
.	GCA_028335125_contig_1	256980	257456	mat151_01140	mmseq.000837.22272.2565	shell	hypothetical protein	.	.		.	22.0357	0.94958	0	0	.	.	.
.	GCA_028335125_contig_1	257470	257970	mat151_01145	mmseq.000837.22272.2159	shell	hypothetical protein	.	.		.	15.018	1.744	0	0	.	.	.
.	GCA_028335125_contig_1	258067	258516	mat151_01150	mmseq.000837.22272.4331	shell	hypothetical protein	.	.		.	22.0245	1.42539	0	0	.	.	.
.	GCA_028335125_contig_1	258521	259885	mat151_01155	mmseq.000837.22272.1698	shell	RHS repeat-associated core domain-containing protein; tRNA3(Ser)-specific nuclease WapA	.	.		.	25.9355	1.02859	0	0	.	.	.
.	GCA_028335125_contig_1	259933	260409	mat151_01160	mmseq.000837.22272.2565	shell	hypothetical protein	.	.		.	21.9706	1.75	0	0	.	.	.
.	GCA_028335125_contig_1	260443	260727	mat151_01165	mmseq.000837.22272.1699	shell	Putative lipoprotein	.	.		.	19.8063	2.74296	0	0	.	.	.
.	GCA_028335125_contig_1	260952	261251	mat151_01170	mmseq.000837.22272.5187	shell	hypothetical protein	.	.		.	22.8027	3.89967	0	0	.	.	.
.	GCA_028335125_contig_1	261290	261949	mat151_01175	mmseq.000837.22272.3696	shell	hypothetical protein	.	.		.	26.3141	4.32929	0	0	.	.	.
.	GCA_028335125_contig_1	262090	262704	mat151_01180	mmseq.000837.22272.1122	persistent	sulfurtransferase-like selenium metabolism protein YedF	yedF	.		.	34.3844	5.81433	0	0	.	.	.
.	GCA_028335125_contig_1	262701	263735	mat151_01185	mmseq.000837.22272.5542	persistent	tRNA 2-selenouridine(34) synthase MnmH	mnmH	.		.	29.6663	8.81915	0	0	.	.	.
.	GCA_028335125_contig_1	263814	265034	mat151_01190	mmseq.000837.22272.2586	persistent	GTPase HflX	hflX	.		.	32.5689	9.7918	0	0	.	.	.
.	GCA_028335125_contig_1	265195	267282	mat151_01195	mmseq.000837.22272.2398	persistent	RNA degradosome polyphosphate kinase	ppk1	.		.	24.4039	7.52611	0	0	.	.	.
.	GCA_028335125_contig_1	267286	269379	mat151_01200	mmseq.000837.22272.2399	persistent	alpha-L-fucosidase	afuC	.		.	27.5886	2.90731	0	0	.	.	.
.	GCA_028335125_contig_1	270199	271641	mat151_01205	mmseq.000837.22272.5774	persistent	PGN_1808 family fimbria major subunit	.	.		.	28.5423	1.76838	0	0	.	.	.
.	GCA_028335125_contig_1	271674	272684	mat151_01210	mmseq.000837.22272.5392	persistent	glycosyl transferase family 2	wcaE	.		.	24.9525	1.53762	0	0	.	.	.
.	GCA_028335125_contig_1	272695	273714	mat151_01215	mmseq.000837.22272.5391	persistent	patatin	rssA	.		.	28.2139	0.909715	0	0	.	.	.
.	GCA_028335125_contig_1	273765	275237	mat151_01220	mmseq.000837.22272.4582	persistent	cysteine--tRNA ligase	cysS	.		.	27.7636	1.9837	0	0	.	.	.
.	GCA_028335125_contig_1	275368	276726	mat151_01225	mmseq.000837.22272.1045	persistent	Na+/H+ antiporter NhaA	nhaA	.		.	25.0405	2.92783	0	0	.	.	.
.	GCA_028335125_contig_1	276755	277582	mat151_01230	mmseq.000837.22272.4857	persistent	glycerol acyltransferase	.	.		.	30.6276	6.51028	0	0	.	.	.
.	GCA_028335125_contig_1	277594	278568	mat151_01235	mmseq.000837.22272.4792	persistent	hemolysin	.	.		.	26.1006	6.46715	0	0	.	.	.
.	GCA_028335125_contig_1	278555	278962	mat151_01240	mmseq.000837.22272.0023	persistent	UPF0102 protein PG_1874	yraN	.		.	28.5872	16.5405	0	0	.	.	.
.	GCA_028335125_contig_1	279306	281285	mat151_01245	mmseq.000837.22272.2889	persistent	urocanate hydratase	hutU	.		.	34.4639	10.476	0	0	.	.	.
.	GCA_028335125_contig_1	281683	282348	mat151_01250	mmseq.000837.22272.3960	persistent	ubiquinone biosynthesis methyltransferase UbiE	ubiE	.		.	27.9925	10.9323	0	0	.	.	.
.	GCA_028335125_contig_1	282394	282561	mat151_01255	mmseq.000837.22272.0363	persistent	hypothetical protein	.	.		.	31.6168	6.82036	0	0	.	.	.
.	GCA_028335125_contig_1	282597	283118	mat151_01260	mmseq.000837.22272.2219	persistent	isoprenylcysteine carboxyl methyltransferase family protein; Isoprenylcysteine carboxyl methyltransferase (ICMT) family; Membrane protein	ypbQ	.		.	34.1363	8.25144	0	0	.	.	.
.	GCA_028335125_contig_1	283100	283393	mat151_01265	mmseq.000837.22272.3925	shell	hypothetical protein	.	.		.	37.0717	7.84983	0	0	.	.	.
.	GCA_028335125_contig_1	283626	283745	mat151_01270		.		pseudogene	.		.	34.9916	2.26891	0	0	.	.	.
.	GCA_028335125_contig_1	284006	287230	mat151_01275	mmseq.000837.22272.0364	shell	Leucine-rich protein; Leucine Rich repeat-containing domain protein; leucine-rich repeat domain-containing protein; Leucine-rich repeat (LRR) protein; leucine-rich repeat protein; TIR domain-containing protein	.	.		.	27.817	3.04249	0	0	.	.	.
.	GCA_028335125_contig_1	287223	287669	mat151_01280	mmseq.000837.22272.3054	persistent	hypothetical protein	.	.		.	25.3857	3.23991	0	0	.	.	.
.	GCA_028335125_contig_1	287682	287942	mat151_01285	mmseq.000837.22272.0950	cloud	hypothetical protein	.	.		.	27.5846	2.39231	0	0	.	.	.
.	GCA_028335125_contig_1	287980	289164	mat151_01290	mmseq.000837.22272.1845	persistent	AAA family ATPase; ATPase AAA; ATP-binding protein	.	.		.	33.0118	5.81757	0	0	.	.	.
.	GCA_028335125_contig_1	289405	290565	mat151_01295	mmseq.000837.22272.3694	persistent	Glycerate 2-kinase; glycerate kinase; Glycerate kinase family protein; Putative glycerate kinase	.	.		.	30.0448	13.2862	0	0	.	.	.
.	GCA_028335125_contig_1	290704	291201	mat151_01300	mmseq.000837.22272.3086	persistent	flavodoxin	fldA	.		.	26.1127	7.18511	0	0	.	.	.
.	GCA_028335125_contig_1	291366	291719	mat151_01305	mmseq.000837.22272.1058	persistent	DUF2023 domain-containing protein	.	.		.	30.4674	8.44193	0	0	.	.	.
.	GCA_028335125_contig_1	291806	292255	mat151_01310	mmseq.000837.22272.2711	persistent	CMP deaminase	comEB	.		.	32.1381	6.10468	0	0	.	.	.
.	GCA_028335125_contig_1	292263	293897	mat151_01315	mmseq.000837.22272.2183	persistent	S41 family peptidase	ctpA	.		.	28.7375	8.18421	0	0	.	.	.
.	GCA_028335125_contig_1	293857	294414	mat151_01320	mmseq.000837.22272.4596	persistent	5-formyltetrahydrofolate cyclo-ligase	fAU1	.		.	27.8366	4.02334	0	0	.	.	.
.	GCA_028335125_contig_1	294620	295753	mat151_01325	mmseq.000837.22272.0544	persistent	DNA polymerase III subunit beta	dnaN	.		.	26.0194	4.14475	0	0	.	.	.
.	GCA_028335125_contig_1	295766	296545	mat151_01330	mmseq.000837.22272.4178	persistent	DNA polymerase III subunit epsilon	dnaQ	.		.	25.0103	1.62003	0	0	.	.	.
.	GCA_028335125_contig_1	296571	297785	mat151_01335	mmseq.000837.22272.0867	persistent	bifunctional phosphopantothenoylcysteine decarboxylase/phosphopantothenate--cysteine ligase CoaBC	coaBC	.		.	23.4761	1.91433	0	0	.	.	.
.	GCA_028335125_contig_1	297782	298690	mat151_01340	mmseq.000837.22272.1338	persistent	DUF4835 domain-containing protein	.	.		.	26.9769	2.45044	0	0	.	.	.
.	GCA_028335125_contig_1	298705	300360	mat151_01345	mmseq.000837.22272.2587	persistent	AAA family ATPase; DNA repair protein RecN	recN	.		.	24.4121	2.85196	0	0	.	.	.
.	GCA_028335125_contig_1	300357	301106	mat151_01350	mmseq.000837.22272.3431	persistent	23S rRNA (guanosine(2251)-2'-O)-methyltransferase RlmB	rlmB	.		.	25.6515	3.97063	0	0	.	.	.
.	GCA_028335125_contig_1	301132	301512	mat151_01355	mmseq.000837.22272.2400	persistent	reactive intermediate/imine deaminase	ridA	.		.	30.4921	2.35263	0	0	.	.	.
.	GCA_028335125_contig_1	301914	302549	mat151_01360	mmseq.000837.22272.5072	shell	transposase; Transposase%2C IS1182 family	.	.		.	33.9591	15.0205	0	0	.	.	.
.	GCA_028335125_contig_1	302817	307994	mat151_01365	mmseq.000837.22272.0784	shell	choice-of-anchor J domain-containing protein; Cysteine protease; Lys-gingipain; Lys-gingipain HG66; Lysine-specific cysteine protease Kgp; Peptidase C25	.	.		.	28.0678	1.5592	0	0	.	.	.
.	GCA_028335125_contig_1	308437	309456	mat151_01370	mmseq.000837.22272.3699	persistent	GNAT family N-acetyltransferase	eis	.		.	23.4985	2.41511	0	0	.	.	.
.	GCA_028335125_contig_1	309437	310366	mat151_01375	mmseq.000837.22272.1136	persistent	Phosphatidylglycerol lysyltransferase%2C C-terminal	.	.		.	24.6674	6.39935	0	0	.	.	.
.	GCA_028335125_contig_1	310971	317465	mat151_01380	mmseq.000837.22272.3206	shell	choice-of-anchor J domain-containing protein; Cleaved-Adhesin domain-containing protein; DUF2436 domain-containing protein; Hemagglutinin A	.	.		.	29.0619	4.42732	0	0	.	.	.
.	GCA_028335125_contig_1	317847	319079	mat151_01385	mmseq.000837.22272.4980	persistent	MFS transporter; Nucleoside permease	.	.		.	27.138	1.95942	0	0	.	.	.
.	GCA_028335125_contig_1	319185	320519	mat151_01390	mmseq.000837.22272.2405	persistent	DUF4270 domain-containing protein	.	.		.	30.1717	2.96852	0	0	.	.	.
.	GCA_028335125_contig_1	320655	321518	mat151_01395	mmseq.000837.22272.0168	persistent	glycogen synthase	glgA	.		.	25.6385	7.06257	0	0	.	.	.
.	GCA_028335125_contig_1	322097	324220	mat151_01400	mmseq.000837.22272.4014	persistent	RecQ family ATP-dependent DNA helicase	recQ	.		.	27.3142	11.4781	0	0	.	.	.
.	GCA_028335125_contig_1	324468	324704	mat151_01405	mmseq.000837.22272.3332	cloud	hypothetical protein	.	.		.	25.0169	4.25	0	0	.	.	.
.	GCA_028335125_contig_1	324707	326380	mat151_01410	mmseq.000837.22272.0167	persistent	long-chain fatty acid--CoA ligase	fAA1	.		.	23.5977	2.52182	0	0	.	.	.
.	GCA_028335125_contig_1	326550	326762	mat151_01415	mmseq.000837.22272.2720	persistent	Lipoprotein	.	.		.	24.5	2.22642	0	0	.	.	.
.	GCA_028335125_contig_1	326979	327482	mat151_01420	mmseq.000837.22272.1319	persistent	RNA polymerase sigma factor	.	.		.	24.0517	4.44533	0	0	.	.	.
.	GCA_028335125_contig_1	327619	328038	mat151_01425	mmseq.000837.22272.2827	persistent	DUF1232 domain-containing protein	ykvA	.		.	26.7279	2.84248	0	0	.	.	.
.	GCA_028335125_contig_1	328254	329531	mat151_01430	mmseq.000837.22272.2826	persistent	phosphopyruvate hydratase	eno	.		.	26.3336	2.32106	0	0	.	.	.
.	GCA_028335125_contig_1	329664	330278	mat151_01435	mmseq.000837.22272.2098	persistent	OMP-b-brl-2 domain-containing protein	.	.		.	17.4919	2.01629	0	0	.	.	.
.	GCA_028335125_contig_1	330522	330594	mat151_01440		.		Lys_trna	.		.	20.6111	0	0	0	.	.	.
.	GCA_028335125_contig_1	330953	332023	mat151_01445	mmseq.000837.22272.2484	shell	DUF772 domain-containing protein; IS5 family ISPg8 transposase; IS5 family transposase; IS5-like element ISPg8 family transposase; ISPg1%2C transposase%2C internal deletion; ISPg1 transposase; Partial transposase in ISPg1; transposase; Transposase%2C IS1182 family; Transposase%2C IS4 family	tnp-IS5	.		.	35.829	10.2346	0	0	.	.	.
.	GCA_028335125_contig_1	332010	332912	mat151_01450	mmseq.000837.22272.2106	shell	IS982 family IS195 transposase; IS982 family transposase; IS982-like element IS195 family transposase; ISPg3 transposase; Partial transposase in ISPg3; Tnp-DDE-dom domain-containing protein; transposase; Transposase family protein	.	.		.	29.0388	9.43459	0	0	.	.	.
.	GCA_028335125_contig_1	333581	334192	mat151_01455	mmseq.000837.22272.3013	persistent	cytochrome c nitrite reductase small subunit	nrfH	.		.	24.5041	2.23568	0	0	.	.	.
.	GCA_028335125_contig_1	334214	335710	mat151_01460	mmseq.000837.22272.0878	persistent	ammonia-forming cytochrome c nitrite reductase; Nitrite reductase (cytochrome%3B ammonia-forming)	nrfA	.		.	27.2801	1.72126	0	0	.	.	.
.	GCA_028335125_contig_1	335781	337076	mat151_01465	mmseq.000837.22272.1042	persistent	ResB domain-containing protein; ResB-like family	.	.		.	30.705	1.8278	0	0	.	.	.
.	GCA_028335125_contig_1	337069	337884	mat151_01470	mmseq.000837.22272.2351	persistent	cytochrome C assembly protein; Cytochrome c bioproteinis protein CcsA	ccmC	.		.	22.5595	1.93374	0	0	.	.	.
.	GCA_028335125_contig_1	338153	338674	mat151_01475	mmseq.000837.22272.4570	persistent	flavodoxin family protein	mdaB	.		.	27.1785	6.27639	0	0	.	.	.
.	GCA_028335125_contig_1	338671	339435	mat151_01480	mmseq.000837.22272.4794	persistent	3-deoxy-manno-octulosonate cytidylyltransferase	kdsB	.		.	25.5759	7.22775	0	0	.	.	.
.	GCA_028335125_contig_1	339477	341498	mat151_01485	mmseq.000837.22272.0866	persistent	DNA primase	dnaG	.		.	24.4186	2.17318	0	0	.	.	.
.	GCA_028335125_contig_1	341730	341957	mat151_01490	mmseq.000837.22272.3705	persistent	ferredoxin	nuoI	.		.	21.6123	1.34802	0	0	.	.	.
.	GCA_028335125_contig_1	341976	343058	mat151_01495	mmseq.000837.22272.1103	persistent	3-methyl-2-oxobutanoate dehydrogenase subunit VorB	porA	.		.	27.7089	1.53974	0	0	.	.	.
.	GCA_028335125_contig_1	343079	343258	mat151_01500	mmseq.000837.22272.5246	persistent	hypothetical protein	.	.		.	27.0168	0.52514	0	0	.	.	.
.	GCA_028335125_contig_1	343275	344039	mat151_01505	mmseq.000837.22272.4886	persistent	2-oxoglutarate oxidoreductase; TPP-enzyme-C domain-containing protein	porB	.		.	21.7317	2.08639	0	0	.	.	.
.	GCA_028335125_contig_1	344068	344613	mat151_01510	mmseq.000837.22272.1952	persistent	2-oxoglutarate ferredoxin oxidoreductase subunit gamma	porG	.		.	27	2.52294	0	0	.	.	.
.	GCA_028335125_contig_1	344541	344798	mat151_01515	mmseq.000837.22272.0288	shell	hypothetical protein	.	.		.	29.4864	2.48638	0	0	.	.	.
.	GCA_028335125_contig_1	344864	347152	mat151_01520	mmseq.000837.22272.3207	persistent	GTP pyrophosphokinase	spoT	.		.	29.4226	2.92526	0	0	.	.	.
.	GCA_028335125_contig_1	347513	347989	mat151_01525	mmseq.000837.22272.5700	persistent	ATPase	.	.		.	22.6534	1.71429	0	0	.	.	.
.	GCA_028335125_contig_1	348044	349858	mat151_01530	mmseq.000837.22272.1033	persistent	ATPase	ntpI	.		.	26.8567	2.30706	0	0	.	.	.
.	GCA_028335125_contig_1	349855	350469	mat151_01535	mmseq.000837.22272.4366	persistent	V-type ATP synthase subunit D	ntpD	.		.	30.3599	1.42671	0	0	.	.	.
.	GCA_028335125_contig_1	350485	351804	mat151_01540	mmseq.000837.22272.3429	persistent	V-type ATP synthase subunit B	ntpB	.		.	30.7991	6.94086	0	0	.	.	.
.	GCA_028335125_contig_1	351816	353570	mat151_01545	mmseq.000837.22272.2601	persistent	V-type ATP synthase subunit A	ntpA	.		.	27.2839	4.22235	0	0	.	.	.
.	GCA_028335125_contig_1	353580	354518	mat151_01550	mmseq.000837.22272.4247	persistent	DUF2764 domain-containing protein; PF10962 family protein	.	.		.	28.1237	3.63966	0	0	.	.	.
.	GCA_028335125_contig_1	354522	355112	mat151_01555	mmseq.000837.22272.1706	persistent	V-type ATPase%2C subunit E%2C putative	.	.		.	26.5763	0.901695	0	0	.	.	.
.	GCA_028335125_contig_1	355864	357081	mat151_01560	mmseq.000837.22272.2910	persistent	secretion protein	.	.		.	27.3804	1.31471	0	0	.	.	.
.	GCA_028335125_contig_1	357161	360046	mat151_01565	mmseq.000837.22272.1970	persistent	ATPase	araC	.		.	27.312	1.14315	0	0	.	.	.
.	GCA_028335125_contig_1	360333	361154	mat151_01570	mmseq.000837.22272.2179	shell	DUF6383 domain-containing protein; T9SS type A sorting domain-containing protein	.	.		.	28.7832	4.34836	0	0	.	.	.
.	GCA_028335125_contig_1	361301	364081	mat151_01575	mmseq.000837.22272.2406	persistent	DNA polymerase I	polA	.		.	32.5338	6.40108	0	0	.	.	.
.	GCA_028335125_contig_1	364131	366137	mat151_01580	mmseq.000837.22272.2407	persistent	1%2C4-alpha-glucan-branching enzyme	glgB	.		.	55.6525	25.3704	0	0	.	.	.
.	GCA_028335125_contig_1	366134	368437	mat151_01585	mmseq.000837.22272.0519	persistent	sodium:proton antiporter	kefB	.		.	271.394	66.1841	1	0	271.394	66.1841	.
.	GCA_028335125_contig_1	369200	370684	mat151_01590	mmseq.000837.22272.2719	persistent	DUF3943 domain-containing protein	.	.		.	206.108	115.363	0	0	.	.	.
.	GCA_028335125_contig_1	370701	372737	mat151_01595	mmseq.000837.22272.2217	persistent	Oligopeptidase A; peptidase M3	dcp	.		.	69.6449	38.8806	0	0	.	.	.
.	GCA_028335125_contig_1	372854	374056	mat151_01600	mmseq.000837.22272.1425	persistent	aminopeptidase	pepC	.		.	44.2454	9.4426	0	0	.	.	.
.	GCA_028335125_contig_1	374616	375251	mat151_01605	mmseq.000837.22272.5072	shell	transposase; Transposase%2C IS1182 family	.	.		.	40.137	18.4598	0	0	.	.	.
.	GCA_028335125_contig_1	375390	375662	mat151_01610	mmseq.000837.22272.3268	shell	CtnDOT-TraJ domain-containing protein; Homologues of TraJ from Bacteroides conjugative transposon	.	.		.	28.0074	3.09559	0	0	.	.	.
.	GCA_028335125_contig_1	375933	376817	mat151_01615	mmseq.000837.22272.3830	shell	DUF3078 domain-containing protein; PF11276 family protein	.	.		.	29.9774	1.49774	0	0	.	.	.
.	GCA_028335125_contig_1	376896	376970	mat151_01620		.		Val_trna	.		.	27.3108	2.66216	0	0	.	.	.
.	GCA_028335125_contig_1	377013	377087	mat151_01625		.		Val_trna	.		.	24.2973	1.97297	0	0	.	.	.
.	GCA_028335125_contig_1	377813	378607	mat151_01630	mmseq.000837.22272.3300	persistent	Polysaccharide deacetylase	cDA1	.		.	31.1486	1.98237	0	0	.	.	.
.	GCA_028335125_contig_1	378595	379305	mat151_01635	mmseq.000837.22272.2633	persistent	glycosyl transferase family 2	wcaA	.		.	32.8155	0.726761	0	0	.	.	.
.	GCA_028335125_contig_1	379292	380479	mat151_01640	mmseq.000837.22272.2096	persistent	DUF2029 domain-containing protein; glycosyltransferase 87 family protein; Glycosyltransferase family 87; Membrane protein; PF09594 family protein	.	.		.	26.5265	3.65038	0	0	.	.	.
.	GCA_028335125_contig_1	380521	381150	mat151_01645	mmseq.000837.22272.3720	persistent	uridine kinase	udk	.		.	30.3164	7.30048	0	0	.	.	.
.	GCA_028335125_contig_1	381200	382387	mat151_01650	mmseq.000837.22272.4885	persistent	8-amino-7-oxononanoate synthase	bioF	.		.	27.3749	6.5476	0	0	.	.	.
.	GCA_028335125_contig_1	382756	383250	mat151_01655	mmseq.000837.22272.0865	persistent	O-acetyl-ADP-ribose deacetylase	ymdB	.		.	31.8158	9.81579	0	0	.	.	.
.	GCA_028335125_contig_1	383332	384162	mat151_01660	mmseq.000837.22272.2891	persistent	UDP-2%2C3-diacylglucosamine hydrolase	lpxH	.		.	28.9398	7.70602	0	0	.	.	.
.	GCA_028335125_contig_1	384149	384466	mat151_01665	mmseq.000837.22272.5286	persistent	FeS assembly SUF system protein	paaD	.		.	19.5047	13.1009	0	0	.	.	.
.	GCA_028335125_contig_1	384552	385703	mat151_01670	mmseq.000837.22272.0673	persistent	Chaperone protein DnaJ; molecular chaperone DnaJ	dnaJ	.		.	25.9374	12.5569	0	0	.	.	.
.	GCA_028335125_contig_1	385747	386331	mat151_01675	mmseq.000837.22272.2304	persistent	Protein GrpE	grpE	.		.	26.238	11.1027	0	0	.	.	.
.	GCA_028335125_contig_1	386726	390094	mat151_01680	mmseq.000837.22272.1553	persistent	transcription-repair coupling factor	mfd	.		.	29.7224	7.21972	0	0	.	.	.
.	GCA_028335125_contig_1	390071	391408	mat151_01685	mmseq.000837.22272.1552	persistent	Lipid A 1-phosphatase	lpxE	.		.	26.5654	6.30516	0	0	.	.	.
.	GCA_028335125_contig_1	391470	392144	mat151_01690	mmseq.000837.22272.1191	persistent	endonuclease III	nth	.		.	20.6588	8.75519	0	0	.	.	.
.	GCA_028335125_contig_1	392163	393185	mat151_01695	mmseq.000837.22272.3517	persistent	Phenylalanine--tRNA ligase alpha subunit; phenylalanine--tRNA ligase subunit alpha	pheS	.		.	24.9178	9.45108	0	0	.	.	.
.	GCA_028335125_contig_1	393307	393903	mat151_01700	mmseq.000837.22272.3693	persistent	hypothetical protein	.	.		.	27.9228	10.9362	0	0	.	.	.
.	GCA_028335125_contig_1	394555	396096	mat151_01705	mmseq.000837.22272.1093	persistent	Competence protein ComM; magnesium chelatase; Putative Mg chelatase-like protein	yifB	.		.	31.4633	14.9286	0	0	.	.	.
.	GCA_028335125_contig_1	396125	397144	mat151_01710	mmseq.000837.22272.0233	persistent	antioxidant%2C AhpC/TSA family protein	bcp	.		.	27.5074	6.44357	0	0	.	.	.
.	GCA_028335125_contig_1	397159	397740	mat151_01715	mmseq.000837.22272.5744	persistent	phosphoribosylglycinamide formyltransferase	purN	.		.	23.3494	2.6179	0	0	.	.	.
.	GCA_028335125_contig_1	397909	398145	mat151_01720	mmseq.000837.22272.2568	persistent	acyl carrier protein	acpP	.		.	29.7712	5.25	0	0	.	.	.
.	GCA_028335125_contig_1	398155	399411	mat151_01725	mmseq.000837.22272.4245	persistent	beta-ketoacyl-ACP synthase II	fabF	.		.	27.0892	4.21736	0	0	.	.	.
.	GCA_028335125_contig_1	399423	400208	mat151_01730	mmseq.000837.22272.4058	persistent	ribonuclease III	rnc	.		.	27.8318	4.57452	0	0	.	.	.
.	GCA_028335125_contig_1	400335	403280	mat151_01735	mmseq.000837.22272.0707	persistent	protein translocase subunit SecDF	secDF	.		.	28.2723	2.27776	0	0	.	.	.
.	GCA_028335125_contig_1	403498	404073	mat151_01740	mmseq.000837.22272.3366	persistent	N-acetyltransferase	.	.		.	31.2957	4.40348	0	0	.	.	.
.	GCA_028335125_contig_1	404021	404650	mat151_01745	mmseq.000837.22272.4889	persistent	ABC transporter ATP-binding protein	znuC	.		.	28.8601	2.48331	0	0	.	.	.
.	GCA_028335125_contig_1	404640	405587	mat151_01750	mmseq.000837.22272.0123	persistent	adhesin	znuA	.		.	28.7888	4.86589	0	0	.	.	.
.	GCA_028335125_contig_1	405703	405972	mat151_01755	mmseq.000837.22272.0021	persistent	30S ribosomal protein S15	rpsO	.		.	26.1041	5.74721	0	0	.	.	.
.	GCA_028335125_contig_1	406245	407276	mat151_01760	mmseq.000837.22272.1500	shell	porin family protein	.	.		.	23.5286	4.31523	0	0	.	.	.
.	GCA_028335125_contig_1	407929	408810	mat151_01765	mmseq.000837.22272.1499	persistent	fructose bisphosphate aldolase	fda	.		.	25.2418	3.94211	0	0	.	.	.
.	GCA_028335125_contig_1	408953	411460	mat151_01770	mmseq.000837.22272.2925	persistent	prolyl oligopeptidase family serine peptidase; S9 family peptidase	dAP2	.		.	30.1703	7.12964	0	0	.	.	.
.	GCA_028335125_contig_1	411496	412542	mat151_01775	mmseq.000837.22272.0446	persistent	selenide%2C water dikinase SelD	selD	.		.	33.0258	13.9312	0	0	.	.	.
.	GCA_028335125_contig_1	412539	412763	mat151_01780	mmseq.000837.22272.3012	persistent	Putative Se/S carrier protein-like	.	.		.	34.5134	12.9643	0	0	.	.	.
.	GCA_028335125_contig_1	412747	413877	mat151_01785	mmseq.000837.22272.3802	persistent	aminotransferase	csdA	.		.	31.9823	17.7204	0	0	.	.	.
.	GCA_028335125_contig_1	414016	415836	mat151_01790	mmseq.000837.22272.1614	persistent	alpha-1%2C3/4-fucosidase	afuC	.		.	27.9148	11.0044	0	0	.	.	.
.	GCA_028335125_contig_1	416280	418307	mat151_01795	mmseq.000837.22272.0558	persistent	transketolase	tktA	.		.	23.5323	12.2723	0	0	.	.	.
.	GCA_028335125_contig_1	418394	418831	mat151_01800	mmseq.000837.22272.2095	persistent	ribose 5-phosphate isomerase B	rpiB	.		.	27.3753	10.357	0	0	.	.	.
.	GCA_028335125_contig_1	418866	419303	mat151_01805	mmseq.000837.22272.4840	persistent	hypothetical protein	.	.		.	27.2105	8.3135	0	0	.	.	.
.	GCA_028335125_contig_1	419531	422146	mat151_01810	mmseq.000837.22272.0392	persistent	Malic enzyme	sfcA	.		.	32.1583	11.312	0	0	.	.	.
.	GCA_028335125_contig_1	422153	423481	mat151_01815	mmseq.000837.22272.2893	persistent	ABC transporter permease	salY	.		.	28.2613	10.8675	0	0	.	.	.
.	GCA_028335125_contig_1	423503	424879	mat151_01820	mmseq.000837.22272.5266	persistent	ABC transporter permease	salY	.		.	36.5472	16.1119	0	0	.	.	.
.	GCA_028335125_contig_1	425100	425771	mat151_01825	mmseq.000837.22272.3316	persistent	macrolide ABC transporter ATP-binding protein	lolD	.		.	40.6766	17.3696	0	0	.	.	.
.	GCA_028335125_contig_1	425851	427101	mat151_01830	mmseq.000837.22272.4640	persistent	RND transporter	emrA	.		.	34.8392	18.3968	0	0	.	.	.
.	GCA_028335125_contig_1	427365	428870	mat151_01835	mmseq.000837.22272.4186	persistent	TolC family protein	tolC	.		.	36.9568	23.4359	0	0	.	.	.
.	GCA_028335125_contig_1	429059	429280	mat151_01840	mmseq.000837.22272.4890	persistent	DUF2795 domain-containing protein	.	.		.	31.9005	10.6652	0	0	.	.	.
.	GCA_028335125_contig_1	429351	430304	mat151_01845	mmseq.000837.22272.2239	persistent	type IX secretion system membrane protein PorP	porP	.		.	34.7671	7.59077	0	0	.	.	.
.	GCA_028335125_contig_1	430361	431836	mat151_01850	mmseq.000837.22272.5575	persistent	gliding motility-associated lipoprotein GldK	yfmG	.		.	27.562	9.86983	0	0	.	.	.
.	GCA_028335125_contig_1	431877	432806	mat151_01855	mmseq.000837.22272.2238	persistent	gliding motility protein GldL	gldL	.		.	31.775	5.17653	0	0	.	.	.
.	GCA_028335125_contig_1	432810	434360	mat151_01860	mmseq.000837.22272.3692	persistent	gliding motility protein GldM	gldM	.		.	34.2123	4.81419	0	0	.	.	.
.	GCA_028335125_contig_1	434369	435448	mat151_01865	mmseq.000837.22272.1092	persistent	gliding motility protein GldN	gldN	.		.	25.9231	4.32345	0	0	.	.	.
.	GCA_028335125_contig_1	435642	436199	mat151_01870	mmseq.000837.22272.5760	persistent	chromate transporter	chrA	.		.	21.9192	6.36804	0	0	.	.	.
.	GCA_028335125_contig_1	436218	436811	mat151_01875	mmseq.000837.22272.2569	persistent	chromate transporter	chrA	.		.	21.8196	3.50253	0	0	.	.	.
.	GCA_028335125_contig_1	436949	437527	mat151_01880	mmseq.000837.22272.2721	persistent	peptidoglycan domain protein	zliS	.		.	16.8702	5.12803	0	0	.	.	.
.	GCA_028335125_contig_1	438125	439015	mat151_01885	mmseq.000837.22272.1498	persistent	glycosyltransferase family 2 protein	wcaE	.		.	33.3191	9.72697	0	0	.	.	.
.	GCA_028335125_contig_1	439030	440154	mat151_01890	mmseq.000837.22272.4804	persistent	DNA-processing protein DprA	dprA	.		.	27.5738	16.2073	0	0	.	.	.
.	GCA_028335125_contig_1	440147	443851	mat151_01895	mmseq.000837.22272.2408	persistent	phosphoribosylformylglycinamidine synthase	purL	.		.	38.7497	12.3774	0	0	.	.	.
.	GCA_028335125_contig_1	444757	445044	mat151_01900	mmseq.000837.22272.2409	shell	Partial transposase in ISPg3	.	.		.	50.4948	4.67596	0	0	.	.	.
.	GCA_028335125_contig_1	445260	446552	mat151_01905	mmseq.000837.22272.4238	persistent	Tetratricopeptide repeat protein	cpoB	.		.	35.5449	15.2632	0	0	.	.	.
.	GCA_028335125_contig_1	446909	447331	mat151_01910	mmseq.000837.22272.3519	persistent	Fis family transcriptional regulator; Positive regulator of sigma(E)%2C RseC/MucC; SoxR reducing system RseC family protein	rseC	.		.	31.9858	14.9336	0	0	.	.	.
.	GCA_028335125_contig_1	447341	448213	mat151_01915	mmseq.000837.22272.1497	persistent	Fe-S cluster domain-containing protein	rnfB	.		.	35.0952	15.0539	0	0	.	.	.
.	GCA_028335125_contig_1	448249	449580	mat151_01920	mmseq.000837.22272.0189	persistent	electron transport complex subunit RsxC	rsxC	.		.	30.3336	9.88054	0	0	.	.	.
.	GCA_028335125_contig_1	449596	450579	mat151_01925	mmseq.000837.22272.2216	persistent	Na+-transporting NADH:ubiquinone oxidoreductase subunit D	rnfD	.		.	26.5127	4.70905	0	0	.	.	.
.	GCA_028335125_contig_1	450606	451253	mat151_01930	mmseq.000837.22272.0445	persistent	electron transporter RnfG	rnfG	.		.	32.8964	5.51314	0	0	.	.	.
.	GCA_028335125_contig_1	451250	451840	mat151_01935	mmseq.000837.22272.3851	persistent	electron transport complex subunit RsxE	rnfE	.		.	31.3881	2.35085	0	0	.	.	.
.	GCA_028335125_contig_1	451865	452437	mat151_01940	mmseq.000837.22272.5716	persistent	electron transport complex subunit RsxA	rnfA	.		.	24.458	2.47552	0	0	.	.	.
.	GCA_028335125_contig_1	452650	453663	mat151_01945	mmseq.000837.22272.3953	persistent	thiamine biosynthesis protein ApbE	apbE	.		.	32.4383	3.91017	0	0	.	.	.
.	GCA_028335125_contig_1	453660	454199	mat151_01950	mmseq.000837.22272.2094	persistent	nitroreductase; Nitroreductase domain-containing protein	nfnB	.		.	32.666	2.07607	0	0	.	.	.
.	GCA_028335125_contig_1	454199	455152	mat151_01955	mmseq.000837.22272.2093	persistent	Glycosyltransferase involved in cell wall bisynthesis	wcaA	.		.	32.8688	5.29171	0	0	.	.	.
.	GCA_028335125_contig_1	455149	455688	mat151_01960	mmseq.000837.22272.3162	persistent	DUF4199 domain-containing protein; PF13858 family protein	.	.		.	29.7013	6.18924	0	0	.	.	.
.	GCA_028335125_contig_1	455932	456144	mat151_01965	mmseq.000837.22272.5190	shell	hypothetical protein	.	.		.	32.2123	3.83019	0	0	.	.	.
.	GCA_028335125_contig_1	456395	456712	mat151_01970	mmseq.000837.22272.0672	persistent	50S ribosomal protein L21	rplU	.		.	28.7823	6.26183	0	0	.	.	.
.	GCA_028335125_contig_1	456740	456997	mat151_01975	mmseq.000837.22272.4358	persistent	50S ribosomal protein L27	rpmA	.		.	32.0233	8.03891	0	0	.	.	.
.	GCA_028335125_contig_1	457097	458368	mat151_01980	mmseq.000837.22272.1124	persistent	serine--tRNA ligase	serS	.		.	32.4941	13.4603	0	0	.	.	.
.	GCA_028335125_contig_1	458381	461041	mat151_01985	mmseq.000837.22272.0559	persistent	peptidase M49	.	.		.	31.8932	16.9692	0	0	.	.	.
.	GCA_028335125_contig_1	461199	461480	mat151_01990	mmseq.000837.22272.0339	shell	hypothetical protein	.	.		.	30.6299	9.42705	0	0	.	.	.
.	GCA_028335125_contig_1	461653	462036	mat151_01995	mmseq.000837.22272.2328	persistent	DUF1573 domain-containing protein	.	.		.	30.8956	8.88251	0	0	.	.	.
.	GCA_028335125_contig_1	462068	463156	mat151_02000	mmseq.000837.22272.3074	persistent	DUF1573 domain-containing protein; PF07610 family protein	.	.		.	37.1085	15.7224	0	0	.	.	.
.	GCA_028335125_contig_1	463232	464338	mat151_02005	mmseq.000837.22272.1363	persistent	methylmalonyl Co-A mutase-associated GTPase MeaB	meaB	.		.	42.3237	22.0325	0	0	.	.	.
.	GCA_028335125_contig_1	464367	465545	mat151_02010	mmseq.000837.22272.2777	persistent	Dicarboxylate/amino acid:cation symporter; sodium:proton antiporter	gltP	.		.	44.6689	36.0391	0	0	.	.	.
.	GCA_028335125_contig_1	465668	465997	mat151_02015	mmseq.000837.22272.2606	persistent	cupin domain-containing protein	qdoI	.		.	161.188	263.973	0	1	.	.	.
.	GCA_028335125_contig_1	466199	467692	mat151_02020	mmseq.000837.22272.3691	persistent	histidine ammonia-lyase	hutH	.		.	261.715	643.263	1	1	.	.	.
.	GCA_028335125_contig_1	467695	468324	mat151_02025	mmseq.000837.22272.4558	persistent	methenyltetrahydrofolate cyclohydrolase	ftcD	.		.	498.994	1642.05	1	1	.	.	.
.	GCA_028335125_contig_1	468349	469476	mat151_02030	mmseq.000837.22272.1969	persistent	porin	lomR	.		.	659.445	2664.12	1	1	.	.	.
.	GCA_028335125_contig_1	469517	470671	mat151_02035	mmseq.000837.22272.5759	persistent	Gate domain-containing protein; Membrane protein; nucleoside recognition domain-containing protein; Transporter gate domain protein	.	.		.	851.083	3647.98	1	1	.	.	.
.	GCA_028335125_contig_1	470765	472015	mat151_02040	mmseq.000837.22272.3916	persistent	imidazolonepropionase	hutI	.		.	1244.2	4804.5	1	1	.	.	.
.	GCA_028335125_contig_1	472137	473039	mat151_02045	mmseq.000837.22272.5365	persistent	glutamate formimidoyltransferase	ftcD	.		.	1654.28	5967.92	1	1	.	.	.
.	GCA_028335125_contig_1	473088	473603	mat151_02050	mmseq.000837.22272.2410	persistent	histidinol phosphate phosphatase	himA	.		.	2543.2	7136.62	1	1	2543.2	7136.62	HimA cluster [core] [rank 3, 3]
.	GCA_028335125_contig_1	474279	476255	mat151_02055	mmseq.000837.22272.1825	persistent	Transcription termination factor Rho	rho	.		.	636.181	1568.4	1	1	.	.	.
.	GCA_028335125_contig_1	476483	477391	mat151_02060	mmseq.000837.22272.2985	persistent	transporter	rhaT	.		.	326.123	820.365	1	1	.	.	.
.	GCA_028335125_contig_1	477402	478361	mat151_02065	mmseq.000837.22272.4239	persistent	glycosyltransferase	wcaA	.		.	186.766	413.374	0	1	.	.	.
.	GCA_028335125_contig_1	478389	479903	mat151_02070	mmseq.000837.22272.1266	shell	4-amino-4-deoxy-L-arabinose transferase	.	.		.	37.4571	34.3316	0	0	.	.	.
.	GCA_028335125_contig_1	480043	480945	mat151_02075	mmseq.000837.22272.2129	persistent	tRNA (adenosine(37)-N6)-dimethylallyltransferase MiaA	miaA	.		.	48.9457	30.8803	0	0	.	.	.
.	GCA_028335125_contig_1	480966	481535	mat151_02080	mmseq.000837.22272.2306	persistent	Plasmid pRiA4b ORF-3-like protein	.	.		.	32.4868	18.2109	0	0	.	.	.
.	GCA_028335125_contig_1	481823	485350	mat151_02085	mmseq.000837.22272.0444	persistent	type VI-B CRISPR-associated RNA-guided ribonuclease Cas13b	.	.	defense-cctyper	.	36.0295	15.0014	0	0	.	.	.
.	GCA_028335125_contig_1	485364	485900	mat151_02090	mmseq.000837.22272.2215	persistent	CRISPR-associated protein Csx28	csx28	.	defense-cctyper	.	35.0522	10.1623	0	0	.	.	.
.	GCA_028335125_contig_1	486837	487082	mat151_02095		.		pseudogene	.		.	31.3551	11.7224	0	0	.	.	.
.	GCA_028335125_contig_1	487164	488345	mat151_02100	mmseq.000837.22272.5715	persistent	methionine gamma-lyase	megL	.		.	35.5267	22.2523	0	0	.	.	.
.	GCA_028335125_contig_1	488526	489995	mat151_02105	mmseq.000837.22272.5517	persistent	Calcineurin; fibronectin type III domain-containing protein	cpdA	.		.	37.9408	19.6549	0	0	.	.	.
.	GCA_028335125_contig_1	489998	490591	mat151_02110	mmseq.000837.22272.5516	persistent	hypothetical protein	.	.		.	30.5683	19.7841	0	0	.	.	.
.	GCA_028335125_contig_1	490692	491297	mat151_02115	mmseq.000837.22272.2092	persistent	ribosome biogenesis GTP-binding protein YihA/YsxC	yihA	.		.	30.8314	12.9488	0	0	.	.	.
.	GCA_028335125_contig_1	491307	492335	mat151_02120	mmseq.000837.22272.4164	persistent	UDP-glucose 4-epimerase GalE	galE	.		.	28.2422	7.15856	0	0	.	.	.
.	GCA_028335125_contig_1	492378	494474	mat151_02125	mmseq.000837.22272.0671	persistent	ATP-dependent DNA helicase RecG	recG	.		.	32.4012	15.1794	0	0	.	.	.
.	GCA_028335125_contig_1	494492	495244	mat151_02130	mmseq.000837.22272.1764	persistent	HAD family hydrolase; HAD-IA family hydrolase	ycjU	.		.	29.2886	12.383	0	0	.	.	.
.	GCA_028335125_contig_1	495339	496793	mat151_02135	mmseq.000837.22272.4357	persistent	internalin	lRR	.		.	30.5206	5.04883	0	0	.	.	.
.	GCA_028335125_contig_1	497221	498801	mat151_02140	mmseq.000837.22272.4356	persistent	Neuraminidase (sialidase) NanH%2C contains C-terminal autotransporter domain	nanH	.		.	34.3804	11.1962	0	0	.	.	.
.	GCA_028335125_contig_1	499300	500202	mat151_02145	mmseq.000837.22272.2106	shell	IS982 family IS195 transposase; IS982 family transposase; IS982-like element IS195 family transposase; ISPg3 transposase; Partial transposase in ISPg3; Tnp-DDE-dom domain-containing protein; transposase; Transposase family protein	.	.		.	34.9224	12.8692	0	0	.	.	.
.	GCA_028335125_contig_1	500811	501737	mat151_02150	mmseq.000837.22272.4643	persistent	porin	.	.		.	33.6976	3.56803	0	0	.	.	.
.	GCA_028335125_contig_1	501766	502503	mat151_02155	mmseq.000837.22272.2329	persistent	SIMPL domain-containing protein	sIMPL	.		.	22.2971	3.52374	0	0	.	.	.
.	GCA_028335125_contig_1	502550	503464	mat151_02160	mmseq.000837.22272.0996	persistent	aspartate carbamoyltransferase	pyrB	.		.	27.2429	5.02954	0	0	.	.	.
.	GCA_028335125_contig_1	503492	503932	mat151_02165	mmseq.000837.22272.3531	persistent	aspartate carbamoyltransferase regulatory subunit	pyrI	.		.	28.9636	5.30909	0	0	.	.	.
.	GCA_028335125_contig_1	503961	504548	mat151_02170	mmseq.000837.22272.3204	persistent	flavin reductase family protein	rutF	.		.	27.816	10.4276	0	0	.	.	.
.	GCA_028335125_contig_1	504592	505182	mat151_02175	mmseq.000837.22272.2604	persistent	LemA family protein	lemA	.		.	22.2441	7.59153	0	0	.	.	.
.	GCA_028335125_contig_1	505207	506511	mat151_02180	mmseq.000837.22272.4891	persistent	TPM-phosphatase domain-containing protein	rPS27A	.		.	28.7147	11.1603	0	0	.	.	.
.	GCA_028335125_contig_1	506519	508579	mat151_02185	mmseq.000837.22272.1229	persistent	Putative porin	.	.		.	29.1165	5.27961	0	0	.	.	.
.	GCA_028335125_contig_1	508580	509407	mat151_02190	mmseq.000837.22272.1906	persistent	glutamine ABC transporter	mltF	.		.	27.1717	5.25635	0	0	.	.	.
.	GCA_028335125_contig_1	509470	510675	mat151_02195	mmseq.000837.22272.5758	persistent	RlmI/RlmK family 23S rRNA methyltransferase	rlmK	.		.	26.9876	11.2689	0	0	.	.	.
.	GCA_028335125_contig_1	510672	511274	mat151_02200	mmseq.000837.22272.4059	persistent	3'-5' exonuclease	rnd	.		.	37.8588	16.9784	0	0	.	.	.
.	GCA_028335125_contig_1	511315	511875	mat151_02205	mmseq.000837.22272.4060	persistent	DUF5063 domain-containing protein	.	.		.	29.3268	13.6393	0	0	.	.	.
.	GCA_028335125_contig_1	512353	514287	mat151_02210	mmseq.000837.22272.2722	persistent	DNA topoisomerase IV	gyrB	.		.	28.3661	8.96122	0	0	.	.	.
.	GCA_028335125_contig_1	514318	514779	mat151_02215	mmseq.000837.22272.4802	persistent	pantetheine-phosphate adenylyltransferase	coaD	.		.	20.5488	8.1974	0	0	.	.	.
.	GCA_028335125_contig_1	515266	516351	mat151_02220	mmseq.000837.22272.2484	shell	DUF772 domain-containing protein; IS5 family ISPg8 transposase; IS5 family transposase; IS5-like element ISPg8 family transposase; ISPg1%2C transposase%2C internal deletion; ISPg1 transposase; Partial transposase in ISPg1; transposase; Transposase%2C IS1182 family; Transposase%2C IS4 family	tnp-IS5	.		.	56.0101	49.9982	0	0	.	.	.
.	GCA_028335125_contig_1	516315	516458	mat151_02225	mmseq.000837.22272.4474	cloud	hypothetical protein	.	.		.	26.1329	6.86014	0	0	.	.	.
.	GCA_028335125_contig_1	517157	517825	mat151_02230	mmseq.000837.22272.2281	persistent	hypothetical protein	.	.		.	20.7425	5.12874	0	0	.	.	.
.	GCA_028335125_contig_1	517862	517951	mat151_02235	mmseq.000837.22272.1362	shell	hypothetical protein	.	.		.	16.9663	3.26966	0	0	.	.	.
.	GCA_028335125_contig_1	518386	518841	mat151_02240	mmseq.000837.22272.1495	persistent	50S ribosomal protein L13	rplM	.		.	25.7604	3.43297	0	0	.	.	.
.	GCA_028335125_contig_1	518851	519237	mat151_02245	mmseq.000837.22272.4240	persistent	30S ribosomal protein S9	rpsI	.		.	36.6891	4.01295	0	0	.	.	.
.	GCA_028335125_contig_1	519372	520217	mat151_02250	mmseq.000837.22272.1408	persistent	30S ribosomal protein S2	rpsB	.		.	25.7953	5.0213	0	0	.	.	.
.	GCA_028335125_contig_1	520356	521180	mat151_02255	mmseq.000837.22272.5755	persistent	translation elongation factor Ts	tsf	.		.	38.0971	12.6104	0	0	.	.	.
.	GCA_028335125_contig_1	521554	523590	mat151_02260	mmseq.000837.22272.0191	persistent	excinuclease ABC subunit UvrB	uvrB	.		.	30.5329	15.8595	0	0	.	.	.
.	GCA_028335125_contig_1	523587	525107	mat151_02265	mmseq.000837.22272.3287	persistent	potassium/proton antiporter	nhaP2	.		.	26.7243	8.71842	0	0	.	.	.
.	GCA_028335125_contig_1	525584	526903	mat151_02270	mmseq.000837.22272.4188	persistent	RIP metalloprotease RseP	rseP	.		.	26.956	8.24792	0	0	.	.	.
.	GCA_028335125_contig_1	526913	529435	mat151_02275	mmseq.000837.22272.3400	persistent	endonuclease MutS2	mutS2	.		.	29.1265	10.4766	0	0	.	.	.
.	GCA_028335125_contig_1	529597	529788	mat151_02280	mmseq.000837.22272.3161	persistent	30S ribosomal protein S21	rpsU	.		.	29.2723	5.40314	0	0	.	.	.
.	GCA_028335125_contig_1	529865	531070	mat151_02285	mmseq.000837.22272.1268	persistent	integrase	raiA	.		.	26.3004	3.27884	0	0	.	.	.
.	GCA_028335125_contig_1	531210	531292	mat151_02290		.		Tyr_trna	.		.	24.1585	5.10976	0	0	.	.	.
.	GCA_028335125_contig_1	531325	531396	mat151_02295		.		Thr_trna	.		.	24.4085	6.70423	0	0	.	.	.
.	GCA_028335125_contig_1	531464	532651	mat151_02300	mmseq.000837.22272.2091	persistent	elongation factor Tu	tuf	.		.	23.6369	2.83993	0	0	.	.	.
.	GCA_028335125_contig_1	532722	532794	mat151_02305		.		Trp_trna	.		.	40.4861	6.02778	0	0	.	.	.
.	GCA_028335125_contig_1	532810	533013	mat151_02310	mmseq.000837.22272.4165	persistent	preprotein translocase subunit SecE	secE	.		.	31.399	1.70443	0	0	.	.	.
.	GCA_028335125_contig_1	533035	533574	mat151_02315	mmseq.000837.22272.4375	persistent	transcription termination/antitermination protein NusG	nusG	.		.	24.5974	0.87013	0	0	.	.	.
.	GCA_028335125_contig_1	533643	534080	mat151_02320	mmseq.000837.22272.0670	persistent	50S ribosomal protein L11	rplK	.		.	20.8513	1.67506	0	0	.	.	.
.	GCA_028335125_contig_1	534101	534799	mat151_02325	mmseq.000837.22272.0864	persistent	50S ribosomal protein L1	rplA	.		.	28.0774	1.51003	0	0	.	.	.
.	GCA_028335125_contig_1	534815	535339	mat151_02330	mmseq.000837.22272.5576	persistent	50S ribosomal protein L10	rplJ	.		.	23.6126	1.54962	0	0	.	.	.
.	GCA_028335125_contig_1	535381	535758	mat151_02335	mmseq.000837.22272.1907	persistent	50S ribosomal protein L7/L12	rplL	.		.	26.1008	0.692308	0	0	.	.	.
.	GCA_028335125_contig_1	535870	539679	mat151_02340	mmseq.000837.22272.5060	persistent	DNA-directed RNA polymerase subunit beta	rpoB	.		.	24.5555	1.5655	0	0	.	.	.
.	GCA_028335125_contig_1	539745	544046	mat151_02345	mmseq.000837.22272.2330	persistent	DNA-directed RNA polymerase subunit beta'	rpoC	.		.	24.0835	1.701	0	0	.	.	.
.	GCA_028335125_contig_1	544334	545032	mat151_02350	mmseq.000837.22272.0997	persistent	Crp/Fnr family transcriptional regulator	crp	.		.	31.3095	2.68338	0	0	.	.	.
.	GCA_028335125_contig_1	545081	545371	mat151_02355	mmseq.000837.22272.3832	persistent	DUF721 domain-containing protein	.	.		.	31.0862	2.09655	0	0	.	.	.
.	GCA_028335125_contig_1	545385	546479	mat151_02360	mmseq.000837.22272.3410	persistent	DNA replication and repair protein RecF	recF	.		.	25.809	5.54205	0	0	.	.	.
.	GCA_028335125_contig_1	546476	547006	mat151_02365	mmseq.000837.22272.4892	persistent	gliding motility lipoprotein GldH	gldH	.		.	35.6547	11.4208	0	0	.	.	.
.	GCA_028335125_contig_1	547014	548426	mat151_02370	mmseq.000837.22272.1968	persistent	PSP1 C-terminal conserved region; PSP1 C-terminal domain-containing protein	yaaT	.		.	29.9497	13.6707	0	0	.	.	.
.	GCA_028335125_contig_1	548534	550075	mat151_02375	mmseq.000837.22272.3689	persistent	ribonuclease Y	rny	.		.	32.1836	17.4322	0	0	.	.	.
.	GCA_028335125_contig_1	550222	550530	mat151_02380	mmseq.000837.22272.0230	persistent	cell division protein ZapA	.	.		.	39.3636	7.67857	0	0	.	.	.
.	GCA_028335125_contig_1	550537	550875	mat151_02385	mmseq.000837.22272.3083	persistent	hypothetical protein	.	.		.	36.7663	7.89349	0	0	.	.	.
.	GCA_028335125_contig_1	551933	552247	mat151_02390	mmseq.000837.22272.3082	persistent	hypothetical protein	.	.		.	22.7994	7.20701	0	0	.	.	.
.	GCA_028335125_contig_1	552291	553112	mat151_02395	mmseq.000837.22272.2723	persistent	hypothetical protein	.	.		.	36.0767	4.40195	0	0	.	.	.
.	GCA_028335125_contig_1	553482	556247	mat151_02400	mmseq.000837.22272.4801	persistent	Hemagglutinin; Hemagglutinin%2C putative; Por-Secre-tail domain-containing protein; Putative secreted protein (Por secretion system target); T9SS type A sorting domain-containing protein	.	.		.	32.6387	1.82459	0	0	.	.	.
.	GCA_028335125_contig_1	556753	558609	mat151_02405	mmseq.000837.22272.2411	persistent	DNA mismatch repair endonuclease MutL	mutL	.		.	31.2188	8.1875	0	0	.	.	.
.	GCA_028335125_contig_1	558606	558950	mat151_02410	mmseq.000837.22272.2987	persistent	hypothetical protein	.	.		.	28.6599	5.9157	0	0	.	.	.
.	GCA_028335125_contig_1	558941	560821	mat151_02415	mmseq.000837.22272.1137	persistent	OstA-like protein	.	.		.	29.4755	4.70266	0	0	.	.	.
.	GCA_028335125_contig_1	560883	562250	mat151_02420	mmseq.000837.22272.0441	persistent	Peptidyl-prolyl isomerase%2C parvulin family	surA	.		.	28.6869	3.05048	0	0	.	.	.
.	GCA_028335125_contig_1	562302	564479	mat151_02425	mmseq.000837.22272.4182	persistent	ATP-dependent DNA helicase RecQ	recQ	.		.	30.0005	3.19063	0	0	.	.	.
.	GCA_028335125_contig_1	564558	565793	mat151_02430	mmseq.000837.22272.2214	persistent	ATP-dependent Clp protease ATP-binding subunit ClpX	clpX	.		.	26.5296	3.54008	0	0	.	.	.
.	GCA_028335125_contig_1	565830	566516	mat151_02435	mmseq.000837.22272.0192	persistent	ATP-dependent Clp endopeptidase proteolytic subunit ClpP	clpP	.		.	29.6327	2.66618	0	0	.	.	.
.	GCA_028335125_contig_1	566871	567731	mat151_02440	mmseq.000837.22272.0193	persistent	DUF2807 domain-containing protein	.	.		.	24.1407	4.7314	0	0	.	.	.
.	GCA_028335125_contig_1	568006	568863	mat151_02445	mmseq.000837.22272.3160	persistent	DUF2807 domain-containing protein	.	.		.	26.0443	2.40373	0	0	.	.	.
.	GCA_028335125_contig_1	569370	569714	mat151_02450	mmseq.000837.22272.4566	persistent	DUF4878 domain-containing protein	.	.		.	23.3517	1.8314	0	0	.	.	.
.	GCA_028335125_contig_1	569695	570108	mat151_02455	mmseq.000837.22272.4565	persistent	Permuted papain-like amidase enzyme%2C YaeF/YiiX%2C C92 family	.	.		.	29.046	1.21307	0	0	.	.	.
.	GCA_028335125_contig_1	570296	570601	mat151_02460	mmseq.000837.22272.4565	persistent	Permuted papain-like amidase enzyme%2C YaeF/YiiX%2C C92 family	.	.		.	33.059	2.29508	0	0	.	.	.
.	GCA_028335125_contig_1	570637	571476	mat151_02465	mmseq.000837.22272.3719	persistent	XynC protein	frmB	.		.	30.0381	4.46007	0	0	.	.	.
.	GCA_028335125_contig_1	571638	574016	mat151_02470	mmseq.000837.22272.5608	shell	Putative ferric aerobactin receptor	.	.		.	28.3747	4.78007	0	0	.	.	.
.	GCA_028335125_contig_1	574601	575329	mat151_02475	mmseq.000837.22272.3532	persistent	carbonic anhydrase	.	.		.	31.5124	6.73489	0	0	.	.	.
.	GCA_028335125_contig_1	576229	578088	mat151_02480	mmseq.000837.22272.0357	persistent	2-oxoacid:acceptor oxidoreductase subunit alpha	porG	.		.	31.6719	11.7305	0	0	.	.	.
.	GCA_028335125_contig_1	578085	579122	mat151_02485	mmseq.000837.22272.4671	persistent	2-oxoacid:ferredoxin oxidoreductase subunit beta	porB	.		.	29.27	10.8881	0	0	.	.	.
.	GCA_028335125_contig_1	579350	580756	mat151_02490	mmseq.000837.22272.4893	persistent	SAM-dependent methyltransferase	ncl1	.		.	37.1622	8.77027	0	0	.	.	.
.	GCA_028335125_contig_1	580760	581473	mat151_02495	mmseq.000837.22272.1228	persistent	SAM-dependent methyltransferase	rsmI	.		.	38.1374	11.3745	0	0	.	.	.
.	GCA_028335125_contig_1	581511	582626	mat151_02500	mmseq.000837.22272.1029	persistent	LPXTG-motif protein cell wall anchor domain protein	.	.		.	46.0709	9.03408	0	0	.	.	.
.	GCA_028335125_contig_1	582786	583529	mat151_02505	mmseq.000837.22272.4163	persistent	polysaccharide biosynthesis protein-tyrosine phosphatase Php1	php1	.		.	45.9744	10.4549	0	0	.	.	.
.	GCA_028335125_contig_1	583539	586007	mat151_02510	mmseq.000837.22272.4321	persistent	polysaccharide biosynthesis tyrosine autokinase Ptk1	ptk1	.		.	69.1366	12.1759	0	0	.	.	.
.	GCA_028335125_contig_1	586032	586955	mat151_02515	mmseq.000837.22272.0014	persistent	BexD/CtrA/VexA family polysaccharide export protein	wza	.		.	113.508	37.1788	0	0	.	.	.
.	GCA_028335125_contig_1	587087	587965	mat151_02520	mmseq.000837.22272.1494	persistent	GLPGLI family protein; Porphyromonas gingivalis family TIGR01200; Protein of unknown function (Porph_ging)	.	.		.	230.211	109.337	0	0	.	.	.
.	GCA_028335125_contig_1	587969	590602	mat151_02525	mmseq.000837.22272.0440	persistent	TonB-dep-Rec domain-containing protein	cirA	.		.	434.727	371.148	1	1	.	.	.
.	GCA_028335125_contig_1	590714	591076	mat151_02530	mmseq.000837.22272.4379	shell	hypothetical protein	.	.		.	480.05	379.887	1	1	.	.	.
.	GCA_028335125_contig_1	591283	592302	mat151_02535	mmseq.000837.22272.5753	persistent	hemagglutinin	.	.		.	492.793	429.77	1	1	492.793	429.77	.
.	GCA_028335125_contig_1	592491	594470	mat151_02540	mmseq.000837.22272.2412	persistent	oligopeptide transporter%2C OPT family; Oligopeptide transporter OPT family	oPT	.		.	426.796	414.724	1	1	.	.	.
.	GCA_028335125_contig_1	594487	595704	mat151_02545	mmseq.000837.22272.3806	persistent	peptidase T	pepT	.		.	303.796	243.281	1	0	.	.	.
.	GCA_028335125_contig_1	595792	596541	mat151_02550	mmseq.000837.22272.4162	persistent	thiamine biosynthesis protein ThiF	thiF	.		.	175.431	106.891	0	0	.	.	.
.	GCA_028335125_contig_1	596597	597331	mat151_02555	mmseq.000837.22272.2724	persistent	type III pantothenate kinase	coaX	.		.	89.8883	42.8747	0	0	.	.	.
.	GCA_028335125_contig_1	597324	598628	mat151_02560	mmseq.000837.22272.2725	persistent	Long-subunit fatty acid transport protein	.	.		.	68.7538	17.7048	0	0	.	.	.
.	GCA_028335125_contig_1	598670	600022	mat151_02565	mmseq.000837.22272.3063	persistent	tetratricopeptide repeat protein; TPR domain protein	bepA	.		.	49.2071	5.34911	0	0	.	.	.
.	GCA_028335125_contig_1	600053	600757	mat151_02570	mmseq.000837.22272.2831	persistent	LPS export ABC transporter periplasmic protein LptC	lptC	.		.	36.554	0.984375	0	0	.	.	.
.	GCA_028335125_contig_1	600754	602007	mat151_02575	mmseq.000837.22272.2212	persistent	hemolysin	tlyC	.		.	33.0734	2.54749	0	0	.	.	.
.	GCA_028335125_contig_1	602114	604261	mat151_02580	mmseq.000837.22272.2780	persistent	peptidylprolyl isomerase	.	.		.	34.2138	3.07778	0	0	.	.	.
.	GCA_028335125_contig_1	604550	605824	mat151_02585	mmseq.000837.22272.4564	persistent	DUF4010 domain-containing protein	mgtC	.		.	37.3242	2.24254	0	0	.	.	.
.	GCA_028335125_contig_1	606451	607308	mat151_02590	mmseq.000837.22272.0977	shell	hypothetical protein	.	.		.	15.3256	2.27188	0	0	.	.	.
.	GCA_028335125_contig_1	607386	609767	mat151_02595	mmseq.000837.22272.5287	shell	hypothetical protein	.	.		.	14.8488	3.08568	0	0	.	.	.
.	GCA_028335125_contig_1	610069	611472	mat151_02600	mmseq.000837.22272.0553	persistent	MFS transporter	narK	.		.	31.1547	7.28011	0	0	.	.	.
.	GCA_028335125_contig_1	611510	612799	mat151_02605	mmseq.000837.22272.2521	persistent	dihydrofolate synthase	folC	.		.	26.2894	9.42126	0	0	.	.	.
.	GCA_028335125_contig_1	612796	614067	mat151_02610	mmseq.000837.22272.0263	persistent	adenylosuccinate synthase	purA	.		.	29.0094	10.5405	0	0	.	.	.
.	GCA_028335125_contig_1	614096	614698	mat151_02615	mmseq.000837.22272.3833	persistent	Fur family transcriptional regulator	fur	.		.	19.4551	9.49336	0	0	.	.	.
.	GCA_028335125_contig_1	614682	615554	mat151_02620	mmseq.000837.22272.3533	persistent	DUF3298 domain-containing protein	.	.		.	25.9484	7.09633	0	0	.	.	.
.	GCA_028335125_contig_1	615567	616577	mat151_02625	mmseq.000837.22272.4939	persistent	mannose-6-phosphate isomerase%2C class I	manA	.		.	31.2228	16.0218	0	0	.	.	.
.	GCA_028335125_contig_1	616600	616851	mat151_02630	mmseq.000837.22272.3683	persistent	hypothetical protein	.	.		.	23.2709	12.5817	0	0	.	.	.
.	GCA_028335125_contig_1	617541	618599	mat151_02635	mmseq.000837.22272.1269	persistent	SPOR domain-containing protein	.	.		.	28.6181	18.4357	0	0	.	.	.
.	GCA_028335125_contig_1	618574	619581	mat151_02640	mmseq.000837.22272.4657	persistent	tRNA epoxyqueuosine(34) reductase QueG	queG	.		.	27.864	14.9027	0	0	.	.	.
.	GCA_028335125_contig_1	619846	620112	mat151_02645	mmseq.000837.22272.4743	persistent	DUF4248 domain-containing protein	.	.		.	16.9812	6.51128	0	0	.	.	.
.	GCA_028335125_contig_1	620208	621242	mat151_02650	mmseq.000837.22272.4744	persistent	threonine aldolase	gLY1	.		.	30.2437	10.0803	0	0	.	.	.
.	GCA_028335125_contig_1	621282	622412	mat151_02655	mmseq.000837.22272.4062	persistent	radical SAM family heme chaperone HemW	hemW	.		.	34.4283	9.96283	0	0	.	.	.
.	GCA_028335125_contig_1	622409	623956	mat151_02660	mmseq.000837.22272.4808	persistent	Fibronectin type-III domain-containing protein	yddW	.		.	26.1383	16.2482	0	0	.	.	.
.	GCA_028335125_contig_1	623946	624791	mat151_02665	mmseq.000837.22272.4809	persistent	pantoate--beta-alanine ligase	panC	.		.	29.9337	15.8556	0	0	.	.	.
.	GCA_028335125_contig_1	624976	625710	mat151_02670	mmseq.000837.22272.3061	persistent	hypothetical protein	.	.		.	30.6431	5.15804	0	0	.	.	.
.	GCA_028335125_contig_1	625801	626514	mat151_02675	mmseq.000837.22272.0438	persistent	precorrin-2 C(20)-methyltransferase	cobF	.		.	28.5147	10.31	0	0	.	.	.
.	GCA_028335125_contig_1	626624	627814	mat151_02680	mmseq.000837.22272.1057	persistent	glycine C-acetyltransferase	kbl	.		.	30.7185	9.21176	0	0	.	.	.
.	GCA_028335125_contig_1	627890	628321	mat151_02685	mmseq.000837.22272.2415	persistent	DUF5606 domain-containing protein	.	.		.	29.1415	9.08817	0	0	.	.	.
.	GCA_028335125_contig_1	628428	629036	mat151_02690	mmseq.000837.22272.0437	persistent	dephospho-CoA kinase	coaE	.		.	21.6743	9.31743	0	0	.	.	.
.	GCA_028335125_contig_1	629043	630050	mat151_02695	mmseq.000837.22272.2088	persistent	YbbR-like domain-containing protein; YbbR-like protein	ybbR	.		.	25.6673	8.1708	0	0	.	.	.
.	GCA_028335125_contig_1	630178	630516	mat151_02700	mmseq.000837.22272.4241	persistent	preprotein translocase subunit YajC; Preprotein translocase YajC subunit	yajC	.		.	32.9852	6.98817	0	0	.	.	.
.	GCA_028335125_contig_1	630599	631366	mat151_02705	mmseq.000837.22272.3939	persistent	cysteine methyltransferase; Methylated-DNA--protein-cysteine methyltransferase	.	.		.	37.9439	8.94263	0	0	.	.	.
.	GCA_028335125_contig_1	631986	633038	mat151_02710	mmseq.000837.22272.0727	persistent	Holliday junction branch migration DNA helicase RuvB	ruvB	.		.	32.7424	16.4049	0	0	.	.	.
.	GCA_028335125_contig_1	633061	634566	mat151_02715	mmseq.000837.22272.2211	persistent	polysaccharide biosynthesis protein	rfbX	.		.	33.7435	10.5568	0	0	.	.	.
.	GCA_028335125_contig_1	634588	636006	mat151_02720	mmseq.000837.22272.1700	persistent	TIGR00341 family protein	aF0785	.		.	33.1587	3.55853	0	0	.	.	.
.	GCA_028335125_contig_1	636022	638160	mat151_02725	mmseq.000837.22272.0349	persistent	Dipeptidyl-peptidase 7	dpp7	.		.	36.5949	6.11459	0	0	.	.	.
.	GCA_028335125_contig_1	639355	640764	mat151_02730	mmseq.000837.22272.5766	persistent	secretion protein; T9SS C-terminal target domain-containing protein; T9SS type A sorting domain-containing protein	.	.		.	28.9141	2.93542	0	0	.	.	.
.	GCA_028335125_contig_1	641165	641851	mat151_02735	mmseq.000837.22272.1967	persistent	5'-methylthioadenosine/adenosylhomocysteine nucleosidase	mtnN	.		.	34.086	7.99854	0	0	.	.	.
.	GCA_028335125_contig_1	641870	642355	mat151_02740	mmseq.000837.22272.0861	persistent	S-ribosylhomocysteine lyase	luxS	.		.	26.6742	9.00412	0	0	.	.	.
.	GCA_028335125_contig_1	642683	642970	mat151_02745	mmseq.000837.22272.0629	shell	CtnDOT-TraJ domain-containing protein; Homologues of TraJ from Bacteroides conjugative transposon	.	.		.	27.8641	8.26829	0	0	.	.	.
.	GCA_028335125_contig_1	643105	644235	mat151_02750	mmseq.000837.22272.4859	persistent	tRNA guanosine(34) transglycosylase Tgt	tgt	.		.	38.0566	9.83097	0	0	.	.	.
.	GCA_028335125_contig_1	644252	645334	mat151_02755	mmseq.000837.22272.5514	persistent	Lipopolysaccharide export system permease LptF/LptG; LptF/LptG family permease; Membrane protein	lptF	.		.	34.2209	4.53235	0	0	.	.	.
.	GCA_028335125_contig_1	645367	645828	mat151_02760	mmseq.000837.22272.1270	persistent	SsrA-binding protein SmpB	smpB	.		.	33.3449	3.73753	0	0	.	.	.
.	GCA_028335125_contig_1	645868	648039	mat151_02765	mmseq.000837.22272.0667	persistent	S9 family peptidase	dAP2	.		.	39.5067	3.83372	0	0	.	.	.
.	GCA_028335125_contig_1	648143	648991	mat151_02770	mmseq.000837.22272.0239	persistent	lipoyl synthase	lipA	.		.	53.6108	4.59552	0	0	.	.	.
.	GCA_028335125_contig_1	649244	651454	mat151_02775	mmseq.000837.22272.2514	persistent	Arg-gingipain RgpB; Gingipain R2; Propeptide-C25 domain-containing protein	rgpB	.		.	170.343	36.486	0	0	.	.	.
.	GCA_028335125_contig_1	652035	652637	mat151_02780	mmseq.000837.22272.5073	persistent	HAD-IB family hydrolase	serB	.		.	377.945	223.842	1	0	377.945	223.842	.
.	GCA_028335125_contig_1	652627	653487	mat151_02785	mmseq.000837.22272.0324	persistent	decaprenyl-phosphate phosphoribosyltransferase	ubiA	.		.	219.96	78.6407	0	0	.	.	.
.	GCA_028335125_contig_1	653504	653959	mat151_02790	mmseq.000837.22272.2908	persistent	rRNA maturation RNase YbeY	ybeY	.		.	95.0242	23.9429	0	0	.	.	.
.	GCA_028335125_contig_1	653995	655227	mat151_02795	mmseq.000837.22272.5739	persistent	Gate domain-containing protein	spmA	.		.	59.7411	9.62419	0	0	.	.	.
.	GCA_028335125_contig_1	655247	655813	mat151_02800	mmseq.000837.22272.2896	persistent	guanylate kinase	gmk	.		.	41.7491	4.21201	0	0	.	.	.
.	GCA_028335125_contig_1	655846	656742	mat151_02805	mmseq.000837.22272.4660	persistent	TIGR00255 family protein; YicC family protein; YicC-like family%2C N-terminal region	yicC	.		.	33.1272	2.07478	0	0	.	.	.
.	GCA_028335125_contig_1	656834	660175	mat151_02810	mmseq.000837.22272.2513	persistent	Preprotein translocase subunit SecA; Protein translocase subunit SecA	secA	.		.	33.5513	1.9135	0	0	.	.	.
.	GCA_028335125_contig_1	660269	661864	mat151_02815	mmseq.000837.22272.4825	persistent	Alanine dehydrogenase; alkaline phosphatase family protein; Putative AP superfamily protein; Type I phosphodiesterase / nucleotide pyrophosphatase	.	.		.	24.1223	1.05643	0	0	.	.	.
.	GCA_028335125_contig_1	661843	663090	mat151_02820	mmseq.000837.22272.3868	persistent	DUF4105 domain-containing protein	.	.		.	24.3288	1.46913	0	0	.	.	.
.	GCA_028335125_contig_1	663121	666144	mat151_02825	mmseq.000837.22272.1114	persistent	PD-(D/E)XK nuclease family protein	addB	.		.	25.2481	1.47469	0	0	.	.	.
.	GCA_028335125_contig_1	666120	666845	mat151_02830	mmseq.000837.22272.2163	persistent	CPBP family intramembrane metalloprotease	ydiL	.		.	20.9007	1.72552	0	0	.	.	.
.	GCA_028335125_contig_1	667053	667139	mat151_02835		.		Ser_trna	.		.	28.7558	3.87209	0	0	.	.	.
.	GCA_028335125_contig_1	667524	669161	mat151_02840	mmseq.000837.22272.0859	persistent	chaperonin GroEL	groL	.		.	27.0305	5.29383	0	0	.	.	.
.	GCA_028335125_contig_1	669293	669562	mat151_02845	mmseq.000837.22272.3959	persistent	Co-chaperonin GroES	groES	.		.	17.881	6.84015	0	0	.	.	.
.	GCA_028335125_contig_1	669780	670688	mat151_02850	mmseq.000837.22272.0172	persistent	tRNA (adenosine(37)-N6)-dimethylallyltransferase MiaA	miaA	.		.	33.0727	5.32599	0	0	.	.	.
.	GCA_028335125_contig_1	670685	672181	mat151_02855	mmseq.000837.22272.2087	persistent	IMP dehydrogenase	cBS	.		.	31.0602	7.24933	0	0	.	.	.
.	GCA_028335125_contig_1	672836	674455	mat151_02860	mmseq.000837.22272.2375	persistent	CTP synthase	pyrG	.		.	28.5491	8.86411	0	0	.	.	.
.	GCA_028335125_contig_1	674583	676466	mat151_02865	mmseq.000837.22272.4242	persistent	membrane protein insertase YidC	yidC	.		.	29.8428	7.47477	0	0	.	.	.
.	GCA_028335125_contig_1	676557	678440	mat151_02870	mmseq.000837.22272.4352	persistent	amidophosphoribosyltransferase	purF	.		.	25.9235	4.48805	0	0	.	.	.
.	GCA_028335125_contig_1	678474	679547	mat151_02875	mmseq.000837.22272.2210	persistent	carbamoyl phosphate synthase small subunit	carA	.		.	27.561	4.5918	0	0	.	.	.
.	GCA_028335125_contig_1	679566	682793	mat151_02880	mmseq.000837.22272.3158	persistent	carbamoyl-phosphate synthase large subunit	carB	.		.	29.2557	6.53269	0	0	.	.	.
.	GCA_028335125_contig_1	682986	684929	mat151_02885	mmseq.000837.22272.1511	persistent	NAD(+) synthase	nadE	.		.	26.228	14.9279	0	0	.	.	.
.	GCA_028335125_contig_1	685039	685887	mat151_02890	mmseq.000837.22272.3536	persistent	vancomycin resistance protein	yoaR	.		.	28.1285	14.6769	0	0	.	.	.
.	GCA_028335125_contig_1	686256	686338	mat151_02895		.		Tyr_trna	.		.	25.1463	15.3171	0	0	.	.	.
.	GCA_028335125_contig_1	686372	686444	mat151_02900		.		Gly_trna	.		.	21.4306	11.9444	0	0	.	.	.
.	GCA_028335125_contig_1	686461	686545	mat151_02905		.		Leu_trna	.		.	23.3571	10.1548	0	0	.	.	.
.	GCA_028335125_contig_1	686594	686666	mat151_02910		.		Gly_trna	.		.	23.3889	17.4722	0	0	.	.	.
.	GCA_028335125_contig_1	687081	689564	mat151_02915	mmseq.000837.22272.4670	persistent	TonB-dependent receptor	fepA	.		.	31.9215	22.1172	0	0	.	.	.
.	GCA_028335125_contig_1	689744	690364	mat151_02920	mmseq.000837.22272.3537	persistent	Outer membrane protein	.	.		.	25.5548	13.2419	0	0	.	.	.
.	GCA_028335125_contig_1	690396	690611	mat151_02925	mmseq.000837.22272.4029	persistent	hypothetical protein	.	.		.	27.9721	6.51628	0	0	.	.	.
.	GCA_028335125_contig_1	690692	692152	mat151_02930	mmseq.000837.22272.5513	persistent	cytosol nonspecific dipeptidase	pepD	.		.	22.1301	7.43356	0	0	.	.	.
.	GCA_028335125_contig_1	693002	694390	mat151_02935	mmseq.000837.22272.1060	persistent	transporter	tolC	.		.	29.7313	5.00144	0	0	.	.	.
.	GCA_028335125_contig_1	694425	695486	mat151_02940	mmseq.000837.22272.0383	persistent	efflux transporter periplasmic adaptor subunit	acrA	.		.	31.1433	9.3148	0	0	.	.	.
.	GCA_028335125_contig_1	695483	698632	mat151_02945	mmseq.000837.22272.4136	persistent	multidrug transporter AcrB	acrB	.		.	30.5265	10.7358	0	0	.	.	.
.	GCA_028335125_contig_1	698617	698916	mat151_02950	mmseq.000837.22272.4619	persistent	hypothetical protein	.	.		.	30.087	12.4716	0	0	.	.	.
.	GCA_028335125_contig_1	699264	699461	mat151_02955	mmseq.000837.22272.2090	shell	integrase	.	.		RGP_defense	28.6701	5.96954	0	0	.	.	.
.	GCA_028335125_contig_1	699461	699859	mat151_02960		.		pseudogene	.		.	25.9045	6.96734	0	0	.	.	.
.	GCA_028335125_contig_1	699918	700154	mat151_02965	mmseq.000837.22272.1909	shell	Site-specific recombinase%2C phage integrase family; Tyrosine recombinase XerD; Tyr recombinase domain-containing protein	.	.		RGP_defense	31.4746	5.55508	0	0	.	.	.
.	GCA_028335125_contig_1	700248	700733	mat151_02970	mmseq.000837.22272.5074	cloud	hypothetical protein	.	.		RGP_defense	24.1938	8.41443	0	0	.	.	.
.	GCA_028335125_contig_1	700736	701002	mat151_02975	mmseq.000837.22272.5075	cloud	CRISPR associated protein Cas2	.	.	defense-manual	RGP_defense	18.3083	15.5526	0	0	.	.	.
.	GCA_028335125_contig_1	701047	701520	mat151_02980	mmseq.000837.22272.5737	shell	histidinol phosphate phosphatase; HU-HIG domain-containing protein; Putative histone-like DNA-binding protein	.	.		RGP_defense	42.3425	29.981	0	0	.	.	.
.	GCA_028335125_contig_1	701709	702023	mat151_02985	mmseq.000837.22272.5738	shell	hypothetical protein	.	.		RGP_defense	39.9904	22.1815	0	0	.	.	.
.	GCA_028335125_contig_1	702129	702329	mat151_02990	mmseq.000837.22272.1964	shell	hypothetical protein	.	.		RGP_defense	24.01	16.445	0	0	.	.	.
.	GCA_028335125_contig_1	702322	703503	mat151_02995	mmseq.000837.22272.2759	persistent	AAA family ATPase	.	.		RGP_defense	26.2075	21.7138	0	0	.	.	.
.	GCA_028335125_contig_1	703692	707273	mat151_03000	mmseq.000837.22272.2519	persistent	Pyruvate:ferredoxin (Flavodoxin) oxidoreductase; Pyruvate-flavodoxin oxidoreductase; TPP-enzyme-C domain-containing protein	nifJ	.		.	28.4792	50.4063	0	0	.	.	.
.	GCA_028335125_contig_1	708410	711232	mat151_03005	mmseq.000837.22272.5693	persistent	peptidase	.	.		.	31.2736	27.512	0	0	.	.	.
.	GCA_028335125_contig_1	711758	712276	mat151_03010	mmseq.000837.22272.5692	persistent	histidinol phosphate phosphatase	.	.		.	42.4788	53.9981	0	0	.	.	.
.	GCA_028335125_contig_1	713075	714247	mat151_03015	mmseq.000837.22272.5284	shell	MBL fold metallo-hydrolase	.	.		.	20.8703	23.6783	0	0	.	.	.
.	GCA_028335125_contig_1	714257	714931	mat151_03020	mmseq.000837.22272.2537	shell	hypothetical protein	.	.		.	26.9985	15.8813	0	0	.	.	.
.	GCA_028335125_contig_1	715463	716284	mat151_03025	mmseq.000837.22272.2417	persistent	purine nucleoside phosphorylase I%2C inosine and guanosine-specific	xapA	.		.	31.2948	10.3837	0	0	.	.	.
.	GCA_028335125_contig_1	716304	717578	mat151_03030	mmseq.000837.22272.0858	persistent	chlorohydrolase	ssnA	.		.	30.9937	18.113	0	0	.	.	.
.	GCA_028335125_contig_1	717653	719008	mat151_03035	mmseq.000837.22272.2086	persistent	dipeptidase	argE	.		.	29.1026	30.4568	0	0	.	.	.
.	GCA_028335125_contig_1	719225	720901	mat151_03040	mmseq.000837.22272.4621	persistent	putative transporter	ybjL	.		.	32.4093	20.0453	0	0	.	.	.
.	GCA_028335125_contig_1	721180	721374	mat151_03045	mmseq.000837.22272.4932	shell	hypothetical protein	.	.		RGP_defense	25.268	12.0155	0	0	.	.	.
.	GCA_028335125_contig_1	721450	722352	mat151_03050	mmseq.000837.22272.2106	shell	IS982 family IS195 transposase; IS982 family transposase; IS982-like element IS195 family transposase; ISPg3 transposase; Partial transposase in ISPg3; Tnp-DDE-dom domain-containing protein; transposase; Transposase family protein	.	.		RGP_defense	29.265	18.5011	0	0	.	.	.
.	GCA_028335125_contig_1	722590	722889	mat151_03055	mmseq.000837.22272.3361	shell	hypothetical protein	.	.		RGP_defense	20.9465	15.0702	0	0	.	.	.
.	GCA_028335125_contig_1	723133	723384	mat151_03060		.		pseudogene	.		.	18.7291	9.76096	0	0	.	.	.
.	GCA_028335125_contig_1	723591	723866	mat151_03065	mmseq.000837.22272.1386	shell	HB1%2C ASXL%2C restriction endonuclease HTH domain-containing protein; HTH HARE-type domain-containing protein	.	.	defense-manual	RGP_defense	14.7782	17.2982	0	0	.	.	.
.	GCA_028335125_contig_1	724200	724706	mat151_03070	mmseq.000837.22272.3608	shell	histidinol phosphate aminotransferase	.	.		RGP_defense	35.913	37.1383	0	0	.	.	.
.	GCA_028335125_contig_1	725242	725808	mat151_03075	mmseq.000837.22272.4848	persistent	Elongation factor P	efp	.		RGP_defense	32.5159	35.3233	0	0	.	.	.
.	GCA_028335125_contig_1	725940	727496	mat151_03080	mmseq.000837.22272.3325	persistent	LTD domain-containing protein	.	.		.	33.3683	20.0019	0	0	.	.	.
.	GCA_028335125_contig_1	727692	728705	mat151_03085	mmseq.000837.22272.5747	persistent	aspartate-semialdehyde dehydrogenase	asd	.		.	29.5637	23.766	0	0	.	.	.
.	GCA_028335125_contig_1	729387	730322	mat151_03090	mmseq.000837.22272.4134	persistent	16S rRNA (cytosine(1402)-N(4))-methyltransferase RsmH	rsmH	.		.	34.7037	17.8706	0	0	.	.	.
.	GCA_028335125_contig_1	730322	730795	mat151_03095	mmseq.000837.22272.3538	persistent	FtsL-like putative cell division protein	.	.		.	40.129	16.0169	0	0	.	.	.
.	GCA_028335125_contig_1	730805	733006	mat151_03100	mmseq.000837.22272.4656	persistent	penicillin-binding protein	ftsI	.		.	33.0518	22.9291	0	0	.	.	.
.	GCA_028335125_contig_1	733023	734486	mat151_03105	mmseq.000837.22272.1031	persistent	UDP-N-acetylmuramoyl-L-alanyl-D-glutamate--2%2C6-diaminopimelate ligase	murE	.		.	25.7949	15.8195	0	0	.	.	.
.	GCA_028335125_contig_1	734501	735760	mat151_03110	mmseq.000837.22272.5385	persistent	phospho-N-acetylmuramoyl-pentapeptide-transferase	mraY	.		.	27.9722	13.641	0	0	.	.	.
.	GCA_028335125_contig_1	735784	737136	mat151_03115	mmseq.000837.22272.5679	persistent	UDP-N-acetylmuramoyl-L-alanine--D-glutamate ligase	murD	.		.	25.9682	10.4519	0	0	.	.	.
.	GCA_028335125_contig_1	737148	738404	mat151_03120	mmseq.000837.22272.4883	persistent	cell division protein FtsW	ftsW	.		.	22.5844	13.2038	0	0	.	.	.
.	GCA_028335125_contig_1	738401	739540	mat151_03125	mmseq.000837.22272.2732	persistent	undecaprenyldiphospho-muramoylpentapeptide beta-N-acetylglucosaminyltransferase	murG	.		.	26.6716	15.245	0	0	.	.	.
.	GCA_028335125_contig_1	739540	740910	mat151_03130	mmseq.000837.22272.3402	persistent	UDP-N-acetylmuramate--L-alanine ligase	murC	.		.	26.3109	22.1584	0	0	.	.	.
.	GCA_028335125_contig_1	740904	741680	mat151_03135	mmseq.000837.22272.3775	persistent	cell division protein FtsQ	.	.		.	30.3698	38.2874	0	0	.	.	.
.	GCA_028335125_contig_1	741738	743168	mat151_03140	mmseq.000837.22272.2136	persistent	Cell division protein FtsA	ftsA	.		.	32.1483	72.1972	0	0	.	.	.
.	GCA_028335125_contig_1	743171	744544	mat151_03145	mmseq.000837.22272.0113	persistent	cell division protein FtsZ	ftsZ	.		.	35.9009	105.795	0	0	.	.	.
.	GCA_028335125_contig_1	744578	745027	mat151_03150	mmseq.000837.22272.3676	persistent	glutamyl-tRNA amidotransferase	yqeY	.		.	24.3474	83.3007	0	0	.	.	.
.	GCA_028335125_contig_1	745873	746505	mat151_03155	mmseq.000837.22272.4669	persistent	Membrane protein; Putative membrane protein YadS	yadS	.		.	26.7753	113.234	0	0	.	.	.
.	GCA_028335125_contig_1	746557	747378	mat151_03160	mmseq.000837.22272.3831	persistent	3-methyl-2-oxobutanoate hydroxymethyltransferase	panB	.		.	32.8258	168.111	0	0	.	.	.
.	GCA_028335125_contig_1	747448	748968	mat151_03165	mmseq.000837.22272.1963	persistent	glutamine-hydrolyzing GMP synthase	guaA	.		.	34.9796	180.059	0	0	.	.	.
.	GCA_028335125_contig_1	749685	749942	mat151_03170	mmseq.000837.22272.0986	persistent	type B 50S ribosomal protein L31	rpmE2	.		.	32.9222	127.895	0	0	.	.	.
.	GCA_028335125_contig_1	750159	751655	mat151_03175	mmseq.000837.22272.4931	persistent	deoxyribonuclease HsdR	degQ	.		.	37.7955	138.513	0	0	.	.	.
.	GCA_028335125_contig_1	751845	752708	mat151_03180	mmseq.000837.22272.1560	persistent	RNA polymerase subunit sigma; sigma-70 family RNA polymerase sigma factor	rpoD	.		.	38.8297	125.534	0	0	.	.	.
.	GCA_028335125_contig_1	752805	753158	mat151_03185	mmseq.000837.22272.2536	persistent	30S ribosomal protein S6	rpsF	.		.	34.3399	109.669	0	0	.	.	.
.	GCA_028335125_contig_1	753162	753434	mat151_03190	mmseq.000837.22272.4610	persistent	30S ribosomal protein S18	rpsR	.		.	32.5368	98.5809	0	0	.	.	.
.	GCA_028335125_contig_1	753459	753998	mat151_03195	mmseq.000837.22272.2284	persistent	50S ribosomal protein L9	rplI	.		.	43.9017	113.39	0	0	.	.	.
.	GCA_028335125_contig_1	754274	756229	mat151_03200	mmseq.000837.22272.4274	persistent	LptF/LptG family permease; Permease; Permease%2C YjgP/YjgQ family; Putative permease; YjgP/YjgQ family permease	lptF	.		.	39.801	151.218	0	0	.	.	.
.	GCA_028335125_contig_1	756229	757449	mat151_03205	mmseq.000837.22272.2419	persistent	bifunctional 3%2C4-dihydroxy-2-butanone-4-phosphate synthase/GTP cyclohydrolase II	ribBA	.		.	40.1164	248.586	0	0	.	.	.
.	GCA_028335125_contig_1	758297	759337	mat151_03210	mmseq.000837.22272.2085	persistent	FadL family T9SS component outer membrane protein PorQ; Por secretion system protein porQ; type IX secretion system protein PorQ	porQ	.		.	47.5788	142.385	0	0	.	.	.
.	GCA_028335125_contig_1	759367	760062	mat151_03215	mmseq.000837.22272.2084	persistent	(d)CMP kinase	cmk	.		.	54.7194	146.271	0	0	.	.	.
.	GCA_028335125_contig_1	760059	760928	mat151_03220	mmseq.000837.22272.2209	persistent	4-hydroxy-3-methylbut-2-enyl diphosphate reductase	ispH	.		.	42.3038	207.392	0	0	.	.	.
.	GCA_028335125_contig_1	760912	761955	mat151_03225	mmseq.000837.22272.0436	persistent	endonuclease	.	.		.	51.5964	222.446	0	0	.	.	.
.	GCA_028335125_contig_1	762217	762711	mat151_03230	mmseq.000837.22272.2846	persistent	hypothetical protein	.	.		.	35.581	155.237	0	0	.	.	.
.	GCA_028335125_contig_1	763268	764353	mat151_03235	mmseq.000837.22272.2484	shell	DUF772 domain-containing protein; IS5 family ISPg8 transposase; IS5 family transposase; IS5-like element ISPg8 family transposase; ISPg1%2C transposase%2C internal deletion; ISPg1 transposase; Partial transposase in ISPg1; transposase; Transposase%2C IS1182 family; Transposase%2C IS4 family	tnp-IS5	.		.	50.2765	50.3051	0	0	.	.	.
.	GCA_028335125_contig_1	765172	766107	mat151_03240	mmseq.000837.22272.4449	persistent	Lipoprotein%2C putative; Putative lipoprotein	.	.		.	32.5754	42.6289	0	0	.	.	.
.	GCA_028335125_contig_1	766104	768794	mat151_03245	mmseq.000837.22272.1621	shell	Peptidase-C25 domain-containing protein	.	.		.	32.2309	38.4617	0	0	.	.	.
.	GCA_028335125_contig_1	768857	769552	mat151_03250	mmseq.000837.22272.4522	persistent	hypothetical protein	.	.		.	34.9353	34.2806	0	0	.	.	.
.	GCA_028335125_contig_1	769560	770489	mat151_03255	mmseq.000837.22272.3347	persistent	Lipoprotein; Putative lipoprotein; T9SS C-terminal target domain-containing protein; T9SS type A sorting domain-containing protein	.	.		.	29.5823	63.8794	0	0	.	.	.
.	GCA_028335125_contig_1	770551	772494	mat151_03260	mmseq.000837.22272.3042	persistent	translational GTPase TypA	typA	.		.	36.596	89.7118	0	0	.	.	.
.	GCA_028335125_contig_1	772597	773628	mat151_03265	mmseq.000837.22272.5076	persistent	thioredoxin	.	.		.	21.4142	56.7236	0	0	.	.	.
.	GCA_028335125_contig_1	773800	774018	mat151_03270	mmseq.000837.22272.2309	shell	hypothetical protein	.	.		.	25.8716	46.5183	0	0	.	.	.
.	GCA_028335125_contig_1	774032	774598	mat151_03275	mmseq.000837.22272.3188	persistent	alkyl hydroperoxide reductase subunit C	ahpC	.		.	25.5088	53.2774	0	0	.	.	.
.	GCA_028335125_contig_1	774764	776311	mat151_03280	mmseq.000837.22272.0652	persistent	alkyl hydroperoxide reductase subunit F	ahpF	.		.	34.1286	69.797	0	0	.	.	.
.	GCA_028335125_contig_1	776518	779055	mat151_03285	mmseq.000837.22272.5554	persistent	Lon protease	lon	.		.	33.8313	28.6685	0	0	.	.	.
.	GCA_028335125_contig_1	779052	779600	mat151_03290	mmseq.000837.22272.2733	persistent	hypothetical protein	.	.		.	31.6825	17.7774	0	0	.	.	.
.	GCA_028335125_contig_1	779597	780889	mat151_03295	mmseq.000837.22272.4399	persistent	DoxX family membrane protein; DoxX family protein; Putative membrane protein	.	.		.	33.9458	12.1827	0	0	.	.	.
.	GCA_028335125_contig_1	780921	781676	mat151_03300	mmseq.000837.22272.0110	persistent	triose-phosphate isomerase	tpiA	.		.	39.5007	10.4702	0	0	.	.	.
.	GCA_028335125_contig_1	781738	782244	mat151_03305	mmseq.000837.22272.3774	persistent	SPOR domain-containing protein	.	.		.	51.4802	15.7036	0	0	.	.	.
.	GCA_028335125_contig_1	782248	782829	mat151_03310	mmseq.000837.22272.4594	persistent	GTP cyclohydrolase I FolE	folE	.		.	44.2943	17.7194	0	0	.	.	.
.	GCA_028335125_contig_1	783944	784237	mat151_03315	mmseq.000837.22272.1018	persistent	RNA-binding protein	rRM	.		.	60.1229	33.7167	0	0	.	.	.
.	GCA_028335125_contig_1	784486	785223	mat151_03320	mmseq.000837.22272.1019	persistent	LPS export ABC transporter ATP-binding protein	lptB	.		.	43.0122	40.9742	0	0	.	.	.
.	GCA_028335125_contig_1	785300	786166	mat151_03325	mmseq.000837.22272.3936	persistent	NAD kinase	nadK	.		.	45.3972	43.9654	0	0	.	.	.
.	GCA_028335125_contig_1	786244	786960	mat151_03330	mmseq.000837.22272.2344	persistent	pyridoxine 5'-phosphate synthase	pdxJ	.		.	27.7263	34.8268	0	0	.	.	.
.	GCA_028335125_contig_1	786998	787732	mat151_03335	mmseq.000837.22272.2345	persistent	biopolymer transporter ExbB	tolQ	.		.	31.936	18.9128	0	0	.	.	.
.	GCA_028335125_contig_1	787729	788148	mat151_03340	mmseq.000837.22272.2510	persistent	biopolymer transporter ExbD	exbD	.		.	34.1909	17.2697	0	0	.	.	.
.	GCA_028335125_contig_1	788153	788980	mat151_03345	mmseq.000837.22272.3326	persistent	Energry transducer TonB; Energy transducer TonB; TonB family C-terminal domain protein; TonB family protein	.	.		.	35.9129	21.7304	0	0	.	.	.
.	GCA_028335125_contig_1	788995	789540	mat151_03350	mmseq.000837.22272.3546	persistent	DJ-1 family protein	yajL	.		.	37.0312	9.28073	0	0	.	.	.
.	GCA_028335125_contig_1	789640	790512	mat151_03355	mmseq.000837.22272.2991	persistent	50S ribosomal protein L11 methyltransferase	prmA	.		.	25.9427	11.1583	0	0	.	.	.
.	GCA_028335125_contig_1	790509	791873	mat151_03360	mmseq.000837.22272.4273	persistent	MATE family efflux transporter	norM	.		.	29.3732	7.53153	0	0	.	.	.
.	GCA_028335125_contig_1	791866	792906	mat151_03365	mmseq.000837.22272.2421	persistent	thiamine-phosphate kinase	thiL	.		.	35.4875	11.9365	0	0	.	.	.
.	GCA_028335125_contig_1	792912	793985	mat151_03370	mmseq.000837.22272.2083	persistent	tetraacyldisaccharide 4'-kinase	lpxK	.		.	31.1007	12.2432	0	0	.	.	.
.	GCA_028335125_contig_1	794015	795802	mat151_03375	mmseq.000837.22272.0857	persistent	signal peptide peptidase SppA	sppA	.		.	33.9284	11.4863	0	0	.	.	.
.	GCA_028335125_contig_1	795908	796114	mat151_03380	mmseq.000837.22272.2422	shell	hypothetical protein	.	.		.	13.534	3.85922	0	0	.	.	.
.	GCA_028335125_contig_1	796898	799018	mat151_03385	mmseq.000837.22272.4700	persistent	energy transducer TonB	.	.		.	31.3316	5.47453	0	0	.	.	.
.	GCA_028335125_contig_1	799032	800222	mat151_03390	mmseq.000837.22272.2599	persistent	Adenosylcobinamide amidohydrolase	cbiZ	.		.	29.3672	4.99412	0	0	.	.	.
.	GCA_028335125_contig_1	800219	801220	mat151_03395	mmseq.000837.22272.2142	persistent	ABC transporter ATP-binding protein	fepC	.		.	34.2238	5.52248	0	0	.	.	.
.	GCA_028335125_contig_1	801228	802262	mat151_03400	mmseq.000837.22272.0010	persistent	iron ABC transporter	fepD	.		.	35.2689	11.1093	0	0	.	.	.
.	GCA_028335125_contig_1	802259	803554	mat151_03405	mmseq.000837.22272.3156	persistent	iron ABC transporter substrate-binding protein	fepB	.		.	30.173	5.13514	0	0	.	.	.
.	GCA_028335125_contig_1	804016	804600	mat151_03410	mmseq.000837.22272.3348	persistent	DUF3109 domain-containing protein; PF11307 family protein	.	.		.	30.4572	4.01199	0	0	.	.	.
.	GCA_028335125_contig_1	804668	805570	mat151_03415	mmseq.000837.22272.2106	shell	IS982 family IS195 transposase; IS982 family transposase; IS982-like element IS195 family transposase; ISPg3 transposase; Partial transposase in ISPg3; Tnp-DDE-dom domain-containing protein; transposase; Transposase family protein	.	.		.	29.429	20.5299	0	0	.	.	.
.	GCA_028335125_contig_1	805802	806185	mat151_03420	mmseq.000837.22272.5741	persistent	DUF3276 domain-containing protein; PUR family DNA/RNA-binding protein	.	.		.	28.7572	1.57963	0	0	.	.	.
.	GCA_028335125_contig_1	806292	806843	mat151_03425	mmseq.000837.22272.4790	persistent	phosphohydrolase	rnaY	.		.	32.5445	0.994555	0	0	.	.	.
.	GCA_028335125_contig_1	806870	806953	mat151_03430		.		Leu_trna	.		.	43.253	1.85542	0	0	.	.	.
.	GCA_028335125_contig_1	807120	807422	mat151_03435	mmseq.000837.22272.4201	persistent	stress responsive protein	.	.		.	29.3113	2.79801	0	0	.	.	.
.	GCA_028335125_contig_1	807434	808675	mat151_03440	mmseq.000837.22272.4923	persistent	protein-serine phosphatase SerB	serB	.		.	33.3191	3.99758	0	0	.	.	.
.	GCA_028335125_contig_1	808734	809906	mat151_03445	mmseq.000837.22272.5579	persistent	secretion protein	.	.		.	30.6314	8.65614	0	0	.	.	.
.	GCA_028335125_contig_1	810166	810318	mat151_03450	mmseq.000837.22272.3189	persistent	50S ribosomal protein L34	rpmH	.		.	37.5461	14.5461	0	0	.	.	.
.	GCA_028335125_contig_1	810380	810979	mat151_03455	mmseq.000837.22272.0653	persistent	dTTP/UTP pyrophosphatase	maf	.		.	34.6561	17.0668	0	0	.	.	.
.	GCA_028335125_contig_1	811019	811540	mat151_03460	mmseq.000837.22272.2734	persistent	3-deoxy-D-manno-octulosonate 8-phosphate phosphatase	kdsC	.		.	32.4107	33.8023	0	0	.	.	.
.	GCA_028335125_contig_1	811557	812369	mat151_03465	mmseq.000837.22272.0109	persistent	DUF2520 domain-containing protein; NAD-dependent glycerol-3-phosphate dehydrogenase [NAD(P)+ ]; NADP oxidoreductase coenzyme F420-dependent	.	.		.	35.7549	36.5419	0	0	.	.	.
.	GCA_028335125_contig_1	812362	812916	mat151_03470	mmseq.000837.22272.4400	persistent	NAD(P)H nitroreductase	nfnB	.		.	48.796	48.5903	0	0	.	.	.
.	GCA_028335125_contig_1	813569	815056	mat151_03475	mmseq.000837.22272.4569	persistent	Glycosyl hydrolase family 109 protein; Glycosyl hydrolase family 109 protein 1	mviM	.		.	49.5763	64.5387	0	0	.	.	.
.	GCA_028335125_contig_1	815070	818441	mat151_03480	mmseq.000837.22272.1020	persistent	beta-galactosidase; Beta-galactosidase family protein	lacZ	.		.	36.7947	25.1991	0	0	.	.	.
.	GCA_028335125_contig_1	818524	819612	mat151_03485	mmseq.000837.22272.5483	persistent	aminoglycoside phosphotransferase; Mucin-desulfating sulfatase	.	.		.	32.966	7.52206	0	0	.	.	.
.	GCA_028335125_contig_1	819643	819960	mat151_03490	mmseq.000837.22272.1021	shell	hypothetical protein	.	.		.	19.205	9.35331	0	0	.	.	.
.	GCA_028335125_contig_1	819968	822244	mat151_03495	mmseq.000837.22272.5077	shell	hypothetical protein	.	.		.	13.8743	5.34578	0	0	.	.	.
.	GCA_028335125_contig_1	822699	824972	mat151_03500	mmseq.000837.22272.4214	persistent	TonB-dependent receptor	fepA	.		.	23.1716	8.23889	0	0	.	.	.
.	GCA_028335125_contig_1	825001	825882	mat151_03505	mmseq.000837.22272.2941	persistent	heme-binding protein	cbiK	.		.	26.2894	6.55732	0	0	.	.	.
.	GCA_028335125_contig_1	826000	827139	mat151_03510	mmseq.000837.22272.2346	persistent	iron ABC transporter substrate-binding protein	fepB	.		.	34.6883	6.68657	0	0	.	.	.
.	GCA_028335125_contig_1	827136	828206	mat151_03515	mmseq.000837.22272.4151	persistent	iron ABC transporter	fepD	.		.	21.9645	20.3299	0	0	.	.	.
.	GCA_028335125_contig_1	828250	829008	mat151_03520	mmseq.000837.22272.0341	persistent	ABC transporter ATP-binding protein	fepC	.		.	26.0686	13.0106	0	0	.	.	.
.	GCA_028335125_contig_1	829406	829999	mat151_03525	mmseq.000837.22272.3548	persistent	indolepyruvate oxidoreductase subunit beta	porG	.		.	28.8145	6.62901	0	0	.	.	.
.	GCA_028335125_contig_1	830026	831633	mat151_03530	mmseq.000837.22272.5362	persistent	indolepyruvate ferredoxin oxidoreductase	iorA	.		.	25.537	5.93217	0	0	.	.	.
.	GCA_028335125_contig_1	831711	832472	mat151_03535	mmseq.000837.22272.2992	persistent	NAD(P)-dependent oxidoreductase	ydfG	.		.	29.9934	9.86465	0	0	.	.	.
.	GCA_028335125_contig_1	832900	834093	mat151_03540	mmseq.000837.22272.2600	persistent	saccharopine dehydrogenase	lys9	.		.	30.5172	12.9078	0	0	.	.	.
.	GCA_028335125_contig_1	834126	834638	mat151_03545	mmseq.000837.22272.1820	persistent	pyrazinamidase	pncA	.		.	36.5352	16.3848	0	0	.	.	.
.	GCA_028335125_contig_1	834841	836175	mat151_03550	mmseq.000837.22272.5340	persistent	TolC family protein	tolC	.		.	29.0277	24.6222	0	0	.	.	.
.	GCA_028335125_contig_1	836215	837468	mat151_03555	mmseq.000837.22272.0435	persistent	efflux transporter periplasmic adaptor subunit	acrA	.		.	36.4557	23.9505	0	0	.	.	.
.	GCA_028335125_contig_1	837911	840262	mat151_03560	mmseq.000837.22272.0011	shell	ABC transporter permease	.	.		.	30.3564	15.1735	0	0	.	.	.
.	GCA_028335125_contig_1	840301	842667	mat151_03565	mmseq.000837.22272.3155	shell	ABC transporter permease	lolE	.		.	30.9725	12.3423	0	0	.	.	.
.	GCA_028335125_contig_1	842694	845069	mat151_03570	mmseq.000837.22272.3154	persistent	ABC transporter permease	salY	.		.	37.9962	17.3347	0	0	.	.	.
.	GCA_028335125_contig_1	845161	845820	mat151_03575	mmseq.000837.22272.4521	persistent	phosphonate ABC transporter ATP-binding protein	lolD	.		.	31.2337	18.5402	0	0	.	.	.
.	GCA_028335125_contig_1	846126	847679	mat151_03580	mmseq.000837.22272.2247	persistent	diguanylate cyclase	.	.		.	29.783	7.0586	0	0	.	.	.
.	GCA_028335125_contig_1	848164	849519	mat151_03585	mmseq.000837.22272.2208	persistent	succinate-semialdehyde dehydrogenase	adhE	.		.	28.5402	2.92399	0	0	.	.	.
.	GCA_028335125_contig_1	849715	850830	mat151_03590	mmseq.000837.22272.0853	persistent	4-hydroxybutyrate dehydrogenase	eutG	.		.	24.3892	1.71211	0	0	.	.	.
.	GCA_028335125_contig_1	850881	852176	mat151_03595	mmseq.000837.22272.4924	persistent	4-hydroxybutyrate CoA-transferase	aCH1	.		.	21.8355	2.25714	0	0	.	.	.
.	GCA_028335125_contig_1	852182	852466	mat151_03600	mmseq.000837.22272.3190	persistent	NifU-like domain-containing protein	nifU	.		.	31.2394	1	0	0	.	.	.
.	GCA_028335125_contig_1	852539	853999	mat151_03605	mmseq.000837.22272.2426	persistent	4-hydroxybutyryl-CoA dehydratase	yoaI	.		.	32.613	0.781507	0	0	.	.	.
.	GCA_028335125_contig_1	854650	855552	mat151_03610	mmseq.000837.22272.2106	shell	IS982 family IS195 transposase; IS982 family transposase; IS982-like element IS195 family transposase; ISPg3 transposase; Partial transposase in ISPg3; Tnp-DDE-dom domain-containing protein; transposase; Transposase family protein	.	.		.	30.0421	15.0144	0	0	.	.	.
.	GCA_028335125_contig_1	855776	856918	mat151_03615	mmseq.000837.22272.5557	persistent	Outer membrane protein 40	ompA	.		.	22.9378	2.55954	0	0	.	.	.
.	GCA_028335125_contig_1	856965	858140	mat151_03620	mmseq.000837.22272.2331	persistent	Membrane protein; Outer membrane protein 41	ompA	.		.	28.9506	2.21702	0	0	.	.	.
.	GCA_028335125_contig_1	858446	859417	mat151_03625	mmseq.000837.22272.1730	persistent	DUF5106 domain-containing protein	.	.		.	18.4387	3.94954	0	0	.	.	.
.	GCA_028335125_contig_1	859461	862031	mat151_03630	mmseq.000837.22272.0108	persistent	DUF3417 domain-containing protein	glgP	.		.	27.1409	4.21051	0	0	.	.	.
.	GCA_028335125_contig_1	862156	862608	mat151_03635	mmseq.000837.22272.5341	shell	hypothetical protein	.	.		.	23.5265	5.37611	0	0	.	.	.
.	GCA_028335125_contig_1	862634	863170	mat151_03640	mmseq.000837.22272.1022	persistent	bifunctional adenosylcobinamide kinase/adenosylcobinamide-phosphate guanylyltransferase	cobU	.		.	31.9702	2.16045	0	0	.	.	.
.	GCA_028335125_contig_1	863223	864260	mat151_03645	mmseq.000837.22272.4617	persistent	nicotinate-nucleotide--dimethylbenzimidazole phosphoribosyltransferase	cobT	.		.	37.1803	5.11765	0	0	.	.	.
.	GCA_028335125_contig_1	864267	865049	mat151_03650	mmseq.000837.22272.3823	persistent	adenosylcobinamide-GDP ribazoletransferase	cobS	.		.	23.9514	2.24808	0	0	.	.	.
.	GCA_028335125_contig_1	865051	865590	mat151_03655	mmseq.000837.22272.5651	persistent	alpha-ribazole phosphatase	cobC	.		.	23.2764	3.60482	0	0	.	.	.
.	GCA_028335125_contig_1	865550	866476	mat151_03660	mmseq.000837.22272.2524	persistent	glutamate racemase	murI	.		.	23.7894	3.87041	0	0	.	.	.
.	GCA_028335125_contig_1	866494	866925	mat151_03665	mmseq.000837.22272.4817	persistent	META domain-containing protein	.	.		.	27.6032	3.71926	0	0	.	.	.
.	GCA_028335125_contig_1	867162	869708	mat151_03670	mmseq.000837.22272.4746	persistent	TonB-dependent receptor	fepA	.		.	31.7596	2.67989	0	0	.	.	.
.	GCA_028335125_contig_1	869705	869827	mat151_03675	mmseq.000837.22272.5681	persistent	hypothetical protein	.	.		.	25.6967	4.32787	0	0	.	.	.
.	GCA_028335125_contig_1	869874	870704	mat151_03680	mmseq.000837.22272.2081	persistent	peptidylprolyl isomerase	fkpA	.		.	28.0337	2.62892	0	0	.	.	.
.	GCA_028335125_contig_1	870732	871505	mat151_03685	mmseq.000837.22272.3343	persistent	peptidylprolyl isomerase	fkpA	.		.	33.9431	3.32342	0	0	.	.	.
.	GCA_028335125_contig_1	871523	872110	mat151_03690	mmseq.000837.22272.3549	persistent	peptidylprolyl isomerase	fkpA	.		.	32.092	3.0477	0	0	.	.	.
.	GCA_028335125_contig_1	873118	875310	mat151_03695	mmseq.000837.22272.5307	shell	Subtilisin-like serine protease	.	.		.	34.4713	5.83303	0	0	.	.	.
.	GCA_028335125_contig_1	875436	875783	mat151_03700	mmseq.000837.22272.2207	persistent	diguanylate cyclase	.	.		.	34.0432	15.1729	0	0	.	.	.
.	GCA_028335125_contig_1	875805	876401	mat151_03705	mmseq.000837.22272.0434	persistent	aminodeoxychorismate/anthranilate synthase component II	pabA	.		.	34.156	20.1275	0	0	.	.	.
.	GCA_028335125_contig_1	876578	877324	mat151_03710	mmseq.000837.22272.3153	persistent	PF03932 family protein CutC	cutC	.		.	30.3794	12.7051	0	0	.	.	.
.	GCA_028335125_contig_1	877329	878249	mat151_03715	mmseq.000837.22272.2252	persistent	magnesium transporter CorA	corA	.		.	31.3946	11.8522	0	0	.	.	.
.	GCA_028335125_contig_1	878644	880353	mat151_03720	mmseq.000837.22272.2942	shell	Lipoprotein%2C putative; PepSY-like domain-containing protein; PF11396 family protein	.	.		.	29.8596	4.4213	0	0	.	.	.
.	GCA_028335125_contig_1	880395	880832	mat151_03725	mmseq.000837.22272.2332	shell	PepSY-like domain-containing protein	.	.		.	35.1167	4.76888	0	0	.	.	.
.	GCA_028335125_contig_1	880955	882238	mat151_03730	mmseq.000837.22272.2289	shell	HAMP domain-containing histidine kinase; sensor histidine kinase	baeS	.		.	40.085	10.4684	0	0	.	.	.
.	GCA_028335125_contig_1	882235	882924	mat151_03735	mmseq.000837.22272.4052	persistent	DNA-binding response regulator; OmpR/PhoB-type domain-containing protein	ompR	.		.	54.7242	18.9927	0	0	.	.	.
.	GCA_028335125_contig_1	883156	883764	mat151_03740	mmseq.000837.22272.3043	persistent	NlpC/P60 family protein	nlpC	.		.	85.7697	51.5411	0	0	.	.	.
.	GCA_028335125_contig_1	884000	884152	mat151_03745	mmseq.000837.22272.0852	persistent	hypothetical protein	.	.		.	69.8421	107.546	0	0	.	.	.
.	GCA_028335125_contig_1	884453	886486	mat151_03750	mmseq.000837.22272.4350	persistent	Dipeptidyl-peptidase 5	dpp5	.		.	44.0999	34.8883	0	0	.	.	.
.	GCA_028335125_contig_1	886571	887197	mat151_03755	mmseq.000837.22272.4349	persistent	HAD family phosphatase	yigB	.		.	44.901	9.24281	0	0	.	.	.
.	GCA_028335125_contig_1	887262	887651	mat151_03760	mmseq.000837.22272.0107	persistent	PEGA domain-containing protein	.	.		.	47.8663	6.5527	0	0	.	.	.
.	GCA_028335125_contig_1	887886	889046	mat151_03765	mmseq.000837.22272.3044	persistent	acyltransferase	plsC	.		.	52.8172	11.3491	0	0	.	.	.
.	GCA_028335125_contig_1	889071	890066	mat151_03770	mmseq.000837.22272.2963	persistent	D-alanine--D-alanine ligase	ddl	.		.	58.8804	16.0935	0	0	.	.	.
.	GCA_028335125_contig_1	890130	891251	mat151_03775	mmseq.000837.22272.2427	persistent	Pseudouridine synthase RluA%2C 23S rRNA- or tRNA-specific	rluA	.		.	73.6423	33.8136	0	0	.	.	.
.	GCA_028335125_contig_1	891265	891921	mat151_03780	mmseq.000837.22272.5558	persistent	penicillin-binding protein	pASTA	.		.	76.4085	38.9512	0	0	.	.	.
.	GCA_028335125_contig_1	892007	892336	mat151_03785	mmseq.000837.22272.5780	shell	DUF1661 domain-containing protein	.	.		.	73.8237	45.6657	0	0	.	.	.
.	GCA_028335125_contig_1	892471	893073	mat151_03790	mmseq.000837.22272.4590	persistent	riboflavin synthase	ribE	.		.	218.804	280.973	0	1	.	.	.
.	GCA_028335125_contig_1	893070	893621	mat151_03795	mmseq.000837.22272.4591	persistent	nitroreductase	nfnB	.		.	298.693	523.428	1	1	.	.	.
.	GCA_028335125_contig_1	893680	894894	mat151_03800	mmseq.000837.22272.4875	persistent	cysteine desulfurase CsdA	sufS%2CcsdA	.		.	467.839	951.134	1	1	.	.	.
.	GCA_028335125_contig_1	894905	895510	mat151_03805	mmseq.000837.22272.1038	persistent	ribonuclease HII	rnhB	.		.	525.683	1094.26	1	1	.	.	.
.	GCA_028335125_contig_1	895536	895763	mat151_03810	mmseq.000837.22272.3674	persistent	hypothetical protein	.	.		.	601.062	1218.9	1	1	.	.	.
.	GCA_028335125_contig_1	895760	896212	mat151_03815	mmseq.000837.22272.4197	persistent	tRNA-specific adenosine deaminase	tadA	.		.	656.819	1494.17	1	1	.	.	.
.	GCA_028335125_contig_1	896247	897161	mat151_03820	mmseq.000837.22272.3822	persistent	ribonuclease Z	rnz	.		.	791.557	1549.46	1	1	.	.	.
.	GCA_028335125_contig_1	897136	897705	mat151_03825	mmseq.000837.22272.5781	persistent	NlpC/P60 family protein	nlpC	.		.	1064.15	2014.26	1	1	1064.15	2014.26	NlpC cluster [core][rank 9, 7]
.	GCA_028335125_contig_1	898574	899338	mat151_03830	mmseq.000837.22272.0322	persistent	RNA methyltransferase	spoU	.		.	534.397	1177.93	1	1	.	.	.
.	GCA_028335125_contig_1	899423	899821	mat151_03835	mmseq.000837.22272.2349	persistent	lactoylglutathione lyase	gloA	.		.	393.633	774.394	1	1	.	.	.
.	GCA_028335125_contig_1	899977	901314	mat151_03840	mmseq.000837.22272.2615	persistent	histidine kinase	ntrY	.		.	286.391	437.671	1	1	.	.	.
.	GCA_028335125_contig_1	901340	902734	mat151_03845	mmseq.000837.22272.0432	persistent	Response regulator receiver domain protein; sigma-54-dependent Fis family transcriptional regulator	atoC	.		.	200.834	204.976	0	0	.	.	.
.	GCA_028335125_contig_1	902865	902954	mat151_03850	mmseq.000837.22272.3331	shell	hypothetical protein	.	.		.	88.7303	31.5506	0	0	.	.	.
.	GCA_028335125_contig_1	903252	903325	mat151_03855		.		Arg_trna	.		.	61.5069	21.0274	0	0	.	.	.
.	GCA_028335125_contig_1	903386	904195	mat151_03860	mmseq.000837.22272.0431	persistent	glycosyl transferase	wcaA	.		.	60.8208	15.5637	0	0	.	.	.
.	GCA_028335125_contig_1	904284	905018	mat151_03865	mmseq.000837.22272.2206	persistent	PorT protein	.	.		.	48.6989	9.91144	0	0	.	.	.
.	GCA_028335125_contig_1	905157	905807	mat151_03870	mmseq.000837.22272.1818	persistent	uracil phosphoribosyltransferase	upp	.		.	47.1123	17.3785	0	0	.	.	.
.	GCA_028335125_contig_1	905791	907698	mat151_03875	mmseq.000837.22272.4064	persistent	collagenase	rlhA	.		.	46.129	16.8311	0	0	.	.	.
.	GCA_028335125_contig_1	908434	910800	mat151_03880	mmseq.000837.22272.3152	persistent	type I DNA topoisomerase	topA	.		.	36.6513	10.2409	0	0	.	.	.
.	GCA_028335125_contig_1	910804	911562	mat151_03885	mmseq.000837.22272.2250	persistent	tRNA pseudouridine(38-40) synthase TruA	truA	.		.	29.6781	16.3786	0	0	.	.	.
.	GCA_028335125_contig_1	911762	913114	mat151_03890	mmseq.000837.22272.2687	persistent	DUF2130 domain-containing protein; PF09903 family protein	.	.		.	39.5141	8.81509	0	0	.	.	.
.	GCA_028335125_contig_1	913164	913811	mat151_03895	mmseq.000837.22272.3550	persistent	Putative membrane protein	.	.		.	36.5719	8.11901	0	0	.	.	.
.	GCA_028335125_contig_1	913908	916034	mat151_03900	mmseq.000837.22272.4246	persistent	dipeptidyl carboxypeptidase II	dcp	.		.	26.6209	8.04186	0	0	.	.	.
.	GCA_028335125_contig_1	916073	918211	mat151_03905	mmseq.000837.22272.4348	persistent	tetratricopeptide repeat protein	pilF	.		.	30.6057	14.746	0	0	.	.	.
.	GCA_028335125_contig_1	918912	920288	mat151_03910	mmseq.000837.22272.3191	persistent	trigger factor	tig	.		.	34.0312	8.5109	0	0	.	.	.
.	GCA_028335125_contig_1	920843	921928	mat151_03915	mmseq.000837.22272.2484	shell	DUF772 domain-containing protein; IS5 family ISPg8 transposase; IS5 family transposase; IS5-like element ISPg8 family transposase; ISPg1%2C transposase%2C internal deletion; ISPg1 transposase; Partial transposase in ISPg1; transposase; Transposase%2C IS1182 family; Transposase%2C IS4 family	tnp-IS5	.		.	59.1742	51.153	0	0	.	.	.
.	GCA_028335125_contig_1	922281	924512	mat151_03920	mmseq.000837.22272.2385	persistent	Polyribonucleotide nucleotidyltransferase	pnp	.		.	38.6719	19.6342	0	0	.	.	.
.	GCA_028335125_contig_1	924664	927357	mat151_03925	mmseq.000837.22272.2686	persistent	4-alpha-glucanotransferase	malQ	.		.	36.5485	12.251	0	0	.	.	.
.	GCA_028335125_contig_1	927382	928512	mat151_03930	mmseq.000837.22272.4495	persistent	DUF2891 domain-containing protein; PF11199 family protein	.	.		.	32.6363	12.1434	0	0	.	.	.
.	GCA_028335125_contig_1	928662	930803	mat151_03935	mmseq.000837.22272.1091	persistent	Fibronectin; Fibronectin type III; Fibronectin type III domain protein; T9SS C-terminal target domain-containing protein	.	.		.	32.9967	5.56049	0	0	.	.	.
.	GCA_028335125_contig_1	931839	932978	mat151_03940	mmseq.000837.22272.1729	persistent	DUF5700 domain-containing protein	.	.		.	26.0202	4.04214	0	0	.	.	.
.	GCA_028335125_contig_1	933247	933321	mat151_03945		.		Pro_trna	.		.	32	2.51351	0	0	.	.	.
.	GCA_028335125_contig_1	933469	935190	mat151_03950	mmseq.000837.22272.2428	persistent	acyl-CoA dehydrogenase	caiA	.		.	41.4951	2.43637	0	0	.	.	.
.	GCA_028335125_contig_1	935202	936221	mat151_03955	mmseq.000837.22272.1914	persistent	electron transfer flavoprotein subunit alpha	fixB	.		.	32.1668	3.1472	0	0	.	.	.
.	GCA_028335125_contig_1	936230	937096	mat151_03960	mmseq.000837.22272.1004	persistent	electron transfer flavoprotein subunit beta	fixA	.		.	35.8718	2.05543	0	0	.	.	.
.	GCA_028335125_contig_1	937187	937906	mat151_03965	mmseq.000837.22272.2672	persistent	tRNA (adenosine(37)-N6)-threonylcarbamoyltransferase complex dimerization subunit type 1 TsaB	tsaB	.		.	30.0278	3.68707	0	0	.	.	.
.	GCA_028335125_contig_1	938137	938610	mat151_03970	mmseq.000837.22272.4708	persistent	biopolymer transporter ExbD	exbD	.		.	22.4884	1.68922	0	0	.	.	.
.	GCA_028335125_contig_1	938626	939240	mat151_03975	mmseq.000837.22272.3773	persistent	biopolymer transporter ExbD	.	.		.	29.9886	1.70358	0	0	.	.	.
.	GCA_028335125_contig_1	939276	939746	mat151_03980	mmseq.000837.22272.0048	persistent	hypothetical protein	.	.		.	23.1596	1.98085	0	0	.	.	.
.	GCA_028335125_contig_1	939755	940567	mat151_03985	mmseq.000837.22272.4952	persistent	Biopolymer transport protein ExbB; flagellar motor protein MotA	tolQ	.		.	23.4458	4.4298	0	0	.	.	.
.	GCA_028335125_contig_1	940635	940722	mat151_03990		.		Ser_trna	.		.	25.2069	0	0	0	.	.	.
.	GCA_028335125_contig_1	940915	941718	mat151_03995	mmseq.000837.22272.0342	persistent	hydrolase TatD	tatD	.		.	28.2329	3.15193	0	0	.	.	.
.	GCA_028335125_contig_1	941789	942766	mat151_04000	mmseq.000837.22272.4793	persistent	isoprenyl synthetase	ispA	.		.	34.8117	3.51894	0	0	.	.	.
.	GCA_028335125_contig_1	942937	943629	mat151_04005	mmseq.000837.22272.0086	persistent	energy transducer TonB	tonB	.		.	32.6951	6.52168	0	0	.	.	.
.	GCA_028335125_contig_1	943762	944004	mat151_04010	mmseq.000837.22272.5675	shell	secretion protein	.	.		.	32.5826	5.27273	0	0	.	.	.
.	GCA_028335125_contig_1	944080	946698	mat151_04015	mmseq.000837.22272.2283	persistent	carboxypeptidase-like regulatory domain-containing protein; Cna protein B-type domain protein; Collagen-binding protein; DUF5686 domain-containing protein	.	.		.	32.8961	10.9584	0	0	.	.	.
.	GCA_028335125_contig_1	946739	947455	mat151_04020	mmseq.000837.22272.4496	persistent	B3-4 domain-containing protein	.	.		.	34.1341	14.4958	0	0	.	.	.
.	GCA_028335125_contig_1	947436	948620	mat151_04025	mmseq.000837.22272.1167	persistent	GTPase ObgE	obgE	.		.	30.6655	20.2627	0	0	.	.	.
.	GCA_028335125_contig_1	948630	949214	mat151_04030	mmseq.000837.22272.1817	persistent	adenylate kinase	adk	.		.	27.2021	12.649	0	0	.	.	.
.	GCA_028335125_contig_1	949215	949751	mat151_04035	mmseq.000837.22272.3373	persistent	hypoxanthine phosphoribosyltransferase	hptA	.		.	30.4086	7.95522	0	0	.	.	.
.	GCA_028335125_contig_1	949923	950294	mat151_04040	mmseq.000837.22272.0343	shell	hypothetical protein	.	.		.	29.6873	8.22372	0	0	.	.	.
.	GCA_028335125_contig_1	950345	952342	mat151_04045	mmseq.000837.22272.3551	persistent	Fructose-1%2C6-bisphosphatase class 3	fbp	.		.	33.6325	4.25839	0	0	.	.	.
.	GCA_028335125_contig_1	952498	954852	mat151_04050	mmseq.000837.22272.3839	persistent	Monofunctional biosynthetic peptidoglycan transglycosylase; penicillin-binding protein	mrcB	.		.	31.7035	4.17884	0	0	.	.	.
.	GCA_028335125_contig_1	954900	955610	mat151_04055	mmseq.000837.22272.1622	persistent	Inhibitor of apoptosis-promoting Bax1	ybhL	.		.	30.3803	4.82113	0	0	.	.	.
.	GCA_028335125_contig_1	955710	958487	mat151_04060	mmseq.000837.22272.2557	persistent	leucine--tRNA ligase	leuS	.		.	41.0407	11.5355	0	0	.	.	.
.	GCA_028335125_contig_1	959679	959751	mat151_04065		.		Gly_trna	.		.	32.5	13.6111	0	0	.	.	.
.	GCA_028335125_contig_1	959817	961376	mat151_04070	mmseq.000837.22272.2383	persistent	FAD-binding protein	.	.		.	39.5446	17.8775	0	0	.	.	.
.	GCA_028335125_contig_1	961361	962812	mat151_04075	mmseq.000837.22272.2558	persistent	tRNA nucleotidyltransferase	pcnB	.		.	38.1247	9.22536	0	0	.	.	.
.	GCA_028335125_contig_1	963518	964867	mat151_04080	mmseq.000837.22272.2559	persistent	dihydrolipoyl dehydrogenase	lpdA	.		.	43.0912	10.7798	0	0	.	.	.
.	GCA_028335125_contig_1	964872	965663	mat151_04085	mmseq.000837.22272.3311	persistent	glucosamine-6-phosphate deaminase	nagB	.		.	38.311	5.1732	0	0	.	.	.
.	GCA_028335125_contig_1	965701	966912	mat151_04090	mmseq.000837.22272.2430	persistent	Flavorubredoxin	norV	.		.	33.4319	8.73988	0	0	.	.	.
.	GCA_028335125_contig_1	966943	967794	mat151_04095	mmseq.000837.22272.0654	persistent	prolipoprotein diacylglyceryl transferase	lgt	.		.	41.2773	12.1586	0	0	.	.	.
.	GCA_028335125_contig_1	967831	968736	mat151_04100	mmseq.000837.22272.2039	persistent	diaminopimelate dehydrogenase	aspD	.		.	48.1989	19.0464	0	0	.	.	.
.	GCA_028335125_contig_1	968774	969772	mat151_04105	mmseq.000837.22272.5719	persistent	transcription antitermination factor NusB	nusB	.		.	50.1924	19.6663	0	0	.	.	.
.	GCA_028335125_contig_1	969842	970042	mat151_04110	mmseq.000837.22272.2132	shell	hypothetical protein	.	.		.	62.14	35.25	0	0	.	.	.
.	GCA_028335125_contig_1	970461	977960	mat151_04115	mmseq.000837.22272.3931	persistent	cell surface protein SprA	sprA	.		.	39.088	5.87998	0	0	.	.	.
.	GCA_028335125_contig_1	978000	978608	mat151_04120	mmseq.000837.22272.4876	persistent	Holliday junction branch migration protein RuvA	ruvA	.		.	46.7072	3.81414	0	0	.	.	.
.	GCA_028335125_contig_1	979045	979224	mat151_04125	mmseq.000837.22272.5009	shell	DDE-Tnp-1 domain-containing protein; Partial transposase in ISPg1; transposase; Transposase family protein	.	.		RGP_defense	59.8939	23.0615	0	0	.	.	.
.	GCA_028335125_contig_1	979560	980060	mat151_04130	mmseq.000837.22272.2842	shell	DUF772 domain-containing protein; transposase	.	.		RGP_defense	78.968	32.038	0	0	.	.	.
.	GCA_028335125_contig_1	980148	980897	mat151_04135	mmseq.000837.22272.2484	shell	DUF772 domain-containing protein; IS5 family ISPg8 transposase; IS5 family transposase; IS5-like element ISPg8 family transposase; ISPg1%2C transposase%2C internal deletion; ISPg1 transposase; Partial transposase in ISPg1; transposase; Transposase%2C IS1182 family; Transposase%2C IS4 family	.	.		RGP_defense	127.138	90.1923	0	0	.	.	.
.	GCA_028335125_contig_1	981303	981650	mat151_04140	mmseq.000837.22272.5243	shell	hypothetical protein	.	.		RGP_defense	45.7723	1.83285	0	0	.	.	.
.	GCA_028335125_contig_1	981785	982180	mat151_04145	mmseq.000837.22272.2528	shell	DUF1896 domain-containing protein; PF08989 domain protein	.	.		RGP_defense	54.919	3.83291	0	0	.	.	.
.	GCA_028335125_contig_1	982324	983481	mat151_04150	mmseq.000837.22272.0273	shell	DDE-Tnp-1 domain-containing protein; DUF4372 domain-containing protein; IS4 family ISPg4 transposase; IS4 family transposase; IS4-like element IS1598 family transposase; transposase	.	.		RGP_defense	41.2956	13.7494	0	0	.	.	.
.	GCA_028335125_contig_1	983560	983661	mat151_04155	mmseq.000837.22272.0916	cloud	hypothetical protein	.	.		RGP_defense	36.1881	4.27723	0	0	.	.	.
.	GCA_028335125_contig_1	983695	984918	mat151_04160	mmseq.000837.22272.0418	shell	Core-binding (CB) domain-containing protein; Integrase; Phage integrase family protein; phage integrase SAM-like domain and Arm DNA-binding domain-containing protein; phage integrase SAM-like domain-containing protein; Phage-int-SAM-5 domain-containing protein; recombinase; site-specific integrase; Site-specific recombinase%2C phage integrase family; tyrosine-type recombinase/integrase; Tyr recom…	.	.		RGP_defense	43.4424	2.50041	0	0	.	.	.
.	GCA_028335125_contig_1	985879	986220	mat151_04165	mmseq.000837.22272.0699	shell	XRE family transcriptional regulator	rodZ	.		RGP_defense	34.6891	4.41935	0	0	.	.	.
.	GCA_028335125_contig_1	986223	986612	mat151_04170	mmseq.000837.22272.4482	shell	DNA-binding protein	.	.		RGP_defense	37.5347	1.9383	0	0	.	.	.
.	GCA_028335125_contig_1	986609	988657	mat151_04175	mmseq.000837.22272.1062	shell	AAA family ATPase; DNA primase; topoisomerase; Toprim domain protein	.	.		RGP_defense	38.0898	4.75391	0	0	.	.	.
.	GCA_028335125_contig_1	988654	988848	mat151_04180	mmseq.000837.22272.0429	shell	DNA-binding protein	.	.		RGP_defense	40.3402	3.34021	0	0	.	.	.
.	GCA_028335125_contig_1	988920	989525	mat151_04185	mmseq.000837.22272.3151	shell	DUF6088 domain-containing protein; type IV toxin-antitoxin system AbiEi family antitoxin domain-containing protein	.	.	defense-padloc	RGP_defense	51.3802	8.52562	0	0	.	.	.
.	GCA_028335125_contig_1	989522	990532	mat151_04190	mmseq.000837.22272.0508	shell	Nucleotidyl transferase%2C PF08843 family	.	.	defense-padloc	RGP_defense	63.4832	22.3386	0	0	.	.	.
.	GCA_028335125_contig_1	990698	992941	mat151_04195	mmseq.000837.22272.1404	shell	helicase; helicase C-terminal domain-containing protein	.	.		RGP_defense	240.972	356.901	0	1	.	.	.
.	GCA_028335125_contig_1	993065	993529	mat151_04200	mmseq.000837.22272.3009	shell	hypothetical protein	.	.		RGP_defense	533.207	1045.5	1	1	.	.	.
.	GCA_028335125_contig_1	993516	994430	mat151_04205	mmseq.000837.22272.3008	shell	hypothetical protein	.	.		RGP_defense	813.382	3036.9	1	1	.	.	.
.	GCA_028335125_contig_1	994531	995001	mat151_04210	mmseq.000837.22272.1429	shell	DNA-binding protein%2C histone-like family; histidinol phosphate phosphatase	.	.		RGP_defense	1084.09	4932.17	1	1	.	.	.
.	GCA_028335125_contig_1	995546	995758	mat151_04215	mmseq.000837.22272.1739	cloud	hypothetical protein	.	.		RGP_defense	1523.64	5569	1	1	1523.64	5569	cluster w/ TopB [flexible] [rank 7, 4]
.	GCA_028335125_contig_1	995749	997842	mat151_04220	mmseq.000837.22272.2960	shell	DNA topoisomerase; DNA topoisomerase III; Omega-protein	topB	.		RGP_defense	1083.98	3845.5	1	1	.	.	.
.	GCA_028335125_contig_1	997931	999340	mat151_04225	mmseq.000837.22272.0394	shell	DUF3945 domain-containing protein; DUF4099 domain-containing protein; PF13101 family protein	.	.		RGP_defense	632.875	1427.48	1	1	.	.	.
.	GCA_028335125_contig_1	999606	999998	mat151_04230	mmseq.000837.22272.3763	shell	type VI secretion system needle protein Hcp	.	.		RGP_defense	191.145	121.885	0	0	.	.	.
.	GCA_028335125_contig_1	1000102	1000563	mat151_04235	mmseq.000837.22272.3764	shell	hypothetical protein	.	.		RGP_defense	113.716	38.6139	0	0	.	.	.
.	GCA_028335125_contig_1	1000579	1001973	mat151_04240	mmseq.000837.22272.3765	shell	DUF5458 domain-containing protein	.	.		RGP_defense	108.461	24.1291	0	0	.	.	.
.	GCA_028335125_contig_1	1002026	1003897	mat151_04245	mmseq.000837.22272.3766	shell	Phage-base-V domain-containing protein; putative protein conserved in bacteria	.	.		RGP_defense	73.108	11.2261	0	0	.	.	.
.	GCA_028335125_contig_1	1003914	1004765	mat151_04250	mmseq.000837.22272.2867	cloud	hypothetical protein	.	.		RGP_defense	55.624	6.69095	0	0	.	.	.
.	GCA_028335125_contig_1	1004762	1006138	mat151_04255	mmseq.000837.22272.5078	cloud	DUF4280 domain-containing protein	.	.		RGP_defense	36.7762	10.5785	0	0	.	.	.
.	GCA_028335125_contig_1	1006140	1006607	mat151_04260	mmseq.000837.22272.5079	cloud	Imm30 domain-containing protein	.	.		RGP_defense	34.7923	7.94433	0	0	.	.	.
.	GCA_028335125_contig_1	1006748	1007644	mat151_04265	mmseq.000837.22272.5080	cloud	hypothetical protein	.	.		RGP_defense	36.4353	7.01562	0	0	.	.	.
.	GCA_028335125_contig_1	1007657	1008553	mat151_04270	mmseq.000837.22272.5081	cloud	hypothetical protein	.	.		RGP_defense	26.3248	7.55804	0	0	.	.	.
.	GCA_028335125_contig_1	1008878	1009999	mat151_04275	mmseq.000837.22272.5082	cloud	DUF4280 domain-containing protein; HNH endonuclease	.	.		RGP_defense	37.0874	16.339	0	0	.	.	.
.	GCA_028335125_contig_1	1010156	1010611	mat151_04280	mmseq.000837.22272.5083	cloud	SMI1-KNR4 domain-containing protein	.	.		RGP_defense	14.9934	17.622	0	0	.	.	.
.	GCA_028335125_contig_1	1010878	1013133	mat151_04285	mmseq.000837.22272.3902	shell	DUF6531 domain-containing protein; Endonuclea-NS-2 domain-containing protein; Putative deoxyribonuclease RhsC; RHS domain-containing protein; RHS family protein; RHS protein; RHS repeat-associated core domain-containing protein; RHS repeat protein	.	.		RGP_defense	33.4537	25.4466	0	0	.	.	.
.	GCA_028335125_contig_1	1013146	1013487	mat151_04290	mmseq.000837.22272.0948	cloud	hypothetical protein	.	.		RGP_defense	17.8915	17.0147	0	0	.	.	.
.	GCA_028335125_contig_1	1013723	1014025	mat151_04295	mmseq.000837.22272.3902	shell	DUF6531 domain-containing protein; Endonuclea-NS-2 domain-containing protein; Putative deoxyribonuclease RhsC; RHS domain-containing protein; RHS family protein; RHS protein; RHS repeat-associated core domain-containing protein; RHS repeat protein	.	.		RGP_defense	30.4669	17.6026	0	0	.	.	.
.	GCA_028335125_contig_1	1014043	1014393	mat151_04300	mmseq.000837.22272.5084	cloud	FKBP12 protein 1	.	.		RGP_defense	20.9514	15.9686	0	0	.	.	.
.	GCA_028335125_contig_1	1014398	1014952	mat151_04305	mmseq.000837.22272.5085	cloud	hypothetical protein	.	.		RGP_defense	21.1913	14.3935	0	0	.	.	.
.	GCA_028335125_contig_1	1015181	1015468	mat151_04310	mmseq.000837.22272.5086	shell	hypothetical protein	.	.		RGP_defense	30.7805	25.1707	0	0	.	.	.
.	GCA_028335125_contig_1	1015571	1018066	mat151_04315	mmseq.000837.22272.0947	shell	type VI secretion system ATPase ClpV	.	.		RGP_defense	33.3122	12.517	0	0	.	.	.
.	GCA_028335125_contig_1	1018070	1018495	mat151_04320	mmseq.000837.22272.0946	shell	type VI secretion system needle protein Hcp	.	.		RGP_defense	30.6235	8.89882	0	0	.	.	.
.	GCA_028335125_contig_1	1018514	1018924	mat151_04325	mmseq.000837.22272.3770	shell	Hemolysin coregulated protein Hcp (TssD); type VI secretion system needle protein Hcp	.	.		RGP_defense	25.2707	6.59512	0	0	.	.	.
.	GCA_028335125_contig_1	1018933	1020126	mat151_04330	mmseq.000837.22272.0945	shell	hypothetical protein	.	.		RGP_defense	24.3873	5.95557	0	0	.	.	.
.	GCA_028335125_contig_1	1020071	1020520	mat151_04335	mmseq.000837.22272.0944	shell	hypothetical protein	.	.		RGP_defense	22.6904	9.902	0	0	.	.	.
.	GCA_028335125_contig_1	1020992	1021432	mat151_04340	mmseq.000837.22272.0943	shell	type VI secretion system baseplate protein TssE	.	.		RGP_defense	29.3182	2.81591	0	0	.	.	.
.	GCA_028335125_contig_1	1021450	1023291	mat151_04345	mmseq.000837.22272.0942	shell	type VI secretion system baseplate subunit TssF	.	.		RGP_defense	25.9348	3.48289	0	0	.	.	.
.	GCA_028335125_contig_1	1023300	1024163	mat151_04350	mmseq.000837.22272.2929	shell	TssN family type VI secretion system protein	.	.		RGP_defense	21.1854	2.92932	0	0	.	.	.
.	GCA_028335125_contig_1	1024176	1025309	mat151_04355	mmseq.000837.22272.2928	shell	type VI secretion system baseplate subunit TssK	.	.		RGP_defense	23.5313	3.57546	0	0	.	.	.
.	GCA_028335125_contig_1	1025329	1026288	mat151_04360	mmseq.000837.22272.3028	shell	type VI secretion system baseplate subunit TssG	.	.		RGP_defense	17.4442	3.57039	0	0	.	.	.
.	GCA_028335125_contig_1	1026302	1026808	mat151_04365	mmseq.000837.22272.3027	shell	hypothetical protein	.	.		RGP_defense	20.6779	2.51186	0	0	.	.	.
.	GCA_028335125_contig_1	1026837	1027322	mat151_04370	mmseq.000837.22272.3026	shell	type VI secretion system transmembrane protein TssO; type VI secretion system TssO	.	.		RGP_defense	27.7031	5.14021	0	0	.	.	.
.	GCA_028335125_contig_1	1027319	1028209	mat151_04375	mmseq.000837.22272.3025	shell	PKD domain-containing protein	.	.		RGP_defense	25.1236	1.58876	0	0	.	.	.
.	GCA_028335125_contig_1	1028215	1030665	mat151_04380	mmseq.000837.22272.3024	shell	Lipoprotein	.	.		RGP_defense	25.3135	5.70082	0	0	.	.	.
.	GCA_028335125_contig_1	1031033	1032118	mat151_04385	mmseq.000837.22272.2484	shell	DUF772 domain-containing protein; IS5 family ISPg8 transposase; IS5 family transposase; IS5-like element ISPg8 family transposase; ISPg1%2C transposase%2C internal deletion; ISPg1 transposase; Partial transposase in ISPg1; transposase; Transposase%2C IS1182 family; Transposase%2C IS4 family	tnp-IS5	.		RGP_defense	61.9696	49.6922	0	0	.	.	.
.	GCA_028335125_contig_1	1032255	1034264	mat151_04390	mmseq.000837.22272.3105	shell	conjugal transfer protein TraG; Mobilization protein; TraG-D-C domain-containing protein; TraM recognition site of TraD and TraG; YWFCY domain-containing protein; YWFCY protein	virD4	.		RGP_defense	43.6197	23.1259	0	0	.	.	.
.	GCA_028335125_contig_1	1034266	1035546	mat151_04395	mmseq.000837.22272.2529	shell	relaxase; Relaxase/mobilization nuclease domain protein	.	.		RGP_defense	18.5211	25.9953	0	0	.	.	.
.	GCA_028335125_contig_1	1035531	1035932	mat151_04400	mmseq.000837.22272.1634	shell	hypothetical protein	.	.		RGP_defense	1.40648	19.2968	0	0	.	.	.
.	GCA_028335125_contig_1	1036563	1037372	mat151_04405	mmseq.000837.22272.0535	shell	ParA family protein	parA	.		RGP_defense	26.4042	26.8739	0	0	.	.	.
.	GCA_028335125_contig_1	1037359	1037745	mat151_04410	mmseq.000837.22272.4038	shell	conjugal transfer protein TraC; Conjugative transposon protein TraC	.	.		RGP_defense	0	18.7176	0	0	.	.	.
.	GCA_028335125_contig_1	1037750	1038454	mat151_04415	mmseq.000837.22272.3080	shell	hypothetical protein	.	.		RGP_defense	5.71733	17.0881	0	0	.	.	.
.	GCA_028335125_contig_1	1038661	1038945	mat151_04420	mmseq.000837.22272.3523	shell	conjugal transfer protein; Conjugative transposon protein TraE; Conjugative transposon protein TraE family protein	.	.		RGP_defense	27.5	34.2183	0	0	.	.	.
.	GCA_028335125_contig_1	1038949	1039284	mat151_04425	mmseq.000837.22272.2530	shell	conjugal transfer protein TraF	.	.		RGP_defense	43.8149	41.6657	0	0	.	.	.
.	GCA_028335125_contig_1	1039281	1041806	mat151_04430	mmseq.000837.22272.1030	shell	conjugal transfer protein TraG; Conjugate transposon protein; Conjugative transposon protein TraG; DUF3875 domain-containing protein; P-loop-TraG domain-containing protein; TraG family conjugative transposon ATPase	traG	.		RGP_defense	19.3679	25.7521	0	0	.	.	.
.	GCA_028335125_contig_1	1041833	1042462	mat151_04435	mmseq.000837.22272.5535	shell	DUF4141 domain-containing protein	.	.		RGP_defense	39.159	28.0429	0	0	.	.	.
.	GCA_028335125_contig_1	1042494	1043621	mat151_04440	mmseq.000837.22272.2066	shell	conjugative transposon protein TraJ	traJ	.		RGP_defense	43.0488	32.1464	0	0	.	.	.
.	GCA_028335125_contig_1	1043633	1044256	mat151_04445	mmseq.000837.22272.2964	shell	conjugative transposon protein TraK	traK	.		RGP_defense	36.1717	31.4286	0	0	.	.	.
.	GCA_028335125_contig_1	1044253	1044540	mat151_04450	mmseq.000837.22272.3554	shell	hypothetical protein	.	.		RGP_defense	31.2648	26.0314	0	0	.	.	.
.	GCA_028335125_contig_1	1044530	1045891	mat151_04455	mmseq.000837.22272.0305	shell	conjugative transposon protein TraM; Conjugative transposon TraM protein	traM	.		RGP_defense	41.0147	26.1117	0	0	.	.	.
.	GCA_028335125_contig_1	1045914	1046939	mat151_04460	mmseq.000837.22272.5620	shell	conjugative transposon protein TraN; Conjugative transposon TraN protein	traN	.		RGP_defense	39.5873	33.9278	0	0	.	.	.
.	GCA_028335125_contig_1	1046939	1047511	mat151_04465	mmseq.000837.22272.4072	shell	conjugal transfer protein TraO; Conjugative transposon protein TraO	.	.		RGP_defense	43.7902	21.6748	0	0	.	.	.
.	GCA_028335125_contig_1	1047524	1048147	mat151_04470	mmseq.000837.22272.5653	shell	conjugal transfer protein; TraQ conjugal transfer family protein	.	.		RGP_defense	37.8042	16.6982	0	0	.	.	.
.	GCA_028335125_contig_1	1048182	1048565	mat151_04480	mmseq.000837.22272.3360	shell	PH domain-containing protein; PH domain protein	.	.		RGP_defense	40.5796	17.5039	0	0	.	.	.
.	GCA_028335125_contig_1	1048743	1049258	mat151_04485	mmseq.000837.22272.1635	shell	hypothetical protein	.	.		RGP_defense	35.5612	19.9553	0	0	.	.	.
.	GCA_028335125_contig_1	1049299	1049850	mat151_04490	mmseq.000837.22272.2970	shell	class I SAM-dependent methyltransferase; SAM-dependent methyltransferase	ubiE	.		RGP_defense	45.5572	20.3684	0	0	.	.	.
.	GCA_028335125_contig_1	1049928	1050500	mat151_04495	mmseq.000837.22272.3100	persistent	Phospholipid methyltransferase	sTE14	.		RGP_defense	39.5979	13.9213	0	0	.	.	.
.	GCA_028335125_contig_1	1050497	1051141	mat151_04500	mmseq.000837.22272.3744	persistent	DUF6796 domain-containing protein; Putative membrane protein	.	.		RGP_defense	42.9534	10.7888	0	0	.	.	.
.	GCA_028335125_contig_1	1051380	1051598	mat151_04505	mmseq.000837.22272.0939	shell	hypothetical protein	.	.		RGP_defense	44.7798	10.4587	0	0	.	.	.
.	GCA_028335125_contig_1	1051603	1051857	mat151_04510	mmseq.000837.22272.1431	shell	hypothetical protein	.	.		RGP_defense	42.4724	9.28346	0	0	.	.	.
.	GCA_028335125_contig_1	1051882	1053153	mat151_04515	mmseq.000837.22272.0954	shell	PcfJ domain-containing protein; PcfJ-like protein	.	.		RGP_defense	40.4744	7.3989	0	0	.	.	.
.	GCA_028335125_contig_1	1053165	1053593	mat151_04520	mmseq.000837.22272.0940	shell	PcfK-like protein	.	.		RGP_defense	48.4673	4.31542	0	0	.	.	.
.	GCA_028335125_contig_1	1053600	1053902	mat151_04525	mmseq.000837.22272.0084	shell	hypothetical protein	.	.		RGP_defense	41.8808	7.68543	0	0	.	.	.
.	GCA_028335125_contig_1	1053915	1054196	mat151_04530	mmseq.000837.22272.5283	shell	hypothetical protein	.	.		RGP_defense	44.274	4.16014	0	0	.	.	.
.	GCA_028335125_contig_1	1054219	1054446	mat151_04535	mmseq.000837.22272.2035	shell	hypothetical protein	.	.		RGP_defense	34.8678	3.38767	0	0	.	.	.
.	GCA_028335125_contig_1	1054459	1054980	mat151_04540	mmseq.000837.22272.2859	shell	hypothetical protein	.	.		RGP_defense	36.2418	4.26679	0	0	.	.	.
.	GCA_028335125_contig_1	1054987	1055346	mat151_04545	mmseq.000837.22272.1131	shell	hypothetical protein	.	.		RGP_defense	33.3092	4.02785	0	0	.	.	.
.	GCA_028335125_contig_1	1055704	1056162	mat151_04550	mmseq.000837.22272.4220	shell	DUF1896 domain-containing protein	.	.		RGP_defense	45.8144	2.95197	0	0	.	.	.
.	GCA_028335125_contig_1	1056189	1056722	mat151_04555	mmseq.000837.22272.1488	shell	DNA-binding protein	.	.		RGP_defense	41.2345	2.50844	0	0	.	.	.
.	GCA_028335125_contig_1	1056758	1057990	mat151_04560	mmseq.000837.22272.4069	shell	Integrase; recombinase; site-specific integrase; Site-specific recombinase%2C phage integrase family	.	.		RGP_defense	43.7427	3.99107	0	0	.	.	.
.	GCA_028335125_contig_1	1058301	1058374	mat151_04565		.		Asp_trna	.		.	38.863	2.91781	0	0	.	.	.
.	GCA_028335125_contig_1	1058603	1059271	mat151_04570	mmseq.000837.22272.1135	persistent	2-C-methyl-D-erythritol 4-phosphate cytidylyltransferase	ispD	.		.	42.4087	2.77245	0	0	.	.	.
.	GCA_028335125_contig_1	1059268	1059462	mat151_04575	mmseq.000837.22272.3356	persistent	exodeoxyribonuclease VII small subunit	xseB	.		.	32.0515	0.608247	0	0	.	.	.
.	GCA_028335125_contig_1	1059798	1061660	mat151_04580	mmseq.000837.22272.2540	persistent	HAMP domain-containing histidine kinase; histidine kinase; tetratricopeptide repeat protein	.	.		.	37.2777	4.60741	0	0	.	.	.
.	GCA_028335125_contig_1	1061673	1062356	mat151_04585	mmseq.000837.22272.5595	persistent	DNA-binding response regulator	citB	.		.	32.7892	1.04246	0	0	.	.	.
.	GCA_028335125_contig_1	1062542	1063228	mat151_04590	mmseq.000837.22272.3945	persistent	anaphase-promoting protein	cpoB	.		.	33.6152	2.23907	0	0	.	.	.
.	GCA_028335125_contig_1	1063320	1063799	mat151_04595	mmseq.000837.22272.3899	persistent	6%2C7-dimethyl-8-ribityllumazine synthase	ribH	.		.	43.0271	1.42589	0	0	.	.	.
.	GCA_028335125_contig_1	1063939	1066470	mat151_04600	mmseq.000837.22272.2487	persistent	peptidase C10	.	.		.	38.6472	3.73133	0	0	.	.	.
.	GCA_028335125_contig_1	1066743	1067828	mat151_04605	mmseq.000837.22272.2484	shell	DUF772 domain-containing protein; IS5 family ISPg8 transposase; IS5 family transposase; IS5-like element ISPg8 family transposase; ISPg1%2C transposase%2C internal deletion; ISPg1 transposase; Partial transposase in ISPg1; transposase; Transposase%2C IS1182 family; Transposase%2C IS4 family	tnp-IS5	.		.	55.6341	25.7733	0	0	.	.	.
.	GCA_028335125_contig_1	1068103	1069005	mat151_04610	mmseq.000837.22272.2106	shell	IS982 family IS195 transposase; IS982 family transposase; IS982-like element IS195 family transposase; ISPg3 transposase; Partial transposase in ISPg3; Tnp-DDE-dom domain-containing protein; transposase; Transposase family protein	.	.		.	40.5965	18.3625	0	0	.	.	.
.	GCA_028335125_contig_1	1069856	1071526	mat151_04615	mmseq.000837.22272.1926	persistent	peptidylarginine deiminase PPAD	.	.		.	40.1054	4.4006	0	0	.	.	.
.	GCA_028335125_contig_1	1071750	1073270	mat151_04620	mmseq.000837.22272.2626	persistent	D-alanyl-D-alanine carboxypeptidase/D-alanyl-D-alanine-endopeptidase	dacB	.		.	34.9684	10.3118	0	0	.	.	.
.	GCA_028335125_contig_1	1074213	1076021	mat151_04625	mmseq.000837.22272.1106	persistent	DNA polymerase III subunit gamma/tau	dnaX	.		.	41.0647	23.5166	0	0	.	.	.
.	GCA_028335125_contig_1	1076145	1077791	mat151_04630	mmseq.000837.22272.1556	persistent	fumarate hydratase	ttdA	.		.	42.675	20.2491	0	0	.	.	.
.	GCA_028335125_contig_1	1078087	1079028	mat151_04635	mmseq.000837.22272.4374	persistent	nitronate monooxygenase	yrpB	.		.	34.1732	16.1211	0	0	.	.	.
.	GCA_028335125_contig_1	1079464	1082067	mat151_04640	mmseq.000837.22272.4049	persistent	TonB-dependent receptor	btuB	.		.	41.8905	12.2489	0	0	.	.	.
.	GCA_028335125_contig_1	1082818	1083120	mat151_04645	mmseq.000837.22272.2997	shell	hypothetical protein	.	.		.	32.5099	3.0894	0	0	.	.	.
.	GCA_028335125_contig_1	1083972	1085657	mat151_04650	mmseq.000837.22272.4027	persistent	Putative membrane protein; putative transporter	ybjL	.		.	42.6611	7.05223	0	0	.	.	.
.	GCA_028335125_contig_1	1085750	1086265	mat151_04655	mmseq.000837.22272.0474	persistent	hypothetical protein	.	.		.	42.5379	2.78058	0	0	.	.	.
.	GCA_028335125_contig_1	1086262	1087227	mat151_04660	mmseq.000837.22272.5550	persistent	cation transporter	czcD	.		.	41.2456	5.05492	0	0	.	.	.
.	GCA_028335125_contig_1	1087283	1088026	mat151_04665	mmseq.000837.22272.4796	persistent	5-nitroimidazole antibiotic resistance protein	.	.		.	38.5384	3.13459	0	0	.	.	.
.	GCA_028335125_contig_1	1088491	1091346	mat151_04670	mmseq.000837.22272.3126	persistent	kinase	lptD	.		.	40.1821	3.36462	0	0	.	.	.
.	GCA_028335125_contig_1	1091373	1092089	mat151_04675	mmseq.000837.22272.0528	persistent	rhomboid family intramembrane serine protease	glpG	.		.	35.0978	1.56844	0	0	.	.	.
.	GCA_028335125_contig_1	1092073	1092987	mat151_04680	mmseq.000837.22272.2539	persistent	rhomboid family intramembrane serine protease	glpG	.		.	34.9158	5.15536	0	0	.	.	.
.	GCA_028335125_contig_1	1092984	1094129	mat151_04685	mmseq.000837.22272.3722	persistent	AP endonuclease	elsH	.		.	37.2157	4.40175	0	0	.	.	.
.	GCA_028335125_contig_1	1094382	1095761	mat151_04690	mmseq.000837.22272.0822	persistent	tyrosine phenol-lyase	tnaA	.		.	45.9137	4.60116	0	0	.	.	.
.	GCA_028335125_contig_1	1096016	1096252	mat151_04695	mmseq.000837.22272.5009	shell	DDE-Tnp-1 domain-containing protein; Partial transposase in ISPg1; transposase; Transposase family protein	.	.		.	36.7458	8.56356	0	0	.	.	.
.	GCA_028335125_contig_1	1096543	1097628	mat151_04700	mmseq.000837.22272.2484	shell	DUF772 domain-containing protein; IS5 family ISPg8 transposase; IS5 family transposase; IS5-like element ISPg8 family transposase; ISPg1%2C transposase%2C internal deletion; ISPg1 transposase; Partial transposase in ISPg1; transposase; Transposase%2C IS1182 family; Transposase%2C IS4 family	tnp-IS5	.		.	55.7502	27.9465	0	0	.	.	.
.	GCA_028335125_contig_1	1098816	1100333	mat151_04705	mmseq.000837.22272.2034	persistent	bifunctional phosphoribosylaminoimidazolecarboxamide formyltransferase/IMP cyclohydrolase	purH	.		.	53.0837	8.53395	0	0	.	.	.
.	GCA_028335125_contig_1	1100436	1101455	mat151_04710	mmseq.000837.22272.3778	persistent	rod shape-determining protein	mreB	.		.	58.6663	12.7076	0	0	.	.	.
.	GCA_028335125_contig_1	1101493	1102380	mat151_04715	mmseq.000837.22272.1701	persistent	Cell shape-determining protein MreC; rod shape-determining protein MreC	mreC	.		.	54.398	18.2165	0	0	.	.	.
.	GCA_028335125_contig_1	1102380	1102898	mat151_04720	mmseq.000837.22272.4507	persistent	rod shape-determining protein MreD	mreD	.		.	61.4826	21.5212	0	0	.	.	.
.	GCA_028335125_contig_1	1102891	1104756	mat151_04725	mmseq.000837.22272.5789	persistent	penicillin-binding protein 2	mrdA	.		.	59.3523	33.5576	0	0	.	.	.
.	GCA_028335125_contig_1	1104746	1106203	mat151_04730	mmseq.000837.22272.5544	persistent	rod shape-determining protein RodA	ftsW	.		.	66.7797	39.5058	0	0	.	.	.
.	GCA_028335125_contig_1	1106231	1107442	mat151_04735	mmseq.000837.22272.1207	persistent	DUF6080 domain-containing protein; Putative membrane protein	.	.		.	67.0182	67.185	0	0	.	.	.
.	GCA_028335125_contig_1	1107972	1108430	mat151_04740	mmseq.000837.22272.1011	persistent	histidinol phosphate aminotransferase	himA	.		.	72.3952	61.0087	0	0	.	.	.
.	GCA_028335125_contig_1	1108495	1109205	mat151_04745	mmseq.000837.22272.3662	persistent	DUF3256 domain-containing protein; PF11644 family protein	.	.		.	65.4183	46.9718	0	0	.	.	.
.	GCA_028335125_contig_1	1109242	1110168	mat151_04750	mmseq.000837.22272.5471	persistent	hypothetical protein	.	.		.	58.9644	41.2484	0	0	.	.	.
.	GCA_028335125_contig_1	1110352	1112931	mat151_04755	mmseq.000837.22272.2482	persistent	DNA gyrase subunit A	gyrA	.		.	52.3439	25.209	0	0	.	.	.
.	GCA_028335125_contig_1	1112965	1114167	mat151_04760	mmseq.000837.22272.3821	persistent	TPR domain protein	bepA	.		.	40.6348	6.65308	0	0	.	.	.
.	GCA_028335125_contig_1	1114605	1115243	mat151_04765	mmseq.000837.22272.4229	persistent	LysE family transporter; threonine transporter RhtB	rhtB	.		.	48.4969	5.5674	0	0	.	.	.
.	GCA_028335125_contig_1	1115442	1116491	mat151_04770	mmseq.000837.22272.3556	persistent	OprO/OprP family phosphate-selective porin; Phosphate-selective porin O and P; porin	.	.		.	40.2393	5.58341	0	0	.	.	.
.	GCA_028335125_contig_1	1116541	1117290	mat151_04775	mmseq.000837.22272.0522	persistent	ABC transporter permease	tauC	.		.	43.2804	4.34579	0	0	.	.	.
.	GCA_028335125_contig_1	1117287	1117985	mat151_04780	mmseq.000837.22272.2998	persistent	ABC transporter ATP-binding protein	tauB	.		.	46.2163	5.11605	0	0	.	.	.
.	GCA_028335125_contig_1	1118037	1119056	mat151_04785	mmseq.000837.22272.0022	persistent	ABC transporter substrate-binding protein	tauA	.		.	48.0736	4.28165	0	0	.	.	.
.	GCA_028335125_contig_1	1119102	1120247	mat151_04790	mmseq.000837.22272.5498	persistent	A/G-specific adenine glycosylase	mutY	.		.	45.6428	4.11441	0	0	.	.	.
.	GCA_028335125_contig_1	1121421	1122707	mat151_04795	mmseq.000837.22272.5497	persistent	Por-Secre-tail domain-containing protein	.	.		.	52.9798	5.93002	0	0	.	.	.
.	GCA_028335125_contig_1	1122932	1123150	mat151_04800		.		pseudogene	.		.	41.3349	8.7844	0	0	.	.	.
.	GCA_028335125_contig_1	1123228	1124649	mat151_04805	mmseq.000837.22272.0351	persistent	Anaphase-promoting complex%2C cyclosome%2C subunit 3; anaphase-promoting protein; Anaphase-promoting protein subunit 3; tetratricopeptide repeat protein; WD40-like beta propeller repeat protein; WD40-like protein	.	.		.	45.9543	8.88881	0	0	.	.	.
.	GCA_028335125_contig_1	1124720	1125598	mat151_04810	mmseq.000837.22272.3127	persistent	phosphorylase	udp	.		.	43.9305	4.31549	0	0	.	.	.
.	GCA_028335125_contig_1	1125721	1127457	mat151_04815	mmseq.000837.22272.0141	persistent	Lysine--tRNA ligase	lysS	.		.	45.8554	6.36809	0	0	.	.	.
.	GCA_028335125_contig_1	1127543	1128547	mat151_04820	mmseq.000837.22272.1037	persistent	glycerol-3-phosphate dehydrogenase	gpsA	.		.	47.2181	3.59163	0	0	.	.	.
.	GCA_028335125_contig_1	1128580	1129917	mat151_04825	mmseq.000837.22272.1487	persistent	glucose-6-phosphate isomerase	pgi	.		.	42.0479	2.88781	0	0	.	.	.
.	GCA_028335125_contig_1	1129937	1130539	mat151_04830	mmseq.000837.22272.2975	persistent	DUF4290 domain-containing protein	.	.		.	47.0731	2.82392	0	0	.	.	.
.	GCA_028335125_contig_1	1130570	1131874	mat151_04835	mmseq.000837.22272.0476	persistent	UDP-N-acetylglucosamine 1-carboxyvinyltransferase	murA	.		.	42.7998	2.15721	0	0	.	.	.
.	GCA_028335125_contig_1	1131881	1132408	mat151_04840	mmseq.000837.22272.3259	persistent	ribosome maturation factor RimM	rimM	.		.	56.1404	1.82732	0	0	.	.	.
.	GCA_028335125_contig_1	1132405	1133562	mat151_04845	mmseq.000837.22272.3355	persistent	1-deoxy-D-xylulose-5-phosphate reductoisomerase	dxr	.		.	41.2662	3.4771	0	0	.	.	.
.	GCA_028335125_contig_1	1133619	1134089	mat151_04850	mmseq.000837.22272.1174	shell	CtnDOT-TraJ domain-containing protein; Homologues of TraJ from Bacteroides conjugative transposon	.	.		.	45.4915	4.94468	0	0	.	.	.
.	GCA_028335125_contig_1	1134222	1135676	mat151_04855	mmseq.000837.22272.3777	persistent	RNA methyltransferase	rlmL	.		.	42.8624	4.00138	0	0	.	.	.
.	GCA_028335125_contig_1	1135708	1137906	mat151_04860	mmseq.000837.22272.5585	persistent	Dipeptidyl peptidase IV; Prolyl tripeptidyl peptidase; S9 family peptidase	ptpA	.		.	38.9281	7.21019	0	0	.	.	.
.	GCA_028335125_contig_1	1137903	1139198	mat151_04865	mmseq.000837.22272.2240	persistent	phosphoribosylamine--glycine ligase	purD	.		.	46.1429	13.3104	0	0	.	.	.
.	GCA_028335125_contig_1	1139201	1140172	mat151_04870	mmseq.000837.22272.0041	persistent	DUF6427 domain-containing protein	.	.		.	47.4439	10.174	0	0	.	.	.
.	GCA_028335125_contig_1	1140729	1141409	mat151_04875	mmseq.000837.22272.3048	persistent	GNAT family N-acetyltransferase; Protein N-acetyltransferase%2C RimJ/RimL family; RimJ/RimL family protein N-acetyltransferase	rimL	.		.	40.275	4.13529	0	0	.	.	.
.	GCA_028335125_contig_1	1141604	1141735	mat151_04880	mmseq.000837.22272.1282	shell	hypothetical protein	.	.		.	28.8626	6.27481	0	0	.	.	.
.	GCA_028335125_contig_1	1141732	1141911	mat151_04885	mmseq.000837.22272.1283	shell	hypothetical protein	.	.		.	33.3799	7.96648	0	0	.	.	.
.	GCA_028335125_contig_1	1142300	1142701	mat151_04890	mmseq.000837.22272.4455	shell	hypothetical protein	.	.		.	38.4564	13.1247	0	0	.	.	.
.	GCA_028335125_contig_1	1142785	1143300	mat151_04895	mmseq.000837.22272.1197	persistent	1-acyl-sn-glycerol-3-phosphate acyltransferase	plsC	.		.	42.4602	17.8155	0	0	.	.	.
.	GCA_028335125_contig_1	1143297	1144118	mat151_04900	mmseq.000837.22272.3724	persistent	nitrilase family protein	nit2	.		.	58.3971	24.1851	0	0	.	.	.
.	GCA_028335125_contig_1	1144229	1144861	mat151_04905	mmseq.000837.22272.4612	persistent	Orotate phosphoribosyltransferase	pyrE	.		.	55.9937	22.1614	0	0	.	.	.
.	GCA_028335125_contig_1	1144914	1145327	mat151_04910	mmseq.000837.22272.4651	persistent	polyketide cyclase; Polyketide cyclase / dehydrase and lipid transport; SRPBCC family protein	.	.		.	52.1913	15.2615	0	0	.	.	.
.	GCA_028335125_contig_1	1145362	1145826	mat151_04915	mmseq.000837.22272.1881	persistent	hypothetical protein	.	.		.	57.6315	17.8341	0	0	.	.	.
.	GCA_028335125_contig_1	1145968	1146849	mat151_04920	mmseq.000837.22272.1928	persistent	lipid kinase	lCB5	.		.	50.1476	16.8502	0	0	.	.	.
.	GCA_028335125_contig_1	1146877	1147341	mat151_04925	mmseq.000837.22272.1320	persistent	preQ(1) synthase	queF	.		.	55.4526	17.9634	0	0	.	.	.
.	GCA_028335125_contig_1	1147478	1148749	mat151_04930	mmseq.000837.22272.1735	persistent	glycosyl transferase	rfaB	.		.	54.0472	14.4107	0	0	.	.	.
.	GCA_028335125_contig_1	1148746	1149867	mat151_04935	mmseq.000837.22272.4230	persistent	glycosyl transferase	rfaB	.		.	55.0785	12.9581	0	0	.	.	.
.	GCA_028335125_contig_1	1150351	1151829	mat151_04940	mmseq.000837.22272.2538	persistent	MBL fold metallo-hydrolase	lipB	.		.	51.23	14.7456	0	0	.	.	.
.	GCA_028335125_contig_1	1151856	1152872	mat151_04945	mmseq.000837.22272.2198	persistent	UDP-N-acetylmuramate dehydrogenase	murB	.		.	59.998	8.87795	0	0	.	.	.
.	GCA_028335125_contig_1	1152872	1153333	mat151_04950	mmseq.000837.22272.5238	persistent	cell division protein	.	.		.	44.9718	8.8872	0	0	.	.	.
.	GCA_028335125_contig_1	1153396	1153584	mat151_04955	mmseq.000837.22272.4732	shell	hypothetical protein	.	.		.	43.1223	7.55319	0	0	.	.	.
.	GCA_028335125_contig_1	1153659	1155209	mat151_04960	mmseq.000837.22272.4870	persistent	lactate permease	lldP	.		.	45.7065	6.6471	0	0	.	.	.
.	GCA_028335125_contig_1	1155529	1156827	mat151_04965	mmseq.000837.22272.4733	persistent	DNA-directed DNA polymerase; DUF4113 domain-containing protein; impB/mucB/samB family; ImpB/MucB/SamB family protein; Y-family DNA polymerase	dinP	.		.	54.1549	10.1533	0	0	.	.	.
.	GCA_028335125_contig_1	1156835	1157260	mat151_04970	mmseq.000837.22272.1547	persistent	UmuD protein	lexA	.		.	42.5082	28.3529	0	0	.	.	.
.	GCA_028335125_contig_1	1157324	1157509	mat151_04975	mmseq.000837.22272.3128	shell	hypothetical protein	.	.		.	48.7027	11.0703	0	0	.	.	.
.	GCA_028335125_contig_1	1157573	1157746	mat151_04980	mmseq.000837.22272.3129	persistent	hypothetical protein	.	.		.	65.9364	12.0058	0	0	.	.	.
.	GCA_028335125_contig_1	1158228	1158692	mat151_04985	mmseq.000837.22272.4101	persistent	NfeD family protein	ybbJ	.		.	50.5431	21.0474	0	0	.	.	.
.	GCA_028335125_contig_1	1158720	1159700	mat151_04990	mmseq.000837.22272.1036	persistent	SPFH domain / Band 7 family	hflC	.		.	50.5888	25.8051	0	0	.	.	.
.	GCA_028335125_contig_1	1159697	1160896	mat151_04995	mmseq.000837.22272.5724	persistent	lipid A deacylase	.	.		.	58.8165	23.8257	0	0	.	.	.
.	GCA_028335125_contig_1	1161042	1163030	mat151_05000	mmseq.000837.22272.2118	shell	NAD(P)(+) transhydrogenase (Re/Si-specific) subunit beta; Proton-translocating NAD(P)(+) transhydrogenase; Re/Si-specific NAD(P)(+) transhydrogenase subunit beta	pntB	.		.	53.0699	28.0483	0	0	.	.	.
.	GCA_028335125_contig_1	1163027	1163341	mat151_05005	mmseq.000837.22272.0823	persistent	pyridine nucleotide transhydrogenase	pntA	.		.	50.7771	17.4936	0	0	.	.	.
.	GCA_028335125_contig_1	1163455	1164612	mat151_05010	mmseq.000837.22272.0661	persistent	NAD(P)(+) transhydrogenase (Re/Si-specific) subunit alpha	pntA	.		.	47.8297	22.2697	0	0	.	.	.
.	GCA_028335125_contig_1	1164990	1165409	mat151_05015	mmseq.000837.22272.0760	persistent	large-conductance mechanosensitive channel protein MscL	mscL	.		.	50.4988	13.7279	0	0	.	.	.
.	GCA_028335125_contig_1	1166349	1168505	mat151_05020	mmseq.000837.22272.1893	persistent	CoA ligase	patZN	.		.	48.5325	16.5867	0	0	.	.	.
.	GCA_028335125_contig_1	1168548	1169858	mat151_05025	mmseq.000837.22272.2439	persistent	aminotransferase	aspB	.		.	52.7328	11.5099	0	0	.	.	.
.	GCA_028335125_contig_1	1169987	1171096	mat151_05030	mmseq.000837.22272.5505	shell	hemagglutinin	.	.		.	36.4896	12.0252	0	0	.	.	.
.	GCA_028335125_contig_1	1171317	1171625	mat151_05035	mmseq.000837.22272.4684	shell	DUF4286 domain-containing protein; PF14114 domain protein	.	.		.	45.1688	7.46104	0	0	.	.	.
.	GCA_028335125_contig_1	1171698	1172267	mat151_05040	mmseq.000837.22272.5218	persistent	crossover junction endodeoxyribonuclease RuvC	ruvC	.		.	53.8981	15.5308	0	0	.	.	.
.	GCA_028335125_contig_1	1172315	1173649	mat151_05045	mmseq.000837.22272.4965	persistent	ribonuclease	ylaK	.		.	46.6072	14.2924	0	0	.	.	.
.	GCA_028335125_contig_1	1173806	1175473	mat151_05050	mmseq.000837.22272.3273	persistent	formate--tetrahydrofolate ligase	fhs	.		.	50.7049	18.7043	0	0	.	.	.
.	GCA_028335125_contig_1	1175663	1176820	mat151_05055	mmseq.000837.22272.0273	shell	DDE-Tnp-1 domain-containing protein; DUF4372 domain-containing protein; IS4 family ISPg4 transposase; IS4 family transposase; IS4-like element IS1598 family transposase; transposase	.	.		.	43.3708	19.3959	0	0	.	.	.
.	GCA_028335125_contig_1	1177096	1178181	mat151_05060	mmseq.000837.22272.2484	shell	DUF772 domain-containing protein; IS5 family ISPg8 transposase; IS5 family transposase; IS5-like element ISPg8 family transposase; ISPg1%2C transposase%2C internal deletion; ISPg1 transposase; Partial transposase in ISPg1; transposase; Transposase%2C IS1182 family; Transposase%2C IS4 family	tnp-IS5	.		.	47.447	25.9585	0	0	.	.	.
.	GCA_028335125_contig_1	1179214	1179780	mat151_05065	mmseq.000837.22272.0237	persistent	RNA polymerase subunit sigma-70	rpoE	.		.	38.3975	9.0106	0	0	.	.	.
.	GCA_028335125_contig_1	1179828	1180238	mat151_05070	mmseq.000837.22272.0029	persistent	hypothetical protein	.	.		.	55.0073	4.52439	0	0	.	.	.
.	GCA_028335125_contig_1	1180211	1180741	mat151_05075	mmseq.000837.22272.4235	persistent	hypothetical protein	.	.		.	44.2415	6.89057	0	0	.	.	.
.	GCA_028335125_contig_1	1180792	1181364	mat151_05080	mmseq.000837.22272.2578	persistent	peptidylprolyl isomerase	slpA	.		.	55.0437	6.50699	0	0	.	.	.
.	GCA_028335125_contig_1	1181514	1182620	mat151_05085	mmseq.000837.22272.5666	persistent	chorismate synthase	aroC	.		.	41.8165	10.6004	0	0	.	.	.
.	GCA_028335125_contig_1	1182846	1182920	mat151_05090		.		Arg_trna	.		.	51.8919	10.3919	0	0	.	.	.
.	GCA_028335125_contig_1	1182993	1184651	mat151_05095	mmseq.000837.22272.3567	persistent	dipeptidase	pepD	.		.	41.7425	10.8444	0	0	.	.	.
.	GCA_028335125_contig_1	1185297	1186427	mat151_05100	mmseq.000837.22272.5768	persistent	capsule biosynthesis protein CapA	capA	.		.	44.8876	22.1106	0	0	.	.	.
.	GCA_028335125_contig_1	1186438	1186932	mat151_05105	mmseq.000837.22272.0221	persistent	YfcE family phosphodiesterase	yfcE	.		.	36.1943	29.5243	0	0	.	.	.
.	GCA_028335125_contig_1	1186967	1187629	mat151_05110	mmseq.000837.22272.2199	persistent	7-cyano-7-deazaguanine synthase QueC; 7-cyano-7-deazaguanine synthase (queuosine biosynthesis)	queC	.		.	45.6722	48.2523	0	0	.	.	.
.	GCA_028335125_contig_1	1188035	1188880	mat151_05115	mmseq.000837.22272.2736	persistent	DUF3298 domain-containing protein	.	.		.	48.6391	53.6414	0	0	.	.	.
.	GCA_028335125_contig_1	1188905	1189579	mat151_05120	mmseq.000837.22272.3035	persistent	16S rRNA (guanine(527)-N(7))-methyltransferase RsmG	rsmG	.		.	45.0312	86.3516	0	0	.	.	.
.	GCA_028335125_contig_1	1189576	1190220	mat151_05125	mmseq.000837.22272.1334	persistent	MBL fold hydrolase	gloB	.		.	52.778	119.457	0	0	.	.	.
.	GCA_028335125_contig_1	1190225	1193092	mat151_05130	mmseq.000837.22272.4204	persistent	aminomethyl-transferring glycine dehydrogenase; Glycine dehydrogenase [decarboxylating]	gcvP	.		.	55.1786	117.435	0	0	.	.	.
.	GCA_028335125_contig_1	1193223	1194125	mat151_05135	mmseq.000837.22272.2106	shell	IS982 family IS195 transposase; IS982 family transposase; IS982-like element IS195 family transposase; ISPg3 transposase; Partial transposase in ISPg3; Tnp-DDE-dom domain-containing protein; transposase; Transposase family protein	.	.		.	41.6463	40.6785	0	0	.	.	.
.	GCA_028335125_contig_1	1194372	1195703	mat151_05140	mmseq.000837.22272.3130	persistent	DUF3078 domain-containing protein; PF11276 family protein	.	.		.	47.6409	99.1157	0	0	.	.	.
.	GCA_028335125_contig_1	1195720	1197135	mat151_05145	mmseq.000837.22272.4100	persistent	AAA family ATPase; ATP-binding domain-containing protein; helicase	recD	.		.	59.0113	132.818	0	0	.	.	.
.	GCA_028335125_contig_1	1197267	1197899	mat151_05150	mmseq.000837.22272.0138	persistent	hypothetical protein	.	.		.	54.3639	139.731	0	0	.	.	.
.	GCA_028335125_contig_1	1197980	1198732	mat151_05155	mmseq.000837.22272.4389	persistent	DUF3822 domain-containing protein	.	.		.	61.4521	138.324	0	0	.	.	.
.	GCA_028335125_contig_1	1198769	1199308	mat151_05160	mmseq.000837.22272.1035	persistent	16S rRNA (guanine(966)-N(2))-methyltransferase RsmD; Methyltransferase; putative methyltransferase; RNA methyltransferase%2C RsmD family; RsmD family RNA methyltransferase	rsmD	.		.	53.7291	186.646	0	0	.	.	.
.	GCA_028335125_contig_1	1199275	1199406	mat151_05165	mmseq.000837.22272.5008	shell	hypothetical protein	.	.		.	58.084	218.344	0	0	.	.	.
.	GCA_028335125_contig_1	1199891	1200052	mat151_05170	mmseq.000837.22272.4090	shell	hypothetical protein	.	.		.	64.7391	230.416	0	0	.	.	.
.	GCA_028335125_contig_1	1200158	1201957	mat151_05175	mmseq.000837.22272.0477	persistent	30S ribosomal protein S1	rpsA	.		.	53.5553	140.774	0	0	.	.	.
.	GCA_028335125_contig_1	1202553	1203008	mat151_05180	mmseq.000837.22272.0824	persistent	bPH-5 domain-containing protein	.	.		.	67.1868	129.774	0	0	.	.	.
.	GCA_028335125_contig_1	1203016	1203201	mat151_05185	mmseq.000837.22272.0137	shell	FeoB-associated Cys-rich membrane protein	.	.		.	83.3892	128.827	0	0	.	.	.
.	GCA_028335125_contig_1	1203221	1205755	mat151_05190	mmseq.000837.22272.5709	persistent	ferrous iron transport protein B	feoB	.		.	69.3824	138.659	0	0	.	.	.
.	GCA_028335125_contig_1	1206641	1208362	mat151_05195	mmseq.000837.22272.2523	persistent	phospholipase; Phospholipase D	.	.		.	51.9343	143.55	0	0	.	.	.
.	GCA_028335125_contig_1	1208491	1209510	mat151_05200	mmseq.000837.22272.0323	persistent	branched-chain amino acid aminotransferase	ilvE	.		.	68.212	150.681	0	0	.	.	.
.	GCA_028335125_contig_1	1209649	1210722	mat151_05205	mmseq.000837.22272.5504	persistent	GDP-L-fucose synthase	wcaG	.		.	59.3998	203.662	0	0	.	.	.
.	GCA_028335125_contig_1	1210715	1211812	mat151_05210	mmseq.000837.22272.0617	persistent	GDP-mannose 4%2C6-dehydratase	gmd	.		.	62.7238	230.168	0	0	.	.	.
.	GCA_028335125_contig_1	1211880	1212185	mat151_05215	mmseq.000837.22272.0952	cloud	hypothetical protein	.	.		RGP_defense	57.3311	181.659	0	0	.	.	.
.	GCA_028335125_contig_1	1212284	1212649	mat151_05220	mmseq.000837.22272.2702	shell	ISPg5%2C transposase Orf1; ISPg5 transposase Orf1; Partial transposase Orf1 in ISPg5; transposase	.	.		RGP_defense	38.7671	166.066	0	0	.	.	.
.	GCA_028335125_contig_1	1212753	1213457	mat151_05225	mmseq.000837.22272.0951	cloud	ISPg5 transposase Orf2	.	.		RGP_defense	60.4915	181.207	0	0	.	.	.
.	GCA_028335125_contig_1	1213504	1213644	mat151_05230	mmseq.000837.22272.4021	shell	ISPg5 transposase Orf2	.	.		RGP_defense	54.75	163.971	0	0	.	.	.
.	GCA_028335125_contig_1	1214292	1215605	mat151_05235	mmseq.000837.22272.1687	cloud	Abortive infection protein	.	.	defense-padloc	RGP_defense	42.1462	97.9177	0	0	.	.	.
.	GCA_028335125_contig_1	1215575	1216048	mat151_05240	mmseq.000837.22272.4137	cloud	RloB family protein	.	.	defense-padloc	RGP_defense	42.6364	80.4884	0	0	.	.	.
.	GCA_028335125_contig_1	1216681	1217163	mat151_05245	mmseq.000837.22272.2279	persistent	ferritin	ftnA	.		.	61.4087	97.1722	0	0	.	.	.
.	GCA_028335125_contig_1	1217271	1219259	mat151_05250	mmseq.000837.22272.4396	persistent	glucosamine-6-phosphate deaminase	nagB	.		.	66.1162	128.13	0	0	.	.	.
.	GCA_028335125_contig_1	1219417	1221579	mat151_05255	mmseq.000837.22272.5244	persistent	Asp/Glu-specific dipeptidyl-peptidase	dpp11	.		.	56.1781	77.6938	0	0	.	.	.
.	GCA_028335125_contig_1	1221642	1222097	mat151_05260	mmseq.000837.22272.5087	persistent	adenylate cyclase	cYTH	.		.	49.7407	42.4022	0	0	.	.	.
.	GCA_028335125_contig_1	1222121	1223245	mat151_05265	mmseq.000837.22272.0032	persistent	DUF2027 domain-containing protein	.	.		.	42.8176	28.7491	0	0	.	.	.
.	GCA_028335125_contig_1	1223411	1224658	mat151_05270	mmseq.000837.22272.4237	persistent	DUF1015 domain-containing protein	.	.		.	49.1147	28.6431	0	0	.	.	.
.	GCA_028335125_contig_1	1224677	1225597	mat151_05275	mmseq.000837.22272.0382	persistent	3-phosphoglycerate dehydrogenase	serA	.		.	40.7315	17.4772	0	0	.	.	.
.	GCA_028335125_contig_1	1225698	1226780	mat151_05280	mmseq.000837.22272.4494	persistent	phosphoserine transaminase	serC	.		.	51.2911	17.0564	0	0	.	.	.
.	GCA_028335125_contig_1	1227114	1228379	mat151_05285	mmseq.000837.22272.3963	persistent	nucleotide sugar dehydrogenase; UDP-glucose 6-dehydrogenase; Vi polysaccharide biosynthesis protein vipA/tviB	.	.		.	45.8356	32.5881	0	0	.	.	.
.	GCA_028335125_contig_1	1228682	1229188	mat151_05290	mmseq.000837.22272.3608	shell	histidinol phosphate aminotransferase	.	.		.	43.8755	42.83	0	0	.	.	.
.	GCA_028335125_contig_1	1229724	1230290	mat151_05295	mmseq.000837.22272.4848	persistent	Elongation factor P	efp	.		.	44.2438	44.7756	0	0	.	.	.
.	GCA_028335125_contig_1	1230538	1231440	mat151_05300	mmseq.000837.22272.2106	shell	IS982 family IS195 transposase; IS982 family transposase; IS982-like element IS195 family transposase; ISPg3 transposase; Partial transposase in ISPg3; Tnp-DDE-dom domain-containing protein; transposase; Transposase family protein	.	.		.	33.0388	21.5942	0	0	.	.	.
.	GCA_028335125_contig_1	1231839	1233068	mat151_05305	mmseq.000837.22272.0416	persistent	ornithine--oxo-acid transaminase	rocD	.		.	47.6257	31.9194	0	0	.	.	.
.	GCA_028335125_contig_1	1233075	1234004	mat151_05310	mmseq.000837.22272.3569	persistent	amidinotransferase	.	.		.	50.0893	29.6878	0	0	.	.	.
.	GCA_028335125_contig_1	1234081	1235712	mat151_05315	mmseq.000837.22272.4424	persistent	L-glutamate gamma-semialdehyde dehydrogenase	pruA	.		.	55.7811	31.9172	0	0	.	.	.
.	GCA_028335125_contig_1	1235864	1237021	mat151_05320	mmseq.000837.22272.0273	shell	DDE-Tnp-1 domain-containing protein; DUF4372 domain-containing protein; IS4 family ISPg4 transposase; IS4 family transposase; IS4-like element IS1598 family transposase; transposase	.	.		.	48.624	18.8341	0	0	.	.	.
.	GCA_028335125_contig_1	1239950	1240023	mat151_05330		.		Ile_trna	.		.	33.7808	14	0	0	.	.	.
.	GCA_028335125_contig_1	1240025	1240098	mat151_05335		.		Ala_trna	.		.	35.411	15.0548	0	0	.	.	.
.	GCA_028335125_contig_1	1243311	1243457	mat151_05350	mmseq.000837.22272.4460	shell	hypothetical protein	.	.		.	31.7192	16	0	0	.	.	.
.	GCA_028335125_contig_1	1244044	1244946	mat151_05355	mmseq.000837.22272.2106	shell	IS982 family IS195 transposase; IS982 family transposase; IS982-like element IS195 family transposase; ISPg3 transposase; Partial transposase in ISPg3; Tnp-DDE-dom domain-containing protein; transposase; Transposase family protein	.	.		.	37.4911	17.1763	0	0	.	.	.
.	GCA_028335125_contig_1	1245100	1246257	mat151_05360	mmseq.000837.22272.0273	shell	DDE-Tnp-1 domain-containing protein; DUF4372 domain-containing protein; IS4 family ISPg4 transposase; IS4 family transposase; IS4-like element IS1598 family transposase; transposase	.	.		.	51.3587	20.5013	0	0	.	.	.
.	GCA_028335125_contig_1	1246386	1246613	mat151_05365	mmseq.000837.22272.1865	shell	hypothetical protein	.	.		.	51.8458	14.4581	0	0	.	.	.
.	GCA_028335125_contig_1	1246785	1249181	mat151_05370	mmseq.000837.22272.4881	persistent	anaerobic ribonucleoside triphosphate reductase	nrdD	.		.	50.2525	6.00835	0	0	.	.	.
.	GCA_028335125_contig_1	1249214	1249705	mat151_05375	mmseq.000837.22272.5398	persistent	anaerobic ribonucleoside-triphosphate reductase activating protein	nrdG	.		.	50.1039	5.18737	0	0	.	.	.
.	GCA_028335125_contig_1	1249817	1250095	mat151_05380	mmseq.000837.22272.3865	persistent	integration host factor subunit beta	himA	.		.	50.7158	6.41007	0	0	.	.	.
.	GCA_028335125_contig_1	1250126	1250218	mat151_05385	mmseq.000837.22272.2640	persistent	hypothetical protein	.	.		.	45.0217	7.55435	0	0	.	.	.
.	GCA_028335125_contig_1	1250416	1251930	mat151_05390	mmseq.000837.22272.3270	persistent	ribonuclease E/G	cafA	.		.	57.0661	9.67107	0	0	.	.	.
.	GCA_028335125_contig_1	1251927	1252550	mat151_05395	mmseq.000837.22272.5250	persistent	recombination mediator RecR	recR	.		.	51.1669	10.618	0	0	.	.	.
.	GCA_028335125_contig_1	1252557	1253084	mat151_05400	mmseq.000837.22272.0133	persistent	N-acetyltransferase	rimL	.		.	52.723	8.26755	0	0	.	.	.
.	GCA_028335125_contig_1	1253072	1255081	mat151_05405	mmseq.000837.22272.1259	persistent	NAD-dependent DNA ligase LigA	ligA	.		.	59.1518	8.88601	0	0	.	.	.
.	GCA_028335125_contig_1	1255094	1256329	mat151_05410	mmseq.000837.22272.0478	persistent	ABC transporter permease	lolE	.		.	61.0955	15.3206	0	0	.	.	.
.	GCA_028335125_contig_1	1256499	1256675	mat151_05415		.		pseudogene	.		.	59.3125	10.4773	0	0	.	.	.
.	GCA_028335125_contig_1	1257140	1257406	mat151_05420	mmseq.000837.22272.4269	persistent	hypothetical protein	.	.		.	51.6955	13.1729	0	0	.	.	.
.	GCA_028335125_contig_1	1257412	1258197	mat151_05425	mmseq.000837.22272.0557	persistent	1-acyl-sn-glycerol-3-phosphate acyltransferase	plsC	.		.	49.5822	18.8153	0	0	.	.	.
.	GCA_028335125_contig_1	1258212	1258943	mat151_05430	mmseq.000837.22272.0613	persistent	DNA alkylation repair enzyme; DNA alkylation repair protein	alkD	.		.	53.1888	19.9494	0	0	.	.	.
.	GCA_028335125_contig_1	1259187	1259447	mat151_05435	mmseq.000837.22272.0934	cloud	hypothetical protein	.	phage019b_ATCC49417		RGP_defense	266.1	64.2654	1	0	.	.	.
.	GCA_028335125_contig_1	1259463	1259810	mat151_05440	mmseq.000837.22272.3509	cloud	DNA-binding helix-turn-helix protein	.	phage019b_ATCC49417		RGP_defense	231.441	48.8905	0	0	.	.	.
.	GCA_028335125_contig_1	1260424	1260705	mat151_05445	mmseq.000837.22272.2272	shell	hypothetical protein	.	phage019b_ATCC49417		RGP_defense	253.996	81.9253	1	0	.	.	.
.	GCA_028335125_contig_1	1260695	1260874	mat151_05450	mmseq.000837.22272.5088	cloud	hypothetical protein	.	phage019b_ATCC49417		RGP_defense	269.737	66.1397	1	0	.	.	.
.	GCA_028335125_contig_1	1260871	1261089	mat151_05455	mmseq.000837.22272.5089	cloud	hypothetical protein	.	phage019b_ATCC49417		RGP_defense	260.743	66.945	1	0	.	.	.
.	GCA_028335125_contig_1	1261376	1261816	mat151_05460	mmseq.000837.22272.5090	cloud	hypothetical protein	.	phage019b_ATCC49417		RGP_defense	292.602	90.4091	1	0	.	.	.
.	GCA_028335125_contig_1	1261813	1261992	mat151_05465	mmseq.000837.22272.5091	shell	hypothetical protein	.	phage019b_ATCC49417		RGP_defense	278.134	113.397	1	0	.	.	.
.	GCA_028335125_contig_1	1262093	1262626	mat151_05470	mmseq.000837.22272.5092	cloud	hypothetical protein	.	phage019b_ATCC49417		RGP_defense	328.91	104.46	1	0	.	.	.
.	GCA_028335125_contig_1	1262623	1262916	mat151_05475	mmseq.000837.22272.0933	cloud	hypothetical protein	.	phage019b_ATCC49417		RGP_defense	373.283	120.642	1	0	.	.	.
.	GCA_028335125_contig_1	1262903	1263052	mat151_05480	mmseq.000837.22272.0932	cloud	Putative lipoprotein	.	phage019b_ATCC49417		RGP_defense	324.456	124.839	1	0	.	.	.
.	GCA_028335125_contig_1	1263063	1267058	mat151_05485	mmseq.000837.22272.5093	cloud	DNA primase	.	phage019b_ATCC49417		RGP_defense	349.469	120.701	1	0	.	.	.
.	GCA_028335125_contig_1	1267058	1267633	mat151_05490	mmseq.000837.22272.2366	shell	class I SAM-dependent methyltransferase; DNA N-4 cytosine methyltransferase; Methyltransferase; SAM-dependent methyltransferase	.	phage019b_ATCC49417		RGP_defense	301.459	111.842	1	0	.	.	.
.	GCA_028335125_contig_1	1267661	1268155	mat151_05495	mmseq.000837.22272.5094	cloud	hypothetical protein	.	phage019b_ATCC49417		RGP_defense	320.53	96.1619	1	0	.	.	.
.	GCA_028335125_contig_1	1268831	1269304	mat151_05500	mmseq.000837.22272.5095	cloud	hypothetical protein	.	phage019b_ATCC49417		RGP_defense	333.721	85.7315	1	0	.	.	.
.	GCA_028335125_contig_1	1269368	1269757	mat151_05505	mmseq.000837.22272.5096	cloud	hypothetical protein	.	phage019b_ATCC49417		RGP_defense	437.129	107.308	1	0	.	.	.
.	GCA_028335125_contig_1	1269859	1270764	mat151_05510	mmseq.000837.22272.5634	cloud	Peptidase%2C S49 protease IV family protein	.	phage019b_ATCC49417		RGP_defense	435.038	113.024	1	0	.	.	.
.	GCA_028335125_contig_1	1270789	1272774	mat151_05515	mmseq.000837.22272.5097	cloud	hypothetical protein	.	phage019b_ATCC49417		RGP_defense	532.942	143.237	1	0	.	.	.
.	GCA_028335125_contig_1	1272830	1273489	mat151_05520	mmseq.000837.22272.5098	cloud	Signal peptide protein%2C YSIRK family	.	phage019b_ATCC49417		RGP_defense	658.378	151.099	1	0	.	.	.
.	GCA_028335125_contig_1	1273522	1274157	mat151_05525	mmseq.000837.22272.2364	cloud	hypothetical protein	.	phage019b_ATCC49417		RGP_defense	709.561	161.808	1	0	.	.	.
.	GCA_028335125_contig_1	1274238	1274618	mat151_05530	mmseq.000837.22272.5099	cloud	hypothetical protein	.	phage019b_ATCC49417		RGP_defense	877.211	176.255	1	0	.	.	.
.	GCA_028335125_contig_1	1274596	1275897	mat151_05535	mmseq.000837.22272.5100	cloud	Methyltransferase	.	phage019b_ATCC49417		RGP_defense	1101.03	220.118	1	0	.	.	.
.	GCA_028335125_contig_1	1275860	1276183	mat151_05540	mmseq.000837.22272.5636	cloud	hypothetical protein	.	phage019b_ATCC49417		RGP_defense	1334.45	294.387	1	1	.	.	.
.	GCA_028335125_contig_1	1276180	1276821	mat151_05545	mmseq.000837.22272.2679	cloud	hypothetical protein	.	phage019b_ATCC49417		RGP_defense	1384.6	270.619	1	1	.	.	.
.	GCA_028335125_contig_1	1276818	1278581	mat151_05550	mmseq.000837.22272.1149	shell	hypothetical protein	.	phage019b_ATCC49417		RGP_defense	1768.84	283.274	1	1	1768.84	283.274	phage019 [flexible] [rank 4, 17]
.	GCA_028335125_contig_1	1278838	1279146	mat151_05555	mmseq.000837.22272.5637	shell	hypothetical protein	.	phage019b_ATCC49417		RGP_defense	681.149	184.162	1	0	.	.	.
.	GCA_028335125_contig_1	1279143	1280612	mat151_05560	mmseq.000837.22272.4576	shell	hypothetical protein	.	phage019b_ATCC49417		RGP_defense	601.594	170.677	1	0	.	.	.
.	GCA_028335125_contig_1	1280620	1281501	mat151_05565	mmseq.000837.22272.5638	cloud	DUF6712 domain-containing protein	.	phage019b_ATCC49417		RGP_defense	557.323	152.766	1	0	.	.	.
.	GCA_028335125_contig_1	1281503	1282396	mat151_05570	mmseq.000837.22272.3503	cloud	hypothetical protein	.	phage019b_ATCC49417		RGP_defense	524.438	151.89	1	0	.	.	.
.	GCA_028335125_contig_1	1282408	1282956	mat151_05575	mmseq.000837.22272.0931	cloud	hypothetical protein	.	phage019b_ATCC49417		RGP_defense	492.717	148.263	1	0	.	.	.
.	GCA_028335125_contig_1	1283079	1284026	mat151_05580	mmseq.000837.22272.5101	cloud	amidoligase family protein	.	phage019b_ATCC49417		RGP_defense	401.561	111.196	1	0	.	.	.
.	GCA_028335125_contig_1	1284016	1284249	mat151_05585	mmseq.000837.22272.5102	cloud	hypothetical protein	.	phage019b_ATCC49417		RGP_defense	369.687	86.8455	1	0	.	.	.
.	GCA_028335125_contig_1	1284339	1284521	mat151_05590	mmseq.000837.22272.5482	cloud	HicA toxin of bacterial toxin-antitoxin%2C	.	phage019b_ATCC49417	defense-manual	RGP_defense	334.571	92.4945	1	0	.	.	.
.	GCA_028335125_contig_1	1284578	1284976	mat151_05595	mmseq.000837.22272.5481	cloud	HTH cro/C1-type domain-containing protein; pilus assembly protein HicB	.	phage019b_ATCC49417		RGP_defense	371.535	83.3844	1	0	.	.	.
.	GCA_028335125_contig_1	1285096	1286166	mat151_05600	mmseq.000837.22272.5640	shell	HSDR-N-2 domain-containing protein; restriction endonuclease; type I restriction endonuclease	.	phage019b_ATCC49417	defense-manual	RGP_defense	329.604	93.5393	1	0	.	.	.
.	GCA_028335125_contig_1	1286377	1286754	mat151_05605	mmseq.000837.22272.0930	cloud	hypothetical protein	.	phage019b_ATCC49417		RGP_defense	333.96	107.838	1	0	.	.	.
.	GCA_028335125_contig_1	1286778	1287005	mat151_05610	mmseq.000837.22272.5103	cloud	hypothetical protein	.	phage019b_ATCC49417		RGP_defense	307.502	110.269	1	0	.	.	.
.	GCA_028335125_contig_1	1287002	1287235	mat151_05615	mmseq.000837.22272.5104	cloud	hypothetical protein	.	phage019b_ATCC49417		RGP_defense	317.798	103.056	1	0	.	.	.
.	GCA_028335125_contig_1	1287232	1287495	mat151_05620	mmseq.000837.22272.5105	cloud	5-formyltetrahydrofolate cyclo-ligase	.	phage019b_ATCC49417		RGP_defense	367.65	130.677	1	0	.	.	.
.	GCA_028335125_contig_1	1287588	1287980	mat151_05625	mmseq.000837.22272.3499	cloud	hypothetical protein	.	phage019b_ATCC49417		RGP_defense	376.755	125.508	1	0	.	.	.
.	GCA_028335125_contig_1	1288001	1292050	mat151_05630	mmseq.000837.22272.0929	cloud	SHOCT domain-containing protein	.	phage019b_ATCC49417		RGP_defense	365.868	132.135	1	0	.	.	.
.	GCA_028335125_contig_1	1292053	1294230	mat151_05635	mmseq.000837.22272.2363	cloud	hypothetical protein	.	phage019b_ATCC49417		RGP_defense	368.688	125.797	1	0	.	.	.
.	GCA_028335125_contig_1	1294288	1296363	mat151_05640	mmseq.000837.22272.0927	cloud	hypothetical protein	.	phage019b_ATCC49417		RGP_defense	333.101	125.12	1	0	.	.	.
.	GCA_028335125_contig_1	1296360	1297766	mat151_05645	mmseq.000837.22272.5106	cloud	hypothetical protein	.	phage019b_ATCC49417		RGP_defense	279.567	111.177	1	0	.	.	.
.	GCA_028335125_contig_1	1297769	1299295	mat151_05650	mmseq.000837.22272.5107	cloud	hypothetical protein	.	phage019b_ATCC49417		RGP_defense	289.919	136.237	1	0	.	.	.
.	GCA_028335125_contig_1	1299310	1299600	mat151_05655	mmseq.000837.22272.2043	shell	hypothetical protein	.	phage019b_ATCC49417		RGP_defense	295.81	146.248	1	0	.	.	.
.	GCA_028335125_contig_1	1299597	1300244	mat151_05660	mmseq.000837.22272.2044	shell	MurNAc-LAA domain-containing protein; N-acetylmuramoyl-L-alanine amidase	.	phage019b_ATCC49417		RGP_defense	294.457	140.794	1	0	.	.	.
.	GCA_028335125_contig_1	1300241	1300861	mat151_05665	mmseq.000837.22272.5108	cloud	hypothetical protein	.	phage019b_ATCC49417		RGP_defense	283.615	133.971	1	0	.	.	.
.	GCA_028335125_contig_1	1300840	1301154	mat151_05670	mmseq.000837.22272.5109	cloud	hypothetical protein	.	phage019b_ATCC49417		RGP_defense	247.338	101.315	1	0	.	.	.
.	GCA_028335125_contig_1	1301703	1302269	mat151_05675	mmseq.000837.22272.5110	cloud	hypothetical protein	.	phage019b_ATCC49417		RGP_defense	234.064	81.7915	0	0	.	.	.
.	GCA_028335125_contig_1	1302171	1302431	mat151_05680	mmseq.000837.22272.0926	cloud	hypothetical protein	.	phage019b_ATCC49417		RGP_defense	209.758	80.8115	0	0	.	.	.
.	GCA_028335125_contig_1	1302533	1302859	mat151_05685	mmseq.000837.22272.5111	cloud	hypothetical protein	.	phage019b_ATCC49417		RGP_defense	249.982	96.5215	1	0	.	.	.
.	GCA_028335125_contig_1	1302957	1303118	mat151_05690	mmseq.000837.22272.5112	cloud	hypothetical protein	.	phage019b_ATCC49417		RGP_defense	253.652	71.9379	1	0	.	.	.
.	GCA_028335125_contig_1	1303160	1303402	mat151_05695	mmseq.000837.22272.5113	cloud	hypothetical protein	.	phage019b_ATCC49417		RGP_defense	256.017	66.2314	1	0	.	.	.
.	GCA_028335125_contig_1	1303539	1304501	mat151_05700	mmseq.000837.22272.0925	cloud	hypothetical protein	.	phage019b_ATCC49417		RGP_defense	261.525	86.4459	1	0	.	.	.
.	GCA_028335125_contig_1	1304612	1305088	mat151_05705	mmseq.000837.22272.0924	cloud	hypothetical protein	.	phage019b_ATCC49417		RGP_defense	321.49	110.689	1	0	.	.	.
.	GCA_028335125_contig_1	1305121	1305714	mat151_05710	mmseq.000837.22272.0923	cloud	DNA-binding helix-turn-helix protein; helix-turn-helix domain-containing protein	.	phage019b_ATCC49417		RGP_defense	279.933	115.491	1	0	.	.	.
.	GCA_028335125_contig_1	1305823	1306983	mat151_05715	mmseq.000837.22272.2145	shell	Site-specific recombinase%2C phage integrase family; Tyr recombinase domain-containing protein	.	phage019b_ATCC49417		RGP_defense	280.068	112.159	1	0	.	.	.
.	GCA_028335125_contig_1	1307111	1307185	mat151_05720		.		Pro_trna	.		.	97.8919	59.0541	0	0	.	.	.
.	GCA_028335125_contig_1	1307221	1308282	mat151_05725	mmseq.000837.22272.4975	persistent	3-dehydroquinate synthase	aroB	.		.	67.3827	45.0104	0	0	.	.	.
.	GCA_028335125_contig_1	1308297	1310939	mat151_05730	mmseq.000837.22272.2303	persistent	alanine--tRNA ligase	alaS	.		.	63.6101	48.3509	0	0	.	.	.
.	GCA_028335125_contig_1	1312338	1313924	mat151_05735	mmseq.000837.22272.5254	persistent	replicative DNA helicase	dnaB	.		.	60.2301	28.1494	0	0	.	.	.
.	GCA_028335125_contig_1	1313959	1315746	mat151_05740	mmseq.000837.22272.0374	persistent	translation elongation factor 4	lepA	.		.	60.4617	22.8198	0	0	.	.	.
.	GCA_028335125_contig_1	1316025	1316095	mat151_05745		.		Gln_trna	.		.	48.6	16.9714	0	0	.	.	.
.	GCA_028335125_contig_1	1316324	1316959	mat151_05750	mmseq.000837.22272.1156	persistent	TetR family transcriptional regulator	acrR	.		.	36.6205	16.7386	0	0	.	.	.
.	GCA_028335125_contig_1	1317043	1317789	mat151_05755	mmseq.000837.22272.2029	persistent	3-oxoacyl-[acyl-carrier-protein] reductase	fabG	.		.	60.4866	18.5067	0	0	.	.	.
.	GCA_028335125_contig_1	1317833	1318516	mat151_05760	mmseq.000837.22272.3497	persistent	RNA pseudouridine synthase	rluA	.		.	61.3558	8.14641	0	0	.	.	.
.	GCA_028335125_contig_1	1318534	1319133	mat151_05765	mmseq.000837.22272.4717	persistent	DNA-binding response regulator	citB	.		.	44.8848	11.3306	0	0	.	.	.
.	GCA_028335125_contig_1	1319130	1319840	mat151_05770	mmseq.000837.22272.3856	persistent	cation-binding protein	rIC	.		.	39.3451	9.89155	0	0	.	.	.
.	GCA_028335125_contig_1	1320230	1321315	mat151_05775	mmseq.000837.22272.2484	shell	DUF772 domain-containing protein; IS5 family ISPg8 transposase; IS5 family transposase; IS5-like element ISPg8 family transposase; ISPg1%2C transposase%2C internal deletion; ISPg1 transposase; Partial transposase in ISPg1; transposase; Transposase%2C IS1182 family; Transposase%2C IS4 family	tnp-IS5	.		.	106.536	88.4166	0	0	.	.	.
.	GCA_028335125_contig_1	1321461	1322456	mat151_05780	mmseq.000837.22272.4387	persistent	UDP-glucose 4-epimerase	wcaG	.		.	42.3266	15.6342	0	0	.	.	.
.	GCA_028335125_contig_1	1322711	1322812	mat151_05785	mmseq.000837.22272.1474	shell	hypothetical protein	.	.		.	36.1386	12.2079	0	0	.	.	.
.	GCA_028335125_contig_1	1323169	1324482	mat151_05790	mmseq.000837.22272.2999	persistent	NADP-specific glutamate dehydrogenase	gdhA	.		.	47.3663	22.6641	0	0	.	.	.
.	GCA_028335125_contig_1	1324688	1326796	mat151_05795	mmseq.000837.22272.2045	persistent	hypothetical protein	.	.		.	56.6485	24.6746	0	0	.	.	.
.	GCA_028335125_contig_1	1327301	1328386	mat151_05800	mmseq.000837.22272.2484	shell	DUF772 domain-containing protein; IS5 family ISPg8 transposase; IS5 family transposase; IS5-like element ISPg8 family transposase; ISPg1%2C transposase%2C internal deletion; ISPg1 transposase; Partial transposase in ISPg1; transposase; Transposase%2C IS1182 family; Transposase%2C IS4 family	tnp-IS5	.		.	61.9576	44.0903	0	0	.	.	.
.	GCA_028335125_contig_1	1328742	1329407	mat151_05805	mmseq.000837.22272.4231	persistent	peptidylprolyl isomerase	ppiB	.		.	56.6992	52.7654	0	0	.	.	.
.	GCA_028335125_contig_1	1329454	1331325	mat151_05810	mmseq.000837.22272.5740	persistent	ABC transporter	uup	.		.	49.055	46.3105	0	0	.	.	.
.	GCA_028335125_contig_1	1331351	1332769	mat151_05815	mmseq.000837.22272.0480	persistent	lytic transglycosylase F	mltF	.		.	59.6961	47.4175	0	0	.	.	.
.	GCA_028335125_contig_1	1332804	1332977	mat151_05820		.		pseudogene	.		.	63.1734	28.7457	0	0	.	.	.
.	GCA_028335125_contig_1	1333386	1333598	mat151_05825	mmseq.000837.22272.3952	shell	hypothetical protein	.	.		.	32.3349	24.1509	0	0	.	.	.
.	GCA_028335125_contig_1	1333857	1334582	mat151_05830	mmseq.000837.22272.3718	persistent	oxidoreductase	yqjQ	.		.	58.5545	32.6138	0	0	.	.	.
.	GCA_028335125_contig_1	1334592	1335725	mat151_05835	mmseq.000837.22272.1405	persistent	4-phosphoerythronate dehydrogenase PdxB	pdxB	.		.	54.7785	32.7211	0	0	.	.	.
.	GCA_028335125_contig_1	1335729	1336040	mat151_05840	mmseq.000837.22272.4880	persistent	DUF3467 domain-containing protein	.	.		.	54.5209	33.3923	0	0	.	.	.
.	GCA_028335125_contig_1	1336097	1336282	mat151_05845	mmseq.000837.22272.4823	shell	hypothetical protein	.	.		.	64.7568	31.4216	0	0	.	.	.
.	GCA_028335125_contig_1	1336316	1336774	mat151_05850	mmseq.000837.22272.0328	persistent	DUF4293 domain-containing protein	.	.		.	62.9716	19.4454	0	0	.	.	.
.	GCA_028335125_contig_1	1336804	1337136	mat151_05855	mmseq.000837.22272.0666	persistent	RNA polymerase Rpb6	.	.		.	61.8855	19.3102	0	0	.	.	.
.	GCA_028335125_contig_1	1337278	1338090	mat151_05860	mmseq.000837.22272.1349	persistent	outer membrane protein assembly factor BamD	bamD	.		.	51.9409	22.9298	0	0	.	.	.
.	GCA_028335125_contig_1	1338441	1339679	mat151_05865	mmseq.000837.22272.2526	persistent	hypothetical protein	.	.		.	63.0848	27.017	0	0	.	.	.
.	GCA_028335125_contig_1	1339628	1340278	mat151_05870	mmseq.000837.22272.2525	persistent	ribonuclease H	rnh1	.		.	64.7338	22.1077	0	0	.	.	.
.	GCA_028335125_contig_1	1340306	1341319	mat151_05875	mmseq.000837.22272.2976	persistent	TPR domain protein	tPR	.		.	61.2557	16.1145	0	0	.	.	.
.	GCA_028335125_contig_1	1341332	1341871	mat151_05880	mmseq.000837.22272.4832	persistent	2%2C3%2C4%2C5-tetrahydropyridine-2%2C6-dicarboxylate N-acetyltransferase; gamma carbonic anhydrase family protein	paaY	.		.	88.0965	20.3581	0	0	.	.	.
.	GCA_028335125_contig_1	1341880	1343667	mat151_05885	mmseq.000837.22272.5765	persistent	peptidase M24	pepP	.		.	117.632	41.0554	0	0	.	.	.
.	GCA_028335125_contig_1	1343716	1345263	mat151_05890	mmseq.000837.22272.5717	persistent	DUF4301 domain-containing protein	.	.		.	348.474	131.461	1	0	348.474	131.461	.
.	GCA_028335125_contig_1	1345846	1347768	mat151_05895	mmseq.000837.22272.3867	persistent	molecular chaperone DnaK	dnaK	.		.	177.418	83.2581	0	0	.	.	.
.	GCA_028335125_contig_1	1348080	1348259	mat151_05900	mmseq.000837.22272.0936	cloud	hypothetical protein	.	.		RGP_defense	138.447	68.6536	0	0	.	.	.
.	GCA_028335125_contig_1	1348287	1348838	mat151_05905	mmseq.000837.22272.5737	shell	histidinol phosphate phosphatase; HU-HIG domain-containing protein; Putative histone-like DNA-binding protein	.	.		RGP_defense	425.475	926.445	1	1	425.475	926.445	.
.	GCA_028335125_contig_1	1349302	1349505	mat151_05910	mmseq.000837.22272.0360	shell	DNA-binding helix-turn-helix protein; Helix-turn-helix domain; helix-turn-helix transcriptional regulator; transcriptional regulator; Transcriptional regulator%2C putative	.	.		RGP_defense	127.897	51.3251	0	0	.	.	.
.	GCA_028335125_contig_1	1349502	1350878	mat151_05915	mmseq.000837.22272.5114	cloud	AAA family ATPase	.	.	defense-padloc	RGP_defense	65.5007	32.5138	0	0	.	.	.
.	GCA_028335125_contig_1	1350886	1351761	mat151_05920	mmseq.000837.22272.5115	cloud	DUF4435 domain-containing protein	.	.	defense-padloc	RGP_defense	47.1006	26.7577	0	0	.	.	.
.	GCA_028335125_contig_1	1351842	1353290	mat151_05925	mmseq.000837.22272.5116	shell	ATP-binding protein; Divergent AAA domain protein; putative protein conserved in archaea; putative transcriptional regulator%2C contains HTH domain; transcriptional regulator	.	.		RGP_defense	63.8108	35.2203	0	0	.	.	.
.	GCA_028335125_contig_1	1353405	1353830	mat151_05930	mmseq.000837.22272.3658	shell	Polyketide cyclase / dehydrase and lipid transport; SRPBCC family protein	.	.		RGP_defense	60.0659	41.9176	0	0	.	.	.
.	GCA_028335125_contig_1	1353918	1354343	mat151_05935	mmseq.000837.22272.0234	persistent	hypothetical protein	.	.		.	80.8306	32.8659	0	0	.	.	.
.	GCA_028335125_contig_1	1354347	1354766	mat151_05940	mmseq.000837.22272.3134	persistent	hypothetical protein	.	.		.	81.7637	39.1551	0	0	.	.	.
.	GCA_028335125_contig_1	1354766	1355914	mat151_05945	mmseq.000837.22272.4874	persistent	8-amino-7-oxononanoate synthase	bioF	.		.	79.7117	41.8746	0	0	.	.	.
.	GCA_028335125_contig_1	1356301	1357254	mat151_05950	mmseq.000837.22272.1867	persistent	glycerate dehydrogenase	ldhA	.		.	73.872	43.5645	0	0	.	.	.
.	GCA_028335125_contig_1	1357494	1359374	mat151_05955	mmseq.000837.22272.4648	persistent	DUF349 domain-containing protein; PF03993 domain protein	.	.		.	76.4489	62.1638	0	0	.	.	.
.	GCA_028335125_contig_1	1359602	1359850	mat151_05960	mmseq.000837.22272.3893	shell	DDE-Tnp-1-assoc domain-containing protein; ISPg2 transposase	.	.		.	90.0363	88.371	0	0	.	.	.
.	GCA_028335125_contig_1	1360263	1361654	mat151_05965	mmseq.000837.22272.3403	persistent	lipase; SGNH/GDSL hydrolase family protein	.	.		.	81.9109	94.6362	0	0	.	.	.
.	GCA_028335125_contig_1	1361638	1362465	mat151_05970	mmseq.000837.22272.3811	persistent	lipase	tesA	.		.	76.896	120.769	0	0	.	.	.
.	GCA_028335125_contig_1	1362487	1364022	mat151_05975	mmseq.000837.22272.0358	persistent	Alginate O-acetyltransferase; membrane-bound O-acyltransferase family protein	dltB	.		.	75.4332	158.647	0	0	.	.	.
.	GCA_028335125_contig_1	1365183	1365782	mat151_05980	mmseq.000837.22272.2472	persistent	TetR/AcrR family transcriptional regulator	acrR	.		.	76.6811	160.048	0	0	.	.	.
.	GCA_028335125_contig_1	1365823	1368228	mat151_05985	mmseq.000837.22272.1568	persistent	MMPL family	mMPL	.		.	74.2462	107.256	0	0	.	.	.
.	GCA_028335125_contig_1	1368306	1369097	mat151_05990	mmseq.000837.22272.4120	persistent	Outer membrane lipoprotein-sorting protein	.	.		.	73.603	95.3527	0	0	.	.	.
.	GCA_028335125_contig_1	1369101	1370378	mat151_05995	mmseq.000837.22272.2644	persistent	hypothetical protein	.	.		.	69.6155	83.4871	0	0	.	.	.
.	GCA_028335125_contig_1	1370418	1372172	mat151_06000	mmseq.000837.22272.2645	persistent	ABC transporter ATP-binding protein; ABC transporter domain-containing protein	mdlB	.		.	74.7822	65.6106	0	0	.	.	.
.	GCA_028335125_contig_1	1372219	1373925	mat151_06005	mmseq.000837.22272.5203	persistent	ABC transporter ATP-binding protein	mdlB	.		.	62.8365	51.1301	0	0	.	.	.
.	GCA_028335125_contig_1	1374424	1375428	mat151_06010	mmseq.000837.22272.2313	shell	mobilization protein	.	.		.	55.3914	43.6185	0	0	.	.	.
.	GCA_028335125_contig_1	1375418	1375822	mat151_06015	mmseq.000837.22272.4861	cloud	DUF6290 domain-containing protein	.	.		.	56.901	39.1287	0	0	.	.	.
.	GCA_028335125_contig_1	1376048	1376560	mat151_06020	mmseq.000837.22272.4862	cloud	DUF3408 domain-containing protein	.	.		.	50.1875	41.9258	0	0	.	.	.
.	GCA_028335125_contig_1	1376564	1377514	mat151_06025	mmseq.000837.22272.4863	shell	Mobilization protein; toprim domain-containing protein; Toprim-like; ZnF-CHCC domain-containing protein	.	.		.	58.26	33.6547	0	0	.	.	.
.	GCA_028335125_contig_1	1378208	1378486	mat151_06030	mmseq.000837.22272.4517	shell	HTH-17 domain-containing protein; multidrug DMT transporter permease	.	.		.	50.2878	34.4209	0	0	.	.	.
.	GCA_028335125_contig_1	1378489	1378767	mat151_06035	mmseq.000837.22272.1379	shell	DNA-binding protein; helix-turn-helix domain-containing protein; HTH-17 domain-containing protein; Transcriptional regulator	.	.		.	57.1799	19.2734	0	0	.	.	.
.	GCA_028335125_contig_1	1379185	1379991	mat151_06040	mmseq.000837.22272.2774	shell	DUF772 domain-containing protein; IS5 family transposase; IS5-like element ISPg7 family transposase; Transporter PF05598 domain protein; Transposase	.	.		.	62.5918	25.3672	0	0	.	.	.
.	GCA_028335125_contig_1	1380475	1381737	mat151_06045	mmseq.000837.22272.5117	cloud	Ppx/GppA phosphatase family	.	.		.	42.71	28.607	0	0	.	.	.
.	GCA_028335125_contig_1	1381761	1383875	mat151_06050	mmseq.000837.22272.5118	cloud	hypothetical protein	.	.		.	37.4262	23.1954	0	0	.	.	.
.	GCA_028335125_contig_1	1385462	1385584	mat151_06055	mmseq.000837.22272.5119	cloud	hypothetical protein	.	.		.	32.6311	25.4836	0	0	.	.	.
.	GCA_028335125_contig_1	1385676	1386872	mat151_06060	mmseq.000837.22272.0830	shell	Integrase; site-specific integrase; Site-specific recombinase XerD	.	.		.	119.137	187.809	0	0	.	.	.
.	GCA_028335125_contig_1	1387019	1388248	mat151_06065	mmseq.000837.22272.1013	shell	Integrase	.	.		.	111.555	95.4369	0	0	.	.	.
.	GCA_028335125_contig_1	1389086	1390795	mat151_06070	mmseq.000837.22272.1028	persistent	peptidase S41	ctpA	.		.	70.0995	18.746	0	0	.	.	.
.	GCA_028335125_contig_1	1391108	1392196	mat151_06075	mmseq.000837.22272.4519	persistent	DDE-Tnp-1-assoc domain-containing protein; DDE-Tnp-1 domain-containing protein; ISAs1 family ISPg6 transposase; ISAs1 family transposase; ISAs1-like element ISPg6 family transposase	.	.		.	61.3759	14.6875	0	0	.	.	.
.	GCA_028335125_contig_1	1393485	1393925	mat151_06080	mmseq.000837.22272.1727	persistent	XRE family transcriptional regulator	vapI	.		.	66.6295	13.3045	0	0	.	.	.
.	GCA_028335125_contig_1	1393977	1394774	mat151_06085	mmseq.000837.22272.0370	persistent	dihydroorotate dehydrogenase electron transfer subunit	mcr1	.		.	68.8407	9.86449	0	0	.	.	.
.	GCA_028335125_contig_1	1394810	1395679	mat151_06090	mmseq.000837.22272.3495	persistent	dihydroorotate dehydrogenase	pyrD	.		.	68.6893	7.24281	0	0	.	.	.
.	GCA_028335125_contig_1	1395950	1396594	mat151_06095	mmseq.000837.22272.3943	persistent	branched-chain amino acid dehydrogenase	atoD	.		.	64.5652	13.045	0	0	.	.	.
.	GCA_028335125_contig_1	1396648	1397037	mat151_06100	mmseq.000837.22272.1034	persistent	3-aminobutyryl-CoA ammonia lyase	yciA	.		.	75.7686	12.8483	0	0	.	.	.
.	GCA_028335125_contig_1	1397074	1397886	mat151_06105	mmseq.000837.22272.4463	persistent	3-keto-5-aminohexanoate cleavage enzyme; 3-keto-5-aminohexanoate cleavage protein; PF05853 family protein	.	.		.	87.314	6.95936	0	0	.	.	.
.	GCA_028335125_contig_1	1397928	1398971	mat151_06110	mmseq.000837.22272.2535	persistent	L-erythro-3%2C5-diaminohexanoate dehydrogenase	qor	.		.	69.5781	6.87536	0	0	.	.	.
.	GCA_028335125_contig_1	1399058	1400308	mat151_06115	mmseq.000837.22272.4839	persistent	lysine 2%2C3-aminomutase	ablA	.		.	74.2368	7.5976	0	0	.	.	.
.	GCA_028335125_contig_1	1400408	1401406	mat151_06120	mmseq.000837.22272.4962	persistent	hypothetical protein	.	.		.	70.3758	14.0551	0	0	.	.	.
.	GCA_028335125_contig_1	1401406	1402797	mat151_06125	mmseq.000837.22272.3659	persistent	DNA mismatch repair ATPase MutS	mutS	.		.	75.8167	9.81308	0	0	.	.	.
.	GCA_028335125_contig_1	1402825	1404396	mat151_06130	mmseq.000837.22272.4244	persistent	D-lysine 5%2C6-aminomutase subunit alpha	.	.		.	80.3711	6.08084	0	0	.	.	.
.	GCA_028335125_contig_1	1404393	1405184	mat151_06135	mmseq.000837.22272.3828	persistent	D-lysine 5%2C6-aminomutase beta subunit	mtbC1	.		.	86.8129	9.65992	0	0	.	.	.
.	GCA_028335125_contig_1	1405207	1405869	mat151_06140	mmseq.000837.22272.2047	persistent	succinyl-CoA--3-ketoacid-CoA transferase	atoA	.		.	69.3595	7.33082	0	0	.	.	.
.	GCA_028335125_contig_1	1405915	1407054	mat151_06145	mmseq.000837.22272.3812	persistent	acyl-CoA dehydrogenase	caiA	.		.	85.101	11.8428	0	0	.	.	.
.	GCA_028335125_contig_1	1407069	1407854	mat151_06150	mmseq.000837.22272.3135	persistent	electron transfer flavoprotein subunit beta	fixA	.		.	85	15.6662	0	0	.	.	.
.	GCA_028335125_contig_1	1407868	1408875	mat151_06155	mmseq.000837.22272.3321	persistent	electron transfer flavoprotein subunit alpha/FixB family protein	fixB	.		.	93.5839	17.8699	0	0	.	.	.
.	GCA_028335125_contig_1	1408979	1409749	mat151_06160	mmseq.000837.22272.1538	persistent	enoyl-CoA hydratase	caiD	.		.	87.9532	13.2338	0	0	.	.	.
.	GCA_028335125_contig_1	1409796	1410641	mat151_06165	mmseq.000837.22272.0758	persistent	3-hydroxybutyryl-CoA dehydrogenase; Putative 3-hydroxybutyryl-CoA dehydrogenase	fadB	.		.	89.5787	15.0296	0	0	.	.	.
.	GCA_028335125_contig_1	1410811	1412007	mat151_06170	mmseq.000837.22272.1933	persistent	Acetate kinase	ackA	.		.	74.046	14.0527	0	0	.	.	.
.	GCA_028335125_contig_1	1412053	1413252	mat151_06175	mmseq.000837.22272.0496	persistent	phosphate acetyltransferase	pta	.		.	79.2485	8.10342	0	0	.	.	.
.	GCA_028335125_contig_1	1413273	1414121	mat151_06180	mmseq.000837.22272.1891	persistent	DUF3108 domain-containing protein; PF11306 family protein	.	.		.	61.9682	6.29127	0	0	.	.	.
.	GCA_028335125_contig_1	1414262	1415365	mat151_06185	mmseq.000837.22272.0044	persistent	thioredoxin	trxA	.		.	75.0653	6.02901	0	0	.	.	.
.	GCA_028335125_contig_1	1415633	1415881	mat151_06190	mmseq.000837.22272.1300	shell	hypothetical protein	.	.		.	68.7944	6.8629	0	0	.	.	.
.	GCA_028335125_contig_1	1416064	1417170	mat151_06195	mmseq.000837.22272.3322	persistent	TIGR01212 family radical SAM protein	yhcC	.		.	87.6835	9.98101	0	0	.	.	.
.	GCA_028335125_contig_1	1417222	1417785	mat151_06200	mmseq.000837.22272.0662	persistent	N-acetyltransferase	rimI	.		.	74.968	10.341	0	0	.	.	.
.	GCA_028335125_contig_1	1417903	1418640	mat151_06205	mmseq.000837.22272.5344	persistent	DNA-binding response regulator	ompR	.		.	70.6784	10.882	0	0	.	.	.
.	GCA_028335125_contig_1	1419399	1420442	mat151_06210	mmseq.000837.22272.3195	persistent	bifunctional oligoribonuclease/PAP phosphatase NrnA; DHHA1 domain protein; DHH family phosphoesterase; Exopolyphosphatase-like enzyme; phosphoesterase	nrnA	.		.	77.536	19.6721	0	0	.	.	.
.	GCA_028335125_contig_1	1420533	1421129	mat151_06215	mmseq.000837.22272.2350	persistent	DUF4827 domain-containing protein	.	.		.	72.5419	30.3003	0	0	.	.	.
.	GCA_028335125_contig_1	1421184	1422572	mat151_06220	mmseq.000837.22272.5785	persistent	phosphoglucosamine mutase	glmM	.		.	81.4517	42.4993	0	0	.	.	.
.	GCA_028335125_contig_1	1422617	1424053	mat151_06225	mmseq.000837.22272.2620	persistent	23S rRNA (uracil(1939)-C(5))-methyltransferase RlmD	rlmD	.		.	80.1609	36.3948	0	0	.	.	.
.	GCA_028335125_contig_1	1424357	1425343	mat151_06230	mmseq.000837.22272.1754	persistent	GSCFA family protein	.	.		.	84.3367	24.0974	0	0	.	.	.
.	GCA_028335125_contig_1	1425379	1427850	mat151_06235	mmseq.000837.22272.5220	persistent	bifunctional UDP-N-acetylmuramoyl-tripeptide:D-alanyl-D-alanine ligase/alanine racemase	alr%2CmurF	.		.	88.8887	28.446	0	0	.	.	.
.	GCA_028335125_contig_1	1428159	1429382	mat151_06240	mmseq.000837.22272.5221	persistent	Thump-like domain-containing protein	rsmD	.		.	140.273	95.3614	0	0	.	.	.
.	GCA_028335125_contig_1	1429442	1429515	mat151_06245		.		Arg_trna	.		.	218.74	186.329	0	0	.	.	.
.	GCA_028335125_contig_1	1429550	1429623	mat151_06250		.		Arg_trna	.		.	192.589	162.959	0	0	.	.	.
.	GCA_028335125_contig_1	1429718	1430542	mat151_06255	mmseq.000837.22272.2904	persistent	N-acetylmuramic acid 6-phosphate etherase	murQ	.		.	308.444	603.157	1	1	.	.	.
.	GCA_028335125_contig_1	1430535	1431386	mat151_06260	mmseq.000837.22272.3494	persistent	ATPase	badF	.		.	391.436	973.374	1	1	.	.	.
.	GCA_028335125_contig_1	1431383	1431709	mat151_06265	mmseq.000837.22272.0611	persistent	sodium:solute symporter; Sodium:solute symporter family protein	.	.		.	496.067	1492.45	1	1	.	.	.
.	GCA_028335125_contig_1	1431743	1432843	mat151_06270		.		pseudogene	.		.	665.297	2241.48	1	1	.	.	.
.	GCA_028335125_contig_1	1433168	1433626	mat151_06275	mmseq.000837.22272.3052	shell	histidinol phosphate phosphatase	.	.		.	899	4008.83	1	1	899	4008.83	RarA cluster [mostly core] [rank 10, 5]
.	GCA_028335125_contig_1	1433695	1435014	mat151_06280	mmseq.000837.22272.4294	persistent	AAA family ATPase	rarA	.		.	788.387	2865.62	1	1	.	.	.
.	GCA_028335125_contig_1	1435040	1435807	mat151_06285	mmseq.000837.22272.4373	persistent	tRNA1(Val) (adenine(37)-N6)-methyltransferase	trmN6	.		.	597.632	1623.6	1	1	.	.	.
.	GCA_028335125_contig_1	1435771	1437228	mat151_06290	mmseq.000837.22272.4838	persistent	RNA polymerase factor sigma-54	rpoN	.		.	412.287	605.744	1	1	.	.	.
.	GCA_028335125_contig_1	1437222	1438526	mat151_06295	mmseq.000837.22272.4571	persistent	UDP-N-acetylmuramoyl-tripeptide--D-alanyl-D-alanine ligase	murF	.		.	252.266	176.977	1	0	.	.	.
.	GCA_028335125_contig_1	1438736	1439092	mat151_06300	mmseq.000837.22272.2048	persistent	aspartate 1-decarboxylase	panD	.		.	198.267	149.385	0	0	.	.	.
.	GCA_028335125_contig_1	1439169	1440506	mat151_06305	mmseq.000837.22272.2280	persistent	signal recognition particle protein	ffh	.		.	156.108	160.904	0	0	.	.	.
.	GCA_028335125_contig_1	1440627	1441517	mat151_06310	mmseq.000837.22272.3813	persistent	bifunctional methylenetetrahydrofolate dehydrogenase/methenyltetrahydrofolate cyclohydrolase FolD	folD	.		.	147.463	121.073	0	0	.	.	.
.	GCA_028335125_contig_1	1441706	1443157	mat151_06315	mmseq.000837.22272.2049	persistent	MATE family efflux transporter	norM	.		.	129.227	134.979	0	0	.	.	.
.	GCA_028335125_contig_1	1443937	1446528	mat151_06320	mmseq.000837.22272.1017	persistent	ATP-dependent chaperone ClpB	clpB	.		.	97.3802	120.438	0	0	.	.	.
.	GCA_028335125_contig_1	1446747	1447307	mat151_06325	mmseq.000837.22272.3136	persistent	flavodoxin	fldA	.		.	94.6839	73.1464	0	0	.	.	.
.	GCA_028335125_contig_1	1448150	1449472	mat151_06330	mmseq.000837.22272.5120	shell	SEFIR domain protein; SIR2 family protein; TIR domain-containing protein	.	.		.	73.4168	39.1467	0	0	.	.	.
.	GCA_028335125_contig_1	1449754	1450911	mat151_06335	mmseq.000837.22272.0273	shell	DDE-Tnp-1 domain-containing protein; DUF4372 domain-containing protein; IS4 family ISPg4 transposase; IS4 family transposase; IS4-like element IS1598 family transposase; transposase	.	.		.	54.4166	26.2584	0	0	.	.	.
.	GCA_028335125_contig_1	1451322	1451504	mat151_06340	mmseq.000837.22272.0955	cloud	hypothetical protein	.	.		.	76.7912	27.1484	0	0	.	.	.
.	GCA_028335125_contig_1	1451683	1451898	mat151_06345	mmseq.000837.22272.3283	persistent	hydroxylamine reductase; Prismane/CO dehydrogenase domain protein	.	.		.	83.7628	15.9488	0	0	.	.	.
.	GCA_028335125_contig_1	1452001	1453410	mat151_06350	mmseq.000837.22272.2473	persistent	asparagine--tRNA ligase	asnS	.		.	101.434	16.115	0	0	.	.	.
.	GCA_028335125_contig_1	1453442	1454761	mat151_06355	mmseq.000837.22272.0485	persistent	pseudouridine synthase	rsuA	.		.	92.1494	18.7536	0	0	.	.	.
.	GCA_028335125_contig_1	1454862	1456205	mat151_06360	mmseq.000837.22272.0833	persistent	adenylosuccinate lyase	purB	.		.	89.1757	17.8384	0	0	.	.	.
.	GCA_028335125_contig_1	1456340	1456903	mat151_06365	mmseq.000837.22272.3000	persistent	ATP:cob(I)alamin adenosyltransferase	pduO	.		.	91.167	21.9698	0	0	.	.	.
.	GCA_028335125_contig_1	1456926	1457576	mat151_06370	mmseq.000837.22272.0353	persistent	hypothetical protein	.	.		.	104.711	24.9862	0	0	.	.	.
.	GCA_028335125_contig_1	1457601	1458788	mat151_06375	mmseq.000837.22272.1301	persistent	uracil permease	uraA	.		.	91.8989	31.7321	0	0	.	.	.
.	GCA_028335125_contig_1	1459127	1459594	mat151_06380	mmseq.000837.22272.1512	persistent	transcriptional regulator	lrp	.		.	92.743	58.137	0	0	.	.	.
.	GCA_028335125_contig_1	1459641	1461023	mat151_06385	mmseq.000837.22272.2621	persistent	exodeoxyribonuclease VII large subunit	xseA	.		.	94.3886	80.3546	0	0	.	.	.
.	GCA_028335125_contig_1	1461296	1463848	mat151_06390	mmseq.000837.22272.0195	persistent	Ribonucleoside-diphosphate reductase; ribonucleoside-diphosphate reductase%2C adenosylcobalamin-dependent	nrdA	.		.	83.8495	77.172	0	0	.	.	.
.	GCA_028335125_contig_1	1464039	1466357	mat151_06395	mmseq.000837.22272.5121	shell	tetratricopeptide repeat protein	.	.		.	67.1846	32.5449	0	0	.	.	.
.	GCA_028335125_contig_1	1467341	1467652	mat151_06400	mmseq.000837.22272.0956	cloud	hypothetical protein	.	.		.	58.3183	15.0772	0	0	.	.	.
.	GCA_028335125_contig_1	1467497	1468243	mat151_06405	mmseq.000837.22272.0957	cloud	hypothetical protein	.	.		.	48.3204	13.5509	0	0	.	.	.
.	GCA_028335125_contig_1	1468245	1470329	mat151_06410	mmseq.000837.22272.0958	cloud	DNA helicase	.	.		.	63.3964	11.3661	0	0	.	.	.
.	GCA_028335125_contig_1	1470369	1471436	mat151_06415	mmseq.000837.22272.0959	cloud	mobilization protein	.	.		.	67.8632	11.2559	0	0	.	.	.
.	GCA_028335125_contig_1	1471420	1471851	mat151_06420	mmseq.000837.22272.5122	cloud	hypothetical protein	.	.		.	66.3318	12.0209	0	0	.	.	.
.	GCA_028335125_contig_1	1472214	1472675	mat151_06425	mmseq.000837.22272.0754	cloud	DUF3408 domain-containing protein	.	.		.	52.2256	9.26898	0	0	.	.	.
.	GCA_028335125_contig_1	1472680	1473648	mat151_06430	mmseq.000837.22272.0960	cloud	Mobilization protein; toprim domain-containing protein	.	.		.	63.5568	17.0444	0	0	.	.	.
.	GCA_028335125_contig_1	1473841	1474731	mat151_06435		.		pseudogene	.		.	75.4112	15.6551	0	0	.	.	.
.	GCA_028335125_contig_1	1475224	1475394	mat151_06440	mmseq.000837.22272.5123	cloud	hypothetical protein	.	.		.	64.1294	13.3353	0	0	.	.	.
.	GCA_028335125_contig_1	1475757	1476047	mat151_06445	mmseq.000837.22272.5124	cloud	HTH-17 domain-containing protein; multidrug DMT transporter permease	.	.		.	61.2207	19.7034	0	0	.	.	.
.	GCA_028335125_contig_1	1476047	1476346	mat151_06450	mmseq.000837.22272.0753	cloud	DNA-binding protein; HTH-17 domain-containing protein	.	.		.	72.4348	17.8194	0	0	.	.	.
.	GCA_028335125_contig_1	1476531	1477166	mat151_06455	mmseq.000837.22272.0961	cloud	TetR/AcrR family transcriptional regulator	.	.		.	44.6882	15.0567	0	0	.	.	.
.	GCA_028335125_contig_1	1477171	1479012	mat151_06460		.		pseudogene	.		.	57.5187	12.3802	0	0	.	.	.
.	GCA_028335125_contig_1	1478952	1479584	mat151_06465	mmseq.000837.22272.0962	cloud	hypothetical protein	.	.		.	62.0063	9.3038	0	0	.	.	.
.	GCA_028335125_contig_1	1479621	1480814	mat151_06470	mmseq.000837.22272.0963	cloud	hypothetical protein	.	.		.	64.1391	8.42498	0	0	.	.	.
.	GCA_028335125_contig_1	1481188	1481589	mat151_06475	mmseq.000837.22272.0964	cloud	hypothetical protein	.	.		.	56.399	16.7382	0	0	.	.	.
.	GCA_028335125_contig_1	1481586	1482830	mat151_06480	mmseq.000837.22272.5125	cloud	Integrase	.	.		.	74.7733	14.467	0	0	.	.	.
.	GCA_028335125_contig_1	1482843	1484057	mat151_06485	mmseq.000837.22272.0965	shell	Integrase; Site-specific recombinase XerD	xerD	.		.	69.6722	26.3814	0	0	.	.	.
.	GCA_028335125_contig_1	1484192	1485277	mat151_06490	mmseq.000837.22272.2484	shell	DUF772 domain-containing protein; IS5 family ISPg8 transposase; IS5 family transposase; IS5-like element ISPg8 family transposase; ISPg1%2C transposase%2C internal deletion; ISPg1 transposase; Partial transposase in ISPg1; transposase; Transposase%2C IS1182 family; Transposase%2C IS4 family	tnp-IS5	.		.	58.6848	43.2747	0	0	.	.	.
.	GCA_028335125_contig_1	1486177	1488807	mat151_06495	mmseq.000837.22272.4122	persistent	valine--tRNA ligase	valS	.		.	86.3373	71.0407	0	0	.	.	.
.	GCA_028335125_contig_1	1488836	1489288	mat151_06500	mmseq.000837.22272.4382	persistent	hypothetical protein	.	.		.	81.4911	59.115	0	0	.	.	.
.	GCA_028335125_contig_1	1489349	1489421	mat151_06505		.		Thr_trna	.		.	89.3889	65.2222	0	0	.	.	.
.	GCA_028335125_contig_1	1489615	1490556	mat151_06510	mmseq.000837.22272.4799	persistent	thioredoxin-disulfide reductase	trxB	.		.	82.2667	50.2582	0	0	.	.	.
.	GCA_028335125_contig_1	1490797	1490973	mat151_06515	mmseq.000837.22272.4307	shell	hypothetical protein	.	.		.	69.517	41.4489	0	0	.	.	.
.	GCA_028335125_contig_1	1491123	1491737	mat151_06520	mmseq.000837.22272.1476	persistent	sugar transferase	wcaJ	.		.	78.399	41.1808	0	0	.	.	.
.	GCA_028335125_contig_1	1491912	1493540	mat151_06525	mmseq.000837.22272.3493	persistent	asparagine synthase	asnB	.		.	78.7125	30.0448	0	0	.	.	.
.	GCA_028335125_contig_1	1493503	1494810	mat151_06530	mmseq.000837.22272.3492	persistent	polysaccharide biosynthesis protein	rfbX	.		.	81.8722	20.7108	0	0	.	.	.
.	GCA_028335125_contig_1	1494807	1495961	mat151_06535	mmseq.000837.22272.4194	persistent	transcriptional regulator	wecE	.		.	87.0485	22.5667	0	0	.	.	.
.	GCA_028335125_contig_1	1496141	1497268	mat151_06540	mmseq.000837.22272.2343	persistent	antioxidant%2C AhpC/TSA family protein	.	.		.	87.9965	17.449	0	0	.	.	.
.	GCA_028335125_contig_1	1497388	1498248	mat151_06545	mmseq.000837.22272.2202	persistent	glycosyl transferase family 2	wcaE	.		.	88.0442	21.4791	0	0	.	.	.
.	GCA_028335125_contig_1	1498254	1499405	mat151_06550	mmseq.000837.22272.0610	persistent	glycosyltransferase; glycosyl transferase; Glycosyltransferase%2C group 1 family protein; glycosyltransferase family 4 protein	rfaB	.		.	74.2294	17.7897	0	0	.	.	.
.	GCA_028335125_contig_1	1499452	1499763	mat151_06555	mmseq.000837.22272.2026	shell	hypothetical protein	.	.		.	70.045	22.0225	0	0	.	.	.
.	GCA_028335125_contig_1	1499784	1500827	mat151_06560	mmseq.000837.22272.3825	persistent	EpsG family; EpsG family protein; exopolysaccharide biosynthesis protein	.	.		.	90.6395	26.5379	0	0	.	.	.
.	GCA_028335125_contig_1	1500843	1502177	mat151_06565	mmseq.000837.22272.3924	persistent	UDP-glucose 6-dehydrogenase	ugd	.		.	111.537	31.4888	0	0	.	.	.
.	GCA_028335125_contig_1	1502455	1503414	mat151_06570	mmseq.000837.22272.0278	persistent	peptide chain release factor 2	prfB	.		.	100.674	35.878	0	0	.	.	.
.	GCA_028335125_contig_1	1503691	1505517	mat151_06575	mmseq.000837.22272.0279	persistent	long-chain fatty acid--CoA ligase	fAA1	.		.	122.552	40.1999	0	0	.	.	.
.	GCA_028335125_contig_1	1506561	1506779	mat151_06580	mmseq.000837.22272.0129	shell	hypothetical protein	.	.		.	91.4312	18.4908	0	0	.	.	.
.	GCA_028335125_contig_1	1506940	1508028	mat151_06585	mmseq.000837.22272.4464	persistent	glycosyltransferase family 4 protein	rfaB	.		.	114.807	31.2233	0	0	.	.	.
.	GCA_028335125_contig_1	1508171	1508428	mat151_06590	mmseq.000837.22272.5508	persistent	alcohol dehydrogenase	.	.		.	103.502	22.249	0	0	.	.	.
.	GCA_028335125_contig_1	1508409	1509557	mat151_06595	mmseq.000837.22272.5508	persistent	alcohol dehydrogenase	yqdH	.		.	114.747	34.77	0	0	.	.	.
.	GCA_028335125_contig_1	1509696	1510112	mat151_06600	mmseq.000837.22272.3138	persistent	hypothetical protein	.	.		.	89.4736	38.1202	0	0	.	.	.
.	GCA_028335125_contig_1	1510272	1510877	mat151_06605	mmseq.000837.22272.0236	persistent	DUF4254 domain-containing protein; PF14063 family protein	.	.		.	91.2132	42.686	0	0	.	.	.
.	GCA_028335125_contig_1	1510961	1512016	mat151_06610	mmseq.000837.22272.1888	persistent	ADP-heptose--LPS heptosyltransferase	rfaF	.		.	107.906	36.1754	0	0	.	.	.
.	GCA_028335125_contig_1	1512220	1512699	mat151_06615	mmseq.000837.22272.5126	persistent	S4 domain-containing protein	rsuA	.		.	85.4196	39.453	0	0	.	.	.
.	GCA_028335125_contig_1	1513298	1514347	mat151_06620	mmseq.000837.22272.3198	persistent	adenosylcobinamide-phosphate synthase CbiB	cbiB	.		.	77.6235	54.4728	0	0	.	.	.
.	GCA_028335125_contig_1	1514322	1515329	mat151_06625	mmseq.000837.22272.1208	persistent	threonine-phosphate decarboxylase CobD	cobD	.		.	93.3903	64.8471	0	0	.	.	.
.	GCA_028335125_contig_1	1515322	1516818	mat151_06630	mmseq.000837.22272.2980	persistent	cobyric acid synthase	cobQ%2CcobC	.		.	101.188	100.062	0	0	.	.	.
.	GCA_028335125_contig_1	1516815	1517381	mat151_06635	mmseq.000837.22272.2979	persistent	ATP:cob(I)alamin adenosyltransferase	pduO	.		.	90.2138	84.5035	0	0	.	.	.
.	GCA_028335125_contig_1	1517404	1518723	mat151_06640	mmseq.000837.22272.0937	persistent	cobyrinate a%2Cc-diamide synthase	cobB	.		.	93.8241	82.8863	0	0	.	.	.
.	GCA_028335125_contig_1	1518963	1520525	mat151_06645	mmseq.000837.22272.0720	shell	restriction endonuclease subunit R; type I restriction enzyme HsdR N-terminal domain-containing protein; Type I restriction enzyme R protein N-terminal domain protein	.	.	defense-manual	RGP_defense	73.8899	40.0166	0	0	.	.	.
.	GCA_028335125_contig_1	1520613	1521959	mat151_06650	mmseq.000837.22272.2978	shell	AAA family ATPase	.	.		RGP_defense	80.1924	39.1263	0	0	.	.	.
.	GCA_028335125_contig_1	1522553	1522651	mat151_06655	mmseq.000837.22272.5623	shell	hypothetical protein	.	.		RGP_defense	103.684	58.3061	0	0	.	.	.
.	GCA_028335125_contig_1	1522691	1522819	mat151_06660	mmseq.000837.22272.3370	shell	hypothetical protein	.	.		RGP_defense	92.7656	55.5859	0	0	.	.	.
.	GCA_028335125_contig_1	1522851	1523723	mat151_06665	mmseq.000837.22272.3369	persistent	phosphoserine phosphatase SerB	serB	.		.	88.4484	63.3452	0	0	.	.	.
.	GCA_028335125_contig_1	1523963	1524784	mat151_06670	mmseq.000837.22272.0486	persistent	Fe-S oxidoreductase	glpC	.		.	89.38	73.4507	0	0	.	.	.
.	GCA_028335125_contig_1	1524781	1526148	mat151_06675	mmseq.000837.22272.3049	persistent	4Fe-4S ferredoxin	lutB	.		.	72.1185	65.3884	0	0	.	.	.
.	GCA_028335125_contig_1	1526154	1526738	mat151_06680	mmseq.000837.22272.3266	persistent	LUD-dom domain-containing protein	lutC	.		.	77.512	63.8476	0	0	.	.	.
.	GCA_028335125_contig_1	1526849	1527322	mat151_06685	mmseq.000837.22272.0742	persistent	thioesterase	paaI	.		.	79.7822	60.8013	0	0	.	.	.
.	GCA_028335125_contig_1	1527636	1529654	mat151_06690	mmseq.000837.22272.1722	persistent	OmpA family	ompA	.		.	86.7651	62.7963	0	0	.	.	.
.	GCA_028335125_contig_1	1529676	1530269	mat151_06695	mmseq.000837.22272.3199	persistent	radical SAM protein	queE	.		.	93.7858	49.1231	0	0	.	.	.
.	GCA_028335125_contig_1	1530289	1530708	mat151_06700	mmseq.000837.22272.3265	persistent	6-pyruvoyl tetrahydrobiopterin synthase	queD	.		.	91.5274	42.179	0	0	.	.	.
.	GCA_028335125_contig_1	1531091	1532536	mat151_06705	mmseq.000837.22272.5339	persistent	C2 family cysteine protease; Calpain family cysteine protease domain protein; Thiol protease	tpr	.		.	73.8145	27.2609	0	0	.	.	.
.	GCA_028335125_contig_1	1532916	1533818	mat151_06710	mmseq.000837.22272.2106	shell	IS982 family IS195 transposase; IS982 family transposase; IS982-like element IS195 family transposase; ISPg3 transposase; Partial transposase in ISPg3; Tnp-DDE-dom domain-containing protein; transposase; Transposase family protein	.	.		.	51.6508	21.1763	0	0	.	.	.
.	GCA_028335125_contig_1	1533992	1534678	mat151_06715	mmseq.000837.22272.1475	persistent	Crp/Fnr family transcriptional regulator	crp	.		.	79.5146	24.4811	0	0	.	.	.
.	GCA_028335125_contig_1	1534695	1535051	mat151_06720	mmseq.000837.22272.2052	persistent	MerR family transcriptional regulator	soxR	.		.	85.2865	23.014	0	0	.	.	.
.	GCA_028335125_contig_1	1535116	1536531	mat151_06725	mmseq.000837.22272.3484	persistent	ligase	.	.		.	75.7046	25.5498	0	0	.	.	.
.	GCA_028335125_contig_1	1536573	1537430	mat151_06730	mmseq.000837.22272.0024	persistent	hypothetical protein	.	.		.	96.8646	35.3897	0	0	.	.	.
.	GCA_028335125_contig_1	1537476	1538354	mat151_06735	mmseq.000837.22272.0186	persistent	MCE family protein	mlaD	.		.	91.0467	41.8952	0	0	.	.	.
.	GCA_028335125_contig_1	1538394	1539581	mat151_06740	mmseq.000837.22272.3368	persistent	N-acetylmuramoyl-L-alanine amidase	amiC	.		.	87.3159	55.0725	0	0	.	.	.
.	GCA_028335125_contig_1	1539777	1539850	mat151_06745		.		Thr_trna	.		.	104.986	56.8904	0	0	.	.	.
.	GCA_028335125_contig_1	1540927	1541859	mat151_06755	mmseq.000837.22272.0836	persistent	DNA-binding protein	feoA	.		.	109.513	92.323	0	0	.	.	.
.	GCA_028335125_contig_1	1541968	1544070	mat151_06760	mmseq.000837.22272.3664	persistent	Fe(2+) transporter FeoB-like protein	feoB2	.		.	109.121	123.177	0	0	.	.	.
.	GCA_028335125_contig_1	1544107	1545753	mat151_06765	mmseq.000837.22272.4807	persistent	glycogen synthase	rfaB	.		.	117.141	136.377	0	0	.	.	.
.	GCA_028335125_contig_1	1545822	1546775	mat151_06770	mmseq.000837.22272.4806	persistent	sodium:proton exchanger	eCM27	.		.	97.1522	109.689	0	0	.	.	.
.	GCA_028335125_contig_1	1546796	1547260	mat151_06775	mmseq.000837.22272.4243	persistent	transcriptional regulator	argR	.		.	108.69	113.657	0	0	.	.	.
.	GCA_028335125_contig_1	1547693	1549420	mat151_06780	mmseq.000837.22272.2474	persistent	arylsulfatase; phosphoethanolamine transferase; sulfatase-like hydrolase/transferase	opgE	.		.	101.982	75.2548	0	0	.	.	.
.	GCA_028335125_contig_1	1549654	1551951	mat151_06785	mmseq.000837.22272.1107	persistent	ATP-dependent DNA helicase	uvrD	.		.	104.285	45.4345	0	0	.	.	.
.	GCA_028335125_contig_1	1551951	1553330	mat151_06790	mmseq.000837.22272.4887	persistent	SWIM-type domain-containing protein	.	.		.	109.582	31.2618	0	0	.	.	.
.	GCA_028335125_contig_1	1553356	1556259	mat151_06795	mmseq.000837.22272.5216	persistent	excinuclease ABC subunit UvrA	uvrA	.		.	118.179	20.6669	0	0	.	.	.
.	GCA_028335125_contig_1	1556330	1557703	mat151_06800	mmseq.000837.22272.4044	persistent	gliding motility-associated C-terminal domain-containing protein; Gliding motility-associated C-terminal domain protein; Gliding motility protein; T9SS C-terminal target domain-containing protein	.	.		.	140.955	22.161	0	0	.	.	.
.	GCA_028335125_contig_1	1557798	1558532	mat151_06805	mmseq.000837.22272.1939	persistent	ABC transporter ATP-binding protein	mlaF	.		.	131.362	18.7343	0	0	.	.	.
.	GCA_028335125_contig_1	1558551	1559297	mat151_06810	mmseq.000837.22272.1529	persistent	permease	mlaE	.		.	130.18	20.2641	0	0	.	.	.
.	GCA_028335125_contig_1	1559535	1560875	mat151_06815	mmseq.000837.22272.2977	persistent	Por secretion system C-terminal sorting domain protein; Secretion protein; T9SS C-terminal target domain-containing protein; T9SS type A sorting domain-containing protein	.	.		.	117.293	14.9224	0	0	.	.	.
.	GCA_028335125_contig_1	1560906	1564331	mat151_06820	mmseq.000837.22272.1302	cloud	hypothetical protein	.	.		.	90.8946	18.885	0	0	.	.	.
.	GCA_028335125_contig_1	1564633	1566330	mat151_06825	mmseq.000837.22272.0664	persistent	TPR domain protein	pilF	.		.	99.221	18.8515	0	0	.	.	.
.	GCA_028335125_contig_1	1566650	1567009	mat151_06830	mmseq.000837.22272.5127	cloud	hypothetical protein	.	.		.	94.8301	24.7047	0	0	.	.	.
.	GCA_028335125_contig_1	1567006	1568019	mat151_06835	mmseq.000837.22272.0025	persistent	aminodeoxychorismate synthase component I	trpE	.		.	96.2754	31.924	0	0	.	.	.
.	GCA_028335125_contig_1	1568026	1568625	mat151_06840	mmseq.000837.22272.3050	persistent	Branched-chain amino acid aminotransferase/4-amino-4-deoxychorismate lyase	ilvE	.		.	102.564	28.995	0	0	.	.	.
.	GCA_028335125_contig_1	1568668	1570311	mat151_06845	mmseq.000837.22272.2518	persistent	hypothetical protein	.	.		.	94.0177	34.7547	0	0	.	.	.
.	GCA_028335125_contig_1	1570308	1573118	mat151_06850	mmseq.000837.22272.1515	persistent	TonB-dependent receptor	cirA	.		.	94.474	36.979	0	0	.	.	.
.	GCA_028335125_contig_1	1573290	1574471	mat151_06855	mmseq.000837.22272.0348	persistent	DUF4876 domain-containing protein	.	.		.	103.905	62.2354	0	0	.	.	.
.	GCA_028335125_contig_1	1574822	1577548	mat151_06860	mmseq.000837.22272.3254	persistent	pyruvate%2C phosphate dikinase	ppdK	.		.	98.1266	69.0624	0	0	.	.	.
.	GCA_028335125_contig_1	1577915	1579936	mat151_06865	mmseq.000837.22272.0497	shell	SIR2-2 domain-containing protein; SIR2 family protein; tetratricopeptide repeat protein; TPR domain protein; type IV pilus biogenesis/stability protein PilW	.	.		.	84.3038	46.8476	0	0	.	.	.
.	GCA_028335125_contig_1	1580562	1582058	mat151_06870	mmseq.000837.22272.4465	persistent	acetyl-CoA hydrolase	aCH1	.		.	101.89	71.3596	0	0	.	.	.
.	GCA_028335125_contig_1	1582362	1583759	mat151_06875	mmseq.000837.22272.5338	persistent	MiaB/RimO family radical SAM methylthiotransferase; tRNA (N6-isopentenyl adenosine(37)-C2)-methylthiotransferase MiaB	miaB	.		.	101.749	104.618	0	0	.	.	.
.	GCA_028335125_contig_1	1583859	1583972	mat151_06880	mmseq.000837.22272.3139	shell	hypothetical protein	.	.		.	117.681	93.1947	0	0	.	.	.
.	GCA_028335125_contig_1	1584512	1585339	mat151_06885	mmseq.000837.22272.3482	persistent	AAA family ATPase; ABC transporter ATP-binding protein	.	.		.	123.174	66.4039	0	0	.	.	.
.	GCA_028335125_contig_1	1585353	1586207	mat151_06890	mmseq.000837.22272.1883	persistent	hypothetical protein	.	.		.	163.522	74.2354	0	0	.	.	.
.	GCA_028335125_contig_1	1586204	1586962	mat151_06895	mmseq.000837.22272.0184	persistent	hypothetical protein	.	.		.	160.263	118.358	0	0	.	.	.
.	GCA_028335125_contig_1	1586959	1587330	mat151_06900	mmseq.000837.22272.3140	persistent	GntR family transcriptional regulator	yhcF	.		.	171.035	177.429	0	0	.	.	.
.	GCA_028335125_contig_1	1587550	1590054	mat151_06905	mmseq.000837.22272.0837	persistent	outer membrane beta-barrel family protein; Outer membrane receptor protein%2C Fe transport; TonB-dependent receptor	cirA	.		.	286.515	503.493	1	1	.	.	.
.	GCA_028335125_contig_1	1590085	1590825	mat151_06910	mmseq.000837.22272.4798	persistent	DUF2807 domain-containing protein	.	.		.	395.814	1210.59	1	1	395.814	1210.59	.
.	GCA_028335125_contig_1	1591159	1593438	mat151_06915	mmseq.000837.22272.0347	persistent	S9 family peptidase	dAP2	.		.	324.757	923.257	1	1	.	.	.
.	GCA_028335125_contig_1	1593797	1594882	mat151_06920	mmseq.000837.22272.2484	shell	DUF772 domain-containing protein; IS5 family ISPg8 transposase; IS5 family transposase; IS5-like element ISPg8 family transposase; ISPg1%2C transposase%2C internal deletion; ISPg1 transposase; Partial transposase in ISPg1; transposase; Transposase%2C IS1182 family; Transposase%2C IS4 family	tnp-IS5	.		.	72.8829	71.2415	0	0	.	.	.
.	GCA_028335125_contig_1	1595156	1596148	mat151_06925	mmseq.000837.22272.2053	persistent	nitroreductase	.	.		.	134.011	52.7167	0	0	.	.	.
.	GCA_028335125_contig_1	1596222	1596473	mat151_06930	mmseq.000837.22272.0838	shell	hypothetical protein	.	.		.	129.936	34.8566	0	0	.	.	.
.	GCA_028335125_contig_1	1596646	1597182	mat151_06935	mmseq.000837.22272.0421	persistent	ClbS/DfsB family four-helix bundle protein; DUF1706 domain-containing protein	dfsB	.		.	122.55	32.3321	0	0	.	.	.
.	GCA_028335125_contig_1	1597186	1597818	mat151_06940	mmseq.000837.22272.4385	persistent	3-methylpurine DNA glycosylase AlkC; DNA alkylation repair enzyme; DNA alkylation repair enzyme domain protein; DNA alkylation repair protein	.	.		.	123.513	31.5506	0	0	.	.	.
.	GCA_028335125_contig_1	1598126	1598383	mat151_06945		.		pseudogene	.		.	126.992	37.8638	0	0	.	.	.
.	GCA_028335125_contig_1	1598480	1598794	mat151_06950	mmseq.000837.22272.3848	persistent	XRE family transcriptional regulator	.	.		.	136.92	27.0924	0	0	.	.	.
.	GCA_028335125_contig_1	1598894	1599820	mat151_06955	mmseq.000837.22272.5128	shell	Epimerase; TIGR01777 family oxidoreductase; TIGR01777 family protein	yfcH	.		.	121.729	31.5421	0	0	.	.	.
.	GCA_028335125_contig_1	1599877	1599993	mat151_06960	mmseq.000837.22272.2204	shell	hypothetical protein	.	.		.	106.836	26.6207	0	0	.	.	.
.	GCA_028335125_contig_1	1600602	1600982	mat151_06965	mmseq.000837.22272.4200	shell	DDE-Tnp-1-assoc domain-containing protein; ISAs1 family transposase; transposase family protein	.	.		.	120.111	39.0395	0	0	.	.	.
.	GCA_028335125_contig_1	1601363	1603324	mat151_06970	mmseq.000837.22272.1205	persistent	threonine--tRNA ligase	thrS	.		.	128.433	34.3095	0	0	.	.	.
.	GCA_028335125_contig_1	1603428	1604033	mat151_06975	mmseq.000837.22272.0660	persistent	translation initiation factor IF-3	infC	.		.	103.737	40.043	0	0	.	.	.
.	GCA_028335125_contig_1	1604110	1604307	mat151_06980	mmseq.000837.22272.4758	persistent	50S ribosomal protein L35	rpmI	.		.	136.188	54.5076	0	0	.	.	.
.	GCA_028335125_contig_1	1604420	1604767	mat151_06985	mmseq.000837.22272.1067	persistent	50S ribosomal protein L20	rplT	.		.	141.994	56.4697	0	0	.	.	.
.	GCA_028335125_contig_1	1605229	1605798	mat151_06990	mmseq.000837.22272.2842	shell	DUF772 domain-containing protein; transposase	.	.		.	102.248	59.7452	0	0	.	.	.
.	GCA_028335125_contig_1	1606134	1606313	mat151_06995	mmseq.000837.22272.5009	shell	DDE-Tnp-1 domain-containing protein; Partial transposase in ISPg1; transposase; Transposase family protein	.	.		.	103.961	67.4413	0	0	.	.	.
.	GCA_028335125_contig_1	1606298	1606510	mat151_07000	mmseq.000837.22272.5476	shell	hypothetical protein	.	.		.	140.778	100.259	0	0	.	.	.
.	GCA_028335125_contig_1	1606639	1607415	mat151_07005	mmseq.000837.22272.2019	persistent	DUF4252 domain-containing protein; PF14060 domain protein	.	.		.	129.196	134.827	0	0	.	.	.
.	GCA_028335125_contig_1	1607431	1607991	mat151_07010	mmseq.000837.22272.4207	persistent	hypothetical protein	.	.		RGP_defense	140.67	191.35	0	0	.	.	.
.	GCA_028335125_contig_1	1607981	1608559	mat151_07015	mmseq.000837.22272.5730	shell	DNA-directed RNA polymerase specialized sigma subunit%2C sigma24 family; sigma-70 family RNA polymerase sigma factor	rpoE	.		RGP_defense	149.038	204.002	0	0	.	.	.
.	GCA_028335125_contig_1	1608699	1608953	mat151_07020	mmseq.000837.22272.1693	cloud	hypothetical protein	.	.		RGP_defense	123.921	146.709	0	0	.	.	.
.	GCA_028335125_contig_1	1609118	1610404	mat151_07025	mmseq.000837.22272.0922	cloud	Abortive infection protein	.	.	defense-manual	RGP_defense	124.002	84.0964	0	0	.	.	.
.	GCA_028335125_contig_1	1610772	1611077	mat151_07030	mmseq.000837.22272.0921	cloud	hypothetical protein	.	.		RGP_defense	115.652	48.5967	0	0	.	.	.
.	GCA_028335125_contig_1	1611224	1612879	mat151_07035	mmseq.000837.22272.5129	cloud	IS1182 family transposase	.	.		RGP_defense	116.315	26.4344	0	0	.	.	.
.	GCA_028335125_contig_1	1613082	1613204	mat151_07040	mmseq.000837.22272.5130	cloud	hypothetical protein	.	.		RGP_defense	77.3852	25.418	0	0	.	.	.
.	GCA_028335125_contig_1	1613188	1613358	mat151_07045	mmseq.000837.22272.0920	cloud	hypothetical protein	.	.		RGP_defense	83.0529	25.6	0	0	.	.	.
.	GCA_028335125_contig_1	1613348	1615729	mat151_07050	mmseq.000837.22272.5131	cloud	AAA-13 domain-containing protein	.	.		RGP_defense	94.4204	19.6804	0	0	.	.	.
.	GCA_028335125_contig_1	1615823	1616056	mat151_07055	mmseq.000837.22272.5132	cloud	hypothetical protein	.	.		RGP_defense	107.678	16.7167	0	0	.	.	.
.	GCA_028335125_contig_1	1616280	1616372	mat151_07060	mmseq.000837.22272.1692	cloud	hypothetical protein	.	.		RGP_defense	115.804	18.5543	0	0	.	.	.
.	GCA_028335125_contig_1	1616402	1616830	mat151_07065	mmseq.000837.22272.1421	shell	DUF3408 domain-containing protein	.	.		RGP_defense	108.203	20.5164	0	0	.	.	.
.	GCA_028335125_contig_1	1617497	1617913	mat151_07070	mmseq.000837.22272.5582	shell	hypothetical protein	.	.		RGP_defense	102.901	15.0264	0	0	.	.	.
.	GCA_028335125_contig_1	1617999	1618478	mat151_07075	mmseq.000837.22272.2899	shell	RteC protein	.	.		RGP_defense	87.7954	13.6117	0	0	.	.	.
.	GCA_028335125_contig_1	1618612	1619970	mat151_07080	mmseq.000837.22272.0493	shell	MATE family efflux transporter; Multidrug export protein MepA	norM	.		RGP_defense	92.2533	15.7798	0	0	.	.	.
.	GCA_028335125_contig_1	1620067	1620915	mat151_07085	mmseq.000837.22272.0492	shell	AraC family transcriptional regulator	.	.		RGP_defense	94.0908	16.3208	0	0	.	.	.
.	GCA_028335125_contig_1	1620918	1621709	mat151_07090	mmseq.000837.22272.1691	cloud	nucleotidyl transferase AbiEii/AbiGii toxin family protein	.	.	defense-padloc	RGP_defense	97.2731	20.2617	0	0	.	.	.
.	GCA_028335125_contig_1	1621706	1622506	mat151_07095	mmseq.000837.22272.1690	cloud	AbiEi-1 domain-containing protein	.	.	defense-padloc	RGP_defense	93.8925	27.725	0	0	.	.	.
.	GCA_028335125_contig_1	1622851	1624089	mat151_07100	mmseq.000837.22272.0028	shell	recombinase	.	.		RGP_defense	78.2714	25.4265	0	0	.	.	.
.	GCA_028335125_contig_1	1624332	1624404	mat151_07105		.		Phe_trna	.		.	83.5	27.3056	0	0	.	.	.
.	GCA_028335125_contig_1	1625068	1627392	mat151_07110	mmseq.000837.22272.5584	persistent	Omp85 domain-containing protein	bamA	.		.	101.436	67.574	0	0	.	.	.
.	GCA_028335125_contig_1	1627420	1628169	mat151_07115	mmseq.000837.22272.2477	persistent	shikimate dehydrogenase	aroE	.		.	114.097	78.1936	0	0	.	.	.
.	GCA_028335125_contig_1	1628166	1628903	mat151_07120	mmseq.000837.22272.4604	persistent	bifunctional demethylmenaquinone methyltransferase/2-methoxy-6-polyprenyl-1%2C4-benzoquinol methylase UbiE	ubiE	.		.	121.883	86.2727	0	0	.	.	.
.	GCA_028335125_contig_1	1628935	1629876	mat151_07125	mmseq.000837.22272.0498	persistent	phosphoribosylaminoimidazolesuccinocarboxamide synthase	purC	.		.	102.146	82.5824	0	0	.	.	.
.	GCA_028335125_contig_1	1629933	1630925	mat151_07130	mmseq.000837.22272.5551	persistent	phosphate starvation-inducible protein PhoH	phoH	.		.	101.259	84.122	0	0	.	.	.
.	GCA_028335125_contig_1	1631604	1633919	mat151_07135	mmseq.000837.22272.4193	persistent	alpha-mannosidase	.	.		.	116.124	89.2402	0	0	.	.	.
.	GCA_028335125_contig_1	1634058	1635275	mat151_07140	mmseq.000837.22272.4659	persistent	tRNA preQ1(34) S-adenosylmethionine ribosyltransferase-isomerase QueA	queA	.		.	122.316	100.09	0	0	.	.	.
.	GCA_028335125_contig_1	1635461	1635542	mat151_07145		.		Leu_trna	.		.	101.37	73.1111	0	0	.	.	.
.	GCA_028335125_contig_1	1635681	1636595	mat151_07150	mmseq.000837.22272.5133	shell	restriction endonuclease	mrr	.	defense-padloc	.	85.4409	55.2374	0	0	.	.	.
.	GCA_028335125_contig_1	1637699	1638364	mat151_07155	mmseq.000837.22272.4473	persistent	phosphatidylserine decarboxylase family protein	psd	.		.	131.179	50.8481	0	0	.	.	.
.	GCA_028335125_contig_1	1638366	1639076	mat151_07160	mmseq.000837.22272.2348	persistent	CDP-diacylglycerol--serine O-phosphatidyltransferase	pssA	.		.	117.823	42.493	0	0	.	.	.
.	GCA_028335125_contig_1	1639143	1639388	mat151_07165	mmseq.000837.22272.2657	persistent	DUF4834 domain-containing protein	.	.		.	107.845	34.5061	0	0	.	.	.
.	GCA_028335125_contig_1	1639669	1641150	mat151_07170	mmseq.000837.22272.0422	persistent	proline--tRNA ligase	proS	.		.	119.365	42.8069	0	0	.	.	.
.	GCA_028335125_contig_1	1641205	1641534	mat151_07175	mmseq.000837.22272.4819	persistent	hypothetical protein	.	.		.	135.511	35.9818	0	0	.	.	.
.	GCA_028335125_contig_1	1641549	1642316	mat151_07180	mmseq.000837.22272.5687	persistent	tRNA (guanosine(46)-N7)-methyltransferase TrmB	trmB	.		.	125.338	50.3807	0	0	.	.	.
.	GCA_028335125_contig_1	1642336	1643454	mat151_07185	mmseq.000837.22272.5743	persistent	sodium:proton antiporter	mrp	.		.	127.425	52.3318	0	0	.	.	.
.	GCA_028335125_contig_1	1643915	1645342	mat151_07195	mmseq.000837.22272.0026	persistent	YihY/virulence factor BrkB family protein	brkB	.		.	133.564	77.1016	0	0	.	.	.
.	GCA_028335125_contig_1	1645376	1646347	mat151_07200	mmseq.000837.22272.0219	persistent	riboflavin biosynthesis protein RibF	ribF	.		.	131.562	99.6931	0	0	.	.	.
.	GCA_028335125_contig_1	1646335	1647630	mat151_07205	mmseq.000837.22272.4280	persistent	peptidase M24	envC	.		.	133.978	98.8625	0	0	.	.	.
.	GCA_028335125_contig_1	1647642	1648505	mat151_07210	mmseq.000837.22272.4884	persistent	DUF4292 domain-containing protein	.	.		.	144.326	75.9328	0	0	.	.	.
.	GCA_028335125_contig_1	1648502	1650241	mat151_07215	mmseq.000837.22272.2576	persistent	PPR repeat protein; TPR domain protein	tadD	.		.	137.091	63.8953	0	0	.	.	.
.	GCA_028335125_contig_1	1650269	1650703	mat151_07220	mmseq.000837.22272.4757	persistent	dUTP diphosphatase	dut	.		.	136.147	59.6129	0	0	.	.	.
.	GCA_028335125_contig_1	1650760	1652505	mat151_07225	mmseq.000837.22272.3475	persistent	4-hydroxy-3-methylbut-2-en-1-yl diphosphate synthase	ispG	.		.	148.747	81.6155	0	0	.	.	.
.	GCA_028335125_contig_1	1652679	1653185	mat151_07230	mmseq.000837.22272.2619	persistent	5-(carboxyamino)imidazole ribonucleotide mutase	purE	.		.	133.37	80.2292	0	0	.	.	.
.	GCA_028335125_contig_1	1653186	1653566	mat151_07235	mmseq.000837.22272.4977	persistent	glycine cleavage system protein GcvH	gcvH	.		.	144.434	99.1658	0	0	.	.	.
.	GCA_028335125_contig_1	1653735	1654742	mat151_07240	mmseq.000837.22272.3730	persistent	DNA polymerase III subunit delta	holA	.		.	149.506	128.776	0	0	.	.	.
.	GCA_028335125_contig_1	1654761	1655537	mat151_07245	mmseq.000837.22272.1024	persistent	AMP nucleosidase	mtnN	.		.	163.512	173.594	0	0	.	.	.
.	GCA_028335125_contig_1	1655606	1656079	mat151_07250	mmseq.000837.22272.1023	persistent	HSDR-N-2 domain-containing protein	.	.		.	172.89	252.406	0	1	172.89	252.406	.
.	GCA_028335125_contig_1	1656082	1657059	mat151_07255	mmseq.000837.22272.1598	persistent	ABC transporter ATP-binding protein	yhaQ	.		.	176.461	283.709	0	1	176.461	283.709	.
.	GCA_028335125_contig_1	1657046	1658374	mat151_07260	mmseq.000837.22272.2055	persistent	ABC transporter permease	natB	.		.	160.053	227.654	0	0	.	.	.
.	GCA_028335125_contig_1	1658616	1659158	mat151_07265	mmseq.000837.22272.2484	shell	DUF772 domain-containing protein; IS5 family ISPg8 transposase; IS5 family transposase; IS5-like element ISPg8 family transposase; ISPg1%2C transposase%2C internal deletion; ISPg1 transposase; Partial transposase in ISPg1; transposase; Transposase%2C IS1182 family; Transposase%2C IS4 family	.	.		.	154.129	142.72	0	0	.	.	.
.	GCA_028335125_contig_1	1659916	1660026	mat151_07270	mmseq.000837.22272.0272	shell	hypothetical protein	.	.		.	151.845	120.955	0	0	.	.	.
.	GCA_028335125_contig_1	1660039	1660374	mat151_07275	mmseq.000837.22272.1697	cloud	hypothetical protein	.	.		.	151.537	122.451	0	0	.	.	.
.	GCA_028335125_contig_1	1660472	1661557	mat151_07280	mmseq.000837.22272.2484	shell	DUF772 domain-containing protein; IS5 family ISPg8 transposase; IS5 family transposase; IS5-like element ISPg8 family transposase; ISPg1%2C transposase%2C internal deletion; ISPg1 transposase; Partial transposase in ISPg1; transposase; Transposase%2C IS1182 family; Transposase%2C IS4 family	tnp-IS5	.		.	78.4175	72.2387	0	0	.	.	.
.	GCA_028335125_contig_1	1661886	1664642	mat151_07285	mmseq.000837.22272.4512	persistent	haloacid dehalogenase	mgtA	.		.	134.758	173.049	0	0	.	.	.
.	GCA_028335125_contig_1	1664642	1665364	mat151_07290	mmseq.000837.22272.0584	persistent	DUF5020 domain-containing protein	.	.		.	140.885	134.211	0	0	.	.	.
.	GCA_028335125_contig_1	1665385	1666686	mat151_07295	mmseq.000837.22272.2478	persistent	guanine permease; Xanthine/uracil permease	nCS2	.		.	139.829	121.266	0	0	.	.	.
.	GCA_028335125_contig_1	1666715	1667539	mat151_07300	mmseq.000837.22272.3668	persistent	4-(cytidine 5'-diphospho)-2-C-methyl-D-erythritol kinase	ispE	.		.	108.092	105.951	0	0	.	.	.
.	GCA_028335125_contig_1	1667569	1669422	mat151_07305	mmseq.000837.22272.1123	persistent	Radical SAM core domain-containing protein; YgiQ family radical SAM protein	ygiQ	.		.	132.629	121.316	0	0	.	.	.
.	GCA_028335125_contig_1	1669630	1671789	mat151_07310	mmseq.000837.22272.2911	persistent	elongation factor G	fusA	.		.	186.806	182.22	0	0	.	.	.
.	GCA_028335125_contig_1	1672033	1673178	mat151_07315	mmseq.000837.22272.2509	persistent	DNA polymerase III subunit delta'	holB	.		.	281.72	394.724	1	1	281.72	394.724	.
.	GCA_028335125_contig_1	1673644	1674285	mat151_07320	mmseq.000837.22272.2912	persistent	DNA-binding protein	.	.		.	146.186	140.771	0	0	.	.	.
.	GCA_028335125_contig_1	1674293	1674682	mat151_07325	mmseq.000837.22272.1090	persistent	hypothetical protein	.	.		.	130.249	115.015	0	0	.	.	.
.	GCA_028335125_contig_1	1674741	1675163	mat151_07330	mmseq.000837.22272.1211	shell	hypothetical protein	.	.		.	113.055	75.5213	0	0	.	.	.
.	GCA_028335125_contig_1	1675212	1676768	mat151_07335	mmseq.000837.22272.1895	persistent	two-component system response regulator	atoC	.		.	109.962	74.2069	0	0	.	.	.
.	GCA_028335125_contig_1	1676780	1677196	mat151_07340	mmseq.000837.22272.4181	persistent	tRNA (adenosine(37)-N6)-threonylcarbamoyltransferase complex ATPase subunit type 1 TsaE	tsaE	.		.	123.584	62.5793	0	0	.	.	.
.	GCA_028335125_contig_1	1677196	1677423	mat151_07345	mmseq.000837.22272.0423	persistent	immunity 17 family protein; Immunity protein 17	.	.		.	139.965	73.3833	0	0	.	.	.
.	GCA_028335125_contig_1	1677551	1678165	mat151_07350	mmseq.000837.22272.3193	persistent	thymidine kinase	tdk	.		.	119.207	73.6661	0	0	.	.	.
.	GCA_028335125_contig_1	1678162	1678977	mat151_07355	mmseq.000837.22272.3757	persistent	5'-nucleotidase%2C lipoprotein e(P4) family	.	.		.	125.649	60.6098	0	0	.	.	.
.	GCA_028335125_contig_1	1679016	1679351	mat151_07360	mmseq.000837.22272.2347	persistent	30S ribosome-binding factor RbfA	rbfA	.		.	137.624	57.9284	0	0	.	.	.
.	GCA_028335125_contig_1	1679379	1680602	mat151_07365	mmseq.000837.22272.5686	persistent	ABC transporter permease	lolE	.		.	114.657	45.6713	0	0	.	.	.
.	GCA_028335125_contig_1	1680748	1681485	mat151_07370	mmseq.000837.22272.0220	persistent	dolichyl-phosphate beta-D-mannosyltransferase; Polyprenol monophosphomannose synthase	wcaA	.		.	121.303	38.8195	0	0	.	.	.
.	GCA_028335125_contig_1	1681496	1682845	mat151_07375	mmseq.000837.22272.1737	persistent	dihydroorotase	pyrC	.		.	132.408	39.298	0	0	.	.	.
.	GCA_028335125_contig_1	1683012	1683767	mat151_07380	mmseq.000837.22272.2618	persistent	hypothetical protein	.	.		.	128.809	30.4927	0	0	.	.	.
.	GCA_028335125_contig_1	1683733	1684128	mat151_07385	mmseq.000837.22272.3034	persistent	GtrA family protein	gtrA	.		.	135.565	21.0709	0	0	.	.	.
.	GCA_028335125_contig_1	1684184	1684260	mat151_07390		.		Ala_trna	.		.	133.513	36.1447	0	0	.	.	.
.	GCA_028335125_contig_1	1684803	1685183	mat151_07395	mmseq.000837.22272.4298	persistent	hypothetical protein	.	.		.	116.189	21.2263	0	0	.	.	.
.	GCA_028335125_contig_1	1685413	1686126	mat151_07400	mmseq.000837.22272.3282	persistent	hypothetical protein	.	.		.	123.609	30.8752	0	0	.	.	.
.	GCA_028335125_contig_1	1686474	1688039	mat151_07405	mmseq.000837.22272.4791	persistent	sugar transporter	.	.		.	119.141	33.0204	0	0	.	.	.
.	GCA_028335125_contig_1	1688165	1688737	mat151_07410	mmseq.000837.22272.5375	persistent	FHA domain-containing protein	.	.		.	134.154	40.5472	0	0	.	.	.
.	GCA_028335125_contig_1	1688792	1690093	mat151_07415	mmseq.000837.22272.0125	persistent	UPF0597 protein PG_0909	cdsB	.		.	149.516	48.5373	0	0	.	.	.
.	GCA_028335125_contig_1	1690110	1690601	mat151_07420	mmseq.000837.22272.4395	persistent	DNA-deoxyinosine glycosylase	mug	.		.	136.051	56.9715	0	0	.	.	.
.	GCA_028335125_contig_1	1690636	1690737	mat151_07425	mmseq.000837.22272.1688	persistent	hypothetical protein	.	.		.	122.188	42.5248	0	0	.	.	.
.	GCA_028335125_contig_1	1690713	1691141	mat151_07430	mmseq.000837.22272.2056	persistent	Lipoprotein%2C putative	cutF	.		.	142.285	53.4112	0	0	.	.	.
.	GCA_028335125_contig_1	1691245	1691571	mat151_07435	mmseq.000837.22272.2057	shell	hypothetical protein	.	.		.	135.402	57.7546	0	0	.	.	.
.	GCA_028335125_contig_1	1692190	1692732	mat151_07440	mmseq.000837.22272.1176	persistent	arginine decarboxylase	pdaD	.		.	157.441	92.1974	0	0	.	.	.
.	GCA_028335125_contig_1	1692859	1695084	mat151_07445	mmseq.000837.22272.4959	persistent	alpha-mannosidase	.	.		.	151.584	122.164	0	0	.	.	.
.	GCA_028335125_contig_1	1695267	1695515	mat151_07450	mmseq.000837.22272.5536	persistent	DUF4492 domain-containing protein; Membrane protein	.	.		.	127.512	127.702	0	0	.	.	.
.	GCA_028335125_contig_1	1695535	1697124	mat151_07455	mmseq.000837.22272.2856	persistent	cytochrome ubiquinol oxidase subunit I	appC	.		.	158.897	91.7199	0	0	.	.	.
.	GCA_028335125_contig_1	1697170	1698333	mat151_07460	mmseq.000837.22272.2857	persistent	cytochrome C oxidase assembly protein	cydB	.		.	150.494	86.1763	0	0	.	.	.
.	GCA_028335125_contig_1	1698480	1699271	mat151_07465	mmseq.000837.22272.2479	persistent	phospholipase	rssA	.		.	160.607	77.2516	0	0	.	.	.
.	GCA_028335125_contig_1	1699286	1700962	mat151_07470	mmseq.000837.22272.2916	persistent	alpha-amylase	amyA	.		.	170.292	85.8359	0	0	.	.	.
.	GCA_028335125_contig_1	1701478	1704684	mat151_07475	mmseq.000837.22272.2508	persistent	beta-galactosidase; DUF4981 domain-containing protein	lacZ	.		.	179.433	171.191	0	0	.	.	.
.	GCA_028335125_contig_1	1705607	1705680	mat151_07480		.		Ile2_trna	.		.	195.342	205.932	0	0	.	.	.
.	GCA_028335125_contig_1	1705853	1706545	mat151_07485	mmseq.000837.22272.0424	persistent	DNA repair protein RadC; DNA repair protein RadC%2C contains a helix-hairpin-helix DNA-binding motif	radC	.		.	195.87	216.824	0	0	.	.	.
.	GCA_028335125_contig_1	1706782	1708422	mat151_07490	mmseq.000837.22272.3283	persistent	hydroxylamine reductase; Prismane/CO dehydrogenase domain protein	hcp	.		.	197.415	202.749	0	0	.	.	.
.	GCA_028335125_contig_1	1709220	1709444	mat151_07495	mmseq.000837.22272.4090	shell	hypothetical protein	.	.		.	180.719	280.616	0	1	180.719	280.616	.
.	GCA_028335125_contig_1	1709552	1711243	mat151_07500	mmseq.000837.22272.3406	persistent	alkaline phosphatase	phoA	.		.	182.815	146.83	0	0	.	.	.
.	GCA_028335125_contig_1	1711279	1712475	mat151_07505	mmseq.000837.22272.4555	persistent	peptidase M24	pepP	.		.	168.538	74.9089	0	0	.	.	.
.	GCA_028335125_contig_1	1712969	1713733	mat151_07510	mmseq.000837.22272.3297	persistent	2-amino-4-hydroxy-6-hydroxymethyldihydropteridine pyrophosphokinase	folK	.		.	153.785	60.5576	0	0	.	.	.
.	GCA_028335125_contig_1	1713730	1714830	mat151_07515	mmseq.000837.22272.0425	persistent	3-deoxy-7-phosphoheptulonate synthase	aroGA	.		.	151.893	54.0645	0	0	.	.	.
.	GCA_028335125_contig_1	1714846	1716096	mat151_07520	mmseq.000837.22272.2946	persistent	glycosyl transferase family 1	rfaB	.		.	150.443	65.024	0	0	.	.	.
.	GCA_028335125_contig_1	1716093	1717454	mat151_07525	mmseq.000837.22272.5685	persistent	Virulence modulating gene E	.	.		.	147.325	90.5231	0	0	.	.	.
.	GCA_028335125_contig_1	1717451	1718380	mat151_07530	mmseq.000837.22272.5684	persistent	GNAT family N-acetyltransferase	.	.		.	148.794	112.956	0	0	.	.	.
.	GCA_028335125_contig_1	1718490	1719512	mat151_07535	mmseq.000837.22272.1112	persistent	Protein RecA; recombinase RecA	recA	.		.	131.651	93.4178	0	0	.	.	.
.	GCA_028335125_contig_1	1719533	1720036	mat151_07540	mmseq.000837.22272.1941	persistent	Putative peroxiredoxin bcp; thioredoxin-dependent thiol peroxidase	bcp	.		.	108.505	96.6541	0	0	.	.	.
.	GCA_028335125_contig_1	1720533	1720709	mat151_07545	mmseq.000837.22272.0826	shell	hypothetical protein	.	.		.	117.352	121.256	0	0	.	.	.
.	GCA_028335125_contig_1	1720894	1721805	mat151_07550	mmseq.000837.22272.2603	persistent	hypothetical protein	.	.		.	151.241	117.508	0	0	.	.	.
.	GCA_028335125_contig_1	1721969	1723393	mat151_07555	mmseq.000837.22272.1943	persistent	tRNA uridine-5-carboxymethylaminomethyl(34) synthesis GTPase MnmE	mnmE	.		.	135.807	134.592	0	0	.	.	.
.	GCA_028335125_contig_1	1723671	1724585	mat151_07560	mmseq.000837.22272.0982	cloud	DNA binding domain%2C excisionase family	.	.		RGP_defense	139.699	118.386	0	0	.	.	.
.	GCA_028335125_contig_1	1724674	1725777	mat151_07565	mmseq.000837.22272.2437	shell	integrase; Tyr recombinase domain-containing protein	xerD	.		RGP_defense	128.61	63.4742	0	0	.	.	.
.	GCA_028335125_contig_1	1725879	1726577	mat151_07570	mmseq.000837.22272.2783	shell	Mobilizable transposon%2C tnpC protein; mobilization protein	.	.		RGP_defense	128.632	54.7865	0	0	.	.	.
.	GCA_028335125_contig_1	1726638	1727054	mat151_07575	mmseq.000837.22272.5134	shell	DNA-binding protein; Excisionase	.	.		RGP_defense	110.901	52.7861	0	0	.	.	.
.	GCA_028335125_contig_1	1727064	1728446	mat151_07580	mmseq.000837.22272.5135	shell	DUF3987 domain-containing protein	.	.		RGP_defense	133.048	39.4617	0	0	.	.	.
.	GCA_028335125_contig_1	1728674	1729732	mat151_07585	mmseq.000837.22272.3850	shell	DUF6371 domain-containing protein	.	.		RGP_defense	139.371	30.5926	0	0	.	.	.
.	GCA_028335125_contig_1	1729833	1730186	mat151_07590	mmseq.000837.22272.5563	shell	Bacterial mobilization protein MobC; Mobilization protein	.	.		RGP_defense	132.683	28.8017	0	0	.	.	.
.	GCA_028335125_contig_1	1730183	1731106	mat151_07595	mmseq.000837.22272.2058	shell	Conjugal transfer relaxase TraI; mobilization protein	.	.		RGP_defense	127.84	31.0022	0	0	.	.	.
.	GCA_028335125_contig_1	1731103	1731798	mat151_07600	mmseq.000837.22272.2059	shell	hypothetical protein	.	.		RGP_defense	136.183	28.2763	0	0	.	.	.
.	GCA_028335125_contig_1	1731897	1732688	mat151_07605	mmseq.000837.22272.5136	cloud	hypothetical protein	.	.	defense-padloc	RGP_defense	115.319	33.1643	0	0	.	.	.
.	GCA_028335125_contig_1	1732801	1733271	mat151_07610	mmseq.000837.22272.5137	cloud	hypothetical protein	.	.	defense-padloc	RGP_defense	126.789	35.7681	0	0	.	.	.
.	GCA_028335125_contig_1	1733285	1734913	mat151_07615	mmseq.000837.22272.0981	cloud	ThiF family adenylyltransferase	.	.	defense-padloc	RGP_defense	115.015	33.7291	0	0	.	.	.
.	GCA_028335125_contig_1	1734913	1735875	mat151_07620	mmseq.000837.22272.0980	cloud	hypothetical protein	.	.	defense-padloc	RGP_defense	114.67	39.7048	0	0	.	.	.
.	GCA_028335125_contig_1	1735966	1739454	mat151_07625	mmseq.000837.22272.0979	cloud	Type I site-specific deoxyribonuclease	.	.	defense-padloc	RGP_defense	159.09	75.7919	0	0	.	.	.
.	GCA_028335125_contig_1	1739479	1740795	mat151_07630	mmseq.000837.22272.0978	cloud	restriction endonuclease subunit S	.	.	defense-padloc	RGP_defense	153.245	85.2979	0	0	.	.	.
.	GCA_028335125_contig_1	1740808	1742847	mat151_07635	mmseq.000837.22272.1637	cloud	N-6 DNA Methylase; Restriction endonuclease subunit M	.	.	defense-padloc	RGP_defense	166.358	88.8857	0	0	.	.	.
.	GCA_028335125_contig_1	1742909	1743910	mat151_07640	mmseq.000837.22272.5138	cloud	WYL domain-containing protein	.	.		RGP_defense	154.526	72.969	0	0	.	.	.
.	GCA_028335125_contig_1	1743925	1744860	mat151_07645	mmseq.000837.22272.4835	shell	HipA domain-containing protein; Serine/threonine protein kinase HipA%2C toxin component of the HipAB toxin-antitoxin module; toxin HipA	hipA	.	defense-manual	RGP_defense	183.488	72.861	0	0	.	.	.
.	GCA_028335125_contig_1	1744850	1745185	mat151_07650	mmseq.000837.22272.1061	shell	phosphatidylinositol kinase	.	.		RGP_defense	166.23	63.6896	0	0	.	.	.
.	GCA_028335125_contig_1	1745182	1745406	mat151_07655	mmseq.000837.22272.2799	shell	putative transcriptional regulator%2C contains an XRE-type HTH domain (archaeal members contain CBS pair); transcriptional regulator; Transcriptional regulator%2C y4mF family	aF2118	.		RGP_defense	179.491	75.683	0	0	.	.	.
.	GCA_028335125_contig_1	1745851	1746588	mat151_07660	mmseq.000837.22272.4519	persistent	DDE-Tnp-1-assoc domain-containing protein; DDE-Tnp-1 domain-containing protein; ISAs1 family ISPg6 transposase; ISAs1 family transposase; ISAs1-like element ISPg6 family transposase	.	.		RGP_defense	179.464	100.376	0	0	.	.	.
.	GCA_028335125_contig_1	1746912	1747955	mat151_07665	mmseq.000837.22272.3147	shell	Serine/threonine-protein kinase toxin HipA; toxin HipA	.	.	defense-manual	RGP_defense	232.891	129.832	0	0	.	.	.
.	GCA_028335125_contig_1	1747959	1748264	mat151_07670	mmseq.000837.22272.4252	shell	HTH cro/C1-type domain-containing protein; transcriptional regulator; Transcriptional regulator%2C putative	.	.		RGP_defense	307.6	193.915	1	0	.	.	.
.	GCA_028335125_contig_1	1748674	1749456	mat151_07675	mmseq.000837.22272.0426	shell	Abortive infection alpha; DUF4393 domain-containing protein	.	.	defense-manual	RGP_defense	1011.26	952.829	1	1	.	.	.
.	GCA_028335125_contig_1	1749684	1750067	mat151_07680	mmseq.000837.22272.5139	cloud	hypothetical protein	.	.		RGP_defense	1685.8	1974.9	1	1	1685.8	1974.9	Abi cluster [flexible] [rank 5, 8]
.	GCA_028335125_contig_1	1750407	1751492	mat151_07685	mmseq.000837.22272.2484	shell	DUF772 domain-containing protein; IS5 family ISPg8 transposase; IS5 family transposase; IS5-like element ISPg8 family transposase; ISPg1%2C transposase%2C internal deletion; ISPg1 transposase; Partial transposase in ISPg1; transposase; Transposase%2C IS1182 family; Transposase%2C IS4 family	tnp-IS5	.		RGP_defense	249.671	194.901	1	0	.	.	.
.	GCA_028335125_contig_1	1751683	1752849	mat151_07690	mmseq.000837.22272.0294	shell	hypothetical protein	.	.		RGP_defense	283.376	128.577	1	0	.	.	.
.	GCA_028335125_contig_1	1752837	1753145	mat151_07695	mmseq.000837.22272.3416	shell	DNA-binding protein	.	.		RGP_defense	225.188	96.2435	0	0	.	.	.
.	GCA_028335125_contig_1	1753236	1753943	mat151_07700	mmseq.000837.22272.3415	shell	DUF6088 domain-containing protein; PF13338 domain protein	.	.	defense-padloc	RGP_defense	198.228	100.225	0	0	.	.	.
.	GCA_028335125_contig_1	1753928	1754926	mat151_07705	mmseq.000837.22272.2616	shell	nucleotidyltransferase	.	.	defense-padloc	RGP_defense	195.69	87.2555	0	0	.	.	.
.	GCA_028335125_contig_1	1755036	1756610	mat151_07710	mmseq.000837.22272.0427	shell	Conserved domain protein; Helicase C-terminal domain protein	.	.		RGP_defense	196.769	99.2923	0	0	.	.	.
.	GCA_028335125_contig_1	1756902	1757486	mat151_07715	mmseq.000837.22272.0293	shell	phage integrase SAM-like domain-containing protein	.	.		RGP_defense	212.599	134.067	0	0	.	.	.
.	GCA_028335125_contig_1	1757508	1758593	mat151_07720	mmseq.000837.22272.2484	shell	DUF772 domain-containing protein; IS5 family ISPg8 transposase; IS5 family transposase; IS5-like element ISPg8 family transposase; ISPg1%2C transposase%2C internal deletion; ISPg1 transposase; Partial transposase in ISPg1; transposase; Transposase%2C IS1182 family; Transposase%2C IS4 family	tnp-IS5	.		RGP_defense	210.803	171.892	0	0	.	.	.
.	GCA_028335125_contig_1	1758836	1759465	mat151_07725	mmseq.000837.22272.1999	shell	site-specific integrase; Site-specific recombinase%2C phage integrase family; transposase; Tyr recombinase domain-containing protein	.	.		RGP_defense	279.706	113.876	1	0	279.706	113.876	.
.	GCA_028335125_contig_1	1759470	1759742	mat151_07730	mmseq.000837.22272.2858	shell	hypothetical protein	.	.		RGP_defense	261.162	103.688	1	0	261.162	103.688	.
.	GCA_028335125_contig_1	1759874	1760959	mat151_07735	mmseq.000837.22272.2484	shell	DUF772 domain-containing protein; IS5 family ISPg8 transposase; IS5 family transposase; IS5-like element ISPg8 family transposase; ISPg1%2C transposase%2C internal deletion; ISPg1 transposase; Partial transposase in ISPg1; transposase; Transposase%2C IS1182 family; Transposase%2C IS4 family	tnp-IS5	.		RGP_defense	126.275	97.8488	0	0	.	.	.
.	GCA_028335125_contig_1	1761182	1761266	mat151_07740		.		Ser_trna	.		.	204.452	57.7262	0	0	.	.	.
.	GCA_028335125_contig_1	1761384	1762397	mat151_07745	mmseq.000837.22272.5140	cloud	cell filamentation protein Fic	.	.		RGP_defense	213.677	35.5884	0	0	.	.	.
.	GCA_028335125_contig_1	1762456	1765563	mat151_07750	mmseq.000837.22272.5141	cloud	DEAD/DEAH box helicase	.	.	defense-padloc	RGP_defense	176.706	29.3058	0	0	.	.	.
.	GCA_028335125_contig_1	1765563	1766672	mat151_07755	mmseq.000837.22272.5142	cloud	AAA family ATPase	.	.	defense-padloc	RGP_defense	158.439	26.1037	0	0	.	.	.
.	GCA_028335125_contig_1	1766675	1767295	mat151_07760	mmseq.000837.22272.5143	cloud	restriction endonuclease subunit S	.	.	defense-manual	RGP_defense	173.019	34.9919	0	0	.	.	.
.	GCA_028335125_contig_1	1767304	1767903	mat151_07765	mmseq.000837.22272.5144	cloud	restriction endonuclease subunit S	.	.	defense-padloc	RGP_defense	167.689	38.0267	0	0	.	.	.
.	GCA_028335125_contig_1	1767900	1769447	mat151_07770	mmseq.000837.22272.5145	cloud	type I restriction-modification system subunit M	.	.	defense-padloc	RGP_defense	157.55	24.499	0	0	.	.	.
.	GCA_028335125_contig_1	1769809	1770117	mat151_07775	mmseq.000837.22272.0076	shell	DUF3853 domain-containing protein	.	.		RGP_defense	150.62	16.3929	0	0	.	.	.
.	GCA_028335125_contig_1	1770114	1771166	mat151_07780	mmseq.000837.22272.5146	shell	AAA family ATPase; Mobilizable transposon protein; mobilization protein	.	.		RGP_defense	157.568	33.5741	0	0	.	.	.
.	GCA_028335125_contig_1	1771349	1772239	mat151_07785	mmseq.000837.22272.1746	shell	CHC2 zinc finger domain-containing protein; Mobilization protein; ZnF-CHCC domain-containing protein	.	.		RGP_defense	155.966	26.8798	0	0	.	.	.
.	GCA_028335125_contig_1	1772358	1772705	mat151_07790	mmseq.000837.22272.0397	shell	Mobilization family protein; plasmid mobilization relaxosome protein MobC	.	.		RGP_defense	156.729	25.366	0	0	.	.	.
.	GCA_028335125_contig_1	1772702	1772923	mat151_07795	mmseq.000837.22272.0890	cloud	hypothetical protein	.	.		RGP_defense	160.706	25.6335	0	0	.	.	.
.	GCA_028335125_contig_1	1772935	1773621	mat151_07800		.		pseudogene	.		.	161.758	24.8251	0	0	.	.	.
.	GCA_028335125_contig_1	1773642	1774301	mat151_07805	mmseq.000837.22272.5147	shell	hypothetical protein	.	.		RGP_defense	142.98	31.9272	0	0	.	.	.
.	GCA_028335125_contig_1	1774358	1776046	mat151_07810	mmseq.000837.22272.0891	cloud	hypothetical protein	.	.		RGP_defense	144.877	33.2737	0	0	.	.	.
.	GCA_028335125_contig_1	1776046	1777332	mat151_07815	mmseq.000837.22272.5148	shell	DUF1016 domain-containing protein; PDDEXK nuclease domain-containing protein; Putative nuclease YhcG; YhcG-C domain-containing protein	.	.		RGP_defense	146.921	32.5288	0	0	.	.	.
.	GCA_028335125_contig_1	1777345	1778631	mat151_07820	mmseq.000837.22272.0533	shell	integrase; site-specific integrase	.	.		RGP_defense	138.658	42.874	0	0	.	.	.
.	GCA_028335125_contig_1	1778909	1779439	mat151_07825	mmseq.000837.22272.0059	cloud	hypothetical protein	.	phage005b_ATCC49417		RGP_defense	4605.18	2792	1	1	.	.	.
.	GCA_028335125_contig_1	1779436	1780011	mat151_07830	mmseq.000837.22272.0058	cloud	PG-binding-3 domain-containing protein	.	phage005b_ATCC49417		RGP_defense	4671.2	2893.7	1	1	.	.	.
.	GCA_028335125_contig_1	1779998	1780468	mat151_07835	mmseq.000837.22272.0057	cloud	phage holin family protein	.	phage005b_ATCC49417		RGP_defense	5103.04	3324.9	1	1	.	.	.
.	GCA_028335125_contig_1	1780468	1780830	mat151_07840	mmseq.000837.22272.0056	cloud	hypothetical protein	.	phage005b_ATCC49417		RGP_defense	5250.41	3568.29	1	1	.	.	.
.	GCA_028335125_contig_1	1780900	1782270	mat151_07845	mmseq.000837.22272.0055	cloud	hypothetical protein	.	phage005b_ATCC49417		RGP_defense	5201.93	3691.87	1	1	.	.	.
.	GCA_028335125_contig_1	1782272	1782544	mat151_07850	mmseq.000837.22272.5726	cloud	hypothetical protein	.	phage005b_ATCC49417		RGP_defense	4985.17	3636.81	1	1	.	.	.
.	GCA_028335125_contig_1	1782627	1785569	mat151_07855	mmseq.000837.22272.5727	cloud	phage tail protein	.	phage005b_ATCC49417		RGP_defense	5277.23	4005.46	1	1	.	.	.
.	GCA_028335125_contig_1	1785554	1786786	mat151_07860	mmseq.000837.22272.3714	cloud	LamG domain-containing protein	.	phage005b_ATCC49417		RGP_defense	5334.62	4304.1	1	1	.	.	.
.	GCA_028335125_contig_1	1786796	1787314	mat151_07865	mmseq.000837.22272.5728	cloud	hypothetical protein	.	phage005b_ATCC49417		RGP_defense	5717.47	4697.44	1	1	.	.	.
.	GCA_028335125_contig_1	1787314	1791387	mat151_07870	mmseq.000837.22272.5729	cloud	hypothetical protein	.	phage005b_ATCC49417		RGP_defense	5362.12	5730.42	1	1	.	.	.
.	GCA_028335125_contig_1	1791589	1792161	mat151_07875	mmseq.000837.22272.0892	cloud	hypothetical protein	.	phage005b_ATCC49417		RGP_defense	5840.82	6153.21	1	1	.	.	.
.	GCA_028335125_contig_1	1792250	1792759	mat151_07880	mmseq.000837.22272.0893	cloud	hypothetical protein	.	phage005b_ATCC49417		RGP_defense	5423.42	5677.17	1	1	.	.	.
.	GCA_028335125_contig_1	1792767	1793183	mat151_07885	mmseq.000837.22272.0894	cloud	hypothetical protein	.	phage005b_ATCC49417		RGP_defense	5691.67	6025.96	1	1	.	.	.
.	GCA_028335125_contig_1	1793187	1793642	mat151_07890	mmseq.000837.22272.0895	cloud	hypothetical protein	.	phage005b_ATCC49417		RGP_defense	5669.62	6022.55	1	1	.	.	.
.	GCA_028335125_contig_1	1793633	1793965	mat151_07895	mmseq.000837.22272.0896	cloud	hypothetical protein	.	phage005b_ATCC49417		RGP_defense	5828.77	6108.3	1	1	.	.	.
.	GCA_028335125_contig_1	1793967	1794281	mat151_07900	mmseq.000837.22272.0897	cloud	DUF6706 domain-containing protein	.	phage005b_ATCC49417		RGP_defense	6338.68	6176.82	1	1	.	.	.
.	GCA_028335125_contig_1	1794480	1795583	mat151_07905	mmseq.000837.22272.4646	cloud	major capsid protein	.	phage005b_ATCC49417		RGP_defense	5864.02	5456.39	1	1	.	.	.
.	GCA_028335125_contig_1	1795603	1796166	mat151_07910	mmseq.000837.22272.0898	cloud	hypothetical protein	.	phage005b_ATCC49417		RGP_defense	6203.02	5293.89	1	1	.	.	.
.	GCA_028335125_contig_1	1796179	1796880	mat151_07915	mmseq.000837.22272.0899	cloud	hypothetical protein	.	phage005b_ATCC49417		RGP_defense	5791.38	4484.77	1	1	.	.	.
.	GCA_028335125_contig_1	1797412	1798224	mat151_07920	mmseq.000837.22272.0900	cloud	DUF1566 domain-containing protein	.	phage005b_ATCC49417		RGP_defense	6317.23	4344.3	1	1	.	.	.
.	GCA_028335125_contig_1	1798614	1799390	mat151_07925	mmseq.000837.22272.5149	cloud	phage antirepressor KilAC domain-containing protein	.	phage005b_ATCC49417		RGP_defense	6723.26	4116.34	1	1	.	.	.
.	GCA_028335125_contig_1	1799387	1799647	mat151_07930	mmseq.000837.22272.0901	cloud	hypothetical protein	.	phage005b_ATCC49417		RGP_defense	6542.18	4185.97	1	1	.	.	.
.	GCA_028335125_contig_1	1799975	1800403	mat151_07935	mmseq.000837.22272.5150	cloud	hypothetical protein	.	phage005b_ATCC49417		RGP_defense	6707.94	4235.35	1	1	.	.	.
.	GCA_028335125_contig_1	1800544	1801479	mat151_07940	mmseq.000837.22272.2362	cloud	hypothetical protein	.	phage005b_ATCC49417		RGP_defense	6888.94	4496.42	1	1	.	.	.
.	GCA_028335125_contig_1	1801476	1802369	mat151_07945	mmseq.000837.22272.5151	cloud	tyrosine-type recombinase/integrase	.	phage005b_ATCC49417		RGP_defense	7197.54	4699.46	1	1	.	.	.
.	GCA_028335125_contig_1	1802411	1802647	mat151_07950	mmseq.000837.22272.5152	cloud	helix-turn-helix domain-containing protein	.	phage005b_ATCC49417		RGP_defense	7553.47	5066.58	1	1	.	.	.
.	GCA_028335125_contig_1	1802641	1803423	mat151_07955	mmseq.000837.22272.5153	cloud	ADP-ribosylglycohydrolase family protein	.	phage005b_ATCC49417		RGP_defense	7348.44	5186.04	1	1	.	.	.
.	GCA_028335125_contig_1	1803416	1803742	mat151_07960	mmseq.000837.22272.5154	cloud	hypothetical protein	.	phage005b_ATCC49417		RGP_defense	7269.63	5362.88	1	1	.	.	.
.	GCA_028335125_contig_1	1803711	1805486	mat151_07965	mmseq.000837.22272.5155	cloud	hypothetical protein	.	phage005b_ATCC49417		RGP_defense	7468.25	5882.19	1	1	.	.	.
.	GCA_028335125_contig_1	1805489	1805863	mat151_07970	mmseq.000837.22272.0053	cloud	hypothetical protein	.	phage005b_ATCC49417		RGP_defense	7265.24	6350.95	1	1	.	.	.
.	GCA_028335125_contig_1	1805866	1807320	mat151_07975	mmseq.000837.22272.5156	cloud	phage portal protein	.	phage005b_ATCC49417		RGP_defense	7439.18	7054.43	1	1	.	.	.
.	GCA_028335125_contig_1	1807339	1809786	mat151_07980	mmseq.000837.22272.0052	cloud	phage terminase large subunit	.	phage005b_ATCC49417		RGP_defense	7941.51	7378.36	1	1	7941.51	7378.36	phage005 [flexible] [rank 1, 2]
.	GCA_028335125_contig_1	1809788	1810285	mat151_07985	mmseq.000837.22272.0051	cloud	phBC6A51 family helix-turn-helix protein	.	phage005b_ATCC49417		RGP_defense	7447.83	6383.91	1	1	.	.	.
.	GCA_028335125_contig_1	1810363	1811304	mat151_07990	mmseq.000837.22272.0902	cloud	hypothetical protein	.	phage005b_ATCC49417		RGP_defense	5443.73	4335.04	1	1	.	.	.
.	GCA_028335125_contig_1	1811288	1812145	mat151_07995	mmseq.000837.22272.0903	cloud	hypothetical protein	.	phage005b_ATCC49417		RGP_defense	5259.26	4413.6	1	1	.	.	.
.	GCA_028335125_contig_1	1812256	1812753	mat151_08000	mmseq.000837.22272.0904	cloud	hypothetical protein	.	phage005b_ATCC49417		RGP_defense	4941.77	4460.96	1	1	.	.	.
.	GCA_028335125_contig_1	1812772	1813041	mat151_08005	mmseq.000837.22272.0905	cloud	hypothetical protein	.	phage005b_ATCC49417		RGP_defense	4941.96	4485.17	1	1	.	.	.
.	GCA_028335125_contig_1	1813069	1813734	mat151_08010	mmseq.000837.22272.0906	cloud	hypothetical protein	.	phage005b_ATCC49417		RGP_defense	4401.74	3946.64	1	1	.	.	.
.	GCA_028335125_contig_1	1813742	1814194	mat151_08015	mmseq.000837.22272.0907	cloud	YopX family protein	.	phage005b_ATCC49417		RGP_defense	4900.1	4196.86	1	1	.	.	.
.	GCA_028335125_contig_1	1814413	1814619	mat151_08020	mmseq.000837.22272.0908	cloud	hypothetical protein	.	phage005b_ATCC49417		RGP_defense	5003.65	4458.62	1	1	.	.	.
.	GCA_028335125_contig_1	1814612	1815385	mat151_08025	mmseq.000837.22272.5157	cloud	hypothetical protein	.	phage005b_ATCC49417		RGP_defense	4580.36	4221.6	1	1	.	.	.
.	GCA_028335125_contig_1	1815418	1815603	mat151_08030	mmseq.000837.22272.0910	cloud	hypothetical protein	.	phage005b_ATCC49417		RGP_defense	4450.3	3689.08	1	1	.	.	.
.	GCA_028335125_contig_1	1815600	1816202	mat151_08035	mmseq.000837.22272.5158	cloud	DUF4406 domain-containing protein	.	phage005b_ATCC49417		RGP_defense	4869.41	3679.44	1	1	.	.	.
.	GCA_028335125_contig_1	1816199	1816420	mat151_08040	mmseq.000837.22272.5159	cloud	hypothetical protein	.	phage005b_ATCC49417		RGP_defense	4768.49	3359.31	1	1	.	.	.
.	GCA_028335125_contig_1	1816417	1817151	mat151_08045	mmseq.000837.22272.5160	cloud	hypothetical protein	.	phage005b_ATCC49417		RGP_defense	4646.67	3185.04	1	1	.	.	.
.	GCA_028335125_contig_1	1817148	1817792	mat151_08050	mmseq.000837.22272.5161	cloud	DUF4373 domain-containing protein	.	phage005b_ATCC49417		RGP_defense	4562.14	2985.18	1	1	.	.	.
.	GCA_028335125_contig_1	1817920	1818348	mat151_08055	mmseq.000837.22272.5162	cloud	DUF4494 domain-containing protein	.	phage005b_ATCC49417		RGP_defense	4577.76	2698.82	1	1	.	.	.
.	GCA_028335125_contig_1	1818353	1818850	mat151_08060	mmseq.000837.22272.2366	shell	class I SAM-dependent methyltransferase; DNA N-4 cytosine methyltransferase; Methyltransferase; SAM-dependent methyltransferase	.	phage005b_ATCC49417		RGP_defense	4650.37	2614.13	1	1	.	.	.
.	GCA_028335125_contig_1	1818847	1819194	mat151_08065	mmseq.000837.22272.5163	cloud	hypothetical protein	.	phage005b_ATCC49417		RGP_defense	4834.96	2670.32	1	1	.	.	.
.	GCA_028335125_contig_1	1819200	1819667	mat151_08070	mmseq.000837.22272.5164	cloud	putative dsRNA-binding protein	.	phage005b_ATCC49417		RGP_defense	4763.01	2528.95	1	1	.	.	.
.	GCA_028335125_contig_1	1819671	1820414	mat151_08075	mmseq.000837.22272.5165	cloud	MBL fold metallo-hydrolase	.	phage005b_ATCC49417		RGP_defense	4611.51	2499.58	1	1	.	.	.
.	GCA_028335125_contig_1	1820411	1820674	mat151_08080	mmseq.000837.22272.5166	cloud	hypothetical protein	.	phage005b_ATCC49417		RGP_defense	4559.41	2530.47	1	1	.	.	.
.	GCA_028335125_contig_1	1820676	1821584	mat151_08085	mmseq.000837.22272.5167	cloud	recombinase RecT	.	phage005b_ATCC49417		RGP_defense	4483.14	2465.03	1	1	.	.	.
.	GCA_028335125_contig_1	1821591	1823576	mat151_08090	mmseq.000837.22272.5168	cloud	AAA family ATPase	.	phage005b_ATCC49417		RGP_defense	4585.31	2473.77	1	1	.	.	.
.	GCA_028335125_contig_1	1823599	1824249	mat151_08095	mmseq.000837.22272.5169	cloud	DUF3560 domain-containing protein	.	phage005b_ATCC49417		RGP_defense	4816.93	2442.63	1	1	.	.	.
.	GCA_028335125_contig_1	1824264	1824548	mat151_08100	mmseq.000837.22272.5170	cloud	DUF3853 domain-containing protein	.	phage005b_ATCC49417		RGP_defense	4999.96	2348.99	1	1	.	.	.
.	GCA_028335125_contig_1	1824545	1824721	mat151_08105	mmseq.000837.22272.0911	cloud	hypothetical protein	.	phage005b_ATCC49417		RGP_defense	4630.91	2284.5	1	1	.	.	.
.	GCA_028335125_contig_1	1824706	1824930	mat151_08110	mmseq.000837.22272.0912	cloud	hypothetical protein	.	phage005b_ATCC49417		RGP_defense	4549.49	2289.55	1	1	.	.	.
.	GCA_028335125_contig_1	1825077	1825733	mat151_08115	mmseq.000837.22272.5171	cloud	helix-turn-helix transcriptional regulator	.	phage005b_ATCC49417		RGP_defense	4657.79	2523.55	1	1	.	.	.
.	GCA_028335125_contig_1	1825751	1826041	mat151_08120	mmseq.000837.22272.5172	cloud	hypothetical protein	.	phage005b_ATCC49417		RGP_defense	4858.59	2661.34	1	1	.	.	.
.	GCA_028335125_contig_1	1826046	1827314	mat151_08125	mmseq.000837.22272.5173	cloud	site-specific integrase; Site-specific recombinase XerD	.	phage005b_ATCC49417		RGP_defense	4352.07	2510.92	1	1	.	.	.
.	GCA_028335125_contig_1	1827316	1827519	mat151_08130	mmseq.000837.22272.0913	cloud	hypothetical protein	.	phage005b_ATCC49417		RGP_defense	3408.48	2186.44	1	1	.	.	.
.	GCA_028335125_contig_1	1827795	1829072	mat151_08135	mmseq.000837.22272.4069	shell	Integrase; recombinase; site-specific integrase; Site-specific recombinase%2C phage integrase family	.	.		RGP_defense	32.5928	3.43931	0	0	.	.	.
.	GCA_028335125_contig_1	1829113	1829571	mat151_08140	mmseq.000837.22272.4220	shell	DUF1896 domain-containing protein	.	.		RGP_defense	38.8734	2.20961	0	0	.	.	.
.	GCA_028335125_contig_1	1829930	1830289	mat151_08145	mmseq.000837.22272.1131	shell	hypothetical protein	.	.		RGP_defense	42.3788	2.50418	0	0	.	.	.
.	GCA_028335125_contig_1	1830296	1830817	mat151_08150	mmseq.000837.22272.2859	shell	hypothetical protein	.	.		RGP_defense	34.5854	3.28599	0	0	.	.	.
.	GCA_028335125_contig_1	1830830	1831057	mat151_08155	mmseq.000837.22272.2035	shell	hypothetical protein	.	.		RGP_defense	36.1806	8.68722	0	0	.	.	.
.	GCA_028335125_contig_1	1831080	1831361	mat151_08160	mmseq.000837.22272.5283	shell	hypothetical protein	.	.		RGP_defense	44.452	3.5516	0	0	.	.	.
.	GCA_028335125_contig_1	1831374	1831676	mat151_08165	mmseq.000837.22272.0084	shell	hypothetical protein	.	.		RGP_defense	31.4503	4.77152	0	0	.	.	.
.	GCA_028335125_contig_1	1831683	1832105	mat151_08170	mmseq.000837.22272.0940	shell	PcfK-like protein	.	.		RGP_defense	32.3768	9.71801	0	0	.	.	.
.	GCA_028335125_contig_1	1832117	1833388	mat151_08175	mmseq.000837.22272.0954	shell	PcfJ domain-containing protein; PcfJ-like protein	.	.		RGP_defense	40.6735	9.7561	0	0	.	.	.
.	GCA_028335125_contig_1	1833413	1833667	mat151_08180	mmseq.000837.22272.1431	shell	hypothetical protein	.	.		RGP_defense	41.5945	9.56299	0	0	.	.	.
.	GCA_028335125_contig_1	1833672	1833893	mat151_08185	mmseq.000837.22272.0939	shell	hypothetical protein	.	.		RGP_defense	42.2036	6.91403	0	0	.	.	.
.	GCA_028335125_contig_1	1834129	1834773	mat151_08190	mmseq.000837.22272.3744	persistent	DUF6796 domain-containing protein; Putative membrane protein	.	.		RGP_defense	43.5062	14.7143	0	0	.	.	.
.	GCA_028335125_contig_1	1834770	1835342	mat151_08195	mmseq.000837.22272.3100	persistent	Phospholipid methyltransferase	sTE14	.		RGP_defense	39.6294	16.5594	0	0	.	.	.
.	GCA_028335125_contig_1	1835420	1835971	mat151_08200	mmseq.000837.22272.2970	shell	class I SAM-dependent methyltransferase; SAM-dependent methyltransferase	ubiE	.		RGP_defense	45.4864	23.6134	0	0	.	.	.
.	GCA_028335125_contig_1	1836012	1836527	mat151_08205	mmseq.000837.22272.1635	shell	hypothetical protein	.	.		RGP_defense	48.701	17.3359	0	0	.	.	.
.	GCA_028335125_contig_1	1836621	1837088	mat151_08210	mmseq.000837.22272.3360	shell	PH domain-containing protein; PH domain protein	.	.		RGP_defense	42.8394	20.0064	0	0	.	.	.
.	GCA_028335125_contig_1	1837126	1837770	mat151_08215	mmseq.000837.22272.3361	shell	hypothetical protein	.	.		RGP_defense	41.809	18.5233	0	0	.	.	.
.	GCA_028335125_contig_1	1837801	1838265	mat151_08220	mmseq.000837.22272.5653	shell	conjugal transfer protein; TraQ conjugal transfer family protein	.	.		RGP_defense	46.4397	30.7457	0	0	.	.	.
.	GCA_028335125_contig_1	1838278	1838850	mat151_08225	mmseq.000837.22272.4072	shell	conjugal transfer protein TraO; Conjugative transposon protein TraO	.	.		RGP_defense	53.507	30.8479	0	0	.	.	.
.	GCA_028335125_contig_1	1838850	1839875	mat151_08230	mmseq.000837.22272.5620	shell	conjugative transposon protein TraN; Conjugative transposon TraN protein	traN	.		RGP_defense	45.7151	39.5054	0	0	.	.	.
.	GCA_028335125_contig_1	1839898	1841259	mat151_08235	mmseq.000837.22272.0305	shell	conjugative transposon protein TraM; Conjugative transposon TraM protein	traM	.		RGP_defense	49.2586	39.3189	0	0	.	.	.
.	GCA_028335125_contig_1	1841249	1841536	mat151_08240	mmseq.000837.22272.3554	shell	hypothetical protein	.	.		RGP_defense	59.453	40.8153	0	0	.	.	.
.	GCA_028335125_contig_1	1841533	1842156	mat151_08245	mmseq.000837.22272.2964	shell	conjugative transposon protein TraK	traK	.		RGP_defense	49.3515	47.2552	0	0	.	.	.
.	GCA_028335125_contig_1	1842168	1843295	mat151_08250	mmseq.000837.22272.2066	shell	conjugative transposon protein TraJ	traJ	.		RGP_defense	50.0923	37.5013	0	0	.	.	.
.	GCA_028335125_contig_1	1843327	1843956	mat151_08255	mmseq.000837.22272.5535	shell	DUF4141 domain-containing protein	.	.		RGP_defense	44.3863	27.9587	0	0	.	.	.
.	GCA_028335125_contig_1	1843983	1846508	mat151_08260	mmseq.000837.22272.1030	shell	conjugal transfer protein TraG; Conjugate transposon protein; Conjugative transposon protein TraG; DUF3875 domain-containing protein; P-loop-TraG domain-containing protein; TraG family conjugative transposon ATPase	traG	.		RGP_defense	64.9026	45.3335	0	0	.	.	.
.	GCA_028335125_contig_1	1846505	1846840	mat151_08265	mmseq.000837.22272.2530	shell	conjugal transfer protein TraF	.	.		RGP_defense	45.8657	36.0836	0	0	.	.	.
.	GCA_028335125_contig_1	1846844	1847128	mat151_08270	mmseq.000837.22272.3523	shell	conjugal transfer protein; Conjugative transposon protein TraE; Conjugative transposon protein TraE family protein	.	.		RGP_defense	42.4366	49.6655	0	0	.	.	.
.	GCA_028335125_contig_1	1847336	1848040	mat151_08275	mmseq.000837.22272.3080	shell	hypothetical protein	.	.		RGP_defense	70.5071	43.402	0	0	.	.	.
.	GCA_028335125_contig_1	1848045	1848431	mat151_08280	mmseq.000837.22272.4038	shell	conjugal transfer protein TraC; Conjugative transposon protein TraC	.	.		RGP_defense	71.5337	60.9715	0	0	.	.	.
.	GCA_028335125_contig_1	1848418	1849227	mat151_08285	mmseq.000837.22272.0535	shell	ParA family protein	parA	.		RGP_defense	59.2954	44.7664	0	0	.	.	.
.	GCA_028335125_contig_1	1849858	1850259	mat151_08290	mmseq.000837.22272.1634	shell	hypothetical protein	.	.		RGP_defense	64.6309	52.1397	0	0	.	.	.
.	GCA_028335125_contig_1	1850244	1851524	mat151_08295	mmseq.000837.22272.2529	shell	relaxase; Relaxase/mobilization nuclease domain protein	.	.		RGP_defense	62.0602	37.2602	0	0	.	.	.
.	GCA_028335125_contig_1	1851526	1853532	mat151_08300	mmseq.000837.22272.3105	shell	conjugal transfer protein TraG; Mobilization protein; TraG-D-C domain-containing protein; TraM recognition site of TraD and TraG; YWFCY domain-containing protein; YWFCY protein	virD4	.		RGP_defense	36.2547	12.9905	0	0	.	.	.
.	GCA_028335125_contig_1	1853695	1853817	mat151_08305	mmseq.000837.22272.5174	cloud	hypothetical protein	.	.		RGP_defense	19.6967	5.70492	0	0	.	.	.
.	GCA_028335125_contig_1	1853822	1854124	mat151_08310	mmseq.000837.22272.5618	shell	hypothetical protein	.	.		RGP_defense	24.3775	6.76159	0	0	.	.	.
.	GCA_028335125_contig_1	1854949	1855131	mat151_08315	mmseq.000837.22272.1675	shell	hypothetical protein	.	.		RGP_defense	18.8077	3.43956	0	0	.	.	.
.	GCA_028335125_contig_1	1855243	1856121	mat151_08320	mmseq.000837.22272.1674	shell	GLPGLI family protein	.	.		RGP_defense	19.0945	7.35649	0	0	.	.	.
.	GCA_028335125_contig_1	1856164	1858743	mat151_08325	mmseq.000837.22272.4624	shell	hypothetical protein	.	.		RGP_defense	16.9818	9.98682	0	0	.	.	.
.	GCA_028335125_contig_1	1858955	1860364	mat151_08330	mmseq.000837.22272.0394	shell	DUF3945 domain-containing protein; DUF4099 domain-containing protein; PF13101 family protein	.	.		RGP_defense	59.1136	83.7601	0	0	.	.	.
.	GCA_028335125_contig_1	1860453	1862546	mat151_08335	mmseq.000837.22272.2960	shell	DNA topoisomerase; DNA topoisomerase III; Omega-protein	topB	.		RGP_defense	116.885	339.526	0	1	116.885	339.526	.
.	GCA_028335125_contig_1	1862552	1869739	mat151_08340	mmseq.000837.22272.2184	shell	DNA helicase; DUF2958 domain-containing protein; Helicase; MutS domain I protein; N-6 DNA methylase; N6-Mtase domain-containing protein; SNF2-related protein	.	.		RGP_defense	40.0618	25.4818	0	0	.	.	.
.	GCA_028335125_contig_1	1869842	1870399	mat151_08345	mmseq.000837.22272.2037	shell	DNA-binding protein%2C AcrR family%2C includes nucleoid occlusion protein SlmA	acrR	.		RGP_defense	26.0251	12.1777	0	0	.	.	.
.	GCA_028335125_contig_1	1870402	1870611	mat151_08350	mmseq.000837.22272.3362	shell	hypothetical protein	.	.		RGP_defense	24.2871	9.11005	0	0	.	.	.
.	GCA_028335125_contig_1	1870909	1871559	mat151_08355	mmseq.000837.22272.3363	shell	AfsA domain-containing protein	.	.		RGP_defense	19.0769	6.42923	0	0	.	.	.
.	GCA_028335125_contig_1	1871575	1872525	mat151_08360	mmseq.000837.22272.2195	shell	LytB	ispH	.		RGP_defense	17.0042	6.05053	0	0	.	.	.
.	GCA_028335125_contig_1	1872543	1873529	mat151_08365	mmseq.000837.22272.2194	shell	Nucleoside-diphosphate-sugar epimerase	wcaG	.		RGP_defense	19.5609	7.59128	0	0	.	.	.
.	GCA_028335125_contig_1	1873578	1874471	mat151_08370	mmseq.000837.22272.3864	shell	radical SAM protein	ygiQ	.		RGP_defense	30.4423	3.73236	0	0	.	.	.
.	GCA_028335125_contig_1	1874572	1874973	mat151_08375	mmseq.000837.22272.1427	shell	hypothetical protein	.	.		RGP_defense	56.1521	7.24439	0	0	.	.	.
.	GCA_028335125_contig_1	1874970	1877399	mat151_08380	mmseq.000837.22272.4146	shell	DVUA0089 family protein	.	.		RGP_defense	94.3219	12.2367	0	0	.	.	.
.	GCA_028335125_contig_1	1877410	1877937	mat151_08385	mmseq.000837.22272.4222	shell	hypothetical protein	.	.		RGP_defense	130.321	32.8861	0	0	.	.	.
.	GCA_028335125_contig_1	1878022	1878690	mat151_08390	mmseq.000837.22272.4970	shell	HAD family hydrolase	yigB	.		RGP_defense	190.904	108.985	0	0	.	.	.
.	GCA_028335125_contig_1	1878710	1879033	mat151_08395	mmseq.000837.22272.0917	shell	hypothetical protein	.	.		RGP_defense	327.539	394.712	1	1	.	.	.
.	GCA_028335125_contig_1	1879190	1880272	mat151_08400	mmseq.000837.22272.2038	shell	O-succinylbenzoic acid--CoA ligase	menE%2CfadK	.		RGP_defense	1187.34	2457.01	1	1	1187.34	2457.01	men genes cluster [flexible] [rank 8, 6]
.	GCA_028335125_contig_1	1880269	1881339	mat151_08405	mmseq.000837.22272.4406	shell	o-succinylbenzoate synthase	menC	.		RGP_defense	890.973	2082.2	1	1	.	.	.
.	GCA_028335125_contig_1	1881339	1882163	mat151_08410	mmseq.000837.22272.2628	shell	1%2C4-dihydroxy-2-naphthoyl-CoA synthase	menB	.		RGP_defense	650.013	1360.17	1	1	.	.	.
.	GCA_028335125_contig_1	1882182	1883915	mat151_08415	mmseq.000837.22272.3383	shell	2-succinyl-5-enolpyruvyl-6-hydroxy-3-cyclohexene-1-carboxylic-acid synthase	menD	.		RGP_defense	333.83	317.582	1	1	.	.	.
.	GCA_028335125_contig_1	1883928	1885034	mat151_08420	mmseq.000837.22272.1517	shell	Isochorismate synthase EntC	menF	.		RGP_defense	155.109	47.0678	0	0	.	.	.
.	GCA_028335125_contig_1	1885102	1886553	mat151_08425	mmseq.000837.22272.0684	shell	AAA family ATPase; putative transcriptional regulator%2C contains HTH domain	.	.		RGP_defense	78.0469	14.4273	0	0	.	.	.
.	GCA_028335125_contig_1	1887017	1888342	mat151_08430	mmseq.000837.22272.3010	shell	ATPase	.	.		RGP_defense	43.7011	5.25887	0	0	.	.	.
.	GCA_028335125_contig_1	1888399	1888593	mat151_08435	mmseq.000837.22272.0429	shell	DNA-binding protein	.	.		RGP_defense	33.6134	4.77835	0	0	.	.	.
.	GCA_028335125_contig_1	1888590	1890638	mat151_08440	mmseq.000837.22272.1062	shell	AAA family ATPase; DNA primase; topoisomerase; Toprim domain protein	.	.		RGP_defense	44.1147	4.74268	0	0	.	.	.
.	GCA_028335125_contig_1	1890635	1891024	mat151_08445	mmseq.000837.22272.4482	shell	DNA-binding protein	.	.		RGP_defense	38.5758	3.41902	0	0	.	.	.
.	GCA_028335125_contig_1	1891027	1891368	mat151_08450	mmseq.000837.22272.0699	shell	XRE family transcriptional regulator	rodZ	.		RGP_defense	39.5103	3.63343	0	0	.	.	.
.	GCA_028335125_contig_1	1893340	1894167	mat151_08455	mmseq.000837.22272.2308	persistent	cell division protein FtsX	ftsX	.		.	46.6566	6.47521	0	0	.	.	.
.	GCA_028335125_contig_1	1894214	1894441	mat151_08460	mmseq.000837.22272.2193	persistent	DUF3098 domain-containing protein	.	.		.	34.6123	1.70044	0	0	.	.	.
.	GCA_028335125_contig_1	1894549	1895391	mat151_08465	mmseq.000837.22272.4675	persistent	undecaprenyl-diphosphate phosphatase	uppP	.		.	40.9561	6.52257	0	0	.	.	.
.	GCA_028335125_contig_1	1895401	1896177	mat151_08470	mmseq.000837.22272.3553	persistent	tRNA pseudouridine(55) synthase TruB	truB	.		.	44.241	7.13531	0	0	.	.	.
.	GCA_028335125_contig_1	1896195	1897247	mat151_08475	mmseq.000837.22272.3863	persistent	tRNA preQ1(34) S-adenosylmethionine ribosyltransferase-isomerase QueA	queA	.		.	41.5932	7.59601	0	0	.	.	.
.	GCA_028335125_contig_1	1897250	1897693	mat151_08480	mmseq.000837.22272.0149	persistent	2-amino-4-hydroxy-6-hydroxymethyldihydropteridine diphosphokinase	folK	.		.	40.3431	5.76975	0	0	.	.	.
.	GCA_028335125_contig_1	1897697	1898950	mat151_08485	mmseq.000837.22272.0254	persistent	Collagenase	prtC	.		.	40.7454	3.17159	0	0	.	.	.
.	GCA_028335125_contig_1	1899006	1899425	mat151_08490	mmseq.000837.22272.2493	persistent	acyl-CoA thioesterase	fadM	.		.	26.5847	3.31504	0	0	.	.	.
.	GCA_028335125_contig_1	1899510	1900280	mat151_08495	mmseq.000837.22272.5537	persistent	peroxide stress protein YaaA	yaaA	.		.	35.687	6.14935	0	0	.	.	.
.	GCA_028335125_contig_1	1900418	1900993	mat151_08500	mmseq.000837.22272.0490	persistent	Superoxide dismutase [Mn/Fe]	sodB	.		.	46.2417	5.08696	0	0	.	.	.
.	GCA_028335125_contig_1	1901180	1901533	mat151_08505	mmseq.000837.22272.2542	persistent	hypothetical protein	.	.		.	25.6006	1.33428	0	0	.	.	.
.	GCA_028335125_contig_1	1901538	1901611	mat151_08510		.		Arg_trna	.		.	36.6575	6.47945	0	0	.	.	.
.	GCA_028335125_contig_1	1901760	1904282	mat151_08515	mmseq.000837.22272.4996	persistent	Serine protease; Thiol protease/hemagglutinin PrtT	prtT	.		.	37.385	3.21689	0	0	.	.	.
.	GCA_028335125_contig_1	1904971	1905102	mat151_08520	mmseq.000837.22272.4270	persistent	hypothetical protein	.	.		.	32.4427	5.21374	0	0	.	.	.
.	GCA_028335125_contig_1	1905131	1905781	mat151_08525	mmseq.000837.22272.5329	persistent	heme-binding protein HmuY	.	.		.	33.24	2.43077	0	0	.	.	.
.	GCA_028335125_contig_1	1905796	1907736	mat151_08530	mmseq.000837.22272.4388	persistent	TonB-dependent receptor	fepA	.		.	34.5309	4.04897	0	0	.	.	.
.	GCA_028335125_contig_1	1907773	1912251	mat151_08535	mmseq.000837.22272.5175	persistent	cobalt chelatase	cobN	.		.	35.8091	14.1809	0	0	.	.	.
.	GCA_028335125_contig_1	1912248	1912934	mat151_08540	mmseq.000837.22272.1705	persistent	hypothetical protein	.	.		.	39.2813	28.2143	0	0	.	.	.
.	GCA_028335125_contig_1	1912990	1913568	mat151_08545	mmseq.000837.22272.5660	persistent	flagellar motor protein MotA	tolQ	.		.	37.583	23.8651	0	0	.	.	.
.	GCA_028335125_contig_1	1913574	1913900	mat151_08550	mmseq.000837.22272.0325	persistent	DUF2149 domain-containing protein	.	.		.	27.5337	18.0429	0	0	.	.	.
.	GCA_028335125_contig_1	1913934	1914836	mat151_08555	mmseq.000837.22272.2106	shell	IS982 family IS195 transposase; IS982 family transposase; IS982-like element IS195 family transposase; ISPg3 transposase; Partial transposase in ISPg3; Tnp-DDE-dom domain-containing protein; transposase; Transposase family protein	.	.		.	33.827	18.1341	0	0	.	.	.
.	GCA_028335125_contig_1	1915776	1916864	mat151_08560	mmseq.000837.22272.2333	persistent	glycine cleavage system aminomethyltransferase GcvT	gcvT	.		.	42.5331	8.69669	0	0	.	.	.
.	GCA_028335125_contig_1	1916939	1918003	mat151_08565	mmseq.000837.22272.4995	persistent	dTDP-glucose 4%2C6-dehydratase	rfbB	.		.	31.9953	2.49906	0	0	.	.	.
.	GCA_028335125_contig_1	1918010	1918867	mat151_08570	mmseq.000837.22272.3748	persistent	dTDP-4-dehydrorhamnose reductase	rfbD	.		.	44.105	8.00233	0	0	.	.	.
.	GCA_028335125_contig_1	1918864	1919454	mat151_08575	mmseq.000837.22272.0467	persistent	dTDP-4-dehydrorhamnose 3%2C5-epimerase	rfbC	.		.	35.722	2.3661	0	0	.	.	.
.	GCA_028335125_contig_1	1919469	1920338	mat151_08580	mmseq.000837.22272.4899	persistent	glucose-1-phosphate thymidylyltransferase RfbA	rfbA	.		.	36.2117	2.0046	0	0	.	.	.
.	GCA_028335125_contig_1	1920453	1922408	mat151_08585	mmseq.000837.22272.0713	persistent	sulfatase	mdoB	.		.	43.1928	5.77852	0	0	.	.	.
.	GCA_028335125_contig_1	1922493	1923731	mat151_08590	mmseq.000837.22272.3946	persistent	3-deoxy-D-manno-octulosonic acid transferase	kdtA	.		.	44.2496	6.99111	0	0	.	.	.
.	GCA_028335125_contig_1	1923756	1925471	mat151_08595	mmseq.000837.22272.1997	persistent	glutamate--tRNA ligase	gltX	.		.	41.4192	13.2997	0	0	.	.	.
.	GCA_028335125_contig_1	1925600	1925785	mat151_08600	mmseq.000837.22272.5176	shell	hypothetical protein	.	.		.	43.8811	12.5946	0	0	.	.	.
.	GCA_028335125_contig_1	1926455	1926838	mat151_08605	mmseq.000837.22272.5404	persistent	Rhodanese-related sulfurtransferase; sulfurtransferase	pspE	.		.	34.2454	11.9687	0	0	.	.	.
.	GCA_028335125_contig_1	1926811	1928226	mat151_08610	mmseq.000837.22272.4772	persistent	MBL fold metallo-hydrolase	pspE	.		.	49.8608	16.3943	0	0	.	.	.
.	GCA_028335125_contig_1	1928319	1929125	mat151_08615	mmseq.000837.22272.1134	persistent	permease; putative membrane transporter protein; TSUP family transporter	tauE	.		.	38.1253	15.4417	0	0	.	.	.
.	GCA_028335125_contig_1	1929190	1929813	mat151_08620	mmseq.000837.22272.4105	persistent	Crp/Fnr family transcriptional regulator; Cyclic nucleotide-binding domain protein	crp	.	defense-cctyper	.	45.2825	9.43499	0	0	.	.	.
.	GCA_028335125_contig_1	1931116	1931439	mat151_08625	mmseq.000837.22272.5177	cloud	hypothetical protein	.	.		.	32.7121	11.774	0	0	.	.	.
.	GCA_028335125_contig_1	1931471	1931671	mat151_08630	mmseq.000837.22272.5178	cloud	hypothetical protein	.	.		.	40.21	14.09	0	0	.	.	.
.	GCA_028335125_contig_1	1931879	1932463	mat151_08635	mmseq.000837.22272.5179	cloud	Phage-int-SAM-5 domain-containing protein	.	.		.	34.1798	12.2175	0	0	.	.	.
.	GCA_028335125_contig_1	1932621	1934177	mat151_08640	mmseq.000837.22272.2919	persistent	L-aspartate oxidase	nadB	.		.	48.8515	11.2031	0	0	.	.	.
.	GCA_028335125_contig_1	1934209	1935051	mat151_08645	mmseq.000837.22272.0971	persistent	carboxylating nicotinate-nucleotide diphosphorylase	nadC	.		.	40.8171	7.49406	0	0	.	.	.
.	GCA_028335125_contig_1	1935071	1935997	mat151_08650	mmseq.000837.22272.3891	persistent	quinolinate synthase NadA	nadA	.		.	40.0378	5.83801	0	0	.	.	.
.	GCA_028335125_contig_1	1936097	1937092	mat151_08655	mmseq.000837.22272.3862	persistent	ATPase	moxR	.		.	45.198	4.34874	0	0	.	.	.
.	GCA_028335125_contig_1	1937214	1937975	mat151_08660	mmseq.000837.22272.0151	persistent	DUF58 domain-containing protein	yeaD2	.		.	47.7622	4.40867	0	0	.	.	.
.	GCA_028335125_contig_1	1937972	1938928	mat151_08665	mmseq.000837.22272.2117	persistent	hypothetical protein	.	.		.	34.9226	5.62866	0	0	.	.	.
.	GCA_028335125_contig_1	1938925	1939908	mat151_08670	mmseq.000837.22272.0255	persistent	aerotolerance regulator BatA	chlD	.		.	46.8912	3.18922	0	0	.	.	.
.	GCA_028335125_contig_1	1939919	1940938	mat151_08675	mmseq.000837.22272.0998	persistent	aerotolerance regulator BatB	chlD	.		.	35.0599	2.23356	0	0	.	.	.
.	GCA_028335125_contig_1	1940935	1941678	mat151_08680	mmseq.000837.22272.5384	persistent	putative aerotolerance-related exported protein BatC	.	.		.	30.7524	2.45626	0	0	.	.	.
.	GCA_028335125_contig_1	1941859	1943661	mat151_08685	mmseq.000837.22272.1528	persistent	protein BatD	.	.		.	35.9095	6.83962	0	0	.	.	.
.	GCA_028335125_contig_1	1943658	1944566	mat151_08690	mmseq.000837.22272.1992	persistent	peptide-binding protein	tadD	.		.	32.9174	12.1211	0	0	.	.	.
.	GCA_028335125_contig_1	1944587	1945303	mat151_08695	mmseq.000837.22272.3185	persistent	Lipid A 4'-phosphatase	lpxF	.		.	38.8785	14.1704	0	0	.	.	.
.	GCA_028335125_contig_1	1945319	1946086	mat151_08700	mmseq.000837.22272.2322	persistent	diadenylate cyclase CdaA	cdaA	.		.	44.5215	20.1213	0	0	.	.	.
.	GCA_028335125_contig_1	1946147	1946992	mat151_08705	mmseq.000837.22272.1311	shell	dihydropteroate synthase	folP	.		.	43.3598	23.0367	0	0	.	.	.
.	GCA_028335125_contig_1	1947511	1947585	mat151_08710		.		His_trna	.		.	44.8243	17.2838	0	0	.	.	.
.	GCA_028335125_contig_1	1947789	1949873	mat151_08715	mmseq.000837.22272.2739	persistent	hydrolase	pgpH	.		.	35.4717	18.9573	0	0	.	.	.
.	GCA_028335125_contig_1	1949921	1950481	mat151_08720	mmseq.000837.22272.3652	persistent	shikimate kinase	aroK	.		.	30.3768	17.6464	0	0	.	.	.
.	GCA_028335125_contig_1	1950420	1951955	mat151_08725	mmseq.000837.22272.4147	persistent	competence protein ComEC	comEC	.		.	33.7479	27.6176	0	0	.	.	.
.	GCA_028335125_contig_1	1951962	1952618	mat151_08730	mmseq.000837.22272.2823	persistent	ribulose-phosphate 3-epimerase	rpe	.		.	34.1616	25.997	0	0	.	.	.
.	GCA_028335125_contig_1	1952763	1952870	mat151_08735	mmseq.000837.22272.2693	shell	hypothetical protein	.	.		.	40.4299	19.1122	0	0	.	.	.
.	GCA_028335125_contig_1	1952961	1956374	mat151_08740	mmseq.000837.22272.1721	persistent	isoleucine--tRNA ligase	ileS	.		.	37.7817	19.4539	0	0	.	.	.
.	GCA_028335125_contig_1	1956444	1956824	mat151_08745	mmseq.000837.22272.4560	persistent	molecular chaperone DnaK	dksA	.		.	30.5026	8.77368	0	0	.	.	.
.	GCA_028335125_contig_1	1956828	1957508	mat151_08750	mmseq.000837.22272.0466	persistent	lipoprotein signal peptidase	lspA	.		.	29.55	5.70882	0	0	.	.	.
.	GCA_028335125_contig_1	1957505	1958293	mat151_08755	mmseq.000837.22272.0818	persistent	DUF4296 domain-containing protein	.	.		.	42.915	6.79188	0	0	.	.	.
.	GCA_028335125_contig_1	1958327	1959352	mat151_08760	mmseq.000837.22272.3890	persistent	acyltransferase	.	.		.	32.8234	8.57854	0	0	.	.	.
.	GCA_028335125_contig_1	1959387	1960160	mat151_08765	mmseq.000837.22272.3267	persistent	biotin--[acetyl-CoA-carboxylase] ligase	birA2	.		.	30.6908	10.7245	0	0	.	.	.
.	GCA_028335125_contig_1	1960132	1960512	mat151_08770	mmseq.000837.22272.5288	persistent	MmcQ/YjbR family DNA-binding protein; PF04237 family protein; YjbR	mmcQ	.		.	34.6421	13.2711	0	0	.	.	.
.	GCA_028335125_contig_1	1960583	1961167	mat151_08775	mmseq.000837.22272.3651	persistent	non-canonical purine NTP diphosphatase	rdgB	.		.	28.7346	6.9024	0	0	.	.	.
.	GCA_028335125_contig_1	1961179	1963485	mat151_08780	mmseq.000837.22272.2585	persistent	Immunoreactive 84kD antigen PG93	.	.		.	37.9983	12.428	0	0	.	.	.
.	GCA_028335125_contig_1	1963537	1964940	mat151_08785	mmseq.000837.22272.1945	persistent	aminopeptidase	pepC	.		.	42.2245	11.4918	0	0	.	.	.
.	GCA_028335125_contig_1	1965263	1966009	mat151_08790	mmseq.000837.22272.5245	shell	ion transporter	.	.		.	25.6019	4.17158	0	0	.	.	.
.	GCA_028335125_contig_1	1967062	1968213	mat151_08795	mmseq.000837.22272.3464	persistent	sodium ion-translocating decarboxylase subunit beta	oadB	.		.	42.1738	12.3301	0	0	.	.	.
.	GCA_028335125_contig_1	1968218	1968652	mat151_08800	mmseq.000837.22272.0367	persistent	acetyl-CoA carboxylase biotin carboxyl carrier protein subunit	pccA	.		.	46.1889	10.7719	0	0	.	.	.
.	GCA_028335125_contig_1	1968690	1968926	mat151_08805	mmseq.000837.22272.2920	persistent	hypothetical protein	.	.		.	32.6441	7.24576	0	0	.	.	.
.	GCA_028335125_contig_1	1968923	1969864	mat151_08810	mmseq.000837.22272.0782	persistent	phage tail protein	.	.		.	34.1381	10.966	0	0	.	.	.
.	GCA_028335125_contig_1	1969889	1971442	mat151_08815	mmseq.000837.22272.2583	persistent	methylmalonyl-CoA carboxyltransferase	mmdA	.		.	45.0489	12.3522	0	0	.	.	.
.	GCA_028335125_contig_1	1971541	1971945	mat151_08820	mmseq.000837.22272.3861	persistent	methylmalonyl-CoA epimerase	mce	.		.	37.7079	19.0347	0	0	.	.	.
.	GCA_028335125_contig_1	1972216	1973373	mat151_08825	mmseq.000837.22272.0273	shell	DDE-Tnp-1 domain-containing protein; DUF4372 domain-containing protein; IS4 family ISPg4 transposase; IS4 family transposase; IS4-like element IS1598 family transposase; transposase	.	.		.	37.6301	19.8505	0	0	.	.	.
.	GCA_028335125_contig_1	1973584	1974339	mat151_08830	mmseq.000837.22272.1333	persistent	succinate dehydrogenase	sdhB%2CfrdB	.		.	40.8331	43.4397	0	0	.	.	.
.	GCA_028335125_contig_1	1974368	1976311	mat151_08835	mmseq.000837.22272.1991	persistent	succinate dehydrogenase flavoprotein subunit	sdhA	.		.	50.1678	55.071	0	0	.	.	.
.	GCA_028335125_contig_1	1976342	1977034	mat151_08840	mmseq.000837.22272.2495	persistent	Fumarate reductase; Putative cytochrome B subunit; Succinate dehydrogenase cytochrome B subunit%2C b558 family; succinate dehydrogenase/fumarate reductase cytochrome b subunit	sdhC	.		.	38.4061	49.6662	0	0	.	.	.
.	GCA_028335125_contig_1	1977737	1978423	mat151_08845	mmseq.000837.22272.2582	persistent	DUF452 domain-containing protein; PF04301 family protein	.	.		.	43.312	57.1501	0	0	.	.	.
.	GCA_028335125_contig_1	1978402	1979169	mat151_08850	mmseq.000837.22272.4559	persistent	malonyl-ACP O-methyltransferase BioC	bioC	.		.	47.472	69.6349	0	0	.	.	.
.	GCA_028335125_contig_1	1979199	1980260	mat151_08855	mmseq.000837.22272.0371	persistent	peptidase S41	ctpA	.		.	49.1593	50.8124	0	0	.	.	.
.	GCA_028335125_contig_1	1980268	1981215	mat151_08860	mmseq.000837.22272.4901	persistent	DUF3316 domain-containing protein; PF11777 family protein	.	.		.	43.3738	41.6051	0	0	.	.	.
.	GCA_028335125_contig_1	1981202	1983898	mat151_08865	mmseq.000837.22272.3780	persistent	DNA topoisomerase IV	gyrA	.		.	48.1643	41.3424	0	0	.	.	.
.	GCA_028335125_contig_1	1983959	1985149	mat151_08870	mmseq.000837.22272.0157	persistent	4Fe-4S binding protein; FMN-bind domain-containing protein; FMN-binding protein	rnfG	.		.	51.1328	50.0874	0	0	.	.	.
.	GCA_028335125_contig_1	1985461	1985769	mat151_08875	mmseq.000837.22272.0702	shell	hypothetical protein	.	.		.	41.7468	49.987	0	0	.	.	.
.	GCA_028335125_contig_1	1985930	1986799	mat151_08880		.		pseudogene	.		.	48.7687	54.0414	0	0	.	.	.
.	GCA_028335125_contig_1	1986720	1987148	mat151_08885	mmseq.000837.22272.5180	cloud	hypothetical protein	.	.		.	54.0981	71.2126	0	0	.	.	.
.	GCA_028335125_contig_1	1987232	1988896	mat151_08890	mmseq.000837.22272.4900	persistent	transporter	.	.		.	48.8017	68.7656	0	0	.	.	.
.	GCA_028335125_contig_1	1988867	1989061	mat151_08895	mmseq.000837.22272.1873	shell	DUF1661 domain-containing protein	.	.		.	38.5155	82.3711	0	0	.	.	.
.	GCA_028335125_contig_1	1989191	1989406	mat151_08900	mmseq.000837.22272.4773	shell	Partial transposase in ISPg4	.	.		.	40.8977	114.577	0	0	.	.	.
.	GCA_028335125_contig_1	1990282	1990539	mat151_08905	mmseq.000837.22272.5524	shell	ISPg4 transposase; Partial transposase in ISPg4	.	.		.	47.6265	175.957	0	0	.	.	.
.	GCA_028335125_contig_1	1990760	1991389	mat151_08910	mmseq.000837.22272.4267	shell	putative immunoreactive antigen	.	.		.	51.5803	190.242	0	0	.	.	.
.	GCA_028335125_contig_1	1991597	1992664	mat151_08915	mmseq.000837.22272.2694	persistent	galactose-1-epimerase	galM	.		.	50.2315	272.657	0	1	50.2315	272.657	.
.	GCA_028335125_contig_1	1992714	1993868	mat151_08920	mmseq.000837.22272.1216	persistent	galactokinase	galK	.		.	48.0217	226.527	0	0	.	.	.
.	GCA_028335125_contig_1	1994002	1994427	mat151_08925	mmseq.000837.22272.0229	persistent	hypothetical protein	.	.		.	50.1482	161.765	0	0	.	.	.
.	GCA_028335125_contig_1	1994493	1995140	mat151_08930	mmseq.000837.22272.0647	persistent	Outer membrane lipoprotein carrier protein LolA	.	.		.	45.5193	149.175	0	0	.	.	.
.	GCA_028335125_contig_1	1995154	1997739	mat151_08935	mmseq.000837.22272.4727	persistent	cell division protein FtsK	ftsK	.		.	41.817	148.783	0	0	.	.	.
.	GCA_028335125_contig_1	1997943	1999058	mat151_08940	mmseq.000837.22272.5691	persistent	thiol:disulfide interchange protein	trxA	.		.	48.8556	180.639	0	0	.	.	.
.	GCA_028335125_contig_1	1999214	2000548	mat151_08945	mmseq.000837.22272.4824	persistent	MATE family efflux transporter	norM	.		.	45.3666	240.79	0	0	.	.	.
.	GCA_028335125_contig_1	2000539	2001042	mat151_08950	mmseq.000837.22272.1678	persistent	phosphotyrosine protein phosphatase	wzb	.		.	46.7614	239.851	0	0	.	.	.
.	GCA_028335125_contig_1	2001050	2003257	mat151_08955	mmseq.000837.22272.4930	persistent	cadmium-translocating P-type ATPase; cation transporter	cadA	.		.	39.3847	241.903	0	0	.	.	.
.	GCA_028335125_contig_1	2003293	2003502	mat151_08960	mmseq.000837.22272.1312	persistent	cation transporter; Heavy metal-associated domain protein	.	.		.	31.9187	151.033	0	0	.	.	.
.	GCA_028335125_contig_1	2003676	2003867	mat151_08965	mmseq.000837.22272.3364	shell	hypothetical protein	.	.		.	51.1675	131.785	0	0	.	.	.
.	GCA_028335125_contig_1	2003960	2004748	mat151_08970	mmseq.000837.22272.0875	shell	Integrase catalytic domain-containing protein; integrase core domain-containing protein; IS3 family transposase	tnp-IS3	.		.	38.1053	47.0165	0	0	.	.	.
.	GCA_028335125_contig_1	2004952	2005332	mat151_08975	mmseq.000837.22272.1043	shell	helix-turn-helix domain containing protein; IS3 family transposase; ISPg5%2C transposase Orf1	tnp-IS3	.		.	24.0632	52.0553	0	0	.	.	.
.	GCA_028335125_contig_1	2005635	2007023	mat151_08980	mmseq.000837.22272.4268	persistent	cardiolipin synthase	cls	.		.	41.8631	116.69	0	0	.	.	.
.	GCA_028335125_contig_1	2007091	2009331	mat151_08985	mmseq.000837.22272.3462	persistent	RelA/SpoT family protein	spoT	.		.	40.9415	101.73	0	0	.	.	.
.	GCA_028335125_contig_1	2009589	2012576	mat151_08990	mmseq.000837.22272.3461	persistent	TPR domain protein	cpoB	.		.	44.5105	90.2223	0	0	.	.	.
.	GCA_028335125_contig_1	2012624	2014393	mat151_08995	mmseq.000837.22272.2116	persistent	TonB-dep-Rec domain-containing protein	.	.		.	41.3561	47.078	0	0	.	.	.
.	GCA_028335125_contig_1	2014418	2015641	mat151_09000	mmseq.000837.22272.4314	persistent	Cof-type HAD-IIB family hydrolase	paaI	.		.	32.6075	68.502	0	0	.	.	.
.	GCA_028335125_contig_1	2015673	2016344	mat151_09005	mmseq.000837.22272.4581	persistent	peptidase M15	ddpX	.		.	40.3398	77.158	0	0	.	.	.
.	GCA_028335125_contig_1	2016721	2018577	mat151_09010	mmseq.000837.22272.2359	persistent	methylmalonyl-CoA mutase small subunit	mutA	.		.	36.9634	72.0884	0	0	.	.	.
.	GCA_028335125_contig_1	2018606	2020753	mat151_09015	mmseq.000837.22272.5763	persistent	methylmalonyl-CoA mutase	scpA	.		.	35.4891	76.599	0	0	.	.	.
.	GCA_028335125_contig_1	2021041	2021295	mat151_09020	mmseq.000837.22272.2496	shell	ISPg5 transposase Orf1	.	.		.	34.122	41.5827	0	0	.	.	.
.	GCA_028335125_contig_1	2021493	2021885	mat151_09025	mmseq.000837.22272.0489	persistent	hypothetical protein	.	.		.	42.5281	62.7781	0	0	.	.	.
.	GCA_028335125_contig_1	2021882	2022406	mat151_09030	mmseq.000837.22272.0646	persistent	RNA polymerase subunit sigma-70	rpoE	.		.	51.3645	56.6164	0	0	.	.	.
.	GCA_028335125_contig_1	2022891	2023298	mat151_09035	mmseq.000837.22272.4993	persistent	hypothetical protein	.	.		.	43.2924	32.1474	0	0	.	.	.
.	GCA_028335125_contig_1	2023317	2023976	mat151_09040	mmseq.000837.22272.5493	persistent	ABC transporter ATP-binding protein	lolD	.		.	44.261	45.7178	0	0	.	.	.
.	GCA_028335125_contig_1	2024001	2025275	mat151_09045	mmseq.000837.22272.1055	persistent	ABC transporter permease	salY	.		.	42.5597	29.5016	0	0	.	.	.
.	GCA_028335125_contig_1	2025298	2026560	mat151_09050	mmseq.000837.22272.5492	persistent	ABC transporter ATP-binding protein	salY	.		.	31.9239	23.9683	0	0	.	.	.
.	GCA_028335125_contig_1	2026630	2027736	mat151_09055	mmseq.000837.22272.2696	persistent	efflux transporter periplasmic adaptor subunit	acrA	.		.	34.9973	34.0687	0	0	.	.	.
.	GCA_028335125_contig_1	2027733	2029100	mat151_09060	mmseq.000837.22272.3055	persistent	TolC family protein	tolC	.		.	40.692	34.564	0	0	.	.	.
.	GCA_028335125_contig_1	2030064	2031149	mat151_09065	mmseq.000837.22272.2484	shell	DUF772 domain-containing protein; IS5 family ISPg8 transposase; IS5 family transposase; IS5-like element ISPg8 family transposase; ISPg1%2C transposase%2C internal deletion; ISPg1 transposase; Partial transposase in ISPg1; transposase; Transposase%2C IS1182 family; Transposase%2C IS4 family	tnp-IS5	.		.	89.8571	77.4885	0	0	.	.	.
.	GCA_028335125_contig_1	2031423	2031542	mat151_09070		.		pseudogene	.		.	29.3025	21.605	0	0	.	.	.
.	GCA_028335125_contig_1	2034755	2034828	mat151_09085		.		Ala_trna	.		.	33.3151	21.2055	0	0	.	.	.
.	GCA_028335125_contig_1	2034830	2034903	mat151_09090		.		Ile_trna	.		.	24.1644	22.6438	0	0	.	.	.
.	GCA_028335125_contig_1	2037832	2038989	mat151_09100	mmseq.000837.22272.0273	shell	DDE-Tnp-1 domain-containing protein; DUF4372 domain-containing protein; IS4 family ISPg4 transposase; IS4 family transposase; IS4-like element IS1598 family transposase; transposase	.	.		.	48.4935	21.3094	0	0	.	.	.
.	GCA_028335125_contig_1	2039116	2039478	mat151_09105	mmseq.000837.22272.0624	persistent	putative partial hemagglutinin-related protein	.	.		.	49.0856	28.2293	0	0	.	.	.
.	GCA_028335125_contig_1	2039478	2039690	mat151_09110	mmseq.000837.22272.4500	shell	DUF6261 domain-containing protein	.	.		.	40.9104	19.6792	0	0	.	.	.
.	GCA_028335125_contig_1	2039888	2041495	mat151_09115	mmseq.000837.22272.0625	persistent	phosphoenolpyruvate carboxykinase (ATP)	pckA	.		.	37.0093	25.4337	0	0	.	.	.
.	GCA_028335125_contig_1	2041791	2043047	mat151_09120	mmseq.000837.22272.4774	persistent	Phosphoglycerate kinase	pgk	.		.	37.9339	22.1736	0	0	.	.	.
.	GCA_028335125_contig_1	2043166	2044638	mat151_09125	mmseq.000837.22272.1947	persistent	DUF5687 domain-containing protein; Putative membrane protein	.	.		.	34.2154	14.5346	0	0	.	.	.
.	GCA_028335125_contig_1	2044673	2045374	mat151_09130	mmseq.000837.22272.3820	persistent	ATP-binding protein	.	.		.	25.2168	12.5692	0	0	.	.	.
.	GCA_028335125_contig_1	2045585	2045764	mat151_09135	mmseq.000837.22272.2113	cloud	hypothetical protein	.	.		.	32.6034	15.0838	0	0	.	.	.
.	GCA_028335125_contig_1	2045860	2047836	mat151_09140	mmseq.000837.22272.2112	persistent	4-alpha-glucanotransferase	gDB1	.		.	38.5142	18.6781	0	0	.	.	.
.	GCA_028335125_contig_1	2047845	2049095	mat151_09145	mmseq.000837.22272.1413	persistent	4-alpha-glucanotransferase	rfaB	.		.	36.8176	13.3688	0	0	.	.	.
.	GCA_028335125_contig_1	2049092	2050378	mat151_09150	mmseq.000837.22272.3365	persistent	alpha-amylase	.	.		.	28.7745	9.71384	0	0	.	.	.
.	GCA_028335125_contig_1	2050375	2050851	mat151_09155	mmseq.000837.22272.4662	persistent	hypothetical protein	.	.		.	35.6555	6.53992	0	0	.	.	.
.	GCA_028335125_contig_1	2050941	2051105	mat151_09160	mmseq.000837.22272.4119	shell	hypothetical protein	.	.		.	27.3232	3.01829	0	0	.	.	.
.	GCA_028335125_contig_1	2051614	2052396	mat151_09165	mmseq.000837.22272.3949	shell	DUF481 domain-containing protein	.	.		.	30.7123	7.71867	0	0	.	.	.
.	GCA_028335125_contig_1	2052636	2052896	mat151_09170	mmseq.000837.22272.3457	shell	Integral membrane protein; SemiSWEET family transporter	.	.		.	32.7154	10.2846	0	0	.	.	.
.	GCA_028335125_contig_1	2053210	2053599	mat151_09175	mmseq.000837.22272.2192	persistent	HIT family protein	hinT	.		.	26.4576	7.61697	0	0	.	.	.
.	GCA_028335125_contig_1	2053614	2054084	mat151_09180	mmseq.000837.22272.0802	persistent	Transcription elongation factor GreA	greA	.		.	34.666	6.85745	0	0	.	.	.
.	GCA_028335125_contig_1	2054271	2054507	mat151_09185	mmseq.000837.22272.1869	cloud	hypothetical protein	.	.		.	27.0508	7.23729	0	0	.	.	.
.	GCA_028335125_contig_1	2054564	2055166	mat151_09190	mmseq.000837.22272.3782	persistent	L-threonylcarbamoyladenylate synthase	tsaC	.		.	38.387	21.9302	0	0	.	.	.
.	GCA_028335125_contig_1	2055173	2055877	mat151_09195	mmseq.000837.22272.1537	persistent	DNA-binding protein	comEA	.		.	36.8168	22.169	0	0	.	.	.
.	GCA_028335125_contig_1	2055907	2056566	mat151_09200	mmseq.000837.22272.4325	persistent	Lipoprotein-releasing system ATP-binding protein LolD	lolD	.		.	37.7481	23.4552	0	0	.	.	.
.	GCA_028335125_contig_1	2056563	2057312	mat151_09205	mmseq.000837.22272.4108	persistent	tRNA threonylcarbamoyladenosine dehydratase	tcdA	.		.	34.729	27.5955	0	0	.	.	.
.	GCA_028335125_contig_1	2057309	2058403	mat151_09210	mmseq.000837.22272.1868	persistent	aminodeoxychorismate lyase	mltG	.		.	42.3757	18.723	0	0	.	.	.
.	GCA_028335125_contig_1	2059477	2060481	mat151_09215	mmseq.000837.22272.0801	persistent	Type II DNA modification methyltransferase	.	.		.	33.507	10.1076	0	0	.	.	.
.	GCA_028335125_contig_1	2060491	2063112	mat151_09220		.		pseudogene	.		.	37.6997	6.12629	0	0	.	.	.
.	GCA_028335125_contig_1	2063069	2064442	mat151_09225	mmseq.000837.22272.0967	cloud	hypothetical protein	.	.		.	29.1347	5.73926	0	0	.	.	.
.	GCA_028335125_contig_1	2065220	2067028	mat151_09230	mmseq.000837.22272.2962	persistent	fused gamma-glutamyl-gamma-aminobutyrate hydrolase/peptidase; Zn-dependent dipeptidase%2C microsomal dipeptidase-like protein	.	.		.	33.5238	17.3269	0	0	.	.	.
.	GCA_028335125_contig_1	2067021	2068985	mat151_09235	mmseq.000837.22272.4990	persistent	DNA topoisomerase (ATP-hydrolyzing) subunit B	gyrB	.		.	33.7953	13.585	0	0	.	.	.
.	GCA_028335125_contig_1	2069043	2069828	mat151_09240	mmseq.000837.22272.0461	persistent	nucleoside triphosphate pyrophosphohydrolase	mazG	.		.	36.6599	15.0955	0	0	.	.	.
.	GCA_028335125_contig_1	2069846	2071894	mat151_09245	mmseq.000837.22272.4873	persistent	thiol:disulfide interchange protein	dsbD	.		.	32.2969	7.43896	0	0	.	.	.
.	GCA_028335125_contig_1	2071930	2072904	mat151_09250	mmseq.000837.22272.4272	persistent	RNA pseudouridine synthase	rluA	.		.	27.883	8.17146	0	0	.	.	.
.	GCA_028335125_contig_1	2072924	2073286	mat151_09255	mmseq.000837.22272.3737	persistent	hypothetical protein	.	.		.	40.2514	6.51381	0	0	.	.	.
.	GCA_028335125_contig_1	2073307	2073660	mat151_09260	mmseq.000837.22272.0306	persistent	Septum formation initiator; septum formation initiator family protein	.	.		.	33.7025	6.7847	0	0	.	.	.
.	GCA_028335125_contig_1	2074212	2076515	mat151_09265	mmseq.000837.22272.0570	persistent	alpha-mannosidase	.	.		.	40.0447	5.58272	0	0	.	.	.
.	GCA_028335125_contig_1	2076540	2078885	mat151_09270	mmseq.000837.22272.5767	persistent	alpha-mannosidase	.	.		.	43.7066	9.98124	0	0	.	.	.
.	GCA_028335125_contig_1	2078967	2079371	mat151_09275	mmseq.000837.22272.2548	persistent	rhodanese-like domain-containing protein	pspE	.		.	38.0124	14.4728	0	0	.	.	.
.	GCA_028335125_contig_1	2079408	2080052	mat151_09280	mmseq.000837.22272.4433	persistent	pyridoxamine 5'-phosphate oxidase	pdxH	.		.	52.545	16.1708	0	0	.	.	.
.	GCA_028335125_contig_1	2081066	2083846	mat151_09285	mmseq.000837.22272.4776	persistent	Outer membrane protein beta-barrel family	cirA	.		.	51.9892	9.9741	0	0	.	.	.
.	GCA_028335125_contig_1	2083961	2084230	mat151_09290	mmseq.000837.22272.3377	shell	hypothetical protein	.	.		.	32.5799	9.03718	0	0	.	.	.
.	GCA_028335125_contig_1	2084472	2086322	mat151_09295	mmseq.000837.22272.5459	persistent	antibiotic ABC transporter ATP-binding protein	mdlB	.		.	40.273	19.5838	0	0	.	.	.
.	GCA_028335125_contig_1	2086356	2087867	mat151_09300	mmseq.000837.22272.2111	persistent	GH3 auxin-responsive promoter	.	.		.	44.415	15.9298	0	0	.	.	.
.	GCA_028335125_contig_1	2087922	2090117	mat151_09305	mmseq.000837.22272.1471	persistent	ribonuclease R	rnr	.		.	32.5522	10.1973	0	0	.	.	.
.	GCA_028335125_contig_1	2090693	2090764	mat151_09310		.		Glu_trna	.		.	23.4648	3.46479	0	0	.	.	.
.	GCA_028335125_contig_1	2090794	2091048	mat151_09315	mmseq.000837.22272.5538	persistent	30S ribosomal protein S20	rpsT	.		.	38.3189	5.20472	0	0	.	.	.
.	GCA_028335125_contig_1	2091113	2091184	mat151_09320		.		Glu_trna	.		.	33.2817	11.4366	0	0	.	.	.
.	GCA_028335125_contig_1	2091240	2091341	mat151_09325	mmseq.000837.22272.5539	shell	hypothetical protein	.	.		.	32.9901	9.36634	0	0	.	.	.
.	GCA_028335125_contig_1	2091466	2092491	mat151_09330	mmseq.000837.22272.2320	persistent	tRNA (adenosine(37)-N6)-threonylcarbamoyltransferase complex transferase subunit TsaD	tsaD	.		.	42.1639	12.1805	0	0	.	.	.
.	GCA_028335125_contig_1	2092491	2092973	mat151_09335	mmseq.000837.22272.1864	persistent	CinA family protein	pncC	.		.	30.0436	10.2552	0	0	.	.	.
.	GCA_028335125_contig_1	2093006	2094424	mat151_09340	mmseq.000837.22272.1863	persistent	signal protein PDZ	ctpA	.		.	31.8434	10.9372	0	0	.	.	.
.	GCA_028335125_contig_1	2094434	2095297	mat151_09345	mmseq.000837.22272.3455	persistent	S1 motif domain-containing protein	cvfB	.		.	28.1228	7.06952	0	0	.	.	.
.	GCA_028335125_contig_1	2095330	2095821	mat151_09350	mmseq.000837.22272.1374	persistent	tRNA-specific adenosine deaminase	tadA	.		.	25.6864	7.15071	0	0	.	.	.
.	GCA_028335125_contig_1	2096017	2096556	mat151_09355	mmseq.000837.22272.2499	persistent	thiol peroxidase	tpx	.		.	36.2245	8.01299	0	0	.	.	.
.	GCA_028335125_contig_1	2096602	2097234	mat151_09360	mmseq.000837.22272.3045	persistent	methyltransferase	trmR	.		.	33.076	6.87184	0	0	.	.	.
.	GCA_028335125_contig_1	2097353	2097778	mat151_09365	mmseq.000837.22272.4827	persistent	3-dehydroquinate dehydratase	aroQ	.		.	30.8565	8.97882	0	0	.	.	.
.	GCA_028335125_contig_1	2097896	2098822	mat151_09370	mmseq.000837.22272.4109	persistent	tyrosine recombinase XerD	xerD	.		.	35.9298	9.27754	0	0	.	.	.
.	GCA_028335125_contig_1	2098861	2099298	mat151_09375	mmseq.000837.22272.4260	persistent	DUF695 domain-containing protein	.	.		.	15.8169	15.6522	0	0	.	.	.
.	GCA_028335125_contig_1	2099295	2100206	mat151_09380	mmseq.000837.22272.5440	persistent	transporter	yfeH	.		.	31.6795	7.24698	0	0	.	.	.
.	GCA_028335125_contig_1	2100203	2100757	mat151_09385	mmseq.000837.22272.3761	persistent	DNA mismatch repair protein MutT	yjhB	.		.	38.0632	10.0523	0	0	.	.	.
.	GCA_028335125_contig_1	2100742	2101701	mat151_09390	mmseq.000837.22272.2961	persistent	glucokinase; Partial ROK family transcriptional repressor with glucose kinase domain; ROK family; ROK family protein	.	.		.	36.5912	9.91345	0	0	.	.	.
.	GCA_028335125_contig_1	2101768	2102802	mat151_09395	mmseq.000837.22272.4927	persistent	PAP2 superfamily	.	.		.	37.5116	6.3588	0	0	.	.	.
.	GCA_028335125_contig_1	2102799	2103707	mat151_09400	mmseq.000837.22272.5591	persistent	exopolyphosphatase	.	.		.	38.6189	10.304	0	0	.	.	.
.	GCA_028335125_contig_1	2103854	2105281	mat151_09405	mmseq.000837.22272.0644	persistent	aspartate ammonia-lyase	aspA	.		.	36.1107	12.2719	0	0	.	.	.
.	GCA_028335125_contig_1	2105529	2106347	mat151_09410	mmseq.000837.22272.0460	persistent	3-deoxy-8-phosphooctulonate synthase	kdsA	.		.	50.8362	19.9939	0	0	.	.	.
.	GCA_028335125_contig_1	2107434	2109098	mat151_09415	mmseq.000837.22272.5491	persistent	AAA family ATPase; Uridine kinase	udk	.		.	74.0427	10.3792	0	0	.	.	.
.	GCA_028335125_contig_1	2109189	2110316	mat151_09420	mmseq.000837.22272.3249	persistent	N-acetyltransferase domain-containing protein	.	.		.	131.466	19.0364	0	0	.	.	.
.	GCA_028335125_contig_1	2110454	2110963	mat151_09425	mmseq.000837.22272.2697	persistent	thiol reductase thioredoxin	cnoX	.		.	265.603	66.4833	1	0	265.603	66.4833	.
.	GCA_028335125_contig_1	2111380	2111613	mat151_09430	mmseq.000837.22272.3648	cloud	hypothetical protein	.	.		.	314.777	150.601	1	0	314.777	150.601	.
.	GCA_028335125_contig_1	2111579	2112175	mat151_09435	mmseq.000837.22272.0345	persistent	4'-phosphopantetheinyl transferase	sfp	.		.	184.763	44.6678	0	0	.	.	.
.	GCA_028335125_contig_1	2112211	2113539	mat151_09440	mmseq.000837.22272.0815	persistent	hemolysin	gldE	.		.	76.5429	9.32455	0	0	.	.	.
.	GCA_028335125_contig_1	2113557	2114027	mat151_09445	mmseq.000837.22272.5181	persistent	single-stranded DNA-binding protein	ssb	.		.	65.4979	9.26809	0	0	.	.	.
.	GCA_028335125_contig_1	2114078	2115004	mat151_09450	mmseq.000837.22272.2550	persistent	DNA-binding transcriptional regulator%2C LysR family; hydrogen peroxide-inducible genes activator; LysR substrate binding domain protein; Redox-sensitive transcriptional activator OxyR; Transcriptional regulator	.	.		.	56.1469	5.5	0	0	.	.	.
.	GCA_028335125_contig_1	2115077	2115841	mat151_09455	mmseq.000837.22272.4828	persistent	exodeoxyribonuclease III	xth	.		.	46.1165	4.34031	0	0	.	.	.
.	GCA_028335125_contig_1	2115886	2116971	mat151_09460	mmseq.000837.22272.4432	persistent	tRNA 2-thiouridine(34) synthase MnmA	mnmA	.		.	41.4553	2.09309	0	0	.	.	.
.	GCA_028335125_contig_1	2116976	2118769	mat151_09465	mmseq.000837.22272.4028	persistent	arginine--tRNA ligase	argS	.		.	42.285	3.11266	0	0	.	.	.
.	GCA_028335125_contig_1	2119894	2120961	mat151_09470	mmseq.000837.22272.2110	persistent	glycosyl transferase family 2	wcaE	.		.	41.4986	3.46673	0	0	.	.	.
.	GCA_028335125_contig_1	2120981	2122273	mat151_09475	mmseq.000837.22272.1469	persistent	tyrosine--tRNA ligase	tyrS	.		.	43.2608	6.43189	0	0	.	.	.
.	GCA_028335125_contig_1	2123180	2124265	mat151_09480	mmseq.000837.22272.2484	shell	DUF772 domain-containing protein; IS5 family ISPg8 transposase; IS5 family transposase; IS5-like element ISPg8 family transposase; ISPg1%2C transposase%2C internal deletion; ISPg1 transposase; Partial transposase in ISPg1; transposase; Transposase%2C IS1182 family; Transposase%2C IS4 family	tnp-IS5	.		.	62.5871	46.8249	0	0	.	.	.
.	GCA_028335125_contig_1	2124625	2125968	mat151_09485	mmseq.000837.22272.2191	persistent	Fe-S cluster assembly protein SufD	sufD	.		.	37.8675	5.0484	0	0	.	.	.
.	GCA_028335125_contig_1	2125975	2126727	mat151_09490	mmseq.000837.22272.1862	persistent	Fe-S cluster assembly ATPase SufC	sufC	.		.	36.0532	5.85904	0	0	.	.	.
.	GCA_028335125_contig_1	2126767	2128212	mat151_09495	mmseq.000837.22272.0252	persistent	Cysteine desulfurase activator complex subunit SufB; Fe-S cluster assembly protein SufB	sufB	.		.	37.8775	6.28651	0	0	.	.	.
.	GCA_028335125_contig_1	2128246	2128737	mat151_09500	mmseq.000837.22272.2321	persistent	colicin V production CvpA	.	.		.	29.6762	8.68432	0	0	.	.	.
.	GCA_028335125_contig_1	2128765	2131704	mat151_09505	mmseq.000837.22272.0296	persistent	Translation initiation factor IF-2	infB	.		.	36.7343	14.6298	0	0	.	.	.
.	GCA_028335125_contig_1	2131800	2133134	mat151_09510	mmseq.000837.22272.2501	persistent	transcription termination/antitermination protein NusA	nusA	.		.	39.1064	15.2196	0	0	.	.	.
.	GCA_028335125_contig_1	2133181	2133639	mat151_09515	mmseq.000837.22272.3451	persistent	ribosome assembly cofactor RimP	rimP	.		.	26.6397	12.2751	0	0	.	.	.
.	GCA_028335125_contig_1	2134504	2136363	mat151_09520	mmseq.000837.22272.2352	persistent	oxaloacetate decarboxylase	oadA1	.		.	34.8225	10.6982	0	0	.	.	.
.	GCA_028335125_contig_1	2136490	2136792	mat151_09525	mmseq.000837.22272.0121	persistent	translation initiation factor	sUI1	.		.	47.9238	12.2285	0	0	.	.	.
.	GCA_028335125_contig_1	2136998	2137252	mat151_09530	mmseq.000837.22272.4261	persistent	DNA-binding protein	.	.		.	28.0433	7.4252	0	0	.	.	.
.	GCA_028335125_contig_1	2137417	2138529	mat151_09535	mmseq.000837.22272.1173	persistent	universal stress protein	uspA	.		.	36.6511	10.0531	0	0	.	.	.
.	GCA_028335125_contig_1	2138581	2138793	mat151_09540	mmseq.000837.22272.5485	shell	hypothetical protein	.	.		.	23.2123	10.7028	0	0	.	.	.
.	GCA_028335125_contig_1	2138850	2139326	mat151_09545	mmseq.000837.22272.5484	persistent	hypothetical protein	.	.		.	25.4496	10.3256	0	0	.	.	.
.	GCA_028335125_contig_1	2139342	2140043	mat151_09550	mmseq.000837.22272.5663	persistent	16S rRNA (cytidine(1402)-2'-O)-methyltransferase	rsmI	.		.	32.5849	11.0628	0	0	.	.	.
.	GCA_028335125_contig_1	2140055	2140942	mat151_09555	mmseq.000837.22272.3093	persistent	hypothetical protein	.	.		.	40.6821	10.7227	0	0	.	.	.
.	GCA_028335125_contig_1	2141092	2141907	mat151_09560	mmseq.000837.22272.4925	persistent	YjjG family noncanonical pyrimidine nucleotidase	yigB	.		.	30.8074	13.4479	0	0	.	.	.
.	GCA_028335125_contig_1	2142201	2142374	mat151_09565		.		pseudogene	.		.	41.0809	21.8324	0	0	.	.	.
.	GCA_028335125_contig_1	2142612	2142701	mat151_09570	mmseq.000837.22272.3263	shell	hypothetical protein	.	.		.	28.7978	9.19101	0	0	.	.	.
.	GCA_028335125_contig_1	2142841	2143509	mat151_09575	mmseq.000837.22272.4625	persistent	uracil-DNA glycosylase	ung	.		.	29.753	9.19461	0	0	.	.	.
.	GCA_028335125_contig_1	2143543	2145063	mat151_09580	mmseq.000837.22272.0458	persistent	right-handed parallel beta-helix repeat-containing protein	.	.		.	33.0237	7.04605	0	0	.	.	.
.	GCA_028335125_contig_1	2145135	2146736	mat151_09585	mmseq.000837.22272.1172	persistent	peptidase S41	ctpA	.		.	31.8588	3.35603	0	0	.	.	.
.	GCA_028335125_contig_1	2146759	2146905	mat151_09590	mmseq.000837.22272.2246	shell	hypothetical protein	.	.		.	32.3014	3.30137	0	0	.	.	.
.	GCA_028335125_contig_1	2147557	2148180	mat151_09595	mmseq.000837.22272.0515	persistent	hypothetical protein	.	.		.	25.0562	1.81862	0	0	.	.	.
.	GCA_028335125_contig_1	2148432	2149334	mat151_09600	mmseq.000837.22272.2106	shell	IS982 family IS195 transposase; IS982 family transposase; IS982-like element IS195 family transposase; ISPg3 transposase; Partial transposase in ISPg3; Tnp-DDE-dom domain-containing protein; transposase; Transposase family protein	.	.		.	39.9479	19.1818	0	0	.	.	.
.	GCA_028335125_contig_1	2150471	2152936	mat151_09605	mmseq.000837.22272.0813	persistent	M14 family metallopeptidase; PKD domain-containing protein; zinc carboxypeptidase	.	.		.	30.6442	3.61826	0	0	.	.	.
.	GCA_028335125_contig_1	2153015	2154313	mat151_09610	mmseq.000837.22272.0812	persistent	DUF1343 domain-containing protein; PF07075 family protein	ybbC	.		.	26.9507	12.1002	0	0	.	.	.
.	GCA_028335125_contig_1	2154310	2154972	mat151_09615	mmseq.000837.22272.4949	persistent	fructose-6-phosphate aldolase	fsa	.		.	22.4532	16.0891	0	0	.	.	.
.	GCA_028335125_contig_1	2155445	2156371	mat151_09620	mmseq.000837.22272.4829	persistent	amidinotransferase	ddaH	.		.	33.9924	17.6728	0	0	.	.	.
.	GCA_028335125_contig_1	2156417	2157802	mat151_09625	mmseq.000837.22272.4370	persistent	DNA repair protein RadA	radA	.		.	34.2202	23.5783	0	0	.	.	.
.	GCA_028335125_contig_1	2157864	2160557	mat151_09630	mmseq.000837.22272.3784	persistent	transglutaminase	yebA	.		.	39.9101	30.7471	0	0	.	.	.
.	GCA_028335125_contig_1	2160739	2161377	mat151_09635	mmseq.000837.22272.3785	persistent	MarC family integral membrane protein	marC	.		.	31.7022	22.2476	0	0	.	.	.
.	GCA_028335125_contig_1	2161381	2161872	mat151_09640	mmseq.000837.22272.2561	persistent	DNA polymerase III subunit epsilon	dnaQ	.		.	39.2811	25.9185	0	0	.	.	.
.	GCA_028335125_contig_1	2162678	2163145	mat151_09645	mmseq.000837.22272.3852	persistent	histidinol-phosphate aminotransferase; Histidinol phosphate aminotransferase	himA	.		.	37.5118	14.2463	0	0	.	.	.
.	GCA_028335125_contig_1	2163199	2165877	mat151_09650	mmseq.000837.22272.1314	shell	Leucine Rich repeat-containing domain protein	.	.		.	30.4119	10.009	0	0	.	.	.
.	GCA_028335125_contig_1	2165994	2166851	mat151_09655	mmseq.000837.22272.3445	persistent	hypothetical protein	.	.		.	37.3139	9.85998	0	0	.	.	.
.	GCA_028335125_contig_1	2166865	2167758	mat151_09660	mmseq.000837.22272.1423	persistent	hypothetical protein	.	.		.	32.7335	10.2766	0	0	.	.	.
.	GCA_028335125_contig_1	2167792	2168244	mat151_09665	mmseq.000837.22272.2503	persistent	DUF4252 domain-containing protein; DUF6108 domain-containing protein; PF14060 domain protein	.	.		.	29.3916	19.7876	0	0	.	.	.
.	GCA_028335125_contig_1	2168300	2168785	mat151_09670	mmseq.000837.22272.3324	persistent	hypothetical protein	.	.		.	30.7402	25.5402	0	0	.	.	.
.	GCA_028335125_contig_1	2168785	2169285	mat151_09675	mmseq.000837.22272.0329	persistent	sigma-70 family RNA polymerase sigma factor	rpoE	.		.	39.032	24.332	0	0	.	.	.
.	GCA_028335125_contig_1	2169720	2171240	mat151_09680	mmseq.000837.22272.3323	persistent	precorrin-3B C(17)-methyltransferase	cobJ	.		.	41.6954	26.2362	0	0	.	.	.
.	GCA_028335125_contig_1	2171233	2172474	mat151_09685	mmseq.000837.22272.0457	persistent	Precorrin-6Y C(5%2C15)-methyltransferase [decarboxylating]	cbiE%2CcbiT	.		.	37.5568	28.6745	0	0	.	.	.
.	GCA_028335125_contig_1	2172488	2174332	mat151_09690	mmseq.000837.22272.4816	persistent	precorrin-4 C(11)-methyltransferase	cobM	.		.	33.2104	25.2321	0	0	.	.	.
.	GCA_028335125_contig_1	2174329	2176137	mat151_09695	mmseq.000837.22272.0503	persistent	cobalt-precorrin-5B (C(1))-methyltransferase CbiD	cbiD	.		.	38.958	24.7251	0	0	.	.	.
.	GCA_028335125_contig_1	2176232	2177017	mat151_09700	mmseq.000837.22272.4540	persistent	formate/nitrite transporter family protein; formate transporter	focA	.		.	40.251	14.9274	0	0	.	.	.
.	GCA_028335125_contig_1	2178123	2179703	mat151_09705	mmseq.000837.22272.0810	persistent	peptide chain release factor 3; RF3-C domain-containing protein	prfC	.		.	41.8778	10.5196	0	0	.	.	.
.	GCA_028335125_contig_1	2179736	2179954	mat151_09710	mmseq.000837.22272.3180	persistent	hypothetical protein	.	.		.	36.3257	8.11468	0	0	.	.	.
.	GCA_028335125_contig_1	2180005	2180712	mat151_09715	mmseq.000837.22272.1009	persistent	DUF4271 domain-containing protein; PF14093 domain protein	.	.		.	33.6492	7.7355	0	0	.	.	.
.	GCA_028335125_contig_1	2180703	2181449	mat151_09720	mmseq.000837.22272.5402	persistent	uroporphyrinogen-III synthase	hemD	.		.	39.5603	6.74397	0	0	.	.	.
.	GCA_028335125_contig_1	2181446	2181859	mat151_09725	mmseq.000837.22272.4623	persistent	ribonuclease P protein component	rnpA	.		.	48.8838	5.8983	0	0	.	.	.
.	GCA_028335125_contig_1	2181865	2182095	mat151_09730	mmseq.000837.22272.2371	persistent	membrane protein insertion efficiency factor YidD	yidD	.		.	48.8739	3.6913	0	0	.	.	.
.	GCA_028335125_contig_1	2182079	2182792	mat151_09735	mmseq.000837.22272.0643	persistent	hydrolase TatD	tatD	.		.	50.4993	2.69565	0	0	.	.	.
.	GCA_028335125_contig_1	2182745	2183440	mat151_09740	mmseq.000837.22272.1010	persistent	DUF805 domain-containing protein	.	.		.	33.0921	4.26763	0	0	.	.	.
.	GCA_028335125_contig_1	2184547	2187372	mat151_09745	mmseq.000837.22272.2872	persistent	peptidase M16	pqqL	.		.	42.7264	2.33487	0	0	.	.	.
.	GCA_028335125_contig_1	2187649	2188227	mat151_09750	mmseq.000837.22272.1105	persistent	Rubrerythrin	rbr	.		.	35.9394	2.3564	0	0	.	.	.
.	GCA_028335125_contig_1	2188560	2189051	mat151_09755	mmseq.000837.22272.4668	persistent	Membrane protein	.	.		.	34.4236	2.52138	0	0	.	.	.
.	GCA_028335125_contig_1	2189086	2189598	mat151_09760	mmseq.000837.22272.0688	persistent	Cationic outer membrane protein	hlpA	.		.	25.2012	0.708984	0	0	.	.	.
.	GCA_028335125_contig_1	2189667	2192342	mat151_09765	mmseq.000837.22272.1171	persistent	Outer membrane protein assembly factor BamA	bamA	.		.	29.7794	1.98318	0	0	.	.	.
.	GCA_028335125_contig_1	2192360	2193124	mat151_09770	mmseq.000837.22272.4180	persistent	isoprenyl transferase	uppS	.		.	44.6479	1.91492	0	0	.	.	.
.	GCA_028335125_contig_1	2193202	2193909	mat151_09775	mmseq.000837.22272.1861	persistent	OMP-b-brl domain-containing protein	.	.		.	27.9661	3.31542	0	0	.	.	.
.	GCA_028335125_contig_1	2193896	2195266	mat151_09780	mmseq.000837.22272.2562	persistent	DUF6242 domain-containing protein	.	.		.	28.2628	0.59854	0	0	.	.	.
.	GCA_028335125_contig_1	2195614	2196516	mat151_09785	mmseq.000837.22272.2106	shell	IS982 family IS195 transposase; IS982 family transposase; IS982-like element IS195 family transposase; ISPg3 transposase; Partial transposase in ISPg3; Tnp-DDE-dom domain-containing protein; transposase; Transposase family protein	.	.		.	32.2539	17.0011	0	0	.	.	.
.	GCA_028335125_contig_1	2196974	2197156	mat151_09790	mmseq.000837.22272.2563	shell	hypothetical protein	.	.		.	20.7747	0	0	0	.	.	.
.	GCA_028335125_contig_1	2197382	2198887	mat151_09795	mmseq.000837.22272.2984	shell	RagB/SusD family nutrient uptake outer membrane protein	.	.		.	35.3588	3.50233	0	0	.	.	.
.	GCA_028335125_contig_1	2198917	2201970	mat151_09800	mmseq.000837.22272.2190	shell	TonB-dependent receptor	fepA	.		.	25.9351	2.60105	0	0	.	.	.
.	GCA_028335125_contig_1	2202911	2209525	mat151_09805	mmseq.000837.22272.1695	shell	Lipoprotein%2C putative; T9SS type A sorting domain-containing protein	.	.		.	28.8113	2.37753	0	0	.	.	.
.	GCA_028335125_contig_1	2209722	2214317	mat151_09810	mmseq.000837.22272.1316	cloud	von Willebrand factor A	.	.		.	27.7917	2.70794	0	0	.	.	.
.	GCA_028335125_contig_1	2214470	2215477	mat151_09815	mmseq.000837.22272.3444	shell	fimbrial assembly protein	.	.		.	24.4101	2.47567	0	0	.	.	.
.	GCA_028335125_contig_1	2215487	2216824	mat151_09820	mmseq.000837.22272.3443	shell	fimbrial assembly protein	.	.		.	21.6956	1.53478	0	0	.	.	.
.	GCA_028335125_contig_1	2217010	2217966	mat151_09825	mmseq.000837.22272.2833	persistent	fimbrial anchor subunit Mfa2	mfa2	.		.	27.2897	2.81067	0	0	.	.	.
.	GCA_028335125_contig_1	2218081	2219580	mat151_09830	mmseq.000837.22272.2504	shell	Minor fimbrium subunit Mfa1	mfa1	.		.	27.3436	3.51901	0	0	.	.	.
.	GCA_028335125_contig_1	2220754	2220939	mat151_09835	mmseq.000837.22272.4112	persistent	DsrE/DsrF/DrsH-like family protein; NADH oxidase family protein; Peroxiredoxin family protein	.	.		.	29.7405	9.45946	0	0	.	.	.
.	GCA_028335125_contig_1	2220990	2223431	mat151_09840	mmseq.000837.22272.4112	persistent	DsrE/DsrF/DrsH-like family protein; NADH oxidase family protein; Peroxiredoxin family protein	yrkE	.		.	38.0041	8.26792	0	0	.	.	.
.	GCA_028335125_contig_1	2223475	2223855	mat151_09845	mmseq.000837.22272.5435	persistent	DNA-binding protein	marR	.		.	35.0079	15.4605	0	0	.	.	.
.	GCA_028335125_contig_1	2223918	2224700	mat151_09850	mmseq.000837.22272.2315	persistent	3'-5' exonuclease	dnaQ	.		.	38.454	13.1279	0	0	.	.	.
.	GCA_028335125_contig_1	2224697	2226469	mat151_09855	mmseq.000837.22272.1804	persistent	bifunctional metallophosphatase/5'-nucleotidase	ushA	.		.	32.2088	11.2613	0	0	.	.	.
.	GCA_028335125_contig_1	2226499	2228541	mat151_09860	mmseq.000837.22272.0567	persistent	methionine--tRNA ligase	metG	.		.	35	9.68315	0	0	.	.	.
.	GCA_028335125_contig_1	2229152	2229730	mat151_09865	mmseq.000837.22272.5351	persistent	50S ribosomal protein L25/general stress protein Ctc	rplY	.		.	35.8304	8.6263	0	0	.	.	.
.	GCA_028335125_contig_1	2229872	2230429	mat151_09870	mmseq.000837.22272.1005	persistent	aminoacyl-tRNA hydrolase	pth	.		.	33.3824	8.66427	0	0	.	.	.
.	GCA_028335125_contig_1	2230435	2230872	mat151_09875	mmseq.000837.22272.4213	persistent	heat-shock protein Hsp15	hslR	.		.	38.5355	16.7483	0	0	.	.	.
.	GCA_028335125_contig_1	2230847	2231161	mat151_09880	mmseq.000837.22272.3179	persistent	DUF1905 domain-containing protein	.	.		.	33.672	17.6465	0	0	.	.	.
.	GCA_028335125_contig_1	2231357	2233006	mat151_09885	mmseq.000837.22272.4557	persistent	diphosphate--fructose-6-phosphate 1-phosphotransferase	pfp	.		.	31.1025	19.0285	0	0	.	.	.
.	GCA_028335125_contig_1	2233155	2233736	mat151_09890	mmseq.000837.22272.2969	persistent	RNA polymerase subunit sigma-24	rpoE	.		.	31.9294	10.2151	0	0	.	.	.
.	GCA_028335125_contig_1	2233834	2233974	mat151_09895	mmseq.000837.22272.2968	shell	hypothetical protein	.	.		.	25.3071	13.7929	0	0	.	.	.
.	GCA_028335125_contig_1	2234156	2235058	mat151_09900	mmseq.000837.22272.0045	persistent	nucleotidyltransferase	rmlA1	.		.	32.2328	15.1763	0	0	.	.	.
.	GCA_028335125_contig_1	2235077	2237146	mat151_09905	mmseq.000837.22272.2698	persistent	peptidase M13	pepO	.		.	32.4543	13.4563	0	0	.	.	.
.	GCA_028335125_contig_1	2237276	2238016	mat151_09910	mmseq.000837.22272.4148	persistent	amidophosphoribosyltransferase	comFC	.		.	41.377	14.0405	0	0	.	.	.
.	GCA_028335125_contig_1	2238000	2238488	mat151_09915	mmseq.000837.22272.2834	persistent	recombinase RecX	recX	.		.	42.8094	14.9324	0	0	.	.	.
.	GCA_028335125_contig_1	2238485	2239366	mat151_09920	mmseq.000837.22272.1424	persistent	peptide chain release factor N(5)-glutamine methyltransferase	prmC	.		.	45.5358	22.8354	0	0	.	.	.
.	GCA_028335125_contig_1	2239391	2240383	mat151_09925	mmseq.000837.22272.3401	persistent	bifunctional diaminohydroxyphosphoribosylaminopyrimidine deaminase/5-amino-6-(5-phosphoribosylamino)uracil reductase RibD	ribD	.		.	37.2147	26.8558	0	0	.	.	.
.	GCA_028335125_contig_1	2240814	2242577	mat151_09930	mmseq.000837.22272.1986	persistent	aspartate--tRNA ligase	aspS	.		.	54.0369	57.3364	0	0	.	.	.
.	GCA_028335125_contig_1	2242587	2243723	mat151_09935	mmseq.000837.22272.4553	persistent	carboxynorspermidine decarboxylase	nspC	.		.	73.5264	218.601	0	0	.	.	.
.	GCA_028335125_contig_1	2243750	2244703	mat151_09940	mmseq.000837.22272.2873	persistent	signal recognition particle-docking protein FtsY	ftsY	.		.	165.338	913.072	0	1	.	.	.
.	GCA_028335125_contig_1	2244700	2246004	mat151_09945	mmseq.000837.22272.1382	persistent	30S ribosomal protein S12 methylthiotransferase RimO	rimO	.		.	345.877	2337.5	1	1	.	.	.
.	GCA_028335125_contig_1	2246041	2247309	mat151_09950	mmseq.000837.22272.1175	persistent	Conserved domain protein	.	.		.	1133.02	6447.87	1	1	.	.	.
.	GCA_028335125_contig_1	2247337	2248590	mat151_09955	mmseq.000837.22272.3715	persistent	sigma-54-dependent Fis family transcriptional regulator	atoC	.		.	1737.52	10187.8	1	1	.	.	.
.	GCA_028335125_contig_1	2248577	2249116	mat151_09960	mmseq.000837.22272.2189	persistent	Lipopolysaccharide-assembly; LPS assembly lipoprotein LptE; Rare lipoprotein B family protein	.	.		.	2155.13	12177.8	1	1	.	.	.
.	GCA_028335125_contig_1	2249129	2249836	mat151_09965	mmseq.000837.22272.1985	persistent	tetratricopeptide repeat protein	.	.		.	2709.88	14383.3	1	1	.	.	.
.	GCA_028335125_contig_1	2249839	2250225	mat151_09970	mmseq.000837.22272.1591	persistent	preprotein translocase subunit SecG	secG	.		.	3419.68	16944.5	1	1	.	.	.
.	GCA_028335125_contig_1	2250540	2251601	mat151_09975	mmseq.000837.22272.3441	persistent	agmatine deiminase; Agmatine deiminase family protein; Peptidylarginine deiminase-like enzyme	aguA	.		.	3970.71	20126.1	1	1	3970.71	20126.1	AguA cluster [core] [rank 2, 1]
.	GCA_028335125_contig_1	2251619	2252497	mat151_09980	mmseq.000837.22272.4042	persistent	acyltransferase	nit2	.		.	2820.81	16487	1	1	.	.	.
.	GCA_028335125_contig_1	2252713	2253489	mat151_09985	mmseq.000837.22272.4871	persistent	chromosome partitioning protein ParA	parA	.		.	2079.62	12809.8	1	1	.	.	.
.	GCA_028335125_contig_1	2253497	2254366	mat151_09990	mmseq.000837.22272.2505	persistent	chromosome partitioning protein ParB	spo0J	.		.	1986.67	11486.3	1	1	.	.	.
.	GCA_028335125_contig_1	2254386	2255093	mat151_09995	mmseq.000837.22272.0213	persistent	DUF5683 domain-containing protein	.	.		.	1671.63	8441.7	1	1	.	.	.
.	GCA_028335125_contig_1	2255103	2256458	mat151_10000	mmseq.000837.22272.0456	persistent	lytic transglycosylase	mltF	.		.	1098.55	4077.35	1	1	.	.	.
.	GCA_028335125_contig_1	2256641	2257522	mat151_10005	mmseq.000837.22272.3235	persistent	ACP S-malonyltransferase	fabD	.		.	249.622	952.568	1	1	.	.	.
.	GCA_028335125_contig_1	2257637	2259091	mat151_10010	mmseq.000837.22272.2338	persistent	cytosol nonspecific dipeptidase	pepD	.		.	67.4849	90.3274	0	0	.	.	.
.	GCA_028335125_contig_1	2259122	2260144	mat151_10015	mmseq.000837.22272.3178	persistent	TIGR00374 family protein	.	.		.	41.4922	28.6115	0	0	.	.	.
.	GCA_028335125_contig_1	2260305	2261078	mat151_10020	mmseq.000837.22272.3236	persistent	16S rRNA (adenine(1518)-N(6)/adenine(1519)-N(6))-dimethyltransferase RsmA	rsmA	.		.	42.3092	14.705	0	0	.	.	.
.	GCA_028335125_contig_1	2261110	2262462	mat151_10025	mmseq.000837.22272.1119	persistent	magnesium transporter	mgtE	.		.	41.2574	13.9763	0	0	.	.	.
.	GCA_028335125_contig_1	2262481	2263986	mat151_10030	mmseq.000837.22272.5434	persistent	polysaccharide biosynthesis protein	rfbX	.		.	35.7688	13.0312	0	0	.	.	.
.	GCA_028335125_contig_1	2263983	2265293	mat151_10035	mmseq.000837.22272.1006	persistent	CDP-glycerol:poly(Glycerophosphate) glycerophosphotransferase	.	.		.	28.8786	13.6427	0	0	.	.	.
[truncated: 217 more rows]
